# Supplementary material for: Predicting functions of uncharacterized gene products from microbial communities
Source: Nat Biotechnol. 2025 Oct 15;44(7):1126–41. doi: 10.1038/s41587-025-02813-7 (PMC13368603; doi:10.1038/s41587-025-02813-7)
Supplement: Supplementary file 3 — Supplementary Table 1: Proportions of protein families detected by HMP2 MTX with different characterization levels. Supplementary Table 2: A list of informative GO terms defined in this study. Supplementary Table 3: Maximum MTX-based correlation coefficients between well-expressed characterized and uncharacterized proteins from the HMP2 species. Supplementary Table 4: Coexpression scores for the matched proteins detected by MTX and STRING. Supplementary Table 5: Mean AUROC across species per term of FUGAsseM based on MTX-based and STRING-based coexpression. Supplementary Table 6: Mean AUROC across species per term of FUGAsseM based on community-integrated data and STRING-integrated networks. Supplementary Table 7: Mean AUROC across terms per species of FUGAsseM based on MTX-based and STRING-based coexpression. Supplementary Table 8: Mean AUROC across terms per species of FUGAsseM based on community-integrated data and STRING-integrated networks. Supplementary Table 9: AUROC results of each method for each term within each species based on cross-validation evaluation. Supplementary Table 10: AUROC results of each method for each term within each species based on temporal hold-out evaluation. Supplementary Table 11: Prediction contribution of each data type for overall predictions. Supplementary Table 12: Prediction contribution of each data type for predictions with experimental evidence. Supplementary Table 13: Number of protein families with high-confidence predictions from the top 25 most uncharacterized species in the HMP2. Supplementary Table 14: Per-species fraction of protein families with functional annotations before and after processed by FUGAsseM-full. Supplementary Table 15: Per-species AUROC results of the top 15 most frequently predicted terms. Supplementary Table 16: Averaged fraction of protein families with the top 15 most frequently predicted terms before and after being processed by FUGAsseM-full. Supplementary Table 17: Per-species AUROC results o [file 41587_2025_2813_MOESM3_ESM.xlsx]

## Sheet: Supplementary Table 1
Supplementary Table 1: Proportions of protein families detected by HMP2 MTX with different characterization level.
taxon	aprotein category	proteins	total	proportion
Acetobacter_sp_CAG_267	NH	75	1427	5.25578
Acetobacter_sp_CAG_267	RH	142	1427	9.95095
Acetobacter_sp_CAG_267	SC	232	1427	16.2579
Acetobacter_sp_CAG_267	SIN	190	1427	13.3146
Acetobacter_sp_CAG_267	SU	788	1427	55.2207
Acidaminococcus_intestini	NH	108	1764	6.12245
Acidaminococcus_intestini	RH	171	1764	9.69388
Acidaminococcus_intestini	SC	304	1764	17.2336
Acidaminococcus_intestini	SIN	265	1764	15.0227
Acidaminococcus_intestini	SU	891	1764	50.5102
Acidaminococcus_intestini	UPI	25	1764	1.41723
Acinetobacter_sp_CAG_196	NH	24	1315	1.8251
Acinetobacter_sp_CAG_196	RH	55	1315	4.18251
Acinetobacter_sp_CAG_196	SC	308	1315	23.4221
Acinetobacter_sp_CAG_196	SIN	179	1315	13.6122
Acinetobacter_sp_CAG_196	SU	749	1315	56.9582
Akkermansia_muciniphila	NH	338	3751	9.01093
Akkermansia_muciniphila	RH	457	3751	12.1834
Akkermansia_muciniphila	SC	347	3751	9.25087
Akkermansia_muciniphila	SIN	319	3751	8.5044
Akkermansia_muciniphila	SU	1934	3751	51.5596
Akkermansia_muciniphila	UPI	356	3751	9.4908
Akkermansia_sp_KLE1798	NH	64	1938	3.30237
Akkermansia_sp_KLE1798	RH	138	1938	7.12074
Akkermansia_sp_KLE1798	SC	263	1938	13.5707
Akkermansia_sp_KLE1798	SIN	230	1938	11.8679
Akkermansia_sp_KLE1798	SU	1243	1938	64.1383
Alistipes_finegoldii	SC	206	1651	12.4773
Alistipes_finegoldii	SIN	170	1651	10.2968
Alistipes_finegoldii	SU	1234	1651	74.7426
Alistipes_finegoldii	UPI	41	1651	2.48334
Alistipes_finegoldii_CAG_68	SC	175	985	17.7665
Alistipes_finegoldii_CAG_68	SIN	163	985	16.5482
Alistipes_finegoldii_CAG_68	SU	647	985	65.6853
Alistipes_ihumii	UPI	670	670	100
Alistipes_obesi	NH	85	2298	3.69887
Alistipes_obesi	RH	357	2298	15.5352
Alistipes_obesi	SU	1679	2298	73.0635
Alistipes_obesi	UPI	177	2298	7.70235
Alistipes_putredinis	NH	424	3156	13.4347
Alistipes_putredinis	RH	929	3156	29.436
Alistipes_putredinis	SC	310	3156	9.82256
Alistipes_putredinis	SIN	205	3156	6.49556
Alistipes_putredinis	SU	1284	3156	40.6844
Alistipes_putredinis	UPI	4	3156	0.126743
Alistipes_shahii	SC	293	1796	16.314
Alistipes_shahii	SIN	231	1796	12.8619
Alistipes_shahii	SU	1252	1796	69.7105
Alistipes_shahii	UPI	20	1796	1.11359
Alistipes_sp_CAG_268	SC	312	1584	19.697
Alistipes_sp_CAG_268	SIN	217	1584	13.6995
Alistipes_sp_CAG_268	SU	1055	1584	66.6035
Alistipes_sp_CAG_29	SC	181	1281	14.1296
Alistipes_sp_CAG_29	SIN	139	1281	10.8509
Alistipes_sp_CAG_29	SU	961	1281	75.0195
Alistipes_sp_CAG_435	SC	161	647	24.8841
Alistipes_sp_CAG_435	SIN	125	647	19.3199
Alistipes_sp_CAG_435	SU	361	647	55.796
Alistipes_sp_CAG_514	SC	176	983	17.9044
Alistipes_sp_CAG_514	SIN	153	983	15.5646
Alistipes_sp_CAG_514	SU	654	983	66.531
Alistipes_sp_HGB5	SC	97	672	14.4345
Alistipes_sp_HGB5	SIN	81	672	12.0536
Alistipes_sp_HGB5	SU	487	672	72.4702
Alistipes_sp_HGB5	UPI	7	672	1.04167
Alistipes_timonensis	SC	123	960	12.8125
Alistipes_timonensis	SIN	135	960	14.0625
Alistipes_timonensis	SU	701	960	73.0208
Alistipes_timonensis	UPI	1	960	0.104167
Anaeromassilibacillus_sp_An250	NH	16	1832	0.873362
Anaeromassilibacillus_sp_An250	RH	105	1832	5.73144
Anaeromassilibacillus_sp_An250	SC	414	1832	22.5983
Anaeromassilibacillus_sp_An250	SIN	244	1832	13.3188
Anaeromassilibacillus_sp_An250	SU	1050	1832	57.3144
Anaeromassilibacillus_sp_An250	UPI	3	1832	0.163755
Anaerostipes_hadrus	SC	530	2632	20.1368
Anaerostipes_hadrus	SIN	357	2632	13.5638
Anaerostipes_hadrus	SU	1708	2632	64.8936
Anaerostipes_hadrus	UPI	37	2632	1.40578
Anaerotruncus_colihominis	SC	65	738	8.80759
Anaerotruncus_colihominis	SIN	35	738	4.74255
Anaerotruncus_colihominis	SU	623	738	84.4173
Anaerotruncus_colihominis	UPI	15	738	2.03252
Anaerotruncus_sp_CAG_528	NH	61	1644	3.71046
Anaerotruncus_sp_CAG_528	RH	151	1644	9.18491
Anaerotruncus_sp_CAG_528	SC	318	1644	19.3431
Anaerotruncus_sp_CAG_528	SIN	266	1644	16.18
Anaerotruncus_sp_CAG_528	SU	848	1644	51.5815
Azospirillum_sp_51_20	NH	54	1444	3.73961
Azospirillum_sp_51_20	RH	108	1444	7.47922
Azospirillum_sp_51_20	SC	246	1444	17.036
Azospirillum_sp_51_20	SIN	183	1444	12.6731
Azospirillum_sp_51_20	SU	853	1444	59.072
Azospirillum_sp_CAG_239	NH	41	1411	2.90574
Azospirillum_sp_CAG_239	RH	123	1411	8.71722
Azospirillum_sp_CAG_239	SC	267	1411	18.9227
Azospirillum_sp_CAG_239	SIN	170	1411	12.0482
Azospirillum_sp_CAG_239	SU	810	1411	57.4061
Azospirillum_sp_CAG_260	NH	80	1703	4.69759
Azospirillum_sp_CAG_260	RH	189	1703	11.0981
Azospirillum_sp_CAG_260	SC	284	1703	16.6765
Azospirillum_sp_CAG_260	SIN	210	1703	12.3312
Azospirillum_sp_CAG_260	SU	940	1703	55.1967
Bacteroidales_bacterium_52_46	SC	288	1319	21.8347
Bacteroidales_bacterium_52_46	SIN	236	1319	17.8923
Bacteroidales_bacterium_52_46	SU	795	1319	60.2729
Bacteroides_caccae	SC	109	1801	6.05219
Bacteroides_caccae	SIN	127	1801	7.05164
Bacteroides_caccae	SU	1239	1801	68.7951
Bacteroides_caccae	UPI	326	1801	18.1011
Bacteroides_caccae_CAG_21	SC	141	1390	10.1439
Bacteroides_caccae_CAG_21	SIN	147	1390	10.5755
Bacteroides_caccae_CAG_21	SU	1102	1390	79.2806
Bacteroides_cellulosilyticus	SC	224	3436	6.51921
Bacteroides_cellulosilyticus	SIN	297	3436	8.64377
Bacteroides_cellulosilyticus	SU	2775	3436	80.7625
Bacteroides_cellulosilyticus	UPI	140	3436	4.07451
Bacteroides_cellulosilyticus_CAG_158	SC	63	873	7.21649
Bacteroides_cellulosilyticus_CAG_158	SIN	100	873	11.4548
Bacteroides_cellulosilyticus_CAG_158	SU	710	873	81.3288
Bacteroides_clarus	SC	98	757	12.9458
Bacteroides_clarus	SIN	76	757	10.0396
Bacteroides_clarus	SU	552	757	72.9194
Bacteroides_clarus	UPI	31	757	4.09511
Bacteroides_clarus_CAG_160	SC	61	520	11.7308
Bacteroides_clarus_CAG_160	SIN	76	520	14.6154
Bacteroides_clarus_CAG_160	SU	383	520	73.6538
Bacteroides_coprocola	SC	82	755	10.8609
Bacteroides_coprocola	SIN	78	755	10.3311
Bacteroides_coprocola	SU	561	755	74.3046
Bacteroides_coprocola	UPI	34	755	4.50331
Bacteroides_coprocola_CAG_162	SC	198	1185	16.7089
Bacteroides_coprocola_CAG_162	SIN	177	1185	14.9367
Bacteroides_coprocola_CAG_162	SU	810	1185	68.3544
Bacteroides_dorei	SC	320	3315	9.65309
Bacteroides_dorei	SIN	328	3315	9.89442
Bacteroides_dorei	SU	2607	3315	78.6425
Bacteroides_dorei	UPI	60	3315	1.80995
Bacteroides_eggerthii	SC	81	1057	7.6632
Bacteroides_eggerthii	SIN	86	1057	8.13623
Bacteroides_eggerthii	SU	730	1057	69.0634
Bacteroides_eggerthii	UPI	160	1057	15.1372
Bacteroides_eggerthii_CAG_109	SC	71	755	9.40397
Bacteroides_eggerthii_CAG_109	SIN	103	755	13.6424
Bacteroides_eggerthii_CAG_109	SU	581	755	76.9536
Bacteroides_faecis_CAG_32	SC	64	895	7.15084
Bacteroides_faecis_CAG_32	SIN	86	895	9.60894
Bacteroides_faecis_CAG_32	SU	745	895	83.2402
Bacteroides_finegoldii	SC	133	1699	7.82813
Bacteroides_finegoldii	SIN	166	1699	9.77045
Bacteroides_finegoldii	SU	1398	1699	82.2837
Bacteroides_finegoldii	UPI	2	1699	0.117716
Bacteroides_fluxus	NH	51	1961	2.60071
Bacteroides_fluxus	RH	233	1961	11.8817
Bacteroides_fluxus	SC	227	1961	11.5757
Bacteroides_fluxus	SIN	214	1961	10.9128
Bacteroides_fluxus	SU	1230	1961	62.7231
Bacteroides_fluxus	UPI	6	1961	0.305966
Bacteroides_fragilis	NH	283	9750	2.90256
Bacteroides_fragilis	RH	858	9750	8.8
Bacteroides_fragilis	SC	742	9750	7.61026
Bacteroides_fragilis	SIN	649	9750	6.65641
Bacteroides_fragilis	SU	6886	9750	70.6256
Bacteroides_fragilis	UPI	332	9750	3.40513
Bacteroides_ilei	NH	58	1576	3.6802
Bacteroides_ilei	RH	291	1576	18.4645
Bacteroides_ilei	UPI	1227	1576	77.8553
Bacteroides_intestinalis	SC	87	1859	4.67994
Bacteroides_intestinalis	SIN	124	1859	6.67025
Bacteroides_intestinalis	SU	1459	1859	78.4831
Bacteroides_intestinalis	UPI	189	1859	10.1668
Bacteroides_intestinalis_CAG_564	SC	128	1177	10.8751
Bacteroides_intestinalis_CAG_564	SIN	161	1177	13.6788
Bacteroides_intestinalis_CAG_564	SU	888	1177	75.446
Bacteroides_massiliensis	NH	203	2771	7.32588
Bacteroides_massiliensis	RH	439	2771	15.8427
Bacteroides_massiliensis	SC	263	2771	9.49116
Bacteroides_massiliensis	SIN	237	2771	8.55287
Bacteroides_massiliensis	SU	1622	2771	58.5348
Bacteroides_massiliensis	UPI	7	2771	0.252616
Bacteroides_nordii	NH	16	2440	0.655738
Bacteroides_nordii	RH	107	2440	4.38525
Bacteroides_nordii	SC	295	2440	12.0902
Bacteroides_nordii	SIN	268	2440	10.9836
Bacteroides_nordii	SU	1661	2440	68.0738
Bacteroides_nordii	UPI	93	2440	3.81148
Bacteroides_oleiciplenus	SC	142	1494	9.50469
Bacteroides_oleiciplenus	SIN	144	1494	9.63855
Bacteroides_oleiciplenus	SU	1207	1494	80.7898
Bacteroides_oleiciplenus	UPI	1	1494	0.0669344
Bacteroides_ovatus	SC	235	4228	5.55818
Bacteroides_ovatus	SIN	255	4228	6.03122
Bacteroides_ovatus	SU	3510	4228	83.018
Bacteroides_ovatus	UPI	228	4228	5.39262
Bacteroides_ovatus_CAG_22	SC	82	584	14.0411
Bacteroides_ovatus_CAG_22	SIN	64	584	10.9589
Bacteroides_ovatus_CAG_22	SU	438	584	75
Bacteroides_plebeius	SC	151	1665	9.06907
Bacteroides_plebeius	SIN	156	1665	9.36937
Bacteroides_plebeius	SU	1144	1665	68.7087
Bacteroides_plebeius	UPI	214	1665	12.8529
Bacteroides_plebeius_CAG_211	SC	110	802	13.7157
Bacteroides_plebeius_CAG_211	SIN	107	802	13.3416
Bacteroides_plebeius_CAG_211	SU	585	802	72.9426
Bacteroides_salyersiae	SC	132	1464	9.01639
Bacteroides_salyersiae	SIN	176	1464	12.0219
Bacteroides_salyersiae	SU	1069	1464	73.0191
Bacteroides_salyersiae	UPI	87	1464	5.94262
Bacteroides_sp_2_2_4	SC	61	779	7.83055
Bacteroides_sp_2_2_4	SIN	61	779	7.83055
Bacteroides_sp_2_2_4	SU	656	779	84.2105
Bacteroides_sp_2_2_4	UPI	1	779	0.12837
Bacteroides_sp_43_108	SC	342	1577	21.6867
Bacteroides_sp_43_108	SIN	298	1577	18.8966
Bacteroides_sp_43_108	SU	937	1577	59.4166
Bacteroides_sp_4_1_36	SC	21	638	3.29154
Bacteroides_sp_4_1_36	SIN	34	638	5.32915
Bacteroides_sp_4_1_36	SU	581	638	91.0658
Bacteroides_sp_4_1_36	UPI	2	638	0.31348
Bacteroides_sp_CAG_144	NH	44	1734	2.53749
Bacteroides_sp_CAG_144	RH	150	1734	8.65052
Bacteroides_sp_CAG_144	SC	342	1734	19.7232
Bacteroides_sp_CAG_144	SIN	260	1734	14.9942
Bacteroides_sp_CAG_144	SU	938	1734	54.0946
Bacteroides_sp_CAG_189	SC	116	940	12.3404
Bacteroides_sp_CAG_189	SIN	102	940	10.8511
Bacteroides_sp_CAG_189	SU	722	940	76.8085
Bacteroides_sp_CAG_633	SC	145	770	18.8312
Bacteroides_sp_CAG_633	SIN	114	770	14.8052
Bacteroides_sp_CAG_633	SU	511	770	66.3636
Bacteroides_sp_CAG_714	SC	222	1067	20.806
Bacteroides_sp_CAG_714	SIN	187	1067	17.5258
Bacteroides_sp_CAG_714	SU	658	1067	61.6682
Bacteroides_sp_CAG_754	SC	121	1103	10.9701
Bacteroides_sp_CAG_754	SIN	99	1103	8.97552
Bacteroides_sp_CAG_754	SU	883	1103	80.0544
Bacteroides_sp_CAG_875	SC	130	546	23.8095
Bacteroides_sp_CAG_875	SIN	102	546	18.6813
Bacteroides_sp_CAG_875	SU	314	546	57.5092
Bacteroides_sp_D2	SC	44	591	7.44501
Bacteroides_sp_D2	SIN	50	591	8.46024
Bacteroides_sp_D2	SU	495	591	83.7563
Bacteroides_sp_D2	UPI	2	591	0.338409
Bacteroides_sp_D20	SU	800	810	98.7654
Bacteroides_sp_D20	UPI	10	810	1.23457
Bacteroides_stercoris	SC	182	2781	6.54441
Bacteroides_stercoris	SIN	196	2781	7.04782
Bacteroides_stercoris	SU	1815	2781	65.2643
Bacteroides_stercoris	UPI	588	2781	21.1435
Bacteroides_thetaiotaomicron	NH	188	6791	2.76837
Bacteroides_thetaiotaomicron	RH	477	6791	7.024
Bacteroides_thetaiotaomicron	SC	575	6791	8.46709
Bacteroides_thetaiotaomicron	SIN	507	6791	7.46576
Bacteroides_thetaiotaomicron	SU	4836	6791	71.2119
Bacteroides_thetaiotaomicron	UPI	208	6791	3.06288
Bacteroides_uniformis	SC	417	6224	6.69987
Bacteroides_uniformis	SIN	469	6224	7.53535
Bacteroides_uniformis	SU	5080	6224	81.6195
Bacteroides_uniformis	UPI	258	6224	4.14524
Bacteroides_vulgatus	SC	367	5603	6.55006
Bacteroides_vulgatus	SIN	289	5603	5.15795
Bacteroides_vulgatus	SU	4491	5603	80.1535
Bacteroides_vulgatus	UPI	456	5603	8.1385
Bacteroides_xylanisolvens	SC	189	2574	7.34266
Bacteroides_xylanisolvens	SIN	232	2574	9.01321
Bacteroides_xylanisolvens	SU	2054	2574	79.798
Bacteroides_xylanisolvens	UPI	99	2574	3.84615
Barnesiella_intestinihominis	NH	164	2615	6.27151
Barnesiella_intestinihominis	RH	361	2615	13.805
Barnesiella_intestinihominis	SC	369	2615	14.1109
Barnesiella_intestinihominis	SIN	303	2615	11.587
Barnesiella_intestinihominis	SU	1415	2615	54.1109
Barnesiella_intestinihominis	UPI	3	2615	0.114723
Bifidobacterium_adolescentis	NH	77	1702	4.52409
Bifidobacterium_adolescentis	RH	176	1702	10.3408
Bifidobacterium_adolescentis	SC	229	1702	13.4548
Bifidobacterium_adolescentis	SIN	275	1702	16.1575
Bifidobacterium_adolescentis	SU	922	1702	54.1716
Bifidobacterium_adolescentis	UPI	23	1702	1.35135
Bifidobacterium_bifidum	SC	237	1198	19.783
Bifidobacterium_bifidum	SIN	201	1198	16.778
Bifidobacterium_bifidum	SU	755	1198	63.0217
Bifidobacterium_bifidum	UPI	5	1198	0.417362
Bifidobacterium_breve	NH	8	690	1.15942
Bifidobacterium_breve	RH	38	690	5.50725
Bifidobacterium_breve	SC	79	690	11.4493
Bifidobacterium_breve	SIN	103	690	14.9275
Bifidobacterium_breve	SU	453	690	65.6522
Bifidobacterium_breve	UPI	9	690	1.30435
Bifidobacterium_dentium	SC	89	503	17.6938
Bifidobacterium_dentium	SIN	116	503	23.0616
Bifidobacterium_dentium	SU	297	503	59.0457
Bifidobacterium_dentium	UPI	1	503	0.198807
Bifidobacterium_longum	NH	5	1013	0.493583
Bifidobacterium_longum	RH	15	1013	1.48075
Bifidobacterium_longum	SC	170	1013	16.7818
Bifidobacterium_longum	SIN	150	1013	14.8075
Bifidobacterium_longum	SU	621	1013	61.3031
Bifidobacterium_longum	UPI	52	1013	5.13327
Bifidobacterium_longum_subsp_longum	SC	86	675	12.7407
Bifidobacterium_longum_subsp_longum	SIN	108	675	16
Bifidobacterium_longum_subsp_longum	SU	481	675	71.2593
Bifidobacterium_pseudocatenulatum	SC	54	653	8.26953
Bifidobacterium_pseudocatenulatum	SIN	95	653	14.5482
Bifidobacterium_pseudocatenulatum	SU	480	653	73.5069
Bifidobacterium_pseudocatenulatum	UPI	24	653	3.67534
Bilophila_wadsworthia	SC	534	3277	16.2954
Bilophila_wadsworthia	SIN	517	3277	15.7766
Bilophila_wadsworthia	SU	1898	3277	57.9188
Bilophila_wadsworthia	UPI	328	3277	10.0092
Blautia_obeum	SC	604	4679	12.9087
Blautia_obeum	SIN	531	4679	11.3486
Blautia_obeum	SU	3470	4679	74.1611
Blautia_obeum	UPI	74	4679	1.58153
Blautia_sp_CAG_257	NH	9	1310	0.687023
Blautia_sp_CAG_257	RH	159	1310	12.1374
Blautia_sp_CAG_257	SC	263	1310	20.0763
Blautia_sp_CAG_257	SIN	200	1310	15.2672
Blautia_sp_CAG_257	SU	679	1310	51.8321
Blautia_sp_CAG_37	SC	102	635	16.063
Blautia_sp_CAG_37	SIN	127	635	20
Blautia_sp_CAG_37	SU	406	635	63.937
Blautia_sp_CAG_52	SC	240	1227	19.5599
Blautia_sp_CAG_52	SIN	225	1227	18.3374
Blautia_sp_CAG_52	SU	762	1227	62.1027
Blautia_sp_KLE_1732	SC	112	587	19.0801
Blautia_sp_KLE_1732	SIN	80	587	13.6286
Blautia_sp_KLE_1732	SU	394	587	67.121
Blautia_sp_KLE_1732	UPI	1	587	0.170358
Blautia_wexlerae	SC	71	592	11.9932
Blautia_wexlerae	SIN	95	592	16.0473
Blautia_wexlerae	SU	390	592	65.8784
Blautia_wexlerae	UPI	36	592	6.08108
Brachyspira_sp_CAG_484	NH	56	508	11.0236
Brachyspira_sp_CAG_484	RH	70	508	13.7795
Brachyspira_sp_CAG_484	SC	83	508	16.3386
Brachyspira_sp_CAG_484	SIN	62	508	12.2047
Brachyspira_sp_CAG_484	SU	237	508	46.6535
Burkholderiales_bacterium_1_1_47	SC	140	751	18.6418
Burkholderiales_bacterium_1_1_47	SIN	108	751	14.3808
Burkholderiales_bacterium_1_1_47	SU	491	751	65.3795
Burkholderiales_bacterium_1_1_47	UPI	12	751	1.59787
Butyricicoccus_pullicaecorum	NH	1	613	0.163132
Butyricicoccus_pullicaecorum	RH	16	613	2.61011
Butyricicoccus_pullicaecorum	SC	120	613	19.5759
Butyricicoccus_pullicaecorum	SIN	109	613	17.7814
Butyricicoccus_pullicaecorum	SU	367	613	59.8695
Butyricimonas_synergistica	SC	204	911	22.393
Butyricimonas_synergistica	SIN	105	911	11.5258
Butyricimonas_synergistica	SU	602	911	66.0812
Butyrivibrio_crossotus	NH	19	548	3.46715
Butyrivibrio_crossotus	RH	119	548	21.7153
Butyrivibrio_crossotus	SC	111	548	20.2555
Butyrivibrio_crossotus	SIN	84	548	15.3285
Butyrivibrio_crossotus	SU	215	548	39.2336
Candidatus_Methanomassiliicoccus_intestinalis	SC	217	1124	19.306
Candidatus_Methanomassiliicoccus_intestinalis	SIN	219	1124	19.484
Candidatus_Methanomassiliicoccus_intestinalis	SU	685	1124	60.9431
Candidatus_Methanomassiliicoccus_intestinalis	UPI	3	1124	0.266904
Candidatus_Stoquefichus_sp_KLE1796	NH	6	544	1.10294
Candidatus_Stoquefichus_sp_KLE1796	RH	26	544	4.77941
Candidatus_Stoquefichus_sp_KLE1796	SC	137	544	25.1838
Candidatus_Stoquefichus_sp_KLE1796	SIN	123	544	22.6103
Candidatus_Stoquefichus_sp_KLE1796	SU	252	544	46.3235
Catenibacterium_mitsuokai	NH	10	1622	0.616523
Catenibacterium_mitsuokai	RH	106	1622	6.53514
Catenibacterium_mitsuokai	SC	376	1622	23.1813
Catenibacterium_mitsuokai	SIN	289	1622	17.8175
Catenibacterium_mitsuokai	SU	841	1622	51.8496
Clostridia_bacterium	NH	34	2195	1.54897
Clostridia_bacterium	RH	363	2195	16.5376
Clostridia_bacterium	SC	362	2195	16.492
Clostridia_bacterium	SIN	324	2195	14.7608
Clostridia_bacterium	SU	1112	2195	50.6606
Clostridiales_bacterium	NH	38	5030	0.755467
Clostridiales_bacterium	RH	641	5030	12.7435
Clostridiales_bacterium	SC	262	5030	5.20875
Clostridiales_bacterium	SIN	342	5030	6.7992
Clostridiales_bacterium	SU	3747	5030	74.493
Clostridiales_bacterium_1_7_47FAA	SC	355	1933	18.3652
Clostridiales_bacterium_1_7_47FAA	SIN	324	1933	16.7615
Clostridiales_bacterium_1_7_47FAA	SU	1254	1933	64.8733
Clostridiales_bacterium_41_12_two_minus	SC	136	639	21.2833
Clostridiales_bacterium_41_12_two_minus	SIN	105	639	16.4319
Clostridiales_bacterium_41_12_two_minus	SU	398	639	62.2848
Clostridiales_bacterium_41_21_two_genomes	NH	10	551	1.81488
Clostridiales_bacterium_41_21_two_genomes	RH	67	551	12.1597
Clostridiales_bacterium_41_21_two_genomes	SC	92	551	16.6969
Clostridiales_bacterium_41_21_two_genomes	SIN	78	551	14.1561
Clostridiales_bacterium_41_21_two_genomes	SU	304	551	55.1724
Clostridiales_bacterium_42_27	NH	47	892	5.26906
Clostridiales_bacterium_42_27	RH	37	892	4.14798
Clostridiales_bacterium_42_27	SC	102	892	11.435
Clostridiales_bacterium_42_27	SIN	71	892	7.95964
Clostridiales_bacterium_42_27	SU	635	892	71.1883
Clostridiales_bacterium_52_15	SC	118	776	15.2062
Clostridiales_bacterium_52_15	SIN	97	776	12.5
Clostridiales_bacterium_52_15	SU	561	776	72.2938
Clostridiales_bacterium_KLE1615	SC	114	643	17.7294
Clostridiales_bacterium_KLE1615	SIN	149	643	23.1726
Clostridiales_bacterium_KLE1615	SU	380	643	59.098
Clostridium_asparagiforme	SC	233	1461	15.948
Clostridium_asparagiforme	SIN	245	1461	16.7693
Clostridium_asparagiforme	SU	981	1461	67.1458
Clostridium_asparagiforme	UPI	2	1461	0.136893
Clostridium_bolteae	SC	330	2478	13.3172
Clostridium_bolteae	SIN	328	2478	13.2365
Clostridium_bolteae	SU	1718	2478	69.3301
Clostridium_bolteae	UPI	102	2478	4.11622
Clostridium_bolteae_CAG_59	SC	240	1712	14.0187
Clostridium_bolteae_CAG_59	SIN	293	1712	17.1145
Clostridium_bolteae_CAG_59	SU	1179	1712	68.8668
Clostridium_citroniae	SC	95	819	11.5995
Clostridium_citroniae	SIN	97	819	11.8437
Clostridium_citroniae	SU	624	819	76.1905
Clostridium_citroniae	UPI	3	819	0.3663
Clostridium_clostridioforme	SC	432	3525	12.2553
Clostridium_clostridioforme	SIN	415	3525	11.773
Clostridium_clostridioforme	SU	2304	3525	65.3617
Clostridium_clostridioforme	UPI	374	3525	10.6099
Clostridium_clostridioforme_CAG_511	SC	78	547	14.2596
Clostridium_clostridioforme_CAG_511	SIN	57	547	10.4205
Clostridium_clostridioforme_CAG_511	SU	412	547	75.3199
Clostridium_hathewayi_CAG_224	SC	114	659	17.2989
Clostridium_hathewayi_CAG_224	SIN	116	659	17.6024
Clostridium_hathewayi_CAG_224	SU	429	659	65.0986
Clostridium_innocuum	SC	70	544	12.8676
Clostridium_innocuum	SIN	59	544	10.8456
Clostridium_innocuum	SU	404	544	74.2647
Clostridium_innocuum	UPI	11	544	2.02206
Clostridium_leptum	NH	11	1435	0.766551
Clostridium_leptum	RH	40	1435	2.78746
Clostridium_leptum	SC	263	1435	18.3275
Clostridium_leptum	SIN	200	1435	13.9373
Clostridium_leptum	SU	837	1435	58.3275
Clostridium_leptum	UPI	84	1435	5.85366
Clostridium_leptum_CAG_27	SC	192	1009	19.0287
Clostridium_leptum_CAG_27	SIN	207	1009	20.5154
Clostridium_leptum_CAG_27	SU	610	1009	60.4559
Clostridium_neonatale	NH	34	2053	1.65611
Clostridium_neonatale	RH	205	2053	9.98539
Clostridium_neonatale	SC	427	2053	20.7988
Clostridium_neonatale	SIN	300	2053	14.6128
Clostridium_neonatale	SU	1074	2053	52.3137
Clostridium_neonatale	UPI	13	2053	0.63322
Clostridium_nexile_CAG_348	SC	247	1111	22.2322
Clostridium_nexile_CAG_348	SIN	175	1111	15.7516
Clostridium_nexile_CAG_348	SU	689	1111	62.0162
Clostridium_saccharolyticum	SC	224	1157	19.3604
Clostridium_saccharolyticum	SIN	178	1157	15.3846
Clostridium_saccharolyticum	SU	755	1157	65.255
Clostridium_sp_AT4	NH	24	2142	1.12045
Clostridium_sp_AT4	RH	224	2142	10.4575
Clostridium_sp_AT4	UPI	1894	2142	88.422
Clostridium_sp_CAG_122	SC	148	543	27.256
Clostridium_sp_CAG_122	SIN	87	543	16.0221
Clostridium_sp_CAG_122	SU	308	543	56.7219
Clostridium_sp_CAG_127	NH	35	2091	1.67384
Clostridium_sp_CAG_127	RH	150	2091	7.1736
Clostridium_sp_CAG_127	SC	434	2091	20.7556
Clostridium_sp_CAG_127	SIN	290	2091	13.869
Clostridium_sp_CAG_127	SU	1182	2091	56.528
Clostridium_sp_CAG_138	NH	40	1502	2.66312
Clostridium_sp_CAG_138	RH	129	1502	8.58855
Clostridium_sp_CAG_138	SC	327	1502	21.771
Clostridium_sp_CAG_138	SIN	218	1502	14.514
Clostridium_sp_CAG_138	SU	788	1502	52.4634
Clostridium_sp_CAG_169	SC	229	1218	18.8013
Clostridium_sp_CAG_169	SIN	200	1218	16.4204
Clostridium_sp_CAG_169	SU	789	1218	64.7783
Clostridium_sp_CAG_217	NH	14	1389	1.00792
Clostridium_sp_CAG_217	RH	58	1389	4.17567
Clostridium_sp_CAG_217	SC	308	1389	22.1742
Clostridium_sp_CAG_217	SIN	252	1389	18.1425
Clostridium_sp_CAG_217	SU	757	1389	54.4996
Clostridium_sp_CAG_226	NH	37	1331	2.77986
Clostridium_sp_CAG_226	RH	124	1331	9.3163
Clostridium_sp_CAG_226	SC	267	1331	20.0601
Clostridium_sp_CAG_226	SIN	224	1331	16.8295
Clostridium_sp_CAG_226	SU	679	1331	51.0143
Clostridium_sp_CAG_242	NH	21	1496	1.40374
Clostridium_sp_CAG_242	RH	141	1496	9.42513
Clostridium_sp_CAG_242	SC	236	1496	15.7754
Clostridium_sp_CAG_242	SIN	186	1496	12.4332
Clostridium_sp_CAG_242	SU	912	1496	60.9626
Clostridium_sp_CAG_277	NH	36	1700	2.11765
Clostridium_sp_CAG_277	RH	184	1700	10.8235
Clostridium_sp_CAG_277	SC	336	1700	19.7647
Clostridium_sp_CAG_277	SIN	255	1700	15
Clostridium_sp_CAG_277	SU	889	1700	52.2941
Clostridium_sp_CAG_288	NH	23	1183	1.94421
Clostridium_sp_CAG_288	RH	114	1183	9.63652
Clostridium_sp_CAG_288	SC	210	1183	17.7515
Clostridium_sp_CAG_288	SIN	230	1183	19.4421
Clostridium_sp_CAG_288	SU	606	1183	51.2257
Clostridium_sp_CAG_299	NH	20	1114	1.79533
Clostridium_sp_CAG_299	RH	193	1114	17.325
Clostridium_sp_CAG_299	SC	176	1114	15.7989
Clostridium_sp_CAG_299	SIN	131	1114	11.7594
Clostridium_sp_CAG_299	SU	594	1114	53.3214
Clostridium_sp_CAG_349	SC	222	995	22.3116
Clostridium_sp_CAG_349	SIN	223	995	22.4121
Clostridium_sp_CAG_349	SU	550	995	55.2764
Clostridium_sp_CAG_352	NH	7	950	0.736842
Clostridium_sp_CAG_352	RH	26	950	2.73684
Clostridium_sp_CAG_352	SC	258	950	27.1579
Clostridium_sp_CAG_352	SIN	162	950	17.0526
Clostridium_sp_CAG_352	SU	497	950	52.3158
Clostridium_sp_CAG_354	NH	15	766	1.95822
Clostridium_sp_CAG_354	RH	78	766	10.1828
Clostridium_sp_CAG_354	SC	153	766	19.9739
Clostridium_sp_CAG_354	SIN	138	766	18.0157
Clostridium_sp_CAG_354	SU	382	766	49.8695
Clostridium_sp_CAG_43	SC	304	1453	20.9222
Clostridium_sp_CAG_43	SIN	250	1453	17.2058
Clostridium_sp_CAG_43	SU	899	1453	61.872
Clostridium_sp_CAG_568	SC	189	981	19.2661
Clostridium_sp_CAG_568	SIN	205	981	20.897
Clostridium_sp_CAG_568	SU	587	981	59.8369
Clostridium_sp_CAG_58	SC	114	735	15.5102
Clostridium_sp_CAG_58	SIN	120	735	16.3265
Clostridium_sp_CAG_58	SU	501	735	68.1633
Clostridium_sp_CAG_62	SC	418	1848	22.619
Clostridium_sp_CAG_62	SIN	282	1848	15.2597
Clostridium_sp_CAG_62	SU	1148	1848	62.1212
Clostridium_sp_CAG_678	NH	34	1595	2.13166
Clostridium_sp_CAG_678	RH	250	1595	15.674
Clostridium_sp_CAG_678	SC	286	1595	17.931
Clostridium_sp_CAG_678	SIN	237	1595	14.8589
Clostridium_sp_CAG_678	SU	788	1595	49.4044
Clostridium_sp_CAG_7	SC	420	2227	18.8595
Clostridium_sp_CAG_7	SIN	378	2227	16.9735
Clostridium_sp_CAG_7	SU	1429	2227	64.167
Clostridium_sp_CAG_75	SC	351	1523	23.0466
Clostridium_sp_CAG_75	SIN	246	1523	16.1523
Clostridium_sp_CAG_75	SU	926	1523	60.8011
Clostridium_sp_CAG_91	SC	173	1125	15.3778
Clostridium_sp_CAG_91	SIN	176	1125	15.6444
Clostridium_sp_CAG_91	SU	776	1125	68.9778
Clostridium_sp_FS41	SC	333	1954	17.042
Clostridium_sp_FS41	SIN	361	1954	18.4749
Clostridium_sp_FS41	SU	1259	1954	64.4319
Clostridium_sp_FS41	UPI	1	1954	0.0511771
Clostridium_sp_HGF2	SC	181	777	23.2947
Clostridium_sp_HGF2	SIN	122	777	15.7014
Clostridium_sp_HGF2	SU	474	777	61.0039
Clostridium_sp_KLE_1755	NH	6	3510	0.17094
Clostridium_sp_KLE_1755	RH	82	3510	2.33618
Clostridium_sp_KLE_1755	SC	463	3510	13.1909
Clostridium_sp_KLE_1755	SIN	559	3510	15.9259
Clostridium_sp_KLE_1755	SU	2399	3510	68.3476
Clostridium_sp_KLE_1755	UPI	1	3510	0.02849
Clostridium_sp_M62_1	SC	125	647	19.3199
Clostridium_sp_M62_1	SIN	79	647	12.2102
Clostridium_sp_M62_1	SU	442	647	68.3153
Clostridium_sp_M62_1	UPI	1	647	0.15456
Clostridium_sp_Marseille-P299	NH	2	976	0.204918
Clostridium_sp_Marseille-P299	RH	39	976	3.9959
Clostridium_sp_Marseille-P299	UPI	935	976	95.7992
Clostridium_sp_SS2_1	SC	128	529	24.1966
Clostridium_sp_SS2_1	SIN	74	529	13.9887
Clostridium_sp_SS2_1	SU	327	529	61.8147
Clostridium_symbiosum	SC	629	3707	16.9679
Clostridium_symbiosum	SIN	547	3707	14.7559
Clostridium_symbiosum	SU	2471	3707	66.6577
Clostridium_symbiosum	UPI	60	3707	1.61856
Collinsella_aerofaciens	SC	345	1536	22.4609
Collinsella_aerofaciens	SIN	302	1536	19.6615
Collinsella_aerofaciens	SU	887	1536	57.7474
Collinsella_aerofaciens	UPI	2	1536	0.130208
Coprobacillus_sp_8_2_54BFAA	SC	310	1512	20.5026
Coprobacillus_sp_8_2_54BFAA	SIN	258	1512	17.0635
Coprobacillus_sp_8_2_54BFAA	SU	944	1512	62.4339
Coprobacter_fastidiosus	SC	275	1208	22.7649
Coprobacter_fastidiosus	SIN	223	1208	18.4603
Coprobacter_fastidiosus	SU	710	1208	58.7748
Coprococcus_comes	SC	313	1675	18.6866
Coprococcus_comes	SIN	212	1675	12.6567
Coprococcus_comes	SU	1127	1675	67.2836
Coprococcus_comes	UPI	23	1675	1.37313
Coprococcus_eutactus	SC	240	1170	20.5128
Coprococcus_eutactus	SIN	173	1170	14.7863
Coprococcus_eutactus	SU	737	1170	62.9915
Coprococcus_eutactus	UPI	20	1170	1.7094
Coprococcus_sp_ART55_1	SC	193	934	20.6638
Coprococcus_sp_ART55_1	SIN	168	934	17.9872
Coprococcus_sp_ART55_1	SU	573	934	61.349
Coprococcus_sp_HPP0074	SC	161	676	23.8166
Coprococcus_sp_HPP0074	SIN	128	676	18.9349
Coprococcus_sp_HPP0074	SU	387	676	57.2485
Desulfovibrio_piger	NH	98	2327	4.21143
Desulfovibrio_piger	RH	608	2327	26.1281
Desulfovibrio_piger	SC	386	2327	16.5879
Desulfovibrio_piger	SIN	297	2327	12.7632
Desulfovibrio_piger	SU	932	2327	40.0516
Desulfovibrio_piger	UPI	6	2327	0.257843
Dialister_invisus	NH	207	1544	13.4067
Dialister_invisus	RH	295	1544	19.1062
Dialister_invisus	SC	224	1544	14.5078
Dialister_invisus	SIN	175	1544	11.3342
Dialister_invisus	SU	642	1544	41.5803
Dialister_invisus	UPI	1	1544	0.0647668
Dialister_invisus_CAG_218	SC	114	598	19.0635
Dialister_invisus_CAG_218	SIN	127	598	21.2375
Dialister_invisus_CAG_218	SU	357	598	59.699
Dialister_sp_CAG_357	NH	70	1578	4.43599
Dialister_sp_CAG_357	RH	194	1578	12.294
Dialister_sp_CAG_357	SC	307	1578	19.455
Dialister_sp_CAG_357	SIN	230	1578	14.5754
Dialister_sp_CAG_357	SU	776	1578	49.1762
Dialister_sp_CAG_357	UPI	1	1578	0.0633714
Dielma_fastidiosa	SC	103	549	18.7614
Dielma_fastidiosa	SIN	87	549	15.847
Dielma_fastidiosa	SU	359	549	65.3916
Dorea_formicigenerans	SC	169	945	17.8836
Dorea_formicigenerans	SIN	125	945	13.2275
Dorea_formicigenerans	SU	631	945	66.7725
Dorea_formicigenerans	UPI	20	945	2.1164
Dorea_longicatena	SC	469	4723	9.93013
Dorea_longicatena	SIN	370	4723	7.834
Dorea_longicatena	SU	3806	4723	80.5844
Dorea_longicatena	UPI	78	4723	1.65149
Dorea_sp_CAG_317	NH	14	1429	0.979706
Dorea_sp_CAG_317	RH	275	1429	19.2442
Dorea_sp_CAG_317	SC	280	1429	19.5941
Dorea_sp_CAG_317	SIN	180	1429	12.5962
Dorea_sp_CAG_317	SU	680	1429	47.5857
Dysgonomonas_capnocytophagoides	NH	22	1981	1.11055
Dysgonomonas_capnocytophagoides	RH	108	1981	5.45179
Dysgonomonas_capnocytophagoides	UPI	1851	1981	93.4377
Dysgonomonas_gadei	NH	81	2743	2.95297
Dysgonomonas_gadei	RH	414	2743	15.093
Dysgonomonas_gadei	SC	399	2743	14.5461
Dysgonomonas_gadei	SIN	342	2743	12.4681
Dysgonomonas_gadei	SU	1507	2743	54.9398
Dysgonomonas_mossii	NH	9	2237	0.402325
Dysgonomonas_mossii	RH	16	2237	0.715244
Dysgonomonas_mossii	SC	430	2237	19.2222
Dysgonomonas_mossii	SIN	368	2237	16.4506
Dysgonomonas_mossii	SU	1413	2237	63.165
Dysgonomonas_mossii	UPI	1	2237	0.0447027
Eisenbergiella_massiliensis	SU	902	1000	90.2
Eisenbergiella_massiliensis	UPI	98	1000	9.8
Eisenbergiella_tayi	SC	307	1916	16.023
Eisenbergiella_tayi	SIN	379	1916	19.7808
Eisenbergiella_tayi	SU	1223	1916	63.8309
Eisenbergiella_tayi	UPI	7	1916	0.365344
Emergencia_timonensis	UPI	836	836	100
Erysipelatoclostridium_ramosum	SC	135	732	18.4426
Erysipelatoclostridium_ramosum	SIN	114	732	15.5738
Erysipelatoclostridium_ramosum	SU	451	732	61.612
Erysipelatoclostridium_ramosum	UPI	32	732	4.37158
Erysipelotrichaceae_bacterium_2_2_44A	SC	172	860	20
Erysipelotrichaceae_bacterium_2_2_44A	SIN	102	860	11.8605
Erysipelotrichaceae_bacterium_2_2_44A	SU	586	860	68.1395
Erysipelotrichaceae_bacterium_5_2_54FAA	SC	276	1115	24.7534
Erysipelotrichaceae_bacterium_5_2_54FAA	SIN	205	1115	18.3857
Erysipelotrichaceae_bacterium_5_2_54FAA	SU	634	1115	56.861
Escherichia_coli	NH	59	12597	0.468365
Escherichia_coli	RH	686	12597	5.44574
Escherichia_coli	SC	2867	12597	22.7594
Escherichia_coli	SIN	1860	12597	14.7654
Escherichia_coli	SU	6907	12597	54.8305
Escherichia_coli	UPI	218	12597	1.73057
Eubacterium_eligens	NH	2	2582	0.0774593
Eubacterium_eligens	RH	19	2582	0.735864
Eubacterium_eligens	SC	471	2582	18.2417
Eubacterium_eligens	SIN	338	2582	13.0906
Eubacterium_eligens	SU	1599	2582	61.9287
Eubacterium_eligens	UPI	153	2582	5.92564
Eubacterium_hallii	SC	481	2405	20
Eubacterium_hallii	SIN	312	2405	12.973
Eubacterium_hallii	SU	1579	2405	65.6549
Eubacterium_hallii	UPI	33	2405	1.37214
Eubacterium_ramulus	NH	5	1993	0.250878
Eubacterium_ramulus	RH	37	1993	1.8565
Eubacterium_ramulus	SC	435	1993	21.8264
Eubacterium_ramulus	SIN	340	1993	17.0597
Eubacterium_ramulus	SU	1173	1993	58.856
Eubacterium_ramulus	UPI	3	1993	0.150527
Eubacterium_rectale	NH	227	5989	3.79028
Eubacterium_rectale	RH	830	5989	13.8587
Eubacterium_rectale	SC	406	5989	6.7791
Eubacterium_rectale	SIN	326	5989	5.44331
Eubacterium_rectale	SU	3906	5989	65.2196
Eubacterium_rectale	UPI	294	5989	4.909
Eubacterium_siraeum	NH	188	3144	5.97964
Eubacterium_siraeum	RH	482	3144	15.3308
Eubacterium_siraeum	SC	435	3144	13.8359
Eubacterium_siraeum	SIN	323	3144	10.2735
Eubacterium_siraeum	SU	1709	3144	54.3575
Eubacterium_siraeum	UPI	7	3144	0.222646
Eubacterium_sp	SC	160	1308	12.2324
Eubacterium_sp	SIN	187	1308	14.2966
Eubacterium_sp	SU	961	1308	73.4709
Eubacterium_sp_CAG_115	SC	317	1524	20.8005
Eubacterium_sp_CAG_115	SIN	223	1524	14.6325
Eubacterium_sp_CAG_115	SU	984	1524	64.5669
Eubacterium_sp_CAG_161	NH	3	942	0.318471
Eubacterium_sp_CAG_161	RH	55	942	5.83864
Eubacterium_sp_CAG_161	SC	203	942	21.5499
Eubacterium_sp_CAG_161	SIN	154	942	16.3482
Eubacterium_sp_CAG_161	SU	527	942	55.9448
Eubacterium_sp_CAG_180	NH	40	1711	2.33781
Eubacterium_sp_CAG_180	RH	179	1711	10.4617
Eubacterium_sp_CAG_180	SC	345	1711	20.1636
Eubacterium_sp_CAG_180	SIN	306	1711	17.8843
Eubacterium_sp_CAG_180	SU	841	1711	49.1525
Eubacterium_sp_CAG_192	SC	215	887	24.239
Eubacterium_sp_CAG_192	SIN	193	887	21.7587
Eubacterium_sp_CAG_192	SU	479	887	54.0023
Eubacterium_sp_CAG_202	NH	55	1567	3.50989
Eubacterium_sp_CAG_202	RH	248	1567	15.8264
Eubacterium_sp_CAG_202	SC	318	1567	20.2936
Eubacterium_sp_CAG_202	SIN	211	1567	13.4652
Eubacterium_sp_CAG_202	SU	735	1567	46.9049
Eubacterium_sp_CAG_248	SC	154	742	20.7547
Eubacterium_sp_CAG_248	SIN	87	742	11.7251
Eubacterium_sp_CAG_248	SU	501	742	67.5202
Eubacterium_sp_CAG_251	NH	93	1762	5.27809
Eubacterium_sp_CAG_251	RH	378	1762	21.4529
Eubacterium_sp_CAG_251	SC	297	1762	16.8558
Eubacterium_sp_CAG_251	SIN	234	1762	13.2804
Eubacterium_sp_CAG_251	SU	760	1762	43.1328
Eubacterium_sp_CAG_252	NH	6	564	1.06383
Eubacterium_sp_CAG_252	RH	62	564	10.9929
Eubacterium_sp_CAG_252	SC	139	564	24.6454
Eubacterium_sp_CAG_252	SIN	98	564	17.3759
Eubacterium_sp_CAG_252	SU	259	564	45.922
Eubacterium_sp_CAG_38	NH	48	2232	2.15054
Eubacterium_sp_CAG_38	RH	279	2232	12.5
Eubacterium_sp_CAG_38	SC	440	2232	19.7133
Eubacterium_sp_CAG_38	SIN	288	2232	12.9032
Eubacterium_sp_CAG_38	SU	1177	2232	52.733
Eubacterium_sp_CAG_76	SC	186	819	22.7106
Eubacterium_sp_CAG_76	SIN	107	819	13.0647
Eubacterium_sp_CAG_76	SU	526	819	64.2247
Eubacterium_sp_CAG_86	NH	13	1050	1.2381
Eubacterium_sp_CAG_86	RH	62	1050	5.90476
Eubacterium_sp_CAG_86	SC	267	1050	25.4286
Eubacterium_sp_CAG_86	SIN	151	1050	14.381
Eubacterium_sp_CAG_86	SU	557	1050	53.0476
Eubacterium_ventriosum	SC	371	1839	20.174
Eubacterium_ventriosum	SIN	283	1839	15.3888
Eubacterium_ventriosum	SU	1064	1839	57.8575
Eubacterium_ventriosum	UPI	121	1839	6.57966
Faecalibacterium_prausnitzii	NH	1146	21362	5.36467
Faecalibacterium_prausnitzii	RH	4512	21362	21.1216
Faecalibacterium_prausnitzii	SC	1775	21362	8.30915
Faecalibacterium_prausnitzii	SIN	1567	21362	7.33546
Faecalibacterium_prausnitzii	SU	12258	21362	57.3823
Faecalibacterium_prausnitzii	UPI	104	21362	0.486846
Faecalibacterium_sp_CAG_74	NH	143	2425	5.89691
Faecalibacterium_sp_CAG_74	RH	355	2425	14.6392
Faecalibacterium_sp_CAG_74	SC	372	2425	15.3402
Faecalibacterium_sp_CAG_74	SIN	388	2425	16
Faecalibacterium_sp_CAG_74	SU	1167	2425	48.1237
Faecalibacterium_sp_CAG_82	SC	159	963	16.5109
Faecalibacterium_sp_CAG_82	SIN	156	963	16.1994
Faecalibacterium_sp_CAG_82	SU	648	963	67.2897
Firmicutes_bacterium_CAG_102	SC	351	1366	25.6955
Firmicutes_bacterium_CAG_102	SIN	220	1366	16.1054
Firmicutes_bacterium_CAG_102	SU	795	1366	58.1991
Firmicutes_bacterium_CAG_103	SC	250	1292	19.3498
Firmicutes_bacterium_CAG_103	SIN	233	1292	18.0341
Firmicutes_bacterium_CAG_103	SU	809	1292	62.6161
Firmicutes_bacterium_CAG_110	NH	30	1768	1.69683
Firmicutes_bacterium_CAG_110	RH	228	1768	12.8959
Firmicutes_bacterium_CAG_110	SC	314	1768	17.7602
Firmicutes_bacterium_CAG_110	SIN	306	1768	17.3077
Firmicutes_bacterium_CAG_110	SU	890	1768	50.3394
Firmicutes_bacterium_CAG_124	NH	222	3492	6.35739
Firmicutes_bacterium_CAG_124	RH	1375	3492	39.3757
Firmicutes_bacterium_CAG_124	SC	350	3492	10.0229
Firmicutes_bacterium_CAG_124	SIN	325	3492	9.30699
Firmicutes_bacterium_CAG_124	SU	1220	3492	34.937
Firmicutes_bacterium_CAG_129	NH	83	1957	4.24119
Firmicutes_bacterium_CAG_129	RH	584	1957	29.8416
Firmicutes_bacterium_CAG_129	SC	266	1957	13.5922
Firmicutes_bacterium_CAG_129	SIN	214	1957	10.9351
Firmicutes_bacterium_CAG_129	SU	810	1957	41.3899
Firmicutes_bacterium_CAG_137	NH	40	1302	3.0722
Firmicutes_bacterium_CAG_137	RH	1017	1302	78.1106
Firmicutes_bacterium_CAG_137	SC	68	1302	5.22273
Firmicutes_bacterium_CAG_137	SIN	69	1302	5.29954
Firmicutes_bacterium_CAG_137	SU	108	1302	8.29493
Firmicutes_bacterium_CAG_176	NH	43	1400	3.07143
Firmicutes_bacterium_CAG_176	RH	239	1400	17.0714
Firmicutes_bacterium_CAG_176	SC	250	1400	17.8571
Firmicutes_bacterium_CAG_176	SIN	194	1400	13.8571
Firmicutes_bacterium_CAG_176	SU	674	1400	48.1429
Firmicutes_bacterium_CAG_194	NH	23	1836	1.25272
Firmicutes_bacterium_CAG_194	RH	81	1836	4.41176
Firmicutes_bacterium_CAG_194	SC	410	1836	22.3312
Firmicutes_bacterium_CAG_194	SIN	279	1836	15.1961
Firmicutes_bacterium_CAG_194	SU	1043	1836	56.8083
Firmicutes_bacterium_CAG_24	NH	169	2427	6.96333
Firmicutes_bacterium_CAG_24	RH	292	2427	12.0313
Firmicutes_bacterium_CAG_24	SC	377	2427	15.5336
Firmicutes_bacterium_CAG_24	SIN	356	2427	14.6683
Firmicutes_bacterium_CAG_24	SU	1233	2427	50.8035
Firmicutes_bacterium_CAG_341	SC	161	869	18.527
Firmicutes_bacterium_CAG_341	SIN	138	869	15.8803
Firmicutes_bacterium_CAG_341	SU	570	869	65.5926
Firmicutes_bacterium_CAG_345	NH	46	1441	3.19223
Firmicutes_bacterium_CAG_345	RH	146	1441	10.1319
Firmicutes_bacterium_CAG_345	SC	222	1441	15.406
Firmicutes_bacterium_CAG_345	SIN	265	1441	18.39
Firmicutes_bacterium_CAG_345	SU	762	1441	52.8799
Firmicutes_bacterium_CAG_41	SC	258	1018	25.3438
Firmicutes_bacterium_CAG_41	SIN	202	1018	19.8428
Firmicutes_bacterium_CAG_41	SU	558	1018	54.8134
Firmicutes_bacterium_CAG_466	SC	356	1671	21.3046
Firmicutes_bacterium_CAG_466	SIN	241	1671	14.4225
Firmicutes_bacterium_CAG_466	SU	1074	1671	64.2729
Firmicutes_bacterium_CAG_65	SC	348	1630	21.3497
Firmicutes_bacterium_CAG_65	SIN	260	1630	15.9509
Firmicutes_bacterium_CAG_65	SU	1022	1630	62.6994
Firmicutes_bacterium_CAG_83	SC	200	1092	18.315
Firmicutes_bacterium_CAG_83	SIN	161	1092	14.7436
Firmicutes_bacterium_CAG_83	SU	731	1092	66.9414
Firmicutes_bacterium_CAG_94	SC	246	1433	17.1668
Firmicutes_bacterium_CAG_94	SIN	218	1433	15.2128
Firmicutes_bacterium_CAG_94	SU	969	1433	67.6204
Flavonifractor_plautii	NH	73	6930	1.05339
Flavonifractor_plautii	RH	324	6930	4.67532
Flavonifractor_plautii	SC	980	6930	14.1414
Flavonifractor_plautii	SIN	849	6930	12.2511
Flavonifractor_plautii	SU	4680	6930	67.5325
Flavonifractor_plautii	UPI	24	6930	0.34632
Flavonifractor_sp_An10	SC	168	859	19.5576
Flavonifractor_sp_An10	SIN	128	859	14.901
Flavonifractor_sp_An10	SU	560	859	65.1921
Flavonifractor_sp_An10	UPI	3	859	0.349243
Fusicatenibacter_saccharivorans	SC	400	2183	18.3234
Fusicatenibacter_saccharivorans	SIN	393	2183	18.0027
Fusicatenibacter_saccharivorans	SU	1388	2183	63.5822
Fusicatenibacter_saccharivorans	UPI	2	2183	0.091617
Fusobacterium_nucleatum_subsp_animalis	SC	73	502	14.5418
Fusobacterium_nucleatum_subsp_animalis	SIN	63	502	12.5498
Fusobacterium_nucleatum_subsp_animalis	SU	366	502	72.9084
Fusobacterium_ulcerans	NH	16	1837	0.870985
Fusobacterium_ulcerans	RH	102	1837	5.55253
Fusobacterium_ulcerans	SC	382	1837	20.7948
Fusobacterium_ulcerans	SIN	292	1837	15.8955
Fusobacterium_ulcerans	SU	1037	1837	56.4507
Fusobacterium_ulcerans	UPI	8	1837	0.435493
Gemmiger_formicilis	SC	175	999	17.5175
Gemmiger_formicilis	SIN	169	999	16.9169
Gemmiger_formicilis	SU	651	999	65.1652
Gemmiger_formicilis	UPI	4	999	0.4004
Gemmiger_sp_An194	SC	222	778	28.5347
Gemmiger_sp_An194	SIN	147	778	18.8946
Gemmiger_sp_An194	SU	409	778	52.5707
Haemophilus_parainfluenzae	SC	307	1382	22.2142
Haemophilus_parainfluenzae	SIN	233	1382	16.8596
Haemophilus_parainfluenzae	SU	786	1382	56.8741
Haemophilus_parainfluenzae	UPI	56	1382	4.0521
Holdemania_filiformis	NH	23	1901	1.20989
Holdemania_filiformis	RH	135	1901	7.10153
Holdemania_filiformis	SC	408	1901	21.4624
Holdemania_filiformis	SIN	330	1901	17.3593
Holdemania_filiformis	SU	981	1901	51.6044
Holdemania_filiformis	UPI	24	1901	1.26249
Hungatella_hathewayi	NH	106	8884	1.19316
Hungatella_hathewayi	RH	404	8884	4.5475
Hungatella_hathewayi	SC	930	8884	10.4683
Hungatella_hathewayi	SIN	1141	8884	12.8433
Hungatella_hathewayi	SU	6115	8884	68.8316
Hungatella_hathewayi	UPI	188	8884	2.11616
Intestinimonas_butyriciproducens	SC	266	1758	15.1308
Intestinimonas_butyriciproducens	SIN	237	1758	13.4812
Intestinimonas_butyriciproducens	SU	1185	1758	67.4061
Intestinimonas_butyriciproducens	UPI	70	1758	3.9818
Klebsiella_oxytoca	SC	141	681	20.7048
Klebsiella_oxytoca	SIN	124	681	18.2085
Klebsiella_oxytoca	SU	405	681	59.4714
Klebsiella_oxytoca	UPI	11	681	1.61527
Klebsiella_pneumoniae	SC	259	1296	19.9846
Klebsiella_pneumoniae	SIN	203	1296	15.6636
Klebsiella_pneumoniae	SU	781	1296	60.2623
Klebsiella_pneumoniae	UPI	53	1296	4.08951
Lachnoclostridium_sp_An14	NH	46	1384	3.3237
Lachnoclostridium_sp_An14	RH	1068	1384	77.1676
Lachnoclostridium_sp_An14	SC	84	1384	6.06936
Lachnoclostridium_sp_An14	SIN	53	1384	3.82948
Lachnoclostridium_sp_An14	SU	133	1384	9.60983
Lachnospira_pectinoschiza	SC	196	964	20.332
Lachnospira_pectinoschiza	SIN	140	964	14.5228
Lachnospira_pectinoschiza	SU	619	964	64.2116
Lachnospira_pectinoschiza	UPI	9	964	0.93361
Lachnospiraceae_bacterium	SC	188	2614	7.19204
Lachnospiraceae_bacterium	SIN	129	2614	4.93497
Lachnospiraceae_bacterium	SU	2297	2614	87.873
Lachnospiraceae_bacterium_3_1_57FAA_CT1	SC	89	626	14.2173
Lachnospiraceae_bacterium_3_1_57FAA_CT1	SIN	111	626	17.7316
Lachnospiraceae_bacterium_3_1_57FAA_CT1	SU	426	626	68.0511
Lachnospiraceae_bacterium_6_1_63FAA	SC	275	1257	21.8775
Lachnospiraceae_bacterium_6_1_63FAA	SIN	220	1257	17.502
Lachnospiraceae_bacterium_6_1_63FAA	SU	762	1257	60.6205
Lachnospiraceae_bacterium_7_1_58FAA	NH	2	1153	0.173461
Lachnospiraceae_bacterium_7_1_58FAA	RH	31	1153	2.68864
Lachnospiraceae_bacterium_7_1_58FAA	SC	81	1153	7.02515
Lachnospiraceae_bacterium_7_1_58FAA	SIN	56	1153	4.8569
Lachnospiraceae_bacterium_7_1_58FAA	SU	969	1153	84.0416
Lachnospiraceae_bacterium_7_1_58FAA	UPI	14	1153	1.21422
Lachnospiraceae_bacterium_8_1_57FAA	SC	184	889	20.6974
Lachnospiraceae_bacterium_8_1_57FAA	SIN	143	889	16.0855
Lachnospiraceae_bacterium_8_1_57FAA	SU	562	889	63.2171
Lachnospiraceae_bacterium_9_1_43BFAA	SC	112	572	19.5804
Lachnospiraceae_bacterium_9_1_43BFAA	SIN	106	572	18.5315
Lachnospiraceae_bacterium_9_1_43BFAA	SU	353	572	61.7133
Lachnospiraceae_bacterium_9_1_43BFAA	UPI	1	572	0.174825
Lachnospiraceae_bacterium_TF01-11	SC	242	1181	20.4911
Lachnospiraceae_bacterium_TF01-11	SIN	168	1181	14.2252
Lachnospiraceae_bacterium_TF01-11	SU	770	1181	65.199
Lachnospiraceae_bacterium_TF01-11	UPI	1	1181	0.084674
Lawsonibacter_asaccharolyticus	NH	34	1965	1.73028
Lawsonibacter_asaccharolyticus	RH	159	1965	8.0916
Lawsonibacter_asaccharolyticus	SC	255	1965	12.9771
Lawsonibacter_asaccharolyticus	SIN	183	1965	9.31298
Lawsonibacter_asaccharolyticus	SU	1330	1965	67.6845
Lawsonibacter_asaccharolyticus	UPI	4	1965	0.203562
Lentisphaeria_bacterium	NH	10	863	1.15875
Lentisphaeria_bacterium	RH	60	863	6.95249
Lentisphaeria_bacterium	SIN	40	863	4.63499
Lentisphaeria_bacterium	SU	753	863	87.2538
Megamonas_funiformis	NH	34	1631	2.08461
Megamonas_funiformis	RH	185	1631	11.3427
Megamonas_funiformis	SC	411	1631	25.1993
Megamonas_funiformis	SIN	293	1631	17.9644
Megamonas_funiformis	SU	694	1631	42.5506
Megamonas_funiformis	UPI	14	1631	0.858369
Megasphaera_sp_MJR8396C	SC	220	828	26.57
Megasphaera_sp_MJR8396C	SIN	154	828	18.599
Megasphaera_sp_MJR8396C	SU	454	828	54.8309
Merdimonas_faecis	NH	2	1254	0.15949
Merdimonas_faecis	RH	109	1254	8.69219
Merdimonas_faecis	UPI	1143	1254	91.1483
Methanobrevibacter_sp_A54	SC	142	775	18.3226
Methanobrevibacter_sp_A54	SIN	130	775	16.7742
Methanobrevibacter_sp_A54	SU	503	775	64.9032
Mitsuokella_jalaludinii	SC	119	599	19.8664
Mitsuokella_jalaludinii	SIN	124	599	20.7012
Mitsuokella_jalaludinii	SU	343	599	57.2621
Mitsuokella_jalaludinii	UPI	13	599	2.17028
Mitsuokella_multacida	SC	206	557	36.9838
Mitsuokella_multacida	SIN	106	557	19.0305
Mitsuokella_multacida	SU	241	557	43.2675
Mitsuokella_multacida	UPI	4	557	0.718133
Mordavella_sp_Marseille-P3756	NH	15	1138	1.3181
Mordavella_sp_Marseille-P3756	RH	208	1138	18.2777
Mordavella_sp_Marseille-P3756	UPI	915	1138	80.4042
Morganella_morganii	RH	1	1036	0.0965251
Morganella_morganii	SC	259	1036	25
Morganella_morganii	SIN	228	1036	22.0077
Morganella_morganii	SU	532	1036	51.3514
Morganella_morganii	UPI	16	1036	1.5444
Niameybacter_massiliensis	NH	48	1726	2.781
Niameybacter_massiliensis	RH	1478	1726	85.6315
Niameybacter_massiliensis	UPI	200	1726	11.5875
Odoribacter_splanchnicus	SC	358	2489	14.3833
Odoribacter_splanchnicus	SIN	205	2489	8.23624
Odoribacter_splanchnicus	SU	1589	2489	63.8409
Odoribacter_splanchnicus	UPI	337	2489	13.5396
Odoribacter_splanchnicus_CAG_14	SC	311	1478	21.0419
Odoribacter_splanchnicus_CAG_14	SIN	187	1478	12.6522
Odoribacter_splanchnicus_CAG_14	SU	980	1478	66.3058
Oscillibacter_sp	NH	25	3024	0.82672
Oscillibacter_sp	RH	130	3024	4.29894
Oscillibacter_sp	SC	181	3024	5.98545
Oscillibacter_sp	SIN	177	3024	5.85317
Oscillibacter_sp	SU	2511	3024	83.0357
Oscillibacter_sp_57_20	SC	272	1191	22.838
Oscillibacter_sp_57_20	SIN	190	1191	15.953
Oscillibacter_sp_57_20	SU	729	1191	61.2091
Oscillibacter_sp_CAG_155	NH	14	1517	0.922874
Oscillibacter_sp_CAG_155	RH	535	1517	35.267
Oscillibacter_sp_CAG_155	SC	233	1517	15.3593
Oscillibacter_sp_CAG_155	SIN	160	1517	10.5471
Oscillibacter_sp_CAG_155	SU	575	1517	37.9038
Oscillibacter_sp_CAG_241	SC	260	1294	20.0927
Oscillibacter_sp_CAG_241	SIN	198	1294	15.3014
Oscillibacter_sp_CAG_241	SU	836	1294	64.6059
Oscillibacter_sp_KLE_1745	NH	164	4569	3.58941
Oscillibacter_sp_KLE_1745	RH	1710	4569	37.4261
Oscillibacter_sp_KLE_1745	SC	466	4569	10.1992
Oscillibacter_sp_KLE_1745	SIN	356	4569	7.79164
Oscillibacter_sp_KLE_1745	SU	1873	4569	40.9937
Parabacteroides_distasonis	SC	448	4646	9.6427
Parabacteroides_distasonis	SIN	386	4646	8.30822
Parabacteroides_distasonis	SU	3617	4646	77.8519
Parabacteroides_distasonis	UPI	195	4646	4.19716
Parabacteroides_goldsteinii	NH	26	3255	0.798771
Parabacteroides_goldsteinii	RH	124	3255	3.80952
Parabacteroides_goldsteinii	SC	358	3255	10.9985
Parabacteroides_goldsteinii	SIN	309	3255	9.49309
Parabacteroides_goldsteinii	SU	2434	3255	74.7773
Parabacteroides_goldsteinii	UPI	4	3255	0.122888
Parabacteroides_johnsonii	SC	80	782	10.2302
Parabacteroides_johnsonii	SIN	74	782	9.46292
Parabacteroides_johnsonii	SU	628	782	80.3069
Parabacteroides_merdae	SC	146	2102	6.94577
Parabacteroides_merdae	SIN	116	2102	5.51855
Parabacteroides_merdae	SU	1515	2102	72.0742
Parabacteroides_merdae	UPI	325	2102	15.4615
Parabacteroides_merdae_CAG_48	SC	238	1546	15.3946
Parabacteroides_merdae_CAG_48	SIN	189	1546	12.2251
Parabacteroides_merdae_CAG_48	SU	1119	1546	72.3803
Parabacteroides_sp_20_3	SC	54	704	7.67045
Parabacteroides_sp_20_3	SIN	48	704	6.81818
Parabacteroides_sp_20_3	SU	601	704	85.3693
Parabacteroides_sp_20_3	UPI	1	704	0.142045
Parabacteroides_sp_CAG_409	NH	26	1906	1.36411
Parabacteroides_sp_CAG_409	RH	413	1906	21.6684
Parabacteroides_sp_CAG_409	SC	310	1906	16.2644
Parabacteroides_sp_CAG_409	SIN	251	1906	13.1689
Parabacteroides_sp_CAG_409	SU	906	1906	47.5341
Paraprevotella_clara	SC	101	1030	9.80583
Paraprevotella_clara	SIN	106	1030	10.2913
Paraprevotella_clara	SU	675	1030	65.534
Paraprevotella_clara	UPI	148	1030	14.3689
Paraprevotella_xylaniphila	NH	34	1806	1.88261
Paraprevotella_xylaniphila	RH	208	1806	11.5172
Paraprevotella_xylaniphila	SC	334	1806	18.4939
Paraprevotella_xylaniphila	SIN	265	1806	14.6733
Paraprevotella_xylaniphila	SU	964	1806	53.3776
Paraprevotella_xylaniphila	UPI	1	1806	0.055371
Parasutterella_excrementihominis	SC	168	797	21.079
Parasutterella_excrementihominis	SIN	97	797	12.1706
Parasutterella_excrementihominis	SU	527	797	66.123
Parasutterella_excrementihominis	UPI	5	797	0.627353
Parasutterella_excrementihominis_CAG_233	SC	205	919	22.3069
Parasutterella_excrementihominis_CAG_233	SIN	177	919	19.2601
Parasutterella_excrementihominis_CAG_233	SU	537	919	58.4331
Phascolarctobacterium_sp_CAG_207	NH	68	2135	3.18501
Phascolarctobacterium_sp_CAG_207	RH	279	2135	13.0679
Phascolarctobacterium_sp_CAG_207	SC	388	2135	18.1733
Phascolarctobacterium_sp_CAG_207	SIN	336	2135	15.7377
Phascolarctobacterium_sp_CAG_207	SU	1062	2135	49.7424
Phascolarctobacterium_sp_CAG_207	UPI	2	2135	0.0936768
Phascolarctobacterium_succinatutens	NH	38	2014	1.88679
Phascolarctobacterium_succinatutens	RH	156	2014	7.74578
Phascolarctobacterium_succinatutens	SC	384	2014	19.0665
Phascolarctobacterium_succinatutens	SIN	328	2014	16.286
Phascolarctobacterium_succinatutens	SU	1108	2014	55.0149
Porphyromonadaceae_bacterium	SIN	6	1161	0.516796
Porphyromonadaceae_bacterium	SU	1155	1161	99.4832
Porphyromonas_asaccharolytica	SC	209	799	26.1577
Porphyromonas_asaccharolytica	SIN	148	799	18.5232
Porphyromonas_asaccharolytica	SU	435	799	54.4431
Porphyromonas_asaccharolytica	UPI	7	799	0.876095
Prevotella_buccae	NH	30	1911	1.56986
Prevotella_buccae	RH	57	1911	2.98273
Prevotella_buccae	SC	377	1911	19.7279
Prevotella_buccae	SIN	289	1911	15.123
Prevotella_buccae	SU	1147	1911	60.0209
Prevotella_buccae	UPI	11	1911	0.575615
Prevotella_copri	NH	744	7386	10.0731
Prevotella_copri	RH	1879	7386	25.44
Prevotella_copri	SC	260	7386	3.52017
Prevotella_copri	SIN	238	7386	3.22231
Prevotella_copri	SU	3418	7386	46.2767
Prevotella_copri	UPI	847	7386	11.4676
Prevotella_corporis	NH	19	1192	1.59396
Prevotella_corporis	RH	89	1192	7.46644
Prevotella_corporis	SC	254	1192	21.3087
Prevotella_corporis	SIN	167	1192	14.0101
Prevotella_corporis	SU	652	1192	54.698
Prevotella_corporis	UPI	11	1192	0.922819
Prevotella_sp	NH	229	3024	7.57275
Prevotella_sp	RH	469	3024	15.5093
Prevotella_sp	SIN	28	3024	0.925926
Prevotella_sp	SU	2298	3024	75.9921
Prevotella_sp_109	SC	206	1106	18.6257
Prevotella_sp_109	SIN	143	1106	12.9295
Prevotella_sp_109	SU	750	1106	67.8119
Prevotella_sp_109	UPI	7	1106	0.632911
Prevotella_sp_885	SC	246	1573	15.6389
Prevotella_sp_885	SIN	205	1573	13.0324
Prevotella_sp_885	SU	1122	1573	71.3287
Prevotella_sp_AM42-24	SC	46	555	8.28829
Prevotella_sp_AM42-24	SIN	40	555	7.20721
Prevotella_sp_AM42-24	SU	468	555	84.3243
Prevotella_sp_AM42-24	UPI	1	555	0.18018
Prevotella_sp_CAG_255	SC	167	917	18.2116
Prevotella_sp_CAG_255	SIN	125	917	13.6314
Prevotella_sp_CAG_255	SU	625	917	68.157
Prevotella_sp_CAG_279	NH	34	1068	3.18352
Prevotella_sp_CAG_279	RH	101	1068	9.45693
Prevotella_sp_CAG_279	SC	238	1068	22.2846
Prevotella_sp_CAG_279	SIN	186	1068	17.4157
Prevotella_sp_CAG_279	SU	509	1068	47.6592
Prevotella_sp_CAG_386	SC	181	1042	17.3704
Prevotella_sp_CAG_386	SIN	147	1042	14.1075
Prevotella_sp_CAG_386	SU	714	1042	68.5221
Prevotella_sp_CAG_520	SC	129	572	22.5524
Prevotella_sp_CAG_520	SIN	118	572	20.6294
Prevotella_sp_CAG_520	SU	325	572	56.8182
Prevotella_sp_CAG_604	SC	135	792	17.0455
Prevotella_sp_CAG_604	SIN	94	792	11.8687
Prevotella_sp_CAG_604	SU	563	792	71.0859
Prevotella_sp_CAG_891	NH	99	1745	5.67335
Prevotella_sp_CAG_891	RH	374	1745	21.4327
Prevotella_sp_CAG_891	SC	274	1745	15.702
Prevotella_sp_CAG_891	SIN	208	1745	11.9198
Prevotella_sp_CAG_891	SU	790	1745	45.2722
Prevotella_stercorea	SC	113	845	13.3728
Prevotella_stercorea	SIN	71	845	8.40237
Prevotella_stercorea	SU	609	845	72.071
Prevotella_stercorea	UPI	52	845	6.15385
Prevotella_stercorea_CAG_629	SC	88	552	15.942
Prevotella_stercorea_CAG_629	SIN	61	552	11.0507
Prevotella_stercorea_CAG_629	SU	403	552	73.0072
Proteobacteria_bacterium_CAG_495	NH	41	605	6.77686
Proteobacteria_bacterium_CAG_495	RH	77	605	12.7273
Proteobacteria_bacterium_CAG_495	SC	96	605	15.8678
Proteobacteria_bacterium_CAG_495	SIN	86	605	14.2149
Proteobacteria_bacterium_CAG_495	SU	305	605	50.4132
Proteus_mirabilis	NH	18	1658	1.08565
Proteus_mirabilis	RH	101	1658	6.09168
Proteus_mirabilis	SC	456	1658	27.503
Proteus_mirabilis	SIN	312	1658	18.8179
Proteus_mirabilis	SU	722	1658	43.5464
Proteus_mirabilis	UPI	49	1658	2.95537
Pseudoflavonifractor_sp_An184	NH	82	2127	3.8552
Pseudoflavonifractor_sp_An184	RH	479	2127	22.52
Pseudoflavonifractor_sp_An184	SC	325	2127	15.2797
Pseudoflavonifractor_sp_An184	SIN	224	2127	10.5313
Pseudoflavonifractor_sp_An184	SU	1008	2127	47.3907
Pseudoflavonifractor_sp_An184	UPI	9	2127	0.423131
Pseudomonas_aeruginosa	NH	1	1123	0.0890472
Pseudomonas_aeruginosa	RH	28	1123	2.49332
Pseudomonas_aeruginosa	SC	425	1123	37.8451
Pseudomonas_aeruginosa	SIN	196	1123	17.4533
Pseudomonas_aeruginosa	SU	457	1123	40.6946
Pseudomonas_aeruginosa	UPI	16	1123	1.42476
Pyramidobacter_piscolens	NH	20	846	2.36407
Pyramidobacter_piscolens	RH	763	846	90.1891
Pyramidobacter_piscolens	SIN	34	846	4.01891
Pyramidobacter_piscolens	SU	29	846	3.4279
Roseburia_faecis	SC	308	1812	16.9978
Roseburia_faecis	SIN	224	1812	12.362
Roseburia_faecis	SU	1265	1812	69.8124
Roseburia_faecis	UPI	15	1812	0.827815
Roseburia_hominis	SC	219	2796	7.83262
Roseburia_hominis	SIN	174	2796	6.22318
Roseburia_hominis	SU	2397	2796	85.7296
Roseburia_hominis	UPI	6	2796	0.214592
Roseburia_intestinalis	NH	442	6097	7.24947
Roseburia_intestinalis	RH	1225	6097	20.0918
Roseburia_intestinalis	SC	612	6097	10.0377
Roseburia_intestinalis	SIN	565	6097	9.26685
Roseburia_intestinalis	SU	2791	6097	45.7766
Roseburia_intestinalis	UPI	462	6097	7.5775
Roseburia_inulinivorans	NH	35	4458	0.785105
Roseburia_inulinivorans	RH	166	4458	3.72364
Roseburia_inulinivorans	SC	546	4458	12.2476
Roseburia_inulinivorans	SIN	469	4458	10.5204
Roseburia_inulinivorans	SU	2861	4458	64.1768
Roseburia_inulinivorans	UPI	381	4458	8.54643
Roseburia_sp	SC	10	574	1.74216
Roseburia_sp	SIN	25	574	4.3554
Roseburia_sp	SU	539	574	93.9024
Roseburia_sp_CAG_100	NH	12	2129	0.563645
Roseburia_sp_CAG_100	RH	132	2129	6.20009
Roseburia_sp_CAG_100	SC	402	2129	18.8821
Roseburia_sp_CAG_100	SIN	370	2129	17.3791
Roseburia_sp_CAG_100	SU	1213	2129	56.9751
Roseburia_sp_CAG_18	SC	175	887	19.7294
Roseburia_sp_CAG_18	SIN	137	887	15.4453
Roseburia_sp_CAG_18	SU	575	887	64.8253
Roseburia_sp_CAG_182	NH	2	691	0.289436
Roseburia_sp_CAG_182	RH	74	691	10.7091
Roseburia_sp_CAG_182	SC	144	691	20.8394
Roseburia_sp_CAG_182	SIN	127	691	18.3792
Roseburia_sp_CAG_182	SU	344	691	49.7829
Roseburia_sp_CAG_197	NH	14	1043	1.34228
Roseburia_sp_CAG_197	RH	168	1043	16.1074
Roseburia_sp_CAG_197	SC	229	1043	21.9559
Roseburia_sp_CAG_197	SIN	135	1043	12.9434
Roseburia_sp_CAG_197	SU	497	1043	47.651
Roseburia_sp_CAG_380	SC	234	1127	20.7631
Roseburia_sp_CAG_380	SIN	158	1127	14.0195
Roseburia_sp_CAG_380	SU	735	1127	65.2174
Roseburia_sp_CAG_45	NH	44	1978	2.22447
Roseburia_sp_CAG_45	RH	150	1978	7.58342
Roseburia_sp_CAG_45	SC	417	1978	21.0819
Roseburia_sp_CAG_45	SIN	282	1978	14.2568
Roseburia_sp_CAG_45	SU	1085	1978	54.8534
Ruminococcaceae_bacterium	NH	31	6089	0.509115
Ruminococcaceae_bacterium	RH	165	6089	2.7098
Ruminococcaceae_bacterium	SC	535	6089	8.78634
Ruminococcaceae_bacterium	SIN	621	6089	10.1987
Ruminococcaceae_bacterium	SU	4737	6089	77.796
Ruminococcaceae_bacterium_D16	SC	159	828	19.2029
Ruminococcaceae_bacterium_D16	SIN	103	828	12.4396
Ruminococcaceae_bacterium_D16	SU	565	828	68.2367
Ruminococcaceae_bacterium_D16	UPI	1	828	0.120773
Ruminococcus_bicirculans	SC	175	1091	16.0403
Ruminococcus_bicirculans	SIN	104	1091	9.53254
Ruminococcus_bicirculans	SU	807	1091	73.9688
Ruminococcus_bicirculans	UPI	5	1091	0.458295
Ruminococcus_callidus	NH	86	2494	3.44828
Ruminococcus_callidus	RH	939	2494	37.6504
Ruminococcus_callidus	SC	381	2494	15.2767
Ruminococcus_callidus	SIN	205	2494	8.21973
Ruminococcus_callidus	SU	883	2494	35.405
Ruminococcus_gnavus	NH	8	3335	0.23988
Ruminococcus_gnavus	RH	104	3335	3.11844
Ruminococcus_gnavus	SC	490	3335	14.6927
Ruminococcus_gnavus	SIN	398	3335	11.934
Ruminococcus_gnavus	SU	2165	3335	64.9175
Ruminococcus_gnavus	UPI	170	3335	5.09745
Ruminococcus_lactaris	SC	323	1779	18.1563
Ruminococcus_lactaris	SIN	242	1779	13.6031
Ruminococcus_lactaris	SU	1170	1779	65.7673
Ruminococcus_lactaris	UPI	44	1779	2.4733
Ruminococcus_obeum_CAG_39	SC	218	1082	20.1479
Ruminococcus_obeum_CAG_39	SIN	186	1082	17.1904
Ruminococcus_obeum_CAG_39	SU	678	1082	62.6617
Ruminococcus_sp_5_1_39BFAA	SC	111	834	13.3094
Ruminococcus_sp_5_1_39BFAA	SIN	87	834	10.4317
Ruminococcus_sp_5_1_39BFAA	SU	634	834	76.0192
Ruminococcus_sp_5_1_39BFAA	UPI	2	834	0.239808
Ruminococcus_sp_CAG_108	SC	346	1477	23.4259
Ruminococcus_sp_CAG_108	SIN	245	1477	16.5877
Ruminococcus_sp_CAG_108	SU	886	1477	59.9865
Ruminococcus_sp_CAG_177	SC	295	1444	20.4294
Ruminococcus_sp_CAG_177	SIN	266	1444	18.4211
Ruminococcus_sp_CAG_177	SU	883	1444	61.1496
Ruminococcus_sp_CAG_330	NH	17	1058	1.60681
Ruminococcus_sp_CAG_330	RH	131	1058	12.3819
Ruminococcus_sp_CAG_330	SC	257	1058	24.2911
Ruminococcus_sp_CAG_330	SIN	177	1058	16.7297
Ruminococcus_sp_CAG_330	SU	476	1058	44.9905
Ruminococcus_sp_CAG_353	NH	89	1694	5.25384
Ruminococcus_sp_CAG_353	RH	250	1694	14.758
Ruminococcus_sp_CAG_353	SC	319	1694	18.8312
Ruminococcus_sp_CAG_353	SIN	256	1694	15.1122
Ruminococcus_sp_CAG_353	SU	780	1694	46.0449
Ruminococcus_sp_CAG_57	SC	264	1205	21.9087
Ruminococcus_sp_CAG_57	SIN	206	1205	17.0954
Ruminococcus_sp_CAG_57	SU	735	1205	60.9959
Ruminococcus_sp_CAG_90	SC	189	818	23.1051
Ruminococcus_sp_CAG_90	SIN	160	818	19.5599
Ruminococcus_sp_CAG_90	SU	469	818	57.335
Ruminococcus_sp_DSM_100440	NH	6	1891	0.317292
Ruminococcus_sp_DSM_100440	RH	50	1891	2.6441
Ruminococcus_sp_DSM_100440	SC	404	1891	21.3644
Ruminococcus_sp_DSM_100440	SIN	351	1891	18.5616
Ruminococcus_sp_DSM_100440	SU	1080	1891	57.1126
Ruminococcus_sp_SR1_5	SC	86	540	15.9259
Ruminococcus_sp_SR1_5	SIN	97	540	17.963
Ruminococcus_sp_SR1_5	SU	357	540	66.1111
Ruminococcus_torques	RH	18	5469	0.329128
Ruminococcus_torques	SC	1031	5469	18.8517
Ruminococcus_torques	SIN	805	5469	14.7193
Ruminococcus_torques	SU	3583	5469	65.5147
Ruminococcus_torques	UPI	32	5469	0.585116
Ruthenibacterium_lactatiformans	SC	273	2008	13.5956
Ruthenibacterium_lactatiformans	SIN	302	2008	15.0398
Ruthenibacterium_lactatiformans	SU	1425	2008	70.9661
Ruthenibacterium_lactatiformans	UPI	8	2008	0.398406
Staphylococcus_sp_CAG_324	NH	26	1379	1.88542
Staphylococcus_sp_CAG_324	RH	118	1379	8.55693
Staphylococcus_sp_CAG_324	SC	262	1379	18.9993
Staphylococcus_sp_CAG_324	SIN	234	1379	16.9688
Staphylococcus_sp_CAG_324	SU	739	1379	53.5896
Subdoligranulum_sp	SC	35	557	6.28366
Subdoligranulum_sp	SIN	27	557	4.8474
Subdoligranulum_sp	SU	495	557	88.8689
Subdoligranulum_sp_4_3_54A2FAA	SC	198	1276	15.5172
Subdoligranulum_sp_4_3_54A2FAA	SIN	195	1276	15.2821
Subdoligranulum_sp_4_3_54A2FAA	SU	879	1276	68.8871
Subdoligranulum_sp_4_3_54A2FAA	UPI	4	1276	0.31348
Subdoligranulum_sp_APC924_74	SC	154	1018	15.1277
Subdoligranulum_sp_APC924_74	SIN	152	1018	14.9312
Subdoligranulum_sp_APC924_74	SU	712	1018	69.9411
Subdoligranulum_sp_CAG_314	SC	247	1117	22.1128
Subdoligranulum_sp_CAG_314	SIN	202	1117	18.0842
Subdoligranulum_sp_CAG_314	SU	668	1117	59.803
Subdoligranulum_variabile	NH	7	792	0.883838
Subdoligranulum_variabile	RH	165	792	20.8333
Subdoligranulum_variabile	SC	179	792	22.601
Subdoligranulum_variabile	SIN	141	792	17.803
Subdoligranulum_variabile	SU	299	792	37.7525
Subdoligranulum_variabile	UPI	1	792	0.126263
Sutterella_sp_AM11-39	NH	29	2095	1.38425
Sutterella_sp_AM11-39	RH	1109	2095	52.9356
Sutterella_sp_AM11-39	UPI	957	2095	45.6802
Sutterella_sp_CAG_351	NH	39	1208	3.22848
Sutterella_sp_CAG_351	RH	172	1208	14.2384
Sutterella_sp_CAG_351	SC	264	1208	21.8543
Sutterella_sp_CAG_351	SIN	184	1208	15.2318
Sutterella_sp_CAG_351	SU	549	1208	45.447
Sutterella_sp_KLE1602	SC	72	505	14.2574
Sutterella_sp_KLE1602	SIN	65	505	12.8713
Sutterella_sp_KLE1602	SU	362	505	71.6832
Sutterella_sp_KLE1602	UPI	6	505	1.18812
Sutterella_wadsworthensis	NH	709	8244	8.60019
Sutterella_wadsworthensis	RH	3720	8244	45.1237
Sutterella_wadsworthensis	SC	847	8244	10.2741
Sutterella_wadsworthensis	SIN	668	8244	8.10286
Sutterella_wadsworthensis	SU	2233	8244	27.0864
Sutterella_wadsworthensis	UPI	67	8244	0.812712
Synergistes_sp_3_1_syn1	SC	137	686	19.9708
Synergistes_sp_3_1_syn1	SIN	111	686	16.1808
Synergistes_sp_3_1_syn1	SU	438	686	63.8484
Tannerella_sp_6_1_58FAA_CT1	SC	133	813	16.3592
Tannerella_sp_6_1_58FAA_CT1	SIN	108	813	13.2841
Tannerella_sp_6_1_58FAA_CT1	SU	572	813	70.3567
Turicibacter_sanguinis	SC	153	626	24.4409
Turicibacter_sanguinis	SIN	152	626	24.2812
Turicibacter_sanguinis	SU	318	626	50.7987
Turicibacter_sanguinis	UPI	3	626	0.479233
Tyzzerella_nexilis	SC	135	828	16.3043
Tyzzerella_nexilis	SIN	121	828	14.6135
Tyzzerella_nexilis	SU	558	828	67.3913
Tyzzerella_nexilis	UPI	14	828	1.69082
Veillonella_atypica	SC	169	727	23.2462
Veillonella_atypica	SIN	130	727	17.8817
Veillonella_atypica	SU	426	727	58.597
Veillonella_atypica	UPI	2	727	0.275103
Veillonella_dispar	SC	121	658	18.3891
Veillonella_dispar	SIN	92	658	13.9818
Veillonella_dispar	SU	444	658	67.4772
Veillonella_dispar	UPI	1	658	0.151976
Veillonella_parvula	SC	172	999	17.2172
Veillonella_parvula	SIN	158	999	15.8158
Veillonella_parvula	SU	660	999	66.0661
Veillonella_parvula	UPI	9	999	0.900901
Veillonella_seminalis	NH	6	1075	0.55814
Veillonella_seminalis	RH	108	1075	10.0465
Veillonella_seminalis	SC	287	1075	26.6977
Veillonella_seminalis	SIN	202	1075	18.7907
Veillonella_seminalis	SU	471	1075	43.814
Veillonella_seminalis	UPI	1	1075	0.0930233
Verrucomicrobia_bacterium	NH	87	1640	5.30488
Verrucomicrobia_bacterium	RH	1309	1640	79.8171
Verrucomicrobia_bacterium	SC	76	1640	4.63415
Verrucomicrobia_bacterium	SIN	82	1640	5
Verrucomicrobia_bacterium	SU	86	1640	5.2439
butyrate-producing_bacterium_SM4_1	SC	114	605	18.843
butyrate-producing_bacterium_SM4_1	SIN	86	605	14.2149
butyrate-producing_bacterium_SM4_1	SU	405	605	66.9421
butyrate-producing_bacterium_SS3_4	SC	352	1893	18.5948
butyrate-producing_bacterium_SS3_4	SIN	292	1893	15.4253
butyrate-producing_bacterium_SS3_4	SU	1249	1893	65.9799
uncultured_Bacteroides_sp	SC	317	1927	16.4504
uncultured_Bacteroides_sp	SIN	288	1927	14.9455
uncultured_Bacteroides_sp	SU	1322	1927	68.604
uncultured_Blautia_sp	SC	56	642	8.72274
uncultured_Blautia_sp	SIN	84	642	13.0841
uncultured_Blautia_sp	SU	502	642	78.1931
uncultured_Clostridium_sp	SC	432	3688	11.7137
uncultured_Clostridium_sp	SIN	426	3688	11.551
uncultured_Clostridium_sp	SU	2830	3688	76.7354
uncultured_Desulfovibrio_sp	NH	20	632	3.16456
uncultured_Desulfovibrio_sp	RH	131	632	20.7278
uncultured_Desulfovibrio_sp	SC	106	632	16.7722
uncultured_Desulfovibrio_sp	SIN	68	632	10.7595
uncultured_Desulfovibrio_sp	SU	307	632	48.5759
uncultured_Eubacterium_sp	SC	263	1108	23.7365
uncultured_Eubacterium_sp	SIN	193	1108	17.4188
uncultured_Eubacterium_sp	SU	652	1108	58.8448
uncultured_Flavonifractor_sp	SC	327	1988	16.4487
uncultured_Flavonifractor_sp	SIN	230	1988	11.5694
uncultured_Flavonifractor_sp	SU	1431	1988	71.9819
uncultured_Oscillibacter_sp	SC	100	724	13.8122
uncultured_Oscillibacter_sp	SIN	100	724	13.8122
uncultured_Oscillibacter_sp	SU	524	724	72.3757
uncultured_Ruminococcus_sp	SC	153	1335	11.4607
uncultured_Ruminococcus_sp	SIN	147	1335	11.0112
uncultured_Ruminococcus_sp	SU	1035	1335	77.5281
uncultured_bacterium	SC	181	710	25.493
uncultured_bacterium	SIN	96	710	13.5211
uncultured_bacterium	SU	433	710	60.9859
aprotein category: “SC”- strong homologs to UniRef90 clusters requiring ≥90% identity and ≥80% longest sequence coverage with informative GO BP terms from UniProtKB; “SIN” - strong homologs to UniRef90 clusters without informative BP terms; “SU” - strong homologs to UniRef90 clusters without BP terms; “UPI” - strong homologs to UniRef90 clusters built by UniParc proteins; “NH” - remote homologs t…

## Sheet: Supplementary Table 2
Supplementary Table 2: A list of informative GO terms defined in this study.
term	category	description
GO:0000097	BP	sulfur amino acid biosynthetic process
GO:0000105	BP	histidine biosynthetic process
GO:0000160	BP	phosphorelay signal transduction system
GO:0000272	BP	polysaccharide catabolic process
GO:0001522	BP	pseudouridine synthesis
GO:0002252	BP	immune effector process
GO:0002790	BP	peptide secretion
GO:0003333	BP	amino acid transmembrane transport
GO:0005984	BP	disaccharide metabolic process
GO:0006006	BP	glucose metabolic process
GO:0006040	BP	amino sugar metabolic process
GO:0006071	BP	glycerol metabolic process
GO:0006090	BP	pyruvate metabolic process
GO:0006099	BP	tricarboxylic acid cycle
GO:0006101	BP	citrate metabolic process
GO:0006189	BP	'de novo' IMP biosynthetic process
GO:0006206	BP	pyrimidine nucleobase metabolic process
GO:0006265	BP	DNA topological change
GO:0006270	BP	DNA replication initiation
GO:0006276	BP	plasmid maintenance
GO:0006281	BP	DNA repair
GO:0006306	BP	DNA methylation
GO:0006313	BP	transposition, DNA-mediated
GO:0006352	BP	DNA-templated transcription, initiation
GO:0006364	BP	rRNA processing
GO:0006400	BP	tRNA modification
GO:0006417	BP	regulation of translation
GO:0006418	BP	tRNA aminoacylation for protein translation
GO:0006526	BP	arginine biosynthetic process
GO:0006541	BP	glutamine metabolic process
GO:0006545	BP	glycine biosynthetic process
GO:0006566	BP	threonine metabolic process
GO:0006633	BP	fatty acid biosynthetic process
GO:0006814	BP	sodium ion transport
GO:0006835	BP	dicarboxylic acid transport
GO:0006855	BP	drug transmembrane transport
GO:0006857	BP	oligopeptide transport
GO:0006935	BP	chemotaxis
GO:0006979	BP	response to oxidative stress
GO:0008360	BP	regulation of cell shape
GO:0009061	BP	anaerobic respiration
GO:0009063	BP	cellular amino acid catabolic process
GO:0009073	BP	aromatic amino acid family biosynthetic process
GO:0009082	BP	branched-chain amino acid biosynthetic process
GO:0009089	BP	lysine biosynthetic process via diaminopimelate
GO:0009119	BP	ribonucleoside metabolic process
GO:0009130	BP	pyrimidine nucleoside monophosphate biosynthetic process
GO:0009163	BP	nucleoside biosynthetic process
GO:0009166	BP	nucleotide catabolic process
GO:0009220	BP	pyrimidine ribonucleotide biosynthetic process
GO:0009226	BP	nucleotide-sugar biosynthetic process
GO:0009228	BP	thiamine biosynthetic process
GO:0009236	BP	cobalamin biosynthetic process
GO:0009244	BP	lipopolysaccharide core region biosynthetic process
GO:0009245	BP	lipid A biosynthetic process
GO:0009246	BP	enterobacterial common antigen biosynthetic process
GO:0009250	BP	glucan biosynthetic process
GO:0009252	BP	peptidoglycan biosynthetic process
GO:0009253	BP	peptidoglycan catabolic process
GO:0009266	BP	response to temperature stimulus
GO:0009291	BP	unidirectional conjugation
GO:0009297	BP	pilus assembly
GO:0009306	BP	protein secretion
GO:0009307	BP	DNA restriction-modification system
GO:0009314	BP	response to radiation
GO:0009401	BP	phosphoenolpyruvate-dependent sugar phosphotransferase system
GO:0009404	BP	toxin metabolic process
GO:0009423	BP	chorismate biosynthetic process
GO:0009432	BP	SOS response
GO:0010033	BP	response to organic substance
GO:0010038	BP	response to metal ion
GO:0010628	BP	positive regulation of gene expression
GO:0010629	BP	negative regulation of gene expression
GO:0015074	BP	DNA integration
GO:0015698	BP	inorganic anion transport
GO:0015891	BP	siderophore transport
GO:0015937	BP	coenzyme A biosynthetic process
GO:0015986	BP	ATP synthesis coupled proton transport
GO:0016114	BP	terpenoid biosynthetic process
GO:0016226	BP	iron-sulfur cluster assembly
GO:0016485	BP	protein processing
GO:0016998	BP	cell wall macromolecule catabolic process
GO:0017001	BP	antibiotic catabolic process
GO:0017004	BP	cytochrome complex assembly
GO:0018193	BP	peptidyl-amino acid modification
GO:0019058	BP	viral life cycle
GO:0019320	BP	hexose catabolic process
GO:0019321	BP	pentose metabolic process
GO:0019359	BP	nicotinamide nucleotide biosynthetic process
GO:0019682	BP	glyceraldehyde-3-phosphate metabolic process
GO:0019835	BP	cytolysis
GO:0022904	BP	respiratory electron transport chain
GO:0030243	BP	cellulose metabolic process
GO:0030258	BP	lipid modification
GO:0030435	BP	sporulation resulting in formation of a cellular spore
GO:0032506	BP	cytokinetic process
GO:0032879	BP	regulation of localization
GO:0034219	BP	carbohydrate transmembrane transport
GO:0034308	BP	primary alcohol metabolic process
GO:0034613	BP	cellular protein localization
GO:0042128	BP	nitrate assimilation
GO:0042136	BP	neurotransmitter biosynthetic process
GO:0042178	BP	xenobiotic catabolic process
GO:0042402	BP	cellular biogenic amine catabolic process
GO:0042537	BP	benzene-containing compound metabolic process
GO:0042737	BP	drug catabolic process
GO:0043094	BP	cellular metabolic compound salvage
GO:0043165	BP	Gram-negative-bacterium-type cell outer membrane assembly
GO:0043709	BP	cell adhesion involved in single-species biofilm formation
GO:0044242	BP	cellular lipid catabolic process
GO:0044275	BP	cellular carbohydrate catabolic process
GO:0044403	BP	biological process involved in symbiotic interaction
GO:0044781	BP	bacterial-type flagellum organization
GO:0045226	BP	extracellular polysaccharide biosynthetic process
GO:0045454	BP	cell redox homeostasis
GO:0045892	BP	negative regulation of transcription, DNA-templated
GO:0045893	BP	positive regulation of transcription, DNA-templated
GO:0046112	BP	nucleobase biosynthetic process
GO:0046174	BP	polyol catabolic process
GO:0046474	BP	glycerophospholipid biosynthetic process
GO:0046654	BP	tetrahydrofolate biosynthetic process
GO:0046677	BP	response to antibiotic
GO:0046777	BP	protein autophosphorylation
GO:0046916	BP	cellular transition metal ion homeostasis
GO:0051128	BP	regulation of cellular component organization
GO:0051260	BP	protein homooligomerization
GO:0051607	BP	defense response to virus
GO:0051649	BP	establishment of localization in cell
GO:0052803	BP	imidazole-containing compound metabolic process
GO:0055072	BP	iron ion homeostasis
GO:0061077	BP	chaperone-mediated protein folding
GO:0062197	BP	cellular response to chemical stress
GO:0065009	BP	regulation of molecular function
GO:0071555	BP	cell wall organization
GO:0071806	BP	protein transmembrane transport
GO:0071973	BP	bacterial-type flagellum-dependent cell motility
GO:0072329	BP	monocarboxylic acid catabolic process
GO:0072348	BP	sulfur compound transport
GO:0097164	BP	ammonium ion metabolic process
GO:0098656	BP	anion transmembrane transport
GO:0098754	BP	detoxification
GO:1901606	BP	alpha-amino acid catabolic process
GO:1901617	BP	organic hydroxy compound biosynthetic process
GO:1901663	BP	quinone biosynthetic process
GO:1901700	BP	response to oxygen-containing compound
GO:0000049	MF	tRNA binding
GO:0000104	MF	succinate dehydrogenase activity
GO:0000150	MF	DNA strand exchange activity
GO:0000155	MF	phosphorelay sensor kinase activity
GO:0000287	MF	magnesium ion binding
GO:0000984	MF	bacterial-type RNA polymerase transcription regulatory region sequence-specific DNA binding
GO:0003678	MF	DNA helicase activity
GO:0003735	MF	structural constituent of ribosome
GO:0003755	MF	peptidyl-prolyl cis-trans isomerase activity
GO:0003887	MF	DNA-directed DNA polymerase activity
GO:0003899	MF	DNA-directed 5'-3' RNA polymerase activity
GO:0003917	MF	DNA topoisomerase type I (single strand cut, ATP-independent) activity
GO:0003924	MF	GTPase activity
GO:0003955	MF	NAD(P)H dehydrogenase (quinone) activity
GO:0004062	MF	aryl sulfotransferase activity
GO:0004146	MF	dihydrofolate reductase activity
GO:0004177	MF	aminopeptidase activity
GO:0004181	MF	metallocarboxypeptidase activity
GO:0004222	MF	metalloendopeptidase activity
GO:0004252	MF	serine-type endopeptidase activity
GO:0004497	MF	monooxygenase activity
GO:0004565	MF	beta-galactosidase activity
GO:0004601	MF	peroxidase activity
GO:0004721	MF	phosphoprotein phosphatase activity
GO:0004803	MF	transposase activity
GO:0004812	MF	aminoacyl-tRNA ligase activity
GO:0004857	MF	enzyme inhibitor activity
GO:0005283	MF	amino acid:sodium symporter activity
GO:0005310	MF	dicarboxylic acid transmembrane transporter activity
GO:0005351	MF	carbohydrate:proton symporter activity
GO:0005506	MF	iron ion binding
GO:0005524	MF	ATP binding
GO:0005525	MF	GTP binding
GO:0008028	MF	monocarboxylic acid transmembrane transporter activity
GO:0008134	MF	transcription factor binding
GO:0008135	MF	translation factor activity, RNA binding
GO:0008170	MF	N-methyltransferase activity
GO:0008194	MF	UDP-glycosyltransferase activity
GO:0008270	MF	zinc ion binding
GO:0008289	MF	lipid binding
GO:0008374	MF	O-acyltransferase activity
GO:0008408	MF	3'-5' exonuclease activity
GO:0008410	MF	CoA-transferase activity
GO:0008483	MF	transaminase activity
GO:0008484	MF	sulfuric ester hydrolase activity
GO:0008649	MF	rRNA methyltransferase activity
GO:0008658	MF	penicillin binding
GO:0008716	MF	D-alanine-D-alanine ligase activity
GO:0008745	MF	N-acetylmuramoyl-L-alanine amidase activity
GO:0008982	MF	protein-N(PI)-phosphohistidine-sugar phosphotransferase activity
GO:0009002	MF	serine-type D-Ala-D-Ala carboxypeptidase activity
GO:0009007	MF	site-specific DNA-methyltransferase (adenine-specific) activity
GO:0009055	MF	electron transfer activity
GO:0009982	MF	pseudouridine synthase activity
GO:0010181	MF	FMN binding
GO:0015035	MF	protein-disulfide reductase activity
GO:0015145	MF	monosaccharide transmembrane transporter activity
GO:0015297	MF	antiporter activity
GO:0015453	MF	oxidoreduction-driven active transmembrane transporter activity
GO:0015473	MF	fimbrial usher porin activity
GO:0015556	MF	C4-dicarboxylate transmembrane transporter activity
GO:0015562	MF	efflux transmembrane transporter activity
GO:0015926	MF	glucosidase activity
GO:0016407	MF	acetyltransferase activity
GO:0016410	MF	N-acyltransferase activity
GO:0016616	MF	oxidoreductase activity, acting on the CH-OH group of donors, NAD or NADP as acceptor
GO:0016620	MF	oxidoreductase activity, acting on the aldehyde or oxo group of donors, NAD or NADP as acceptor
GO:0016661	MF	oxidoreductase activity, acting on other nitrogenous compounds as donors
GO:0016705	MF	oxidoreductase activity, acting on paired donors, with incorporation or reduction of molecular oxygen
GO:0016744	MF	transketolase or transaldolase activity
GO:0016758	MF	hexosyltransferase activity
GO:0016763	MF	pentosyltransferase activity
GO:0016765	MF	transferase activity, transferring alkyl or aryl (other than methyl) groups
GO:0016774	MF	phosphotransferase activity, carboxyl group as acceptor
GO:0016776	MF	phosphotransferase activity, phosphate group as acceptor
GO:0016780	MF	phosphotransferase activity, for other substituted phosphate groups
GO:0016799	MF	hydrolase activity, hydrolyzing N-glycosyl compounds
GO:0016805	MF	dipeptidase activity
GO:0016814	MF	hydrolase activity, acting on carbon-nitrogen (but not peptide) bonds, in cyclic amidines
GO:0016831	MF	carboxy-lyase activity
GO:0016832	MF	aldehyde-lyase activity
GO:0016836	MF	hydro-lyase activity
GO:0016840	MF	carbon-nitrogen lyase activity
GO:0016857	MF	racemase and epimerase activity, acting on carbohydrates and derivatives
GO:0016861	MF	intramolecular oxidoreductase activity, interconverting aldoses and ketoses
GO:0016877	MF	ligase activity, forming carbon-sulfur bonds
GO:0016884	MF	carbon-nitrogen ligase activity, with glutamine as amido-N-donor
GO:0016887	MF	ATP hydrolysis activity
GO:0016888	MF	endodeoxyribonuclease activity, producing 5'-phosphomonoesters
GO:0016891	MF	endoribonuclease activity, producing 5'-phosphomonoesters
GO:0016895	MF	exodeoxyribonuclease activity, producing 5'-phosphomonoesters
GO:0016987	MF	sigma factor activity
GO:0019200	MF	carbohydrate kinase activity
GO:0019205	MF	nucleobase-containing compound kinase activity
GO:0019239	MF	deaminase activity
GO:0019829	MF	ATPase-coupled cation transmembrane transporter activity
GO:0019843	MF	rRNA binding
GO:0020037	MF	heme binding
GO:0022836	MF	gated channel activity
GO:0022884	MF	macromolecule transmembrane transporter activity
GO:0030145	MF	manganese ion binding
GO:0030170	MF	pyridoxal phosphate binding
GO:0030246	MF	carbohydrate binding
GO:0030976	MF	thiamine pyrophosphate binding
GO:0031176	MF	endo-1,4-beta-xylanase activity
GO:0032550	MF	purine ribonucleoside binding
GO:0038023	MF	signaling receptor activity
GO:0042802	MF	identical protein binding
GO:0042910	MF	xenobiotic transmembrane transporter activity
GO:0043021	MF	ribonucleoprotein complex binding
GO:0043211	MF	ABC-type carbohydrate transporter activity
GO:0043225	MF	ATPase-coupled inorganic anion transmembrane transporter activity
GO:0043546	MF	molybdopterin cofactor binding
GO:0044769	MF	ATPase activity, coupled to transmembrane movement of ions, rotational mechanism
GO:0046915	MF	transition metal ion transmembrane transporter activity
GO:0046933	MF	proton-transporting ATP synthase activity, rotational mechanism
GO:0046983	MF	protein dimerization activity
GO:0047429	MF	nucleoside-triphosphate diphosphatase activity
GO:0048038	MF	quinone binding
GO:0050661	MF	NADP binding
GO:0051213	MF	dioxygenase activity
GO:0051287	MF	NAD binding
GO:0051537	MF	2 iron, 2 sulfur cluster binding
GO:0051539	MF	4 iron, 4 sulfur cluster binding
GO:0051920	MF	peroxiredoxin activity
GO:0052689	MF	carboxylic ester hydrolase activity
GO:0070566	MF	adenylyltransferase activity
GO:0071111	MF	cyclic-guanylate-specific phosphodiesterase activity
GO:0071949	MF	FAD binding
GO:0103111	MF	D-glucosamine PTS permease activity
GO:1901505	MF	carbohydrate derivative transmembrane transporter activity
GO:1904680	MF	peptide transmembrane transporter activity
GO:0005615	CC	extracellular space
GO:0005618	CC	cell wall
GO:0005694	CC	chromosome
GO:0005727	CC	extrachromosomal circular DNA
GO:0005887	CC	integral component of plasma membrane
GO:0009279	CC	cell outer membrane
GO:0009289	CC	pilus
GO:0009420	CC	bacterial-type flagellum filament
GO:0022625	CC	cytosolic large ribosomal subunit
GO:0030288	CC	outer membrane-bounded periplasmic space
GO:0043190	CC	ATP-binding cassette (ABC) transporter complex
GO:0045261	CC	proton-transporting ATP synthase complex, catalytic core F(1)
GO:0046930	CC	pore complex
GO:0061695	CC	transferase complex, transferring phosphorus-containing groups
GO:0098552	CC	side of membrane
GO:0140535	CC	intracellular protein-containing complex
GO:1904949	CC	ATPase complex
GO:1990204	CC	oxidoreductase complex

## Sheet: Supplementary Table 3
Supplementary Table 3: Maximum MTX-based correlation coefficients between “well-expressed” characterized and uncharacterized proteins from the HMP2 species.
taxon	aprotein category	protein family	max_edge	taxa_lineage
Akkermansia muciniphila	NH	Cluster_1020942	0.683329	k__Bacteria|p__Verrucomicrobia|c__Verrucomicrobiae|o__Verrucomicrobiales|f__Akkermansiaceae|g__Akkermansia|s__Akkermansia_muciniphila
Akkermansia muciniphila	NH	Cluster_1083489	0.541456	k__Bacteria|p__Verrucomicrobia|c__Verrucomicrobiae|o__Verrucomicrobiales|f__Akkermansiaceae|g__Akkermansia|s__Akkermansia_muciniphila
Akkermansia muciniphila	NH	Cluster_1141007	0.69623	k__Bacteria|p__Verrucomicrobia|c__Verrucomicrobiae|o__Verrucomicrobiales|f__Akkermansiaceae|g__Akkermansia|s__Akkermansia_muciniphila
Akkermansia muciniphila	NH	Cluster_1184286	0.621534	k__Bacteria|p__Verrucomicrobia|c__Verrucomicrobiae|o__Verrucomicrobiales|f__Akkermansiaceae|g__Akkermansia|s__Akkermansia_muciniphila
Akkermansia muciniphila	NH	Cluster_1296256	0.676899	k__Bacteria|p__Verrucomicrobia|c__Verrucomicrobiae|o__Verrucomicrobiales|f__Akkermansiaceae|g__Akkermansia|s__Akkermansia_muciniphila
Akkermansia muciniphila	NH	Cluster_1305120	0.745912	k__Bacteria|p__Verrucomicrobia|c__Verrucomicrobiae|o__Verrucomicrobiales|f__Akkermansiaceae|g__Akkermansia|s__Akkermansia_muciniphila
Akkermansia muciniphila	NH	Cluster_1348342	0.615382	k__Bacteria|p__Verrucomicrobia|c__Verrucomicrobiae|o__Verrucomicrobiales|f__Akkermansiaceae|g__Akkermansia|s__Akkermansia_muciniphila
Akkermansia muciniphila	NH	Cluster_1369366	0.708246	k__Bacteria|p__Verrucomicrobia|c__Verrucomicrobiae|o__Verrucomicrobiales|f__Akkermansiaceae|g__Akkermansia|s__Akkermansia_muciniphila
Akkermansia muciniphila	NH	Cluster_1373272	0.7248	k__Bacteria|p__Verrucomicrobia|c__Verrucomicrobiae|o__Verrucomicrobiales|f__Akkermansiaceae|g__Akkermansia|s__Akkermansia_muciniphila
Akkermansia muciniphila	NH	Cluster_1394634	0.67138	k__Bacteria|p__Verrucomicrobia|c__Verrucomicrobiae|o__Verrucomicrobiales|f__Akkermansiaceae|g__Akkermansia|s__Akkermansia_muciniphila
Akkermansia muciniphila	NH	Cluster_1395267	0.716745	k__Bacteria|p__Verrucomicrobia|c__Verrucomicrobiae|o__Verrucomicrobiales|f__Akkermansiaceae|g__Akkermansia|s__Akkermansia_muciniphila
Akkermansia muciniphila	NH	Cluster_1401197	0.583175	k__Bacteria|p__Verrucomicrobia|c__Verrucomicrobiae|o__Verrucomicrobiales|f__Akkermansiaceae|g__Akkermansia|s__Akkermansia_muciniphila
Akkermansia muciniphila	NH	Cluster_1408747	0.738742	k__Bacteria|p__Verrucomicrobia|c__Verrucomicrobiae|o__Verrucomicrobiales|f__Akkermansiaceae|g__Akkermansia|s__Akkermansia_muciniphila
Akkermansia muciniphila	NH	Cluster_1442853	0.692455	k__Bacteria|p__Verrucomicrobia|c__Verrucomicrobiae|o__Verrucomicrobiales|f__Akkermansiaceae|g__Akkermansia|s__Akkermansia_muciniphila
Akkermansia muciniphila	NH	Cluster_1468697	0.603697	k__Bacteria|p__Verrucomicrobia|c__Verrucomicrobiae|o__Verrucomicrobiales|f__Akkermansiaceae|g__Akkermansia|s__Akkermansia_muciniphila
Akkermansia muciniphila	NH	Cluster_1495890	0.694942	k__Bacteria|p__Verrucomicrobia|c__Verrucomicrobiae|o__Verrucomicrobiales|f__Akkermansiaceae|g__Akkermansia|s__Akkermansia_muciniphila
Akkermansia muciniphila	NH	Cluster_1545549	0.62954	k__Bacteria|p__Verrucomicrobia|c__Verrucomicrobiae|o__Verrucomicrobiales|f__Akkermansiaceae|g__Akkermansia|s__Akkermansia_muciniphila
Akkermansia muciniphila	NH	Cluster_1607788	0.617147	k__Bacteria|p__Verrucomicrobia|c__Verrucomicrobiae|o__Verrucomicrobiales|f__Akkermansiaceae|g__Akkermansia|s__Akkermansia_muciniphila
Akkermansia muciniphila	NH	Cluster_162065	0.742861	k__Bacteria|p__Verrucomicrobia|c__Verrucomicrobiae|o__Verrucomicrobiales|f__Akkermansiaceae|g__Akkermansia|s__Akkermansia_muciniphila
Akkermansia muciniphila	NH	Cluster_174362	0.724949	k__Bacteria|p__Verrucomicrobia|c__Verrucomicrobiae|o__Verrucomicrobiales|f__Akkermansiaceae|g__Akkermansia|s__Akkermansia_muciniphila
Akkermansia muciniphila	NH	Cluster_197837	0.708354	k__Bacteria|p__Verrucomicrobia|c__Verrucomicrobiae|o__Verrucomicrobiales|f__Akkermansiaceae|g__Akkermansia|s__Akkermansia_muciniphila
Akkermansia muciniphila	NH	Cluster_238391	0.678233	k__Bacteria|p__Verrucomicrobia|c__Verrucomicrobiae|o__Verrucomicrobiales|f__Akkermansiaceae|g__Akkermansia|s__Akkermansia_muciniphila
Akkermansia muciniphila	NH	Cluster_367579	0.664634	k__Bacteria|p__Verrucomicrobia|c__Verrucomicrobiae|o__Verrucomicrobiales|f__Akkermansiaceae|g__Akkermansia|s__Akkermansia_muciniphila
Akkermansia muciniphila	NH	Cluster_477181	0.582341	k__Bacteria|p__Verrucomicrobia|c__Verrucomicrobiae|o__Verrucomicrobiales|f__Akkermansiaceae|g__Akkermansia|s__Akkermansia_muciniphila
Akkermansia muciniphila	NH	Cluster_480356	0.430183	k__Bacteria|p__Verrucomicrobia|c__Verrucomicrobiae|o__Verrucomicrobiales|f__Akkermansiaceae|g__Akkermansia|s__Akkermansia_muciniphila
Akkermansia muciniphila	NH	Cluster_492927	0.533526	k__Bacteria|p__Verrucomicrobia|c__Verrucomicrobiae|o__Verrucomicrobiales|f__Akkermansiaceae|g__Akkermansia|s__Akkermansia_muciniphila
Akkermansia muciniphila	NH	Cluster_496546	0.619114	k__Bacteria|p__Verrucomicrobia|c__Verrucomicrobiae|o__Verrucomicrobiales|f__Akkermansiaceae|g__Akkermansia|s__Akkermansia_muciniphila
Akkermansia muciniphila	NH	Cluster_513355	0.6945	k__Bacteria|p__Verrucomicrobia|c__Verrucomicrobiae|o__Verrucomicrobiales|f__Akkermansiaceae|g__Akkermansia|s__Akkermansia_muciniphila
Akkermansia muciniphila	NH	Cluster_524770	0.514807	k__Bacteria|p__Verrucomicrobia|c__Verrucomicrobiae|o__Verrucomicrobiales|f__Akkermansiaceae|g__Akkermansia|s__Akkermansia_muciniphila
Akkermansia muciniphila	NH	Cluster_561616	0.669276	k__Bacteria|p__Verrucomicrobia|c__Verrucomicrobiae|o__Verrucomicrobiales|f__Akkermansiaceae|g__Akkermansia|s__Akkermansia_muciniphila
Akkermansia muciniphila	NH	Cluster_578250	0.502325	k__Bacteria|p__Verrucomicrobia|c__Verrucomicrobiae|o__Verrucomicrobiales|f__Akkermansiaceae|g__Akkermansia|s__Akkermansia_muciniphila
Akkermansia muciniphila	NH	Cluster_587770	0.586763	k__Bacteria|p__Verrucomicrobia|c__Verrucomicrobiae|o__Verrucomicrobiales|f__Akkermansiaceae|g__Akkermansia|s__Akkermansia_muciniphila
Akkermansia muciniphila	NH	Cluster_644180	0.657085	k__Bacteria|p__Verrucomicrobia|c__Verrucomicrobiae|o__Verrucomicrobiales|f__Akkermansiaceae|g__Akkermansia|s__Akkermansia_muciniphila
Akkermansia muciniphila	NH	Cluster_713471	0.692848	k__Bacteria|p__Verrucomicrobia|c__Verrucomicrobiae|o__Verrucomicrobiales|f__Akkermansiaceae|g__Akkermansia|s__Akkermansia_muciniphila
Akkermansia muciniphila	NH	Cluster_745114	0.614554	k__Bacteria|p__Verrucomicrobia|c__Verrucomicrobiae|o__Verrucomicrobiales|f__Akkermansiaceae|g__Akkermansia|s__Akkermansia_muciniphila
Akkermansia muciniphila	NH	Cluster_839114	0.618189	k__Bacteria|p__Verrucomicrobia|c__Verrucomicrobiae|o__Verrucomicrobiales|f__Akkermansiaceae|g__Akkermansia|s__Akkermansia_muciniphila
Akkermansia muciniphila	NH	Cluster_904514	0.702313	k__Bacteria|p__Verrucomicrobia|c__Verrucomicrobiae|o__Verrucomicrobiales|f__Akkermansiaceae|g__Akkermansia|s__Akkermansia_muciniphila
Akkermansia muciniphila	RH	Cluster_1024119	0.39095	k__Bacteria|p__Verrucomicrobia|c__Verrucomicrobiae|o__Verrucomicrobiales|f__Akkermansiaceae|g__Akkermansia|s__Akkermansia_muciniphila
Akkermansia muciniphila	RH	Cluster_1039138	0.762908	k__Bacteria|p__Verrucomicrobia|c__Verrucomicrobiae|o__Verrucomicrobiales|f__Akkermansiaceae|g__Akkermansia|s__Akkermansia_muciniphila
Akkermansia muciniphila	RH	Cluster_1057526	0.655415	k__Bacteria|p__Verrucomicrobia|c__Verrucomicrobiae|o__Verrucomicrobiales|f__Akkermansiaceae|g__Akkermansia|s__Akkermansia_muciniphila
Akkermansia muciniphila	RH	Cluster_1081316	0.702502	k__Bacteria|p__Verrucomicrobia|c__Verrucomicrobiae|o__Verrucomicrobiales|f__Akkermansiaceae|g__Akkermansia|s__Akkermansia_muciniphila
Akkermansia muciniphila	RH	Cluster_10980	0.69531	k__Bacteria|p__Verrucomicrobia|c__Verrucomicrobiae|o__Verrucomicrobiales|f__Akkermansiaceae|g__Akkermansia|s__Akkermansia_muciniphila
Akkermansia muciniphila	RH	Cluster_1103804	0.70065	k__Bacteria|p__Verrucomicrobia|c__Verrucomicrobiae|o__Verrucomicrobiales|f__Akkermansiaceae|g__Akkermansia|s__Akkermansia_muciniphila
Akkermansia muciniphila	RH	Cluster_1130466	0.660297	k__Bacteria|p__Verrucomicrobia|c__Verrucomicrobiae|o__Verrucomicrobiales|f__Akkermansiaceae|g__Akkermansia|s__Akkermansia_muciniphila
Akkermansia muciniphila	RH	Cluster_1138553	0.740059	k__Bacteria|p__Verrucomicrobia|c__Verrucomicrobiae|o__Verrucomicrobiales|f__Akkermansiaceae|g__Akkermansia|s__Akkermansia_muciniphila
Akkermansia muciniphila	RH	Cluster_1236233	0.654086	k__Bacteria|p__Verrucomicrobia|c__Verrucomicrobiae|o__Verrucomicrobiales|f__Akkermansiaceae|g__Akkermansia|s__Akkermansia_muciniphila
Akkermansia muciniphila	RH	Cluster_1267686	0.709904	k__Bacteria|p__Verrucomicrobia|c__Verrucomicrobiae|o__Verrucomicrobiales|f__Akkermansiaceae|g__Akkermansia|s__Akkermansia_muciniphila
Akkermansia muciniphila	RH	Cluster_1267957	0.661313	k__Bacteria|p__Verrucomicrobia|c__Verrucomicrobiae|o__Verrucomicrobiales|f__Akkermansiaceae|g__Akkermansia|s__Akkermansia_muciniphila
Akkermansia muciniphila	RH	Cluster_1276515	0.299769	k__Bacteria|p__Verrucomicrobia|c__Verrucomicrobiae|o__Verrucomicrobiales|f__Akkermansiaceae|g__Akkermansia|s__Akkermansia_muciniphila
Akkermansia muciniphila	RH	Cluster_1315431	0.708142	k__Bacteria|p__Verrucomicrobia|c__Verrucomicrobiae|o__Verrucomicrobiales|f__Akkermansiaceae|g__Akkermansia|s__Akkermansia_muciniphila
Akkermansia muciniphila	RH	Cluster_1322477	0.755799	k__Bacteria|p__Verrucomicrobia|c__Verrucomicrobiae|o__Verrucomicrobiales|f__Akkermansiaceae|g__Akkermansia|s__Akkermansia_muciniphila
Akkermansia muciniphila	RH	Cluster_1362582	0.699074	k__Bacteria|p__Verrucomicrobia|c__Verrucomicrobiae|o__Verrucomicrobiales|f__Akkermansiaceae|g__Akkermansia|s__Akkermansia_muciniphila
Akkermansia muciniphila	RH	Cluster_1374719	0.679523	k__Bacteria|p__Verrucomicrobia|c__Verrucomicrobiae|o__Verrucomicrobiales|f__Akkermansiaceae|g__Akkermansia|s__Akkermansia_muciniphila
Akkermansia muciniphila	RH	Cluster_1380510	0.69056	k__Bacteria|p__Verrucomicrobia|c__Verrucomicrobiae|o__Verrucomicrobiales|f__Akkermansiaceae|g__Akkermansia|s__Akkermansia_muciniphila
Akkermansia muciniphila	RH	Cluster_1391464	0.656135	k__Bacteria|p__Verrucomicrobia|c__Verrucomicrobiae|o__Verrucomicrobiales|f__Akkermansiaceae|g__Akkermansia|s__Akkermansia_muciniphila
Akkermansia muciniphila	RH	Cluster_1406552	0.720792	k__Bacteria|p__Verrucomicrobia|c__Verrucomicrobiae|o__Verrucomicrobiales|f__Akkermansiaceae|g__Akkermansia|s__Akkermansia_muciniphila
Akkermansia muciniphila	RH	Cluster_1407934	0.72707	k__Bacteria|p__Verrucomicrobia|c__Verrucomicrobiae|o__Verrucomicrobiales|f__Akkermansiaceae|g__Akkermansia|s__Akkermansia_muciniphila
Akkermansia muciniphila	RH	Cluster_1490898	0.720506	k__Bacteria|p__Verrucomicrobia|c__Verrucomicrobiae|o__Verrucomicrobiales|f__Akkermansiaceae|g__Akkermansia|s__Akkermansia_muciniphila
Akkermansia muciniphila	RH	Cluster_1501712	0.347501	k__Bacteria|p__Verrucomicrobia|c__Verrucomicrobiae|o__Verrucomicrobiales|f__Akkermansiaceae|g__Akkermansia|s__Akkermansia_muciniphila
Akkermansia muciniphila	RH	Cluster_154270	0.711228	k__Bacteria|p__Verrucomicrobia|c__Verrucomicrobiae|o__Verrucomicrobiales|f__Akkermansiaceae|g__Akkermansia|s__Akkermansia_muciniphila
Akkermansia muciniphila	RH	Cluster_159779	0.687395	k__Bacteria|p__Verrucomicrobia|c__Verrucomicrobiae|o__Verrucomicrobiales|f__Akkermansiaceae|g__Akkermansia|s__Akkermansia_muciniphila
Akkermansia muciniphila	RH	Cluster_1632602	0.724466	k__Bacteria|p__Verrucomicrobia|c__Verrucomicrobiae|o__Verrucomicrobiales|f__Akkermansiaceae|g__Akkermansia|s__Akkermansia_muciniphila
Akkermansia muciniphila	RH	Cluster_235630	0.643589	k__Bacteria|p__Verrucomicrobia|c__Verrucomicrobiae|o__Verrucomicrobiales|f__Akkermansiaceae|g__Akkermansia|s__Akkermansia_muciniphila
Akkermansia muciniphila	RH	Cluster_243789	0.706038	k__Bacteria|p__Verrucomicrobia|c__Verrucomicrobiae|o__Verrucomicrobiales|f__Akkermansiaceae|g__Akkermansia|s__Akkermansia_muciniphila
Akkermansia muciniphila	RH	Cluster_246615	0.689353	k__Bacteria|p__Verrucomicrobia|c__Verrucomicrobiae|o__Verrucomicrobiales|f__Akkermansiaceae|g__Akkermansia|s__Akkermansia_muciniphila
Akkermansia muciniphila	RH	Cluster_254475	0.6345	k__Bacteria|p__Verrucomicrobia|c__Verrucomicrobiae|o__Verrucomicrobiales|f__Akkermansiaceae|g__Akkermansia|s__Akkermansia_muciniphila
Akkermansia muciniphila	RH	Cluster_260356	0.720467	k__Bacteria|p__Verrucomicrobia|c__Verrucomicrobiae|o__Verrucomicrobiales|f__Akkermansiaceae|g__Akkermansia|s__Akkermansia_muciniphila
Akkermansia muciniphila	RH	Cluster_288404	0.656131	k__Bacteria|p__Verrucomicrobia|c__Verrucomicrobiae|o__Verrucomicrobiales|f__Akkermansiaceae|g__Akkermansia|s__Akkermansia_muciniphila
Akkermansia muciniphila	RH	Cluster_324349	0.720982	k__Bacteria|p__Verrucomicrobia|c__Verrucomicrobiae|o__Verrucomicrobiales|f__Akkermansiaceae|g__Akkermansia|s__Akkermansia_muciniphila
Akkermansia muciniphila	RH	Cluster_35717	0.732999	k__Bacteria|p__Verrucomicrobia|c__Verrucomicrobiae|o__Verrucomicrobiales|f__Akkermansiaceae|g__Akkermansia|s__Akkermansia_muciniphila
Akkermansia muciniphila	RH	Cluster_375554	0.585736	k__Bacteria|p__Verrucomicrobia|c__Verrucomicrobiae|o__Verrucomicrobiales|f__Akkermansiaceae|g__Akkermansia|s__Akkermansia_muciniphila
Akkermansia muciniphila	RH	Cluster_396913	0.52019	k__Bacteria|p__Verrucomicrobia|c__Verrucomicrobiae|o__Verrucomicrobiales|f__Akkermansiaceae|g__Akkermansia|s__Akkermansia_muciniphila
Akkermansia muciniphila	RH	Cluster_416179	0.738105	k__Bacteria|p__Verrucomicrobia|c__Verrucomicrobiae|o__Verrucomicrobiales|f__Akkermansiaceae|g__Akkermansia|s__Akkermansia_muciniphila
Akkermansia muciniphila	RH	Cluster_418606	0.724761	k__Bacteria|p__Verrucomicrobia|c__Verrucomicrobiae|o__Verrucomicrobiales|f__Akkermansiaceae|g__Akkermansia|s__Akkermansia_muciniphila
Akkermansia muciniphila	RH	Cluster_419286	0.676262	k__Bacteria|p__Verrucomicrobia|c__Verrucomicrobiae|o__Verrucomicrobiales|f__Akkermansiaceae|g__Akkermansia|s__Akkermansia_muciniphila
Akkermansia muciniphila	RH	Cluster_421633	0.164514	k__Bacteria|p__Verrucomicrobia|c__Verrucomicrobiae|o__Verrucomicrobiales|f__Akkermansiaceae|g__Akkermansia|s__Akkermansia_muciniphila
Akkermansia muciniphila	RH	Cluster_469003	0.536033	k__Bacteria|p__Verrucomicrobia|c__Verrucomicrobiae|o__Verrucomicrobiales|f__Akkermansiaceae|g__Akkermansia|s__Akkermansia_muciniphila
Akkermansia muciniphila	RH	Cluster_51360	0.682878	k__Bacteria|p__Verrucomicrobia|c__Verrucomicrobiae|o__Verrucomicrobiales|f__Akkermansiaceae|g__Akkermansia|s__Akkermansia_muciniphila
Akkermansia muciniphila	RH	Cluster_537768	0.69138	k__Bacteria|p__Verrucomicrobia|c__Verrucomicrobiae|o__Verrucomicrobiales|f__Akkermansiaceae|g__Akkermansia|s__Akkermansia_muciniphila
Akkermansia muciniphila	RH	Cluster_54044	0.704887	k__Bacteria|p__Verrucomicrobia|c__Verrucomicrobiae|o__Verrucomicrobiales|f__Akkermansiaceae|g__Akkermansia|s__Akkermansia_muciniphila
Akkermansia muciniphila	RH	Cluster_548211	0.753171	k__Bacteria|p__Verrucomicrobia|c__Verrucomicrobiae|o__Verrucomicrobiales|f__Akkermansiaceae|g__Akkermansia|s__Akkermansia_muciniphila
Akkermansia muciniphila	RH	Cluster_553028	0.600591	k__Bacteria|p__Verrucomicrobia|c__Verrucomicrobiae|o__Verrucomicrobiales|f__Akkermansiaceae|g__Akkermansia|s__Akkermansia_muciniphila
Akkermansia muciniphila	RH	Cluster_617186	0.701548	k__Bacteria|p__Verrucomicrobia|c__Verrucomicrobiae|o__Verrucomicrobiales|f__Akkermansiaceae|g__Akkermansia|s__Akkermansia_muciniphila
Akkermansia muciniphila	RH	Cluster_638769	0.745609	k__Bacteria|p__Verrucomicrobia|c__Verrucomicrobiae|o__Verrucomicrobiales|f__Akkermansiaceae|g__Akkermansia|s__Akkermansia_muciniphila
Akkermansia muciniphila	RH	Cluster_642315	0.533666	k__Bacteria|p__Verrucomicrobia|c__Verrucomicrobiae|o__Verrucomicrobiales|f__Akkermansiaceae|g__Akkermansia|s__Akkermansia_muciniphila
Akkermansia muciniphila	RH	Cluster_727609	0.602446	k__Bacteria|p__Verrucomicrobia|c__Verrucomicrobiae|o__Verrucomicrobiales|f__Akkermansiaceae|g__Akkermansia|s__Akkermansia_muciniphila
Akkermansia muciniphila	RH	Cluster_745644	0.751565	k__Bacteria|p__Verrucomicrobia|c__Verrucomicrobiae|o__Verrucomicrobiales|f__Akkermansiaceae|g__Akkermansia|s__Akkermansia_muciniphila
Akkermansia muciniphila	RH	Cluster_770614	0.427486	k__Bacteria|p__Verrucomicrobia|c__Verrucomicrobiae|o__Verrucomicrobiales|f__Akkermansiaceae|g__Akkermansia|s__Akkermansia_muciniphila
Akkermansia muciniphila	RH	Cluster_78240	0.606628	k__Bacteria|p__Verrucomicrobia|c__Verrucomicrobiae|o__Verrucomicrobiales|f__Akkermansiaceae|g__Akkermansia|s__Akkermansia_muciniphila
Akkermansia muciniphila	RH	Cluster_817814	0.748277	k__Bacteria|p__Verrucomicrobia|c__Verrucomicrobiae|o__Verrucomicrobiales|f__Akkermansiaceae|g__Akkermansia|s__Akkermansia_muciniphila
Akkermansia muciniphila	RH	Cluster_824111	0.421911	k__Bacteria|p__Verrucomicrobia|c__Verrucomicrobiae|o__Verrucomicrobiales|f__Akkermansiaceae|g__Akkermansia|s__Akkermansia_muciniphila
Akkermansia muciniphila	RH	Cluster_852454	0.673196	k__Bacteria|p__Verrucomicrobia|c__Verrucomicrobiae|o__Verrucomicrobiales|f__Akkermansiaceae|g__Akkermansia|s__Akkermansia_muciniphila
Akkermansia muciniphila	RH	Cluster_89996	0.681931	k__Bacteria|p__Verrucomicrobia|c__Verrucomicrobiae|o__Verrucomicrobiales|f__Akkermansiaceae|g__Akkermansia|s__Akkermansia_muciniphila
Akkermansia muciniphila	RH	Cluster_93103	0.65205	k__Bacteria|p__Verrucomicrobia|c__Verrucomicrobiae|o__Verrucomicrobiales|f__Akkermansiaceae|g__Akkermansia|s__Akkermansia_muciniphila
Akkermansia muciniphila	RH	Cluster_940347	0.65221	k__Bacteria|p__Verrucomicrobia|c__Verrucomicrobiae|o__Verrucomicrobiales|f__Akkermansiaceae|g__Akkermansia|s__Akkermansia_muciniphila
Akkermansia muciniphila	RH	Cluster_94444	0.71953	k__Bacteria|p__Verrucomicrobia|c__Verrucomicrobiae|o__Verrucomicrobiales|f__Akkermansiaceae|g__Akkermansia|s__Akkermansia_muciniphila
Akkermansia muciniphila	RH	Cluster_946024	0.715062	k__Bacteria|p__Verrucomicrobia|c__Verrucomicrobiae|o__Verrucomicrobiales|f__Akkermansiaceae|g__Akkermansia|s__Akkermansia_muciniphila
Akkermansia muciniphila	RH	Cluster_956658	0.735229	k__Bacteria|p__Verrucomicrobia|c__Verrucomicrobiae|o__Verrucomicrobiales|f__Akkermansiaceae|g__Akkermansia|s__Akkermansia_muciniphila
Akkermansia muciniphila	RH	Cluster_97033	0.670644	k__Bacteria|p__Verrucomicrobia|c__Verrucomicrobiae|o__Verrucomicrobiales|f__Akkermansiaceae|g__Akkermansia|s__Akkermansia_muciniphila
Akkermansia muciniphila	RH	Cluster_989887	0.70305	k__Bacteria|p__Verrucomicrobia|c__Verrucomicrobiae|o__Verrucomicrobiales|f__Akkermansiaceae|g__Akkermansia|s__Akkermansia_muciniphila
Akkermansia muciniphila	RH	Cluster_123194	0.713277	k__Bacteria|p__Verrucomicrobia|c__Verrucomicrobiae|o__Verrucomicrobiales|f__Akkermansiaceae|g__Akkermansia|s__Akkermansia_muciniphila
Akkermansia muciniphila	RH	Cluster_126365	0.661608	k__Bacteria|p__Verrucomicrobia|c__Verrucomicrobiae|o__Verrucomicrobiales|f__Akkermansiaceae|g__Akkermansia|s__Akkermansia_muciniphila
Akkermansia muciniphila	RH	Cluster_149808	0.654117	k__Bacteria|p__Verrucomicrobia|c__Verrucomicrobiae|o__Verrucomicrobiales|f__Akkermansiaceae|g__Akkermansia|s__Akkermansia_muciniphila
Akkermansia muciniphila	RH	Cluster_216965	0.613566	k__Bacteria|p__Verrucomicrobia|c__Verrucomicrobiae|o__Verrucomicrobiales|f__Akkermansiaceae|g__Akkermansia|s__Akkermansia_muciniphila
Akkermansia muciniphila	RH	Cluster_25040	0.674832	k__Bacteria|p__Verrucomicrobia|c__Verrucomicrobiae|o__Verrucomicrobiales|f__Akkermansiaceae|g__Akkermansia|s__Akkermansia_muciniphila
Akkermansia muciniphila	RH	Cluster_36024	0.70018	k__Bacteria|p__Verrucomicrobia|c__Verrucomicrobiae|o__Verrucomicrobiales|f__Akkermansiaceae|g__Akkermansia|s__Akkermansia_muciniphila
Akkermansia muciniphila	RH	Cluster_44635	0.678336	k__Bacteria|p__Verrucomicrobia|c__Verrucomicrobiae|o__Verrucomicrobiales|f__Akkermansiaceae|g__Akkermansia|s__Akkermansia_muciniphila
Akkermansia muciniphila	RH	Cluster_51434	0.714034	k__Bacteria|p__Verrucomicrobia|c__Verrucomicrobiae|o__Verrucomicrobiales|f__Akkermansiaceae|g__Akkermansia|s__Akkermansia_muciniphila
Akkermansia muciniphila	RH	Cluster_59698	0.633702	k__Bacteria|p__Verrucomicrobia|c__Verrucomicrobiae|o__Verrucomicrobiales|f__Akkermansiaceae|g__Akkermansia|s__Akkermansia_muciniphila
Akkermansia muciniphila	RH	Cluster_60070	0.762796	k__Bacteria|p__Verrucomicrobia|c__Verrucomicrobiae|o__Verrucomicrobiales|f__Akkermansiaceae|g__Akkermansia|s__Akkermansia_muciniphila
Akkermansia muciniphila	RH	Cluster_53423	0.675011	k__Bacteria|p__Verrucomicrobia|c__Verrucomicrobiae|o__Verrucomicrobiales|f__Akkermansiaceae|g__Akkermansia|s__Akkermansia_muciniphila
Akkermansia muciniphila	SC	Cluster_128111	0.735587	k__Bacteria|p__Verrucomicrobia|c__Verrucomicrobiae|o__Verrucomicrobiales|f__Akkermansiaceae|g__Akkermansia|s__Akkermansia_muciniphila
Akkermansia muciniphila	SC	Cluster_131971	0.667757	k__Bacteria|p__Verrucomicrobia|c__Verrucomicrobiae|o__Verrucomicrobiales|f__Akkermansiaceae|g__Akkermansia|s__Akkermansia_muciniphila
Akkermansia muciniphila	SC	Cluster_160357	0.542944	k__Bacteria|p__Verrucomicrobia|c__Verrucomicrobiae|o__Verrucomicrobiales|f__Akkermansiaceae|g__Akkermansia|s__Akkermansia_muciniphila
Akkermansia muciniphila	SC	Cluster_21169	0.661538	k__Bacteria|p__Verrucomicrobia|c__Verrucomicrobiae|o__Verrucomicrobiales|f__Akkermansiaceae|g__Akkermansia|s__Akkermansia_muciniphila
Akkermansia muciniphila	SC	Cluster_24677	0.722622	k__Bacteria|p__Verrucomicrobia|c__Verrucomicrobiae|o__Verrucomicrobiales|f__Akkermansiaceae|g__Akkermansia|s__Akkermansia_muciniphila
Akkermansia muciniphila	SC	Cluster_25008	0.696399	k__Bacteria|p__Verrucomicrobia|c__Verrucomicrobiae|o__Verrucomicrobiales|f__Akkermansiaceae|g__Akkermansia|s__Akkermansia_muciniphila
Akkermansia muciniphila	SC	Cluster_45212	0.697967	k__Bacteria|p__Verrucomicrobia|c__Verrucomicrobiae|o__Verrucomicrobiales|f__Akkermansiaceae|g__Akkermansia|s__Akkermansia_muciniphila
Akkermansia muciniphila	SC	Cluster_54844	0.704006	k__Bacteria|p__Verrucomicrobia|c__Verrucomicrobiae|o__Verrucomicrobiales|f__Akkermansiaceae|g__Akkermansia|s__Akkermansia_muciniphila
Akkermansia muciniphila	SC	Cluster_32436	0.701862	k__Bacteria|p__Verrucomicrobia|c__Verrucomicrobiae|o__Verrucomicrobiales|f__Akkermansiaceae|g__Akkermansia|s__Akkermansia_muciniphila
Akkermansia muciniphila	SC	Cluster_44110	0.745321	k__Bacteria|p__Verrucomicrobia|c__Verrucomicrobiae|o__Verrucomicrobiales|f__Akkermansiaceae|g__Akkermansia|s__Akkermansia_muciniphila
Akkermansia muciniphila	SC	Cluster_46367	0.662349	k__Bacteria|p__Verrucomicrobia|c__Verrucomicrobiae|o__Verrucomicrobiales|f__Akkermansiaceae|g__Akkermansia|s__Akkermansia_muciniphila
Akkermansia muciniphila	SC	Cluster_62860	0.681526	k__Bacteria|p__Verrucomicrobia|c__Verrucomicrobiae|o__Verrucomicrobiales|f__Akkermansiaceae|g__Akkermansia|s__Akkermansia_muciniphila
Akkermansia muciniphila	SC	Cluster_71256	0.664696	k__Bacteria|p__Verrucomicrobia|c__Verrucomicrobiae|o__Verrucomicrobiales|f__Akkermansiaceae|g__Akkermansia|s__Akkermansia_muciniphila
Akkermansia muciniphila	SC	Cluster_73207	0.695099	k__Bacteria|p__Verrucomicrobia|c__Verrucomicrobiae|o__Verrucomicrobiales|f__Akkermansiaceae|g__Akkermansia|s__Akkermansia_muciniphila
Akkermansia muciniphila	SC	Cluster_175305	0.665981	k__Bacteria|p__Verrucomicrobia|c__Verrucomicrobiae|o__Verrucomicrobiales|f__Akkermansiaceae|g__Akkermansia|s__Akkermansia_muciniphila
Akkermansia muciniphila	SC	Cluster_220552	0.603572	k__Bacteria|p__Verrucomicrobia|c__Verrucomicrobiae|o__Verrucomicrobiales|f__Akkermansiaceae|g__Akkermansia|s__Akkermansia_muciniphila
Akkermansia muciniphila	SC	Cluster_37704	0.601396	k__Bacteria|p__Verrucomicrobia|c__Verrucomicrobiae|o__Verrucomicrobiales|f__Akkermansiaceae|g__Akkermansia|s__Akkermansia_muciniphila
Akkermansia muciniphila	SC	Cluster_53708	0.698454	k__Bacteria|p__Verrucomicrobia|c__Verrucomicrobiae|o__Verrucomicrobiales|f__Akkermansiaceae|g__Akkermansia|s__Akkermansia_muciniphila
Akkermansia muciniphila	SC	Cluster_65237	0.706452	k__Bacteria|p__Verrucomicrobia|c__Verrucomicrobiae|o__Verrucomicrobiales|f__Akkermansiaceae|g__Akkermansia|s__Akkermansia_muciniphila
Akkermansia muciniphila	SC	Cluster_97576	0.682502	k__Bacteria|p__Verrucomicrobia|c__Verrucomicrobiae|o__Verrucomicrobiales|f__Akkermansiaceae|g__Akkermansia|s__Akkermansia_muciniphila
Akkermansia muciniphila	SC	Cluster_1071862	0.666477	k__Bacteria|p__Verrucomicrobia|c__Verrucomicrobiae|o__Verrucomicrobiales|f__Akkermansiaceae|g__Akkermansia|s__Akkermansia_muciniphila
Akkermansia muciniphila	SC	Cluster_108518	0.672187	k__Bacteria|p__Verrucomicrobia|c__Verrucomicrobiae|o__Verrucomicrobiales|f__Akkermansiaceae|g__Akkermansia|s__Akkermansia_muciniphila
Akkermansia muciniphila	SC	Cluster_116977	0.663636	k__Bacteria|p__Verrucomicrobia|c__Verrucomicrobiae|o__Verrucomicrobiales|f__Akkermansiaceae|g__Akkermansia|s__Akkermansia_muciniphila
Akkermansia muciniphila	SC	Cluster_119120	0.717214	k__Bacteria|p__Verrucomicrobia|c__Verrucomicrobiae|o__Verrucomicrobiales|f__Akkermansiaceae|g__Akkermansia|s__Akkermansia_muciniphila
Akkermansia muciniphila	SC	Cluster_1210553	0.663438	k__Bacteria|p__Verrucomicrobia|c__Verrucomicrobiae|o__Verrucomicrobiales|f__Akkermansiaceae|g__Akkermansia|s__Akkermansia_muciniphila
Akkermansia muciniphila	SC	Cluster_123533	0.703888	k__Bacteria|p__Verrucomicrobia|c__Verrucomicrobiae|o__Verrucomicrobiales|f__Akkermansiaceae|g__Akkermansia|s__Akkermansia_muciniphila
Akkermansia muciniphila	SC	Cluster_1258401	0.77921	k__Bacteria|p__Verrucomicrobia|c__Verrucomicrobiae|o__Verrucomicrobiales|f__Akkermansiaceae|g__Akkermansia|s__Akkermansia_muciniphila
Akkermansia muciniphila	SC	Cluster_1258402	0.689059	k__Bacteria|p__Verrucomicrobia|c__Verrucomicrobiae|o__Verrucomicrobiales|f__Akkermansiaceae|g__Akkermansia|s__Akkermansia_muciniphila
Akkermansia muciniphila	SC	Cluster_129491	0.750781	k__Bacteria|p__Verrucomicrobia|c__Verrucomicrobiae|o__Verrucomicrobiales|f__Akkermansiaceae|g__Akkermansia|s__Akkermansia_muciniphila
Akkermansia muciniphila	SC	Cluster_135030	0.689704	k__Bacteria|p__Verrucomicrobia|c__Verrucomicrobiae|o__Verrucomicrobiales|f__Akkermansiaceae|g__Akkermansia|s__Akkermansia_muciniphila
Akkermansia muciniphila	SC	Cluster_1362336	0.73741	k__Bacteria|p__Verrucomicrobia|c__Verrucomicrobiae|o__Verrucomicrobiales|f__Akkermansiaceae|g__Akkermansia|s__Akkermansia_muciniphila
Akkermansia muciniphila	SC	Cluster_1362337	0.742737	k__Bacteria|p__Verrucomicrobia|c__Verrucomicrobiae|o__Verrucomicrobiales|f__Akkermansiaceae|g__Akkermansia|s__Akkermansia_muciniphila
Akkermansia muciniphila	SC	Cluster_138210	0.654627	k__Bacteria|p__Verrucomicrobia|c__Verrucomicrobiae|o__Verrucomicrobiales|f__Akkermansiaceae|g__Akkermansia|s__Akkermansia_muciniphila
Akkermansia muciniphila	SC	Cluster_139031	0.639079	k__Bacteria|p__Verrucomicrobia|c__Verrucomicrobiae|o__Verrucomicrobiales|f__Akkermansiaceae|g__Akkermansia|s__Akkermansia_muciniphila
Akkermansia muciniphila	SC	Cluster_1440367	0.709584	k__Bacteria|p__Verrucomicrobia|c__Verrucomicrobiae|o__Verrucomicrobiales|f__Akkermansiaceae|g__Akkermansia|s__Akkermansia_muciniphila
Akkermansia muciniphila	SC	Cluster_154268	0.75251	k__Bacteria|p__Verrucomicrobia|c__Verrucomicrobiae|o__Verrucomicrobiales|f__Akkermansiaceae|g__Akkermansia|s__Akkermansia_muciniphila
Akkermansia muciniphila	SC	Cluster_155387	0.723772	k__Bacteria|p__Verrucomicrobia|c__Verrucomicrobiae|o__Verrucomicrobiales|f__Akkermansiaceae|g__Akkermansia|s__Akkermansia_muciniphila
Akkermansia muciniphila	SC	Cluster_1628403	0.707352	k__Bacteria|p__Verrucomicrobia|c__Verrucomicrobiae|o__Verrucomicrobiales|f__Akkermansiaceae|g__Akkermansia|s__Akkermansia_muciniphila
Akkermansia muciniphila	SC	Cluster_1651713	0.749502	k__Bacteria|p__Verrucomicrobia|c__Verrucomicrobiae|o__Verrucomicrobiales|f__Akkermansiaceae|g__Akkermansia|s__Akkermansia_muciniphila
Akkermansia muciniphila	SC	Cluster_1659832	0.638784	k__Bacteria|p__Verrucomicrobia|c__Verrucomicrobiae|o__Verrucomicrobiales|f__Akkermansiaceae|g__Akkermansia|s__Akkermansia_muciniphila
Akkermansia muciniphila	SC	Cluster_171185	0.684665	k__Bacteria|p__Verrucomicrobia|c__Verrucomicrobiae|o__Verrucomicrobiales|f__Akkermansiaceae|g__Akkermansia|s__Akkermansia_muciniphila
Akkermansia muciniphila	SC	Cluster_174144	0.70918	k__Bacteria|p__Verrucomicrobia|c__Verrucomicrobiae|o__Verrucomicrobiales|f__Akkermansiaceae|g__Akkermansia|s__Akkermansia_muciniphila
Akkermansia muciniphila	SC	Cluster_178373	0.677111	k__Bacteria|p__Verrucomicrobia|c__Verrucomicrobiae|o__Verrucomicrobiales|f__Akkermansiaceae|g__Akkermansia|s__Akkermansia_muciniphila
Akkermansia muciniphila	SC	Cluster_195421	0.779662	k__Bacteria|p__Verrucomicrobia|c__Verrucomicrobiae|o__Verrucomicrobiales|f__Akkermansiaceae|g__Akkermansia|s__Akkermansia_muciniphila
Akkermansia muciniphila	SC	Cluster_195725	0.630642	k__Bacteria|p__Verrucomicrobia|c__Verrucomicrobiae|o__Verrucomicrobiales|f__Akkermansiaceae|g__Akkermansia|s__Akkermansia_muciniphila
Akkermansia muciniphila	SC	Cluster_202491	0.690636	k__Bacteria|p__Verrucomicrobia|c__Verrucomicrobiae|o__Verrucomicrobiales|f__Akkermansiaceae|g__Akkermansia|s__Akkermansia_muciniphila
Akkermansia muciniphila	SC	Cluster_211547	0.690111	k__Bacteria|p__Verrucomicrobia|c__Verrucomicrobiae|o__Verrucomicrobiales|f__Akkermansiaceae|g__Akkermansia|s__Akkermansia_muciniphila
Akkermansia muciniphila	SC	Cluster_22771	0.683006	k__Bacteria|p__Verrucomicrobia|c__Verrucomicrobiae|o__Verrucomicrobiales|f__Akkermansiaceae|g__Akkermansia|s__Akkermansia_muciniphila
Akkermansia muciniphila	SC	Cluster_231079	0.703765	k__Bacteria|p__Verrucomicrobia|c__Verrucomicrobiae|o__Verrucomicrobiales|f__Akkermansiaceae|g__Akkermansia|s__Akkermansia_muciniphila
Akkermansia muciniphila	SC	Cluster_23181	0.678225	k__Bacteria|p__Verrucomicrobia|c__Verrucomicrobiae|o__Verrucomicrobiales|f__Akkermansiaceae|g__Akkermansia|s__Akkermansia_muciniphila
Akkermansia muciniphila	SC	Cluster_240694	0.713571	k__Bacteria|p__Verrucomicrobia|c__Verrucomicrobiae|o__Verrucomicrobiales|f__Akkermansiaceae|g__Akkermansia|s__Akkermansia_muciniphila
Akkermansia muciniphila	SC	Cluster_24169	0.721523	k__Bacteria|p__Verrucomicrobia|c__Verrucomicrobiae|o__Verrucomicrobiales|f__Akkermansiaceae|g__Akkermansia|s__Akkermansia_muciniphila
Akkermansia muciniphila	SC	Cluster_24575	0.660609	k__Bacteria|p__Verrucomicrobia|c__Verrucomicrobiae|o__Verrucomicrobiales|f__Akkermansiaceae|g__Akkermansia|s__Akkermansia_muciniphila
Akkermansia muciniphila	SC	Cluster_24802	0.680929	k__Bacteria|p__Verrucomicrobia|c__Verrucomicrobiae|o__Verrucomicrobiales|f__Akkermansiaceae|g__Akkermansia|s__Akkermansia_muciniphila
Akkermansia muciniphila	SC	Cluster_284577	0.773667	k__Bacteria|p__Verrucomicrobia|c__Verrucomicrobiae|o__Verrucomicrobiales|f__Akkermansiaceae|g__Akkermansia|s__Akkermansia_muciniphila
Akkermansia muciniphila	SC	Cluster_285934	0.776586	k__Bacteria|p__Verrucomicrobia|c__Verrucomicrobiae|o__Verrucomicrobiales|f__Akkermansiaceae|g__Akkermansia|s__Akkermansia_muciniphila
Akkermansia muciniphila	SC	Cluster_29023	0.667168	k__Bacteria|p__Verrucomicrobia|c__Verrucomicrobiae|o__Verrucomicrobiales|f__Akkermansiaceae|g__Akkermansia|s__Akkermansia_muciniphila
Akkermansia muciniphila	SC	Cluster_29314	0.620151	k__Bacteria|p__Verrucomicrobia|c__Verrucomicrobiae|o__Verrucomicrobiales|f__Akkermansiaceae|g__Akkermansia|s__Akkermansia_muciniphila
Akkermansia muciniphila	SC	Cluster_29430	0.714832	k__Bacteria|p__Verrucomicrobia|c__Verrucomicrobiae|o__Verrucomicrobiales|f__Akkermansiaceae|g__Akkermansia|s__Akkermansia_muciniphila
Akkermansia muciniphila	SC	Cluster_29865	0.737173	k__Bacteria|p__Verrucomicrobia|c__Verrucomicrobiae|o__Verrucomicrobiales|f__Akkermansiaceae|g__Akkermansia|s__Akkermansia_muciniphila
Akkermansia muciniphila	SC	Cluster_31889	0.731906	k__Bacteria|p__Verrucomicrobia|c__Verrucomicrobiae|o__Verrucomicrobiales|f__Akkermansiaceae|g__Akkermansia|s__Akkermansia_muciniphila
Akkermansia muciniphila	SC	Cluster_34507	0.678907	k__Bacteria|p__Verrucomicrobia|c__Verrucomicrobiae|o__Verrucomicrobiales|f__Akkermansiaceae|g__Akkermansia|s__Akkermansia_muciniphila
Akkermansia muciniphila	SC	Cluster_347585	0.712019	k__Bacteria|p__Verrucomicrobia|c__Verrucomicrobiae|o__Verrucomicrobiales|f__Akkermansiaceae|g__Akkermansia|s__Akkermansia_muciniphila
Akkermansia muciniphila	SC	Cluster_351126	0.785945	k__Bacteria|p__Verrucomicrobia|c__Verrucomicrobiae|o__Verrucomicrobiales|f__Akkermansiaceae|g__Akkermansia|s__Akkermansia_muciniphila
Akkermansia muciniphila	SC	Cluster_372471	0.567964	k__Bacteria|p__Verrucomicrobia|c__Verrucomicrobiae|o__Verrucomicrobiales|f__Akkermansiaceae|g__Akkermansia|s__Akkermansia_muciniphila
Akkermansia muciniphila	SC	Cluster_38019	0.719457	k__Bacteria|p__Verrucomicrobia|c__Verrucomicrobiae|o__Verrucomicrobiales|f__Akkermansiaceae|g__Akkermansia|s__Akkermansia_muciniphila
Akkermansia muciniphila	SC	Cluster_397438	0.680422	k__Bacteria|p__Verrucomicrobia|c__Verrucomicrobiae|o__Verrucomicrobiales|f__Akkermansiaceae|g__Akkermansia|s__Akkermansia_muciniphila
Akkermansia muciniphila	SC	Cluster_397748	0.753567	k__Bacteria|p__Verrucomicrobia|c__Verrucomicrobiae|o__Verrucomicrobiales|f__Akkermansiaceae|g__Akkermansia|s__Akkermansia_muciniphila
Akkermansia muciniphila	SC	Cluster_41087	0.670851	k__Bacteria|p__Verrucomicrobia|c__Verrucomicrobiae|o__Verrucomicrobiales|f__Akkermansiaceae|g__Akkermansia|s__Akkermansia_muciniphila
Akkermansia muciniphila	SC	Cluster_41572	0.696352	k__Bacteria|p__Verrucomicrobia|c__Verrucomicrobiae|o__Verrucomicrobiales|f__Akkermansiaceae|g__Akkermansia|s__Akkermansia_muciniphila
Akkermansia muciniphila	SC	Cluster_464866	0.688419	k__Bacteria|p__Verrucomicrobia|c__Verrucomicrobiae|o__Verrucomicrobiales|f__Akkermansiaceae|g__Akkermansia|s__Akkermansia_muciniphila
Akkermansia muciniphila	SC	Cluster_49504	0.744477	k__Bacteria|p__Verrucomicrobia|c__Verrucomicrobiae|o__Verrucomicrobiales|f__Akkermansiaceae|g__Akkermansia|s__Akkermansia_muciniphila
Akkermansia muciniphila	SC	Cluster_512815	0.668245	k__Bacteria|p__Verrucomicrobia|c__Verrucomicrobiae|o__Verrucomicrobiales|f__Akkermansiaceae|g__Akkermansia|s__Akkermansia_muciniphila
Akkermansia muciniphila	SC	Cluster_52896	0.74758	k__Bacteria|p__Verrucomicrobia|c__Verrucomicrobiae|o__Verrucomicrobiales|f__Akkermansiaceae|g__Akkermansia|s__Akkermansia_muciniphila
Akkermansia muciniphila	SC	Cluster_55279	0.700847	k__Bacteria|p__Verrucomicrobia|c__Verrucomicrobiae|o__Verrucomicrobiales|f__Akkermansiaceae|g__Akkermansia|s__Akkermansia_muciniphila
Akkermansia muciniphila	SC	Cluster_55974	0.69547	k__Bacteria|p__Verrucomicrobia|c__Verrucomicrobiae|o__Verrucomicrobiales|f__Akkermansiaceae|g__Akkermansia|s__Akkermansia_muciniphila
Akkermansia muciniphila	SC	Cluster_56901	0.669551	k__Bacteria|p__Verrucomicrobia|c__Verrucomicrobiae|o__Verrucomicrobiales|f__Akkermansiaceae|g__Akkermansia|s__Akkermansia_muciniphila
Akkermansia muciniphila	SC	Cluster_57562	0.691316	k__Bacteria|p__Verrucomicrobia|c__Verrucomicrobiae|o__Verrucomicrobiales|f__Akkermansiaceae|g__Akkermansia|s__Akkermansia_muciniphila
Akkermansia muciniphila	SC	Cluster_57946	0.673382	k__Bacteria|p__Verrucomicrobia|c__Verrucomicrobiae|o__Verrucomicrobiales|f__Akkermansiaceae|g__Akkermansia|s__Akkermansia_muciniphila
Akkermansia muciniphila	SC	Cluster_61218	0.673119	k__Bacteria|p__Verrucomicrobia|c__Verrucomicrobiae|o__Verrucomicrobiales|f__Akkermansiaceae|g__Akkermansia|s__Akkermansia_muciniphila
Akkermansia muciniphila	SC	Cluster_63320	0.702506	k__Bacteria|p__Verrucomicrobia|c__Verrucomicrobiae|o__Verrucomicrobiales|f__Akkermansiaceae|g__Akkermansia|s__Akkermansia_muciniphila
Akkermansia muciniphila	SC	Cluster_652571	0.748143	k__Bacteria|p__Verrucomicrobia|c__Verrucomicrobiae|o__Verrucomicrobiales|f__Akkermansiaceae|g__Akkermansia|s__Akkermansia_muciniphila
Akkermansia muciniphila	SC	Cluster_65448	0.700784	k__Bacteria|p__Verrucomicrobia|c__Verrucomicrobiae|o__Verrucomicrobiales|f__Akkermansiaceae|g__Akkermansia|s__Akkermansia_muciniphila
Akkermansia muciniphila	SC	Cluster_65534	0.637903	k__Bacteria|p__Verrucomicrobia|c__Verrucomicrobiae|o__Verrucomicrobiales|f__Akkermansiaceae|g__Akkermansia|s__Akkermansia_muciniphila
Akkermansia muciniphila	SC	Cluster_68828	0.676894	k__Bacteria|p__Verrucomicrobia|c__Verrucomicrobiae|o__Verrucomicrobiales|f__Akkermansiaceae|g__Akkermansia|s__Akkermansia_muciniphila
Akkermansia muciniphila	SC	Cluster_69227	0.671512	k__Bacteria|p__Verrucomicrobia|c__Verrucomicrobiae|o__Verrucomicrobiales|f__Akkermansiaceae|g__Akkermansia|s__Akkermansia_muciniphila
Akkermansia muciniphila	SC	Cluster_69237	0.695874	k__Bacteria|p__Verrucomicrobia|c__Verrucomicrobiae|o__Verrucomicrobiales|f__Akkermansiaceae|g__Akkermansia|s__Akkermansia_muciniphila
Akkermansia muciniphila	SC	Cluster_80456	0.714165	k__Bacteria|p__Verrucomicrobia|c__Verrucomicrobiae|o__Verrucomicrobiales|f__Akkermansiaceae|g__Akkermansia|s__Akkermansia_muciniphila
Akkermansia muciniphila	SC	Cluster_821198	0.681209	k__Bacteria|p__Verrucomicrobia|c__Verrucomicrobiae|o__Verrucomicrobiales|f__Akkermansiaceae|g__Akkermansia|s__Akkermansia_muciniphila
Akkermansia muciniphila	SC	Cluster_84757	0.657789	k__Bacteria|p__Verrucomicrobia|c__Verrucomicrobiae|o__Verrucomicrobiales|f__Akkermansiaceae|g__Akkermansia|s__Akkermansia_muciniphila
Akkermansia muciniphila	SC	Cluster_882342	0.74769	k__Bacteria|p__Verrucomicrobia|c__Verrucomicrobiae|o__Verrucomicrobiales|f__Akkermansiaceae|g__Akkermansia|s__Akkermansia_muciniphila
Akkermansia muciniphila	SC	Cluster_909615	0.683369	k__Bacteria|p__Verrucomicrobia|c__Verrucomicrobiae|o__Verrucomicrobiales|f__Akkermansiaceae|g__Akkermansia|s__Akkermansia_muciniphila
Akkermansia muciniphila	SC	Cluster_54207	0.595282	k__Bacteria|p__Verrucomicrobia|c__Verrucomicrobiae|o__Verrucomicrobiales|f__Akkermansiaceae|g__Akkermansia|s__Akkermansia_muciniphila
Akkermansia muciniphila	SC	Cluster_197453	0.667052	k__Bacteria|p__Verrucomicrobia|c__Verrucomicrobiae|o__Verrucomicrobiales|f__Akkermansiaceae|g__Akkermansia|s__Akkermansia_muciniphila
Akkermansia muciniphila	SC	Cluster_26591	0.7039	k__Bacteria|p__Verrucomicrobia|c__Verrucomicrobiae|o__Verrucomicrobiales|f__Akkermansiaceae|g__Akkermansia|s__Akkermansia_muciniphila
Akkermansia muciniphila	SC	Cluster_28928	0.70611	k__Bacteria|p__Verrucomicrobia|c__Verrucomicrobiae|o__Verrucomicrobiales|f__Akkermansiaceae|g__Akkermansia|s__Akkermansia_muciniphila
Akkermansia muciniphila	SC	Cluster_29154	0.654298	k__Bacteria|p__Verrucomicrobia|c__Verrucomicrobiae|o__Verrucomicrobiales|f__Akkermansiaceae|g__Akkermansia|s__Akkermansia_muciniphila
Akkermansia muciniphila	SC	Cluster_44547	0.731203	k__Bacteria|p__Verrucomicrobia|c__Verrucomicrobiae|o__Verrucomicrobiales|f__Akkermansiaceae|g__Akkermansia|s__Akkermansia_muciniphila
Akkermansia muciniphila	SC	Cluster_45839	0.708131	k__Bacteria|p__Verrucomicrobia|c__Verrucomicrobiae|o__Verrucomicrobiales|f__Akkermansiaceae|g__Akkermansia|s__Akkermansia_muciniphila
Akkermansia muciniphila	SC	Cluster_58042	0.664326	k__Bacteria|p__Verrucomicrobia|c__Verrucomicrobiae|o__Verrucomicrobiales|f__Akkermansiaceae|g__Akkermansia|s__Akkermansia_muciniphila
Akkermansia muciniphila	SC	Cluster_62728	0.602003	k__Bacteria|p__Verrucomicrobia|c__Verrucomicrobiae|o__Verrucomicrobiales|f__Akkermansiaceae|g__Akkermansia|s__Akkermansia_muciniphila
Akkermansia muciniphila	SC	Cluster_104663	0.698299	k__Bacteria|p__Verrucomicrobia|c__Verrucomicrobiae|o__Verrucomicrobiales|f__Akkermansiaceae|g__Akkermansia|s__Akkermansia_muciniphila
Akkermansia muciniphila	SC	Cluster_104992	0.687813	k__Bacteria|p__Verrucomicrobia|c__Verrucomicrobiae|o__Verrucomicrobiales|f__Akkermansiaceae|g__Akkermansia|s__Akkermansia_muciniphila
Akkermansia muciniphila	SC	Cluster_114372	0.719797	k__Bacteria|p__Verrucomicrobia|c__Verrucomicrobiae|o__Verrucomicrobiales|f__Akkermansiaceae|g__Akkermansia|s__Akkermansia_muciniphila
Akkermansia muciniphila	SC	Cluster_123712	0.705551	k__Bacteria|p__Verrucomicrobia|c__Verrucomicrobiae|o__Verrucomicrobiales|f__Akkermansiaceae|g__Akkermansia|s__Akkermansia_muciniphila
Akkermansia muciniphila	SC	Cluster_141897	0.707659	k__Bacteria|p__Verrucomicrobia|c__Verrucomicrobiae|o__Verrucomicrobiales|f__Akkermansiaceae|g__Akkermansia|s__Akkermansia_muciniphila
Akkermansia muciniphila	SC	Cluster_150740	0.722285	k__Bacteria|p__Verrucomicrobia|c__Verrucomicrobiae|o__Verrucomicrobiales|f__Akkermansiaceae|g__Akkermansia|s__Akkermansia_muciniphila
Akkermansia muciniphila	SC	Cluster_187108	0.725397	k__Bacteria|p__Verrucomicrobia|c__Verrucomicrobiae|o__Verrucomicrobiales|f__Akkermansiaceae|g__Akkermansia|s__Akkermansia_muciniphila
Akkermansia muciniphila	SC	Cluster_191714	0.724787	k__Bacteria|p__Verrucomicrobia|c__Verrucomicrobiae|o__Verrucomicrobiales|f__Akkermansiaceae|g__Akkermansia|s__Akkermansia_muciniphila
Akkermansia muciniphila	SC	Cluster_195334	0.628259	k__Bacteria|p__Verrucomicrobia|c__Verrucomicrobiae|o__Verrucomicrobiales|f__Akkermansiaceae|g__Akkermansia|s__Akkermansia_muciniphila
Akkermansia muciniphila	SC	Cluster_196003	0.677037	k__Bacteria|p__Verrucomicrobia|c__Verrucomicrobiae|o__Verrucomicrobiales|f__Akkermansiaceae|g__Akkermansia|s__Akkermansia_muciniphila
Akkermansia muciniphila	SC	Cluster_196531	0.722237	k__Bacteria|p__Verrucomicrobia|c__Verrucomicrobiae|o__Verrucomicrobiales|f__Akkermansiaceae|g__Akkermansia|s__Akkermansia_muciniphila
Akkermansia muciniphila	SC	Cluster_211216	0.620998	k__Bacteria|p__Verrucomicrobia|c__Verrucomicrobiae|o__Verrucomicrobiales|f__Akkermansiaceae|g__Akkermansia|s__Akkermansia_muciniphila
Akkermansia muciniphila	SC	Cluster_220440	0.686346	k__Bacteria|p__Verrucomicrobia|c__Verrucomicrobiae|o__Verrucomicrobiales|f__Akkermansiaceae|g__Akkermansia|s__Akkermansia_muciniphila
Akkermansia muciniphila	SC	Cluster_28834	0.684006	k__Bacteria|p__Verrucomicrobia|c__Verrucomicrobiae|o__Verrucomicrobiales|f__Akkermansiaceae|g__Akkermansia|s__Akkermansia_muciniphila
Akkermansia muciniphila	SC	Cluster_28905	0.68232	k__Bacteria|p__Verrucomicrobia|c__Verrucomicrobiae|o__Verrucomicrobiales|f__Akkermansiaceae|g__Akkermansia|s__Akkermansia_muciniphila
Akkermansia muciniphila	SC	Cluster_35148	0.65793	k__Bacteria|p__Verrucomicrobia|c__Verrucomicrobiae|o__Verrucomicrobiales|f__Akkermansiaceae|g__Akkermansia|s__Akkermansia_muciniphila
Akkermansia muciniphila	SC	Cluster_41864	0.721807	k__Bacteria|p__Verrucomicrobia|c__Verrucomicrobiae|o__Verrucomicrobiales|f__Akkermansiaceae|g__Akkermansia|s__Akkermansia_muciniphila
Akkermansia muciniphila	SC	Cluster_42016	0.69935	k__Bacteria|p__Verrucomicrobia|c__Verrucomicrobiae|o__Verrucomicrobiales|f__Akkermansiaceae|g__Akkermansia|s__Akkermansia_muciniphila
Akkermansia muciniphila	SC	Cluster_44712	0.711985	k__Bacteria|p__Verrucomicrobia|c__Verrucomicrobiae|o__Verrucomicrobiales|f__Akkermansiaceae|g__Akkermansia|s__Akkermansia_muciniphila
Akkermansia muciniphila	SC	Cluster_50445	0.639502	k__Bacteria|p__Verrucomicrobia|c__Verrucomicrobiae|o__Verrucomicrobiales|f__Akkermansiaceae|g__Akkermansia|s__Akkermansia_muciniphila
Akkermansia muciniphila	SC	Cluster_52026	0.690797	k__Bacteria|p__Verrucomicrobia|c__Verrucomicrobiae|o__Verrucomicrobiales|f__Akkermansiaceae|g__Akkermansia|s__Akkermansia_muciniphila
Akkermansia muciniphila	SC	Cluster_52463	0.696263	k__Bacteria|p__Verrucomicrobia|c__Verrucomicrobiae|o__Verrucomicrobiales|f__Akkermansiaceae|g__Akkermansia|s__Akkermansia_muciniphila
Akkermansia muciniphila	SC	Cluster_52591	0.725337	k__Bacteria|p__Verrucomicrobia|c__Verrucomicrobiae|o__Verrucomicrobiales|f__Akkermansiaceae|g__Akkermansia|s__Akkermansia_muciniphila
Akkermansia muciniphila	SC	Cluster_54149	0.665863	k__Bacteria|p__Verrucomicrobia|c__Verrucomicrobiae|o__Verrucomicrobiales|f__Akkermansiaceae|g__Akkermansia|s__Akkermansia_muciniphila
Akkermansia muciniphila	SC	Cluster_56782	0.670436	k__Bacteria|p__Verrucomicrobia|c__Verrucomicrobiae|o__Verrucomicrobiales|f__Akkermansiaceae|g__Akkermansia|s__Akkermansia_muciniphila
Akkermansia muciniphila	SC	Cluster_61082	0.72167	k__Bacteria|p__Verrucomicrobia|c__Verrucomicrobiae|o__Verrucomicrobiales|f__Akkermansiaceae|g__Akkermansia|s__Akkermansia_muciniphila
Akkermansia muciniphila	SC	Cluster_63201	0.626707	k__Bacteria|p__Verrucomicrobia|c__Verrucomicrobiae|o__Verrucomicrobiales|f__Akkermansiaceae|g__Akkermansia|s__Akkermansia_muciniphila
Akkermansia muciniphila	SC	Cluster_67706	0.691714	k__Bacteria|p__Verrucomicrobia|c__Verrucomicrobiae|o__Verrucomicrobiales|f__Akkermansiaceae|g__Akkermansia|s__Akkermansia_muciniphila
Akkermansia muciniphila	SC	Cluster_67734	0.688554	k__Bacteria|p__Verrucomicrobia|c__Verrucomicrobiae|o__Verrucomicrobiales|f__Akkermansiaceae|g__Akkermansia|s__Akkermansia_muciniphila
Akkermansia muciniphila	SC	Cluster_74820	0.678175	k__Bacteria|p__Verrucomicrobia|c__Verrucomicrobiae|o__Verrucomicrobiales|f__Akkermansiaceae|g__Akkermansia|s__Akkermansia_muciniphila
Akkermansia muciniphila	SC	Cluster_44291	0.706637	k__Bacteria|p__Verrucomicrobia|c__Verrucomicrobiae|o__Verrucomicrobiales|f__Akkermansiaceae|g__Akkermansia|s__Akkermansia_muciniphila
Akkermansia muciniphila	SC	Cluster_215324	0.709957	k__Bacteria|p__Verrucomicrobia|c__Verrucomicrobiae|o__Verrucomicrobiales|f__Akkermansiaceae|g__Akkermansia|s__Akkermansia_muciniphila
Akkermansia muciniphila	SC	Cluster_22966	0.641861	k__Bacteria|p__Verrucomicrobia|c__Verrucomicrobiae|o__Verrucomicrobiales|f__Akkermansiaceae|g__Akkermansia|s__Akkermansia_muciniphila|t__Akkermansia_muciniphila_strain_ATCC_BAA-835_Muc
Akkermansia muciniphila	SC	Cluster_24185	0.633329	k__Bacteria|p__Verrucomicrobia|c__Verrucomicrobiae|o__Verrucomicrobiales|f__Akkermansiaceae|g__Akkermansia|s__Akkermansia_muciniphila|t__Akkermansia_muciniphila_strain_ATCC_BAA-835_Muc
Akkermansia muciniphila	SC	Cluster_31658	0.66162	k__Bacteria|p__Verrucomicrobia|c__Verrucomicrobiae|o__Verrucomicrobiales|f__Akkermansiaceae|g__Akkermansia|s__Akkermansia_muciniphila|t__Akkermansia_muciniphila_strain_ATCC_BAA-835_Muc
Akkermansia muciniphila	SC	Cluster_43023	0.685751	k__Bacteria|p__Verrucomicrobia|c__Verrucomicrobiae|o__Verrucomicrobiales|f__Akkermansiaceae|g__Akkermansia|s__Akkermansia_muciniphila|t__Akkermansia_muciniphila_strain_ATCC_BAA-835_Muc
Akkermansia muciniphila	SC	Cluster_47889	0.654738	k__Bacteria|p__Verrucomicrobia|c__Verrucomicrobiae|o__Verrucomicrobiales|f__Akkermansiaceae|g__Akkermansia|s__Akkermansia_muciniphila|t__Akkermansia_muciniphila_strain_ATCC_BAA-835_Muc
Akkermansia muciniphila	SC	Cluster_59658	0.668717	k__Bacteria|p__Verrucomicrobia|c__Verrucomicrobiae|o__Verrucomicrobiales|f__Akkermansiaceae|g__Akkermansia|s__Akkermansia_muciniphila|t__Akkermansia_muciniphila_strain_ATCC_BAA-835_Muc
Akkermansia muciniphila	SC	Cluster_23025	0.682774	k__Bacteria|p__Verrucomicrobia|c__Verrucomicrobiae|o__Verrucomicrobiales|f__Akkermansiaceae|g__Akkermansia|s__Akkermansia_muciniphila|t__Akkermansia_muciniphila_strain_ATCC_BAA-835_Muc
Akkermansia muciniphila	SC	Cluster_26888	0.718728	k__Bacteria|p__Verrucomicrobia|c__Verrucomicrobiae|o__Verrucomicrobiales|f__Akkermansiaceae|g__Akkermansia|s__Akkermansia_muciniphila|t__Akkermansia_muciniphila_strain_ATCC_BAA-835_Muc
Akkermansia muciniphila	SC	Cluster_103716	0.757332	k__Bacteria|p__Verrucomicrobia|c__Verrucomicrobiae|o__Verrucomicrobiales|f__Akkermansiaceae|g__Akkermansia|s__Akkermansia_muciniphila|t__Akkermansia_muciniphila_strain_ATCC_BAA-835_Muc
Akkermansia muciniphila	SC	Cluster_119505	0.671362	k__Bacteria|p__Verrucomicrobia|c__Verrucomicrobiae|o__Verrucomicrobiales|f__Akkermansiaceae|g__Akkermansia|s__Akkermansia_muciniphila|t__Akkermansia_muciniphila_strain_ATCC_BAA-835_Muc
Akkermansia muciniphila	SC	Cluster_1210550	0.716511	k__Bacteria|p__Verrucomicrobia|c__Verrucomicrobiae|o__Verrucomicrobiales|f__Akkermansiaceae|g__Akkermansia|s__Akkermansia_muciniphila|t__Akkermansia_muciniphila_strain_ATCC_BAA-835_Muc
Akkermansia muciniphila	SC	Cluster_1229854	0.72849	k__Bacteria|p__Verrucomicrobia|c__Verrucomicrobiae|o__Verrucomicrobiales|f__Akkermansiaceae|g__Akkermansia|s__Akkermansia_muciniphila|t__Akkermansia_muciniphila_strain_ATCC_BAA-835_Muc
Akkermansia muciniphila	SC	Cluster_126873	0.610072	k__Bacteria|p__Verrucomicrobia|c__Verrucomicrobiae|o__Verrucomicrobiales|f__Akkermansiaceae|g__Akkermansia|s__Akkermansia_muciniphila|t__Akkermansia_muciniphila_strain_ATCC_BAA-835_Muc
Akkermansia muciniphila	SC	Cluster_138644	0.688486	k__Bacteria|p__Verrucomicrobia|c__Verrucomicrobiae|o__Verrucomicrobiales|f__Akkermansiaceae|g__Akkermansia|s__Akkermansia_muciniphila|t__Akkermansia_muciniphila_strain_ATCC_BAA-835_Muc
Akkermansia muciniphila	SC	Cluster_139353	0.604181	k__Bacteria|p__Verrucomicrobia|c__Verrucomicrobiae|o__Verrucomicrobiales|f__Akkermansiaceae|g__Akkermansia|s__Akkermansia_muciniphila|t__Akkermansia_muciniphila_strain_ATCC_BAA-835_Muc
Akkermansia muciniphila	SC	Cluster_1505325	0.6399	k__Bacteria|p__Verrucomicrobia|c__Verrucomicrobiae|o__Verrucomicrobiales|f__Akkermansiaceae|g__Akkermansia|s__Akkermansia_muciniphila|t__Akkermansia_muciniphila_strain_ATCC_BAA-835_Muc
Akkermansia muciniphila	SC	Cluster_1513314	0.752918	k__Bacteria|p__Verrucomicrobia|c__Verrucomicrobiae|o__Verrucomicrobiales|f__Akkermansiaceae|g__Akkermansia|s__Akkermansia_muciniphila|t__Akkermansia_muciniphila_strain_ATCC_BAA-835_Muc
Akkermansia muciniphila	SC	Cluster_1519139	0.705404	k__Bacteria|p__Verrucomicrobia|c__Verrucomicrobiae|o__Verrucomicrobiales|f__Akkermansiaceae|g__Akkermansia|s__Akkermansia_muciniphila|t__Akkermansia_muciniphila_strain_ATCC_BAA-835_Muc
Akkermansia muciniphila	SC	Cluster_153138	0.658802	k__Bacteria|p__Verrucomicrobia|c__Verrucomicrobiae|o__Verrucomicrobiales|f__Akkermansiaceae|g__Akkermansia|s__Akkermansia_muciniphila|t__Akkermansia_muciniphila_strain_ATCC_BAA-835_Muc
Akkermansia muciniphila	SC	Cluster_157111	0.711154	k__Bacteria|p__Verrucomicrobia|c__Verrucomicrobiae|o__Verrucomicrobiales|f__Akkermansiaceae|g__Akkermansia|s__Akkermansia_muciniphila|t__Akkermansia_muciniphila_strain_ATCC_BAA-835_Muc
Akkermansia muciniphila	SC	Cluster_179599	0.624943	k__Bacteria|p__Verrucomicrobia|c__Verrucomicrobiae|o__Verrucomicrobiales|f__Akkermansiaceae|g__Akkermansia|s__Akkermansia_muciniphila|t__Akkermansia_muciniphila_strain_ATCC_BAA-835_Muc
Akkermansia muciniphila	SC	Cluster_186834	0.743906	k__Bacteria|p__Verrucomicrobia|c__Verrucomicrobiae|o__Verrucomicrobiales|f__Akkermansiaceae|g__Akkermansia|s__Akkermansia_muciniphila|t__Akkermansia_muciniphila_strain_ATCC_BAA-835_Muc
Akkermansia muciniphila	SC	Cluster_22875	0.718754	k__Bacteria|p__Verrucomicrobia|c__Verrucomicrobiae|o__Verrucomicrobiales|f__Akkermansiaceae|g__Akkermansia|s__Akkermansia_muciniphila|t__Akkermansia_muciniphila_strain_ATCC_BAA-835_Muc
Akkermansia muciniphila	SC	Cluster_23200	0.56401	k__Bacteria|p__Verrucomicrobia|c__Verrucomicrobiae|o__Verrucomicrobiales|f__Akkermansiaceae|g__Akkermansia|s__Akkermansia_muciniphila|t__Akkermansia_muciniphila_strain_ATCC_BAA-835_Muc
Akkermansia muciniphila	SC	Cluster_252887	0.679199	k__Bacteria|p__Verrucomicrobia|c__Verrucomicrobiae|o__Verrucomicrobiales|f__Akkermansiaceae|g__Akkermansia|s__Akkermansia_muciniphila|t__Akkermansia_muciniphila_strain_ATCC_BAA-835_Muc
Akkermansia muciniphila	SC	Cluster_359005	0.665955	k__Bacteria|p__Verrucomicrobia|c__Verrucomicrobiae|o__Verrucomicrobiales|f__Akkermansiaceae|g__Akkermansia|s__Akkermansia_muciniphila|t__Akkermansia_muciniphila_strain_ATCC_BAA-835_Muc
Akkermansia muciniphila	SC	Cluster_362714	0.679378	k__Bacteria|p__Verrucomicrobia|c__Verrucomicrobiae|o__Verrucomicrobiales|f__Akkermansiaceae|g__Akkermansia|s__Akkermansia_muciniphila|t__Akkermansia_muciniphila_strain_ATCC_BAA-835_Muc
Akkermansia muciniphila	SC	Cluster_40156	0.717927	k__Bacteria|p__Verrucomicrobia|c__Verrucomicrobiae|o__Verrucomicrobiales|f__Akkermansiaceae|g__Akkermansia|s__Akkermansia_muciniphila|t__Akkermansia_muciniphila_strain_ATCC_BAA-835_Muc
Akkermansia muciniphila	SC	Cluster_43746	0.718626	k__Bacteria|p__Verrucomicrobia|c__Verrucomicrobiae|o__Verrucomicrobiales|f__Akkermansiaceae|g__Akkermansia|s__Akkermansia_muciniphila|t__Akkermansia_muciniphila_strain_ATCC_BAA-835_Muc
Akkermansia muciniphila	SC	Cluster_43767	0.687702	k__Bacteria|p__Verrucomicrobia|c__Verrucomicrobiae|o__Verrucomicrobiales|f__Akkermansiaceae|g__Akkermansia|s__Akkermansia_muciniphila|t__Akkermansia_muciniphila_strain_ATCC_BAA-835_Muc
Akkermansia muciniphila	SC	Cluster_44982	0.702705	k__Bacteria|p__Verrucomicrobia|c__Verrucomicrobiae|o__Verrucomicrobiales|f__Akkermansiaceae|g__Akkermansia|s__Akkermansia_muciniphila|t__Akkermansia_muciniphila_strain_ATCC_BAA-835_Muc
Akkermansia muciniphila	SC	Cluster_47360	0.699496	k__Bacteria|p__Verrucomicrobia|c__Verrucomicrobiae|o__Verrucomicrobiales|f__Akkermansiaceae|g__Akkermansia|s__Akkermansia_muciniphila|t__Akkermansia_muciniphila_strain_ATCC_BAA-835_Muc
Akkermansia muciniphila	SC	Cluster_475022	0.75094	k__Bacteria|p__Verrucomicrobia|c__Verrucomicrobiae|o__Verrucomicrobiales|f__Akkermansiaceae|g__Akkermansia|s__Akkermansia_muciniphila|t__Akkermansia_muciniphila_strain_ATCC_BAA-835_Muc
Akkermansia muciniphila	SC	Cluster_51850	0.69032	k__Bacteria|p__Verrucomicrobia|c__Verrucomicrobiae|o__Verrucomicrobiales|f__Akkermansiaceae|g__Akkermansia|s__Akkermansia_muciniphila|t__Akkermansia_muciniphila_strain_ATCC_BAA-835_Muc
Akkermansia muciniphila	SC	Cluster_52481	0.744879	k__Bacteria|p__Verrucomicrobia|c__Verrucomicrobiae|o__Verrucomicrobiales|f__Akkermansiaceae|g__Akkermansia|s__Akkermansia_muciniphila|t__Akkermansia_muciniphila_strain_ATCC_BAA-835_Muc
Akkermansia muciniphila	SC	Cluster_55031	0.734199	k__Bacteria|p__Verrucomicrobia|c__Verrucomicrobiae|o__Verrucomicrobiales|f__Akkermansiaceae|g__Akkermansia|s__Akkermansia_muciniphila|t__Akkermansia_muciniphila_strain_ATCC_BAA-835_Muc
Akkermansia muciniphila	SC	Cluster_55487	0.711824	k__Bacteria|p__Verrucomicrobia|c__Verrucomicrobiae|o__Verrucomicrobiales|f__Akkermansiaceae|g__Akkermansia|s__Akkermansia_muciniphila|t__Akkermansia_muciniphila_strain_ATCC_BAA-835_Muc
Akkermansia muciniphila	SC	Cluster_55975	0.584503	k__Bacteria|p__Verrucomicrobia|c__Verrucomicrobiae|o__Verrucomicrobiales|f__Akkermansiaceae|g__Akkermansia|s__Akkermansia_muciniphila|t__Akkermansia_muciniphila_strain_ATCC_BAA-835_Muc
Akkermansia muciniphila	SC	Cluster_60749	0.73662	k__Bacteria|p__Verrucomicrobia|c__Verrucomicrobiae|o__Verrucomicrobiales|f__Akkermansiaceae|g__Akkermansia|s__Akkermansia_muciniphila|t__Akkermansia_muciniphila_strain_ATCC_BAA-835_Muc
Akkermansia muciniphila	SC	Cluster_67369	0.632483	k__Bacteria|p__Verrucomicrobia|c__Verrucomicrobiae|o__Verrucomicrobiales|f__Akkermansiaceae|g__Akkermansia|s__Akkermansia_muciniphila|t__Akkermansia_muciniphila_strain_ATCC_BAA-835_Muc
Akkermansia muciniphila	SC	Cluster_68734	0.642262	k__Bacteria|p__Verrucomicrobia|c__Verrucomicrobiae|o__Verrucomicrobiales|f__Akkermansiaceae|g__Akkermansia|s__Akkermansia_muciniphila|t__Akkermansia_muciniphila_strain_ATCC_BAA-835_Muc
Akkermansia muciniphila	SC	Cluster_72669	0.663098	k__Bacteria|p__Verrucomicrobia|c__Verrucomicrobiae|o__Verrucomicrobiales|f__Akkermansiaceae|g__Akkermansia|s__Akkermansia_muciniphila|t__Akkermansia_muciniphila_strain_ATCC_BAA-835_Muc
Akkermansia muciniphila	SC	Cluster_72900	0.735915	k__Bacteria|p__Verrucomicrobia|c__Verrucomicrobiae|o__Verrucomicrobiales|f__Akkermansiaceae|g__Akkermansia|s__Akkermansia_muciniphila|t__Akkermansia_muciniphila_strain_ATCC_BAA-835_Muc
Akkermansia muciniphila	SC	Cluster_73792	0.704259	k__Bacteria|p__Verrucomicrobia|c__Verrucomicrobiae|o__Verrucomicrobiales|f__Akkermansiaceae|g__Akkermansia|s__Akkermansia_muciniphila|t__Akkermansia_muciniphila_strain_ATCC_BAA-835_Muc
Akkermansia muciniphila	SC	Cluster_20907	0.737197	k__Bacteria|p__Verrucomicrobia|c__Verrucomicrobiae|o__Verrucomicrobiales|f__Akkermansiaceae|g__Akkermansia|s__Akkermansia_muciniphila|t__Akkermansia_muciniphila_strain_ATCC_BAA-835_Muc
Akkermansia muciniphila	SC	Cluster_27090	0.690559	k__Bacteria|p__Verrucomicrobia|c__Verrucomicrobiae|o__Verrucomicrobiales|f__Akkermansiaceae|g__Akkermansia|s__Akkermansia_muciniphila|t__Akkermansia_muciniphila_strain_ATCC_BAA-835_Muc
Akkermansia muciniphila	SC	Cluster_31694	0.699774	k__Bacteria|p__Verrucomicrobia|c__Verrucomicrobiae|o__Verrucomicrobiales|f__Akkermansiaceae|g__Akkermansia|s__Akkermansia_muciniphila|t__Akkermansia_muciniphila_strain_ATCC_BAA-835_Muc
Akkermansia muciniphila	SC	Cluster_32874	0.695822	k__Bacteria|p__Verrucomicrobia|c__Verrucomicrobiae|o__Verrucomicrobiales|f__Akkermansiaceae|g__Akkermansia|s__Akkermansia_muciniphila|t__Akkermansia_muciniphila_strain_ATCC_BAA-835_Muc
Akkermansia muciniphila	SC	Cluster_38380	0.709529	k__Bacteria|p__Verrucomicrobia|c__Verrucomicrobiae|o__Verrucomicrobiales|f__Akkermansiaceae|g__Akkermansia|s__Akkermansia_muciniphila|t__Akkermansia_muciniphila_strain_ATCC_BAA-835_Muc
Akkermansia muciniphila	SC	Cluster_40643	0.665419	k__Bacteria|p__Verrucomicrobia|c__Verrucomicrobiae|o__Verrucomicrobiales|f__Akkermansiaceae|g__Akkermansia|s__Akkermansia_muciniphila|t__Akkermansia_muciniphila_strain_ATCC_BAA-835_Muc
Akkermansia muciniphila	SC	Cluster_41785	0.684502	k__Bacteria|p__Verrucomicrobia|c__Verrucomicrobiae|o__Verrucomicrobiales|f__Akkermansiaceae|g__Akkermansia|s__Akkermansia_muciniphila|t__Akkermansia_muciniphila_strain_ATCC_BAA-835_Muc
Akkermansia muciniphila	SC	Cluster_48535	0.695233	k__Bacteria|p__Verrucomicrobia|c__Verrucomicrobiae|o__Verrucomicrobiales|f__Akkermansiaceae|g__Akkermansia|s__Akkermansia_muciniphila|t__Akkermansia_muciniphila_strain_ATCC_BAA-835_Muc
Akkermansia muciniphila	SC	Cluster_53319	0.70284	k__Bacteria|p__Verrucomicrobia|c__Verrucomicrobiae|o__Verrucomicrobiales|f__Akkermansiaceae|g__Akkermansia|s__Akkermansia_muciniphila|t__Akkermansia_muciniphila_strain_ATCC_BAA-835_Muc
Akkermansia muciniphila	SC	Cluster_58303	0.637226	k__Bacteria|p__Verrucomicrobia|c__Verrucomicrobiae|o__Verrucomicrobiales|f__Akkermansiaceae|g__Akkermansia|s__Akkermansia_muciniphila|t__Akkermansia_muciniphila_strain_ATCC_BAA-835_Muc
Akkermansia muciniphila	SC	Cluster_43589	0.735443	k__Bacteria|p__Verrucomicrobia|c__Verrucomicrobiae|o__Verrucomicrobiales|f__Akkermansiaceae|g__Akkermansia|s__Akkermansia_muciniphila|t__Akkermansia_muciniphila_strain_ATCC_BAA-835_Muc
Akkermansia muciniphila	SC	Cluster_60127	0.73051	k__Bacteria|p__Verrucomicrobia|c__Verrucomicrobiae|o__Verrucomicrobiales|f__Akkermansiaceae|g__Akkermansia|s__Akkermansia_muciniphila|t__Akkermansia_muciniphila_strain_ATCC_BAA-835_Muc
Akkermansia muciniphila	SC	Cluster_211236	0.67483	k__Bacteria|p__Verrucomicrobia|c__Verrucomicrobiae|o__Verrucomicrobiales|f__Akkermansiaceae|g__Akkermansia|s__Akkermansia_muciniphila|t__Akkermansia_muciniphila_strain_ATCC_BAA-835_Muc
Akkermansia muciniphila	SC	Cluster_30315	0.666437	k__Bacteria|p__Verrucomicrobia|c__Verrucomicrobiae|o__Verrucomicrobiales|f__Akkermansiaceae|g__Akkermansia|s__Akkermansia_muciniphila|t__Akkermansia_muciniphila_strain_ATCC_BAA-835_Muc
Akkermansia muciniphila	SC	Cluster_30548	0.686889	k__Bacteria|p__Verrucomicrobia|c__Verrucomicrobiae|o__Verrucomicrobiales|f__Akkermansiaceae|g__Akkermansia|s__Akkermansia_muciniphila|t__Akkermansia_muciniphila_strain_ATCC_BAA-835_Muc
Akkermansia muciniphila	SC	Cluster_31977	0.728818	k__Bacteria|p__Verrucomicrobia|c__Verrucomicrobiae|o__Verrucomicrobiales|f__Akkermansiaceae|g__Akkermansia|s__Akkermansia_muciniphila|t__Akkermansia_muciniphila_strain_ATCC_BAA-835_Muc
Akkermansia muciniphila	SC	Cluster_34190	0.721523	k__Bacteria|p__Verrucomicrobia|c__Verrucomicrobiae|o__Verrucomicrobiales|f__Akkermansiaceae|g__Akkermansia|s__Akkermansia_muciniphila|t__Akkermansia_muciniphila_strain_ATCC_BAA-835_Muc
Akkermansia muciniphila	SC	Cluster_41299	0.720396	k__Bacteria|p__Verrucomicrobia|c__Verrucomicrobiae|o__Verrucomicrobiales|f__Akkermansiaceae|g__Akkermansia|s__Akkermansia_muciniphila|t__Akkermansia_muciniphila_strain_ATCC_BAA-835_Muc
Akkermansia muciniphila	SC	Cluster_45994	0.653549	k__Bacteria|p__Verrucomicrobia|c__Verrucomicrobiae|o__Verrucomicrobiales|f__Akkermansiaceae|g__Akkermansia|s__Akkermansia_muciniphila|t__Akkermansia_muciniphila_strain_ATCC_BAA-835_Muc
Akkermansia muciniphila	SC	Cluster_58756	0.67559	k__Bacteria|p__Verrucomicrobia|c__Verrucomicrobiae|o__Verrucomicrobiales|f__Akkermansiaceae|g__Akkermansia|s__Akkermansia_muciniphila|t__Akkermansia_muciniphila_strain_ATCC_BAA-835_Muc
Akkermansia muciniphila	SC	Cluster_63625	0.740452	k__Bacteria|p__Verrucomicrobia|c__Verrucomicrobiae|o__Verrucomicrobiales|f__Akkermansiaceae|g__Akkermansia|s__Akkermansia_muciniphila|t__Akkermansia_muciniphila_strain_ATCC_BAA-835_Muc
Akkermansia muciniphila	SC	Cluster_71128	0.61387	k__Bacteria|p__Verrucomicrobia|c__Verrucomicrobiae|o__Verrucomicrobiales|f__Akkermansiaceae|g__Akkermansia|s__Akkermansia_muciniphila|t__Akkermansia_muciniphila_strain_ATCC_BAA-835_Muc
Akkermansia muciniphila	SC	Cluster_73960	0.67315	k__Bacteria|p__Verrucomicrobia|c__Verrucomicrobiae|o__Verrucomicrobiales|f__Akkermansiaceae|g__Akkermansia|s__Akkermansia_muciniphila|t__Akkermansia_muciniphila_strain_ATCC_BAA-835_Muc
Akkermansia muciniphila	SC	Cluster_22267	0.66661	k__Bacteria|p__Verrucomicrobia|c__Verrucomicrobiae|o__Verrucomicrobiales|f__Akkermansiaceae|g__Akkermansia|s__Akkermansia_muciniphila|t__Akkermansia_muciniphila_strain_ATCC_BAA-835_Muc
Akkermansia muciniphila	SC	Cluster_38960	0.744471	k__Bacteria|p__Verrucomicrobia|c__Verrucomicrobiae|o__Verrucomicrobiales|f__Akkermansiaceae|g__Akkermansia|s__Akkermansia_muciniphila|t__Akkermansia_muciniphila_strain_ATCC_BAA-835_Muc
Akkermansia muciniphila	SC	Cluster_108036	0.639578	k__Bacteria|p__Verrucomicrobia|c__Verrucomicrobiae|o__Verrucomicrobiales|f__Akkermansiaceae|g__Akkermansia|s__Akkermansia_muciniphila|t__Akkermansia_muciniphila_strain_ATCC_BAA-835_Muc
Akkermansia muciniphila	SC	Cluster_35540	0.698623	k__Bacteria|p__Verrucomicrobia|c__Verrucomicrobiae|o__Verrucomicrobiales|f__Akkermansiaceae|g__Akkermansia|s__Akkermansia_muciniphila|t__Akkermansia_muciniphila_strain_ATCC_BAA-835_Muc
Akkermansia muciniphila	SC	Cluster_35043	0.665073	k__Bacteria|p__Verrucomicrobia|c__Verrucomicrobiae|o__Verrucomicrobiales|f__Akkermansiaceae|g__Akkermansia|s__Akkermansia_muciniphila|t__Akkermansia_muciniphila_strain_ATCC_BAA-835_Muc
Akkermansia muciniphila	SU	Cluster_12344	0.724762	k__Bacteria|p__Verrucomicrobia|c__Verrucomicrobiae|o__Verrucomicrobiales|f__Akkermansiaceae|g__Akkermansia|s__Akkermansia_muciniphila
Akkermansia muciniphila	SU	Cluster_138511	0.69435	k__Bacteria|p__Verrucomicrobia|c__Verrucomicrobiae|o__Verrucomicrobiales|f__Akkermansiaceae|g__Akkermansia|s__Akkermansia_muciniphila
Akkermansia muciniphila	SU	Cluster_147653	0.710505	k__Bacteria|p__Verrucomicrobia|c__Verrucomicrobiae|o__Verrucomicrobiales|f__Akkermansiaceae|g__Akkermansia|s__Akkermansia_muciniphila
Akkermansia muciniphila	SU	Cluster_150042	0.688396	k__Bacteria|p__Verrucomicrobia|c__Verrucomicrobiae|o__Verrucomicrobiales|f__Akkermansiaceae|g__Akkermansia|s__Akkermansia_muciniphila
Akkermansia muciniphila	SU	Cluster_158839	0.607611	k__Bacteria|p__Verrucomicrobia|c__Verrucomicrobiae|o__Verrucomicrobiales|f__Akkermansiaceae|g__Akkermansia|s__Akkermansia_muciniphila
Akkermansia muciniphila	SU	Cluster_169056	0.654686	k__Bacteria|p__Verrucomicrobia|c__Verrucomicrobiae|o__Verrucomicrobiales|f__Akkermansiaceae|g__Akkermansia|s__Akkermansia_muciniphila
Akkermansia muciniphila	SU	Cluster_191405	0.775092	k__Bacteria|p__Verrucomicrobia|c__Verrucomicrobiae|o__Verrucomicrobiales|f__Akkermansiaceae|g__Akkermansia|s__Akkermansia_muciniphila
Akkermansia muciniphila	SU	Cluster_19194	0.700282	k__Bacteria|p__Verrucomicrobia|c__Verrucomicrobiae|o__Verrucomicrobiales|f__Akkermansiaceae|g__Akkermansia|s__Akkermansia_muciniphila
Akkermansia muciniphila	SU	Cluster_195708	0.595579	k__Bacteria|p__Verrucomicrobia|c__Verrucomicrobiae|o__Verrucomicrobiales|f__Akkermansiaceae|g__Akkermansia|s__Akkermansia_muciniphila
Akkermansia muciniphila	SU	Cluster_208807	0.699243	k__Bacteria|p__Verrucomicrobia|c__Verrucomicrobiae|o__Verrucomicrobiales|f__Akkermansiaceae|g__Akkermansia|s__Akkermansia_muciniphila
Akkermansia muciniphila	SU	Cluster_209585	0.669884	k__Bacteria|p__Verrucomicrobia|c__Verrucomicrobiae|o__Verrucomicrobiales|f__Akkermansiaceae|g__Akkermansia|s__Akkermansia_muciniphila
Akkermansia muciniphila	SU	Cluster_217115	0.72393	k__Bacteria|p__Verrucomicrobia|c__Verrucomicrobiae|o__Verrucomicrobiales|f__Akkermansiaceae|g__Akkermansia|s__Akkermansia_muciniphila
Akkermansia muciniphila	SU	Cluster_221635	0.739703	k__Bacteria|p__Verrucomicrobia|c__Verrucomicrobiae|o__Verrucomicrobiales|f__Akkermansiaceae|g__Akkermansia|s__Akkermansia_muciniphila
Akkermansia muciniphila	SU	Cluster_23437	0.735625	k__Bacteria|p__Verrucomicrobia|c__Verrucomicrobiae|o__Verrucomicrobiales|f__Akkermansiaceae|g__Akkermansia|s__Akkermansia_muciniphila
Akkermansia muciniphila	SU	Cluster_24308	0.679186	k__Bacteria|p__Verrucomicrobia|c__Verrucomicrobiae|o__Verrucomicrobiales|f__Akkermansiaceae|g__Akkermansia|s__Akkermansia_muciniphila
Akkermansia muciniphila	SU	Cluster_24463	0.726247	k__Bacteria|p__Verrucomicrobia|c__Verrucomicrobiae|o__Verrucomicrobiales|f__Akkermansiaceae|g__Akkermansia|s__Akkermansia_muciniphila
Akkermansia muciniphila	SU	Cluster_25950	0.631594	k__Bacteria|p__Verrucomicrobia|c__Verrucomicrobiae|o__Verrucomicrobiales|f__Akkermansiaceae|g__Akkermansia|s__Akkermansia_muciniphila
Akkermansia muciniphila	SU	Cluster_28505	0.706075	k__Bacteria|p__Verrucomicrobia|c__Verrucomicrobiae|o__Verrucomicrobiales|f__Akkermansiaceae|g__Akkermansia|s__Akkermansia_muciniphila
Akkermansia muciniphila	SU	Cluster_29389	0.738436	k__Bacteria|p__Verrucomicrobia|c__Verrucomicrobiae|o__Verrucomicrobiales|f__Akkermansiaceae|g__Akkermansia|s__Akkermansia_muciniphila
Akkermansia muciniphila	SU	Cluster_29551	0.677682	k__Bacteria|p__Verrucomicrobia|c__Verrucomicrobiae|o__Verrucomicrobiales|f__Akkermansiaceae|g__Akkermansia|s__Akkermansia_muciniphila
Akkermansia muciniphila	SU	Cluster_32258	0.675053	k__Bacteria|p__Verrucomicrobia|c__Verrucomicrobiae|o__Verrucomicrobiales|f__Akkermansiaceae|g__Akkermansia|s__Akkermansia_muciniphila
Akkermansia muciniphila	SU	Cluster_34711	0.675213	k__Bacteria|p__Verrucomicrobia|c__Verrucomicrobiae|o__Verrucomicrobiales|f__Akkermansiaceae|g__Akkermansia|s__Akkermansia_muciniphila
Akkermansia muciniphila	SU	Cluster_39020	0.65618	k__Bacteria|p__Verrucomicrobia|c__Verrucomicrobiae|o__Verrucomicrobiales|f__Akkermansiaceae|g__Akkermansia|s__Akkermansia_muciniphila
Akkermansia muciniphila	SU	Cluster_41166	0.58047	k__Bacteria|p__Verrucomicrobia|c__Verrucomicrobiae|o__Verrucomicrobiales|f__Akkermansiaceae|g__Akkermansia|s__Akkermansia_muciniphila
Akkermansia muciniphila	SU	Cluster_42618	0.68326	k__Bacteria|p__Verrucomicrobia|c__Verrucomicrobiae|o__Verrucomicrobiales|f__Akkermansiaceae|g__Akkermansia|s__Akkermansia_muciniphila
Akkermansia muciniphila	SU	Cluster_43581	0.695234	k__Bacteria|p__Verrucomicrobia|c__Verrucomicrobiae|o__Verrucomicrobiales|f__Akkermansiaceae|g__Akkermansia|s__Akkermansia_muciniphila
Akkermansia muciniphila	SU	Cluster_46744	0.689182	k__Bacteria|p__Verrucomicrobia|c__Verrucomicrobiae|o__Verrucomicrobiales|f__Akkermansiaceae|g__Akkermansia|s__Akkermansia_muciniphila
Akkermansia muciniphila	SU	Cluster_50909	0.648084	k__Bacteria|p__Verrucomicrobia|c__Verrucomicrobiae|o__Verrucomicrobiales|f__Akkermansiaceae|g__Akkermansia|s__Akkermansia_muciniphila
Akkermansia muciniphila	SU	Cluster_51435	0.687287	k__Bacteria|p__Verrucomicrobia|c__Verrucomicrobiae|o__Verrucomicrobiales|f__Akkermansiaceae|g__Akkermansia|s__Akkermansia_muciniphila
Akkermansia muciniphila	SU	Cluster_52613	0.696602	k__Bacteria|p__Verrucomicrobia|c__Verrucomicrobiae|o__Verrucomicrobiales|f__Akkermansiaceae|g__Akkermansia|s__Akkermansia_muciniphila
Akkermansia muciniphila	SU	Cluster_53401	0.638959	k__Bacteria|p__Verrucomicrobia|c__Verrucomicrobiae|o__Verrucomicrobiales|f__Akkermansiaceae|g__Akkermansia|s__Akkermansia_muciniphila
Akkermansia muciniphila	SU	Cluster_55396	0.728137	k__Bacteria|p__Verrucomicrobia|c__Verrucomicrobiae|o__Verrucomicrobiales|f__Akkermansiaceae|g__Akkermansia|s__Akkermansia_muciniphila
Akkermansia muciniphila	SU	Cluster_55815	0.686554	k__Bacteria|p__Verrucomicrobia|c__Verrucomicrobiae|o__Verrucomicrobiales|f__Akkermansiaceae|g__Akkermansia|s__Akkermansia_muciniphila
Akkermansia muciniphila	SU	Cluster_57730	0.680083	k__Bacteria|p__Verrucomicrobia|c__Verrucomicrobiae|o__Verrucomicrobiales|f__Akkermansiaceae|g__Akkermansia|s__Akkermansia_muciniphila
Akkermansia muciniphila	SU	Cluster_58643	0.682762	k__Bacteria|p__Verrucomicrobia|c__Verrucomicrobiae|o__Verrucomicrobiales|f__Akkermansiaceae|g__Akkermansia|s__Akkermansia_muciniphila
Akkermansia muciniphila	SU	Cluster_60812	0.726081	k__Bacteria|p__Verrucomicrobia|c__Verrucomicrobiae|o__Verrucomicrobiales|f__Akkermansiaceae|g__Akkermansia|s__Akkermansia_muciniphila
Akkermansia muciniphila	SU	Cluster_65287	0.69745	k__Bacteria|p__Verrucomicrobia|c__Verrucomicrobiae|o__Verrucomicrobiales|f__Akkermansiaceae|g__Akkermansia|s__Akkermansia_muciniphila
Akkermansia muciniphila	SU	Cluster_66542	0.655124	k__Bacteria|p__Verrucomicrobia|c__Verrucomicrobiae|o__Verrucomicrobiales|f__Akkermansiaceae|g__Akkermansia|s__Akkermansia_muciniphila
Akkermansia muciniphila	SU	Cluster_66771	0.665865	k__Bacteria|p__Verrucomicrobia|c__Verrucomicrobiae|o__Verrucomicrobiales|f__Akkermansiaceae|g__Akkermansia|s__Akkermansia_muciniphila
Akkermansia muciniphila	SU	Cluster_693694	0.632044	k__Bacteria|p__Verrucomicrobia|c__Verrucomicrobiae|o__Verrucomicrobiales|f__Akkermansiaceae|g__Akkermansia|s__Akkermansia_muciniphila
Akkermansia muciniphila	SU	Cluster_88946	0.691202	k__Bacteria|p__Verrucomicrobia|c__Verrucomicrobiae|o__Verrucomicrobiales|f__Akkermansiaceae|g__Akkermansia|s__Akkermansia_muciniphila
Akkermansia muciniphila	SU	Cluster_90033	0.691594	k__Bacteria|p__Verrucomicrobia|c__Verrucomicrobiae|o__Verrucomicrobiales|f__Akkermansiaceae|g__Akkermansia|s__Akkermansia_muciniphila
Akkermansia muciniphila	SU	Cluster_104301	0.683302	k__Bacteria|p__Verrucomicrobia|c__Verrucomicrobiae|o__Verrucomicrobiales|f__Akkermansiaceae|g__Akkermansia|s__Akkermansia_muciniphila
Akkermansia muciniphila	SU	Cluster_117142	0.66763	k__Bacteria|p__Verrucomicrobia|c__Verrucomicrobiae|o__Verrucomicrobiales|f__Akkermansiaceae|g__Akkermansia|s__Akkermansia_muciniphila
Akkermansia muciniphila	SU	Cluster_117523	0.665508	k__Bacteria|p__Verrucomicrobia|c__Verrucomicrobiae|o__Verrucomicrobiales|f__Akkermansiaceae|g__Akkermansia|s__Akkermansia_muciniphila
Akkermansia muciniphila	SU	Cluster_122764	0.692395	k__Bacteria|p__Verrucomicrobia|c__Verrucomicrobiae|o__Verrucomicrobiales|f__Akkermansiaceae|g__Akkermansia|s__Akkermansia_muciniphila
Akkermansia muciniphila	SU	Cluster_177082	0.639174	k__Bacteria|p__Verrucomicrobia|c__Verrucomicrobiae|o__Verrucomicrobiales|f__Akkermansiaceae|g__Akkermansia|s__Akkermansia_muciniphila
Akkermansia muciniphila	SU	Cluster_188130	0.633548	k__Bacteria|p__Verrucomicrobia|c__Verrucomicrobiae|o__Verrucomicrobiales|f__Akkermansiaceae|g__Akkermansia|s__Akkermansia_muciniphila
Akkermansia muciniphila	SU	Cluster_193123	0.632504	k__Bacteria|p__Verrucomicrobia|c__Verrucomicrobiae|o__Verrucomicrobiales|f__Akkermansiaceae|g__Akkermansia|s__Akkermansia_muciniphila
Akkermansia muciniphila	SU	Cluster_201031	0.672006	k__Bacteria|p__Verrucomicrobia|c__Verrucomicrobiae|o__Verrucomicrobiales|f__Akkermansiaceae|g__Akkermansia|s__Akkermansia_muciniphila
Akkermansia muciniphila	SU	Cluster_205163	0.698492	k__Bacteria|p__Verrucomicrobia|c__Verrucomicrobiae|o__Verrucomicrobiales|f__Akkermansiaceae|g__Akkermansia|s__Akkermansia_muciniphila
Akkermansia muciniphila	SU	Cluster_205720	0.605045	k__Bacteria|p__Verrucomicrobia|c__Verrucomicrobiae|o__Verrucomicrobiales|f__Akkermansiaceae|g__Akkermansia|s__Akkermansia_muciniphila
Akkermansia muciniphila	SU	Cluster_216591	0.545269	k__Bacteria|p__Verrucomicrobia|c__Verrucomicrobiae|o__Verrucomicrobiales|f__Akkermansiaceae|g__Akkermansia|s__Akkermansia_muciniphila
Akkermansia muciniphila	SU	Cluster_23527	0.618595	k__Bacteria|p__Verrucomicrobia|c__Verrucomicrobiae|o__Verrucomicrobiales|f__Akkermansiaceae|g__Akkermansia|s__Akkermansia_muciniphila
Akkermansia muciniphila	SU	Cluster_28853	0.676158	k__Bacteria|p__Verrucomicrobia|c__Verrucomicrobiae|o__Verrucomicrobiales|f__Akkermansiaceae|g__Akkermansia|s__Akkermansia_muciniphila
Akkermansia muciniphila	SU	Cluster_44354	0.70517	k__Bacteria|p__Verrucomicrobia|c__Verrucomicrobiae|o__Verrucomicrobiales|f__Akkermansiaceae|g__Akkermansia|s__Akkermansia_muciniphila
Akkermansia muciniphila	SU	Cluster_46667	0.719569	k__Bacteria|p__Verrucomicrobia|c__Verrucomicrobiae|o__Verrucomicrobiales|f__Akkermansiaceae|g__Akkermansia|s__Akkermansia_muciniphila
Akkermansia muciniphila	SU	Cluster_48005	0.375765	k__Bacteria|p__Verrucomicrobia|c__Verrucomicrobiae|o__Verrucomicrobiales|f__Akkermansiaceae|g__Akkermansia|s__Akkermansia_muciniphila
Akkermansia muciniphila	SU	Cluster_56280	0.570715	k__Bacteria|p__Verrucomicrobia|c__Verrucomicrobiae|o__Verrucomicrobiales|f__Akkermansiaceae|g__Akkermansia|s__Akkermansia_muciniphila
Akkermansia muciniphila	SU	Cluster_58682	0.601889	k__Bacteria|p__Verrucomicrobia|c__Verrucomicrobiae|o__Verrucomicrobiales|f__Akkermansiaceae|g__Akkermansia|s__Akkermansia_muciniphila
Akkermansia muciniphila	SU	Cluster_59011	0.678112	k__Bacteria|p__Verrucomicrobia|c__Verrucomicrobiae|o__Verrucomicrobiales|f__Akkermansiaceae|g__Akkermansia|s__Akkermansia_muciniphila
Akkermansia muciniphila	SU	Cluster_59694	0.700051	k__Bacteria|p__Verrucomicrobia|c__Verrucomicrobiae|o__Verrucomicrobiales|f__Akkermansiaceae|g__Akkermansia|s__Akkermansia_muciniphila
Akkermansia muciniphila	SU	Cluster_60321	0.689144	k__Bacteria|p__Verrucomicrobia|c__Verrucomicrobiae|o__Verrucomicrobiales|f__Akkermansiaceae|g__Akkermansia|s__Akkermansia_muciniphila
Akkermansia muciniphila	SU	Cluster_66422	0.653057	k__Bacteria|p__Verrucomicrobia|c__Verrucomicrobiae|o__Verrucomicrobiales|f__Akkermansiaceae|g__Akkermansia|s__Akkermansia_muciniphila
Akkermansia muciniphila	SU	Cluster_71015	0.570238	k__Bacteria|p__Verrucomicrobia|c__Verrucomicrobiae|o__Verrucomicrobiales|f__Akkermansiaceae|g__Akkermansia|s__Akkermansia_muciniphila
Akkermansia muciniphila	SU	Cluster_73793	0.516363	k__Bacteria|p__Verrucomicrobia|c__Verrucomicrobiae|o__Verrucomicrobiales|f__Akkermansiaceae|g__Akkermansia|s__Akkermansia_muciniphila
Akkermansia muciniphila	SU	Cluster_77343	0.395871	k__Bacteria|p__Verrucomicrobia|c__Verrucomicrobiae|o__Verrucomicrobiales|f__Akkermansiaceae|g__Akkermansia|s__Akkermansia_muciniphila
Akkermansia muciniphila	SU	Cluster_91415	0.594081	k__Bacteria|p__Verrucomicrobia|c__Verrucomicrobiae|o__Verrucomicrobiales|f__Akkermansiaceae|g__Akkermansia|s__Akkermansia_muciniphila
Akkermansia muciniphila	SU	Cluster_97577	0.687064	k__Bacteria|p__Verrucomicrobia|c__Verrucomicrobiae|o__Verrucomicrobiales|f__Akkermansiaceae|g__Akkermansia|s__Akkermansia_muciniphila
Akkermansia muciniphila	SU	Cluster_110511	0.735316	k__Bacteria|p__Verrucomicrobia|c__Verrucomicrobiae|o__Verrucomicrobiales|f__Akkermansiaceae|g__Akkermansia|s__Akkermansia_muciniphila
Akkermansia muciniphila	SU	Cluster_112401	0.657182	k__Bacteria|p__Verrucomicrobia|c__Verrucomicrobiae|o__Verrucomicrobiales|f__Akkermansiaceae|g__Akkermansia|s__Akkermansia_muciniphila
Akkermansia muciniphila	SU	Cluster_117522	0.643589	k__Bacteria|p__Verrucomicrobia|c__Verrucomicrobiae|o__Verrucomicrobiales|f__Akkermansiaceae|g__Akkermansia|s__Akkermansia_muciniphila
Akkermansia muciniphila	SU	Cluster_133507	0.682377	k__Bacteria|p__Verrucomicrobia|c__Verrucomicrobiae|o__Verrucomicrobiales|f__Akkermansiaceae|g__Akkermansia|s__Akkermansia_muciniphila
Akkermansia muciniphila	SU	Cluster_137281	0.663972	k__Bacteria|p__Verrucomicrobia|c__Verrucomicrobiae|o__Verrucomicrobiales|f__Akkermansiaceae|g__Akkermansia|s__Akkermansia_muciniphila
Akkermansia muciniphila	SU	Cluster_147883	0.715088	k__Bacteria|p__Verrucomicrobia|c__Verrucomicrobiae|o__Verrucomicrobiales|f__Akkermansiaceae|g__Akkermansia|s__Akkermansia_muciniphila
Akkermansia muciniphila	SU	Cluster_177539	0.632349	k__Bacteria|p__Verrucomicrobia|c__Verrucomicrobiae|o__Verrucomicrobiales|f__Akkermansiaceae|g__Akkermansia|s__Akkermansia_muciniphila
Akkermansia muciniphila	SU	Cluster_177707	0.674462	k__Bacteria|p__Verrucomicrobia|c__Verrucomicrobiae|o__Verrucomicrobiales|f__Akkermansiaceae|g__Akkermansia|s__Akkermansia_muciniphila
Akkermansia muciniphila	SU	Cluster_179881	0.704169	k__Bacteria|p__Verrucomicrobia|c__Verrucomicrobiae|o__Verrucomicrobiales|f__Akkermansiaceae|g__Akkermansia|s__Akkermansia_muciniphila
Akkermansia muciniphila	SU	Cluster_207725	0.615293	k__Bacteria|p__Verrucomicrobia|c__Verrucomicrobiae|o__Verrucomicrobiales|f__Akkermansiaceae|g__Akkermansia|s__Akkermansia_muciniphila
Akkermansia muciniphila	SU	Cluster_26262	0.651852	k__Bacteria|p__Verrucomicrobia|c__Verrucomicrobiae|o__Verrucomicrobiales|f__Akkermansiaceae|g__Akkermansia|s__Akkermansia_muciniphila
Akkermansia muciniphila	SU	Cluster_27114	0.63378	k__Bacteria|p__Verrucomicrobia|c__Verrucomicrobiae|o__Verrucomicrobiales|f__Akkermansiaceae|g__Akkermansia|s__Akkermansia_muciniphila
Akkermansia muciniphila	SU	Cluster_34192	0.686581	k__Bacteria|p__Verrucomicrobia|c__Verrucomicrobiae|o__Verrucomicrobiales|f__Akkermansiaceae|g__Akkermansia|s__Akkermansia_muciniphila
Akkermansia muciniphila	SU	Cluster_40452	0.712836	k__Bacteria|p__Verrucomicrobia|c__Verrucomicrobiae|o__Verrucomicrobiales|f__Akkermansiaceae|g__Akkermansia|s__Akkermansia_muciniphila
Akkermansia muciniphila	SU	Cluster_49856	0.641096	k__Bacteria|p__Verrucomicrobia|c__Verrucomicrobiae|o__Verrucomicrobiales|f__Akkermansiaceae|g__Akkermansia|s__Akkermansia_muciniphila
Akkermansia muciniphila	SU	Cluster_52465	0.706188	k__Bacteria|p__Verrucomicrobia|c__Verrucomicrobiae|o__Verrucomicrobiales|f__Akkermansiaceae|g__Akkermansia|s__Akkermansia_muciniphila
Akkermansia muciniphila	SU	Cluster_54170	0.638432	k__Bacteria|p__Verrucomicrobia|c__Verrucomicrobiae|o__Verrucomicrobiales|f__Akkermansiaceae|g__Akkermansia|s__Akkermansia_muciniphila
Akkermansia muciniphila	SU	Cluster_54998	0.612969	k__Bacteria|p__Verrucomicrobia|c__Verrucomicrobiae|o__Verrucomicrobiales|f__Akkermansiaceae|g__Akkermansia|s__Akkermansia_muciniphila
Akkermansia muciniphila	SU	Cluster_55077	0.704385	k__Bacteria|p__Verrucomicrobia|c__Verrucomicrobiae|o__Verrucomicrobiales|f__Akkermansiaceae|g__Akkermansia|s__Akkermansia_muciniphila
Akkermansia muciniphila	SU	Cluster_64059	0.704244	k__Bacteria|p__Verrucomicrobia|c__Verrucomicrobiae|o__Verrucomicrobiales|f__Akkermansiaceae|g__Akkermansia|s__Akkermansia_muciniphila
Akkermansia muciniphila	SU	Cluster_68179	0.670155	k__Bacteria|p__Verrucomicrobia|c__Verrucomicrobiae|o__Verrucomicrobiales|f__Akkermansiaceae|g__Akkermansia|s__Akkermansia_muciniphila
Akkermansia muciniphila	SU	Cluster_70711	0.731334	k__Bacteria|p__Verrucomicrobia|c__Verrucomicrobiae|o__Verrucomicrobiales|f__Akkermansiaceae|g__Akkermansia|s__Akkermansia_muciniphila
Akkermansia muciniphila	SU	Cluster_84662	0.601952	k__Bacteria|p__Verrucomicrobia|c__Verrucomicrobiae|o__Verrucomicrobiales|f__Akkermansiaceae|g__Akkermansia|s__Akkermansia_muciniphila
Akkermansia muciniphila	SU	Cluster_91414	0.667245	k__Bacteria|p__Verrucomicrobia|c__Verrucomicrobiae|o__Verrucomicrobiales|f__Akkermansiaceae|g__Akkermansia|s__Akkermansia_muciniphila
Akkermansia muciniphila	SU	Cluster_130948	0.688347	k__Bacteria|p__Verrucomicrobia|c__Verrucomicrobiae|o__Verrucomicrobiales|f__Akkermansiaceae|g__Akkermansia|s__Akkermansia_muciniphila
Akkermansia muciniphila	SU	Cluster_100495	0.701122	k__Bacteria|p__Verrucomicrobia|c__Verrucomicrobiae|o__Verrucomicrobiales|f__Akkermansiaceae|g__Akkermansia|s__Akkermansia_muciniphila
Akkermansia muciniphila	SU	Cluster_1008003	0.702181	k__Bacteria|p__Verrucomicrobia|c__Verrucomicrobiae|o__Verrucomicrobiales|f__Akkermansiaceae|g__Akkermansia|s__Akkermansia_muciniphila
Akkermansia muciniphila	SU	Cluster_1009883	0.736348	k__Bacteria|p__Verrucomicrobia|c__Verrucomicrobiae|o__Verrucomicrobiales|f__Akkermansiaceae|g__Akkermansia|s__Akkermansia_muciniphila
Akkermansia muciniphila	SU	Cluster_1009897	0.755984	k__Bacteria|p__Verrucomicrobia|c__Verrucomicrobiae|o__Verrucomicrobiales|f__Akkermansiaceae|g__Akkermansia|s__Akkermansia_muciniphila
Akkermansia muciniphila	SU	Cluster_101022	0.725643	k__Bacteria|p__Verrucomicrobia|c__Verrucomicrobiae|o__Verrucomicrobiales|f__Akkermansiaceae|g__Akkermansia|s__Akkermansia_muciniphila
Akkermansia muciniphila	SU	Cluster_101934	0.686262	k__Bacteria|p__Verrucomicrobia|c__Verrucomicrobiae|o__Verrucomicrobiales|f__Akkermansiaceae|g__Akkermansia|s__Akkermansia_muciniphila
Akkermansia muciniphila	SU	Cluster_102572	0.674811	k__Bacteria|p__Verrucomicrobia|c__Verrucomicrobiae|o__Verrucomicrobiales|f__Akkermansiaceae|g__Akkermansia|s__Akkermansia_muciniphila
Akkermansia muciniphila	SU	Cluster_1031832	0.744173	k__Bacteria|p__Verrucomicrobia|c__Verrucomicrobiae|o__Verrucomicrobiales|f__Akkermansiaceae|g__Akkermansia|s__Akkermansia_muciniphila
Akkermansia muciniphila	SU	Cluster_1035971	0.66267	k__Bacteria|p__Verrucomicrobia|c__Verrucomicrobiae|o__Verrucomicrobiales|f__Akkermansiaceae|g__Akkermansia|s__Akkermansia_muciniphila
Akkermansia muciniphila	SU	Cluster_104235	0.711877	k__Bacteria|p__Verrucomicrobia|c__Verrucomicrobiae|o__Verrucomicrobiales|f__Akkermansiaceae|g__Akkermansia|s__Akkermansia_muciniphila
Akkermansia muciniphila	SU	Cluster_1042743	0.721389	k__Bacteria|p__Verrucomicrobia|c__Verrucomicrobiae|o__Verrucomicrobiales|f__Akkermansiaceae|g__Akkermansia|s__Akkermansia_muciniphila
Akkermansia muciniphila	SU	Cluster_1042747	0.694529	k__Bacteria|p__Verrucomicrobia|c__Verrucomicrobiae|o__Verrucomicrobiales|f__Akkermansiaceae|g__Akkermansia|s__Akkermansia_muciniphila
Akkermansia muciniphila	SU	Cluster_104470	0.623044	k__Bacteria|p__Verrucomicrobia|c__Verrucomicrobiae|o__Verrucomicrobiales|f__Akkermansiaceae|g__Akkermansia|s__Akkermansia_muciniphila
Akkermansia muciniphila	SU	Cluster_105315	0.71461	k__Bacteria|p__Verrucomicrobia|c__Verrucomicrobiae|o__Verrucomicrobiales|f__Akkermansiaceae|g__Akkermansia|s__Akkermansia_muciniphila
Akkermansia muciniphila	SU	Cluster_1058824	0.778944	k__Bacteria|p__Verrucomicrobia|c__Verrucomicrobiae|o__Verrucomicrobiales|f__Akkermansiaceae|g__Akkermansia|s__Akkermansia_muciniphila
Akkermansia muciniphila	SU	Cluster_1063706	0.751654	k__Bacteria|p__Verrucomicrobia|c__Verrucomicrobiae|o__Verrucomicrobiales|f__Akkermansiaceae|g__Akkermansia|s__Akkermansia_muciniphila
Akkermansia muciniphila	SU	Cluster_1063707	0.722391	k__Bacteria|p__Verrucomicrobia|c__Verrucomicrobiae|o__Verrucomicrobiales|f__Akkermansiaceae|g__Akkermansia|s__Akkermansia_muciniphila
Akkermansia muciniphila	SU	Cluster_1066670	0.709436	k__Bacteria|p__Verrucomicrobia|c__Verrucomicrobiae|o__Verrucomicrobiales|f__Akkermansiaceae|g__Akkermansia|s__Akkermansia_muciniphila
Akkermansia muciniphila	SU	Cluster_1080511	0.756836	k__Bacteria|p__Verrucomicrobia|c__Verrucomicrobiae|o__Verrucomicrobiales|f__Akkermansiaceae|g__Akkermansia|s__Akkermansia_muciniphila
Akkermansia muciniphila	SU	Cluster_1081313	0.639479	k__Bacteria|p__Verrucomicrobia|c__Verrucomicrobiae|o__Verrucomicrobiales|f__Akkermansiaceae|g__Akkermansia|s__Akkermansia_muciniphila
Akkermansia muciniphila	SU	Cluster_1084163	0.685731	k__Bacteria|p__Verrucomicrobia|c__Verrucomicrobiae|o__Verrucomicrobiales|f__Akkermansiaceae|g__Akkermansia|s__Akkermansia_muciniphila
Akkermansia muciniphila	SU	Cluster_1084698	0.687632	k__Bacteria|p__Verrucomicrobia|c__Verrucomicrobiae|o__Verrucomicrobiales|f__Akkermansiaceae|g__Akkermansia|s__Akkermansia_muciniphila
Akkermansia muciniphila	SU	Cluster_1089316	0.738842	k__Bacteria|p__Verrucomicrobia|c__Verrucomicrobiae|o__Verrucomicrobiales|f__Akkermansiaceae|g__Akkermansia|s__Akkermansia_muciniphila
Akkermansia muciniphila	SU	Cluster_110734	0.703403	k__Bacteria|p__Verrucomicrobia|c__Verrucomicrobiae|o__Verrucomicrobiales|f__Akkermansiaceae|g__Akkermansia|s__Akkermansia_muciniphila
Akkermansia muciniphila	SU	Cluster_1108766	0.703781	k__Bacteria|p__Verrucomicrobia|c__Verrucomicrobiae|o__Verrucomicrobiales|f__Akkermansiaceae|g__Akkermansia|s__Akkermansia_muciniphila
Akkermansia muciniphila	SU	Cluster_1109585	0.756913	k__Bacteria|p__Verrucomicrobia|c__Verrucomicrobiae|o__Verrucomicrobiales|f__Akkermansiaceae|g__Akkermansia|s__Akkermansia_muciniphila
Akkermansia muciniphila	SU	Cluster_1112268	0.744292	k__Bacteria|p__Verrucomicrobia|c__Verrucomicrobiae|o__Verrucomicrobiales|f__Akkermansiaceae|g__Akkermansia|s__Akkermansia_muciniphila
Akkermansia muciniphila	SU	Cluster_1112271	0.743226	k__Bacteria|p__Verrucomicrobia|c__Verrucomicrobiae|o__Verrucomicrobiales|f__Akkermansiaceae|g__Akkermansia|s__Akkermansia_muciniphila
Akkermansia muciniphila	SU	Cluster_1112272	0.714829	k__Bacteria|p__Verrucomicrobia|c__Verrucomicrobiae|o__Verrucomicrobiales|f__Akkermansiaceae|g__Akkermansia|s__Akkermansia_muciniphila
Akkermansia muciniphila	SU	Cluster_111397	0.68056	k__Bacteria|p__Verrucomicrobia|c__Verrucomicrobiae|o__Verrucomicrobiales|f__Akkermansiaceae|g__Akkermansia|s__Akkermansia_muciniphila
Akkermansia muciniphila	SU	Cluster_111399	0.661886	k__Bacteria|p__Verrucomicrobia|c__Verrucomicrobiae|o__Verrucomicrobiales|f__Akkermansiaceae|g__Akkermansia|s__Akkermansia_muciniphila
Akkermansia muciniphila	SU	Cluster_1128530	0.782804	k__Bacteria|p__Verrucomicrobia|c__Verrucomicrobiae|o__Verrucomicrobiales|f__Akkermansiaceae|g__Akkermansia|s__Akkermansia_muciniphila
Akkermansia muciniphila	SU	Cluster_114112	0.68155	k__Bacteria|p__Verrucomicrobia|c__Verrucomicrobiae|o__Verrucomicrobiales|f__Akkermansiaceae|g__Akkermansia|s__Akkermansia_muciniphila
Akkermansia muciniphila	SU	Cluster_115036	0.73112	k__Bacteria|p__Verrucomicrobia|c__Verrucomicrobiae|o__Verrucomicrobiales|f__Akkermansiaceae|g__Akkermansia|s__Akkermansia_muciniphila
Akkermansia muciniphila	SU	Cluster_115735	0.695556	k__Bacteria|p__Verrucomicrobia|c__Verrucomicrobiae|o__Verrucomicrobiales|f__Akkermansiaceae|g__Akkermansia|s__Akkermansia_muciniphila
Akkermansia muciniphila	SU	Cluster_1160941	0.673731	k__Bacteria|p__Verrucomicrobia|c__Verrucomicrobiae|o__Verrucomicrobiales|f__Akkermansiaceae|g__Akkermansia|s__Akkermansia_muciniphila
Akkermansia muciniphila	SU	Cluster_116499	0.658603	k__Bacteria|p__Verrucomicrobia|c__Verrucomicrobiae|o__Verrucomicrobiales|f__Akkermansiaceae|g__Akkermansia|s__Akkermansia_muciniphila
Akkermansia muciniphila	SU	Cluster_1172891	0.746799	k__Bacteria|p__Verrucomicrobia|c__Verrucomicrobiae|o__Verrucomicrobiales|f__Akkermansiaceae|g__Akkermansia|s__Akkermansia_muciniphila
Akkermansia muciniphila	SU	Cluster_117984	0.722406	k__Bacteria|p__Verrucomicrobia|c__Verrucomicrobiae|o__Verrucomicrobiales|f__Akkermansiaceae|g__Akkermansia|s__Akkermansia_muciniphila
Akkermansia muciniphila	SU	Cluster_1187593	0.679273	k__Bacteria|p__Verrucomicrobia|c__Verrucomicrobiae|o__Verrucomicrobiales|f__Akkermansiaceae|g__Akkermansia|s__Akkermansia_muciniphila
Akkermansia muciniphila	SU	Cluster_1190646	0.650323	k__Bacteria|p__Verrucomicrobia|c__Verrucomicrobiae|o__Verrucomicrobiales|f__Akkermansiaceae|g__Akkermansia|s__Akkermansia_muciniphila
Akkermansia muciniphila	SU	Cluster_119119	0.759695	k__Bacteria|p__Verrucomicrobia|c__Verrucomicrobiae|o__Verrucomicrobiales|f__Akkermansiaceae|g__Akkermansia|s__Akkermansia_muciniphila
Akkermansia muciniphila	SU	Cluster_119121	0.71905	k__Bacteria|p__Verrucomicrobia|c__Verrucomicrobiae|o__Verrucomicrobiales|f__Akkermansiaceae|g__Akkermansia|s__Akkermansia_muciniphila
Akkermansia muciniphila	SU	Cluster_1192805	0.728177	k__Bacteria|p__Verrucomicrobia|c__Verrucomicrobiae|o__Verrucomicrobiales|f__Akkermansiaceae|g__Akkermansia|s__Akkermansia_muciniphila
Akkermansia muciniphila	SU	Cluster_1197122	0.686828	k__Bacteria|p__Verrucomicrobia|c__Verrucomicrobiae|o__Verrucomicrobiales|f__Akkermansiaceae|g__Akkermansia|s__Akkermansia_muciniphila
Akkermansia muciniphila	SU	Cluster_1198148	0.745408	k__Bacteria|p__Verrucomicrobia|c__Verrucomicrobiae|o__Verrucomicrobiales|f__Akkermansiaceae|g__Akkermansia|s__Akkermansia_muciniphila
Akkermansia muciniphila	SU	Cluster_120576	0.710429	k__Bacteria|p__Verrucomicrobia|c__Verrucomicrobiae|o__Verrucomicrobiales|f__Akkermansiaceae|g__Akkermansia|s__Akkermansia_muciniphila
Akkermansia muciniphila	SU	Cluster_120778	0.691257	k__Bacteria|p__Verrucomicrobia|c__Verrucomicrobiae|o__Verrucomicrobiales|f__Akkermansiaceae|g__Akkermansia|s__Akkermansia_muciniphila
Akkermansia muciniphila	SU	Cluster_120800	0.668013	k__Bacteria|p__Verrucomicrobia|c__Verrucomicrobiae|o__Verrucomicrobiales|f__Akkermansiaceae|g__Akkermansia|s__Akkermansia_muciniphila
Akkermansia muciniphila	SU	Cluster_1210551	0.621765	k__Bacteria|p__Verrucomicrobia|c__Verrucomicrobiae|o__Verrucomicrobiales|f__Akkermansiaceae|g__Akkermansia|s__Akkermansia_muciniphila
Akkermansia muciniphila	SU	Cluster_12107	0.690156	k__Bacteria|p__Verrucomicrobia|c__Verrucomicrobiae|o__Verrucomicrobiales|f__Akkermansiaceae|g__Akkermansia|s__Akkermansia_muciniphila
Akkermansia muciniphila	SU	Cluster_1221657	0.688118	k__Bacteria|p__Verrucomicrobia|c__Verrucomicrobiae|o__Verrucomicrobiales|f__Akkermansiaceae|g__Akkermansia|s__Akkermansia_muciniphila
Akkermansia muciniphila	SU	Cluster_122391	0.774405	k__Bacteria|p__Verrucomicrobia|c__Verrucomicrobiae|o__Verrucomicrobiales|f__Akkermansiaceae|g__Akkermansia|s__Akkermansia_muciniphila
Akkermansia muciniphila	SU	Cluster_1229021	0.713544	k__Bacteria|p__Verrucomicrobia|c__Verrucomicrobiae|o__Verrucomicrobiales|f__Akkermansiaceae|g__Akkermansia|s__Akkermansia_muciniphila
Akkermansia muciniphila	SU	Cluster_122957	0.721813	k__Bacteria|p__Verrucomicrobia|c__Verrucomicrobiae|o__Verrucomicrobiales|f__Akkermansiaceae|g__Akkermansia|s__Akkermansia_muciniphila
Akkermansia muciniphila	SU	Cluster_1229858	0.710175	k__Bacteria|p__Verrucomicrobia|c__Verrucomicrobiae|o__Verrucomicrobiales|f__Akkermansiaceae|g__Akkermansia|s__Akkermansia_muciniphila
Akkermansia muciniphila	SU	Cluster_1229859	0.705215	k__Bacteria|p__Verrucomicrobia|c__Verrucomicrobiae|o__Verrucomicrobiales|f__Akkermansiaceae|g__Akkermansia|s__Akkermansia_muciniphila
Akkermansia muciniphila	SU	Cluster_1230797	0.714037	k__Bacteria|p__Verrucomicrobia|c__Verrucomicrobiae|o__Verrucomicrobiales|f__Akkermansiaceae|g__Akkermansia|s__Akkermansia_muciniphila
Akkermansia muciniphila	SU	Cluster_1238353	0.702719	k__Bacteria|p__Verrucomicrobia|c__Verrucomicrobiae|o__Verrucomicrobiales|f__Akkermansiaceae|g__Akkermansia|s__Akkermansia_muciniphila
Akkermansia muciniphila	SU	Cluster_1243124	0.693212	k__Bacteria|p__Verrucomicrobia|c__Verrucomicrobiae|o__Verrucomicrobiales|f__Akkermansiaceae|g__Akkermansia|s__Akkermansia_muciniphila
Akkermansia muciniphila	SU	Cluster_124394	0.683218	k__Bacteria|p__Verrucomicrobia|c__Verrucomicrobiae|o__Verrucomicrobiales|f__Akkermansiaceae|g__Akkermansia|s__Akkermansia_muciniphila
Akkermansia muciniphila	SU	Cluster_124717	0.687438	k__Bacteria|p__Verrucomicrobia|c__Verrucomicrobiae|o__Verrucomicrobiales|f__Akkermansiaceae|g__Akkermansia|s__Akkermansia_muciniphila
Akkermansia muciniphila	SU	Cluster_125543	0.611185	k__Bacteria|p__Verrucomicrobia|c__Verrucomicrobiae|o__Verrucomicrobiales|f__Akkermansiaceae|g__Akkermansia|s__Akkermansia_muciniphila
Akkermansia muciniphila	SU	Cluster_1266570	0.738768	k__Bacteria|p__Verrucomicrobia|c__Verrucomicrobiae|o__Verrucomicrobiales|f__Akkermansiaceae|g__Akkermansia|s__Akkermansia_muciniphila
Akkermansia muciniphila	SU	Cluster_1267533	0.723344	k__Bacteria|p__Verrucomicrobia|c__Verrucomicrobiae|o__Verrucomicrobiales|f__Akkermansiaceae|g__Akkermansia|s__Akkermansia_muciniphila
Akkermansia muciniphila	SU	Cluster_1272253	0.697137	k__Bacteria|p__Verrucomicrobia|c__Verrucomicrobiae|o__Verrucomicrobiales|f__Akkermansiaceae|g__Akkermansia|s__Akkermansia_muciniphila
Akkermansia muciniphila	SU	Cluster_1276721	0.690506	k__Bacteria|p__Verrucomicrobia|c__Verrucomicrobiae|o__Verrucomicrobiales|f__Akkermansiaceae|g__Akkermansia|s__Akkermansia_muciniphila
Akkermansia muciniphila	SU	Cluster_1276722	0.750999	k__Bacteria|p__Verrucomicrobia|c__Verrucomicrobiae|o__Verrucomicrobiales|f__Akkermansiaceae|g__Akkermansia|s__Akkermansia_muciniphila
Akkermansia muciniphila	SU	Cluster_128646	0.720224	k__Bacteria|p__Verrucomicrobia|c__Verrucomicrobiae|o__Verrucomicrobiales|f__Akkermansiaceae|g__Akkermansia|s__Akkermansia_muciniphila
Akkermansia muciniphila	SU	Cluster_128779	0.679944	k__Bacteria|p__Verrucomicrobia|c__Verrucomicrobiae|o__Verrucomicrobiales|f__Akkermansiaceae|g__Akkermansia|s__Akkermansia_muciniphila
Akkermansia muciniphila	SU	Cluster_128781	0.628795	k__Bacteria|p__Verrucomicrobia|c__Verrucomicrobiae|o__Verrucomicrobiales|f__Akkermansiaceae|g__Akkermansia|s__Akkermansia_muciniphila
Akkermansia muciniphila	SU	Cluster_1291821	0.720581	k__Bacteria|p__Verrucomicrobia|c__Verrucomicrobiae|o__Verrucomicrobiales|f__Akkermansiaceae|g__Akkermansia|s__Akkermansia_muciniphila
Akkermansia muciniphila	SU	Cluster_129912	0.715343	k__Bacteria|p__Verrucomicrobia|c__Verrucomicrobiae|o__Verrucomicrobiales|f__Akkermansiaceae|g__Akkermansia|s__Akkermansia_muciniphila
Akkermansia muciniphila	SU	Cluster_129916	0.718071	k__Bacteria|p__Verrucomicrobia|c__Verrucomicrobiae|o__Verrucomicrobiales|f__Akkermansiaceae|g__Akkermansia|s__Akkermansia_muciniphila
Akkermansia muciniphila	SU	Cluster_1309245	0.647791	k__Bacteria|p__Verrucomicrobia|c__Verrucomicrobiae|o__Verrucomicrobiales|f__Akkermansiaceae|g__Akkermansia|s__Akkermansia_muciniphila
Akkermansia muciniphila	SU	Cluster_1312127	0.734619	k__Bacteria|p__Verrucomicrobia|c__Verrucomicrobiae|o__Verrucomicrobiales|f__Akkermansiaceae|g__Akkermansia|s__Akkermansia_muciniphila
Akkermansia muciniphila	SU	Cluster_1312888	0.644434	k__Bacteria|p__Verrucomicrobia|c__Verrucomicrobiae|o__Verrucomicrobiales|f__Akkermansiaceae|g__Akkermansia|s__Akkermansia_muciniphila
Akkermansia muciniphila	SU	Cluster_131461	0.724968	k__Bacteria|p__Verrucomicrobia|c__Verrucomicrobiae|o__Verrucomicrobiales|f__Akkermansiaceae|g__Akkermansia|s__Akkermansia_muciniphila
Akkermansia muciniphila	SU	Cluster_132792	0.635935	k__Bacteria|p__Verrucomicrobia|c__Verrucomicrobiae|o__Verrucomicrobiales|f__Akkermansiaceae|g__Akkermansia|s__Akkermansia_muciniphila
Akkermansia muciniphila	SU	Cluster_1338442	0.709168	k__Bacteria|p__Verrucomicrobia|c__Verrucomicrobiae|o__Verrucomicrobiales|f__Akkermansiaceae|g__Akkermansia|s__Akkermansia_muciniphila
Akkermansia muciniphila	SU	Cluster_1349891	0.650853	k__Bacteria|p__Verrucomicrobia|c__Verrucomicrobiae|o__Verrucomicrobiales|f__Akkermansiaceae|g__Akkermansia|s__Akkermansia_muciniphila
Akkermansia muciniphila	SU	Cluster_1352196	0.554884	k__Bacteria|p__Verrucomicrobia|c__Verrucomicrobiae|o__Verrucomicrobiales|f__Akkermansiaceae|g__Akkermansia|s__Akkermansia_muciniphila
Akkermansia muciniphila	SU	Cluster_136124	0.724208	k__Bacteria|p__Verrucomicrobia|c__Verrucomicrobiae|o__Verrucomicrobiales|f__Akkermansiaceae|g__Akkermansia|s__Akkermansia_muciniphila
Akkermansia muciniphila	SU	Cluster_1362334	0.715273	k__Bacteria|p__Verrucomicrobia|c__Verrucomicrobiae|o__Verrucomicrobiales|f__Akkermansiaceae|g__Akkermansia|s__Akkermansia_muciniphila
Akkermansia muciniphila	SU	Cluster_13721	0.668212	k__Bacteria|p__Verrucomicrobia|c__Verrucomicrobiae|o__Verrucomicrobiales|f__Akkermansiaceae|g__Akkermansia|s__Akkermansia_muciniphila
Akkermansia muciniphila	SU	Cluster_1373767	0.655728	k__Bacteria|p__Verrucomicrobia|c__Verrucomicrobiae|o__Verrucomicrobiales|f__Akkermansiaceae|g__Akkermansia|s__Akkermansia_muciniphila
Akkermansia muciniphila	SU	Cluster_1376528	0.677114	k__Bacteria|p__Verrucomicrobia|c__Verrucomicrobiae|o__Verrucomicrobiales|f__Akkermansiaceae|g__Akkermansia|s__Akkermansia_muciniphila
Akkermansia muciniphila	SU	Cluster_1385131	0.689564	k__Bacteria|p__Verrucomicrobia|c__Verrucomicrobiae|o__Verrucomicrobiales|f__Akkermansiaceae|g__Akkermansia|s__Akkermansia_muciniphila
Akkermansia muciniphila	SU	Cluster_138796	0.70858	k__Bacteria|p__Verrucomicrobia|c__Verrucomicrobiae|o__Verrucomicrobiales|f__Akkermansiaceae|g__Akkermansia|s__Akkermansia_muciniphila
Akkermansia muciniphila	SU	Cluster_139832	0.653244	k__Bacteria|p__Verrucomicrobia|c__Verrucomicrobiae|o__Verrucomicrobiales|f__Akkermansiaceae|g__Akkermansia|s__Akkermansia_muciniphila
Akkermansia muciniphila	SU	Cluster_139833	0.717263	k__Bacteria|p__Verrucomicrobia|c__Verrucomicrobiae|o__Verrucomicrobiales|f__Akkermansiaceae|g__Akkermansia|s__Akkermansia_muciniphila
Akkermansia muciniphila	SU	Cluster_140595	0.70769	k__Bacteria|p__Verrucomicrobia|c__Verrucomicrobiae|o__Verrucomicrobiales|f__Akkermansiaceae|g__Akkermansia|s__Akkermansia_muciniphila
Akkermansia muciniphila	SU	Cluster_1408859	0.75833	k__Bacteria|p__Verrucomicrobia|c__Verrucomicrobiae|o__Verrucomicrobiales|f__Akkermansiaceae|g__Akkermansia|s__Akkermansia_muciniphila
Akkermansia muciniphila	SU	Cluster_141989	0.711809	k__Bacteria|p__Verrucomicrobia|c__Verrucomicrobiae|o__Verrucomicrobiales|f__Akkermansiaceae|g__Akkermansia|s__Akkermansia_muciniphila
Akkermansia muciniphila	SU	Cluster_142423	0.722221	k__Bacteria|p__Verrucomicrobia|c__Verrucomicrobiae|o__Verrucomicrobiales|f__Akkermansiaceae|g__Akkermansia|s__Akkermansia_muciniphila
Akkermansia muciniphila	SU	Cluster_1424527	0.762608	k__Bacteria|p__Verrucomicrobia|c__Verrucomicrobiae|o__Verrucomicrobiales|f__Akkermansiaceae|g__Akkermansia|s__Akkermansia_muciniphila
Akkermansia muciniphila	SU	Cluster_1431273	0.634455	k__Bacteria|p__Verrucomicrobia|c__Verrucomicrobiae|o__Verrucomicrobiales|f__Akkermansiaceae|g__Akkermansia|s__Akkermansia_muciniphila
Akkermansia muciniphila	SU	Cluster_143392	0.656123	k__Bacteria|p__Verrucomicrobia|c__Verrucomicrobiae|o__Verrucomicrobiales|f__Akkermansiaceae|g__Akkermansia|s__Akkermansia_muciniphila
Akkermansia muciniphila	SU	Cluster_1440370	0.696758	k__Bacteria|p__Verrucomicrobia|c__Verrucomicrobiae|o__Verrucomicrobiales|f__Akkermansiaceae|g__Akkermansia|s__Akkermansia_muciniphila
Akkermansia muciniphila	SU	Cluster_144573	0.65683	k__Bacteria|p__Verrucomicrobia|c__Verrucomicrobiae|o__Verrucomicrobiales|f__Akkermansiaceae|g__Akkermansia|s__Akkermansia_muciniphila
Akkermansia muciniphila	SU	Cluster_145190	0.673638	k__Bacteria|p__Verrucomicrobia|c__Verrucomicrobiae|o__Verrucomicrobiales|f__Akkermansiaceae|g__Akkermansia|s__Akkermansia_muciniphila
Akkermansia muciniphila	SU	Cluster_1452887	0.69473	k__Bacteria|p__Verrucomicrobia|c__Verrucomicrobiae|o__Verrucomicrobiales|f__Akkermansiaceae|g__Akkermansia|s__Akkermansia_muciniphila
Akkermansia muciniphila	SU	Cluster_145485	0.689214	k__Bacteria|p__Verrucomicrobia|c__Verrucomicrobiae|o__Verrucomicrobiales|f__Akkermansiaceae|g__Akkermansia|s__Akkermansia_muciniphila
Akkermansia muciniphila	SU	Cluster_1456345	0.714703	k__Bacteria|p__Verrucomicrobia|c__Verrucomicrobiae|o__Verrucomicrobiales|f__Akkermansiaceae|g__Akkermansia|s__Akkermansia_muciniphila
Akkermansia muciniphila	SU	Cluster_1460763	0.670367	k__Bacteria|p__Verrucomicrobia|c__Verrucomicrobiae|o__Verrucomicrobiales|f__Akkermansiaceae|g__Akkermansia|s__Akkermansia_muciniphila
Akkermansia muciniphila	SU	Cluster_1469933	0.649301	k__Bacteria|p__Verrucomicrobia|c__Verrucomicrobiae|o__Verrucomicrobiales|f__Akkermansiaceae|g__Akkermansia|s__Akkermansia_muciniphila
Akkermansia muciniphila	SU	Cluster_1474365	0.769179	k__Bacteria|p__Verrucomicrobia|c__Verrucomicrobiae|o__Verrucomicrobiales|f__Akkermansiaceae|g__Akkermansia|s__Akkermansia_muciniphila
Akkermansia muciniphila	SU	Cluster_1475371	0.752272	k__Bacteria|p__Verrucomicrobia|c__Verrucomicrobiae|o__Verrucomicrobiales|f__Akkermansiaceae|g__Akkermansia|s__Akkermansia_muciniphila
Akkermansia muciniphila	SU	Cluster_148409	0.694671	k__Bacteria|p__Verrucomicrobia|c__Verrucomicrobiae|o__Verrucomicrobiales|f__Akkermansiaceae|g__Akkermansia|s__Akkermansia_muciniphila
Akkermansia muciniphila	SU	Cluster_148679	0.661275	k__Bacteria|p__Verrucomicrobia|c__Verrucomicrobiae|o__Verrucomicrobiales|f__Akkermansiaceae|g__Akkermansia|s__Akkermansia_muciniphila
Akkermansia muciniphila	SU	Cluster_1490031	0.656737	k__Bacteria|p__Verrucomicrobia|c__Verrucomicrobiae|o__Verrucomicrobiales|f__Akkermansiaceae|g__Akkermansia|s__Akkermansia_muciniphila
Akkermansia muciniphila	SU	Cluster_1496462	0.543856	k__Bacteria|p__Verrucomicrobia|c__Verrucomicrobiae|o__Verrucomicrobiales|f__Akkermansiaceae|g__Akkermansia|s__Akkermansia_muciniphila
Akkermansia muciniphila	SU	Cluster_149766	0.717927	k__Bacteria|p__Verrucomicrobia|c__Verrucomicrobiae|o__Verrucomicrobiales|f__Akkermansiaceae|g__Akkermansia|s__Akkermansia_muciniphila
Akkermansia muciniphila	SU	Cluster_1519293	0.705453	k__Bacteria|p__Verrucomicrobia|c__Verrucomicrobiae|o__Verrucomicrobiales|f__Akkermansiaceae|g__Akkermansia|s__Akkermansia_muciniphila
Akkermansia muciniphila	SU	Cluster_1520000	0.69682	k__Bacteria|p__Verrucomicrobia|c__Verrucomicrobiae|o__Verrucomicrobiales|f__Akkermansiaceae|g__Akkermansia|s__Akkermansia_muciniphila
Akkermansia muciniphila	SU	Cluster_153117	0.65352	k__Bacteria|p__Verrucomicrobia|c__Verrucomicrobiae|o__Verrucomicrobiales|f__Akkermansiaceae|g__Akkermansia|s__Akkermansia_muciniphila
Akkermansia muciniphila	SU	Cluster_153479	0.699102	k__Bacteria|p__Verrucomicrobia|c__Verrucomicrobiae|o__Verrucomicrobiales|f__Akkermansiaceae|g__Akkermansia|s__Akkermansia_muciniphila
Akkermansia muciniphila	SU	Cluster_154105	0.709388	k__Bacteria|p__Verrucomicrobia|c__Verrucomicrobiae|o__Verrucomicrobiales|f__Akkermansiaceae|g__Akkermansia|s__Akkermansia_muciniphila
Akkermansia muciniphila	SU	Cluster_154472	0.705349	k__Bacteria|p__Verrucomicrobia|c__Verrucomicrobiae|o__Verrucomicrobiales|f__Akkermansiaceae|g__Akkermansia|s__Akkermansia_muciniphila
Akkermansia muciniphila	SU	Cluster_154480	0.706677	k__Bacteria|p__Verrucomicrobia|c__Verrucomicrobiae|o__Verrucomicrobiales|f__Akkermansiaceae|g__Akkermansia|s__Akkermansia_muciniphila
Akkermansia muciniphila	SU	Cluster_155858	0.665775	k__Bacteria|p__Verrucomicrobia|c__Verrucomicrobiae|o__Verrucomicrobiales|f__Akkermansiaceae|g__Akkermansia|s__Akkermansia_muciniphila
Akkermansia muciniphila	SU	Cluster_155860	0.705076	k__Bacteria|p__Verrucomicrobia|c__Verrucomicrobiae|o__Verrucomicrobiales|f__Akkermansiaceae|g__Akkermansia|s__Akkermansia_muciniphila
Akkermansia muciniphila	SU	Cluster_1562143	0.684744	k__Bacteria|p__Verrucomicrobia|c__Verrucomicrobiae|o__Verrucomicrobiales|f__Akkermansiaceae|g__Akkermansia|s__Akkermansia_muciniphila
Akkermansia muciniphila	SU	Cluster_156950	0.65955	k__Bacteria|p__Verrucomicrobia|c__Verrucomicrobiae|o__Verrucomicrobiales|f__Akkermansiaceae|g__Akkermansia|s__Akkermansia_muciniphila
Akkermansia muciniphila	SU	Cluster_1574569	0.706644	k__Bacteria|p__Verrucomicrobia|c__Verrucomicrobiae|o__Verrucomicrobiales|f__Akkermansiaceae|g__Akkermansia|s__Akkermansia_muciniphila
Akkermansia muciniphila	SU	Cluster_1574573	0.720272	k__Bacteria|p__Verrucomicrobia|c__Verrucomicrobiae|o__Verrucomicrobiales|f__Akkermansiaceae|g__Akkermansia|s__Akkermansia_muciniphila
Akkermansia muciniphila	SU	Cluster_158400	0.718499	k__Bacteria|p__Verrucomicrobia|c__Verrucomicrobiae|o__Verrucomicrobiales|f__Akkermansiaceae|g__Akkermansia|s__Akkermansia_muciniphila
Akkermansia muciniphila	SU	Cluster_1587454	0.585764	k__Bacteria|p__Verrucomicrobia|c__Verrucomicrobiae|o__Verrucomicrobiales|f__Akkermansiaceae|g__Akkermansia|s__Akkermansia_muciniphila
Akkermansia muciniphila	SU	Cluster_159467	0.691598	k__Bacteria|p__Verrucomicrobia|c__Verrucomicrobiae|o__Verrucomicrobiales|f__Akkermansiaceae|g__Akkermansia|s__Akkermansia_muciniphila
Akkermansia muciniphila	SU	Cluster_1597184	0.677768	k__Bacteria|p__Verrucomicrobia|c__Verrucomicrobiae|o__Verrucomicrobiales|f__Akkermansiaceae|g__Akkermansia|s__Akkermansia_muciniphila
Akkermansia muciniphila	SU	Cluster_1611585	0.662188	k__Bacteria|p__Verrucomicrobia|c__Verrucomicrobiae|o__Verrucomicrobiales|f__Akkermansiaceae|g__Akkermansia|s__Akkermansia_muciniphila
Akkermansia muciniphila	SU	Cluster_1614366	0.765391	k__Bacteria|p__Verrucomicrobia|c__Verrucomicrobiae|o__Verrucomicrobiales|f__Akkermansiaceae|g__Akkermansia|s__Akkermansia_muciniphila
Akkermansia muciniphila	SU	Cluster_1614559	0.735339	k__Bacteria|p__Verrucomicrobia|c__Verrucomicrobiae|o__Verrucomicrobiales|f__Akkermansiaceae|g__Akkermansia|s__Akkermansia_muciniphila
Akkermansia muciniphila	SU	Cluster_162722	0.690425	k__Bacteria|p__Verrucomicrobia|c__Verrucomicrobiae|o__Verrucomicrobiales|f__Akkermansiaceae|g__Akkermansia|s__Akkermansia_muciniphila
Akkermansia muciniphila	SU	Cluster_1637904	0.751037	k__Bacteria|p__Verrucomicrobia|c__Verrucomicrobiae|o__Verrucomicrobiales|f__Akkermansiaceae|g__Akkermansia|s__Akkermansia_muciniphila
Akkermansia muciniphila	SU	Cluster_163909	0.654349	k__Bacteria|p__Verrucomicrobia|c__Verrucomicrobiae|o__Verrucomicrobiales|f__Akkermansiaceae|g__Akkermansia|s__Akkermansia_muciniphila
Akkermansia muciniphila	SU	Cluster_1640396	0.7698	k__Bacteria|p__Verrucomicrobia|c__Verrucomicrobiae|o__Verrucomicrobiales|f__Akkermansiaceae|g__Akkermansia|s__Akkermansia_muciniphila
Akkermansia muciniphila	SU	Cluster_1640399	0.746114	k__Bacteria|p__Verrucomicrobia|c__Verrucomicrobiae|o__Verrucomicrobiales|f__Akkermansiaceae|g__Akkermansia|s__Akkermansia_muciniphila
Akkermansia muciniphila	SU	Cluster_1646095	0.74178	k__Bacteria|p__Verrucomicrobia|c__Verrucomicrobiae|o__Verrucomicrobiales|f__Akkermansiaceae|g__Akkermansia|s__Akkermansia_muciniphila
Akkermansia muciniphila	SU	Cluster_1650358	0.616028	k__Bacteria|p__Verrucomicrobia|c__Verrucomicrobiae|o__Verrucomicrobiales|f__Akkermansiaceae|g__Akkermansia|s__Akkermansia_muciniphila
Akkermansia muciniphila	SU	Cluster_165484	0.686925	k__Bacteria|p__Verrucomicrobia|c__Verrucomicrobiae|o__Verrucomicrobiales|f__Akkermansiaceae|g__Akkermansia|s__Akkermansia_muciniphila
Akkermansia muciniphila	SU	Cluster_1656194	0.700532	k__Bacteria|p__Verrucomicrobia|c__Verrucomicrobiae|o__Verrucomicrobiales|f__Akkermansiaceae|g__Akkermansia|s__Akkermansia_muciniphila
Akkermansia muciniphila	SU	Cluster_165744	0.657896	k__Bacteria|p__Verrucomicrobia|c__Verrucomicrobiae|o__Verrucomicrobiales|f__Akkermansiaceae|g__Akkermansia|s__Akkermansia_muciniphila
Akkermansia muciniphila	SU	Cluster_1663462	0.687006	k__Bacteria|p__Verrucomicrobia|c__Verrucomicrobiae|o__Verrucomicrobiales|f__Akkermansiaceae|g__Akkermansia|s__Akkermansia_muciniphila
Akkermansia muciniphila	SU	Cluster_167634	0.611294	k__Bacteria|p__Verrucomicrobia|c__Verrucomicrobiae|o__Verrucomicrobiales|f__Akkermansiaceae|g__Akkermansia|s__Akkermansia_muciniphila
Akkermansia muciniphila	SU	Cluster_168956	0.732125	k__Bacteria|p__Verrucomicrobia|c__Verrucomicrobiae|o__Verrucomicrobiales|f__Akkermansiaceae|g__Akkermansia|s__Akkermansia_muciniphila
Akkermansia muciniphila	SU	Cluster_169435	0.695552	k__Bacteria|p__Verrucomicrobia|c__Verrucomicrobiae|o__Verrucomicrobiales|f__Akkermansiaceae|g__Akkermansia|s__Akkermansia_muciniphila
Akkermansia muciniphila	SU	Cluster_170522	0.636196	k__Bacteria|p__Verrucomicrobia|c__Verrucomicrobiae|o__Verrucomicrobiales|f__Akkermansiaceae|g__Akkermansia|s__Akkermansia_muciniphila
Akkermansia muciniphila	SU	Cluster_170889	0.732676	k__Bacteria|p__Verrucomicrobia|c__Verrucomicrobiae|o__Verrucomicrobiales|f__Akkermansiaceae|g__Akkermansia|s__Akkermansia_muciniphila
Akkermansia muciniphila	SU	Cluster_172717	0.683106	k__Bacteria|p__Verrucomicrobia|c__Verrucomicrobiae|o__Verrucomicrobiales|f__Akkermansiaceae|g__Akkermansia|s__Akkermansia_muciniphila
Akkermansia muciniphila	SU	Cluster_174141	0.684874	k__Bacteria|p__Verrucomicrobia|c__Verrucomicrobiae|o__Verrucomicrobiales|f__Akkermansiaceae|g__Akkermansia|s__Akkermansia_muciniphila
Akkermansia muciniphila	SU	Cluster_175329	0.730937	k__Bacteria|p__Verrucomicrobia|c__Verrucomicrobiae|o__Verrucomicrobiales|f__Akkermansiaceae|g__Akkermansia|s__Akkermansia_muciniphila
Akkermansia muciniphila	SU	Cluster_175500	0.721683	k__Bacteria|p__Verrucomicrobia|c__Verrucomicrobiae|o__Verrucomicrobiales|f__Akkermansiaceae|g__Akkermansia|s__Akkermansia_muciniphila
Akkermansia muciniphila	SU	Cluster_175840	0.605369	k__Bacteria|p__Verrucomicrobia|c__Verrucomicrobiae|o__Verrucomicrobiales|f__Akkermansiaceae|g__Akkermansia|s__Akkermansia_muciniphila
Akkermansia muciniphila	SU	Cluster_176650	0.709118	k__Bacteria|p__Verrucomicrobia|c__Verrucomicrobiae|o__Verrucomicrobiales|f__Akkermansiaceae|g__Akkermansia|s__Akkermansia_muciniphila
Akkermansia muciniphila	SU	Cluster_177080	0.685288	k__Bacteria|p__Verrucomicrobia|c__Verrucomicrobiae|o__Verrucomicrobiales|f__Akkermansiaceae|g__Akkermansia|s__Akkermansia_muciniphila
Akkermansia muciniphila	SU	Cluster_177669	0.700805	k__Bacteria|p__Verrucomicrobia|c__Verrucomicrobiae|o__Verrucomicrobiales|f__Akkermansiaceae|g__Akkermansia|s__Akkermansia_muciniphila
Akkermansia muciniphila	SU	Cluster_178463	0.652904	k__Bacteria|p__Verrucomicrobia|c__Verrucomicrobiae|o__Verrucomicrobiales|f__Akkermansiaceae|g__Akkermansia|s__Akkermansia_muciniphila
Akkermansia muciniphila	SU	Cluster_178465	0.743622	k__Bacteria|p__Verrucomicrobia|c__Verrucomicrobiae|o__Verrucomicrobiales|f__Akkermansiaceae|g__Akkermansia|s__Akkermansia_muciniphila
Akkermansia muciniphila	SU	Cluster_179875	0.602076	k__Bacteria|p__Verrucomicrobia|c__Verrucomicrobiae|o__Verrucomicrobiales|f__Akkermansiaceae|g__Akkermansia|s__Akkermansia_muciniphila
Akkermansia muciniphila	SU	Cluster_180089	0.682523	k__Bacteria|p__Verrucomicrobia|c__Verrucomicrobiae|o__Verrucomicrobiales|f__Akkermansiaceae|g__Akkermansia|s__Akkermansia_muciniphila
Akkermansia muciniphila	SU	Cluster_180170	0.68633	k__Bacteria|p__Verrucomicrobia|c__Verrucomicrobiae|o__Verrucomicrobiales|f__Akkermansiaceae|g__Akkermansia|s__Akkermansia_muciniphila
Akkermansia muciniphila	SU	Cluster_180759	0.714966	k__Bacteria|p__Verrucomicrobia|c__Verrucomicrobiae|o__Verrucomicrobiales|f__Akkermansiaceae|g__Akkermansia|s__Akkermansia_muciniphila
Akkermansia muciniphila	SU	Cluster_180760	0.667076	k__Bacteria|p__Verrucomicrobia|c__Verrucomicrobiae|o__Verrucomicrobiales|f__Akkermansiaceae|g__Akkermansia|s__Akkermansia_muciniphila
Akkermansia muciniphila	SU	Cluster_181080	0.713071	k__Bacteria|p__Verrucomicrobia|c__Verrucomicrobiae|o__Verrucomicrobiales|f__Akkermansiaceae|g__Akkermansia|s__Akkermansia_muciniphila
Akkermansia muciniphila	SU	Cluster_182327	0.640477	k__Bacteria|p__Verrucomicrobia|c__Verrucomicrobiae|o__Verrucomicrobiales|f__Akkermansiaceae|g__Akkermansia|s__Akkermansia_muciniphila
Akkermansia muciniphila	SU	Cluster_183051	0.732364	k__Bacteria|p__Verrucomicrobia|c__Verrucomicrobiae|o__Verrucomicrobiales|f__Akkermansiaceae|g__Akkermansia|s__Akkermansia_muciniphila
Akkermansia muciniphila	SU	Cluster_184099	0.680323	k__Bacteria|p__Verrucomicrobia|c__Verrucomicrobiae|o__Verrucomicrobiales|f__Akkermansiaceae|g__Akkermansia|s__Akkermansia_muciniphila
Akkermansia muciniphila	SU	Cluster_184421	0.69585	k__Bacteria|p__Verrucomicrobia|c__Verrucomicrobiae|o__Verrucomicrobiales|f__Akkermansiaceae|g__Akkermansia|s__Akkermansia_muciniphila
Akkermansia muciniphila	SU	Cluster_184842	0.706983	k__Bacteria|p__Verrucomicrobia|c__Verrucomicrobiae|o__Verrucomicrobiales|f__Akkermansiaceae|g__Akkermansia|s__Akkermansia_muciniphila
Akkermansia muciniphila	SU	Cluster_185092	0.689561	k__Bacteria|p__Verrucomicrobia|c__Verrucomicrobiae|o__Verrucomicrobiales|f__Akkermansiaceae|g__Akkermansia|s__Akkermansia_muciniphila
Akkermansia muciniphila	SU	Cluster_187036	0.709911	k__Bacteria|p__Verrucomicrobia|c__Verrucomicrobiae|o__Verrucomicrobiales|f__Akkermansiaceae|g__Akkermansia|s__Akkermansia_muciniphila
Akkermansia muciniphila	SU	Cluster_187037	0.699467	k__Bacteria|p__Verrucomicrobia|c__Verrucomicrobiae|o__Verrucomicrobiales|f__Akkermansiaceae|g__Akkermansia|s__Akkermansia_muciniphila
Akkermansia muciniphila	SU	Cluster_187949	0.670065	k__Bacteria|p__Verrucomicrobia|c__Verrucomicrobiae|o__Verrucomicrobiales|f__Akkermansiaceae|g__Akkermansia|s__Akkermansia_muciniphila
Akkermansia muciniphila	SU	Cluster_187951	0.522114	k__Bacteria|p__Verrucomicrobia|c__Verrucomicrobiae|o__Verrucomicrobiales|f__Akkermansiaceae|g__Akkermansia|s__Akkermansia_muciniphila
Akkermansia muciniphila	SU	Cluster_189966	0.729816	k__Bacteria|p__Verrucomicrobia|c__Verrucomicrobiae|o__Verrucomicrobiales|f__Akkermansiaceae|g__Akkermansia|s__Akkermansia_muciniphila
Akkermansia muciniphila	SU	Cluster_191701	0.723219	k__Bacteria|p__Verrucomicrobia|c__Verrucomicrobiae|o__Verrucomicrobiales|f__Akkermansiaceae|g__Akkermansia|s__Akkermansia_muciniphila
Akkermansia muciniphila	SU	Cluster_191865	0.721484	k__Bacteria|p__Verrucomicrobia|c__Verrucomicrobiae|o__Verrucomicrobiales|f__Akkermansiaceae|g__Akkermansia|s__Akkermansia_muciniphila
Akkermansia muciniphila	SU	Cluster_192942	0.695712	k__Bacteria|p__Verrucomicrobia|c__Verrucomicrobiae|o__Verrucomicrobiales|f__Akkermansiaceae|g__Akkermansia|s__Akkermansia_muciniphila
Akkermansia muciniphila	SU	Cluster_193384	0.636244	k__Bacteria|p__Verrucomicrobia|c__Verrucomicrobiae|o__Verrucomicrobiales|f__Akkermansiaceae|g__Akkermansia|s__Akkermansia_muciniphila
Akkermansia muciniphila	SU	Cluster_194600	0.59078	k__Bacteria|p__Verrucomicrobia|c__Verrucomicrobiae|o__Verrucomicrobiales|f__Akkermansiaceae|g__Akkermansia|s__Akkermansia_muciniphila
Akkermansia muciniphila	SU	Cluster_195974	0.624624	k__Bacteria|p__Verrucomicrobia|c__Verrucomicrobiae|o__Verrucomicrobiales|f__Akkermansiaceae|g__Akkermansia|s__Akkermansia_muciniphila
Akkermansia muciniphila	SU	Cluster_199352	0.696555	k__Bacteria|p__Verrucomicrobia|c__Verrucomicrobiae|o__Verrucomicrobiales|f__Akkermansiaceae|g__Akkermansia|s__Akkermansia_muciniphila
Akkermansia muciniphila	SU	Cluster_203025	0.713493	k__Bacteria|p__Verrucomicrobia|c__Verrucomicrobiae|o__Verrucomicrobiales|f__Akkermansiaceae|g__Akkermansia|s__Akkermansia_muciniphila
Akkermansia muciniphila	SU	Cluster_204395	0.732414	k__Bacteria|p__Verrucomicrobia|c__Verrucomicrobiae|o__Verrucomicrobiales|f__Akkermansiaceae|g__Akkermansia|s__Akkermansia_muciniphila
Akkermansia muciniphila	SU	Cluster_207554	0.619942	k__Bacteria|p__Verrucomicrobia|c__Verrucomicrobiae|o__Verrucomicrobiales|f__Akkermansiaceae|g__Akkermansia|s__Akkermansia_muciniphila
Akkermansia muciniphila	SU	Cluster_207560	0.640345	k__Bacteria|p__Verrucomicrobia|c__Verrucomicrobiae|o__Verrucomicrobiales|f__Akkermansiaceae|g__Akkermansia|s__Akkermansia_muciniphila
Akkermansia muciniphila	SU	Cluster_20852	0.7025	k__Bacteria|p__Verrucomicrobia|c__Verrucomicrobiae|o__Verrucomicrobiales|f__Akkermansiaceae|g__Akkermansia|s__Akkermansia_muciniphila
Akkermansia muciniphila	SU	Cluster_209276	0.642047	k__Bacteria|p__Verrucomicrobia|c__Verrucomicrobiae|o__Verrucomicrobiales|f__Akkermansiaceae|g__Akkermansia|s__Akkermansia_muciniphila
Akkermansia muciniphila	SU	Cluster_209357	0.675511	k__Bacteria|p__Verrucomicrobia|c__Verrucomicrobiae|o__Verrucomicrobiales|f__Akkermansiaceae|g__Akkermansia|s__Akkermansia_muciniphila
Akkermansia muciniphila	SU	Cluster_210570	0.737254	k__Bacteria|p__Verrucomicrobia|c__Verrucomicrobiae|o__Verrucomicrobiales|f__Akkermansiaceae|g__Akkermansia|s__Akkermansia_muciniphila
Akkermansia muciniphila	SU	Cluster_21098	0.72772	k__Bacteria|p__Verrucomicrobia|c__Verrucomicrobiae|o__Verrucomicrobiales|f__Akkermansiaceae|g__Akkermansia|s__Akkermansia_muciniphila
Akkermansia muciniphila	SU	Cluster_21100	0.732344	k__Bacteria|p__Verrucomicrobia|c__Verrucomicrobiae|o__Verrucomicrobiales|f__Akkermansiaceae|g__Akkermansia|s__Akkermansia_muciniphila
Akkermansia muciniphila	SU	Cluster_212174	0.688678	k__Bacteria|p__Verrucomicrobia|c__Verrucomicrobiae|o__Verrucomicrobiales|f__Akkermansiaceae|g__Akkermansia|s__Akkermansia_muciniphila
Akkermansia muciniphila	SU	Cluster_212377	0.722538	k__Bacteria|p__Verrucomicrobia|c__Verrucomicrobiae|o__Verrucomicrobiales|f__Akkermansiaceae|g__Akkermansia|s__Akkermansia_muciniphila
Akkermansia muciniphila	SU	Cluster_212378	0.736933	k__Bacteria|p__Verrucomicrobia|c__Verrucomicrobiae|o__Verrucomicrobiales|f__Akkermansiaceae|g__Akkermansia|s__Akkermansia_muciniphila
Akkermansia muciniphila	SU	Cluster_215949	0.716698	k__Bacteria|p__Verrucomicrobia|c__Verrucomicrobiae|o__Verrucomicrobiales|f__Akkermansiaceae|g__Akkermansia|s__Akkermansia_muciniphila
Akkermansia muciniphila	SU	Cluster_216749	0.73301	k__Bacteria|p__Verrucomicrobia|c__Verrucomicrobiae|o__Verrucomicrobiales|f__Akkermansiaceae|g__Akkermansia|s__Akkermansia_muciniphila
Akkermansia muciniphila	SU	Cluster_218197	0.688551	k__Bacteria|p__Verrucomicrobia|c__Verrucomicrobiae|o__Verrucomicrobiales|f__Akkermansiaceae|g__Akkermansia|s__Akkermansia_muciniphila
Akkermansia muciniphila	SU	Cluster_218304	0.667827	k__Bacteria|p__Verrucomicrobia|c__Verrucomicrobiae|o__Verrucomicrobiales|f__Akkermansiaceae|g__Akkermansia|s__Akkermansia_muciniphila
Akkermansia muciniphila	SU	Cluster_221468	0.679664	k__Bacteria|p__Verrucomicrobia|c__Verrucomicrobiae|o__Verrucomicrobiales|f__Akkermansiaceae|g__Akkermansia|s__Akkermansia_muciniphila
Akkermansia muciniphila	SU	Cluster_222669	0.695664	k__Bacteria|p__Verrucomicrobia|c__Verrucomicrobiae|o__Verrucomicrobiales|f__Akkermansiaceae|g__Akkermansia|s__Akkermansia_muciniphila
Akkermansia muciniphila	SU	Cluster_222891	0.683915	k__Bacteria|p__Verrucomicrobia|c__Verrucomicrobiae|o__Verrucomicrobiales|f__Akkermansiaceae|g__Akkermansia|s__Akkermansia_muciniphila
Akkermansia muciniphila	SU	Cluster_224571	0.762726	k__Bacteria|p__Verrucomicrobia|c__Verrucomicrobiae|o__Verrucomicrobiales|f__Akkermansiaceae|g__Akkermansia|s__Akkermansia_muciniphila
Akkermansia muciniphila	SU	Cluster_231077	0.735146	k__Bacteria|p__Verrucomicrobia|c__Verrucomicrobiae|o__Verrucomicrobiales|f__Akkermansiaceae|g__Akkermansia|s__Akkermansia_muciniphila
Akkermansia muciniphila	SU	Cluster_23185	0.704405	k__Bacteria|p__Verrucomicrobia|c__Verrucomicrobiae|o__Verrucomicrobiales|f__Akkermansiaceae|g__Akkermansia|s__Akkermansia_muciniphila
Akkermansia muciniphila	SU	Cluster_246662	0.725055	k__Bacteria|p__Verrucomicrobia|c__Verrucomicrobiae|o__Verrucomicrobiales|f__Akkermansiaceae|g__Akkermansia|s__Akkermansia_muciniphila
Akkermansia muciniphila	SU	Cluster_253658	0.673101	k__Bacteria|p__Verrucomicrobia|c__Verrucomicrobiae|o__Verrucomicrobiales|f__Akkermansiaceae|g__Akkermansia|s__Akkermansia_muciniphila
Akkermansia muciniphila	SU	Cluster_259429	0.626726	k__Bacteria|p__Verrucomicrobia|c__Verrucomicrobiae|o__Verrucomicrobiales|f__Akkermansiaceae|g__Akkermansia|s__Akkermansia_muciniphila
Akkermansia muciniphila	SU	Cluster_272244	0.77015	k__Bacteria|p__Verrucomicrobia|c__Verrucomicrobiae|o__Verrucomicrobiales|f__Akkermansiaceae|g__Akkermansia|s__Akkermansia_muciniphila
Akkermansia muciniphila	SU	Cluster_275352	0.711148	k__Bacteria|p__Verrucomicrobia|c__Verrucomicrobiae|o__Verrucomicrobiales|f__Akkermansiaceae|g__Akkermansia|s__Akkermansia_muciniphila
Akkermansia muciniphila	SU	Cluster_27748	0.666088	k__Bacteria|p__Verrucomicrobia|c__Verrucomicrobiae|o__Verrucomicrobiales|f__Akkermansiaceae|g__Akkermansia|s__Akkermansia_muciniphila
Akkermansia muciniphila	SU	Cluster_27985	0.688777	k__Bacteria|p__Verrucomicrobia|c__Verrucomicrobiae|o__Verrucomicrobiales|f__Akkermansiaceae|g__Akkermansia|s__Akkermansia_muciniphila
Akkermansia muciniphila	SU	Cluster_28466	0.675214	k__Bacteria|p__Verrucomicrobia|c__Verrucomicrobiae|o__Verrucomicrobiales|f__Akkermansiaceae|g__Akkermansia|s__Akkermansia_muciniphila
Akkermansia muciniphila	SU	Cluster_297330	0.757138	k__Bacteria|p__Verrucomicrobia|c__Verrucomicrobiae|o__Verrucomicrobiales|f__Akkermansiaceae|g__Akkermansia|s__Akkermansia_muciniphila
Akkermansia muciniphila	SU	Cluster_29982	0.679527	k__Bacteria|p__Verrucomicrobia|c__Verrucomicrobiae|o__Verrucomicrobiales|f__Akkermansiaceae|g__Akkermansia|s__Akkermansia_muciniphila
Akkermansia muciniphila	SU	Cluster_30208	0.659114	k__Bacteria|p__Verrucomicrobia|c__Verrucomicrobiae|o__Verrucomicrobiales|f__Akkermansiaceae|g__Akkermansia|s__Akkermansia_muciniphila
Akkermansia muciniphila	SU	Cluster_30365	0.716521	k__Bacteria|p__Verrucomicrobia|c__Verrucomicrobiae|o__Verrucomicrobiales|f__Akkermansiaceae|g__Akkermansia|s__Akkermansia_muciniphila
Akkermansia muciniphila	SU	Cluster_322653	0.67497	k__Bacteria|p__Verrucomicrobia|c__Verrucomicrobiae|o__Verrucomicrobiales|f__Akkermansiaceae|g__Akkermansia|s__Akkermansia_muciniphila
Akkermansia muciniphila	SU	Cluster_335381	0.650287	k__Bacteria|p__Verrucomicrobia|c__Verrucomicrobiae|o__Verrucomicrobiales|f__Akkermansiaceae|g__Akkermansia|s__Akkermansia_muciniphila
Akkermansia muciniphila	SU	Cluster_33899	0.692917	k__Bacteria|p__Verrucomicrobia|c__Verrucomicrobiae|o__Verrucomicrobiales|f__Akkermansiaceae|g__Akkermansia|s__Akkermansia_muciniphila
Akkermansia muciniphila	SU	Cluster_340561	0.722545	k__Bacteria|p__Verrucomicrobia|c__Verrucomicrobiae|o__Verrucomicrobiales|f__Akkermansiaceae|g__Akkermansia|s__Akkermansia_muciniphila
Akkermansia muciniphila	SU	Cluster_342266	0.725322	k__Bacteria|p__Verrucomicrobia|c__Verrucomicrobiae|o__Verrucomicrobiales|f__Akkermansiaceae|g__Akkermansia|s__Akkermansia_muciniphila
Akkermansia muciniphila	SU	Cluster_347586	0.692459	k__Bacteria|p__Verrucomicrobia|c__Verrucomicrobiae|o__Verrucomicrobiales|f__Akkermansiaceae|g__Akkermansia|s__Akkermansia_muciniphila
Akkermansia muciniphila	SU	Cluster_347588	0.76372	k__Bacteria|p__Verrucomicrobia|c__Verrucomicrobiae|o__Verrucomicrobiales|f__Akkermansiaceae|g__Akkermansia|s__Akkermansia_muciniphila
Akkermansia muciniphila	SU	Cluster_356831	0.688975	k__Bacteria|p__Verrucomicrobia|c__Verrucomicrobiae|o__Verrucomicrobiales|f__Akkermansiaceae|g__Akkermansia|s__Akkermansia_muciniphila
Akkermansia muciniphila	SU	Cluster_35689	0.701109	k__Bacteria|p__Verrucomicrobia|c__Verrucomicrobiae|o__Verrucomicrobiales|f__Akkermansiaceae|g__Akkermansia|s__Akkermansia_muciniphila
Akkermansia muciniphila	SU	Cluster_35712	0.667646	k__Bacteria|p__Verrucomicrobia|c__Verrucomicrobiae|o__Verrucomicrobiales|f__Akkermansiaceae|g__Akkermansia|s__Akkermansia_muciniphila
Akkermansia muciniphila	SU	Cluster_359401	0.726768	k__Bacteria|p__Verrucomicrobia|c__Verrucomicrobiae|o__Verrucomicrobiales|f__Akkermansiaceae|g__Akkermansia|s__Akkermansia_muciniphila
Akkermansia muciniphila	SU	Cluster_36033	0.554196	k__Bacteria|p__Verrucomicrobia|c__Verrucomicrobiae|o__Verrucomicrobiales|f__Akkermansiaceae|g__Akkermansia|s__Akkermansia_muciniphila
Akkermansia muciniphila	SU	Cluster_36145	0.652156	k__Bacteria|p__Verrucomicrobia|c__Verrucomicrobiae|o__Verrucomicrobiales|f__Akkermansiaceae|g__Akkermansia|s__Akkermansia_muciniphila
Akkermansia muciniphila	SU	Cluster_362717	0.741816	k__Bacteria|p__Verrucomicrobia|c__Verrucomicrobiae|o__Verrucomicrobiales|f__Akkermansiaceae|g__Akkermansia|s__Akkermansia_muciniphila
Akkermansia muciniphila	SU	Cluster_365604	0.625126	k__Bacteria|p__Verrucomicrobia|c__Verrucomicrobiae|o__Verrucomicrobiales|f__Akkermansiaceae|g__Akkermansia|s__Akkermansia_muciniphila
Akkermansia muciniphila	SU	Cluster_37158	0.657408	k__Bacteria|p__Verrucomicrobia|c__Verrucomicrobiae|o__Verrucomicrobiales|f__Akkermansiaceae|g__Akkermansia|s__Akkermansia_muciniphila
Akkermansia muciniphila	SU	Cluster_37277	0.625309	k__Bacteria|p__Verrucomicrobia|c__Verrucomicrobiae|o__Verrucomicrobiales|f__Akkermansiaceae|g__Akkermansia|s__Akkermansia_muciniphila
Akkermansia muciniphila	SU	Cluster_37482	0.704676	k__Bacteria|p__Verrucomicrobia|c__Verrucomicrobiae|o__Verrucomicrobiales|f__Akkermansiaceae|g__Akkermansia|s__Akkermansia_muciniphila
Akkermansia muciniphila	SU	Cluster_37662	0.692423	k__Bacteria|p__Verrucomicrobia|c__Verrucomicrobiae|o__Verrucomicrobiales|f__Akkermansiaceae|g__Akkermansia|s__Akkermansia_muciniphila
Akkermansia muciniphila	SU	Cluster_37765	0.675079	k__Bacteria|p__Verrucomicrobia|c__Verrucomicrobiae|o__Verrucomicrobiales|f__Akkermansiaceae|g__Akkermansia|s__Akkermansia_muciniphila
Akkermansia muciniphila	SU	Cluster_379567	0.730901	k__Bacteria|p__Verrucomicrobia|c__Verrucomicrobiae|o__Verrucomicrobiales|f__Akkermansiaceae|g__Akkermansia|s__Akkermansia_muciniphila
Akkermansia muciniphila	SU	Cluster_379569	0.708207	k__Bacteria|p__Verrucomicrobia|c__Verrucomicrobiae|o__Verrucomicrobiales|f__Akkermansiaceae|g__Akkermansia|s__Akkermansia_muciniphila
Akkermansia muciniphila	SU	Cluster_380279	0.698428	k__Bacteria|p__Verrucomicrobia|c__Verrucomicrobiae|o__Verrucomicrobiales|f__Akkermansiaceae|g__Akkermansia|s__Akkermansia_muciniphila
Akkermansia muciniphila	SU	Cluster_38795	0.668506	k__Bacteria|p__Verrucomicrobia|c__Verrucomicrobiae|o__Verrucomicrobiales|f__Akkermansiaceae|g__Akkermansia|s__Akkermansia_muciniphila
Akkermansia muciniphila	SU	Cluster_397437	0.676573	k__Bacteria|p__Verrucomicrobia|c__Verrucomicrobiae|o__Verrucomicrobiales|f__Akkermansiaceae|g__Akkermansia|s__Akkermansia_muciniphila
Akkermansia muciniphila	SU	Cluster_397754	0.747991	k__Bacteria|p__Verrucomicrobia|c__Verrucomicrobiae|o__Verrucomicrobiales|f__Akkermansiaceae|g__Akkermansia|s__Akkermansia_muciniphila
Akkermansia muciniphila	SU	Cluster_399599	0.711382	k__Bacteria|p__Verrucomicrobia|c__Verrucomicrobiae|o__Verrucomicrobiales|f__Akkermansiaceae|g__Akkermansia|s__Akkermansia_muciniphila
Akkermansia muciniphila	SU	Cluster_40595	0.723964	k__Bacteria|p__Verrucomicrobia|c__Verrucomicrobiae|o__Verrucomicrobiales|f__Akkermansiaceae|g__Akkermansia|s__Akkermansia_muciniphila
Akkermansia muciniphila	SU	Cluster_40640	0.707049	k__Bacteria|p__Verrucomicrobia|c__Verrucomicrobiae|o__Verrucomicrobiales|f__Akkermansiaceae|g__Akkermansia|s__Akkermansia_muciniphila
Akkermansia muciniphila	SU	Cluster_40698	0.683221	k__Bacteria|p__Verrucomicrobia|c__Verrucomicrobiae|o__Verrucomicrobiales|f__Akkermansiaceae|g__Akkermansia|s__Akkermansia_muciniphila
Akkermansia muciniphila	SU	Cluster_411355	0.720948	k__Bacteria|p__Verrucomicrobia|c__Verrucomicrobiae|o__Verrucomicrobiales|f__Akkermansiaceae|g__Akkermansia|s__Akkermansia_muciniphila
Akkermansia muciniphila	SU	Cluster_41780	0.685239	k__Bacteria|p__Verrucomicrobia|c__Verrucomicrobiae|o__Verrucomicrobiales|f__Akkermansiaceae|g__Akkermansia|s__Akkermansia_muciniphila
Akkermansia muciniphila	SU	Cluster_41784	0.70549	k__Bacteria|p__Verrucomicrobia|c__Verrucomicrobiae|o__Verrucomicrobiales|f__Akkermansiaceae|g__Akkermansia|s__Akkermansia_muciniphila
Akkermansia muciniphila	SU	Cluster_423901	0.71689	k__Bacteria|p__Verrucomicrobia|c__Verrucomicrobiae|o__Verrucomicrobiales|f__Akkermansiaceae|g__Akkermansia|s__Akkermansia_muciniphila
Akkermansia muciniphila	SU	Cluster_432638	0.554448	k__Bacteria|p__Verrucomicrobia|c__Verrucomicrobiae|o__Verrucomicrobiales|f__Akkermansiaceae|g__Akkermansia|s__Akkermansia_muciniphila
Akkermansia muciniphila	SU	Cluster_44510	0.607546	k__Bacteria|p__Verrucomicrobia|c__Verrucomicrobiae|o__Verrucomicrobiales|f__Akkermansiaceae|g__Akkermansia|s__Akkermansia_muciniphila
Akkermansia muciniphila	SU	Cluster_45120	0.631093	k__Bacteria|p__Verrucomicrobia|c__Verrucomicrobiae|o__Verrucomicrobiales|f__Akkermansiaceae|g__Akkermansia|s__Akkermansia_muciniphila
Akkermansia muciniphila	SU	Cluster_464865	0.745775	k__Bacteria|p__Verrucomicrobia|c__Verrucomicrobiae|o__Verrucomicrobiales|f__Akkermansiaceae|g__Akkermansia|s__Akkermansia_muciniphila
Akkermansia muciniphila	SU	Cluster_469269	0.752735	k__Bacteria|p__Verrucomicrobia|c__Verrucomicrobiae|o__Verrucomicrobiales|f__Akkermansiaceae|g__Akkermansia|s__Akkermansia_muciniphila
Akkermansia muciniphila	SU	Cluster_474072	0.743215	k__Bacteria|p__Verrucomicrobia|c__Verrucomicrobiae|o__Verrucomicrobiales|f__Akkermansiaceae|g__Akkermansia|s__Akkermansia_muciniphila
Akkermansia muciniphila	SU	Cluster_480459	0.727459	k__Bacteria|p__Verrucomicrobia|c__Verrucomicrobiae|o__Verrucomicrobiales|f__Akkermansiaceae|g__Akkermansia|s__Akkermansia_muciniphila
Akkermansia muciniphila	SU	Cluster_481507	0.577295	k__Bacteria|p__Verrucomicrobia|c__Verrucomicrobiae|o__Verrucomicrobiales|f__Akkermansiaceae|g__Akkermansia|s__Akkermansia_muciniphila
Akkermansia muciniphila	SU	Cluster_48230	0.69562	k__Bacteria|p__Verrucomicrobia|c__Verrucomicrobiae|o__Verrucomicrobiales|f__Akkermansiaceae|g__Akkermansia|s__Akkermansia_muciniphila
Akkermansia muciniphila	SU	Cluster_484311	0.740023	k__Bacteria|p__Verrucomicrobia|c__Verrucomicrobiae|o__Verrucomicrobiales|f__Akkermansiaceae|g__Akkermansia|s__Akkermansia_muciniphila
Akkermansia muciniphila	SU	Cluster_486893	0.718223	k__Bacteria|p__Verrucomicrobia|c__Verrucomicrobiae|o__Verrucomicrobiales|f__Akkermansiaceae|g__Akkermansia|s__Akkermansia_muciniphila
Akkermansia muciniphila	SU	Cluster_49223	0.724851	k__Bacteria|p__Verrucomicrobia|c__Verrucomicrobiae|o__Verrucomicrobiales|f__Akkermansiaceae|g__Akkermansia|s__Akkermansia_muciniphila
Akkermansia muciniphila	SU	Cluster_49845	0.678695	k__Bacteria|p__Verrucomicrobia|c__Verrucomicrobiae|o__Verrucomicrobiales|f__Akkermansiaceae|g__Akkermansia|s__Akkermansia_muciniphila
Akkermansia muciniphila	SU	Cluster_498505	0.769148	k__Bacteria|p__Verrucomicrobia|c__Verrucomicrobiae|o__Verrucomicrobiales|f__Akkermansiaceae|g__Akkermansia|s__Akkermansia_muciniphila
Akkermansia muciniphila	SU	Cluster_506716	0.772331	k__Bacteria|p__Verrucomicrobia|c__Verrucomicrobiae|o__Verrucomicrobiales|f__Akkermansiaceae|g__Akkermansia|s__Akkermansia_muciniphila
Akkermansia muciniphila	SU	Cluster_506745	0.689631	k__Bacteria|p__Verrucomicrobia|c__Verrucomicrobiae|o__Verrucomicrobiales|f__Akkermansiaceae|g__Akkermansia|s__Akkermansia_muciniphila
Akkermansia muciniphila	SU	Cluster_50991	0.654912	k__Bacteria|p__Verrucomicrobia|c__Verrucomicrobiae|o__Verrucomicrobiales|f__Akkermansiaceae|g__Akkermansia|s__Akkermansia_muciniphila
Akkermansia muciniphila	SU	Cluster_51124	0.654977	k__Bacteria|p__Verrucomicrobia|c__Verrucomicrobiae|o__Verrucomicrobiales|f__Akkermansiaceae|g__Akkermansia|s__Akkermansia_muciniphila
Akkermansia muciniphila	SU	Cluster_51214	0.701201	k__Bacteria|p__Verrucomicrobia|c__Verrucomicrobiae|o__Verrucomicrobiales|f__Akkermansiaceae|g__Akkermansia|s__Akkermansia_muciniphila
Akkermansia muciniphila	SU	Cluster_51294	0.73703	k__Bacteria|p__Verrucomicrobia|c__Verrucomicrobiae|o__Verrucomicrobiales|f__Akkermansiaceae|g__Akkermansia|s__Akkermansia_muciniphila
Akkermansia muciniphila	SU	Cluster_513352	0.727568	k__Bacteria|p__Verrucomicrobia|c__Verrucomicrobiae|o__Verrucomicrobiales|f__Akkermansiaceae|g__Akkermansia|s__Akkermansia_muciniphila
Akkermansia muciniphila	SU	Cluster_513357	0.642894	k__Bacteria|p__Verrucomicrobia|c__Verrucomicrobiae|o__Verrucomicrobiales|f__Akkermansiaceae|g__Akkermansia|s__Akkermansia_muciniphila
Akkermansia muciniphila	SU	Cluster_51461	0.667288	k__Bacteria|p__Verrucomicrobia|c__Verrucomicrobiae|o__Verrucomicrobiales|f__Akkermansiaceae|g__Akkermansia|s__Akkermansia_muciniphila
Akkermansia muciniphila	SU	Cluster_51682	0.692772	k__Bacteria|p__Verrucomicrobia|c__Verrucomicrobiae|o__Verrucomicrobiales|f__Akkermansiaceae|g__Akkermansia|s__Akkermansia_muciniphila
Akkermansia muciniphila	SU	Cluster_52182	0.696764	k__Bacteria|p__Verrucomicrobia|c__Verrucomicrobiae|o__Verrucomicrobiales|f__Akkermansiaceae|g__Akkermansia|s__Akkermansia_muciniphila
Akkermansia muciniphila	SU	Cluster_52397	0.700622	k__Bacteria|p__Verrucomicrobia|c__Verrucomicrobiae|o__Verrucomicrobiales|f__Akkermansiaceae|g__Akkermansia|s__Akkermansia_muciniphila
Akkermansia muciniphila	SU	Cluster_53182	0.75929	k__Bacteria|p__Verrucomicrobia|c__Verrucomicrobiae|o__Verrucomicrobiales|f__Akkermansiaceae|g__Akkermansia|s__Akkermansia_muciniphila
Akkermansia muciniphila	SU	Cluster_53459	0.673296	k__Bacteria|p__Verrucomicrobia|c__Verrucomicrobiae|o__Verrucomicrobiales|f__Akkermansiaceae|g__Akkermansia|s__Akkermansia_muciniphila
Akkermansia muciniphila	SU	Cluster_535210	0.729338	k__Bacteria|p__Verrucomicrobia|c__Verrucomicrobiae|o__Verrucomicrobiales|f__Akkermansiaceae|g__Akkermansia|s__Akkermansia_muciniphila
Akkermansia muciniphila	SU	Cluster_53583	0.72811	k__Bacteria|p__Verrucomicrobia|c__Verrucomicrobiae|o__Verrucomicrobiales|f__Akkermansiaceae|g__Akkermansia|s__Akkermansia_muciniphila
Akkermansia muciniphila	SU	Cluster_543994	0.736618	k__Bacteria|p__Verrucomicrobia|c__Verrucomicrobiae|o__Verrucomicrobiales|f__Akkermansiaceae|g__Akkermansia|s__Akkermansia_muciniphila
Akkermansia muciniphila	SU	Cluster_543995	0.733411	k__Bacteria|p__Verrucomicrobia|c__Verrucomicrobiae|o__Verrucomicrobiales|f__Akkermansiaceae|g__Akkermansia|s__Akkermansia_muciniphila
Akkermansia muciniphila	SU	Cluster_54544	0.691687	k__Bacteria|p__Verrucomicrobia|c__Verrucomicrobiae|o__Verrucomicrobiales|f__Akkermansiaceae|g__Akkermansia|s__Akkermansia_muciniphila
Akkermansia muciniphila	SU	Cluster_54934	0.724177	k__Bacteria|p__Verrucomicrobia|c__Verrucomicrobiae|o__Verrucomicrobiales|f__Akkermansiaceae|g__Akkermansia|s__Akkermansia_muciniphila
Akkermansia muciniphila	SU	Cluster_556135	0.643781	k__Bacteria|p__Verrucomicrobia|c__Verrucomicrobiae|o__Verrucomicrobiales|f__Akkermansiaceae|g__Akkermansia|s__Akkermansia_muciniphila
Akkermansia muciniphila	SU	Cluster_558576	0.724855	k__Bacteria|p__Verrucomicrobia|c__Verrucomicrobiae|o__Verrucomicrobiales|f__Akkermansiaceae|g__Akkermansia|s__Akkermansia_muciniphila
Akkermansia muciniphila	SU	Cluster_55905	0.676493	k__Bacteria|p__Verrucomicrobia|c__Verrucomicrobiae|o__Verrucomicrobiales|f__Akkermansiaceae|g__Akkermansia|s__Akkermansia_muciniphila
Akkermansia muciniphila	SU	Cluster_56228	0.610335	k__Bacteria|p__Verrucomicrobia|c__Verrucomicrobiae|o__Verrucomicrobiales|f__Akkermansiaceae|g__Akkermansia|s__Akkermansia_muciniphila
Akkermansia muciniphila	SU	Cluster_570382	0.721179	k__Bacteria|p__Verrucomicrobia|c__Verrucomicrobiae|o__Verrucomicrobiales|f__Akkermansiaceae|g__Akkermansia|s__Akkermansia_muciniphila
Akkermansia muciniphila	SU	Cluster_573063	0.733057	k__Bacteria|p__Verrucomicrobia|c__Verrucomicrobiae|o__Verrucomicrobiales|f__Akkermansiaceae|g__Akkermansia|s__Akkermansia_muciniphila
Akkermansia muciniphila	SU	Cluster_579665	0.745684	k__Bacteria|p__Verrucomicrobia|c__Verrucomicrobiae|o__Verrucomicrobiales|f__Akkermansiaceae|g__Akkermansia|s__Akkermansia_muciniphila
Akkermansia muciniphila	SU	Cluster_580588	0.679616	k__Bacteria|p__Verrucomicrobia|c__Verrucomicrobiae|o__Verrucomicrobiales|f__Akkermansiaceae|g__Akkermansia|s__Akkermansia_muciniphila
Akkermansia muciniphila	SU	Cluster_58258	0.635014	k__Bacteria|p__Verrucomicrobia|c__Verrucomicrobiae|o__Verrucomicrobiales|f__Akkermansiaceae|g__Akkermansia|s__Akkermansia_muciniphila
Akkermansia muciniphila	SU	Cluster_58719	0.696401	k__Bacteria|p__Verrucomicrobia|c__Verrucomicrobiae|o__Verrucomicrobiales|f__Akkermansiaceae|g__Akkermansia|s__Akkermansia_muciniphila
Akkermansia muciniphila	SU	Cluster_599453	0.643363	k__Bacteria|p__Verrucomicrobia|c__Verrucomicrobiae|o__Verrucomicrobiales|f__Akkermansiaceae|g__Akkermansia|s__Akkermansia_muciniphila
Akkermansia muciniphila	SU	Cluster_60008	0.729398	k__Bacteria|p__Verrucomicrobia|c__Verrucomicrobiae|o__Verrucomicrobiales|f__Akkermansiaceae|g__Akkermansia|s__Akkermansia_muciniphila
Akkermansia muciniphila	SU	Cluster_60634	0.622535	k__Bacteria|p__Verrucomicrobia|c__Verrucomicrobiae|o__Verrucomicrobiales|f__Akkermansiaceae|g__Akkermansia|s__Akkermansia_muciniphila
Akkermansia muciniphila	SU	Cluster_609881	0.734518	k__Bacteria|p__Verrucomicrobia|c__Verrucomicrobiae|o__Verrucomicrobiales|f__Akkermansiaceae|g__Akkermansia|s__Akkermansia_muciniphila
Akkermansia muciniphila	SU	Cluster_61009	0.69086	k__Bacteria|p__Verrucomicrobia|c__Verrucomicrobiae|o__Verrucomicrobiales|f__Akkermansiaceae|g__Akkermansia|s__Akkermansia_muciniphila
Akkermansia muciniphila	SU	Cluster_610718	0.725599	k__Bacteria|p__Verrucomicrobia|c__Verrucomicrobiae|o__Verrucomicrobiales|f__Akkermansiaceae|g__Akkermansia|s__Akkermansia_muciniphila
Akkermansia muciniphila	SU	Cluster_61732	0.716028	k__Bacteria|p__Verrucomicrobia|c__Verrucomicrobiae|o__Verrucomicrobiales|f__Akkermansiaceae|g__Akkermansia|s__Akkermansia_muciniphila
Akkermansia muciniphila	SU	Cluster_619598	0.705569	k__Bacteria|p__Verrucomicrobia|c__Verrucomicrobiae|o__Verrucomicrobiales|f__Akkermansiaceae|g__Akkermansia|s__Akkermansia_muciniphila
Akkermansia muciniphila	SU	Cluster_62065	0.72325	k__Bacteria|p__Verrucomicrobia|c__Verrucomicrobiae|o__Verrucomicrobiales|f__Akkermansiaceae|g__Akkermansia|s__Akkermansia_muciniphila
Akkermansia muciniphila	SU	Cluster_62577	0.590913	k__Bacteria|p__Verrucomicrobia|c__Verrucomicrobiae|o__Verrucomicrobiales|f__Akkermansiaceae|g__Akkermansia|s__Akkermansia_muciniphila
Akkermansia muciniphila	SU	Cluster_63242	0.661427	k__Bacteria|p__Verrucomicrobia|c__Verrucomicrobiae|o__Verrucomicrobiales|f__Akkermansiaceae|g__Akkermansia|s__Akkermansia_muciniphila
Akkermansia muciniphila	SU	Cluster_63246	0.668368	k__Bacteria|p__Verrucomicrobia|c__Verrucomicrobiae|o__Verrucomicrobiales|f__Akkermansiaceae|g__Akkermansia|s__Akkermansia_muciniphila
Akkermansia muciniphila	SU	Cluster_634079	0.582127	k__Bacteria|p__Verrucomicrobia|c__Verrucomicrobiae|o__Verrucomicrobiales|f__Akkermansiaceae|g__Akkermansia|s__Akkermansia_muciniphila
Akkermansia muciniphila	SU	Cluster_634315	0.702305	k__Bacteria|p__Verrucomicrobia|c__Verrucomicrobiae|o__Verrucomicrobiales|f__Akkermansiaceae|g__Akkermansia|s__Akkermansia_muciniphila
Akkermansia muciniphila	SU	Cluster_63444	0.700172	k__Bacteria|p__Verrucomicrobia|c__Verrucomicrobiae|o__Verrucomicrobiales|f__Akkermansiaceae|g__Akkermansia|s__Akkermansia_muciniphila
Akkermansia muciniphila	SU	Cluster_634932	0.740966	k__Bacteria|p__Verrucomicrobia|c__Verrucomicrobiae|o__Verrucomicrobiales|f__Akkermansiaceae|g__Akkermansia|s__Akkermansia_muciniphila
Akkermansia muciniphila	SU	Cluster_64091	0.647459	k__Bacteria|p__Verrucomicrobia|c__Verrucomicrobiae|o__Verrucomicrobiales|f__Akkermansiaceae|g__Akkermansia|s__Akkermansia_muciniphila
Akkermansia muciniphila	SU	Cluster_64148	0.673399	k__Bacteria|p__Verrucomicrobia|c__Verrucomicrobiae|o__Verrucomicrobiales|f__Akkermansiaceae|g__Akkermansia|s__Akkermansia_muciniphila
Akkermansia muciniphila	SU	Cluster_64475	0.727361	k__Bacteria|p__Verrucomicrobia|c__Verrucomicrobiae|o__Verrucomicrobiales|f__Akkermansiaceae|g__Akkermansia|s__Akkermansia_muciniphila
Akkermansia muciniphila	SU	Cluster_65017	0.563108	k__Bacteria|p__Verrucomicrobia|c__Verrucomicrobiae|o__Verrucomicrobiales|f__Akkermansiaceae|g__Akkermansia|s__Akkermansia_muciniphila
Akkermansia muciniphila	SU	Cluster_65076	0.699815	k__Bacteria|p__Verrucomicrobia|c__Verrucomicrobiae|o__Verrucomicrobiales|f__Akkermansiaceae|g__Akkermansia|s__Akkermansia_muciniphila
Akkermansia muciniphila	SU	Cluster_65256	0.713643	k__Bacteria|p__Verrucomicrobia|c__Verrucomicrobiae|o__Verrucomicrobiales|f__Akkermansiaceae|g__Akkermansia|s__Akkermansia_muciniphila
Akkermansia muciniphila	SU	Cluster_652568	0.72831	k__Bacteria|p__Verrucomicrobia|c__Verrucomicrobiae|o__Verrucomicrobiales|f__Akkermansiaceae|g__Akkermansia|s__Akkermansia_muciniphila
Akkermansia muciniphila	SU	Cluster_65535	0.61148	k__Bacteria|p__Verrucomicrobia|c__Verrucomicrobiae|o__Verrucomicrobiales|f__Akkermansiaceae|g__Akkermansia|s__Akkermansia_muciniphila
Akkermansia muciniphila	SU	Cluster_65536	0.632434	k__Bacteria|p__Verrucomicrobia|c__Verrucomicrobiae|o__Verrucomicrobiales|f__Akkermansiaceae|g__Akkermansia|s__Akkermansia_muciniphila
Akkermansia muciniphila	SU	Cluster_66600	0.708797	k__Bacteria|p__Verrucomicrobia|c__Verrucomicrobiae|o__Verrucomicrobiales|f__Akkermansiaceae|g__Akkermansia|s__Akkermansia_muciniphila
Akkermansia muciniphila	SU	Cluster_66827	0.723439	k__Bacteria|p__Verrucomicrobia|c__Verrucomicrobiae|o__Verrucomicrobiales|f__Akkermansiaceae|g__Akkermansia|s__Akkermansia_muciniphila
Akkermansia muciniphila	SU	Cluster_670488	0.724424	k__Bacteria|p__Verrucomicrobia|c__Verrucomicrobiae|o__Verrucomicrobiales|f__Akkermansiaceae|g__Akkermansia|s__Akkermansia_muciniphila
Akkermansia muciniphila	SU	Cluster_67609	0.702705	k__Bacteria|p__Verrucomicrobia|c__Verrucomicrobiae|o__Verrucomicrobiales|f__Akkermansiaceae|g__Akkermansia|s__Akkermansia_muciniphila
Akkermansia muciniphila	SU	Cluster_67817	0.699503	k__Bacteria|p__Verrucomicrobia|c__Verrucomicrobiae|o__Verrucomicrobiales|f__Akkermansiaceae|g__Akkermansia|s__Akkermansia_muciniphila
Akkermansia muciniphila	SU	Cluster_68069	0.651105	k__Bacteria|p__Verrucomicrobia|c__Verrucomicrobiae|o__Verrucomicrobiales|f__Akkermansiaceae|g__Akkermansia|s__Akkermansia_muciniphila
Akkermansia muciniphila	SU	Cluster_681758	0.709698	k__Bacteria|p__Verrucomicrobia|c__Verrucomicrobiae|o__Verrucomicrobiales|f__Akkermansiaceae|g__Akkermansia|s__Akkermansia_muciniphila
Akkermansia muciniphila	SU	Cluster_68234	0.688217	k__Bacteria|p__Verrucomicrobia|c__Verrucomicrobiae|o__Verrucomicrobiales|f__Akkermansiaceae|g__Akkermansia|s__Akkermansia_muciniphila
Akkermansia muciniphila	SU	Cluster_68827	0.683182	k__Bacteria|p__Verrucomicrobia|c__Verrucomicrobiae|o__Verrucomicrobiales|f__Akkermansiaceae|g__Akkermansia|s__Akkermansia_muciniphila
Akkermansia muciniphila	SU	Cluster_68890	0.744742	k__Bacteria|p__Verrucomicrobia|c__Verrucomicrobiae|o__Verrucomicrobiales|f__Akkermansiaceae|g__Akkermansia|s__Akkermansia_muciniphila
Akkermansia muciniphila	SU	Cluster_69618	0.709799	k__Bacteria|p__Verrucomicrobia|c__Verrucomicrobiae|o__Verrucomicrobiales|f__Akkermansiaceae|g__Akkermansia|s__Akkermansia_muciniphila
Akkermansia muciniphila	SU	Cluster_698130	0.746494	k__Bacteria|p__Verrucomicrobia|c__Verrucomicrobiae|o__Verrucomicrobiales|f__Akkermansiaceae|g__Akkermansia|s__Akkermansia_muciniphila
Akkermansia muciniphila	SU	Cluster_70342	0.727185	k__Bacteria|p__Verrucomicrobia|c__Verrucomicrobiae|o__Verrucomicrobiales|f__Akkermansiaceae|g__Akkermansia|s__Akkermansia_muciniphila
Akkermansia muciniphila	SU	Cluster_705495	0.674571	k__Bacteria|p__Verrucomicrobia|c__Verrucomicrobiae|o__Verrucomicrobiales|f__Akkermansiaceae|g__Akkermansia|s__Akkermansia_muciniphila
Akkermansia muciniphila	SU	Cluster_705498	0.720917	k__Bacteria|p__Verrucomicrobia|c__Verrucomicrobiae|o__Verrucomicrobiales|f__Akkermansiaceae|g__Akkermansia|s__Akkermansia_muciniphila
Akkermansia muciniphila	SU	Cluster_70578	0.694162	k__Bacteria|p__Verrucomicrobia|c__Verrucomicrobiae|o__Verrucomicrobiales|f__Akkermansiaceae|g__Akkermansia|s__Akkermansia_muciniphila
Akkermansia muciniphila	SU	Cluster_70685	0.693267	k__Bacteria|p__Verrucomicrobia|c__Verrucomicrobiae|o__Verrucomicrobiales|f__Akkermansiaceae|g__Akkermansia|s__Akkermansia_muciniphila
Akkermansia muciniphila	SU	Cluster_71125	0.680467	k__Bacteria|p__Verrucomicrobia|c__Verrucomicrobiae|o__Verrucomicrobiales|f__Akkermansiaceae|g__Akkermansia|s__Akkermansia_muciniphila
Akkermansia muciniphila	SU	Cluster_71764	0.570097	k__Bacteria|p__Verrucomicrobia|c__Verrucomicrobiae|o__Verrucomicrobiales|f__Akkermansiaceae|g__Akkermansia|s__Akkermansia_muciniphila
Akkermansia muciniphila	SU	Cluster_72569	0.590829	k__Bacteria|p__Verrucomicrobia|c__Verrucomicrobiae|o__Verrucomicrobiales|f__Akkermansiaceae|g__Akkermansia|s__Akkermansia_muciniphila
Akkermansia muciniphila	SU	Cluster_72667	0.558545	k__Bacteria|p__Verrucomicrobia|c__Verrucomicrobiae|o__Verrucomicrobiales|f__Akkermansiaceae|g__Akkermansia|s__Akkermansia_muciniphila
Akkermansia muciniphila	SU	Cluster_727441	0.696777	k__Bacteria|p__Verrucomicrobia|c__Verrucomicrobiae|o__Verrucomicrobiales|f__Akkermansiaceae|g__Akkermansia|s__Akkermansia_muciniphila
Akkermansia muciniphila	SU	Cluster_728024	0.690571	k__Bacteria|p__Verrucomicrobia|c__Verrucomicrobiae|o__Verrucomicrobiales|f__Akkermansiaceae|g__Akkermansia|s__Akkermansia_muciniphila
Akkermansia muciniphila	SU	Cluster_73155	0.698663	k__Bacteria|p__Verrucomicrobia|c__Verrucomicrobiae|o__Verrucomicrobiales|f__Akkermansiaceae|g__Akkermansia|s__Akkermansia_muciniphila
Akkermansia muciniphila	SU	Cluster_73262	0.737418	k__Bacteria|p__Verrucomicrobia|c__Verrucomicrobiae|o__Verrucomicrobiales|f__Akkermansiaceae|g__Akkermansia|s__Akkermansia_muciniphila
Akkermansia muciniphila	SU	Cluster_737005	0.711358	k__Bacteria|p__Verrucomicrobia|c__Verrucomicrobiae|o__Verrucomicrobiales|f__Akkermansiaceae|g__Akkermansia|s__Akkermansia_muciniphila
Akkermansia muciniphila	SU	Cluster_737785	0.720915	k__Bacteria|p__Verrucomicrobia|c__Verrucomicrobiae|o__Verrucomicrobiales|f__Akkermansiaceae|g__Akkermansia|s__Akkermansia_muciniphila
Akkermansia muciniphila	SU	Cluster_75546	0.729204	k__Bacteria|p__Verrucomicrobia|c__Verrucomicrobiae|o__Verrucomicrobiales|f__Akkermansiaceae|g__Akkermansia|s__Akkermansia_muciniphila
Akkermansia muciniphila	SU	Cluster_76596	0.679775	k__Bacteria|p__Verrucomicrobia|c__Verrucomicrobiae|o__Verrucomicrobiales|f__Akkermansiaceae|g__Akkermansia|s__Akkermansia_muciniphila
Akkermansia muciniphila	SU	Cluster_772815	0.691388	k__Bacteria|p__Verrucomicrobia|c__Verrucomicrobiae|o__Verrucomicrobiales|f__Akkermansiaceae|g__Akkermansia|s__Akkermansia_muciniphila
Akkermansia muciniphila	SU	Cluster_77702	0.705442	k__Bacteria|p__Verrucomicrobia|c__Verrucomicrobiae|o__Verrucomicrobiales|f__Akkermansiaceae|g__Akkermansia|s__Akkermansia_muciniphila
Akkermansia muciniphila	SU	Cluster_784508	0.728558	k__Bacteria|p__Verrucomicrobia|c__Verrucomicrobiae|o__Verrucomicrobiales|f__Akkermansiaceae|g__Akkermansia|s__Akkermansia_muciniphila
Akkermansia muciniphila	SU	Cluster_790278	0.744544	k__Bacteria|p__Verrucomicrobia|c__Verrucomicrobiae|o__Verrucomicrobiales|f__Akkermansiaceae|g__Akkermansia|s__Akkermansia_muciniphila
Akkermansia muciniphila	SU	Cluster_796235	0.654624	k__Bacteria|p__Verrucomicrobia|c__Verrucomicrobiae|o__Verrucomicrobiales|f__Akkermansiaceae|g__Akkermansia|s__Akkermansia_muciniphila
Akkermansia muciniphila	SU	Cluster_807134	0.690861	k__Bacteria|p__Verrucomicrobia|c__Verrucomicrobiae|o__Verrucomicrobiales|f__Akkermansiaceae|g__Akkermansia|s__Akkermansia_muciniphila
Akkermansia muciniphila	SU	Cluster_807135	0.680028	k__Bacteria|p__Verrucomicrobia|c__Verrucomicrobiae|o__Verrucomicrobiales|f__Akkermansiaceae|g__Akkermansia|s__Akkermansia_muciniphila
Akkermansia muciniphila	SU	Cluster_812510	0.577096	k__Bacteria|p__Verrucomicrobia|c__Verrucomicrobiae|o__Verrucomicrobiales|f__Akkermansiaceae|g__Akkermansia|s__Akkermansia_muciniphila
Akkermansia muciniphila	SU	Cluster_817765	0.735367	k__Bacteria|p__Verrucomicrobia|c__Verrucomicrobiae|o__Verrucomicrobiales|f__Akkermansiaceae|g__Akkermansia|s__Akkermansia_muciniphila
Akkermansia muciniphila	SU	Cluster_821794	0.761158	k__Bacteria|p__Verrucomicrobia|c__Verrucomicrobiae|o__Verrucomicrobiales|f__Akkermansiaceae|g__Akkermansia|s__Akkermansia_muciniphila
Akkermansia muciniphila	SU	Cluster_83445	0.605678	k__Bacteria|p__Verrucomicrobia|c__Verrucomicrobiae|o__Verrucomicrobiales|f__Akkermansiaceae|g__Akkermansia|s__Akkermansia_muciniphila
Akkermansia muciniphila	SU	Cluster_83579	0.716978	k__Bacteria|p__Verrucomicrobia|c__Verrucomicrobiae|o__Verrucomicrobiales|f__Akkermansiaceae|g__Akkermansia|s__Akkermansia_muciniphila
Akkermansia muciniphila	SU	Cluster_84078	0.704478	k__Bacteria|p__Verrucomicrobia|c__Verrucomicrobiae|o__Verrucomicrobiales|f__Akkermansiaceae|g__Akkermansia|s__Akkermansia_muciniphila
Akkermansia muciniphila	SU	Cluster_84084	0.664463	k__Bacteria|p__Verrucomicrobia|c__Verrucomicrobiae|o__Verrucomicrobiales|f__Akkermansiaceae|g__Akkermansia|s__Akkermansia_muciniphila
Akkermansia muciniphila	SU	Cluster_844049	0.750078	k__Bacteria|p__Verrucomicrobia|c__Verrucomicrobiae|o__Verrucomicrobiales|f__Akkermansiaceae|g__Akkermansia|s__Akkermansia_muciniphila
Akkermansia muciniphila	SU	Cluster_84758	0.739908	k__Bacteria|p__Verrucomicrobia|c__Verrucomicrobiae|o__Verrucomicrobiales|f__Akkermansiaceae|g__Akkermansia|s__Akkermansia_muciniphila
Akkermansia muciniphila	SU	Cluster_855886	0.698644	k__Bacteria|p__Verrucomicrobia|c__Verrucomicrobiae|o__Verrucomicrobiales|f__Akkermansiaceae|g__Akkermansia|s__Akkermansia_muciniphila
Akkermansia muciniphila	SU	Cluster_862540	0.715396	k__Bacteria|p__Verrucomicrobia|c__Verrucomicrobiae|o__Verrucomicrobiales|f__Akkermansiaceae|g__Akkermansia|s__Akkermansia_muciniphila
Akkermansia muciniphila	SU	Cluster_862541	0.709423	k__Bacteria|p__Verrucomicrobia|c__Verrucomicrobiae|o__Verrucomicrobiales|f__Akkermansiaceae|g__Akkermansia|s__Akkermansia_muciniphila
Akkermansia muciniphila	SU	Cluster_86611	0.695565	k__Bacteria|p__Verrucomicrobia|c__Verrucomicrobiae|o__Verrucomicrobiales|f__Akkermansiaceae|g__Akkermansia|s__Akkermansia_muciniphila
Akkermansia muciniphila	SU	Cluster_868383	0.741642	k__Bacteria|p__Verrucomicrobia|c__Verrucomicrobiae|o__Verrucomicrobiales|f__Akkermansiaceae|g__Akkermansia|s__Akkermansia_muciniphila
Akkermansia muciniphila	SU	Cluster_872877	0.760197	k__Bacteria|p__Verrucomicrobia|c__Verrucomicrobiae|o__Verrucomicrobiales|f__Akkermansiaceae|g__Akkermansia|s__Akkermansia_muciniphila
Akkermansia muciniphila	SU	Cluster_887865	0.719306	k__Bacteria|p__Verrucomicrobia|c__Verrucomicrobiae|o__Verrucomicrobiales|f__Akkermansiaceae|g__Akkermansia|s__Akkermansia_muciniphila
Akkermansia muciniphila	SU	Cluster_90444	0.701174	k__Bacteria|p__Verrucomicrobia|c__Verrucomicrobiae|o__Verrucomicrobiales|f__Akkermansiaceae|g__Akkermansia|s__Akkermansia_muciniphila
Akkermansia muciniphila	SU	Cluster_914200	0.730555	k__Bacteria|p__Verrucomicrobia|c__Verrucomicrobiae|o__Verrucomicrobiales|f__Akkermansiaceae|g__Akkermansia|s__Akkermansia_muciniphila
Akkermansia muciniphila	SU	Cluster_921015	0.682482	k__Bacteria|p__Verrucomicrobia|c__Verrucomicrobiae|o__Verrucomicrobiales|f__Akkermansiaceae|g__Akkermansia|s__Akkermansia_muciniphila
Akkermansia muciniphila	SU	Cluster_924166	0.592516	k__Bacteria|p__Verrucomicrobia|c__Verrucomicrobiae|o__Verrucomicrobiales|f__Akkermansiaceae|g__Akkermansia|s__Akkermansia_muciniphila
Akkermansia muciniphila	SU	Cluster_924305	0.764083	k__Bacteria|p__Verrucomicrobia|c__Verrucomicrobiae|o__Verrucomicrobiales|f__Akkermansiaceae|g__Akkermansia|s__Akkermansia_muciniphila
Akkermansia muciniphila	SU	Cluster_93392	0.67218	k__Bacteria|p__Verrucomicrobia|c__Verrucomicrobiae|o__Verrucomicrobiales|f__Akkermansiaceae|g__Akkermansia|s__Akkermansia_muciniphila
Akkermansia muciniphila	SU	Cluster_936755	0.710873	k__Bacteria|p__Verrucomicrobia|c__Verrucomicrobiae|o__Verrucomicrobiales|f__Akkermansiaceae|g__Akkermansia|s__Akkermansia_muciniphila
Akkermansia muciniphila	SU	Cluster_948365	0.759333	k__Bacteria|p__Verrucomicrobia|c__Verrucomicrobiae|o__Verrucomicrobiales|f__Akkermansiaceae|g__Akkermansia|s__Akkermansia_muciniphila
Akkermansia muciniphila	SU	Cluster_95085	0.704951	k__Bacteria|p__Verrucomicrobia|c__Verrucomicrobiae|o__Verrucomicrobiales|f__Akkermansiaceae|g__Akkermansia|s__Akkermansia_muciniphila
Akkermansia muciniphila	SU	Cluster_951759	0.726444	k__Bacteria|p__Verrucomicrobia|c__Verrucomicrobiae|o__Verrucomicrobiales|f__Akkermansiaceae|g__Akkermansia|s__Akkermansia_muciniphila
Akkermansia muciniphila	SU	Cluster_955483	0.733608	k__Bacteria|p__Verrucomicrobia|c__Verrucomicrobiae|o__Verrucomicrobiales|f__Akkermansiaceae|g__Akkermansia|s__Akkermansia_muciniphila
Akkermansia muciniphila	SU	Cluster_956312	0.763836	k__Bacteria|p__Verrucomicrobia|c__Verrucomicrobiae|o__Verrucomicrobiales|f__Akkermansiaceae|g__Akkermansia|s__Akkermansia_muciniphila
Akkermansia muciniphila	SU	Cluster_965833	0.695094	k__Bacteria|p__Verrucomicrobia|c__Verrucomicrobiae|o__Verrucomicrobiales|f__Akkermansiaceae|g__Akkermansia|s__Akkermansia_muciniphila
Akkermansia muciniphila	SU	Cluster_977221	0.736907	k__Bacteria|p__Verrucomicrobia|c__Verrucomicrobiae|o__Verrucomicrobiales|f__Akkermansiaceae|g__Akkermansia|s__Akkermansia_muciniphila
Akkermansia muciniphila	SU	Cluster_98395	0.613783	k__Bacteria|p__Verrucomicrobia|c__Verrucomicrobiae|o__Verrucomicrobiales|f__Akkermansiaceae|g__Akkermansia|s__Akkermansia_muciniphila
Akkermansia muciniphila	SU	Cluster_984371	0.67119	k__Bacteria|p__Verrucomicrobia|c__Verrucomicrobiae|o__Verrucomicrobiales|f__Akkermansiaceae|g__Akkermansia|s__Akkermansia_muciniphila
Akkermansia muciniphila	SU	Cluster_99302	0.693385	k__Bacteria|p__Verrucomicrobia|c__Verrucomicrobiae|o__Verrucomicrobiales|f__Akkermansiaceae|g__Akkermansia|s__Akkermansia_muciniphila
Akkermansia muciniphila	SU	Cluster_99351	0.672161	k__Bacteria|p__Verrucomicrobia|c__Verrucomicrobiae|o__Verrucomicrobiales|f__Akkermansiaceae|g__Akkermansia|s__Akkermansia_muciniphila
Akkermansia muciniphila	SU	Cluster_995320	0.757811	k__Bacteria|p__Verrucomicrobia|c__Verrucomicrobiae|o__Verrucomicrobiales|f__Akkermansiaceae|g__Akkermansia|s__Akkermansia_muciniphila
Akkermansia muciniphila	SU	Cluster_19934	0.622712	k__Bacteria|p__Verrucomicrobia|c__Verrucomicrobiae|o__Verrucomicrobiales|f__Akkermansiaceae|g__Akkermansia|s__Akkermansia_muciniphila
Akkermansia muciniphila	SU	Cluster_31859	0.738358	k__Bacteria|p__Verrucomicrobia|c__Verrucomicrobiae|o__Verrucomicrobiales|f__Akkermansiaceae|g__Akkermansia|s__Akkermansia_muciniphila
Akkermansia muciniphila	SU	Cluster_33065	0.634683	k__Bacteria|p__Verrucomicrobia|c__Verrucomicrobiae|o__Verrucomicrobiales|f__Akkermansiaceae|g__Akkermansia|s__Akkermansia_muciniphila
Akkermansia muciniphila	SU	Cluster_39813	0.686565	k__Bacteria|p__Verrucomicrobia|c__Verrucomicrobiae|o__Verrucomicrobiales|f__Akkermansiaceae|g__Akkermansia|s__Akkermansia_muciniphila
Akkermansia muciniphila	SU	Cluster_406957	0.743972	k__Bacteria|p__Verrucomicrobia|c__Verrucomicrobiae|o__Verrucomicrobiales|f__Akkermansiaceae|g__Akkermansia|s__Akkermansia_muciniphila
Akkermansia muciniphila	SU	Cluster_41439	0.724883	k__Bacteria|p__Verrucomicrobia|c__Verrucomicrobiae|o__Verrucomicrobiales|f__Akkermansiaceae|g__Akkermansia|s__Akkermansia_muciniphila
Akkermansia muciniphila	SU	Cluster_50642	0.73088	k__Bacteria|p__Verrucomicrobia|c__Verrucomicrobiae|o__Verrucomicrobiales|f__Akkermansiaceae|g__Akkermansia|s__Akkermansia_muciniphila
Akkermansia muciniphila	SU	Cluster_51717	0.709215	k__Bacteria|p__Verrucomicrobia|c__Verrucomicrobiae|o__Verrucomicrobiales|f__Akkermansiaceae|g__Akkermansia|s__Akkermansia_muciniphila
Akkermansia muciniphila	SU	Cluster_54311	0.671241	k__Bacteria|p__Verrucomicrobia|c__Verrucomicrobiae|o__Verrucomicrobiales|f__Akkermansiaceae|g__Akkermansia|s__Akkermansia_muciniphila
Akkermansia muciniphila	SU	Cluster_55734	0.740054	k__Bacteria|p__Verrucomicrobia|c__Verrucomicrobiae|o__Verrucomicrobiales|f__Akkermansiaceae|g__Akkermansia|s__Akkermansia_muciniphila
Akkermansia muciniphila	SU	Cluster_58856	0.692467	k__Bacteria|p__Verrucomicrobia|c__Verrucomicrobiae|o__Verrucomicrobiales|f__Akkermansiaceae|g__Akkermansia|s__Akkermansia_muciniphila
Akkermansia muciniphila	SU	Cluster_59316	0.700793	k__Bacteria|p__Verrucomicrobia|c__Verrucomicrobiae|o__Verrucomicrobiales|f__Akkermansiaceae|g__Akkermansia|s__Akkermansia_muciniphila
Akkermansia muciniphila	SU	Cluster_59940	0.622666	k__Bacteria|p__Verrucomicrobia|c__Verrucomicrobiae|o__Verrucomicrobiales|f__Akkermansiaceae|g__Akkermansia|s__Akkermansia_muciniphila
Akkermansia muciniphila	SU	Cluster_60606	0.728868	k__Bacteria|p__Verrucomicrobia|c__Verrucomicrobiae|o__Verrucomicrobiales|f__Akkermansiaceae|g__Akkermansia|s__Akkermansia_muciniphila
Akkermansia muciniphila	SU	Cluster_67061	0.707337	k__Bacteria|p__Verrucomicrobia|c__Verrucomicrobiae|o__Verrucomicrobiales|f__Akkermansiaceae|g__Akkermansia|s__Akkermansia_muciniphila
Akkermansia muciniphila	SU	Cluster_67765	0.676866	k__Bacteria|p__Verrucomicrobia|c__Verrucomicrobiae|o__Verrucomicrobiales|f__Akkermansiaceae|g__Akkermansia|s__Akkermansia_muciniphila
Akkermansia muciniphila	SU	Cluster_68728	0.691708	k__Bacteria|p__Verrucomicrobia|c__Verrucomicrobiae|o__Verrucomicrobiales|f__Akkermansiaceae|g__Akkermansia|s__Akkermansia_muciniphila
Akkermansia muciniphila	SU	Cluster_69118	0.657107	k__Bacteria|p__Verrucomicrobia|c__Verrucomicrobiae|o__Verrucomicrobiales|f__Akkermansiaceae|g__Akkermansia|s__Akkermansia_muciniphila
Akkermansia muciniphila	SU	Cluster_69223	0.638597	k__Bacteria|p__Verrucomicrobia|c__Verrucomicrobiae|o__Verrucomicrobiales|f__Akkermansiaceae|g__Akkermansia|s__Akkermansia_muciniphila
Akkermansia muciniphila	SU	Cluster_72549	0.668335	k__Bacteria|p__Verrucomicrobia|c__Verrucomicrobiae|o__Verrucomicrobiales|f__Akkermansiaceae|g__Akkermansia|s__Akkermansia_muciniphila
Akkermansia muciniphila	SU	Cluster_82045	0.566963	k__Bacteria|p__Verrucomicrobia|c__Verrucomicrobiae|o__Verrucomicrobiales|f__Akkermansiaceae|g__Akkermansia|s__Akkermansia_muciniphila
Akkermansia muciniphila	SU	Cluster_21799	0.618503	k__Bacteria|p__Verrucomicrobia|c__Verrucomicrobiae|o__Verrucomicrobiales|f__Akkermansiaceae|g__Akkermansia|s__Akkermansia_muciniphila
Akkermansia muciniphila	SU	Cluster_314184	0.739968	k__Bacteria|p__Verrucomicrobia|c__Verrucomicrobiae|o__Verrucomicrobiales|f__Akkermansiaceae|g__Akkermansia|s__Akkermansia_muciniphila
Akkermansia muciniphila	SU	Cluster_31952	0.65191	k__Bacteria|p__Verrucomicrobia|c__Verrucomicrobiae|o__Verrucomicrobiales|f__Akkermansiaceae|g__Akkermansia|s__Akkermansia_muciniphila
Akkermansia muciniphila	SU	Cluster_38026	0.594271	k__Bacteria|p__Verrucomicrobia|c__Verrucomicrobiae|o__Verrucomicrobiales|f__Akkermansiaceae|g__Akkermansia|s__Akkermansia_muciniphila
Akkermansia muciniphila	SU	Cluster_53324	0.611786	k__Bacteria|p__Verrucomicrobia|c__Verrucomicrobiae|o__Verrucomicrobiales|f__Akkermansiaceae|g__Akkermansia|s__Akkermansia_muciniphila
Akkermansia muciniphila	SU	Cluster_896198	0.643575	k__Bacteria|p__Verrucomicrobia|c__Verrucomicrobiae|o__Verrucomicrobiales|f__Akkermansiaceae|g__Akkermansia|s__Akkermansia_muciniphila
Akkermansia muciniphila	SU	Cluster_102799	0.730798	k__Bacteria|p__Verrucomicrobia|c__Verrucomicrobiae|o__Verrucomicrobiales|f__Akkermansiaceae|g__Akkermansia|s__Akkermansia_muciniphila
Akkermansia muciniphila	SU	Cluster_105071	0.553216	k__Bacteria|p__Verrucomicrobia|c__Verrucomicrobiae|o__Verrucomicrobiales|f__Akkermansiaceae|g__Akkermansia|s__Akkermansia_muciniphila
Akkermansia muciniphila	SU	Cluster_116851	0.70262	k__Bacteria|p__Verrucomicrobia|c__Verrucomicrobiae|o__Verrucomicrobiales|f__Akkermansiaceae|g__Akkermansia|s__Akkermansia_muciniphila
Akkermansia muciniphila	SU	Cluster_123009	0.656455	k__Bacteria|p__Verrucomicrobia|c__Verrucomicrobiae|o__Verrucomicrobiales|f__Akkermansiaceae|g__Akkermansia|s__Akkermansia_muciniphila
Akkermansia muciniphila	SU	Cluster_1294588	0.583303	k__Bacteria|p__Verrucomicrobia|c__Verrucomicrobiae|o__Verrucomicrobiales|f__Akkermansiaceae|g__Akkermansia|s__Akkermansia_muciniphila
Akkermansia muciniphila	SU	Cluster_130366	0.660924	k__Bacteria|p__Verrucomicrobia|c__Verrucomicrobiae|o__Verrucomicrobiales|f__Akkermansiaceae|g__Akkermansia|s__Akkermansia_muciniphila
Akkermansia muciniphila	SU	Cluster_131548	0.726932	k__Bacteria|p__Verrucomicrobia|c__Verrucomicrobiae|o__Verrucomicrobiales|f__Akkermansiaceae|g__Akkermansia|s__Akkermansia_muciniphila
Akkermansia muciniphila	SU	Cluster_133935	0.702828	k__Bacteria|p__Verrucomicrobia|c__Verrucomicrobiae|o__Verrucomicrobiales|f__Akkermansiaceae|g__Akkermansia|s__Akkermansia_muciniphila
Akkermansia muciniphila	SU	Cluster_134069	0.566836	k__Bacteria|p__Verrucomicrobia|c__Verrucomicrobiae|o__Verrucomicrobiales|f__Akkermansiaceae|g__Akkermansia|s__Akkermansia_muciniphila
Akkermansia muciniphila	SU	Cluster_135126	0.723726	k__Bacteria|p__Verrucomicrobia|c__Verrucomicrobiae|o__Verrucomicrobiales|f__Akkermansiaceae|g__Akkermansia|s__Akkermansia_muciniphila
Akkermansia muciniphila	SU	Cluster_135134	0.622775	k__Bacteria|p__Verrucomicrobia|c__Verrucomicrobiae|o__Verrucomicrobiales|f__Akkermansiaceae|g__Akkermansia|s__Akkermansia_muciniphila
Akkermansia muciniphila	SU	Cluster_1373762	0.51984	k__Bacteria|p__Verrucomicrobia|c__Verrucomicrobiae|o__Verrucomicrobiales|f__Akkermansiaceae|g__Akkermansia|s__Akkermansia_muciniphila
Akkermansia muciniphila	SU	Cluster_1377371	0.517662	k__Bacteria|p__Verrucomicrobia|c__Verrucomicrobiae|o__Verrucomicrobiales|f__Akkermansiaceae|g__Akkermansia|s__Akkermansia_muciniphila
Akkermansia muciniphila	SU	Cluster_143589	0.661444	k__Bacteria|p__Verrucomicrobia|c__Verrucomicrobiae|o__Verrucomicrobiales|f__Akkermansiaceae|g__Akkermansia|s__Akkermansia_muciniphila
Akkermansia muciniphila	SU	Cluster_149869	0.741799	k__Bacteria|p__Verrucomicrobia|c__Verrucomicrobiae|o__Verrucomicrobiales|f__Akkermansiaceae|g__Akkermansia|s__Akkermansia_muciniphila
Akkermansia muciniphila	SU	Cluster_152737	0.726073	k__Bacteria|p__Verrucomicrobia|c__Verrucomicrobiae|o__Verrucomicrobiales|f__Akkermansiaceae|g__Akkermansia|s__Akkermansia_muciniphila
Akkermansia muciniphila	SU	Cluster_156227	0.673469	k__Bacteria|p__Verrucomicrobia|c__Verrucomicrobiae|o__Verrucomicrobiales|f__Akkermansiaceae|g__Akkermansia|s__Akkermansia_muciniphila
Akkermansia muciniphila	SU	Cluster_158821	0.7407	k__Bacteria|p__Verrucomicrobia|c__Verrucomicrobiae|o__Verrucomicrobiales|f__Akkermansiaceae|g__Akkermansia|s__Akkermansia_muciniphila
Akkermansia muciniphila	SU	Cluster_159473	0.693023	k__Bacteria|p__Verrucomicrobia|c__Verrucomicrobiae|o__Verrucomicrobiales|f__Akkermansiaceae|g__Akkermansia|s__Akkermansia_muciniphila
Akkermansia muciniphila	SU	Cluster_160050	0.726417	k__Bacteria|p__Verrucomicrobia|c__Verrucomicrobiae|o__Verrucomicrobiales|f__Akkermansiaceae|g__Akkermansia|s__Akkermansia_muciniphila
Akkermansia muciniphila	SU	Cluster_163617	0.647632	k__Bacteria|p__Verrucomicrobia|c__Verrucomicrobiae|o__Verrucomicrobiales|f__Akkermansiaceae|g__Akkermansia|s__Akkermansia_muciniphila
Akkermansia muciniphila	SU	Cluster_166038	0.725767	k__Bacteria|p__Verrucomicrobia|c__Verrucomicrobiae|o__Verrucomicrobiales|f__Akkermansiaceae|g__Akkermansia|s__Akkermansia_muciniphila
Akkermansia muciniphila	SU	Cluster_166573	0.690136	k__Bacteria|p__Verrucomicrobia|c__Verrucomicrobiae|o__Verrucomicrobiales|f__Akkermansiaceae|g__Akkermansia|s__Akkermansia_muciniphila
Akkermansia muciniphila	SU	Cluster_167072	0.739017	k__Bacteria|p__Verrucomicrobia|c__Verrucomicrobiae|o__Verrucomicrobiales|f__Akkermansiaceae|g__Akkermansia|s__Akkermansia_muciniphila
Akkermansia muciniphila	SU	Cluster_167102	0.696424	k__Bacteria|p__Verrucomicrobia|c__Verrucomicrobiae|o__Verrucomicrobiales|f__Akkermansiaceae|g__Akkermansia|s__Akkermansia_muciniphila
Akkermansia muciniphila	SU	Cluster_169290	0.682496	k__Bacteria|p__Verrucomicrobia|c__Verrucomicrobiae|o__Verrucomicrobiales|f__Akkermansiaceae|g__Akkermansia|s__Akkermansia_muciniphila
Akkermansia muciniphila	SU	Cluster_169971	0.673534	k__Bacteria|p__Verrucomicrobia|c__Verrucomicrobiae|o__Verrucomicrobiales|f__Akkermansiaceae|g__Akkermansia|s__Akkermansia_muciniphila
Akkermansia muciniphila	SU	Cluster_170404	0.662212	k__Bacteria|p__Verrucomicrobia|c__Verrucomicrobiae|o__Verrucomicrobiales|f__Akkermansiaceae|g__Akkermansia|s__Akkermansia_muciniphila
Akkermansia muciniphila	SU	Cluster_171057	0.595375	k__Bacteria|p__Verrucomicrobia|c__Verrucomicrobiae|o__Verrucomicrobiales|f__Akkermansiaceae|g__Akkermansia|s__Akkermansia_muciniphila
Akkermansia muciniphila	SU	Cluster_171450	0.656314	k__Bacteria|p__Verrucomicrobia|c__Verrucomicrobiae|o__Verrucomicrobiales|f__Akkermansiaceae|g__Akkermansia|s__Akkermansia_muciniphila
Akkermansia muciniphila	SU	Cluster_172052	0.692789	k__Bacteria|p__Verrucomicrobia|c__Verrucomicrobiae|o__Verrucomicrobiales|f__Akkermansiaceae|g__Akkermansia|s__Akkermansia_muciniphila
Akkermansia muciniphila	SU	Cluster_172792	0.7092	k__Bacteria|p__Verrucomicrobia|c__Verrucomicrobiae|o__Verrucomicrobiales|f__Akkermansiaceae|g__Akkermansia|s__Akkermansia_muciniphila
Akkermansia muciniphila	SU	Cluster_175163	0.658279	k__Bacteria|p__Verrucomicrobia|c__Verrucomicrobiae|o__Verrucomicrobiales|f__Akkermansiaceae|g__Akkermansia|s__Akkermansia_muciniphila
Akkermansia muciniphila	SU	Cluster_178374	0.718373	k__Bacteria|p__Verrucomicrobia|c__Verrucomicrobiae|o__Verrucomicrobiales|f__Akkermansiaceae|g__Akkermansia|s__Akkermansia_muciniphila
Akkermansia muciniphila	SU	Cluster_18027	0.667496	k__Bacteria|p__Verrucomicrobia|c__Verrucomicrobiae|o__Verrucomicrobiales|f__Akkermansiaceae|g__Akkermansia|s__Akkermansia_muciniphila
Akkermansia muciniphila	SU	Cluster_187868	0.711874	k__Bacteria|p__Verrucomicrobia|c__Verrucomicrobiae|o__Verrucomicrobiales|f__Akkermansiaceae|g__Akkermansia|s__Akkermansia_muciniphila
Akkermansia muciniphila	SU	Cluster_192925	0.725211	k__Bacteria|p__Verrucomicrobia|c__Verrucomicrobiae|o__Verrucomicrobiales|f__Akkermansiaceae|g__Akkermansia|s__Akkermansia_muciniphila
Akkermansia muciniphila	SU	Cluster_193001	0.677374	k__Bacteria|p__Verrucomicrobia|c__Verrucomicrobiae|o__Verrucomicrobiales|f__Akkermansiaceae|g__Akkermansia|s__Akkermansia_muciniphila
Akkermansia muciniphila	SU	Cluster_194074	0.623776	k__Bacteria|p__Verrucomicrobia|c__Verrucomicrobiae|o__Verrucomicrobiales|f__Akkermansiaceae|g__Akkermansia|s__Akkermansia_muciniphila
Akkermansia muciniphila	SU	Cluster_194770	0.674483	k__Bacteria|p__Verrucomicrobia|c__Verrucomicrobiae|o__Verrucomicrobiales|f__Akkermansiaceae|g__Akkermansia|s__Akkermansia_muciniphila
Akkermansia muciniphila	SU	Cluster_196004	0.583203	k__Bacteria|p__Verrucomicrobia|c__Verrucomicrobiae|o__Verrucomicrobiales|f__Akkermansiaceae|g__Akkermansia|s__Akkermansia_muciniphila
Akkermansia muciniphila	SU	Cluster_205209	0.684818	k__Bacteria|p__Verrucomicrobia|c__Verrucomicrobiae|o__Verrucomicrobiales|f__Akkermansiaceae|g__Akkermansia|s__Akkermansia_muciniphila
Akkermansia muciniphila	SU	Cluster_205418	0.68085	k__Bacteria|p__Verrucomicrobia|c__Verrucomicrobiae|o__Verrucomicrobiales|f__Akkermansiaceae|g__Akkermansia|s__Akkermansia_muciniphila
Akkermansia muciniphila	SU	Cluster_206280	0.580361	k__Bacteria|p__Verrucomicrobia|c__Verrucomicrobiae|o__Verrucomicrobiales|f__Akkermansiaceae|g__Akkermansia|s__Akkermansia_muciniphila
Akkermansia muciniphila	SU	Cluster_213047	0.684483	k__Bacteria|p__Verrucomicrobia|c__Verrucomicrobiae|o__Verrucomicrobiales|f__Akkermansiaceae|g__Akkermansia|s__Akkermansia_muciniphila
Akkermansia muciniphila	SU	Cluster_213199	0.69668	k__Bacteria|p__Verrucomicrobia|c__Verrucomicrobiae|o__Verrucomicrobiales|f__Akkermansiaceae|g__Akkermansia|s__Akkermansia_muciniphila
Akkermansia muciniphila	SU	Cluster_223317	0.695188	k__Bacteria|p__Verrucomicrobia|c__Verrucomicrobiae|o__Verrucomicrobiales|f__Akkermansiaceae|g__Akkermansia|s__Akkermansia_muciniphila
Akkermansia muciniphila	SU	Cluster_223516	0.68291	k__Bacteria|p__Verrucomicrobia|c__Verrucomicrobiae|o__Verrucomicrobiales|f__Akkermansiaceae|g__Akkermansia|s__Akkermansia_muciniphila
Akkermansia muciniphila	SU	Cluster_223913	0.696414	k__Bacteria|p__Verrucomicrobia|c__Verrucomicrobiae|o__Verrucomicrobiales|f__Akkermansiaceae|g__Akkermansia|s__Akkermansia_muciniphila
Akkermansia muciniphila	SU	Cluster_224407	0.730457	k__Bacteria|p__Verrucomicrobia|c__Verrucomicrobiae|o__Verrucomicrobiales|f__Akkermansiaceae|g__Akkermansia|s__Akkermansia_muciniphila
Akkermansia muciniphila	SU	Cluster_224977	0.680959	k__Bacteria|p__Verrucomicrobia|c__Verrucomicrobiae|o__Verrucomicrobiales|f__Akkermansiaceae|g__Akkermansia|s__Akkermansia_muciniphila
Akkermansia muciniphila	SU	Cluster_224978	0.689563	k__Bacteria|p__Verrucomicrobia|c__Verrucomicrobiae|o__Verrucomicrobiales|f__Akkermansiaceae|g__Akkermansia|s__Akkermansia_muciniphila
Akkermansia muciniphila	SU	Cluster_22918	0.741074	k__Bacteria|p__Verrucomicrobia|c__Verrucomicrobiae|o__Verrucomicrobiales|f__Akkermansiaceae|g__Akkermansia|s__Akkermansia_muciniphila
Akkermansia muciniphila	SU	Cluster_27495	0.671874	k__Bacteria|p__Verrucomicrobia|c__Verrucomicrobiae|o__Verrucomicrobiales|f__Akkermansiaceae|g__Akkermansia|s__Akkermansia_muciniphila
Akkermansia muciniphila	SU	Cluster_32326	0.639159	k__Bacteria|p__Verrucomicrobia|c__Verrucomicrobiae|o__Verrucomicrobiales|f__Akkermansiaceae|g__Akkermansia|s__Akkermansia_muciniphila
Akkermansia muciniphila	SU	Cluster_33407	0.712397	k__Bacteria|p__Verrucomicrobia|c__Verrucomicrobiae|o__Verrucomicrobiales|f__Akkermansiaceae|g__Akkermansia|s__Akkermansia_muciniphila
Akkermansia muciniphila	SU	Cluster_37064	0.727831	k__Bacteria|p__Verrucomicrobia|c__Verrucomicrobiae|o__Verrucomicrobiales|f__Akkermansiaceae|g__Akkermansia|s__Akkermansia_muciniphila
Akkermansia muciniphila	SU	Cluster_37703	0.664177	k__Bacteria|p__Verrucomicrobia|c__Verrucomicrobiae|o__Verrucomicrobiales|f__Akkermansiaceae|g__Akkermansia|s__Akkermansia_muciniphila
Akkermansia muciniphila	SU	Cluster_40275	0.689287	k__Bacteria|p__Verrucomicrobia|c__Verrucomicrobiae|o__Verrucomicrobiales|f__Akkermansiaceae|g__Akkermansia|s__Akkermansia_muciniphila
Akkermansia muciniphila	SU	Cluster_40570	0.710698	k__Bacteria|p__Verrucomicrobia|c__Verrucomicrobiae|o__Verrucomicrobiales|f__Akkermansiaceae|g__Akkermansia|s__Akkermansia_muciniphila
Akkermansia muciniphila	SU	Cluster_40978	0.679083	k__Bacteria|p__Verrucomicrobia|c__Verrucomicrobiae|o__Verrucomicrobiales|f__Akkermansiaceae|g__Akkermansia|s__Akkermansia_muciniphila
Akkermansia muciniphila	SU	Cluster_42075	0.658703	k__Bacteria|p__Verrucomicrobia|c__Verrucomicrobiae|o__Verrucomicrobiales|f__Akkermansiaceae|g__Akkermansia|s__Akkermansia_muciniphila
Akkermansia muciniphila	SU	Cluster_42477	0.696699	k__Bacteria|p__Verrucomicrobia|c__Verrucomicrobiae|o__Verrucomicrobiales|f__Akkermansiaceae|g__Akkermansia|s__Akkermansia_muciniphila
Akkermansia muciniphila	SU	Cluster_42883	0.71759	k__Bacteria|p__Verrucomicrobia|c__Verrucomicrobiae|o__Verrucomicrobiales|f__Akkermansiaceae|g__Akkermansia|s__Akkermansia_muciniphila
Akkermansia muciniphila	SU	Cluster_43324	0.739767	k__Bacteria|p__Verrucomicrobia|c__Verrucomicrobiae|o__Verrucomicrobiales|f__Akkermansiaceae|g__Akkermansia|s__Akkermansia_muciniphila
Akkermansia muciniphila	SU	Cluster_43993	0.540334	k__Bacteria|p__Verrucomicrobia|c__Verrucomicrobiae|o__Verrucomicrobiales|f__Akkermansiaceae|g__Akkermansia|s__Akkermansia_muciniphila
Akkermansia muciniphila	SU	Cluster_44138	0.701669	k__Bacteria|p__Verrucomicrobia|c__Verrucomicrobiae|o__Verrucomicrobiales|f__Akkermansiaceae|g__Akkermansia|s__Akkermansia_muciniphila
Akkermansia muciniphila	SU	Cluster_44625	0.579033	k__Bacteria|p__Verrucomicrobia|c__Verrucomicrobiae|o__Verrucomicrobiales|f__Akkermansiaceae|g__Akkermansia|s__Akkermansia_muciniphila
Akkermansia muciniphila	SU	Cluster_45629	0.706506	k__Bacteria|p__Verrucomicrobia|c__Verrucomicrobiae|o__Verrucomicrobiales|f__Akkermansiaceae|g__Akkermansia|s__Akkermansia_muciniphila
Akkermansia muciniphila	SU	Cluster_459090	0.615135	k__Bacteria|p__Verrucomicrobia|c__Verrucomicrobiae|o__Verrucomicrobiales|f__Akkermansiaceae|g__Akkermansia|s__Akkermansia_muciniphila
Akkermansia muciniphila	SU	Cluster_46365	0.605602	k__Bacteria|p__Verrucomicrobia|c__Verrucomicrobiae|o__Verrucomicrobiales|f__Akkermansiaceae|g__Akkermansia|s__Akkermansia_muciniphila
Akkermansia muciniphila	SU	Cluster_46786	0.661298	k__Bacteria|p__Verrucomicrobia|c__Verrucomicrobiae|o__Verrucomicrobiales|f__Akkermansiaceae|g__Akkermansia|s__Akkermansia_muciniphila
Akkermansia muciniphila	SU	Cluster_46905	0.675666	k__Bacteria|p__Verrucomicrobia|c__Verrucomicrobiae|o__Verrucomicrobiales|f__Akkermansiaceae|g__Akkermansia|s__Akkermansia_muciniphila
Akkermansia muciniphila	SU	Cluster_47544	0.672137	k__Bacteria|p__Verrucomicrobia|c__Verrucomicrobiae|o__Verrucomicrobiales|f__Akkermansiaceae|g__Akkermansia|s__Akkermansia_muciniphila
Akkermansia muciniphila	SU	Cluster_48716	0.736529	k__Bacteria|p__Verrucomicrobia|c__Verrucomicrobiae|o__Verrucomicrobiales|f__Akkermansiaceae|g__Akkermansia|s__Akkermansia_muciniphila
Akkermansia muciniphila	SU	Cluster_49232	0.689568	k__Bacteria|p__Verrucomicrobia|c__Verrucomicrobiae|o__Verrucomicrobiales|f__Akkermansiaceae|g__Akkermansia|s__Akkermansia_muciniphila
Akkermansia muciniphila	SU	Cluster_49304	0.650022	k__Bacteria|p__Verrucomicrobia|c__Verrucomicrobiae|o__Verrucomicrobiales|f__Akkermansiaceae|g__Akkermansia|s__Akkermansia_muciniphila
Akkermansia muciniphila	SU	Cluster_50703	0.690555	k__Bacteria|p__Verrucomicrobia|c__Verrucomicrobiae|o__Verrucomicrobiales|f__Akkermansiaceae|g__Akkermansia|s__Akkermansia_muciniphila
Akkermansia muciniphila	SU	Cluster_51005	0.642829	k__Bacteria|p__Verrucomicrobia|c__Verrucomicrobiae|o__Verrucomicrobiales|f__Akkermansiaceae|g__Akkermansia|s__Akkermansia_muciniphila
Akkermansia muciniphila	SU	Cluster_51978	0.652114	k__Bacteria|p__Verrucomicrobia|c__Verrucomicrobiae|o__Verrucomicrobiales|f__Akkermansiaceae|g__Akkermansia|s__Akkermansia_muciniphila
Akkermansia muciniphila	SU	Cluster_52077	0.717525	k__Bacteria|p__Verrucomicrobia|c__Verrucomicrobiae|o__Verrucomicrobiales|f__Akkermansiaceae|g__Akkermansia|s__Akkermansia_muciniphila
Akkermansia muciniphila	SU	Cluster_53185	0.657828	k__Bacteria|p__Verrucomicrobia|c__Verrucomicrobiae|o__Verrucomicrobiales|f__Akkermansiaceae|g__Akkermansia|s__Akkermansia_muciniphila
Akkermansia muciniphila	SU	Cluster_56489	0.71995	k__Bacteria|p__Verrucomicrobia|c__Verrucomicrobiae|o__Verrucomicrobiales|f__Akkermansiaceae|g__Akkermansia|s__Akkermansia_muciniphila
Akkermansia muciniphila	SU	Cluster_57232	0.718122	k__Bacteria|p__Verrucomicrobia|c__Verrucomicrobiae|o__Verrucomicrobiales|f__Akkermansiaceae|g__Akkermansia|s__Akkermansia_muciniphila
Akkermansia muciniphila	SU	Cluster_59524	0.666781	k__Bacteria|p__Verrucomicrobia|c__Verrucomicrobiae|o__Verrucomicrobiales|f__Akkermansiaceae|g__Akkermansia|s__Akkermansia_muciniphila
Akkermansia muciniphila	SU	Cluster_59928	0.62358	k__Bacteria|p__Verrucomicrobia|c__Verrucomicrobiae|o__Verrucomicrobiales|f__Akkermansiaceae|g__Akkermansia|s__Akkermansia_muciniphila
Akkermansia muciniphila	SU	Cluster_60538	0.694407	k__Bacteria|p__Verrucomicrobia|c__Verrucomicrobiae|o__Verrucomicrobiales|f__Akkermansiaceae|g__Akkermansia|s__Akkermansia_muciniphila
Akkermansia muciniphila	SU	Cluster_63343	0.694652	k__Bacteria|p__Verrucomicrobia|c__Verrucomicrobiae|o__Verrucomicrobiales|f__Akkermansiaceae|g__Akkermansia|s__Akkermansia_muciniphila
Akkermansia muciniphila	SU	Cluster_64255	0.654833	k__Bacteria|p__Verrucomicrobia|c__Verrucomicrobiae|o__Verrucomicrobiales|f__Akkermansiaceae|g__Akkermansia|s__Akkermansia_muciniphila
Akkermansia muciniphila	SU	Cluster_65349	0.699388	k__Bacteria|p__Verrucomicrobia|c__Verrucomicrobiae|o__Verrucomicrobiales|f__Akkermansiaceae|g__Akkermansia|s__Akkermansia_muciniphila
Akkermansia muciniphila	SU	Cluster_65447	0.646287	k__Bacteria|p__Verrucomicrobia|c__Verrucomicrobiae|o__Verrucomicrobiales|f__Akkermansiaceae|g__Akkermansia|s__Akkermansia_muciniphila
Akkermansia muciniphila	SU	Cluster_65576	0.683969	k__Bacteria|p__Verrucomicrobia|c__Verrucomicrobiae|o__Verrucomicrobiales|f__Akkermansiaceae|g__Akkermansia|s__Akkermansia_muciniphila
Akkermansia muciniphila	SU	Cluster_68108	0.644399	k__Bacteria|p__Verrucomicrobia|c__Verrucomicrobiae|o__Verrucomicrobiales|f__Akkermansiaceae|g__Akkermansia|s__Akkermansia_muciniphila
Akkermansia muciniphila	SU	Cluster_68436	0.72368	k__Bacteria|p__Verrucomicrobia|c__Verrucomicrobiae|o__Verrucomicrobiales|f__Akkermansiaceae|g__Akkermansia|s__Akkermansia_muciniphila
Akkermansia muciniphila	SU	Cluster_699524	0.587326	k__Bacteria|p__Verrucomicrobia|c__Verrucomicrobiae|o__Verrucomicrobiales|f__Akkermansiaceae|g__Akkermansia|s__Akkermansia_muciniphila
Akkermansia muciniphila	SU	Cluster_71649	0.677308	k__Bacteria|p__Verrucomicrobia|c__Verrucomicrobiae|o__Verrucomicrobiales|f__Akkermansiaceae|g__Akkermansia|s__Akkermansia_muciniphila
Akkermansia muciniphila	SU	Cluster_72963	0.697171	k__Bacteria|p__Verrucomicrobia|c__Verrucomicrobiae|o__Verrucomicrobiales|f__Akkermansiaceae|g__Akkermansia|s__Akkermansia_muciniphila
Akkermansia muciniphila	SU	Cluster_73311	0.697031	k__Bacteria|p__Verrucomicrobia|c__Verrucomicrobiae|o__Verrucomicrobiales|f__Akkermansiaceae|g__Akkermansia|s__Akkermansia_muciniphila
Akkermansia muciniphila	SU	Cluster_73352	0.719432	k__Bacteria|p__Verrucomicrobia|c__Verrucomicrobiae|o__Verrucomicrobiales|f__Akkermansiaceae|g__Akkermansia|s__Akkermansia_muciniphila
Akkermansia muciniphila	SU	Cluster_73573	0.728654	k__Bacteria|p__Verrucomicrobia|c__Verrucomicrobiae|o__Verrucomicrobiales|f__Akkermansiaceae|g__Akkermansia|s__Akkermansia_muciniphila
Akkermansia muciniphila	SU	Cluster_79742	0.612008	k__Bacteria|p__Verrucomicrobia|c__Verrucomicrobiae|o__Verrucomicrobiales|f__Akkermansiaceae|g__Akkermansia|s__Akkermansia_muciniphila
Akkermansia muciniphila	SU	Cluster_84002	0.648974	k__Bacteria|p__Verrucomicrobia|c__Verrucomicrobiae|o__Verrucomicrobiales|f__Akkermansiaceae|g__Akkermansia|s__Akkermansia_muciniphila
Akkermansia muciniphila	SU	Cluster_85054	0.64316	k__Bacteria|p__Verrucomicrobia|c__Verrucomicrobiae|o__Verrucomicrobiales|f__Akkermansiaceae|g__Akkermansia|s__Akkermansia_muciniphila
Akkermansia muciniphila	SU	Cluster_86052	0.674973	k__Bacteria|p__Verrucomicrobia|c__Verrucomicrobiae|o__Verrucomicrobiales|f__Akkermansiaceae|g__Akkermansia|s__Akkermansia_muciniphila
Akkermansia muciniphila	SU	Cluster_89865	0.690776	k__Bacteria|p__Verrucomicrobia|c__Verrucomicrobiae|o__Verrucomicrobiales|f__Akkermansiaceae|g__Akkermansia|s__Akkermansia_muciniphila
Akkermansia muciniphila	SU	Cluster_95780	0.664139	k__Bacteria|p__Verrucomicrobia|c__Verrucomicrobiae|o__Verrucomicrobiales|f__Akkermansiaceae|g__Akkermansia|s__Akkermansia_muciniphila
Akkermansia muciniphila	SU	Cluster_98823	0.685425	k__Bacteria|p__Verrucomicrobia|c__Verrucomicrobiae|o__Verrucomicrobiales|f__Akkermansiaceae|g__Akkermansia|s__Akkermansia_muciniphila
Akkermansia muciniphila	SU	Cluster_99391	0.559552	k__Bacteria|p__Verrucomicrobia|c__Verrucomicrobiae|o__Verrucomicrobiales|f__Akkermansiaceae|g__Akkermansia|s__Akkermansia_muciniphila
Akkermansia muciniphila	SU	Cluster_162128	0.604714	k__Bacteria|p__Verrucomicrobia|c__Verrucomicrobiae|o__Verrucomicrobiales|f__Akkermansiaceae|g__Akkermansia|s__Akkermansia_muciniphila
Akkermansia muciniphila	SU	Cluster_36687	0.722436	k__Bacteria|p__Verrucomicrobia|c__Verrucomicrobiae|o__Verrucomicrobiales|f__Akkermansiaceae|g__Akkermansia|s__Akkermansia_muciniphila
Akkermansia muciniphila	SU	Cluster_44009	0.735333	k__Bacteria|p__Verrucomicrobia|c__Verrucomicrobiae|o__Verrucomicrobiales|f__Akkermansiaceae|g__Akkermansia|s__Akkermansia_muciniphila
Akkermansia muciniphila	SU	Cluster_46675	0.731032	k__Bacteria|p__Verrucomicrobia|c__Verrucomicrobiae|o__Verrucomicrobiales|f__Akkermansiaceae|g__Akkermansia|s__Akkermansia_muciniphila
Akkermansia muciniphila	SU	Cluster_79458	0.645478	k__Bacteria|p__Verrucomicrobia|c__Verrucomicrobiae|o__Verrucomicrobiales|f__Akkermansiaceae|g__Akkermansia|s__Akkermansia_muciniphila
Akkermansia muciniphila	SU	Cluster_29866	0.711214	k__Bacteria|p__Verrucomicrobia|c__Verrucomicrobiae|o__Verrucomicrobiales|f__Akkermansiaceae|g__Akkermansia|s__Akkermansia_muciniphila
Akkermansia muciniphila	SU	Cluster_46715	0.706219	k__Bacteria|p__Verrucomicrobia|c__Verrucomicrobiae|o__Verrucomicrobiales|f__Akkermansiaceae|g__Akkermansia|s__Akkermansia_muciniphila
Akkermansia muciniphila	SU	Cluster_41519	0.632384	k__Bacteria|p__Verrucomicrobia|c__Verrucomicrobiae|o__Verrucomicrobiales|f__Akkermansiaceae|g__Akkermansia|s__Akkermansia_muciniphila
Akkermansia muciniphila	SU	Cluster_39326	0.705198	k__Bacteria|p__Verrucomicrobia|c__Verrucomicrobiae|o__Verrucomicrobiales|f__Akkermansiaceae|g__Akkermansia|s__Akkermansia_muciniphila
Akkermansia muciniphila	SU	Cluster_61117	0.669781	k__Bacteria|p__Verrucomicrobia|c__Verrucomicrobiae|o__Verrucomicrobiales|f__Akkermansiaceae|g__Akkermansia|s__Akkermansia_muciniphila
Akkermansia muciniphila	SU	Cluster_146649	0.710617	k__Bacteria|p__Verrucomicrobia|c__Verrucomicrobiae|o__Verrucomicrobiales|f__Akkermansiaceae|g__Akkermansia|s__Akkermansia_muciniphila|t__Akkermansia_muciniphila_strain_ATCC_BAA-835_Muc
Akkermansia muciniphila	SU	Cluster_154582	0.714351	k__Bacteria|p__Verrucomicrobia|c__Verrucomicrobiae|o__Verrucomicrobiales|f__Akkermansiaceae|g__Akkermansia|s__Akkermansia_muciniphila|t__Akkermansia_muciniphila_strain_ATCC_BAA-835_Muc
Akkermansia muciniphila	SU	Cluster_23774	0.685259	k__Bacteria|p__Verrucomicrobia|c__Verrucomicrobiae|o__Verrucomicrobiales|f__Akkermansiaceae|g__Akkermansia|s__Akkermansia_muciniphila|t__Akkermansia_muciniphila_strain_ATCC_BAA-835_Muc
Akkermansia muciniphila	SU	Cluster_31665	0.700395	k__Bacteria|p__Verrucomicrobia|c__Verrucomicrobiae|o__Verrucomicrobiales|f__Akkermansiaceae|g__Akkermansia|s__Akkermansia_muciniphila|t__Akkermansia_muciniphila_strain_ATCC_BAA-835_Muc
Akkermansia muciniphila	SU	Cluster_66638	0.658376	k__Bacteria|p__Verrucomicrobia|c__Verrucomicrobiae|o__Verrucomicrobiales|f__Akkermansiaceae|g__Akkermansia|s__Akkermansia_muciniphila|t__Akkermansia_muciniphila_strain_ATCC_BAA-835_Muc
Akkermansia muciniphila	SU	Cluster_78106	0.761661	k__Bacteria|p__Verrucomicrobia|c__Verrucomicrobiae|o__Verrucomicrobiales|f__Akkermansiaceae|g__Akkermansia|s__Akkermansia_muciniphila|t__Akkermansia_muciniphila_strain_ATCC_BAA-835_Muc
Akkermansia muciniphila	SU	Cluster_193122	0.67587	k__Bacteria|p__Verrucomicrobia|c__Verrucomicrobiae|o__Verrucomicrobiales|f__Akkermansiaceae|g__Akkermansia|s__Akkermansia_muciniphila|t__Akkermansia_muciniphila_strain_ATCC_BAA-835_Muc
Akkermansia muciniphila	SU	Cluster_34054	0.670967	k__Bacteria|p__Verrucomicrobia|c__Verrucomicrobiae|o__Verrucomicrobiales|f__Akkermansiaceae|g__Akkermansia|s__Akkermansia_muciniphila|t__Akkermansia_muciniphila_strain_ATCC_BAA-835_Muc
Akkermansia muciniphila	SU	Cluster_38035	0.694505	k__Bacteria|p__Verrucomicrobia|c__Verrucomicrobiae|o__Verrucomicrobiales|f__Akkermansiaceae|g__Akkermansia|s__Akkermansia_muciniphila|t__Akkermansia_muciniphila_strain_ATCC_BAA-835_Muc
Akkermansia muciniphila	SU	Cluster_42800	0.723106	k__Bacteria|p__Verrucomicrobia|c__Verrucomicrobiae|o__Verrucomicrobiales|f__Akkermansiaceae|g__Akkermansia|s__Akkermansia_muciniphila|t__Akkermansia_muciniphila_strain_ATCC_BAA-835_Muc
Akkermansia muciniphila	SU	Cluster_54042	0.619013	k__Bacteria|p__Verrucomicrobia|c__Verrucomicrobiae|o__Verrucomicrobiales|f__Akkermansiaceae|g__Akkermansia|s__Akkermansia_muciniphila|t__Akkermansia_muciniphila_strain_ATCC_BAA-835_Muc
Akkermansia muciniphila	SU	Cluster_56483	0.70288	k__Bacteria|p__Verrucomicrobia|c__Verrucomicrobiae|o__Verrucomicrobiales|f__Akkermansiaceae|g__Akkermansia|s__Akkermansia_muciniphila|t__Akkermansia_muciniphila_strain_ATCC_BAA-835_Muc
Akkermansia muciniphila	SU	Cluster_170587	0.636807	k__Bacteria|p__Verrucomicrobia|c__Verrucomicrobiae|o__Verrucomicrobiales|f__Akkermansiaceae|g__Akkermansia|s__Akkermansia_muciniphila|t__Akkermansia_muciniphila_strain_ATCC_BAA-835_Muc
Akkermansia muciniphila	SU	Cluster_41680	0.722383	k__Bacteria|p__Verrucomicrobia|c__Verrucomicrobiae|o__Verrucomicrobiales|f__Akkermansiaceae|g__Akkermansia|s__Akkermansia_muciniphila|t__Akkermansia_muciniphila_strain_ATCC_BAA-835_Muc
Akkermansia muciniphila	SU	Cluster_56468	0.707599	k__Bacteria|p__Verrucomicrobia|c__Verrucomicrobiae|o__Verrucomicrobiales|f__Akkermansiaceae|g__Akkermansia|s__Akkermansia_muciniphila|t__Akkermansia_muciniphila_strain_ATCC_BAA-835_Muc
Akkermansia muciniphila	SU	Cluster_1002987	0.75952	k__Bacteria|p__Verrucomicrobia|c__Verrucomicrobiae|o__Verrucomicrobiales|f__Akkermansiaceae|g__Akkermansia|s__Akkermansia_muciniphila|t__Akkermansia_muciniphila_strain_ATCC_BAA-835_Muc
Akkermansia muciniphila	SU	Cluster_1031833	0.671251	k__Bacteria|p__Verrucomicrobia|c__Verrucomicrobiae|o__Verrucomicrobiales|f__Akkermansiaceae|g__Akkermansia|s__Akkermansia_muciniphila|t__Akkermansia_muciniphila_strain_ATCC_BAA-835_Muc
Akkermansia muciniphila	SU	Cluster_1060457	0.694706	k__Bacteria|p__Verrucomicrobia|c__Verrucomicrobiae|o__Verrucomicrobiales|f__Akkermansiaceae|g__Akkermansia|s__Akkermansia_muciniphila|t__Akkermansia_muciniphila_strain_ATCC_BAA-835_Muc
Akkermansia muciniphila	SU	Cluster_106849	0.644468	k__Bacteria|p__Verrucomicrobia|c__Verrucomicrobiae|o__Verrucomicrobiales|f__Akkermansiaceae|g__Akkermansia|s__Akkermansia_muciniphila|t__Akkermansia_muciniphila_strain_ATCC_BAA-835_Muc
Akkermansia muciniphila	SU	Cluster_109889	0.706634	k__Bacteria|p__Verrucomicrobia|c__Verrucomicrobiae|o__Verrucomicrobiales|f__Akkermansiaceae|g__Akkermansia|s__Akkermansia_muciniphila|t__Akkermansia_muciniphila_strain_ATCC_BAA-835_Muc
Akkermansia muciniphila	SU	Cluster_1126418	0.755866	k__Bacteria|p__Verrucomicrobia|c__Verrucomicrobiae|o__Verrucomicrobiales|f__Akkermansiaceae|g__Akkermansia|s__Akkermansia_muciniphila|t__Akkermansia_muciniphila_strain_ATCC_BAA-835_Muc
Akkermansia muciniphila	SU	Cluster_113743	0.709825	k__Bacteria|p__Verrucomicrobia|c__Verrucomicrobiae|o__Verrucomicrobiales|f__Akkermansiaceae|g__Akkermansia|s__Akkermansia_muciniphila|t__Akkermansia_muciniphila_strain_ATCC_BAA-835_Muc
Akkermansia muciniphila	SU	Cluster_1215082	0.7232	k__Bacteria|p__Verrucomicrobia|c__Verrucomicrobiae|o__Verrucomicrobiales|f__Akkermansiaceae|g__Akkermansia|s__Akkermansia_muciniphila|t__Akkermansia_muciniphila_strain_ATCC_BAA-835_Muc
Akkermansia muciniphila	SU	Cluster_125179	0.596337	k__Bacteria|p__Verrucomicrobia|c__Verrucomicrobiae|o__Verrucomicrobiales|f__Akkermansiaceae|g__Akkermansia|s__Akkermansia_muciniphila|t__Akkermansia_muciniphila_strain_ATCC_BAA-835_Muc
Akkermansia muciniphila	SU	Cluster_1258399	0.708357	k__Bacteria|p__Verrucomicrobia|c__Verrucomicrobiae|o__Verrucomicrobiales|f__Akkermansiaceae|g__Akkermansia|s__Akkermansia_muciniphila|t__Akkermansia_muciniphila_strain_ATCC_BAA-835_Muc
Akkermansia muciniphila	SU	Cluster_1281703	0.701924	k__Bacteria|p__Verrucomicrobia|c__Verrucomicrobiae|o__Verrucomicrobiales|f__Akkermansiaceae|g__Akkermansia|s__Akkermansia_muciniphila|t__Akkermansia_muciniphila_strain_ATCC_BAA-835_Muc
Akkermansia muciniphila	SU	Cluster_130542	0.683412	k__Bacteria|p__Verrucomicrobia|c__Verrucomicrobiae|o__Verrucomicrobiales|f__Akkermansiaceae|g__Akkermansia|s__Akkermansia_muciniphila|t__Akkermansia_muciniphila_strain_ATCC_BAA-835_Muc
Akkermansia muciniphila	SU	Cluster_132291	0.694137	k__Bacteria|p__Verrucomicrobia|c__Verrucomicrobiae|o__Verrucomicrobiales|f__Akkermansiaceae|g__Akkermansia|s__Akkermansia_muciniphila|t__Akkermansia_muciniphila_strain_ATCC_BAA-835_Muc
Akkermansia muciniphila	SU	Cluster_1355717	0.695451	k__Bacteria|p__Verrucomicrobia|c__Verrucomicrobiae|o__Verrucomicrobiales|f__Akkermansiaceae|g__Akkermansia|s__Akkermansia_muciniphila|t__Akkermansia_muciniphila_strain_ATCC_BAA-835_Muc
Akkermansia muciniphila	SU	Cluster_1362335	0.734085	k__Bacteria|p__Verrucomicrobia|c__Verrucomicrobiae|o__Verrucomicrobiales|f__Akkermansiaceae|g__Akkermansia|s__Akkermansia_muciniphila|t__Akkermansia_muciniphila_strain_ATCC_BAA-835_Muc
Akkermansia muciniphila	SU	Cluster_137464	0.691358	k__Bacteria|p__Verrucomicrobia|c__Verrucomicrobiae|o__Verrucomicrobiales|f__Akkermansiaceae|g__Akkermansia|s__Akkermansia_muciniphila|t__Akkermansia_muciniphila_strain_ATCC_BAA-835_Muc
Akkermansia muciniphila	SU	Cluster_1440372	0.644151	k__Bacteria|p__Verrucomicrobia|c__Verrucomicrobiae|o__Verrucomicrobiales|f__Akkermansiaceae|g__Akkermansia|s__Akkermansia_muciniphila|t__Akkermansia_muciniphila_strain_ATCC_BAA-835_Muc
Akkermansia muciniphila	SU	Cluster_146493	0.662081	k__Bacteria|p__Verrucomicrobia|c__Verrucomicrobiae|o__Verrucomicrobiales|f__Akkermansiaceae|g__Akkermansia|s__Akkermansia_muciniphila|t__Akkermansia_muciniphila_strain_ATCC_BAA-835_Muc
Akkermansia muciniphila	SU	Cluster_1481062	0.737826	k__Bacteria|p__Verrucomicrobia|c__Verrucomicrobiae|o__Verrucomicrobiales|f__Akkermansiaceae|g__Akkermansia|s__Akkermansia_muciniphila|t__Akkermansia_muciniphila_strain_ATCC_BAA-835_Muc
Akkermansia muciniphila	SU	Cluster_1492947	0.754789	k__Bacteria|p__Verrucomicrobia|c__Verrucomicrobiae|o__Verrucomicrobiales|f__Akkermansiaceae|g__Akkermansia|s__Akkermansia_muciniphila|t__Akkermansia_muciniphila_strain_ATCC_BAA-835_Muc
Akkermansia muciniphila	SU	Cluster_150457	0.566475	k__Bacteria|p__Verrucomicrobia|c__Verrucomicrobiae|o__Verrucomicrobiales|f__Akkermansiaceae|g__Akkermansia|s__Akkermansia_muciniphila|t__Akkermansia_muciniphila_strain_ATCC_BAA-835_Muc
Akkermansia muciniphila	SU	Cluster_1640395	0.667405	k__Bacteria|p__Verrucomicrobia|c__Verrucomicrobiae|o__Verrucomicrobiales|f__Akkermansiaceae|g__Akkermansia|s__Akkermansia_muciniphila|t__Akkermansia_muciniphila_strain_ATCC_BAA-835_Muc
Akkermansia muciniphila	SU	Cluster_165069	0.714441	k__Bacteria|p__Verrucomicrobia|c__Verrucomicrobiae|o__Verrucomicrobiales|f__Akkermansiaceae|g__Akkermansia|s__Akkermansia_muciniphila|t__Akkermansia_muciniphila_strain_ATCC_BAA-835_Muc
Akkermansia muciniphila	SU	Cluster_175703	0.754067	k__Bacteria|p__Verrucomicrobia|c__Verrucomicrobiae|o__Verrucomicrobiales|f__Akkermansiaceae|g__Akkermansia|s__Akkermansia_muciniphila|t__Akkermansia_muciniphila_strain_ATCC_BAA-835_Muc
Akkermansia muciniphila	SU	Cluster_179395	0.680667	k__Bacteria|p__Verrucomicrobia|c__Verrucomicrobiae|o__Verrucomicrobiales|f__Akkermansiaceae|g__Akkermansia|s__Akkermansia_muciniphila|t__Akkermansia_muciniphila_strain_ATCC_BAA-835_Muc
Akkermansia muciniphila	SU	Cluster_189603	0.713095	k__Bacteria|p__Verrucomicrobia|c__Verrucomicrobiae|o__Verrucomicrobiales|f__Akkermansiaceae|g__Akkermansia|s__Akkermansia_muciniphila|t__Akkermansia_muciniphila_strain_ATCC_BAA-835_Muc
Akkermansia muciniphila	SU	Cluster_192208	0.72234	k__Bacteria|p__Verrucomicrobia|c__Verrucomicrobiae|o__Verrucomicrobiales|f__Akkermansiaceae|g__Akkermansia|s__Akkermansia_muciniphila|t__Akkermansia_muciniphila_strain_ATCC_BAA-835_Muc
Akkermansia muciniphila	SU	Cluster_192680	0.675646	k__Bacteria|p__Verrucomicrobia|c__Verrucomicrobiae|o__Verrucomicrobiales|f__Akkermansiaceae|g__Akkermansia|s__Akkermansia_muciniphila|t__Akkermansia_muciniphila_strain_ATCC_BAA-835_Muc
Akkermansia muciniphila	SU	Cluster_193643	0.636537	k__Bacteria|p__Verrucomicrobia|c__Verrucomicrobiae|o__Verrucomicrobiales|f__Akkermansiaceae|g__Akkermansia|s__Akkermansia_muciniphila|t__Akkermansia_muciniphila_strain_ATCC_BAA-835_Muc
Akkermansia muciniphila	SU	Cluster_198243	0.627763	k__Bacteria|p__Verrucomicrobia|c__Verrucomicrobiae|o__Verrucomicrobiales|f__Akkermansiaceae|g__Akkermansia|s__Akkermansia_muciniphila|t__Akkermansia_muciniphila_strain_ATCC_BAA-835_Muc
Akkermansia muciniphila	SU	Cluster_198252	0.607842	k__Bacteria|p__Verrucomicrobia|c__Verrucomicrobiae|o__Verrucomicrobiales|f__Akkermansiaceae|g__Akkermansia|s__Akkermansia_muciniphila|t__Akkermansia_muciniphila_strain_ATCC_BAA-835_Muc
Akkermansia muciniphila	SU	Cluster_199354	0.715337	k__Bacteria|p__Verrucomicrobia|c__Verrucomicrobiae|o__Verrucomicrobiales|f__Akkermansiaceae|g__Akkermansia|s__Akkermansia_muciniphila|t__Akkermansia_muciniphila_strain_ATCC_BAA-835_Muc
Akkermansia muciniphila	SU	Cluster_20745	0.663451	k__Bacteria|p__Verrucomicrobia|c__Verrucomicrobiae|o__Verrucomicrobiales|f__Akkermansiaceae|g__Akkermansia|s__Akkermansia_muciniphila|t__Akkermansia_muciniphila_strain_ATCC_BAA-835_Muc
Akkermansia muciniphila	SU	Cluster_209278	0.640703	k__Bacteria|p__Verrucomicrobia|c__Verrucomicrobiae|o__Verrucomicrobiales|f__Akkermansiaceae|g__Akkermansia|s__Akkermansia_muciniphila|t__Akkermansia_muciniphila_strain_ATCC_BAA-835_Muc
Akkermansia muciniphila	SU	Cluster_215676	0.710644	k__Bacteria|p__Verrucomicrobia|c__Verrucomicrobiae|o__Verrucomicrobiales|f__Akkermansiaceae|g__Akkermansia|s__Akkermansia_muciniphila|t__Akkermansia_muciniphila_strain_ATCC_BAA-835_Muc
Akkermansia muciniphila	SU	Cluster_220119	0.66038	k__Bacteria|p__Verrucomicrobia|c__Verrucomicrobiae|o__Verrucomicrobiales|f__Akkermansiaceae|g__Akkermansia|s__Akkermansia_muciniphila|t__Akkermansia_muciniphila_strain_ATCC_BAA-835_Muc
Akkermansia muciniphila	SU	Cluster_27184	0.555738	k__Bacteria|p__Verrucomicrobia|c__Verrucomicrobiae|o__Verrucomicrobiales|f__Akkermansiaceae|g__Akkermansia|s__Akkermansia_muciniphila|t__Akkermansia_muciniphila_strain_ATCC_BAA-835_Muc
Akkermansia muciniphila	SU	Cluster_29692	0.735867	k__Bacteria|p__Verrucomicrobia|c__Verrucomicrobiae|o__Verrucomicrobiales|f__Akkermansiaceae|g__Akkermansia|s__Akkermansia_muciniphila|t__Akkermansia_muciniphila_strain_ATCC_BAA-835_Muc
Akkermansia muciniphila	SU	Cluster_30197	0.670094	k__Bacteria|p__Verrucomicrobia|c__Verrucomicrobiae|o__Verrucomicrobiales|f__Akkermansiaceae|g__Akkermansia|s__Akkermansia_muciniphila|t__Akkermansia_muciniphila_strain_ATCC_BAA-835_Muc
Akkermansia muciniphila	SU	Cluster_318607	0.739975	k__Bacteria|p__Verrucomicrobia|c__Verrucomicrobiae|o__Verrucomicrobiales|f__Akkermansiaceae|g__Akkermansia|s__Akkermansia_muciniphila|t__Akkermansia_muciniphila_strain_ATCC_BAA-835_Muc
Akkermansia muciniphila	SU	Cluster_35462	0.637509	k__Bacteria|p__Verrucomicrobia|c__Verrucomicrobiae|o__Verrucomicrobiales|f__Akkermansiaceae|g__Akkermansia|s__Akkermansia_muciniphila|t__Akkermansia_muciniphila_strain_ATCC_BAA-835_Muc
Akkermansia muciniphila	SU	Cluster_38020	0.710748	k__Bacteria|p__Verrucomicrobia|c__Verrucomicrobiae|o__Verrucomicrobiales|f__Akkermansiaceae|g__Akkermansia|s__Akkermansia_muciniphila|t__Akkermansia_muciniphila_strain_ATCC_BAA-835_Muc
Akkermansia muciniphila	SU	Cluster_38021	0.660591	k__Bacteria|p__Verrucomicrobia|c__Verrucomicrobiae|o__Verrucomicrobiales|f__Akkermansiaceae|g__Akkermansia|s__Akkermansia_muciniphila|t__Akkermansia_muciniphila_strain_ATCC_BAA-835_Muc
Akkermansia muciniphila	SU	Cluster_397436	0.754403	k__Bacteria|p__Verrucomicrobia|c__Verrucomicrobiae|o__Verrucomicrobiales|f__Akkermansiaceae|g__Akkermansia|s__Akkermansia_muciniphila|t__Akkermansia_muciniphila_strain_ATCC_BAA-835_Muc
Akkermansia muciniphila	SU	Cluster_41827	0.719092	k__Bacteria|p__Verrucomicrobia|c__Verrucomicrobiae|o__Verrucomicrobiales|f__Akkermansiaceae|g__Akkermansia|s__Akkermansia_muciniphila|t__Akkermansia_muciniphila_strain_ATCC_BAA-835_Muc
Akkermansia muciniphila	SU	Cluster_419778	0.66302	k__Bacteria|p__Verrucomicrobia|c__Verrucomicrobiae|o__Verrucomicrobiales|f__Akkermansiaceae|g__Akkermansia|s__Akkermansia_muciniphila|t__Akkermansia_muciniphila_strain_ATCC_BAA-835_Muc
Akkermansia muciniphila	SU	Cluster_43817	0.747734	k__Bacteria|p__Verrucomicrobia|c__Verrucomicrobiae|o__Verrucomicrobiales|f__Akkermansiaceae|g__Akkermansia|s__Akkermansia_muciniphila|t__Akkermansia_muciniphila_strain_ATCC_BAA-835_Muc
Akkermansia muciniphila	SU	Cluster_43963	0.731052	k__Bacteria|p__Verrucomicrobia|c__Verrucomicrobiae|o__Verrucomicrobiales|f__Akkermansiaceae|g__Akkermansia|s__Akkermansia_muciniphila|t__Akkermansia_muciniphila_strain_ATCC_BAA-835_Muc
Akkermansia muciniphila	SU	Cluster_47766	0.674058	k__Bacteria|p__Verrucomicrobia|c__Verrucomicrobiae|o__Verrucomicrobiales|f__Akkermansiaceae|g__Akkermansia|s__Akkermansia_muciniphila|t__Akkermansia_muciniphila_strain_ATCC_BAA-835_Muc
Akkermansia muciniphila	SU	Cluster_478784	0.709615	k__Bacteria|p__Verrucomicrobia|c__Verrucomicrobiae|o__Verrucomicrobiales|f__Akkermansiaceae|g__Akkermansia|s__Akkermansia_muciniphila|t__Akkermansia_muciniphila_strain_ATCC_BAA-835_Muc
Akkermansia muciniphila	SU	Cluster_483191	0.747987	k__Bacteria|p__Verrucomicrobia|c__Verrucomicrobiae|o__Verrucomicrobiales|f__Akkermansiaceae|g__Akkermansia|s__Akkermansia_muciniphila|t__Akkermansia_muciniphila_strain_ATCC_BAA-835_Muc
Akkermansia muciniphila	SU	Cluster_50530	0.699856	k__Bacteria|p__Verrucomicrobia|c__Verrucomicrobiae|o__Verrucomicrobiales|f__Akkermansiaceae|g__Akkermansia|s__Akkermansia_muciniphila|t__Akkermansia_muciniphila_strain_ATCC_BAA-835_Muc
Akkermansia muciniphila	SU	Cluster_54540	0.675179	k__Bacteria|p__Verrucomicrobia|c__Verrucomicrobiae|o__Verrucomicrobiales|f__Akkermansiaceae|g__Akkermansia|s__Akkermansia_muciniphila|t__Akkermansia_muciniphila_strain_ATCC_BAA-835_Muc
Akkermansia muciniphila	SU	Cluster_55029	0.681502	k__Bacteria|p__Verrucomicrobia|c__Verrucomicrobiae|o__Verrucomicrobiales|f__Akkermansiaceae|g__Akkermansia|s__Akkermansia_muciniphila|t__Akkermansia_muciniphila_strain_ATCC_BAA-835_Muc
Akkermansia muciniphila	SU	Cluster_555221	0.580562	k__Bacteria|p__Verrucomicrobia|c__Verrucomicrobiae|o__Verrucomicrobiales|f__Akkermansiaceae|g__Akkermansia|s__Akkermansia_muciniphila|t__Akkermansia_muciniphila_strain_ATCC_BAA-835_Muc
Akkermansia muciniphila	SU	Cluster_56866	0.716923	k__Bacteria|p__Verrucomicrobia|c__Verrucomicrobiae|o__Verrucomicrobiales|f__Akkermansiaceae|g__Akkermansia|s__Akkermansia_muciniphila|t__Akkermansia_muciniphila_strain_ATCC_BAA-835_Muc
Akkermansia muciniphila	SU	Cluster_580590	0.753213	k__Bacteria|p__Verrucomicrobia|c__Verrucomicrobiae|o__Verrucomicrobiales|f__Akkermansiaceae|g__Akkermansia|s__Akkermansia_muciniphila|t__Akkermansia_muciniphila_strain_ATCC_BAA-835_Muc
Akkermansia muciniphila	SU	Cluster_58259	0.620622	k__Bacteria|p__Verrucomicrobia|c__Verrucomicrobiae|o__Verrucomicrobiales|f__Akkermansiaceae|g__Akkermansia|s__Akkermansia_muciniphila|t__Akkermansia_muciniphila_strain_ATCC_BAA-835_Muc
Akkermansia muciniphila	SU	Cluster_587862	0.773698	k__Bacteria|p__Verrucomicrobia|c__Verrucomicrobiae|o__Verrucomicrobiales|f__Akkermansiaceae|g__Akkermansia|s__Akkermansia_muciniphila|t__Akkermansia_muciniphila_strain_ATCC_BAA-835_Muc
Akkermansia muciniphila	SU	Cluster_59481	0.683474	k__Bacteria|p__Verrucomicrobia|c__Verrucomicrobiae|o__Verrucomicrobiales|f__Akkermansiaceae|g__Akkermansia|s__Akkermansia_muciniphila|t__Akkermansia_muciniphila_strain_ATCC_BAA-835_Muc
Akkermansia muciniphila	SU	Cluster_59825	0.731397	k__Bacteria|p__Verrucomicrobia|c__Verrucomicrobiae|o__Verrucomicrobiales|f__Akkermansiaceae|g__Akkermansia|s__Akkermansia_muciniphila|t__Akkermansia_muciniphila_strain_ATCC_BAA-835_Muc
Akkermansia muciniphila	SU	Cluster_609880	0.765271	k__Bacteria|p__Verrucomicrobia|c__Verrucomicrobiae|o__Verrucomicrobiales|f__Akkermansiaceae|g__Akkermansia|s__Akkermansia_muciniphila|t__Akkermansia_muciniphila_strain_ATCC_BAA-835_Muc
Akkermansia muciniphila	SU	Cluster_61579	0.653824	k__Bacteria|p__Verrucomicrobia|c__Verrucomicrobiae|o__Verrucomicrobiales|f__Akkermansiaceae|g__Akkermansia|s__Akkermansia_muciniphila|t__Akkermansia_muciniphila_strain_ATCC_BAA-835_Muc
Akkermansia muciniphila	SU	Cluster_62559	0.685288	k__Bacteria|p__Verrucomicrobia|c__Verrucomicrobiae|o__Verrucomicrobiales|f__Akkermansiaceae|g__Akkermansia|s__Akkermansia_muciniphila|t__Akkermansia_muciniphila_strain_ATCC_BAA-835_Muc
Akkermansia muciniphila	SU	Cluster_64620	0.738494	k__Bacteria|p__Verrucomicrobia|c__Verrucomicrobiae|o__Verrucomicrobiales|f__Akkermansiaceae|g__Akkermansia|s__Akkermansia_muciniphila|t__Akkermansia_muciniphila_strain_ATCC_BAA-835_Muc
Akkermansia muciniphila	SU	Cluster_65591	0.601318	k__Bacteria|p__Verrucomicrobia|c__Verrucomicrobiae|o__Verrucomicrobiales|f__Akkermansiaceae|g__Akkermansia|s__Akkermansia_muciniphila|t__Akkermansia_muciniphila_strain_ATCC_BAA-835_Muc
Akkermansia muciniphila	SU	Cluster_66426	0.704111	k__Bacteria|p__Verrucomicrobia|c__Verrucomicrobiae|o__Verrucomicrobiales|f__Akkermansiaceae|g__Akkermansia|s__Akkermansia_muciniphila|t__Akkermansia_muciniphila_strain_ATCC_BAA-835_Muc
Akkermansia muciniphila	SU	Cluster_67289	0.673124	k__Bacteria|p__Verrucomicrobia|c__Verrucomicrobiae|o__Verrucomicrobiales|f__Akkermansiaceae|g__Akkermansia|s__Akkermansia_muciniphila|t__Akkermansia_muciniphila_strain_ATCC_BAA-835_Muc
Akkermansia muciniphila	SU	Cluster_68907	0.666105	k__Bacteria|p__Verrucomicrobia|c__Verrucomicrobiae|o__Verrucomicrobiales|f__Akkermansiaceae|g__Akkermansia|s__Akkermansia_muciniphila|t__Akkermansia_muciniphila_strain_ATCC_BAA-835_Muc
Akkermansia muciniphila	SU	Cluster_69885	0.775792	k__Bacteria|p__Verrucomicrobia|c__Verrucomicrobiae|o__Verrucomicrobiales|f__Akkermansiaceae|g__Akkermansia|s__Akkermansia_muciniphila|t__Akkermansia_muciniphila_strain_ATCC_BAA-835_Muc
Akkermansia muciniphila	SU	Cluster_71174	0.714866	k__Bacteria|p__Verrucomicrobia|c__Verrucomicrobiae|o__Verrucomicrobiales|f__Akkermansiaceae|g__Akkermansia|s__Akkermansia_muciniphila|t__Akkermansia_muciniphila_strain_ATCC_BAA-835_Muc
Akkermansia muciniphila	SU	Cluster_80528	0.745869	k__Bacteria|p__Verrucomicrobia|c__Verrucomicrobiae|o__Verrucomicrobiales|f__Akkermansiaceae|g__Akkermansia|s__Akkermansia_muciniphila|t__Akkermansia_muciniphila_strain_ATCC_BAA-835_Muc
Akkermansia muciniphila	SU	Cluster_821200	0.678037	k__Bacteria|p__Verrucomicrobia|c__Verrucomicrobiae|o__Verrucomicrobiales|f__Akkermansiaceae|g__Akkermansia|s__Akkermansia_muciniphila|t__Akkermansia_muciniphila_strain_ATCC_BAA-835_Muc
Akkermansia muciniphila	SU	Cluster_8282	0.726962	k__Bacteria|p__Verrucomicrobia|c__Verrucomicrobiae|o__Verrucomicrobiales|f__Akkermansiaceae|g__Akkermansia|s__Akkermansia_muciniphila|t__Akkermansia_muciniphila_strain_ATCC_BAA-835_Muc
Akkermansia muciniphila	SU	Cluster_84495	0.626726	k__Bacteria|p__Verrucomicrobia|c__Verrucomicrobiae|o__Verrucomicrobiales|f__Akkermansiaceae|g__Akkermansia|s__Akkermansia_muciniphila|t__Akkermansia_muciniphila_strain_ATCC_BAA-835_Muc
Akkermansia muciniphila	SU	Cluster_86313	0.731506	k__Bacteria|p__Verrucomicrobia|c__Verrucomicrobiae|o__Verrucomicrobiales|f__Akkermansiaceae|g__Akkermansia|s__Akkermansia_muciniphila|t__Akkermansia_muciniphila_strain_ATCC_BAA-835_Muc
Akkermansia muciniphila	SU	Cluster_86453	0.687039	k__Bacteria|p__Verrucomicrobia|c__Verrucomicrobiae|o__Verrucomicrobiales|f__Akkermansiaceae|g__Akkermansia|s__Akkermansia_muciniphila|t__Akkermansia_muciniphila_strain_ATCC_BAA-835_Muc
Akkermansia muciniphila	SU	Cluster_868381	0.54037	k__Bacteria|p__Verrucomicrobia|c__Verrucomicrobiae|o__Verrucomicrobiales|f__Akkermansiaceae|g__Akkermansia|s__Akkermansia_muciniphila|t__Akkermansia_muciniphila_strain_ATCC_BAA-835_Muc
Akkermansia muciniphila	SU	Cluster_87011	0.74616	k__Bacteria|p__Verrucomicrobia|c__Verrucomicrobiae|o__Verrucomicrobiales|f__Akkermansiaceae|g__Akkermansia|s__Akkermansia_muciniphila|t__Akkermansia_muciniphila_strain_ATCC_BAA-835_Muc
Akkermansia muciniphila	SU	Cluster_886053	0.72488	k__Bacteria|p__Verrucomicrobia|c__Verrucomicrobiae|o__Verrucomicrobiales|f__Akkermansiaceae|g__Akkermansia|s__Akkermansia_muciniphila|t__Akkermansia_muciniphila_strain_ATCC_BAA-835_Muc
Akkermansia muciniphila	SU	Cluster_89294	0.69719	k__Bacteria|p__Verrucomicrobia|c__Verrucomicrobiae|o__Verrucomicrobiales|f__Akkermansiaceae|g__Akkermansia|s__Akkermansia_muciniphila|t__Akkermansia_muciniphila_strain_ATCC_BAA-835_Muc
Akkermansia muciniphila	SU	Cluster_899426	0.703765	k__Bacteria|p__Verrucomicrobia|c__Verrucomicrobiae|o__Verrucomicrobiales|f__Akkermansiaceae|g__Akkermansia|s__Akkermansia_muciniphila|t__Akkermansia_muciniphila_strain_ATCC_BAA-835_Muc
Akkermansia muciniphila	SU	Cluster_914675	0.66128	k__Bacteria|p__Verrucomicrobia|c__Verrucomicrobiae|o__Verrucomicrobiales|f__Akkermansiaceae|g__Akkermansia|s__Akkermansia_muciniphila|t__Akkermansia_muciniphila_strain_ATCC_BAA-835_Muc
Akkermansia muciniphila	SU	Cluster_975522	0.757687	k__Bacteria|p__Verrucomicrobia|c__Verrucomicrobiae|o__Verrucomicrobiales|f__Akkermansiaceae|g__Akkermansia|s__Akkermansia_muciniphila|t__Akkermansia_muciniphila_strain_ATCC_BAA-835_Muc
Akkermansia muciniphila	SU	Cluster_984443	0.716601	k__Bacteria|p__Verrucomicrobia|c__Verrucomicrobiae|o__Verrucomicrobiales|f__Akkermansiaceae|g__Akkermansia|s__Akkermansia_muciniphila|t__Akkermansia_muciniphila_strain_ATCC_BAA-835_Muc
Akkermansia muciniphila	SU	Cluster_116511	0.701815	k__Bacteria|p__Verrucomicrobia|c__Verrucomicrobiae|o__Verrucomicrobiales|f__Akkermansiaceae|g__Akkermansia|s__Akkermansia_muciniphila|t__Akkermansia_muciniphila_strain_ATCC_BAA-835_Muc
Akkermansia muciniphila	SU	Cluster_118500	0.590145	k__Bacteria|p__Verrucomicrobia|c__Verrucomicrobiae|o__Verrucomicrobiales|f__Akkermansiaceae|g__Akkermansia|s__Akkermansia_muciniphila|t__Akkermansia_muciniphila_strain_ATCC_BAA-835_Muc
Akkermansia muciniphila	SU	Cluster_130991	0.726026	k__Bacteria|p__Verrucomicrobia|c__Verrucomicrobiae|o__Verrucomicrobiales|f__Akkermansiaceae|g__Akkermansia|s__Akkermansia_muciniphila|t__Akkermansia_muciniphila_strain_ATCC_BAA-835_Muc
Akkermansia muciniphila	SU	Cluster_142290	0.71774	k__Bacteria|p__Verrucomicrobia|c__Verrucomicrobiae|o__Verrucomicrobiales|f__Akkermansiaceae|g__Akkermansia|s__Akkermansia_muciniphila|t__Akkermansia_muciniphila_strain_ATCC_BAA-835_Muc
Akkermansia muciniphila	SU	Cluster_143482	0.699712	k__Bacteria|p__Verrucomicrobia|c__Verrucomicrobiae|o__Verrucomicrobiales|f__Akkermansiaceae|g__Akkermansia|s__Akkermansia_muciniphila|t__Akkermansia_muciniphila_strain_ATCC_BAA-835_Muc
Akkermansia muciniphila	SU	Cluster_1477991	0.701551	k__Bacteria|p__Verrucomicrobia|c__Verrucomicrobiae|o__Verrucomicrobiales|f__Akkermansiaceae|g__Akkermansia|s__Akkermansia_muciniphila|t__Akkermansia_muciniphila_strain_ATCC_BAA-835_Muc
Akkermansia muciniphila	SU	Cluster_1486867	0.674698	k__Bacteria|p__Verrucomicrobia|c__Verrucomicrobiae|o__Verrucomicrobiales|f__Akkermansiaceae|g__Akkermansia|s__Akkermansia_muciniphila|t__Akkermansia_muciniphila_strain_ATCC_BAA-835_Muc
Akkermansia muciniphila	SU	Cluster_1517171	0.666109	k__Bacteria|p__Verrucomicrobia|c__Verrucomicrobiae|o__Verrucomicrobiales|f__Akkermansiaceae|g__Akkermansia|s__Akkermansia_muciniphila|t__Akkermansia_muciniphila_strain_ATCC_BAA-835_Muc
Akkermansia muciniphila	SU	Cluster_154044	0.662116	k__Bacteria|p__Verrucomicrobia|c__Verrucomicrobiae|o__Verrucomicrobiales|f__Akkermansiaceae|g__Akkermansia|s__Akkermansia_muciniphila|t__Akkermansia_muciniphila_strain_ATCC_BAA-835_Muc
Akkermansia muciniphila	SU	Cluster_157981	0.707618	k__Bacteria|p__Verrucomicrobia|c__Verrucomicrobiae|o__Verrucomicrobiales|f__Akkermansiaceae|g__Akkermansia|s__Akkermansia_muciniphila|t__Akkermansia_muciniphila_strain_ATCC_BAA-835_Muc
Akkermansia muciniphila	SU	Cluster_201125	0.635816	k__Bacteria|p__Verrucomicrobia|c__Verrucomicrobiae|o__Verrucomicrobiales|f__Akkermansiaceae|g__Akkermansia|s__Akkermansia_muciniphila|t__Akkermansia_muciniphila_strain_ATCC_BAA-835_Muc
Akkermansia muciniphila	SU	Cluster_222801	0.689912	k__Bacteria|p__Verrucomicrobia|c__Verrucomicrobiae|o__Verrucomicrobiales|f__Akkermansiaceae|g__Akkermansia|s__Akkermansia_muciniphila|t__Akkermansia_muciniphila_strain_ATCC_BAA-835_Muc
Akkermansia muciniphila	SU	Cluster_28819	0.683038	k__Bacteria|p__Verrucomicrobia|c__Verrucomicrobiae|o__Verrucomicrobiales|f__Akkermansiaceae|g__Akkermansia|s__Akkermansia_muciniphila|t__Akkermansia_muciniphila_strain_ATCC_BAA-835_Muc
Akkermansia muciniphila	SU	Cluster_35205	0.677081	k__Bacteria|p__Verrucomicrobia|c__Verrucomicrobiae|o__Verrucomicrobiales|f__Akkermansiaceae|g__Akkermansia|s__Akkermansia_muciniphila|t__Akkermansia_muciniphila_strain_ATCC_BAA-835_Muc
Akkermansia muciniphila	SU	Cluster_40347	0.68203	k__Bacteria|p__Verrucomicrobia|c__Verrucomicrobiae|o__Verrucomicrobiales|f__Akkermansiaceae|g__Akkermansia|s__Akkermansia_muciniphila|t__Akkermansia_muciniphila_strain_ATCC_BAA-835_Muc
Akkermansia muciniphila	SU	Cluster_431293	0.671365	k__Bacteria|p__Verrucomicrobia|c__Verrucomicrobiae|o__Verrucomicrobiales|f__Akkermansiaceae|g__Akkermansia|s__Akkermansia_muciniphila|t__Akkermansia_muciniphila_strain_ATCC_BAA-835_Muc
Akkermansia muciniphila	SU	Cluster_45009	0.733139	k__Bacteria|p__Verrucomicrobia|c__Verrucomicrobiae|o__Verrucomicrobiales|f__Akkermansiaceae|g__Akkermansia|s__Akkermansia_muciniphila|t__Akkermansia_muciniphila_strain_ATCC_BAA-835_Muc
Akkermansia muciniphila	SU	Cluster_48781	0.701669	k__Bacteria|p__Verrucomicrobia|c__Verrucomicrobiae|o__Verrucomicrobiales|f__Akkermansiaceae|g__Akkermansia|s__Akkermansia_muciniphila|t__Akkermansia_muciniphila_strain_ATCC_BAA-835_Muc
Akkermansia muciniphila	SU	Cluster_48787	0.689084	k__Bacteria|p__Verrucomicrobia|c__Verrucomicrobiae|o__Verrucomicrobiales|f__Akkermansiaceae|g__Akkermansia|s__Akkermansia_muciniphila|t__Akkermansia_muciniphila_strain_ATCC_BAA-835_Muc
Akkermansia muciniphila	SU	Cluster_61274	0.678806	k__Bacteria|p__Verrucomicrobia|c__Verrucomicrobiae|o__Verrucomicrobiales|f__Akkermansiaceae|g__Akkermansia|s__Akkermansia_muciniphila|t__Akkermansia_muciniphila_strain_ATCC_BAA-835_Muc
Akkermansia muciniphila	SU	Cluster_61790	0.720986	k__Bacteria|p__Verrucomicrobia|c__Verrucomicrobiae|o__Verrucomicrobiales|f__Akkermansiaceae|g__Akkermansia|s__Akkermansia_muciniphila|t__Akkermansia_muciniphila_strain_ATCC_BAA-835_Muc
Akkermansia muciniphila	SU	Cluster_61989	0.623048	k__Bacteria|p__Verrucomicrobia|c__Verrucomicrobiae|o__Verrucomicrobiales|f__Akkermansiaceae|g__Akkermansia|s__Akkermansia_muciniphila|t__Akkermansia_muciniphila_strain_ATCC_BAA-835_Muc
Akkermansia muciniphila	SU	Cluster_65329	0.542033	k__Bacteria|p__Verrucomicrobia|c__Verrucomicrobiae|o__Verrucomicrobiales|f__Akkermansiaceae|g__Akkermansia|s__Akkermansia_muciniphila|t__Akkermansia_muciniphila_strain_ATCC_BAA-835_Muc
Akkermansia muciniphila	SU	Cluster_67372	0.679368	k__Bacteria|p__Verrucomicrobia|c__Verrucomicrobiae|o__Verrucomicrobiales|f__Akkermansiaceae|g__Akkermansia|s__Akkermansia_muciniphila|t__Akkermansia_muciniphila_strain_ATCC_BAA-835_Muc
Akkermansia muciniphila	SU	Cluster_70072	0.731054	k__Bacteria|p__Verrucomicrobia|c__Verrucomicrobiae|o__Verrucomicrobiales|f__Akkermansiaceae|g__Akkermansia|s__Akkermansia_muciniphila|t__Akkermansia_muciniphila_strain_ATCC_BAA-835_Muc
Akkermansia muciniphila	SU	Cluster_80640	0.74064	k__Bacteria|p__Verrucomicrobia|c__Verrucomicrobiae|o__Verrucomicrobiales|f__Akkermansiaceae|g__Akkermansia|s__Akkermansia_muciniphila|t__Akkermansia_muciniphila_strain_ATCC_BAA-835_Muc
Akkermansia muciniphila	SU	Cluster_1658149	0.745943	k__Bacteria|p__Verrucomicrobia|c__Verrucomicrobiae|o__Verrucomicrobiales|f__Akkermansiaceae|g__Akkermansia|s__Akkermansia_muciniphila|t__Akkermansia_muciniphila_strain_ATCC_BAA-835_Muc
Akkermansia muciniphila	SU	Cluster_10423	0.690232	k__Bacteria|p__Verrucomicrobia|c__Verrucomicrobiae|o__Verrucomicrobiales|f__Akkermansiaceae|g__Akkermansia|s__Akkermansia_muciniphila|t__Akkermansia_muciniphila_strain_ATCC_BAA-835_Muc
Akkermansia muciniphila	SU	Cluster_135138	0.699828	k__Bacteria|p__Verrucomicrobia|c__Verrucomicrobiae|o__Verrucomicrobiales|f__Akkermansiaceae|g__Akkermansia|s__Akkermansia_muciniphila|t__Akkermansia_muciniphila_strain_ATCC_BAA-835_Muc
Akkermansia muciniphila	SU	Cluster_18453	0.693088	k__Bacteria|p__Verrucomicrobia|c__Verrucomicrobiae|o__Verrucomicrobiales|f__Akkermansiaceae|g__Akkermansia|s__Akkermansia_muciniphila|t__Akkermansia_muciniphila_strain_ATCC_BAA-835_Muc
Akkermansia muciniphila	SU	Cluster_196953	0.698009	k__Bacteria|p__Verrucomicrobia|c__Verrucomicrobiae|o__Verrucomicrobiales|f__Akkermansiaceae|g__Akkermansia|s__Akkermansia_muciniphila|t__Akkermansia_muciniphila_strain_ATCC_BAA-835_Muc
Akkermansia muciniphila	SU	Cluster_20862	0.738792	k__Bacteria|p__Verrucomicrobia|c__Verrucomicrobiae|o__Verrucomicrobiales|f__Akkermansiaceae|g__Akkermansia|s__Akkermansia_muciniphila|t__Akkermansia_muciniphila_strain_ATCC_BAA-835_Muc
Akkermansia muciniphila	SU	Cluster_221529	0.662731	k__Bacteria|p__Verrucomicrobia|c__Verrucomicrobiae|o__Verrucomicrobiales|f__Akkermansiaceae|g__Akkermansia|s__Akkermansia_muciniphila|t__Akkermansia_muciniphila_strain_ATCC_BAA-835_Muc
Akkermansia muciniphila	SU	Cluster_27872	0.655198	k__Bacteria|p__Verrucomicrobia|c__Verrucomicrobiae|o__Verrucomicrobiales|f__Akkermansiaceae|g__Akkermansia|s__Akkermansia_muciniphila|t__Akkermansia_muciniphila_strain_ATCC_BAA-835_Muc
Akkermansia muciniphila	SU	Cluster_30866	0.729762	k__Bacteria|p__Verrucomicrobia|c__Verrucomicrobiae|o__Verrucomicrobiales|f__Akkermansiaceae|g__Akkermansia|s__Akkermansia_muciniphila|t__Akkermansia_muciniphila_strain_ATCC_BAA-835_Muc
Akkermansia muciniphila	SU	Cluster_38429	0.740531	k__Bacteria|p__Verrucomicrobia|c__Verrucomicrobiae|o__Verrucomicrobiales|f__Akkermansiaceae|g__Akkermansia|s__Akkermansia_muciniphila|t__Akkermansia_muciniphila_strain_ATCC_BAA-835_Muc
Akkermansia muciniphila	SU	Cluster_38626	0.613764	k__Bacteria|p__Verrucomicrobia|c__Verrucomicrobiae|o__Verrucomicrobiales|f__Akkermansiaceae|g__Akkermansia|s__Akkermansia_muciniphila|t__Akkermansia_muciniphila_strain_ATCC_BAA-835_Muc
Akkermansia muciniphila	SU	Cluster_45413	0.664581	k__Bacteria|p__Verrucomicrobia|c__Verrucomicrobiae|o__Verrucomicrobiales|f__Akkermansiaceae|g__Akkermansia|s__Akkermansia_muciniphila|t__Akkermansia_muciniphila_strain_ATCC_BAA-835_Muc
Akkermansia muciniphila	SU	Cluster_52156	0.672329	k__Bacteria|p__Verrucomicrobia|c__Verrucomicrobiae|o__Verrucomicrobiales|f__Akkermansiaceae|g__Akkermansia|s__Akkermansia_muciniphila|t__Akkermansia_muciniphila_strain_ATCC_BAA-835_Muc
Akkermansia muciniphila	SU	Cluster_59575	0.686173	k__Bacteria|p__Verrucomicrobia|c__Verrucomicrobiae|o__Verrucomicrobiales|f__Akkermansiaceae|g__Akkermansia|s__Akkermansia_muciniphila|t__Akkermansia_muciniphila_strain_ATCC_BAA-835_Muc
Akkermansia muciniphila	SU	Cluster_59790	0.654947	k__Bacteria|p__Verrucomicrobia|c__Verrucomicrobiae|o__Verrucomicrobiales|f__Akkermansiaceae|g__Akkermansia|s__Akkermansia_muciniphila|t__Akkermansia_muciniphila_strain_ATCC_BAA-835_Muc
Akkermansia muciniphila	SU	Cluster_42028	0.672819	k__Bacteria|p__Verrucomicrobia|c__Verrucomicrobiae|o__Verrucomicrobiales|f__Akkermansiaceae|g__Akkermansia|s__Akkermansia_muciniphila|t__Akkermansia_muciniphila_strain_ATCC_BAA-835_Muc
Akkermansia muciniphila	SU	Cluster_73488	0.640706	k__Bacteria|p__Verrucomicrobia|c__Verrucomicrobiae|o__Verrucomicrobiales|f__Akkermansiaceae|g__Akkermansia|s__Akkermansia_muciniphila|t__Akkermansia_muciniphila_strain_ATCC_BAA-835_Muc
Akkermansia muciniphila	SU	Cluster_42614	0.559426	k__Bacteria|p__Verrucomicrobia|c__Verrucomicrobiae|o__Verrucomicrobiales|f__Akkermansiaceae|g__Akkermansia|s__Akkermansia_muciniphila|t__Akkermansia_muciniphila_strain_ATCC_BAA-835_Muc
Akkermansia muciniphila	UPI	Cluster_1201026	0.720346	k__Bacteria|p__Verrucomicrobia|c__Verrucomicrobiae|o__Verrucomicrobiales|f__Akkermansiaceae|g__Akkermansia|s__Akkermansia_muciniphila
Akkermansia muciniphila	UPI	Cluster_1229022	0.697838	k__Bacteria|p__Verrucomicrobia|c__Verrucomicrobiae|o__Verrucomicrobiales|f__Akkermansiaceae|g__Akkermansia|s__Akkermansia_muciniphila
Akkermansia muciniphila	UPI	Cluster_147855	0.655359	k__Bacteria|p__Verrucomicrobia|c__Verrucomicrobiae|o__Verrucomicrobiales|f__Akkermansiaceae|g__Akkermansia|s__Akkermansia_muciniphila
Akkermansia muciniphila	UPI	Cluster_21370	0.701239	k__Bacteria|p__Verrucomicrobia|c__Verrucomicrobiae|o__Verrucomicrobiales|f__Akkermansiaceae|g__Akkermansia|s__Akkermansia_muciniphila
Akkermansia muciniphila	UPI	Cluster_254478	0.518061	k__Bacteria|p__Verrucomicrobia|c__Verrucomicrobiae|o__Verrucomicrobiales|f__Akkermansiaceae|g__Akkermansia|s__Akkermansia_muciniphila
Akkermansia muciniphila	UPI	Cluster_359394	0.756993	k__Bacteria|p__Verrucomicrobia|c__Verrucomicrobiae|o__Verrucomicrobiales|f__Akkermansiaceae|g__Akkermansia|s__Akkermansia_muciniphila
Akkermansia muciniphila	UPI	Cluster_51047	0.647957	k__Bacteria|p__Verrucomicrobia|c__Verrucomicrobiae|o__Verrucomicrobiales|f__Akkermansiaceae|g__Akkermansia|s__Akkermansia_muciniphila
Akkermansia muciniphila	UPI	Cluster_667911	0.664907	k__Bacteria|p__Verrucomicrobia|c__Verrucomicrobiae|o__Verrucomicrobiales|f__Akkermansiaceae|g__Akkermansia|s__Akkermansia_muciniphila
Akkermansia muciniphila	UPI	Cluster_1440145	0.699765	k__Bacteria|p__Verrucomicrobia|c__Verrucomicrobiae|o__Verrucomicrobiales|f__Akkermansiaceae|g__Akkermansia|s__Akkermansia_muciniphila
Akkermansia muciniphila	UPI	Cluster_715557	0.634664	k__Bacteria|p__Verrucomicrobia|c__Verrucomicrobiae|o__Verrucomicrobiales|f__Akkermansiaceae|g__Akkermansia|s__Akkermansia_muciniphila
Akkermansia muciniphila	UPI	Cluster_176905	0.734952	k__Bacteria|p__Verrucomicrobia|c__Verrucomicrobiae|o__Verrucomicrobiales|f__Akkermansiaceae|g__Akkermansia|s__Akkermansia_muciniphila
Akkermansia sp KLE1798	NH	Cluster_1070636	0.585177	k__Bacteria|p__Verrucomicrobia|c__Verrucomicrobiae|o__Verrucomicrobiales|f__Akkermansiaceae|g__Akkermansia|s__Akkermansia_sp_KLE1798
Akkermansia sp KLE1798	NH	Cluster_1281164	0.590782	k__Bacteria|p__Verrucomicrobia|c__Verrucomicrobiae|o__Verrucomicrobiales|f__Akkermansiaceae|g__Akkermansia|s__Akkermansia_sp_KLE1798
Akkermansia sp KLE1798	NH	Cluster_1283100	0.603987	k__Bacteria|p__Verrucomicrobia|c__Verrucomicrobiae|o__Verrucomicrobiales|f__Akkermansiaceae|g__Akkermansia|s__Akkermansia_sp_KLE1798
Akkermansia sp KLE1798	NH	Cluster_1314116	0.678811	k__Bacteria|p__Verrucomicrobia|c__Verrucomicrobiae|o__Verrucomicrobiales|f__Akkermansiaceae|g__Akkermansia|s__Akkermansia_sp_KLE1798
Akkermansia sp KLE1798	NH	Cluster_1467282	0.653951	k__Bacteria|p__Verrucomicrobia|c__Verrucomicrobiae|o__Verrucomicrobiales|f__Akkermansiaceae|g__Akkermansia|s__Akkermansia_sp_KLE1798
Akkermansia sp KLE1798	NH	Cluster_1594402	0.582265	k__Bacteria|p__Verrucomicrobia|c__Verrucomicrobiae|o__Verrucomicrobiales|f__Akkermansiaceae|g__Akkermansia|s__Akkermansia_sp_KLE1798
Akkermansia sp KLE1798	NH	Cluster_477801	0.510847	k__Bacteria|p__Verrucomicrobia|c__Verrucomicrobiae|o__Verrucomicrobiales|f__Akkermansiaceae|g__Akkermansia|s__Akkermansia_sp_KLE1798
Akkermansia sp KLE1798	NH	Cluster_695846	0.693851	k__Bacteria|p__Verrucomicrobia|c__Verrucomicrobiae|o__Verrucomicrobiales|f__Akkermansiaceae|g__Akkermansia|s__Akkermansia_sp_KLE1798
Akkermansia sp KLE1798	NH	Cluster_996504	0.713686	k__Bacteria|p__Verrucomicrobia|c__Verrucomicrobiae|o__Verrucomicrobiales|f__Akkermansiaceae|g__Akkermansia|s__Akkermansia_sp_KLE1798
Akkermansia sp KLE1798	RH	Cluster_1105683	0.666613	k__Bacteria|p__Verrucomicrobia|c__Verrucomicrobiae|o__Verrucomicrobiales|f__Akkermansiaceae|g__Akkermansia|s__Akkermansia_sp_KLE1798
Akkermansia sp KLE1798	RH	Cluster_1243246	0.434893	k__Bacteria|p__Verrucomicrobia|c__Verrucomicrobiae|o__Verrucomicrobiales|f__Akkermansiaceae|g__Akkermansia|s__Akkermansia_sp_KLE1798
Akkermansia sp KLE1798	RH	Cluster_1333050	0.31928	k__Bacteria|p__Verrucomicrobia|c__Verrucomicrobiae|o__Verrucomicrobiales|f__Akkermansiaceae|g__Akkermansia|s__Akkermansia_sp_KLE1798
Akkermansia sp KLE1798	RH	Cluster_173732	0.619859	k__Bacteria|p__Verrucomicrobia|c__Verrucomicrobiae|o__Verrucomicrobiales|f__Akkermansiaceae|g__Akkermansia|s__Akkermansia_sp_KLE1798
Akkermansia sp KLE1798	RH	Cluster_184390	0.0163264	k__Bacteria|p__Verrucomicrobia|c__Verrucomicrobiae|o__Verrucomicrobiales|f__Akkermansiaceae|g__Akkermansia|s__Akkermansia_sp_KLE1798
Akkermansia sp KLE1798	RH	Cluster_217697	0.574796	k__Bacteria|p__Verrucomicrobia|c__Verrucomicrobiae|o__Verrucomicrobiales|f__Akkermansiaceae|g__Akkermansia|s__Akkermansia_sp_KLE1798
Akkermansia sp KLE1798	RH	Cluster_341115	0.335214	k__Bacteria|p__Verrucomicrobia|c__Verrucomicrobiae|o__Verrucomicrobiales|f__Akkermansiaceae|g__Akkermansia|s__Akkermansia_sp_KLE1798
Akkermansia sp KLE1798	RH	Cluster_36214	0.680323	k__Bacteria|p__Verrucomicrobia|c__Verrucomicrobiae|o__Verrucomicrobiales|f__Akkermansiaceae|g__Akkermansia|s__Akkermansia_sp_KLE1798
Akkermansia sp KLE1798	RH	Cluster_47938	0.735203	k__Bacteria|p__Verrucomicrobia|c__Verrucomicrobiae|o__Verrucomicrobiales|f__Akkermansiaceae|g__Akkermansia|s__Akkermansia_sp_KLE1798
Akkermansia sp KLE1798	RH	Cluster_53777	0.710777	k__Bacteria|p__Verrucomicrobia|c__Verrucomicrobiae|o__Verrucomicrobiales|f__Akkermansiaceae|g__Akkermansia|s__Akkermansia_sp_KLE1798
Akkermansia sp KLE1798	RH	Cluster_538993	0.124254	k__Bacteria|p__Verrucomicrobia|c__Verrucomicrobiae|o__Verrucomicrobiales|f__Akkermansiaceae|g__Akkermansia|s__Akkermansia_sp_KLE1798
Akkermansia sp KLE1798	RH	Cluster_610344	0.620808	k__Bacteria|p__Verrucomicrobia|c__Verrucomicrobiae|o__Verrucomicrobiales|f__Akkermansiaceae|g__Akkermansia|s__Akkermansia_sp_KLE1798
Akkermansia sp KLE1798	RH	Cluster_643258	0.527928	k__Bacteria|p__Verrucomicrobia|c__Verrucomicrobiae|o__Verrucomicrobiales|f__Akkermansiaceae|g__Akkermansia|s__Akkermansia_sp_KLE1798
Akkermansia sp KLE1798	RH	Cluster_644434	0.0487651	k__Bacteria|p__Verrucomicrobia|c__Verrucomicrobiae|o__Verrucomicrobiales|f__Akkermansiaceae|g__Akkermansia|s__Akkermansia_sp_KLE1798
Akkermansia sp KLE1798	RH	Cluster_71848	0.695749	k__Bacteria|p__Verrucomicrobia|c__Verrucomicrobiae|o__Verrucomicrobiales|f__Akkermansiaceae|g__Akkermansia|s__Akkermansia_sp_KLE1798
Akkermansia sp KLE1798	RH	Cluster_792495	0.571926	k__Bacteria|p__Verrucomicrobia|c__Verrucomicrobiae|o__Verrucomicrobiales|f__Akkermansiaceae|g__Akkermansia|s__Akkermansia_sp_KLE1798
Akkermansia sp KLE1798	RH	Cluster_984704	0.0713873	k__Bacteria|p__Verrucomicrobia|c__Verrucomicrobiae|o__Verrucomicrobiales|f__Akkermansiaceae|g__Akkermansia|s__Akkermansia_sp_KLE1798
Akkermansia sp KLE1798	SC	Cluster_18225	0.666281	k__Bacteria|p__Verrucomicrobia|c__Verrucomicrobiae|o__Verrucomicrobiales|f__Akkermansiaceae|g__Akkermansia|s__Akkermansia_sp_KLE1798
Akkermansia sp KLE1798	SC	Cluster_25699	0.631701	k__Bacteria|p__Verrucomicrobia|c__Verrucomicrobiae|o__Verrucomicrobiales|f__Akkermansiaceae|g__Akkermansia|s__Akkermansia_sp_KLE1798
Akkermansia sp KLE1798	SC	Cluster_26233	0.665205	k__Bacteria|p__Verrucomicrobia|c__Verrucomicrobiae|o__Verrucomicrobiales|f__Akkermansiaceae|g__Akkermansia|s__Akkermansia_sp_KLE1798
Akkermansia sp KLE1798	SC	Cluster_69098	0.509482	k__Bacteria|p__Verrucomicrobia|c__Verrucomicrobiae|o__Verrucomicrobiales|f__Akkermansiaceae|g__Akkermansia|s__Akkermansia_sp_KLE1798
Akkermansia sp KLE1798	SC	Cluster_19272	0.642193	k__Bacteria|p__Verrucomicrobia|c__Verrucomicrobiae|o__Verrucomicrobiales|f__Akkermansiaceae|g__Akkermansia|s__Akkermansia_sp_KLE1798
Akkermansia sp KLE1798	SC	Cluster_68921	0.736443	k__Bacteria|p__Verrucomicrobia|c__Verrucomicrobiae|o__Verrucomicrobiales|f__Akkermansiaceae|g__Akkermansia|s__Akkermansia_sp_KLE1798
Akkermansia sp KLE1798	SC	Cluster_36218	0.65033	k__Bacteria|p__Verrucomicrobia|c__Verrucomicrobiae|o__Verrucomicrobiales|f__Akkermansiaceae|g__Akkermansia|s__Akkermansia_sp_KLE1798
Akkermansia sp KLE1798	SC	Cluster_71959	0.564434	k__Bacteria|p__Verrucomicrobia|c__Verrucomicrobiae|o__Verrucomicrobiales|f__Akkermansiaceae|g__Akkermansia|s__Akkermansia_sp_KLE1798
Akkermansia sp KLE1798	SC	Cluster_52243	0.676154	k__Bacteria|p__Verrucomicrobia|c__Verrucomicrobiae|o__Verrucomicrobiales|f__Akkermansiaceae|g__Akkermansia|s__Akkermansia_sp_KLE1798
Akkermansia sp KLE1798	SC	Cluster_62350	0.710663	k__Bacteria|p__Verrucomicrobia|c__Verrucomicrobiae|o__Verrucomicrobiales|f__Akkermansiaceae|g__Akkermansia|s__Akkermansia_sp_KLE1798
Akkermansia sp KLE1798	SC	Cluster_131899	0.67042	k__Bacteria|p__Verrucomicrobia|c__Verrucomicrobiae|o__Verrucomicrobiales|f__Akkermansiaceae|g__Akkermansia|s__Akkermansia_sp_KLE1798
Akkermansia sp KLE1798	SC	Cluster_18889	0.562988	k__Bacteria|p__Verrucomicrobia|c__Verrucomicrobiae|o__Verrucomicrobiales|f__Akkermansiaceae|g__Akkermansia|s__Akkermansia_sp_KLE1798
Akkermansia sp KLE1798	SC	Cluster_20323	0.727367	k__Bacteria|p__Verrucomicrobia|c__Verrucomicrobiae|o__Verrucomicrobiales|f__Akkermansiaceae|g__Akkermansia|s__Akkermansia_sp_KLE1798
Akkermansia sp KLE1798	SC	Cluster_20557	0.714515	k__Bacteria|p__Verrucomicrobia|c__Verrucomicrobiae|o__Verrucomicrobiales|f__Akkermansiaceae|g__Akkermansia|s__Akkermansia_sp_KLE1798
Akkermansia sp KLE1798	SC	Cluster_21000	0.668463	k__Bacteria|p__Verrucomicrobia|c__Verrucomicrobiae|o__Verrucomicrobiales|f__Akkermansiaceae|g__Akkermansia|s__Akkermansia_sp_KLE1798
Akkermansia sp KLE1798	SC	Cluster_24179	0.661658	k__Bacteria|p__Verrucomicrobia|c__Verrucomicrobiae|o__Verrucomicrobiales|f__Akkermansiaceae|g__Akkermansia|s__Akkermansia_sp_KLE1798
Akkermansia sp KLE1798	SC	Cluster_24935	0.662269	k__Bacteria|p__Verrucomicrobia|c__Verrucomicrobiae|o__Verrucomicrobiales|f__Akkermansiaceae|g__Akkermansia|s__Akkermansia_sp_KLE1798
Akkermansia sp KLE1798	SC	Cluster_25431	0.579264	k__Bacteria|p__Verrucomicrobia|c__Verrucomicrobiae|o__Verrucomicrobiales|f__Akkermansiaceae|g__Akkermansia|s__Akkermansia_sp_KLE1798
Akkermansia sp KLE1798	SC	Cluster_25515	0.65604	k__Bacteria|p__Verrucomicrobia|c__Verrucomicrobiae|o__Verrucomicrobiales|f__Akkermansiaceae|g__Akkermansia|s__Akkermansia_sp_KLE1798
Akkermansia sp KLE1798	SC	Cluster_31137	0.649176	k__Bacteria|p__Verrucomicrobia|c__Verrucomicrobiae|o__Verrucomicrobiales|f__Akkermansiaceae|g__Akkermansia|s__Akkermansia_sp_KLE1798
Akkermansia sp KLE1798	SC	Cluster_32494	0.732043	k__Bacteria|p__Verrucomicrobia|c__Verrucomicrobiae|o__Verrucomicrobiales|f__Akkermansiaceae|g__Akkermansia|s__Akkermansia_sp_KLE1798
Akkermansia sp KLE1798	SC	Cluster_33251	0.648098	k__Bacteria|p__Verrucomicrobia|c__Verrucomicrobiae|o__Verrucomicrobiales|f__Akkermansiaceae|g__Akkermansia|s__Akkermansia_sp_KLE1798
Akkermansia sp KLE1798	SC	Cluster_33848	0.701739	k__Bacteria|p__Verrucomicrobia|c__Verrucomicrobiae|o__Verrucomicrobiales|f__Akkermansiaceae|g__Akkermansia|s__Akkermansia_sp_KLE1798
Akkermansia sp KLE1798	SC	Cluster_37520	0.685247	k__Bacteria|p__Verrucomicrobia|c__Verrucomicrobiae|o__Verrucomicrobiales|f__Akkermansiaceae|g__Akkermansia|s__Akkermansia_sp_KLE1798
Akkermansia sp KLE1798	SC	Cluster_39164	0.697385	k__Bacteria|p__Verrucomicrobia|c__Verrucomicrobiae|o__Verrucomicrobiales|f__Akkermansiaceae|g__Akkermansia|s__Akkermansia_sp_KLE1798
Akkermansia sp KLE1798	SC	Cluster_39166	0.751802	k__Bacteria|p__Verrucomicrobia|c__Verrucomicrobiae|o__Verrucomicrobiales|f__Akkermansiaceae|g__Akkermansia|s__Akkermansia_sp_KLE1798
Akkermansia sp KLE1798	SC	Cluster_40696	0.685363	k__Bacteria|p__Verrucomicrobia|c__Verrucomicrobiae|o__Verrucomicrobiales|f__Akkermansiaceae|g__Akkermansia|s__Akkermansia_sp_KLE1798
Akkermansia sp KLE1798	SC	Cluster_41037	0.660236	k__Bacteria|p__Verrucomicrobia|c__Verrucomicrobiae|o__Verrucomicrobiales|f__Akkermansiaceae|g__Akkermansia|s__Akkermansia_sp_KLE1798
Akkermansia sp KLE1798	SC	Cluster_41570	0.712252	k__Bacteria|p__Verrucomicrobia|c__Verrucomicrobiae|o__Verrucomicrobiales|f__Akkermansiaceae|g__Akkermansia|s__Akkermansia_sp_KLE1798
Akkermansia sp KLE1798	SC	Cluster_43278	0.731726	k__Bacteria|p__Verrucomicrobia|c__Verrucomicrobiae|o__Verrucomicrobiales|f__Akkermansiaceae|g__Akkermansia|s__Akkermansia_sp_KLE1798
Akkermansia sp KLE1798	SC	Cluster_44384	0.670833	k__Bacteria|p__Verrucomicrobia|c__Verrucomicrobiae|o__Verrucomicrobiales|f__Akkermansiaceae|g__Akkermansia|s__Akkermansia_sp_KLE1798
Akkermansia sp KLE1798	SC	Cluster_45859	0.629335	k__Bacteria|p__Verrucomicrobia|c__Verrucomicrobiae|o__Verrucomicrobiales|f__Akkermansiaceae|g__Akkermansia|s__Akkermansia_sp_KLE1798
Akkermansia sp KLE1798	SC	Cluster_46142	0.733206	k__Bacteria|p__Verrucomicrobia|c__Verrucomicrobiae|o__Verrucomicrobiales|f__Akkermansiaceae|g__Akkermansia|s__Akkermansia_sp_KLE1798
Akkermansia sp KLE1798	SC	Cluster_46768	0.685837	k__Bacteria|p__Verrucomicrobia|c__Verrucomicrobiae|o__Verrucomicrobiales|f__Akkermansiaceae|g__Akkermansia|s__Akkermansia_sp_KLE1798
Akkermansia sp KLE1798	SC	Cluster_54968	0.647764	k__Bacteria|p__Verrucomicrobia|c__Verrucomicrobiae|o__Verrucomicrobiales|f__Akkermansiaceae|g__Akkermansia|s__Akkermansia_sp_KLE1798
Akkermansia sp KLE1798	SC	Cluster_58187	0.655068	k__Bacteria|p__Verrucomicrobia|c__Verrucomicrobiae|o__Verrucomicrobiales|f__Akkermansiaceae|g__Akkermansia|s__Akkermansia_sp_KLE1798
Akkermansia sp KLE1798	SC	Cluster_60950	0.728778	k__Bacteria|p__Verrucomicrobia|c__Verrucomicrobiae|o__Verrucomicrobiales|f__Akkermansiaceae|g__Akkermansia|s__Akkermansia_sp_KLE1798
Akkermansia sp KLE1798	SC	Cluster_63909	0.715331	k__Bacteria|p__Verrucomicrobia|c__Verrucomicrobiae|o__Verrucomicrobiales|f__Akkermansiaceae|g__Akkermansia|s__Akkermansia_sp_KLE1798
Akkermansia sp KLE1798	SC	Cluster_69339	0.723745	k__Bacteria|p__Verrucomicrobia|c__Verrucomicrobiae|o__Verrucomicrobiales|f__Akkermansiaceae|g__Akkermansia|s__Akkermansia_sp_KLE1798
Akkermansia sp KLE1798	SC	Cluster_71569	0.715662	k__Bacteria|p__Verrucomicrobia|c__Verrucomicrobiae|o__Verrucomicrobiales|f__Akkermansiaceae|g__Akkermansia|s__Akkermansia_sp_KLE1798
Akkermansia sp KLE1798	SC	Cluster_21252	0.644116	k__Bacteria|p__Verrucomicrobia|c__Verrucomicrobiae|o__Verrucomicrobiales|f__Akkermansiaceae|g__Akkermansia|s__Akkermansia_sp_KLE1798
Akkermansia sp KLE1798	SC	Cluster_217995	0.72843	k__Bacteria|p__Verrucomicrobia|c__Verrucomicrobiae|o__Verrucomicrobiales|f__Akkermansiaceae|g__Akkermansia|s__Akkermansia_sp_KLE1798
Akkermansia sp KLE1798	SC	Cluster_22514	0.746697	k__Bacteria|p__Verrucomicrobia|c__Verrucomicrobiae|o__Verrucomicrobiales|f__Akkermansiaceae|g__Akkermansia|s__Akkermansia_sp_KLE1798
Akkermansia sp KLE1798	SC	Cluster_22736	0.657871	k__Bacteria|p__Verrucomicrobia|c__Verrucomicrobiae|o__Verrucomicrobiales|f__Akkermansiaceae|g__Akkermansia|s__Akkermansia_sp_KLE1798
Akkermansia sp KLE1798	SC	Cluster_25250	0.715391	k__Bacteria|p__Verrucomicrobia|c__Verrucomicrobiae|o__Verrucomicrobiales|f__Akkermansiaceae|g__Akkermansia|s__Akkermansia_sp_KLE1798
Akkermansia sp KLE1798	SC	Cluster_26476	0.643614	k__Bacteria|p__Verrucomicrobia|c__Verrucomicrobiae|o__Verrucomicrobiales|f__Akkermansiaceae|g__Akkermansia|s__Akkermansia_sp_KLE1798
Akkermansia sp KLE1798	SC	Cluster_30664	0.733673	k__Bacteria|p__Verrucomicrobia|c__Verrucomicrobiae|o__Verrucomicrobiales|f__Akkermansiaceae|g__Akkermansia|s__Akkermansia_sp_KLE1798
Akkermansia sp KLE1798	SC	Cluster_30943	0.699337	k__Bacteria|p__Verrucomicrobia|c__Verrucomicrobiae|o__Verrucomicrobiales|f__Akkermansiaceae|g__Akkermansia|s__Akkermansia_sp_KLE1798
Akkermansia sp KLE1798	SC	Cluster_31059	0.682125	k__Bacteria|p__Verrucomicrobia|c__Verrucomicrobiae|o__Verrucomicrobiales|f__Akkermansiaceae|g__Akkermansia|s__Akkermansia_sp_KLE1798
Akkermansia sp KLE1798	SC	Cluster_36263	0.668551	k__Bacteria|p__Verrucomicrobia|c__Verrucomicrobiae|o__Verrucomicrobiales|f__Akkermansiaceae|g__Akkermansia|s__Akkermansia_sp_KLE1798
Akkermansia sp KLE1798	SC	Cluster_36375	0.577517	k__Bacteria|p__Verrucomicrobia|c__Verrucomicrobiae|o__Verrucomicrobiales|f__Akkermansiaceae|g__Akkermansia|s__Akkermansia_sp_KLE1798
Akkermansia sp KLE1798	SC	Cluster_36818	0.656043	k__Bacteria|p__Verrucomicrobia|c__Verrucomicrobiae|o__Verrucomicrobiales|f__Akkermansiaceae|g__Akkermansia|s__Akkermansia_sp_KLE1798
Akkermansia sp KLE1798	SC	Cluster_39325	0.658305	k__Bacteria|p__Verrucomicrobia|c__Verrucomicrobiae|o__Verrucomicrobiales|f__Akkermansiaceae|g__Akkermansia|s__Akkermansia_sp_KLE1798
Akkermansia sp KLE1798	SC	Cluster_39955	0.678679	k__Bacteria|p__Verrucomicrobia|c__Verrucomicrobiae|o__Verrucomicrobiales|f__Akkermansiaceae|g__Akkermansia|s__Akkermansia_sp_KLE1798
Akkermansia sp KLE1798	SC	Cluster_43242	0.666506	k__Bacteria|p__Verrucomicrobia|c__Verrucomicrobiae|o__Verrucomicrobiales|f__Akkermansiaceae|g__Akkermansia|s__Akkermansia_sp_KLE1798
Akkermansia sp KLE1798	SC	Cluster_44897	0.732555	k__Bacteria|p__Verrucomicrobia|c__Verrucomicrobiae|o__Verrucomicrobiales|f__Akkermansiaceae|g__Akkermansia|s__Akkermansia_sp_KLE1798
Akkermansia sp KLE1798	SC	Cluster_46661	0.718817	k__Bacteria|p__Verrucomicrobia|c__Verrucomicrobiae|o__Verrucomicrobiales|f__Akkermansiaceae|g__Akkermansia|s__Akkermansia_sp_KLE1798
Akkermansia sp KLE1798	SC	Cluster_53838	0.725491	k__Bacteria|p__Verrucomicrobia|c__Verrucomicrobiae|o__Verrucomicrobiales|f__Akkermansiaceae|g__Akkermansia|s__Akkermansia_sp_KLE1798
Akkermansia sp KLE1798	SC	Cluster_53903	0.689601	k__Bacteria|p__Verrucomicrobia|c__Verrucomicrobiae|o__Verrucomicrobiales|f__Akkermansiaceae|g__Akkermansia|s__Akkermansia_sp_KLE1798
Akkermansia sp KLE1798	SC	Cluster_56581	0.71219	k__Bacteria|p__Verrucomicrobia|c__Verrucomicrobiae|o__Verrucomicrobiales|f__Akkermansiaceae|g__Akkermansia|s__Akkermansia_sp_KLE1798
Akkermansia sp KLE1798	SC	Cluster_59228	0.613172	k__Bacteria|p__Verrucomicrobia|c__Verrucomicrobiae|o__Verrucomicrobiales|f__Akkermansiaceae|g__Akkermansia|s__Akkermansia_sp_KLE1798
Akkermansia sp KLE1798	SC	Cluster_59284	0.670799	k__Bacteria|p__Verrucomicrobia|c__Verrucomicrobiae|o__Verrucomicrobiales|f__Akkermansiaceae|g__Akkermansia|s__Akkermansia_sp_KLE1798
Akkermansia sp KLE1798	SC	Cluster_61229	0.697855	k__Bacteria|p__Verrucomicrobia|c__Verrucomicrobiae|o__Verrucomicrobiales|f__Akkermansiaceae|g__Akkermansia|s__Akkermansia_sp_KLE1798
Akkermansia sp KLE1798	SC	Cluster_63230	0.732008	k__Bacteria|p__Verrucomicrobia|c__Verrucomicrobiae|o__Verrucomicrobiales|f__Akkermansiaceae|g__Akkermansia|s__Akkermansia_sp_KLE1798
Akkermansia sp KLE1798	SC	Cluster_64230	0.717667	k__Bacteria|p__Verrucomicrobia|c__Verrucomicrobiae|o__Verrucomicrobiales|f__Akkermansiaceae|g__Akkermansia|s__Akkermansia_sp_KLE1798
Akkermansia sp KLE1798	SC	Cluster_66885	0.717791	k__Bacteria|p__Verrucomicrobia|c__Verrucomicrobiae|o__Verrucomicrobiales|f__Akkermansiaceae|g__Akkermansia|s__Akkermansia_sp_KLE1798
Akkermansia sp KLE1798	SC	Cluster_67506	0.660693	k__Bacteria|p__Verrucomicrobia|c__Verrucomicrobiae|o__Verrucomicrobiales|f__Akkermansiaceae|g__Akkermansia|s__Akkermansia_sp_KLE1798
Akkermansia sp KLE1798	SC	Cluster_68176	0.610714	k__Bacteria|p__Verrucomicrobia|c__Verrucomicrobiae|o__Verrucomicrobiales|f__Akkermansiaceae|g__Akkermansia|s__Akkermansia_sp_KLE1798
Akkermansia sp KLE1798	SC	Cluster_70039	0.703333	k__Bacteria|p__Verrucomicrobia|c__Verrucomicrobiae|o__Verrucomicrobiales|f__Akkermansiaceae|g__Akkermansia|s__Akkermansia_sp_KLE1798
Akkermansia sp KLE1798	SC	Cluster_71367	0.699636	k__Bacteria|p__Verrucomicrobia|c__Verrucomicrobiae|o__Verrucomicrobiales|f__Akkermansiaceae|g__Akkermansia|s__Akkermansia_sp_KLE1798
Akkermansia sp KLE1798	SC	Cluster_85631	0.570855	k__Bacteria|p__Verrucomicrobia|c__Verrucomicrobiae|o__Verrucomicrobiales|f__Akkermansiaceae|g__Akkermansia|s__Akkermansia_sp_KLE1798
Akkermansia sp KLE1798	SC	Cluster_94075	0.619504	k__Bacteria|p__Verrucomicrobia|c__Verrucomicrobiae|o__Verrucomicrobiales|f__Akkermansiaceae|g__Akkermansia|s__Akkermansia_sp_KLE1798
Akkermansia sp KLE1798	SC	Cluster_49570	0.699153	k__Bacteria|p__Verrucomicrobia|c__Verrucomicrobiae|o__Verrucomicrobiales|f__Akkermansiaceae|g__Akkermansia|s__Akkermansia_sp_KLE1798
Akkermansia sp KLE1798	SC	Cluster_63604	0.631918	k__Bacteria|p__Verrucomicrobia|c__Verrucomicrobiae|o__Verrucomicrobiales|f__Akkermansiaceae|g__Akkermansia|s__Akkermansia_sp_KLE1798
Akkermansia sp KLE1798	SC	Cluster_33045	0.724282	k__Bacteria|p__Verrucomicrobia|c__Verrucomicrobiae|o__Verrucomicrobiales|f__Akkermansiaceae|g__Akkermansia|s__Akkermansia_sp_KLE1798
Akkermansia sp KLE1798	SC	Cluster_38472	0.705673	k__Bacteria|p__Verrucomicrobia|c__Verrucomicrobiae|o__Verrucomicrobiales|f__Akkermansiaceae|g__Akkermansia|s__Akkermansia_sp_KLE1798
Akkermansia sp KLE1798	SC	Cluster_39337	0.504983	k__Bacteria|p__Verrucomicrobia|c__Verrucomicrobiae|o__Verrucomicrobiales|f__Akkermansiaceae|g__Akkermansia|s__Akkermansia_sp_KLE1798
Akkermansia sp KLE1798	SC	Cluster_40906	0.729018	k__Bacteria|p__Verrucomicrobia|c__Verrucomicrobiae|o__Verrucomicrobiales|f__Akkermansiaceae|g__Akkermansia|s__Akkermansia_sp_KLE1798
Akkermansia sp KLE1798	SC	Cluster_41679	0.689874	k__Bacteria|p__Verrucomicrobia|c__Verrucomicrobiae|o__Verrucomicrobiales|f__Akkermansiaceae|g__Akkermansia|s__Akkermansia_sp_KLE1798
Akkermansia sp KLE1798	SC	Cluster_42073	0.62877	k__Bacteria|p__Verrucomicrobia|c__Verrucomicrobiae|o__Verrucomicrobiales|f__Akkermansiaceae|g__Akkermansia|s__Akkermansia_sp_KLE1798
Akkermansia sp KLE1798	SC	Cluster_43478	0.655513	k__Bacteria|p__Verrucomicrobia|c__Verrucomicrobiae|o__Verrucomicrobiales|f__Akkermansiaceae|g__Akkermansia|s__Akkermansia_sp_KLE1798
Akkermansia sp KLE1798	SC	Cluster_43516	0.712546	k__Bacteria|p__Verrucomicrobia|c__Verrucomicrobiae|o__Verrucomicrobiales|f__Akkermansiaceae|g__Akkermansia|s__Akkermansia_sp_KLE1798
Akkermansia sp KLE1798	SC	Cluster_58213	0.718039	k__Bacteria|p__Verrucomicrobia|c__Verrucomicrobiae|o__Verrucomicrobiales|f__Akkermansiaceae|g__Akkermansia|s__Akkermansia_sp_KLE1798
Akkermansia sp KLE1798	SC	Cluster_71291	0.673197	k__Bacteria|p__Verrucomicrobia|c__Verrucomicrobiae|o__Verrucomicrobiales|f__Akkermansiaceae|g__Akkermansia|s__Akkermansia_sp_KLE1798
Akkermansia sp KLE1798	SC	Cluster_59653	0.70987	k__Bacteria|p__Verrucomicrobia|c__Verrucomicrobiae|o__Verrucomicrobiales|f__Akkermansiaceae|g__Akkermansia|s__Akkermansia_sp_KLE1798
Akkermansia sp KLE1798	SC	Cluster_74188	0.702398	k__Bacteria|p__Verrucomicrobia|c__Verrucomicrobiae|o__Verrucomicrobiales|f__Akkermansiaceae|g__Akkermansia|s__Akkermansia_sp_KLE1798
Akkermansia sp KLE1798	SC	Cluster_24391	0.694603	k__Bacteria|p__Verrucomicrobia|c__Verrucomicrobiae|o__Verrucomicrobiales|f__Akkermansiaceae|g__Akkermansia|s__Akkermansia_sp_KLE1798
Akkermansia sp KLE1798	SU	Cluster_19630	0.693578	k__Bacteria|p__Verrucomicrobia|c__Verrucomicrobiae|o__Verrucomicrobiales|f__Akkermansiaceae|g__Akkermansia|s__Akkermansia_sp_KLE1798
Akkermansia sp KLE1798	SU	Cluster_20649	0.640588	k__Bacteria|p__Verrucomicrobia|c__Verrucomicrobiae|o__Verrucomicrobiales|f__Akkermansiaceae|g__Akkermansia|s__Akkermansia_sp_KLE1798
Akkermansia sp KLE1798	SU	Cluster_23067	0.578671	k__Bacteria|p__Verrucomicrobia|c__Verrucomicrobiae|o__Verrucomicrobiales|f__Akkermansiaceae|g__Akkermansia|s__Akkermansia_sp_KLE1798
Akkermansia sp KLE1798	SU	Cluster_24280	0.709045	k__Bacteria|p__Verrucomicrobia|c__Verrucomicrobiae|o__Verrucomicrobiales|f__Akkermansiaceae|g__Akkermansia|s__Akkermansia_sp_KLE1798
Akkermansia sp KLE1798	SU	Cluster_25830	0.679261	k__Bacteria|p__Verrucomicrobia|c__Verrucomicrobiae|o__Verrucomicrobiales|f__Akkermansiaceae|g__Akkermansia|s__Akkermansia_sp_KLE1798
Akkermansia sp KLE1798	SU	Cluster_26057	0.593603	k__Bacteria|p__Verrucomicrobia|c__Verrucomicrobiae|o__Verrucomicrobiales|f__Akkermansiaceae|g__Akkermansia|s__Akkermansia_sp_KLE1798
Akkermansia sp KLE1798	SU	Cluster_28270	0.671278	k__Bacteria|p__Verrucomicrobia|c__Verrucomicrobiae|o__Verrucomicrobiales|f__Akkermansiaceae|g__Akkermansia|s__Akkermansia_sp_KLE1798
Akkermansia sp KLE1798	SU	Cluster_33466	0.654011	k__Bacteria|p__Verrucomicrobia|c__Verrucomicrobiae|o__Verrucomicrobiales|f__Akkermansiaceae|g__Akkermansia|s__Akkermansia_sp_KLE1798
Akkermansia sp KLE1798	SU	Cluster_20963	0.612954	k__Bacteria|p__Verrucomicrobia|c__Verrucomicrobiae|o__Verrucomicrobiales|f__Akkermansiaceae|g__Akkermansia|s__Akkermansia_sp_KLE1798
Akkermansia sp KLE1798	SU	Cluster_22689	0.634872	k__Bacteria|p__Verrucomicrobia|c__Verrucomicrobiae|o__Verrucomicrobiales|f__Akkermansiaceae|g__Akkermansia|s__Akkermansia_sp_KLE1798
Akkermansia sp KLE1798	SU	Cluster_31251	0.69323	k__Bacteria|p__Verrucomicrobia|c__Verrucomicrobiae|o__Verrucomicrobiales|f__Akkermansiaceae|g__Akkermansia|s__Akkermansia_sp_KLE1798
Akkermansia sp KLE1798	SU	Cluster_34953	0.679242	k__Bacteria|p__Verrucomicrobia|c__Verrucomicrobiae|o__Verrucomicrobiales|f__Akkermansiaceae|g__Akkermansia|s__Akkermansia_sp_KLE1798
Akkermansia sp KLE1798	SU	Cluster_40283	0.655483	k__Bacteria|p__Verrucomicrobia|c__Verrucomicrobiae|o__Verrucomicrobiales|f__Akkermansiaceae|g__Akkermansia|s__Akkermansia_sp_KLE1798
Akkermansia sp KLE1798	SU	Cluster_46930	0.656791	k__Bacteria|p__Verrucomicrobia|c__Verrucomicrobiae|o__Verrucomicrobiales|f__Akkermansiaceae|g__Akkermansia|s__Akkermansia_sp_KLE1798
Akkermansia sp KLE1798	SU	Cluster_51490	0.725341	k__Bacteria|p__Verrucomicrobia|c__Verrucomicrobiae|o__Verrucomicrobiales|f__Akkermansiaceae|g__Akkermansia|s__Akkermansia_sp_KLE1798
Akkermansia sp KLE1798	SU	Cluster_27171	0.708523	k__Bacteria|p__Verrucomicrobia|c__Verrucomicrobiae|o__Verrucomicrobiales|f__Akkermansiaceae|g__Akkermansia|s__Akkermansia_sp_KLE1798
Akkermansia sp KLE1798	SU	Cluster_56088	0.674463	k__Bacteria|p__Verrucomicrobia|c__Verrucomicrobiae|o__Verrucomicrobiales|f__Akkermansiaceae|g__Akkermansia|s__Akkermansia_sp_KLE1798
Akkermansia sp KLE1798	SU	Cluster_60748	0.660261	k__Bacteria|p__Verrucomicrobia|c__Verrucomicrobiae|o__Verrucomicrobiales|f__Akkermansiaceae|g__Akkermansia|s__Akkermansia_sp_KLE1798
Akkermansia sp KLE1798	SU	Cluster_66408	0.604632	k__Bacteria|p__Verrucomicrobia|c__Verrucomicrobiae|o__Verrucomicrobiales|f__Akkermansiaceae|g__Akkermansia|s__Akkermansia_sp_KLE1798
Akkermansia sp KLE1798	SU	Cluster_67030	0.703973	k__Bacteria|p__Verrucomicrobia|c__Verrucomicrobiae|o__Verrucomicrobiales|f__Akkermansiaceae|g__Akkermansia|s__Akkermansia_sp_KLE1798
Akkermansia sp KLE1798	SU	Cluster_69021	0.649433	k__Bacteria|p__Verrucomicrobia|c__Verrucomicrobiae|o__Verrucomicrobiales|f__Akkermansiaceae|g__Akkermansia|s__Akkermansia_sp_KLE1798
Akkermansia sp KLE1798	SU	Cluster_71960	0.729573	k__Bacteria|p__Verrucomicrobia|c__Verrucomicrobiae|o__Verrucomicrobiales|f__Akkermansiaceae|g__Akkermansia|s__Akkermansia_sp_KLE1798
Akkermansia sp KLE1798	SU	Cluster_126564	0.709334	k__Bacteria|p__Verrucomicrobia|c__Verrucomicrobiae|o__Verrucomicrobiales|f__Akkermansiaceae|g__Akkermansia|s__Akkermansia_sp_KLE1798
Akkermansia sp KLE1798	SU	Cluster_147129	0.652799	k__Bacteria|p__Verrucomicrobia|c__Verrucomicrobiae|o__Verrucomicrobiales|f__Akkermansiaceae|g__Akkermansia|s__Akkermansia_sp_KLE1798
Akkermansia sp KLE1798	SU	Cluster_25538	0.661865	k__Bacteria|p__Verrucomicrobia|c__Verrucomicrobiae|o__Verrucomicrobiales|f__Akkermansiaceae|g__Akkermansia|s__Akkermansia_sp_KLE1798
Akkermansia sp KLE1798	SU	Cluster_30663	0.668105	k__Bacteria|p__Verrucomicrobia|c__Verrucomicrobiae|o__Verrucomicrobiales|f__Akkermansiaceae|g__Akkermansia|s__Akkermansia_sp_KLE1798
Akkermansia sp KLE1798	SU	Cluster_34187	0.685573	k__Bacteria|p__Verrucomicrobia|c__Verrucomicrobiae|o__Verrucomicrobiales|f__Akkermansiaceae|g__Akkermansia|s__Akkermansia_sp_KLE1798
Akkermansia sp KLE1798	SU	Cluster_38371	0.646754	k__Bacteria|p__Verrucomicrobia|c__Verrucomicrobiae|o__Verrucomicrobiales|f__Akkermansiaceae|g__Akkermansia|s__Akkermansia_sp_KLE1798
Akkermansia sp KLE1798	SU	Cluster_41083	0.660291	k__Bacteria|p__Verrucomicrobia|c__Verrucomicrobiae|o__Verrucomicrobiales|f__Akkermansiaceae|g__Akkermansia|s__Akkermansia_sp_KLE1798
Akkermansia sp KLE1798	SU	Cluster_44374	0.745031	k__Bacteria|p__Verrucomicrobia|c__Verrucomicrobiae|o__Verrucomicrobiales|f__Akkermansiaceae|g__Akkermansia|s__Akkermansia_sp_KLE1798
Akkermansia sp KLE1798	SU	Cluster_52158	0.702293	k__Bacteria|p__Verrucomicrobia|c__Verrucomicrobiae|o__Verrucomicrobiales|f__Akkermansiaceae|g__Akkermansia|s__Akkermansia_sp_KLE1798
Akkermansia sp KLE1798	SU	Cluster_54571	0.679056	k__Bacteria|p__Verrucomicrobia|c__Verrucomicrobiae|o__Verrucomicrobiales|f__Akkermansiaceae|g__Akkermansia|s__Akkermansia_sp_KLE1798
Akkermansia sp KLE1798	SU	Cluster_55440	0.689892	k__Bacteria|p__Verrucomicrobia|c__Verrucomicrobiae|o__Verrucomicrobiales|f__Akkermansiaceae|g__Akkermansia|s__Akkermansia_sp_KLE1798
Akkermansia sp KLE1798	SU	Cluster_56450	0.67452	k__Bacteria|p__Verrucomicrobia|c__Verrucomicrobiae|o__Verrucomicrobiales|f__Akkermansiaceae|g__Akkermansia|s__Akkermansia_sp_KLE1798
Akkermansia sp KLE1798	SU	Cluster_57166	0.650257	k__Bacteria|p__Verrucomicrobia|c__Verrucomicrobiae|o__Verrucomicrobiales|f__Akkermansiaceae|g__Akkermansia|s__Akkermansia_sp_KLE1798
Akkermansia sp KLE1798	SU	Cluster_58451	0.689252	k__Bacteria|p__Verrucomicrobia|c__Verrucomicrobiae|o__Verrucomicrobiales|f__Akkermansiaceae|g__Akkermansia|s__Akkermansia_sp_KLE1798
Akkermansia sp KLE1798	SU	Cluster_59380	0.625352	k__Bacteria|p__Verrucomicrobia|c__Verrucomicrobiae|o__Verrucomicrobiales|f__Akkermansiaceae|g__Akkermansia|s__Akkermansia_sp_KLE1798
Akkermansia sp KLE1798	SU	Cluster_609878	0.618496	k__Bacteria|p__Verrucomicrobia|c__Verrucomicrobiae|o__Verrucomicrobiales|f__Akkermansiaceae|g__Akkermansia|s__Akkermansia_sp_KLE1798
Akkermansia sp KLE1798	SU	Cluster_65103	0.599389	k__Bacteria|p__Verrucomicrobia|c__Verrucomicrobiae|o__Verrucomicrobiales|f__Akkermansiaceae|g__Akkermansia|s__Akkermansia_sp_KLE1798
Akkermansia sp KLE1798	SU	Cluster_65331	0.686484	k__Bacteria|p__Verrucomicrobia|c__Verrucomicrobiae|o__Verrucomicrobiales|f__Akkermansiaceae|g__Akkermansia|s__Akkermansia_sp_KLE1798
Akkermansia sp KLE1798	SU	Cluster_65350	0.705079	k__Bacteria|p__Verrucomicrobia|c__Verrucomicrobiae|o__Verrucomicrobiales|f__Akkermansiaceae|g__Akkermansia|s__Akkermansia_sp_KLE1798
Akkermansia sp KLE1798	SU	Cluster_65352	0.642708	k__Bacteria|p__Verrucomicrobia|c__Verrucomicrobiae|o__Verrucomicrobiales|f__Akkermansiaceae|g__Akkermansia|s__Akkermansia_sp_KLE1798
Akkermansia sp KLE1798	SU	Cluster_67602	0.669189	k__Bacteria|p__Verrucomicrobia|c__Verrucomicrobiae|o__Verrucomicrobiales|f__Akkermansiaceae|g__Akkermansia|s__Akkermansia_sp_KLE1798
Akkermansia sp KLE1798	SU	Cluster_70737	0.664771	k__Bacteria|p__Verrucomicrobia|c__Verrucomicrobiae|o__Verrucomicrobiales|f__Akkermansiaceae|g__Akkermansia|s__Akkermansia_sp_KLE1798
Akkermansia sp KLE1798	SU	Cluster_72606	0.734007	k__Bacteria|p__Verrucomicrobia|c__Verrucomicrobiae|o__Verrucomicrobiales|f__Akkermansiaceae|g__Akkermansia|s__Akkermansia_sp_KLE1798
Akkermansia sp KLE1798	SU	Cluster_73265	0.683771	k__Bacteria|p__Verrucomicrobia|c__Verrucomicrobiae|o__Verrucomicrobiales|f__Akkermansiaceae|g__Akkermansia|s__Akkermansia_sp_KLE1798
Akkermansia sp KLE1798	SU	Cluster_86241	0.589257	k__Bacteria|p__Verrucomicrobia|c__Verrucomicrobiae|o__Verrucomicrobiales|f__Akkermansiaceae|g__Akkermansia|s__Akkermansia_sp_KLE1798
Akkermansia sp KLE1798	SU	Cluster_1081333	0.224759	k__Bacteria|p__Verrucomicrobia|c__Verrucomicrobiae|o__Verrucomicrobiales|f__Akkermansiaceae|g__Akkermansia|s__Akkermansia_sp_KLE1798
Akkermansia sp KLE1798	SU	Cluster_118893	0.688042	k__Bacteria|p__Verrucomicrobia|c__Verrucomicrobiae|o__Verrucomicrobiales|f__Akkermansiaceae|g__Akkermansia|s__Akkermansia_sp_KLE1798
Akkermansia sp KLE1798	SU	Cluster_127797	0.563521	k__Bacteria|p__Verrucomicrobia|c__Verrucomicrobiae|o__Verrucomicrobiales|f__Akkermansiaceae|g__Akkermansia|s__Akkermansia_sp_KLE1798
Akkermansia sp KLE1798	SU	Cluster_13897	0.73618	k__Bacteria|p__Verrucomicrobia|c__Verrucomicrobiae|o__Verrucomicrobiales|f__Akkermansiaceae|g__Akkermansia|s__Akkermansia_sp_KLE1798
Akkermansia sp KLE1798	SU	Cluster_143744	0.511096	k__Bacteria|p__Verrucomicrobia|c__Verrucomicrobiae|o__Verrucomicrobiales|f__Akkermansiaceae|g__Akkermansia|s__Akkermansia_sp_KLE1798
Akkermansia sp KLE1798	SU	Cluster_16668	0.709929	k__Bacteria|p__Verrucomicrobia|c__Verrucomicrobiae|o__Verrucomicrobiales|f__Akkermansiaceae|g__Akkermansia|s__Akkermansia_sp_KLE1798
Akkermansia sp KLE1798	SU	Cluster_179836	0.674034	k__Bacteria|p__Verrucomicrobia|c__Verrucomicrobiae|o__Verrucomicrobiales|f__Akkermansiaceae|g__Akkermansia|s__Akkermansia_sp_KLE1798
Akkermansia sp KLE1798	SU	Cluster_20065	0.640656	k__Bacteria|p__Verrucomicrobia|c__Verrucomicrobiae|o__Verrucomicrobiales|f__Akkermansiaceae|g__Akkermansia|s__Akkermansia_sp_KLE1798
Akkermansia sp KLE1798	SU	Cluster_20556	0.692833	k__Bacteria|p__Verrucomicrobia|c__Verrucomicrobiae|o__Verrucomicrobiales|f__Akkermansiaceae|g__Akkermansia|s__Akkermansia_sp_KLE1798
Akkermansia sp KLE1798	SU	Cluster_21040	0.710296	k__Bacteria|p__Verrucomicrobia|c__Verrucomicrobiae|o__Verrucomicrobiales|f__Akkermansiaceae|g__Akkermansia|s__Akkermansia_sp_KLE1798
Akkermansia sp KLE1798	SU	Cluster_21792	0.693948	k__Bacteria|p__Verrucomicrobia|c__Verrucomicrobiae|o__Verrucomicrobiales|f__Akkermansiaceae|g__Akkermansia|s__Akkermansia_sp_KLE1798
Akkermansia sp KLE1798	SU	Cluster_220735	0.589079	k__Bacteria|p__Verrucomicrobia|c__Verrucomicrobiae|o__Verrucomicrobiales|f__Akkermansiaceae|g__Akkermansia|s__Akkermansia_sp_KLE1798
Akkermansia sp KLE1798	SU	Cluster_24077	0.644014	k__Bacteria|p__Verrucomicrobia|c__Verrucomicrobiae|o__Verrucomicrobiales|f__Akkermansiaceae|g__Akkermansia|s__Akkermansia_sp_KLE1798
Akkermansia sp KLE1798	SU	Cluster_24320	0.733968	k__Bacteria|p__Verrucomicrobia|c__Verrucomicrobiae|o__Verrucomicrobiales|f__Akkermansiaceae|g__Akkermansia|s__Akkermansia_sp_KLE1798
Akkermansia sp KLE1798	SU	Cluster_24624	0.725884	k__Bacteria|p__Verrucomicrobia|c__Verrucomicrobiae|o__Verrucomicrobiales|f__Akkermansiaceae|g__Akkermansia|s__Akkermansia_sp_KLE1798
Akkermansia sp KLE1798	SU	Cluster_24803	0.672733	k__Bacteria|p__Verrucomicrobia|c__Verrucomicrobiae|o__Verrucomicrobiales|f__Akkermansiaceae|g__Akkermansia|s__Akkermansia_sp_KLE1798
Akkermansia sp KLE1798	SU	Cluster_25976	0.670431	k__Bacteria|p__Verrucomicrobia|c__Verrucomicrobiae|o__Verrucomicrobiales|f__Akkermansiaceae|g__Akkermansia|s__Akkermansia_sp_KLE1798
Akkermansia sp KLE1798	SU	Cluster_28597	0.665781	k__Bacteria|p__Verrucomicrobia|c__Verrucomicrobiae|o__Verrucomicrobiales|f__Akkermansiaceae|g__Akkermansia|s__Akkermansia_sp_KLE1798
Akkermansia sp KLE1798	SU	Cluster_29494	0.65464	k__Bacteria|p__Verrucomicrobia|c__Verrucomicrobiae|o__Verrucomicrobiales|f__Akkermansiaceae|g__Akkermansia|s__Akkermansia_sp_KLE1798
Akkermansia sp KLE1798	SU	Cluster_29659	0.652674	k__Bacteria|p__Verrucomicrobia|c__Verrucomicrobiae|o__Verrucomicrobiales|f__Akkermansiaceae|g__Akkermansia|s__Akkermansia_sp_KLE1798
Akkermansia sp KLE1798	SU	Cluster_31465	0.710779	k__Bacteria|p__Verrucomicrobia|c__Verrucomicrobiae|o__Verrucomicrobiales|f__Akkermansiaceae|g__Akkermansia|s__Akkermansia_sp_KLE1798
Akkermansia sp KLE1798	SU	Cluster_31831	0.68411	k__Bacteria|p__Verrucomicrobia|c__Verrucomicrobiae|o__Verrucomicrobiales|f__Akkermansiaceae|g__Akkermansia|s__Akkermansia_sp_KLE1798
Akkermansia sp KLE1798	SU	Cluster_31936	0.760383	k__Bacteria|p__Verrucomicrobia|c__Verrucomicrobiae|o__Verrucomicrobiales|f__Akkermansiaceae|g__Akkermansia|s__Akkermansia_sp_KLE1798
Akkermansia sp KLE1798	SU	Cluster_33194	0.701305	k__Bacteria|p__Verrucomicrobia|c__Verrucomicrobiae|o__Verrucomicrobiales|f__Akkermansiaceae|g__Akkermansia|s__Akkermansia_sp_KLE1798
Akkermansia sp KLE1798	SU	Cluster_33351	0.727782	k__Bacteria|p__Verrucomicrobia|c__Verrucomicrobiae|o__Verrucomicrobiales|f__Akkermansiaceae|g__Akkermansia|s__Akkermansia_sp_KLE1798
Akkermansia sp KLE1798	SU	Cluster_34440	0.682413	k__Bacteria|p__Verrucomicrobia|c__Verrucomicrobiae|o__Verrucomicrobiales|f__Akkermansiaceae|g__Akkermansia|s__Akkermansia_sp_KLE1798
Akkermansia sp KLE1798	SU	Cluster_35108	0.676876	k__Bacteria|p__Verrucomicrobia|c__Verrucomicrobiae|o__Verrucomicrobiales|f__Akkermansiaceae|g__Akkermansia|s__Akkermansia_sp_KLE1798
Akkermansia sp KLE1798	SU	Cluster_35217	0.68351	k__Bacteria|p__Verrucomicrobia|c__Verrucomicrobiae|o__Verrucomicrobiales|f__Akkermansiaceae|g__Akkermansia|s__Akkermansia_sp_KLE1798
Akkermansia sp KLE1798	SU	Cluster_36115	0.675232	k__Bacteria|p__Verrucomicrobia|c__Verrucomicrobiae|o__Verrucomicrobiales|f__Akkermansiaceae|g__Akkermansia|s__Akkermansia_sp_KLE1798
Akkermansia sp KLE1798	SU	Cluster_37008	0.656443	k__Bacteria|p__Verrucomicrobia|c__Verrucomicrobiae|o__Verrucomicrobiales|f__Akkermansiaceae|g__Akkermansia|s__Akkermansia_sp_KLE1798
Akkermansia sp KLE1798	SU	Cluster_37244	0.735234	k__Bacteria|p__Verrucomicrobia|c__Verrucomicrobiae|o__Verrucomicrobiales|f__Akkermansiaceae|g__Akkermansia|s__Akkermansia_sp_KLE1798
Akkermansia sp KLE1798	SU	Cluster_38266	0.719091	k__Bacteria|p__Verrucomicrobia|c__Verrucomicrobiae|o__Verrucomicrobiales|f__Akkermansiaceae|g__Akkermansia|s__Akkermansia_sp_KLE1798
Akkermansia sp KLE1798	SU	Cluster_39530	0.709768	k__Bacteria|p__Verrucomicrobia|c__Verrucomicrobiae|o__Verrucomicrobiales|f__Akkermansiaceae|g__Akkermansia|s__Akkermansia_sp_KLE1798
Akkermansia sp KLE1798	SU	Cluster_40081	0.641526	k__Bacteria|p__Verrucomicrobia|c__Verrucomicrobiae|o__Verrucomicrobiales|f__Akkermansiaceae|g__Akkermansia|s__Akkermansia_sp_KLE1798
Akkermansia sp KLE1798	SU	Cluster_40922	0.683201	k__Bacteria|p__Verrucomicrobia|c__Verrucomicrobiae|o__Verrucomicrobiales|f__Akkermansiaceae|g__Akkermansia|s__Akkermansia_sp_KLE1798
Akkermansia sp KLE1798	SU	Cluster_41972	0.589877	k__Bacteria|p__Verrucomicrobia|c__Verrucomicrobiae|o__Verrucomicrobiales|f__Akkermansiaceae|g__Akkermansia|s__Akkermansia_sp_KLE1798
Akkermansia sp KLE1798	SU	Cluster_42015	0.615327	k__Bacteria|p__Verrucomicrobia|c__Verrucomicrobiae|o__Verrucomicrobiales|f__Akkermansiaceae|g__Akkermansia|s__Akkermansia_sp_KLE1798
Akkermansia sp KLE1798	SU	Cluster_42996	0.697139	k__Bacteria|p__Verrucomicrobia|c__Verrucomicrobiae|o__Verrucomicrobiales|f__Akkermansiaceae|g__Akkermansia|s__Akkermansia_sp_KLE1798
Akkermansia sp KLE1798	SU	Cluster_43417	0.682533	k__Bacteria|p__Verrucomicrobia|c__Verrucomicrobiae|o__Verrucomicrobiales|f__Akkermansiaceae|g__Akkermansia|s__Akkermansia_sp_KLE1798
Akkermansia sp KLE1798	SU	Cluster_43574	0.64331	k__Bacteria|p__Verrucomicrobia|c__Verrucomicrobiae|o__Verrucomicrobiales|f__Akkermansiaceae|g__Akkermansia|s__Akkermansia_sp_KLE1798
Akkermansia sp KLE1798	SU	Cluster_43868	0.697978	k__Bacteria|p__Verrucomicrobia|c__Verrucomicrobiae|o__Verrucomicrobiales|f__Akkermansiaceae|g__Akkermansia|s__Akkermansia_sp_KLE1798
Akkermansia sp KLE1798	SU	Cluster_44038	0.610399	k__Bacteria|p__Verrucomicrobia|c__Verrucomicrobiae|o__Verrucomicrobiales|f__Akkermansiaceae|g__Akkermansia|s__Akkermansia_sp_KLE1798
Akkermansia sp KLE1798	SU	Cluster_45541	0.740006	k__Bacteria|p__Verrucomicrobia|c__Verrucomicrobiae|o__Verrucomicrobiales|f__Akkermansiaceae|g__Akkermansia|s__Akkermansia_sp_KLE1798
Akkermansia sp KLE1798	SU	Cluster_45639	0.661133	k__Bacteria|p__Verrucomicrobia|c__Verrucomicrobiae|o__Verrucomicrobiales|f__Akkermansiaceae|g__Akkermansia|s__Akkermansia_sp_KLE1798
Akkermansia sp KLE1798	SU	Cluster_45837	0.594779	k__Bacteria|p__Verrucomicrobia|c__Verrucomicrobiae|o__Verrucomicrobiales|f__Akkermansiaceae|g__Akkermansia|s__Akkermansia_sp_KLE1798
Akkermansia sp KLE1798	SU	Cluster_46520	0.704797	k__Bacteria|p__Verrucomicrobia|c__Verrucomicrobiae|o__Verrucomicrobiales|f__Akkermansiaceae|g__Akkermansia|s__Akkermansia_sp_KLE1798
Akkermansia sp KLE1798	SU	Cluster_47559	0.523709	k__Bacteria|p__Verrucomicrobia|c__Verrucomicrobiae|o__Verrucomicrobiales|f__Akkermansiaceae|g__Akkermansia|s__Akkermansia_sp_KLE1798
Akkermansia sp KLE1798	SU	Cluster_47817	0.577057	k__Bacteria|p__Verrucomicrobia|c__Verrucomicrobiae|o__Verrucomicrobiales|f__Akkermansiaceae|g__Akkermansia|s__Akkermansia_sp_KLE1798
Akkermansia sp KLE1798	SU	Cluster_48214	0.738257	k__Bacteria|p__Verrucomicrobia|c__Verrucomicrobiae|o__Verrucomicrobiales|f__Akkermansiaceae|g__Akkermansia|s__Akkermansia_sp_KLE1798
Akkermansia sp KLE1798	SU	Cluster_50411	0.675973	k__Bacteria|p__Verrucomicrobia|c__Verrucomicrobiae|o__Verrucomicrobiales|f__Akkermansiaceae|g__Akkermansia|s__Akkermansia_sp_KLE1798
Akkermansia sp KLE1798	SU	Cluster_50467	0.689471	k__Bacteria|p__Verrucomicrobia|c__Verrucomicrobiae|o__Verrucomicrobiales|f__Akkermansiaceae|g__Akkermansia|s__Akkermansia_sp_KLE1798
Akkermansia sp KLE1798	SU	Cluster_50836	0.716889	k__Bacteria|p__Verrucomicrobia|c__Verrucomicrobiae|o__Verrucomicrobiales|f__Akkermansiaceae|g__Akkermansia|s__Akkermansia_sp_KLE1798
Akkermansia sp KLE1798	SU	Cluster_52090	0.662146	k__Bacteria|p__Verrucomicrobia|c__Verrucomicrobiae|o__Verrucomicrobiales|f__Akkermansiaceae|g__Akkermansia|s__Akkermansia_sp_KLE1798
Akkermansia sp KLE1798	SU	Cluster_52805	0.607994	k__Bacteria|p__Verrucomicrobia|c__Verrucomicrobiae|o__Verrucomicrobiales|f__Akkermansiaceae|g__Akkermansia|s__Akkermansia_sp_KLE1798
Akkermansia sp KLE1798	SU	Cluster_52874	0.712114	k__Bacteria|p__Verrucomicrobia|c__Verrucomicrobiae|o__Verrucomicrobiales|f__Akkermansiaceae|g__Akkermansia|s__Akkermansia_sp_KLE1798
Akkermansia sp KLE1798	SU	Cluster_52892	0.6974	k__Bacteria|p__Verrucomicrobia|c__Verrucomicrobiae|o__Verrucomicrobiales|f__Akkermansiaceae|g__Akkermansia|s__Akkermansia_sp_KLE1798
Akkermansia sp KLE1798	SU	Cluster_553212	0.583243	k__Bacteria|p__Verrucomicrobia|c__Verrucomicrobiae|o__Verrucomicrobiales|f__Akkermansiaceae|g__Akkermansia|s__Akkermansia_sp_KLE1798
Akkermansia sp KLE1798	SU	Cluster_57222	0.654455	k__Bacteria|p__Verrucomicrobia|c__Verrucomicrobiae|o__Verrucomicrobiales|f__Akkermansiaceae|g__Akkermansia|s__Akkermansia_sp_KLE1798
Akkermansia sp KLE1798	SU	Cluster_57391	0.715449	k__Bacteria|p__Verrucomicrobia|c__Verrucomicrobiae|o__Verrucomicrobiales|f__Akkermansiaceae|g__Akkermansia|s__Akkermansia_sp_KLE1798
Akkermansia sp KLE1798	SU	Cluster_57721	0.690248	k__Bacteria|p__Verrucomicrobia|c__Verrucomicrobiae|o__Verrucomicrobiales|f__Akkermansiaceae|g__Akkermansia|s__Akkermansia_sp_KLE1798
Akkermansia sp KLE1798	SU	Cluster_59112	0.637667	k__Bacteria|p__Verrucomicrobia|c__Verrucomicrobiae|o__Verrucomicrobiales|f__Akkermansiaceae|g__Akkermansia|s__Akkermansia_sp_KLE1798
Akkermansia sp KLE1798	SU	Cluster_59204	0.546942	k__Bacteria|p__Verrucomicrobia|c__Verrucomicrobiae|o__Verrucomicrobiales|f__Akkermansiaceae|g__Akkermansia|s__Akkermansia_sp_KLE1798
Akkermansia sp KLE1798	SU	Cluster_59444	0.698224	k__Bacteria|p__Verrucomicrobia|c__Verrucomicrobiae|o__Verrucomicrobiales|f__Akkermansiaceae|g__Akkermansia|s__Akkermansia_sp_KLE1798
Akkermansia sp KLE1798	SU	Cluster_59569	0.688745	k__Bacteria|p__Verrucomicrobia|c__Verrucomicrobiae|o__Verrucomicrobiales|f__Akkermansiaceae|g__Akkermansia|s__Akkermansia_sp_KLE1798
Akkermansia sp KLE1798	SU	Cluster_59800	0.567546	k__Bacteria|p__Verrucomicrobia|c__Verrucomicrobiae|o__Verrucomicrobiales|f__Akkermansiaceae|g__Akkermansia|s__Akkermansia_sp_KLE1798
Akkermansia sp KLE1798	SU	Cluster_60255	0.671491	k__Bacteria|p__Verrucomicrobia|c__Verrucomicrobiae|o__Verrucomicrobiales|f__Akkermansiaceae|g__Akkermansia|s__Akkermansia_sp_KLE1798
Akkermansia sp KLE1798	SU	Cluster_60462	0.684566	k__Bacteria|p__Verrucomicrobia|c__Verrucomicrobiae|o__Verrucomicrobiales|f__Akkermansiaceae|g__Akkermansia|s__Akkermansia_sp_KLE1798
Akkermansia sp KLE1798	SU	Cluster_60802	0.581166	k__Bacteria|p__Verrucomicrobia|c__Verrucomicrobiae|o__Verrucomicrobiales|f__Akkermansiaceae|g__Akkermansia|s__Akkermansia_sp_KLE1798
Akkermansia sp KLE1798	SU	Cluster_60944	0.701204	k__Bacteria|p__Verrucomicrobia|c__Verrucomicrobiae|o__Verrucomicrobiales|f__Akkermansiaceae|g__Akkermansia|s__Akkermansia_sp_KLE1798
Akkermansia sp KLE1798	SU	Cluster_61781	0.643705	k__Bacteria|p__Verrucomicrobia|c__Verrucomicrobiae|o__Verrucomicrobiales|f__Akkermansiaceae|g__Akkermansia|s__Akkermansia_sp_KLE1798
Akkermansia sp KLE1798	SU	Cluster_62083	0.642039	k__Bacteria|p__Verrucomicrobia|c__Verrucomicrobiae|o__Verrucomicrobiales|f__Akkermansiaceae|g__Akkermansia|s__Akkermansia_sp_KLE1798
Akkermansia sp KLE1798	SU	Cluster_62898	0.629023	k__Bacteria|p__Verrucomicrobia|c__Verrucomicrobiae|o__Verrucomicrobiales|f__Akkermansiaceae|g__Akkermansia|s__Akkermansia_sp_KLE1798
Akkermansia sp KLE1798	SU	Cluster_63154	0.746785	k__Bacteria|p__Verrucomicrobia|c__Verrucomicrobiae|o__Verrucomicrobiales|f__Akkermansiaceae|g__Akkermansia|s__Akkermansia_sp_KLE1798
Akkermansia sp KLE1798	SU	Cluster_63601	0.678451	k__Bacteria|p__Verrucomicrobia|c__Verrucomicrobiae|o__Verrucomicrobiales|f__Akkermansiaceae|g__Akkermansia|s__Akkermansia_sp_KLE1798
Akkermansia sp KLE1798	SU	Cluster_63745	0.635292	k__Bacteria|p__Verrucomicrobia|c__Verrucomicrobiae|o__Verrucomicrobiales|f__Akkermansiaceae|g__Akkermansia|s__Akkermansia_sp_KLE1798
Akkermansia sp KLE1798	SU	Cluster_64039	0.678939	k__Bacteria|p__Verrucomicrobia|c__Verrucomicrobiae|o__Verrucomicrobiales|f__Akkermansiaceae|g__Akkermansia|s__Akkermansia_sp_KLE1798
Akkermansia sp KLE1798	SU	Cluster_64819	0.714218	k__Bacteria|p__Verrucomicrobia|c__Verrucomicrobiae|o__Verrucomicrobiales|f__Akkermansiaceae|g__Akkermansia|s__Akkermansia_sp_KLE1798
Akkermansia sp KLE1798	SU	Cluster_66679	0.732645	k__Bacteria|p__Verrucomicrobia|c__Verrucomicrobiae|o__Verrucomicrobiales|f__Akkermansiaceae|g__Akkermansia|s__Akkermansia_sp_KLE1798
Akkermansia sp KLE1798	SU	Cluster_670434	0.430355	k__Bacteria|p__Verrucomicrobia|c__Verrucomicrobiae|o__Verrucomicrobiales|f__Akkermansiaceae|g__Akkermansia|s__Akkermansia_sp_KLE1798
Akkermansia sp KLE1798	SU	Cluster_67441	0.649726	k__Bacteria|p__Verrucomicrobia|c__Verrucomicrobiae|o__Verrucomicrobiales|f__Akkermansiaceae|g__Akkermansia|s__Akkermansia_sp_KLE1798
Akkermansia sp KLE1798	SU	Cluster_67479	0.711766	k__Bacteria|p__Verrucomicrobia|c__Verrucomicrobiae|o__Verrucomicrobiales|f__Akkermansiaceae|g__Akkermansia|s__Akkermansia_sp_KLE1798
Akkermansia sp KLE1798	SU	Cluster_69233	0.713284	k__Bacteria|p__Verrucomicrobia|c__Verrucomicrobiae|o__Verrucomicrobiales|f__Akkermansiaceae|g__Akkermansia|s__Akkermansia_sp_KLE1798
Akkermansia sp KLE1798	SU	Cluster_69397	0.682014	k__Bacteria|p__Verrucomicrobia|c__Verrucomicrobiae|o__Verrucomicrobiales|f__Akkermansiaceae|g__Akkermansia|s__Akkermansia_sp_KLE1798
Akkermansia sp KLE1798	SU	Cluster_69634	0.721402	k__Bacteria|p__Verrucomicrobia|c__Verrucomicrobiae|o__Verrucomicrobiales|f__Akkermansiaceae|g__Akkermansia|s__Akkermansia_sp_KLE1798
Akkermansia sp KLE1798	SU	Cluster_69895	0.725875	k__Bacteria|p__Verrucomicrobia|c__Verrucomicrobiae|o__Verrucomicrobiales|f__Akkermansiaceae|g__Akkermansia|s__Akkermansia_sp_KLE1798
Akkermansia sp KLE1798	SU	Cluster_70308	0.732025	k__Bacteria|p__Verrucomicrobia|c__Verrucomicrobiae|o__Verrucomicrobiales|f__Akkermansiaceae|g__Akkermansia|s__Akkermansia_sp_KLE1798
Akkermansia sp KLE1798	SU	Cluster_70320	0.560522	k__Bacteria|p__Verrucomicrobia|c__Verrucomicrobiae|o__Verrucomicrobiales|f__Akkermansiaceae|g__Akkermansia|s__Akkermansia_sp_KLE1798
Akkermansia sp KLE1798	SU	Cluster_71529	0.679038	k__Bacteria|p__Verrucomicrobia|c__Verrucomicrobiae|o__Verrucomicrobiales|f__Akkermansiaceae|g__Akkermansia|s__Akkermansia_sp_KLE1798
Akkermansia sp KLE1798	SU	Cluster_73648	0.61954	k__Bacteria|p__Verrucomicrobia|c__Verrucomicrobiae|o__Verrucomicrobiales|f__Akkermansiaceae|g__Akkermansia|s__Akkermansia_sp_KLE1798
Akkermansia sp KLE1798	SU	Cluster_73677	0.697726	k__Bacteria|p__Verrucomicrobia|c__Verrucomicrobiae|o__Verrucomicrobiales|f__Akkermansiaceae|g__Akkermansia|s__Akkermansia_sp_KLE1798
Akkermansia sp KLE1798	SU	Cluster_73763	0.652133	k__Bacteria|p__Verrucomicrobia|c__Verrucomicrobiae|o__Verrucomicrobiales|f__Akkermansiaceae|g__Akkermansia|s__Akkermansia_sp_KLE1798
Akkermansia sp KLE1798	SU	Cluster_73934	0.752549	k__Bacteria|p__Verrucomicrobia|c__Verrucomicrobiae|o__Verrucomicrobiales|f__Akkermansiaceae|g__Akkermansia|s__Akkermansia_sp_KLE1798
Akkermansia sp KLE1798	SU	Cluster_42232	0.711832	k__Bacteria|p__Verrucomicrobia|c__Verrucomicrobiae|o__Verrucomicrobiales|f__Akkermansiaceae|g__Akkermansia|s__Akkermansia_sp_KLE1798
Akkermansia sp KLE1798	SU	Cluster_45219	0.633212	k__Bacteria|p__Verrucomicrobia|c__Verrucomicrobiae|o__Verrucomicrobiales|f__Akkermansiaceae|g__Akkermansia|s__Akkermansia_sp_KLE1798
Akkermansia sp KLE1798	SU	Cluster_68607	0.684837	k__Bacteria|p__Verrucomicrobia|c__Verrucomicrobiae|o__Verrucomicrobiales|f__Akkermansiaceae|g__Akkermansia|s__Akkermansia_sp_KLE1798
Akkermansia sp KLE1798	SU	Cluster_103344	0.657001	k__Bacteria|p__Verrucomicrobia|c__Verrucomicrobiae|o__Verrucomicrobiales|f__Akkermansiaceae|g__Akkermansia|s__Akkermansia_sp_KLE1798
Akkermansia sp KLE1798	SU	Cluster_60066	0.735536	k__Bacteria|p__Verrucomicrobia|c__Verrucomicrobiae|o__Verrucomicrobiales|f__Akkermansiaceae|g__Akkermansia|s__Akkermansia_sp_KLE1798
Akkermansia sp KLE1798	SU	Cluster_16244	0.67138	k__Bacteria|p__Verrucomicrobia|c__Verrucomicrobiae|o__Verrucomicrobiales|f__Akkermansiaceae|g__Akkermansia|s__Akkermansia_sp_KLE1798
Akkermansia sp KLE1798	SU	Cluster_19893	0.710146	k__Bacteria|p__Verrucomicrobia|c__Verrucomicrobiae|o__Verrucomicrobiales|f__Akkermansiaceae|g__Akkermansia|s__Akkermansia_sp_KLE1798
Akkermansia sp KLE1798	SU	Cluster_21271	0.700963	k__Bacteria|p__Verrucomicrobia|c__Verrucomicrobiae|o__Verrucomicrobiales|f__Akkermansiaceae|g__Akkermansia|s__Akkermansia_sp_KLE1798
Akkermansia sp KLE1798	SU	Cluster_22764	0.704174	k__Bacteria|p__Verrucomicrobia|c__Verrucomicrobiae|o__Verrucomicrobiales|f__Akkermansiaceae|g__Akkermansia|s__Akkermansia_sp_KLE1798
Akkermansia sp KLE1798	SU	Cluster_23003	0.706382	k__Bacteria|p__Verrucomicrobia|c__Verrucomicrobiae|o__Verrucomicrobiales|f__Akkermansiaceae|g__Akkermansia|s__Akkermansia_sp_KLE1798
Akkermansia sp KLE1798	SU	Cluster_23614	0.602316	k__Bacteria|p__Verrucomicrobia|c__Verrucomicrobiae|o__Verrucomicrobiales|f__Akkermansiaceae|g__Akkermansia|s__Akkermansia_sp_KLE1798
Akkermansia sp KLE1798	SU	Cluster_24094	0.671521	k__Bacteria|p__Verrucomicrobia|c__Verrucomicrobiae|o__Verrucomicrobiales|f__Akkermansiaceae|g__Akkermansia|s__Akkermansia_sp_KLE1798
Akkermansia sp KLE1798	SU	Cluster_25505	0.676932	k__Bacteria|p__Verrucomicrobia|c__Verrucomicrobiae|o__Verrucomicrobiales|f__Akkermansiaceae|g__Akkermansia|s__Akkermansia_sp_KLE1798
Akkermansia sp KLE1798	SU	Cluster_25846	0.642196	k__Bacteria|p__Verrucomicrobia|c__Verrucomicrobiae|o__Verrucomicrobiales|f__Akkermansiaceae|g__Akkermansia|s__Akkermansia_sp_KLE1798
Akkermansia sp KLE1798	SU	Cluster_26258	0.676252	k__Bacteria|p__Verrucomicrobia|c__Verrucomicrobiae|o__Verrucomicrobiales|f__Akkermansiaceae|g__Akkermansia|s__Akkermansia_sp_KLE1798
Akkermansia sp KLE1798	SU	Cluster_27059	0.65866	k__Bacteria|p__Verrucomicrobia|c__Verrucomicrobiae|o__Verrucomicrobiales|f__Akkermansiaceae|g__Akkermansia|s__Akkermansia_sp_KLE1798
Akkermansia sp KLE1798	SU	Cluster_34565	0.720029	k__Bacteria|p__Verrucomicrobia|c__Verrucomicrobiae|o__Verrucomicrobiales|f__Akkermansiaceae|g__Akkermansia|s__Akkermansia_sp_KLE1798
Akkermansia sp KLE1798	SU	Cluster_40329	0.724149	k__Bacteria|p__Verrucomicrobia|c__Verrucomicrobiae|o__Verrucomicrobiales|f__Akkermansiaceae|g__Akkermansia|s__Akkermansia_sp_KLE1798
Akkermansia sp KLE1798	SU	Cluster_40844	0.689154	k__Bacteria|p__Verrucomicrobia|c__Verrucomicrobiae|o__Verrucomicrobiales|f__Akkermansiaceae|g__Akkermansia|s__Akkermansia_sp_KLE1798
Akkermansia sp KLE1798	SU	Cluster_41092	0.680287	k__Bacteria|p__Verrucomicrobia|c__Verrucomicrobiae|o__Verrucomicrobiales|f__Akkermansiaceae|g__Akkermansia|s__Akkermansia_sp_KLE1798
Akkermansia sp KLE1798	SU	Cluster_44117	0.711469	k__Bacteria|p__Verrucomicrobia|c__Verrucomicrobiae|o__Verrucomicrobiales|f__Akkermansiaceae|g__Akkermansia|s__Akkermansia_sp_KLE1798
Akkermansia sp KLE1798	SU	Cluster_49927	0.657273	k__Bacteria|p__Verrucomicrobia|c__Verrucomicrobiae|o__Verrucomicrobiales|f__Akkermansiaceae|g__Akkermansia|s__Akkermansia_sp_KLE1798
Akkermansia sp KLE1798	SU	Cluster_54218	0.695299	k__Bacteria|p__Verrucomicrobia|c__Verrucomicrobiae|o__Verrucomicrobiales|f__Akkermansiaceae|g__Akkermansia|s__Akkermansia_sp_KLE1798
Akkermansia sp KLE1798	SU	Cluster_55168	0.711235	k__Bacteria|p__Verrucomicrobia|c__Verrucomicrobiae|o__Verrucomicrobiales|f__Akkermansiaceae|g__Akkermansia|s__Akkermansia_sp_KLE1798
Akkermansia sp KLE1798	SU	Cluster_65078	0.717189	k__Bacteria|p__Verrucomicrobia|c__Verrucomicrobiae|o__Verrucomicrobiales|f__Akkermansiaceae|g__Akkermansia|s__Akkermansia_sp_KLE1798
Akkermansia sp KLE1798	SU	Cluster_66492	0.605452	k__Bacteria|p__Verrucomicrobia|c__Verrucomicrobiae|o__Verrucomicrobiales|f__Akkermansiaceae|g__Akkermansia|s__Akkermansia_sp_KLE1798
Akkermansia sp KLE1798	SU	Cluster_71292	0.649267	k__Bacteria|p__Verrucomicrobia|c__Verrucomicrobiae|o__Verrucomicrobiales|f__Akkermansiaceae|g__Akkermansia|s__Akkermansia_sp_KLE1798
Akkermansia sp KLE1798	SU	Cluster_71620	0.666059	k__Bacteria|p__Verrucomicrobia|c__Verrucomicrobiae|o__Verrucomicrobiales|f__Akkermansiaceae|g__Akkermansia|s__Akkermansia_sp_KLE1798
Akkermansia sp KLE1798	SU	Cluster_116999	0.641888	k__Bacteria|p__Verrucomicrobia|c__Verrucomicrobiae|o__Verrucomicrobiales|f__Akkermansiaceae|g__Akkermansia|s__Akkermansia_sp_KLE1798
Akkermansia sp KLE1798	SU	Cluster_12428	0.670582	k__Bacteria|p__Verrucomicrobia|c__Verrucomicrobiae|o__Verrucomicrobiales|f__Akkermansiaceae|g__Akkermansia|s__Akkermansia_sp_KLE1798
Akkermansia sp KLE1798	SU	Cluster_18519	0.743937	k__Bacteria|p__Verrucomicrobia|c__Verrucomicrobiae|o__Verrucomicrobiales|f__Akkermansiaceae|g__Akkermansia|s__Akkermansia_sp_KLE1798
Akkermansia sp KLE1798	SU	Cluster_28519	0.692584	k__Bacteria|p__Verrucomicrobia|c__Verrucomicrobiae|o__Verrucomicrobiales|f__Akkermansiaceae|g__Akkermansia|s__Akkermansia_sp_KLE1798
Akkermansia sp KLE1798	SU	Cluster_31581	0.690525	k__Bacteria|p__Verrucomicrobia|c__Verrucomicrobiae|o__Verrucomicrobiales|f__Akkermansiaceae|g__Akkermansia|s__Akkermansia_sp_KLE1798
Akkermansia sp KLE1798	SU	Cluster_156458	0.690575	k__Bacteria|p__Verrucomicrobia|c__Verrucomicrobiae|o__Verrucomicrobiales|f__Akkermansiaceae|g__Akkermansia|s__Akkermansia_sp_KLE1798
Akkermansia sp KLE1798	SU	Cluster_186691	0.680832	k__Bacteria|p__Verrucomicrobia|c__Verrucomicrobiae|o__Verrucomicrobiales|f__Akkermansiaceae|g__Akkermansia|s__Akkermansia_sp_KLE1798
Akkermansia sp KLE1798	SU	Cluster_72979	0.654482	k__Bacteria|p__Verrucomicrobia|c__Verrucomicrobiae|o__Verrucomicrobiales|f__Akkermansiaceae|g__Akkermansia|s__Akkermansia_sp_KLE1798
Akkermansia sp KLE1798	SU	Cluster_27534	0.609245	k__Bacteria|p__Verrucomicrobia|c__Verrucomicrobiae|o__Verrucomicrobiales|f__Akkermansiaceae|g__Akkermansia|s__Akkermansia_sp_KLE1798
Akkermansia sp KLE1798	SU	Cluster_20653	0.603863	k__Bacteria|p__Verrucomicrobia|c__Verrucomicrobiae|o__Verrucomicrobiales|f__Akkermansiaceae|g__Akkermansia|s__Akkermansia_sp_KLE1798
Alistipes putredinis	NH	Cluster_1063991	0.0821783	k__Bacteria|p__Bacteroidetes|c__Bacteroidia|o__Bacteroidales|f__Rikenellaceae|g__Alistipes|s__Alistipes_putredinis|t__Alistipes_putredinis_DSM_17216
Alistipes putredinis	NH	Cluster_1160188	0.715404	k__Bacteria|p__Bacteroidetes|c__Bacteroidia|o__Bacteroidales|f__Rikenellaceae|g__Alistipes|s__Alistipes_putredinis|t__Alistipes_putredinis_DSM_17216
Alistipes putredinis	NH	Cluster_1284142	0.437604	k__Bacteria|p__Bacteroidetes|c__Bacteroidia|o__Bacteroidales|f__Rikenellaceae|g__Alistipes|s__Alistipes_putredinis|t__Alistipes_putredinis_DSM_17216
Alistipes putredinis	NH	Cluster_1309140	0.691624	k__Bacteria|p__Bacteroidetes|c__Bacteroidia|o__Bacteroidales|f__Rikenellaceae|g__Alistipes|s__Alistipes_putredinis|t__Alistipes_putredinis_DSM_17216
Alistipes putredinis	NH	Cluster_1426026	0.314878	k__Bacteria|p__Bacteroidetes|c__Bacteroidia|o__Bacteroidales|f__Rikenellaceae|g__Alistipes|s__Alistipes_putredinis|t__Alistipes_putredinis_DSM_17216
Alistipes putredinis	NH	Cluster_1429723	0.710802	k__Bacteria|p__Bacteroidetes|c__Bacteroidia|o__Bacteroidales|f__Rikenellaceae|g__Alistipes|s__Alistipes_putredinis|t__Alistipes_putredinis_DSM_17216
Alistipes putredinis	NH	Cluster_1439487	0.600071	k__Bacteria|p__Bacteroidetes|c__Bacteroidia|o__Bacteroidales|f__Rikenellaceae|g__Alistipes|s__Alistipes_putredinis|t__Alistipes_putredinis_DSM_17216
Alistipes putredinis	NH	Cluster_153201	0.48151	k__Bacteria|p__Bacteroidetes|c__Bacteroidia|o__Bacteroidales|f__Rikenellaceae|g__Alistipes|s__Alistipes_putredinis|t__Alistipes_putredinis_DSM_17216
Alistipes putredinis	NH	Cluster_1602452	0.814126	k__Bacteria|p__Bacteroidetes|c__Bacteroidia|o__Bacteroidales|f__Rikenellaceae|g__Alistipes|s__Alistipes_putredinis|t__Alistipes_putredinis_DSM_17216
Alistipes putredinis	NH	Cluster_358698	0.502556	k__Bacteria|p__Bacteroidetes|c__Bacteroidia|o__Bacteroidales|f__Rikenellaceae|g__Alistipes|s__Alistipes_putredinis|t__Alistipes_putredinis_DSM_17216
Alistipes putredinis	NH	Cluster_658834	0.120979	k__Bacteria|p__Bacteroidetes|c__Bacteroidia|o__Bacteroidales|f__Rikenellaceae|g__Alistipes|s__Alistipes_putredinis|t__Alistipes_putredinis_DSM_17216
Alistipes putredinis	NH	Cluster_784148	0.187731	k__Bacteria|p__Bacteroidetes|c__Bacteroidia|o__Bacteroidales|f__Rikenellaceae|g__Alistipes|s__Alistipes_putredinis|t__Alistipes_putredinis_DSM_17216
Alistipes putredinis	NH	Cluster_851970	0.706466	k__Bacteria|p__Bacteroidetes|c__Bacteroidia|o__Bacteroidales|f__Rikenellaceae|g__Alistipes|s__Alistipes_putredinis|t__Alistipes_putredinis_DSM_17216
Alistipes putredinis	NH	Cluster_964925	0.117493	k__Bacteria|p__Bacteroidetes|c__Bacteroidia|o__Bacteroidales|f__Rikenellaceae|g__Alistipes|s__Alistipes_putredinis|t__Alistipes_putredinis_DSM_17216
Alistipes putredinis	NH	Cluster_100450	0.362449	k__Bacteria|p__Bacteroidetes|c__Bacteroidia|o__Bacteroidales|f__Rikenellaceae|g__Alistipes|s__Alistipes_putredinis|t__Alistipes_putredinis_DSM_17216
Alistipes putredinis	NH	Cluster_1008378	0.651682	k__Bacteria|p__Bacteroidetes|c__Bacteroidia|o__Bacteroidales|f__Rikenellaceae|g__Alistipes|s__Alistipes_putredinis|t__Alistipes_putredinis_DSM_17216
Alistipes putredinis	NH	Cluster_1013004	0.803258	k__Bacteria|p__Bacteroidetes|c__Bacteroidia|o__Bacteroidales|f__Rikenellaceae|g__Alistipes|s__Alistipes_putredinis|t__Alistipes_putredinis_DSM_17216
Alistipes putredinis	NH	Cluster_1023357	0.604987	k__Bacteria|p__Bacteroidetes|c__Bacteroidia|o__Bacteroidales|f__Rikenellaceae|g__Alistipes|s__Alistipes_putredinis|t__Alistipes_putredinis_DSM_17216
Alistipes putredinis	NH	Cluster_1029765	0.64964	k__Bacteria|p__Bacteroidetes|c__Bacteroidia|o__Bacteroidales|f__Rikenellaceae|g__Alistipes|s__Alistipes_putredinis|t__Alistipes_putredinis_DSM_17216
Alistipes putredinis	NH	Cluster_1035112	0.756498	k__Bacteria|p__Bacteroidetes|c__Bacteroidia|o__Bacteroidales|f__Rikenellaceae|g__Alistipes|s__Alistipes_putredinis|t__Alistipes_putredinis_DSM_17216
Alistipes putredinis	NH	Cluster_1035135	0.511886	k__Bacteria|p__Bacteroidetes|c__Bacteroidia|o__Bacteroidales|f__Rikenellaceae|g__Alistipes|s__Alistipes_putredinis|t__Alistipes_putredinis_DSM_17216
Alistipes putredinis	NH	Cluster_1054373	0.743229	k__Bacteria|p__Bacteroidetes|c__Bacteroidia|o__Bacteroidales|f__Rikenellaceae|g__Alistipes|s__Alistipes_putredinis|t__Alistipes_putredinis_DSM_17216
Alistipes putredinis	NH	Cluster_1057188	0.82101	k__Bacteria|p__Bacteroidetes|c__Bacteroidia|o__Bacteroidales|f__Rikenellaceae|g__Alistipes|s__Alistipes_putredinis|t__Alistipes_putredinis_DSM_17216
Alistipes putredinis	NH	Cluster_1057597	0.792939	k__Bacteria|p__Bacteroidetes|c__Bacteroidia|o__Bacteroidales|f__Rikenellaceae|g__Alistipes|s__Alistipes_putredinis|t__Alistipes_putredinis_DSM_17216
Alistipes putredinis	NH	Cluster_1060045	0.619411	k__Bacteria|p__Bacteroidetes|c__Bacteroidia|o__Bacteroidales|f__Rikenellaceae|g__Alistipes|s__Alistipes_putredinis|t__Alistipes_putredinis_DSM_17216
Alistipes putredinis	NH	Cluster_1071822	0.527587	k__Bacteria|p__Bacteroidetes|c__Bacteroidia|o__Bacteroidales|f__Rikenellaceae|g__Alistipes|s__Alistipes_putredinis|t__Alistipes_putredinis_DSM_17216
Alistipes putredinis	NH	Cluster_1079983	0.769496	k__Bacteria|p__Bacteroidetes|c__Bacteroidia|o__Bacteroidales|f__Rikenellaceae|g__Alistipes|s__Alistipes_putredinis|t__Alistipes_putredinis_DSM_17216
Alistipes putredinis	NH	Cluster_1095811	0.394088	k__Bacteria|p__Bacteroidetes|c__Bacteroidia|o__Bacteroidales|f__Rikenellaceae|g__Alistipes|s__Alistipes_putredinis|t__Alistipes_putredinis_DSM_17216
Alistipes putredinis	NH	Cluster_110901	0.40689	k__Bacteria|p__Bacteroidetes|c__Bacteroidia|o__Bacteroidales|f__Rikenellaceae|g__Alistipes|s__Alistipes_putredinis|t__Alistipes_putredinis_DSM_17216
Alistipes putredinis	NH	Cluster_1109366	0.794437	k__Bacteria|p__Bacteroidetes|c__Bacteroidia|o__Bacteroidales|f__Rikenellaceae|g__Alistipes|s__Alistipes_putredinis|t__Alistipes_putredinis_DSM_17216
Alistipes putredinis	NH	Cluster_1124820	0.818591	k__Bacteria|p__Bacteroidetes|c__Bacteroidia|o__Bacteroidales|f__Rikenellaceae|g__Alistipes|s__Alistipes_putredinis|t__Alistipes_putredinis_DSM_17216
Alistipes putredinis	NH	Cluster_1125227	0.420851	k__Bacteria|p__Bacteroidetes|c__Bacteroidia|o__Bacteroidales|f__Rikenellaceae|g__Alistipes|s__Alistipes_putredinis|t__Alistipes_putredinis_DSM_17216
Alistipes putredinis	NH	Cluster_1144458	0.754947	k__Bacteria|p__Bacteroidetes|c__Bacteroidia|o__Bacteroidales|f__Rikenellaceae|g__Alistipes|s__Alistipes_putredinis|t__Alistipes_putredinis_DSM_17216
Alistipes putredinis	NH	Cluster_1157775	0.804331	k__Bacteria|p__Bacteroidetes|c__Bacteroidia|o__Bacteroidales|f__Rikenellaceae|g__Alistipes|s__Alistipes_putredinis|t__Alistipes_putredinis_DSM_17216
Alistipes putredinis	NH	Cluster_1167108	0.625569	k__Bacteria|p__Bacteroidetes|c__Bacteroidia|o__Bacteroidales|f__Rikenellaceae|g__Alistipes|s__Alistipes_putredinis|t__Alistipes_putredinis_DSM_17216
Alistipes putredinis	NH	Cluster_1167215	0.804141	k__Bacteria|p__Bacteroidetes|c__Bacteroidia|o__Bacteroidales|f__Rikenellaceae|g__Alistipes|s__Alistipes_putredinis|t__Alistipes_putredinis_DSM_17216
Alistipes putredinis	NH	Cluster_1180356	0.771423	k__Bacteria|p__Bacteroidetes|c__Bacteroidia|o__Bacteroidales|f__Rikenellaceae|g__Alistipes|s__Alistipes_putredinis|t__Alistipes_putredinis_DSM_17216
Alistipes putredinis	NH	Cluster_1183516	0.606275	k__Bacteria|p__Bacteroidetes|c__Bacteroidia|o__Bacteroidales|f__Rikenellaceae|g__Alistipes|s__Alistipes_putredinis|t__Alistipes_putredinis_DSM_17216
Alistipes putredinis	NH	Cluster_1198565	0.56691	k__Bacteria|p__Bacteroidetes|c__Bacteroidia|o__Bacteroidales|f__Rikenellaceae|g__Alistipes|s__Alistipes_putredinis|t__Alistipes_putredinis_DSM_17216
Alistipes putredinis	NH	Cluster_1207065	0.818563	k__Bacteria|p__Bacteroidetes|c__Bacteroidia|o__Bacteroidales|f__Rikenellaceae|g__Alistipes|s__Alistipes_putredinis|t__Alistipes_putredinis_DSM_17216
Alistipes putredinis	NH	Cluster_1209109	0.613254	k__Bacteria|p__Bacteroidetes|c__Bacteroidia|o__Bacteroidales|f__Rikenellaceae|g__Alistipes|s__Alistipes_putredinis|t__Alistipes_putredinis_DSM_17216
Alistipes putredinis	NH	Cluster_1220376	0.787494	k__Bacteria|p__Bacteroidetes|c__Bacteroidia|o__Bacteroidales|f__Rikenellaceae|g__Alistipes|s__Alistipes_putredinis|t__Alistipes_putredinis_DSM_17216
Alistipes putredinis	NH	Cluster_1225560	0.707975	k__Bacteria|p__Bacteroidetes|c__Bacteroidia|o__Bacteroidales|f__Rikenellaceae|g__Alistipes|s__Alistipes_putredinis|t__Alistipes_putredinis_DSM_17216
Alistipes putredinis	NH	Cluster_1229231	0.406437	k__Bacteria|p__Bacteroidetes|c__Bacteroidia|o__Bacteroidales|f__Rikenellaceae|g__Alistipes|s__Alistipes_putredinis|t__Alistipes_putredinis_DSM_17216
Alistipes putredinis	NH	Cluster_1231026	0.572175	k__Bacteria|p__Bacteroidetes|c__Bacteroidia|o__Bacteroidales|f__Rikenellaceae|g__Alistipes|s__Alistipes_putredinis|t__Alistipes_putredinis_DSM_17216
Alistipes putredinis	NH	Cluster_1233285	0.466509	k__Bacteria|p__Bacteroidetes|c__Bacteroidia|o__Bacteroidales|f__Rikenellaceae|g__Alistipes|s__Alistipes_putredinis|t__Alistipes_putredinis_DSM_17216
Alistipes putredinis	NH	Cluster_1244073	0.745975	k__Bacteria|p__Bacteroidetes|c__Bacteroidia|o__Bacteroidales|f__Rikenellaceae|g__Alistipes|s__Alistipes_putredinis|t__Alistipes_putredinis_DSM_17216
Alistipes putredinis	NH	Cluster_1245584	0.695767	k__Bacteria|p__Bacteroidetes|c__Bacteroidia|o__Bacteroidales|f__Rikenellaceae|g__Alistipes|s__Alistipes_putredinis|t__Alistipes_putredinis_DSM_17216
Alistipes putredinis	NH	Cluster_1258465	0.718195	k__Bacteria|p__Bacteroidetes|c__Bacteroidia|o__Bacteroidales|f__Rikenellaceae|g__Alistipes|s__Alistipes_putredinis|t__Alistipes_putredinis_DSM_17216
Alistipes putredinis	NH	Cluster_1268249	0.798565	k__Bacteria|p__Bacteroidetes|c__Bacteroidia|o__Bacteroidales|f__Rikenellaceae|g__Alistipes|s__Alistipes_putredinis|t__Alistipes_putredinis_DSM_17216
Alistipes putredinis	NH	Cluster_1276744	0.807708	k__Bacteria|p__Bacteroidetes|c__Bacteroidia|o__Bacteroidales|f__Rikenellaceae|g__Alistipes|s__Alistipes_putredinis|t__Alistipes_putredinis_DSM_17216
Alistipes putredinis	NH	Cluster_1290704	0.717667	k__Bacteria|p__Bacteroidetes|c__Bacteroidia|o__Bacteroidales|f__Rikenellaceae|g__Alistipes|s__Alistipes_putredinis|t__Alistipes_putredinis_DSM_17216
Alistipes putredinis	NH	Cluster_1303501	0.188546	k__Bacteria|p__Bacteroidetes|c__Bacteroidia|o__Bacteroidales|f__Rikenellaceae|g__Alistipes|s__Alistipes_putredinis|t__Alistipes_putredinis_DSM_17216
Alistipes putredinis	NH	Cluster_1314566	0.771088	k__Bacteria|p__Bacteroidetes|c__Bacteroidia|o__Bacteroidales|f__Rikenellaceae|g__Alistipes|s__Alistipes_putredinis|t__Alistipes_putredinis_DSM_17216
Alistipes putredinis	NH	Cluster_1325831	0.773096	k__Bacteria|p__Bacteroidetes|c__Bacteroidia|o__Bacteroidales|f__Rikenellaceae|g__Alistipes|s__Alistipes_putredinis|t__Alistipes_putredinis_DSM_17216
Alistipes putredinis	NH	Cluster_1325936	0.523398	k__Bacteria|p__Bacteroidetes|c__Bacteroidia|o__Bacteroidales|f__Rikenellaceae|g__Alistipes|s__Alistipes_putredinis|t__Alistipes_putredinis_DSM_17216
Alistipes putredinis	NH	Cluster_1327590	0.523026	k__Bacteria|p__Bacteroidetes|c__Bacteroidia|o__Bacteroidales|f__Rikenellaceae|g__Alistipes|s__Alistipes_putredinis|t__Alistipes_putredinis_DSM_17216
Alistipes putredinis	NH	Cluster_1327623	0.551052	k__Bacteria|p__Bacteroidetes|c__Bacteroidia|o__Bacteroidales|f__Rikenellaceae|g__Alistipes|s__Alistipes_putredinis|t__Alistipes_putredinis_DSM_17216
Alistipes putredinis	NH	Cluster_1328127	0.511168	k__Bacteria|p__Bacteroidetes|c__Bacteroidia|o__Bacteroidales|f__Rikenellaceae|g__Alistipes|s__Alistipes_putredinis|t__Alistipes_putredinis_DSM_17216
Alistipes putredinis	NH	Cluster_1334823	0.630473	k__Bacteria|p__Bacteroidetes|c__Bacteroidia|o__Bacteroidales|f__Rikenellaceae|g__Alistipes|s__Alistipes_putredinis|t__Alistipes_putredinis_DSM_17216
Alistipes putredinis	NH	Cluster_1342620	0.649672	k__Bacteria|p__Bacteroidetes|c__Bacteroidia|o__Bacteroidales|f__Rikenellaceae|g__Alistipes|s__Alistipes_putredinis|t__Alistipes_putredinis_DSM_17216
Alistipes putredinis	NH	Cluster_1343653	0.516915	k__Bacteria|p__Bacteroidetes|c__Bacteroidia|o__Bacteroidales|f__Rikenellaceae|g__Alistipes|s__Alistipes_putredinis|t__Alistipes_putredinis_DSM_17216
Alistipes putredinis	NH	Cluster_1343807	0.511468	k__Bacteria|p__Bacteroidetes|c__Bacteroidia|o__Bacteroidales|f__Rikenellaceae|g__Alistipes|s__Alistipes_putredinis|t__Alistipes_putredinis_DSM_17216
Alistipes putredinis	NH	Cluster_1343825	0.469782	k__Bacteria|p__Bacteroidetes|c__Bacteroidia|o__Bacteroidales|f__Rikenellaceae|g__Alistipes|s__Alistipes_putredinis|t__Alistipes_putredinis_DSM_17216
Alistipes putredinis	NH	Cluster_1367924	0.440628	k__Bacteria|p__Bacteroidetes|c__Bacteroidia|o__Bacteroidales|f__Rikenellaceae|g__Alistipes|s__Alistipes_putredinis|t__Alistipes_putredinis_DSM_17216
Alistipes putredinis	NH	Cluster_1372932	0.582799	k__Bacteria|p__Bacteroidetes|c__Bacteroidia|o__Bacteroidales|f__Rikenellaceae|g__Alistipes|s__Alistipes_putredinis|t__Alistipes_putredinis_DSM_17216
Alistipes putredinis	NH	Cluster_1376456	0.674057	k__Bacteria|p__Bacteroidetes|c__Bacteroidia|o__Bacteroidales|f__Rikenellaceae|g__Alistipes|s__Alistipes_putredinis|t__Alistipes_putredinis_DSM_17216
Alistipes putredinis	NH	Cluster_1383815	0.555288	k__Bacteria|p__Bacteroidetes|c__Bacteroidia|o__Bacteroidales|f__Rikenellaceae|g__Alistipes|s__Alistipes_putredinis|t__Alistipes_putredinis_DSM_17216
Alistipes putredinis	NH	Cluster_1394660	0.798206	k__Bacteria|p__Bacteroidetes|c__Bacteroidia|o__Bacteroidales|f__Rikenellaceae|g__Alistipes|s__Alistipes_putredinis|t__Alistipes_putredinis_DSM_17216
Alistipes putredinis	NH	Cluster_1395436	0.392537	k__Bacteria|p__Bacteroidetes|c__Bacteroidia|o__Bacteroidales|f__Rikenellaceae|g__Alistipes|s__Alistipes_putredinis|t__Alistipes_putredinis_DSM_17216
Alistipes putredinis	NH	Cluster_1397696	0.214616	k__Bacteria|p__Bacteroidetes|c__Bacteroidia|o__Bacteroidales|f__Rikenellaceae|g__Alistipes|s__Alistipes_putredinis|t__Alistipes_putredinis_DSM_17216
Alistipes putredinis	NH	Cluster_1409066	0.618353	k__Bacteria|p__Bacteroidetes|c__Bacteroidia|o__Bacteroidales|f__Rikenellaceae|g__Alistipes|s__Alistipes_putredinis|t__Alistipes_putredinis_DSM_17216
Alistipes putredinis	NH	Cluster_1410875	0.658961	k__Bacteria|p__Bacteroidetes|c__Bacteroidia|o__Bacteroidales|f__Rikenellaceae|g__Alistipes|s__Alistipes_putredinis|t__Alistipes_putredinis_DSM_17216
Alistipes putredinis	NH	Cluster_1417564	0.730884	k__Bacteria|p__Bacteroidetes|c__Bacteroidia|o__Bacteroidales|f__Rikenellaceae|g__Alistipes|s__Alistipes_putredinis|t__Alistipes_putredinis_DSM_17216
Alistipes putredinis	NH	Cluster_1417725	0.768957	k__Bacteria|p__Bacteroidetes|c__Bacteroidia|o__Bacteroidales|f__Rikenellaceae|g__Alistipes|s__Alistipes_putredinis|t__Alistipes_putredinis_DSM_17216
Alistipes putredinis	NH	Cluster_1423949	0.113522	k__Bacteria|p__Bacteroidetes|c__Bacteroidia|o__Bacteroidales|f__Rikenellaceae|g__Alistipes|s__Alistipes_putredinis|t__Alistipes_putredinis_DSM_17216
Alistipes putredinis	NH	Cluster_1428439	0.630646	k__Bacteria|p__Bacteroidetes|c__Bacteroidia|o__Bacteroidales|f__Rikenellaceae|g__Alistipes|s__Alistipes_putredinis|t__Alistipes_putredinis_DSM_17216
Alistipes putredinis	NH	Cluster_1438228	0.605893	k__Bacteria|p__Bacteroidetes|c__Bacteroidia|o__Bacteroidales|f__Rikenellaceae|g__Alistipes|s__Alistipes_putredinis|t__Alistipes_putredinis_DSM_17216
Alistipes putredinis	NH	Cluster_1439936	0.474022	k__Bacteria|p__Bacteroidetes|c__Bacteroidia|o__Bacteroidales|f__Rikenellaceae|g__Alistipes|s__Alistipes_putredinis|t__Alistipes_putredinis_DSM_17216
Alistipes putredinis	NH	Cluster_1445625	0.550266	k__Bacteria|p__Bacteroidetes|c__Bacteroidia|o__Bacteroidales|f__Rikenellaceae|g__Alistipes|s__Alistipes_putredinis|t__Alistipes_putredinis_DSM_17216
Alistipes putredinis	NH	Cluster_1446043	0.639078	k__Bacteria|p__Bacteroidetes|c__Bacteroidia|o__Bacteroidales|f__Rikenellaceae|g__Alistipes|s__Alistipes_putredinis|t__Alistipes_putredinis_DSM_17216
Alistipes putredinis	NH	Cluster_145836	0.549437	k__Bacteria|p__Bacteroidetes|c__Bacteroidia|o__Bacteroidales|f__Rikenellaceae|g__Alistipes|s__Alistipes_putredinis|t__Alistipes_putredinis_DSM_17216
Alistipes putredinis	NH	Cluster_1482354	0.613896	k__Bacteria|p__Bacteroidetes|c__Bacteroidia|o__Bacteroidales|f__Rikenellaceae|g__Alistipes|s__Alistipes_putredinis|t__Alistipes_putredinis_DSM_17216
Alistipes putredinis	NH	Cluster_1484011	0.711497	k__Bacteria|p__Bacteroidetes|c__Bacteroidia|o__Bacteroidales|f__Rikenellaceae|g__Alistipes|s__Alistipes_putredinis|t__Alistipes_putredinis_DSM_17216
Alistipes putredinis	NH	Cluster_1490081	0.79008	k__Bacteria|p__Bacteroidetes|c__Bacteroidia|o__Bacteroidales|f__Rikenellaceae|g__Alistipes|s__Alistipes_putredinis|t__Alistipes_putredinis_DSM_17216
Alistipes putredinis	NH	Cluster_149976	0.783904	k__Bacteria|p__Bacteroidetes|c__Bacteroidia|o__Bacteroidales|f__Rikenellaceae|g__Alistipes|s__Alistipes_putredinis|t__Alistipes_putredinis_DSM_17216
Alistipes putredinis	NH	Cluster_1500002	0.72418	k__Bacteria|p__Bacteroidetes|c__Bacteroidia|o__Bacteroidales|f__Rikenellaceae|g__Alistipes|s__Alistipes_putredinis|t__Alistipes_putredinis_DSM_17216
Alistipes putredinis	NH	Cluster_1500049	0.515348	k__Bacteria|p__Bacteroidetes|c__Bacteroidia|o__Bacteroidales|f__Rikenellaceae|g__Alistipes|s__Alistipes_putredinis|t__Alistipes_putredinis_DSM_17216
Alistipes putredinis	NH	Cluster_1509779	0.680051	k__Bacteria|p__Bacteroidetes|c__Bacteroidia|o__Bacteroidales|f__Rikenellaceae|g__Alistipes|s__Alistipes_putredinis|t__Alistipes_putredinis_DSM_17216
Alistipes putredinis	NH	Cluster_1510422	0.713661	k__Bacteria|p__Bacteroidetes|c__Bacteroidia|o__Bacteroidales|f__Rikenellaceae|g__Alistipes|s__Alistipes_putredinis|t__Alistipes_putredinis_DSM_17216
Alistipes putredinis	NH	Cluster_1511307	0.824755	k__Bacteria|p__Bacteroidetes|c__Bacteroidia|o__Bacteroidales|f__Rikenellaceae|g__Alistipes|s__Alistipes_putredinis|t__Alistipes_putredinis_DSM_17216
Alistipes putredinis	NH	Cluster_1537176	0.455381	k__Bacteria|p__Bacteroidetes|c__Bacteroidia|o__Bacteroidales|f__Rikenellaceae|g__Alistipes|s__Alistipes_putredinis|t__Alistipes_putredinis_DSM_17216
Alistipes putredinis	NH	Cluster_1537712	0.373415	k__Bacteria|p__Bacteroidetes|c__Bacteroidia|o__Bacteroidales|f__Rikenellaceae|g__Alistipes|s__Alistipes_putredinis|t__Alistipes_putredinis_DSM_17216
Alistipes putredinis	NH	Cluster_1545720	0.525054	k__Bacteria|p__Bacteroidetes|c__Bacteroidia|o__Bacteroidales|f__Rikenellaceae|g__Alistipes|s__Alistipes_putredinis|t__Alistipes_putredinis_DSM_17216
Alistipes putredinis	NH	Cluster_1546092	0.5141	k__Bacteria|p__Bacteroidetes|c__Bacteroidia|o__Bacteroidales|f__Rikenellaceae|g__Alistipes|s__Alistipes_putredinis|t__Alistipes_putredinis_DSM_17216
Alistipes putredinis	NH	Cluster_1551623	0.671774	k__Bacteria|p__Bacteroidetes|c__Bacteroidia|o__Bacteroidales|f__Rikenellaceae|g__Alistipes|s__Alistipes_putredinis|t__Alistipes_putredinis_DSM_17216
Alistipes putredinis	NH	Cluster_1553953	0.451239	k__Bacteria|p__Bacteroidetes|c__Bacteroidia|o__Bacteroidales|f__Rikenellaceae|g__Alistipes|s__Alistipes_putredinis|t__Alistipes_putredinis_DSM_17216
Alistipes putredinis	NH	Cluster_1557406	0.740081	k__Bacteria|p__Bacteroidetes|c__Bacteroidia|o__Bacteroidales|f__Rikenellaceae|g__Alistipes|s__Alistipes_putredinis|t__Alistipes_putredinis_DSM_17216
Alistipes putredinis	NH	Cluster_1565922	0.817433	k__Bacteria|p__Bacteroidetes|c__Bacteroidia|o__Bacteroidales|f__Rikenellaceae|g__Alistipes|s__Alistipes_putredinis|t__Alistipes_putredinis_DSM_17216
Alistipes putredinis	NH	Cluster_1566305	0.419815	k__Bacteria|p__Bacteroidetes|c__Bacteroidia|o__Bacteroidales|f__Rikenellaceae|g__Alistipes|s__Alistipes_putredinis|t__Alistipes_putredinis_DSM_17216
Alistipes putredinis	NH	Cluster_1579007	0.766442	k__Bacteria|p__Bacteroidetes|c__Bacteroidia|o__Bacteroidales|f__Rikenellaceae|g__Alistipes|s__Alistipes_putredinis|t__Alistipes_putredinis_DSM_17216
Alistipes putredinis	NH	Cluster_1605684	0.563894	k__Bacteria|p__Bacteroidetes|c__Bacteroidia|o__Bacteroidales|f__Rikenellaceae|g__Alistipes|s__Alistipes_putredinis|t__Alistipes_putredinis_DSM_17216
Alistipes putredinis	NH	Cluster_1609241	0.42231	k__Bacteria|p__Bacteroidetes|c__Bacteroidia|o__Bacteroidales|f__Rikenellaceae|g__Alistipes|s__Alistipes_putredinis|t__Alistipes_putredinis_DSM_17216
Alistipes putredinis	NH	Cluster_1622110	0.666942	k__Bacteria|p__Bacteroidetes|c__Bacteroidia|o__Bacteroidales|f__Rikenellaceae|g__Alistipes|s__Alistipes_putredinis|t__Alistipes_putredinis_DSM_17216
Alistipes putredinis	NH	Cluster_1624783	0.513068	k__Bacteria|p__Bacteroidetes|c__Bacteroidia|o__Bacteroidales|f__Rikenellaceae|g__Alistipes|s__Alistipes_putredinis|t__Alistipes_putredinis_DSM_17216
Alistipes putredinis	NH	Cluster_1631652	0.593704	k__Bacteria|p__Bacteroidetes|c__Bacteroidia|o__Bacteroidales|f__Rikenellaceae|g__Alistipes|s__Alistipes_putredinis|t__Alistipes_putredinis_DSM_17216
Alistipes putredinis	NH	Cluster_1637392	0.670506	k__Bacteria|p__Bacteroidetes|c__Bacteroidia|o__Bacteroidales|f__Rikenellaceae|g__Alistipes|s__Alistipes_putredinis|t__Alistipes_putredinis_DSM_17216
Alistipes putredinis	NH	Cluster_1638712	0.450751	k__Bacteria|p__Bacteroidetes|c__Bacteroidia|o__Bacteroidales|f__Rikenellaceae|g__Alistipes|s__Alistipes_putredinis|t__Alistipes_putredinis_DSM_17216
Alistipes putredinis	NH	Cluster_1640329	0.821671	k__Bacteria|p__Bacteroidetes|c__Bacteroidia|o__Bacteroidales|f__Rikenellaceae|g__Alistipes|s__Alistipes_putredinis|t__Alistipes_putredinis_DSM_17216
Alistipes putredinis	NH	Cluster_1642813	0.761247	k__Bacteria|p__Bacteroidetes|c__Bacteroidia|o__Bacteroidales|f__Rikenellaceae|g__Alistipes|s__Alistipes_putredinis|t__Alistipes_putredinis_DSM_17216
Alistipes putredinis	NH	Cluster_1642988	0.650463	k__Bacteria|p__Bacteroidetes|c__Bacteroidia|o__Bacteroidales|f__Rikenellaceae|g__Alistipes|s__Alistipes_putredinis|t__Alistipes_putredinis_DSM_17216
Alistipes putredinis	NH	Cluster_1649246	0.841144	k__Bacteria|p__Bacteroidetes|c__Bacteroidia|o__Bacteroidales|f__Rikenellaceae|g__Alistipes|s__Alistipes_putredinis|t__Alistipes_putredinis_DSM_17216
Alistipes putredinis	NH	Cluster_1656667	0.782604	k__Bacteria|p__Bacteroidetes|c__Bacteroidia|o__Bacteroidales|f__Rikenellaceae|g__Alistipes|s__Alistipes_putredinis|t__Alistipes_putredinis_DSM_17216
Alistipes putredinis	NH	Cluster_1662370	0.527717	k__Bacteria|p__Bacteroidetes|c__Bacteroidia|o__Bacteroidales|f__Rikenellaceae|g__Alistipes|s__Alistipes_putredinis|t__Alistipes_putredinis_DSM_17216
Alistipes putredinis	NH	Cluster_227573	0.707309	k__Bacteria|p__Bacteroidetes|c__Bacteroidia|o__Bacteroidales|f__Rikenellaceae|g__Alistipes|s__Alistipes_putredinis|t__Alistipes_putredinis_DSM_17216
Alistipes putredinis	NH	Cluster_239066	0.830206	k__Bacteria|p__Bacteroidetes|c__Bacteroidia|o__Bacteroidales|f__Rikenellaceae|g__Alistipes|s__Alistipes_putredinis|t__Alistipes_putredinis_DSM_17216
Alistipes putredinis	NH	Cluster_243643	0.750683	k__Bacteria|p__Bacteroidetes|c__Bacteroidia|o__Bacteroidales|f__Rikenellaceae|g__Alistipes|s__Alistipes_putredinis|t__Alistipes_putredinis_DSM_17216
Alistipes putredinis	NH	Cluster_255636	0.774256	k__Bacteria|p__Bacteroidetes|c__Bacteroidia|o__Bacteroidales|f__Rikenellaceae|g__Alistipes|s__Alistipes_putredinis|t__Alistipes_putredinis_DSM_17216
Alistipes putredinis	NH	Cluster_264978	0.777464	k__Bacteria|p__Bacteroidetes|c__Bacteroidia|o__Bacteroidales|f__Rikenellaceae|g__Alistipes|s__Alistipes_putredinis|t__Alistipes_putredinis_DSM_17216
Alistipes putredinis	NH	Cluster_267492	0.667077	k__Bacteria|p__Bacteroidetes|c__Bacteroidia|o__Bacteroidales|f__Rikenellaceae|g__Alistipes|s__Alistipes_putredinis|t__Alistipes_putredinis_DSM_17216
Alistipes putredinis	NH	Cluster_269616	0.362064	k__Bacteria|p__Bacteroidetes|c__Bacteroidia|o__Bacteroidales|f__Rikenellaceae|g__Alistipes|s__Alistipes_putredinis|t__Alistipes_putredinis_DSM_17216
Alistipes putredinis	NH	Cluster_275175	0.569527	k__Bacteria|p__Bacteroidetes|c__Bacteroidia|o__Bacteroidales|f__Rikenellaceae|g__Alistipes|s__Alistipes_putredinis|t__Alistipes_putredinis_DSM_17216
Alistipes putredinis	NH	Cluster_283399	0.570611	k__Bacteria|p__Bacteroidetes|c__Bacteroidia|o__Bacteroidales|f__Rikenellaceae|g__Alistipes|s__Alistipes_putredinis|t__Alistipes_putredinis_DSM_17216
Alistipes putredinis	NH	Cluster_285297	0.718759	k__Bacteria|p__Bacteroidetes|c__Bacteroidia|o__Bacteroidales|f__Rikenellaceae|g__Alistipes|s__Alistipes_putredinis|t__Alistipes_putredinis_DSM_17216
Alistipes putredinis	NH	Cluster_286772	0.839339	k__Bacteria|p__Bacteroidetes|c__Bacteroidia|o__Bacteroidales|f__Rikenellaceae|g__Alistipes|s__Alistipes_putredinis|t__Alistipes_putredinis_DSM_17216
Alistipes putredinis	NH	Cluster_296667	0.454843	k__Bacteria|p__Bacteroidetes|c__Bacteroidia|o__Bacteroidales|f__Rikenellaceae|g__Alistipes|s__Alistipes_putredinis|t__Alistipes_putredinis_DSM_17216
Alistipes putredinis	NH	Cluster_306268	0.706213	k__Bacteria|p__Bacteroidetes|c__Bacteroidia|o__Bacteroidales|f__Rikenellaceae|g__Alistipes|s__Alistipes_putredinis|t__Alistipes_putredinis_DSM_17216
Alistipes putredinis	NH	Cluster_306587	0.593173	k__Bacteria|p__Bacteroidetes|c__Bacteroidia|o__Bacteroidales|f__Rikenellaceae|g__Alistipes|s__Alistipes_putredinis|t__Alistipes_putredinis_DSM_17216
Alistipes putredinis	NH	Cluster_306793	0.712427	k__Bacteria|p__Bacteroidetes|c__Bacteroidia|o__Bacteroidales|f__Rikenellaceae|g__Alistipes|s__Alistipes_putredinis|t__Alistipes_putredinis_DSM_17216
Alistipes putredinis	NH	Cluster_308504	0.584088	k__Bacteria|p__Bacteroidetes|c__Bacteroidia|o__Bacteroidales|f__Rikenellaceae|g__Alistipes|s__Alistipes_putredinis|t__Alistipes_putredinis_DSM_17216
Alistipes putredinis	NH	Cluster_310186	0.720157	k__Bacteria|p__Bacteroidetes|c__Bacteroidia|o__Bacteroidales|f__Rikenellaceae|g__Alistipes|s__Alistipes_putredinis|t__Alistipes_putredinis_DSM_17216
Alistipes putredinis	NH	Cluster_315903	0.680719	k__Bacteria|p__Bacteroidetes|c__Bacteroidia|o__Bacteroidales|f__Rikenellaceae|g__Alistipes|s__Alistipes_putredinis|t__Alistipes_putredinis_DSM_17216
Alistipes putredinis	NH	Cluster_332414	0.711218	k__Bacteria|p__Bacteroidetes|c__Bacteroidia|o__Bacteroidales|f__Rikenellaceae|g__Alistipes|s__Alistipes_putredinis|t__Alistipes_putredinis_DSM_17216
Alistipes putredinis	NH	Cluster_339201	0.712275	k__Bacteria|p__Bacteroidetes|c__Bacteroidia|o__Bacteroidales|f__Rikenellaceae|g__Alistipes|s__Alistipes_putredinis|t__Alistipes_putredinis_DSM_17216
Alistipes putredinis	NH	Cluster_340655	0.793112	k__Bacteria|p__Bacteroidetes|c__Bacteroidia|o__Bacteroidales|f__Rikenellaceae|g__Alistipes|s__Alistipes_putredinis|t__Alistipes_putredinis_DSM_17216
Alistipes putredinis	NH	Cluster_361225	0.611842	k__Bacteria|p__Bacteroidetes|c__Bacteroidia|o__Bacteroidales|f__Rikenellaceae|g__Alistipes|s__Alistipes_putredinis|t__Alistipes_putredinis_DSM_17216
Alistipes putredinis	NH	Cluster_367643	0.639375	k__Bacteria|p__Bacteroidetes|c__Bacteroidia|o__Bacteroidales|f__Rikenellaceae|g__Alistipes|s__Alistipes_putredinis|t__Alistipes_putredinis_DSM_17216
Alistipes putredinis	NH	Cluster_371228	0.670456	k__Bacteria|p__Bacteroidetes|c__Bacteroidia|o__Bacteroidales|f__Rikenellaceae|g__Alistipes|s__Alistipes_putredinis|t__Alistipes_putredinis_DSM_17216
Alistipes putredinis	NH	Cluster_387097	0.392386	k__Bacteria|p__Bacteroidetes|c__Bacteroidia|o__Bacteroidales|f__Rikenellaceae|g__Alistipes|s__Alistipes_putredinis|t__Alistipes_putredinis_DSM_17216
Alistipes putredinis	NH	Cluster_394427	0.658713	k__Bacteria|p__Bacteroidetes|c__Bacteroidia|o__Bacteroidales|f__Rikenellaceae|g__Alistipes|s__Alistipes_putredinis|t__Alistipes_putredinis_DSM_17216
Alistipes putredinis	NH	Cluster_402327	0.754596	k__Bacteria|p__Bacteroidetes|c__Bacteroidia|o__Bacteroidales|f__Rikenellaceae|g__Alistipes|s__Alistipes_putredinis|t__Alistipes_putredinis_DSM_17216
Alistipes putredinis	NH	Cluster_426103	0.732718	k__Bacteria|p__Bacteroidetes|c__Bacteroidia|o__Bacteroidales|f__Rikenellaceae|g__Alistipes|s__Alistipes_putredinis|t__Alistipes_putredinis_DSM_17216
Alistipes putredinis	NH	Cluster_429468	0.378506	k__Bacteria|p__Bacteroidetes|c__Bacteroidia|o__Bacteroidales|f__Rikenellaceae|g__Alistipes|s__Alistipes_putredinis|t__Alistipes_putredinis_DSM_17216
Alistipes putredinis	NH	Cluster_433530	0.522982	k__Bacteria|p__Bacteroidetes|c__Bacteroidia|o__Bacteroidales|f__Rikenellaceae|g__Alistipes|s__Alistipes_putredinis|t__Alistipes_putredinis_DSM_17216
Alistipes putredinis	NH	Cluster_437913	0.818683	k__Bacteria|p__Bacteroidetes|c__Bacteroidia|o__Bacteroidales|f__Rikenellaceae|g__Alistipes|s__Alistipes_putredinis|t__Alistipes_putredinis_DSM_17216
Alistipes putredinis	NH	Cluster_443125	0.570245	k__Bacteria|p__Bacteroidetes|c__Bacteroidia|o__Bacteroidales|f__Rikenellaceae|g__Alistipes|s__Alistipes_putredinis|t__Alistipes_putredinis_DSM_17216
Alistipes putredinis	NH	Cluster_443346	0.529093	k__Bacteria|p__Bacteroidetes|c__Bacteroidia|o__Bacteroidales|f__Rikenellaceae|g__Alistipes|s__Alistipes_putredinis|t__Alistipes_putredinis_DSM_17216
Alistipes putredinis	NH	Cluster_449416	0.674995	k__Bacteria|p__Bacteroidetes|c__Bacteroidia|o__Bacteroidales|f__Rikenellaceae|g__Alistipes|s__Alistipes_putredinis|t__Alistipes_putredinis_DSM_17216
Alistipes putredinis	NH	Cluster_449754	0.664569	k__Bacteria|p__Bacteroidetes|c__Bacteroidia|o__Bacteroidales|f__Rikenellaceae|g__Alistipes|s__Alistipes_putredinis|t__Alistipes_putredinis_DSM_17216
Alistipes putredinis	NH	Cluster_451251	0.577316	k__Bacteria|p__Bacteroidetes|c__Bacteroidia|o__Bacteroidales|f__Rikenellaceae|g__Alistipes|s__Alistipes_putredinis|t__Alistipes_putredinis_DSM_17216
Alistipes putredinis	NH	Cluster_464268	0.6831	k__Bacteria|p__Bacteroidetes|c__Bacteroidia|o__Bacteroidales|f__Rikenellaceae|g__Alistipes|s__Alistipes_putredinis|t__Alistipes_putredinis_DSM_17216
Alistipes putredinis	NH	Cluster_473166	0.745913	k__Bacteria|p__Bacteroidetes|c__Bacteroidia|o__Bacteroidales|f__Rikenellaceae|g__Alistipes|s__Alistipes_putredinis|t__Alistipes_putredinis_DSM_17216
Alistipes putredinis	NH	Cluster_476192	0.846159	k__Bacteria|p__Bacteroidetes|c__Bacteroidia|o__Bacteroidales|f__Rikenellaceae|g__Alistipes|s__Alistipes_putredinis|t__Alistipes_putredinis_DSM_17216
Alistipes putredinis	NH	Cluster_478005	0.482482	k__Bacteria|p__Bacteroidetes|c__Bacteroidia|o__Bacteroidales|f__Rikenellaceae|g__Alistipes|s__Alistipes_putredinis|t__Alistipes_putredinis_DSM_17216
Alistipes putredinis	NH	Cluster_485408	0.8008	k__Bacteria|p__Bacteroidetes|c__Bacteroidia|o__Bacteroidales|f__Rikenellaceae|g__Alistipes|s__Alistipes_putredinis|t__Alistipes_putredinis_DSM_17216
Alistipes putredinis	NH	Cluster_503121	0.644098	k__Bacteria|p__Bacteroidetes|c__Bacteroidia|o__Bacteroidales|f__Rikenellaceae|g__Alistipes|s__Alistipes_putredinis|t__Alistipes_putredinis_DSM_17216
Alistipes putredinis	NH	Cluster_504962	0.643352	k__Bacteria|p__Bacteroidetes|c__Bacteroidia|o__Bacteroidales|f__Rikenellaceae|g__Alistipes|s__Alistipes_putredinis|t__Alistipes_putredinis_DSM_17216
Alistipes putredinis	NH	Cluster_506275	0.522409	k__Bacteria|p__Bacteroidetes|c__Bacteroidia|o__Bacteroidales|f__Rikenellaceae|g__Alistipes|s__Alistipes_putredinis|t__Alistipes_putredinis_DSM_17216
Alistipes putredinis	NH	Cluster_511107	0.760962	k__Bacteria|p__Bacteroidetes|c__Bacteroidia|o__Bacteroidales|f__Rikenellaceae|g__Alistipes|s__Alistipes_putredinis|t__Alistipes_putredinis_DSM_17216
Alistipes putredinis	NH	Cluster_511827	0.608984	k__Bacteria|p__Bacteroidetes|c__Bacteroidia|o__Bacteroidales|f__Rikenellaceae|g__Alistipes|s__Alistipes_putredinis|t__Alistipes_putredinis_DSM_17216
Alistipes putredinis	NH	Cluster_513138	0.733211	k__Bacteria|p__Bacteroidetes|c__Bacteroidia|o__Bacteroidales|f__Rikenellaceae|g__Alistipes|s__Alistipes_putredinis|t__Alistipes_putredinis_DSM_17216
Alistipes putredinis	NH	Cluster_519237	0.727926	k__Bacteria|p__Bacteroidetes|c__Bacteroidia|o__Bacteroidales|f__Rikenellaceae|g__Alistipes|s__Alistipes_putredinis|t__Alistipes_putredinis_DSM_17216
Alistipes putredinis	NH	Cluster_534306	0.710555	k__Bacteria|p__Bacteroidetes|c__Bacteroidia|o__Bacteroidales|f__Rikenellaceae|g__Alistipes|s__Alistipes_putredinis|t__Alistipes_putredinis_DSM_17216
Alistipes putredinis	NH	Cluster_537166	0.508042	k__Bacteria|p__Bacteroidetes|c__Bacteroidia|o__Bacteroidales|f__Rikenellaceae|g__Alistipes|s__Alistipes_putredinis|t__Alistipes_putredinis_DSM_17216
Alistipes putredinis	NH	Cluster_543477	0.485829	k__Bacteria|p__Bacteroidetes|c__Bacteroidia|o__Bacteroidales|f__Rikenellaceae|g__Alistipes|s__Alistipes_putredinis|t__Alistipes_putredinis_DSM_17216
Alistipes putredinis	NH	Cluster_550117	0.617287	k__Bacteria|p__Bacteroidetes|c__Bacteroidia|o__Bacteroidales|f__Rikenellaceae|g__Alistipes|s__Alistipes_putredinis|t__Alistipes_putredinis_DSM_17216
Alistipes putredinis	NH	Cluster_551397	0.720658	k__Bacteria|p__Bacteroidetes|c__Bacteroidia|o__Bacteroidales|f__Rikenellaceae|g__Alistipes|s__Alistipes_putredinis|t__Alistipes_putredinis_DSM_17216
Alistipes putredinis	NH	Cluster_551784	0.595164	k__Bacteria|p__Bacteroidetes|c__Bacteroidia|o__Bacteroidales|f__Rikenellaceae|g__Alistipes|s__Alistipes_putredinis|t__Alistipes_putredinis_DSM_17216
Alistipes putredinis	NH	Cluster_559115	0.727661	k__Bacteria|p__Bacteroidetes|c__Bacteroidia|o__Bacteroidales|f__Rikenellaceae|g__Alistipes|s__Alistipes_putredinis|t__Alistipes_putredinis_DSM_17216
Alistipes putredinis	NH	Cluster_566588	0.471092	k__Bacteria|p__Bacteroidetes|c__Bacteroidia|o__Bacteroidales|f__Rikenellaceae|g__Alistipes|s__Alistipes_putredinis|t__Alistipes_putredinis_DSM_17216
Alistipes putredinis	NH	Cluster_574521	0.576466	k__Bacteria|p__Bacteroidetes|c__Bacteroidia|o__Bacteroidales|f__Rikenellaceae|g__Alistipes|s__Alistipes_putredinis|t__Alistipes_putredinis_DSM_17216
Alistipes putredinis	NH	Cluster_581327	0.758712	k__Bacteria|p__Bacteroidetes|c__Bacteroidia|o__Bacteroidales|f__Rikenellaceae|g__Alistipes|s__Alistipes_putredinis|t__Alistipes_putredinis_DSM_17216
Alistipes putredinis	NH	Cluster_594188	0.619901	k__Bacteria|p__Bacteroidetes|c__Bacteroidia|o__Bacteroidales|f__Rikenellaceae|g__Alistipes|s__Alistipes_putredinis|t__Alistipes_putredinis_DSM_17216
Alistipes putredinis	NH	Cluster_595424	0.595393	k__Bacteria|p__Bacteroidetes|c__Bacteroidia|o__Bacteroidales|f__Rikenellaceae|g__Alistipes|s__Alistipes_putredinis|t__Alistipes_putredinis_DSM_17216
Alistipes putredinis	NH	Cluster_597653	0.833718	k__Bacteria|p__Bacteroidetes|c__Bacteroidia|o__Bacteroidales|f__Rikenellaceae|g__Alistipes|s__Alistipes_putredinis|t__Alistipes_putredinis_DSM_17216
Alistipes putredinis	NH	Cluster_610983	0.826208	k__Bacteria|p__Bacteroidetes|c__Bacteroidia|o__Bacteroidales|f__Rikenellaceae|g__Alistipes|s__Alistipes_putredinis|t__Alistipes_putredinis_DSM_17216
Alistipes putredinis	NH	Cluster_618653	0.594956	k__Bacteria|p__Bacteroidetes|c__Bacteroidia|o__Bacteroidales|f__Rikenellaceae|g__Alistipes|s__Alistipes_putredinis|t__Alistipes_putredinis_DSM_17216
Alistipes putredinis	NH	Cluster_619390	0.602219	k__Bacteria|p__Bacteroidetes|c__Bacteroidia|o__Bacteroidales|f__Rikenellaceae|g__Alistipes|s__Alistipes_putredinis|t__Alistipes_putredinis_DSM_17216
Alistipes putredinis	NH	Cluster_620037	0.759522	k__Bacteria|p__Bacteroidetes|c__Bacteroidia|o__Bacteroidales|f__Rikenellaceae|g__Alistipes|s__Alistipes_putredinis|t__Alistipes_putredinis_DSM_17216
Alistipes putredinis	NH	Cluster_627419	0.748809	k__Bacteria|p__Bacteroidetes|c__Bacteroidia|o__Bacteroidales|f__Rikenellaceae|g__Alistipes|s__Alistipes_putredinis|t__Alistipes_putredinis_DSM_17216
Alistipes putredinis	NH	Cluster_628385	0.765689	k__Bacteria|p__Bacteroidetes|c__Bacteroidia|o__Bacteroidales|f__Rikenellaceae|g__Alistipes|s__Alistipes_putredinis|t__Alistipes_putredinis_DSM_17216
Alistipes putredinis	NH	Cluster_631253	0.600156	k__Bacteria|p__Bacteroidetes|c__Bacteroidia|o__Bacteroidales|f__Rikenellaceae|g__Alistipes|s__Alistipes_putredinis|t__Alistipes_putredinis_DSM_17216
Alistipes putredinis	NH	Cluster_634535	0.610332	k__Bacteria|p__Bacteroidetes|c__Bacteroidia|o__Bacteroidales|f__Rikenellaceae|g__Alistipes|s__Alistipes_putredinis|t__Alistipes_putredinis_DSM_17216
Alistipes putredinis	NH	Cluster_643064	0.7819	k__Bacteria|p__Bacteroidetes|c__Bacteroidia|o__Bacteroidales|f__Rikenellaceae|g__Alistipes|s__Alistipes_putredinis|t__Alistipes_putredinis_DSM_17216
Alistipes putredinis	NH	Cluster_644899	0.744199	k__Bacteria|p__Bacteroidetes|c__Bacteroidia|o__Bacteroidales|f__Rikenellaceae|g__Alistipes|s__Alistipes_putredinis|t__Alistipes_putredinis_DSM_17216
Alistipes putredinis	NH	Cluster_645179	0.707538	k__Bacteria|p__Bacteroidetes|c__Bacteroidia|o__Bacteroidales|f__Rikenellaceae|g__Alistipes|s__Alistipes_putredinis|t__Alistipes_putredinis_DSM_17216
Alistipes putredinis	NH	Cluster_645225	0.563865	k__Bacteria|p__Bacteroidetes|c__Bacteroidia|o__Bacteroidales|f__Rikenellaceae|g__Alistipes|s__Alistipes_putredinis|t__Alistipes_putredinis_DSM_17216
Alistipes putredinis	NH	Cluster_662053	0.510115	k__Bacteria|p__Bacteroidetes|c__Bacteroidia|o__Bacteroidales|f__Rikenellaceae|g__Alistipes|s__Alistipes_putredinis|t__Alistipes_putredinis_DSM_17216
Alistipes putredinis	NH	Cluster_663689	0.82898	k__Bacteria|p__Bacteroidetes|c__Bacteroidia|o__Bacteroidales|f__Rikenellaceae|g__Alistipes|s__Alistipes_putredinis|t__Alistipes_putredinis_DSM_17216
Alistipes putredinis	NH	Cluster_671023	0.716693	k__Bacteria|p__Bacteroidetes|c__Bacteroidia|o__Bacteroidales|f__Rikenellaceae|g__Alistipes|s__Alistipes_putredinis|t__Alistipes_putredinis_DSM_17216
Alistipes putredinis	NH	Cluster_675394	0.424756	k__Bacteria|p__Bacteroidetes|c__Bacteroidia|o__Bacteroidales|f__Rikenellaceae|g__Alistipes|s__Alistipes_putredinis|t__Alistipes_putredinis_DSM_17216
Alistipes putredinis	NH	Cluster_681659	0.386674	k__Bacteria|p__Bacteroidetes|c__Bacteroidia|o__Bacteroidales|f__Rikenellaceae|g__Alistipes|s__Alistipes_putredinis|t__Alistipes_putredinis_DSM_17216
Alistipes putredinis	NH	Cluster_684258	0.654817	k__Bacteria|p__Bacteroidetes|c__Bacteroidia|o__Bacteroidales|f__Rikenellaceae|g__Alistipes|s__Alistipes_putredinis|t__Alistipes_putredinis_DSM_17216
Alistipes putredinis	NH	Cluster_691494	0.407328	k__Bacteria|p__Bacteroidetes|c__Bacteroidia|o__Bacteroidales|f__Rikenellaceae|g__Alistipes|s__Alistipes_putredinis|t__Alistipes_putredinis_DSM_17216
Alistipes putredinis	NH	Cluster_705782	0.531576	k__Bacteria|p__Bacteroidetes|c__Bacteroidia|o__Bacteroidales|f__Rikenellaceae|g__Alistipes|s__Alistipes_putredinis|t__Alistipes_putredinis_DSM_17216
Alistipes putredinis	NH	Cluster_706053	0.404508	k__Bacteria|p__Bacteroidetes|c__Bacteroidia|o__Bacteroidales|f__Rikenellaceae|g__Alistipes|s__Alistipes_putredinis|t__Alistipes_putredinis_DSM_17216
Alistipes putredinis	NH	Cluster_712513	0.587662	k__Bacteria|p__Bacteroidetes|c__Bacteroidia|o__Bacteroidales|f__Rikenellaceae|g__Alistipes|s__Alistipes_putredinis|t__Alistipes_putredinis_DSM_17216
Alistipes putredinis	NH	Cluster_717914	0.736923	k__Bacteria|p__Bacteroidetes|c__Bacteroidia|o__Bacteroidales|f__Rikenellaceae|g__Alistipes|s__Alistipes_putredinis|t__Alistipes_putredinis_DSM_17216
Alistipes putredinis	NH	Cluster_726652	0.744381	k__Bacteria|p__Bacteroidetes|c__Bacteroidia|o__Bacteroidales|f__Rikenellaceae|g__Alistipes|s__Alistipes_putredinis|t__Alistipes_putredinis_DSM_17216
Alistipes putredinis	NH	Cluster_741570	0.807306	k__Bacteria|p__Bacteroidetes|c__Bacteroidia|o__Bacteroidales|f__Rikenellaceae|g__Alistipes|s__Alistipes_putredinis|t__Alistipes_putredinis_DSM_17216
Alistipes putredinis	NH	Cluster_742244	0.62537	k__Bacteria|p__Bacteroidetes|c__Bacteroidia|o__Bacteroidales|f__Rikenellaceae|g__Alistipes|s__Alistipes_putredinis|t__Alistipes_putredinis_DSM_17216
Alistipes putredinis	NH	Cluster_750879	0.59867	k__Bacteria|p__Bacteroidetes|c__Bacteroidia|o__Bacteroidales|f__Rikenellaceae|g__Alistipes|s__Alistipes_putredinis|t__Alistipes_putredinis_DSM_17216
Alistipes putredinis	NH	Cluster_754998	0.472405	k__Bacteria|p__Bacteroidetes|c__Bacteroidia|o__Bacteroidales|f__Rikenellaceae|g__Alistipes|s__Alistipes_putredinis|t__Alistipes_putredinis_DSM_17216
Alistipes putredinis	NH	Cluster_766861	0.584119	k__Bacteria|p__Bacteroidetes|c__Bacteroidia|o__Bacteroidales|f__Rikenellaceae|g__Alistipes|s__Alistipes_putredinis|t__Alistipes_putredinis_DSM_17216
Alistipes putredinis	NH	Cluster_777361	0.813199	k__Bacteria|p__Bacteroidetes|c__Bacteroidia|o__Bacteroidales|f__Rikenellaceae|g__Alistipes|s__Alistipes_putredinis|t__Alistipes_putredinis_DSM_17216
Alistipes putredinis	NH	Cluster_786198	0.809681	k__Bacteria|p__Bacteroidetes|c__Bacteroidia|o__Bacteroidales|f__Rikenellaceae|g__Alistipes|s__Alistipes_putredinis|t__Alistipes_putredinis_DSM_17216
Alistipes putredinis	NH	Cluster_789707	0.631091	k__Bacteria|p__Bacteroidetes|c__Bacteroidia|o__Bacteroidales|f__Rikenellaceae|g__Alistipes|s__Alistipes_putredinis|t__Alistipes_putredinis_DSM_17216
Alistipes putredinis	NH	Cluster_795921	0.743458	k__Bacteria|p__Bacteroidetes|c__Bacteroidia|o__Bacteroidales|f__Rikenellaceae|g__Alistipes|s__Alistipes_putredinis|t__Alistipes_putredinis_DSM_17216
Alistipes putredinis	NH	Cluster_805998	0.64044	k__Bacteria|p__Bacteroidetes|c__Bacteroidia|o__Bacteroidales|f__Rikenellaceae|g__Alistipes|s__Alistipes_putredinis|t__Alistipes_putredinis_DSM_17216
Alistipes putredinis	NH	Cluster_806705	0.795365	k__Bacteria|p__Bacteroidetes|c__Bacteroidia|o__Bacteroidales|f__Rikenellaceae|g__Alistipes|s__Alistipes_putredinis|t__Alistipes_putredinis_DSM_17216
Alistipes putredinis	NH	Cluster_808600	0.41288	k__Bacteria|p__Bacteroidetes|c__Bacteroidia|o__Bacteroidales|f__Rikenellaceae|g__Alistipes|s__Alistipes_putredinis|t__Alistipes_putredinis_DSM_17216
Alistipes putredinis	NH	Cluster_817450	0.247842	k__Bacteria|p__Bacteroidetes|c__Bacteroidia|o__Bacteroidales|f__Rikenellaceae|g__Alistipes|s__Alistipes_putredinis|t__Alistipes_putredinis_DSM_17216
Alistipes putredinis	NH	Cluster_818919	0.839666	k__Bacteria|p__Bacteroidetes|c__Bacteroidia|o__Bacteroidales|f__Rikenellaceae|g__Alistipes|s__Alistipes_putredinis|t__Alistipes_putredinis_DSM_17216
Alistipes putredinis	NH	Cluster_822814	0.658197	k__Bacteria|p__Bacteroidetes|c__Bacteroidia|o__Bacteroidales|f__Rikenellaceae|g__Alistipes|s__Alistipes_putredinis|t__Alistipes_putredinis_DSM_17216
Alistipes putredinis	NH	Cluster_828592	0.198075	k__Bacteria|p__Bacteroidetes|c__Bacteroidia|o__Bacteroidales|f__Rikenellaceae|g__Alistipes|s__Alistipes_putredinis|t__Alistipes_putredinis_DSM_17216
Alistipes putredinis	NH	Cluster_841246	0.598311	k__Bacteria|p__Bacteroidetes|c__Bacteroidia|o__Bacteroidales|f__Rikenellaceae|g__Alistipes|s__Alistipes_putredinis|t__Alistipes_putredinis_DSM_17216
Alistipes putredinis	NH	Cluster_842032	0.853225	k__Bacteria|p__Bacteroidetes|c__Bacteroidia|o__Bacteroidales|f__Rikenellaceae|g__Alistipes|s__Alistipes_putredinis|t__Alistipes_putredinis_DSM_17216
Alistipes putredinis	NH	Cluster_849852	0.508559	k__Bacteria|p__Bacteroidetes|c__Bacteroidia|o__Bacteroidales|f__Rikenellaceae|g__Alistipes|s__Alistipes_putredinis|t__Alistipes_putredinis_DSM_17216
Alistipes putredinis	NH	Cluster_855093	0.414092	k__Bacteria|p__Bacteroidetes|c__Bacteroidia|o__Bacteroidales|f__Rikenellaceae|g__Alistipes|s__Alistipes_putredinis|t__Alistipes_putredinis_DSM_17216
Alistipes putredinis	NH	Cluster_863155	0.671394	k__Bacteria|p__Bacteroidetes|c__Bacteroidia|o__Bacteroidales|f__Rikenellaceae|g__Alistipes|s__Alistipes_putredinis|t__Alistipes_putredinis_DSM_17216
Alistipes putredinis	NH	Cluster_866581	0.693282	k__Bacteria|p__Bacteroidetes|c__Bacteroidia|o__Bacteroidales|f__Rikenellaceae|g__Alistipes|s__Alistipes_putredinis|t__Alistipes_putredinis_DSM_17216
Alistipes putredinis	NH	Cluster_869815	0.372198	k__Bacteria|p__Bacteroidetes|c__Bacteroidia|o__Bacteroidales|f__Rikenellaceae|g__Alistipes|s__Alistipes_putredinis|t__Alistipes_putredinis_DSM_17216
Alistipes putredinis	NH	Cluster_876890	0.715982	k__Bacteria|p__Bacteroidetes|c__Bacteroidia|o__Bacteroidales|f__Rikenellaceae|g__Alistipes|s__Alistipes_putredinis|t__Alistipes_putredinis_DSM_17216
Alistipes putredinis	NH	Cluster_879384	0.731688	k__Bacteria|p__Bacteroidetes|c__Bacteroidia|o__Bacteroidales|f__Rikenellaceae|g__Alistipes|s__Alistipes_putredinis|t__Alistipes_putredinis_DSM_17216
Alistipes putredinis	NH	Cluster_883564	0.460747	k__Bacteria|p__Bacteroidetes|c__Bacteroidia|o__Bacteroidales|f__Rikenellaceae|g__Alistipes|s__Alistipes_putredinis|t__Alistipes_putredinis_DSM_17216
Alistipes putredinis	NH	Cluster_883572	0.664848	k__Bacteria|p__Bacteroidetes|c__Bacteroidia|o__Bacteroidales|f__Rikenellaceae|g__Alistipes|s__Alistipes_putredinis|t__Alistipes_putredinis_DSM_17216
Alistipes putredinis	NH	Cluster_902259	0.39752	k__Bacteria|p__Bacteroidetes|c__Bacteroidia|o__Bacteroidales|f__Rikenellaceae|g__Alistipes|s__Alistipes_putredinis|t__Alistipes_putredinis_DSM_17216
Alistipes putredinis	NH	Cluster_902573	0.840708	k__Bacteria|p__Bacteroidetes|c__Bacteroidia|o__Bacteroidales|f__Rikenellaceae|g__Alistipes|s__Alistipes_putredinis|t__Alistipes_putredinis_DSM_17216
Alistipes putredinis	NH	Cluster_907243	0.715303	k__Bacteria|p__Bacteroidetes|c__Bacteroidia|o__Bacteroidales|f__Rikenellaceae|g__Alistipes|s__Alistipes_putredinis|t__Alistipes_putredinis_DSM_17216
Alistipes putredinis	NH	Cluster_911395	0.563698	k__Bacteria|p__Bacteroidetes|c__Bacteroidia|o__Bacteroidales|f__Rikenellaceae|g__Alistipes|s__Alistipes_putredinis|t__Alistipes_putredinis_DSM_17216
Alistipes putredinis	NH	Cluster_919685	0.387631	k__Bacteria|p__Bacteroidetes|c__Bacteroidia|o__Bacteroidales|f__Rikenellaceae|g__Alistipes|s__Alistipes_putredinis|t__Alistipes_putredinis_DSM_17216
Alistipes putredinis	NH	Cluster_923848	0.811449	k__Bacteria|p__Bacteroidetes|c__Bacteroidia|o__Bacteroidales|f__Rikenellaceae|g__Alistipes|s__Alistipes_putredinis|t__Alistipes_putredinis_DSM_17216
Alistipes putredinis	NH	Cluster_931340	0.805926	k__Bacteria|p__Bacteroidetes|c__Bacteroidia|o__Bacteroidales|f__Rikenellaceae|g__Alistipes|s__Alistipes_putredinis|t__Alistipes_putredinis_DSM_17216
Alistipes putredinis	NH	Cluster_937005	0.802869	k__Bacteria|p__Bacteroidetes|c__Bacteroidia|o__Bacteroidales|f__Rikenellaceae|g__Alistipes|s__Alistipes_putredinis|t__Alistipes_putredinis_DSM_17216
Alistipes putredinis	NH	Cluster_937067	0.711714	k__Bacteria|p__Bacteroidetes|c__Bacteroidia|o__Bacteroidales|f__Rikenellaceae|g__Alistipes|s__Alistipes_putredinis|t__Alistipes_putredinis_DSM_17216
Alistipes putredinis	NH	Cluster_949282	0.797798	k__Bacteria|p__Bacteroidetes|c__Bacteroidia|o__Bacteroidales|f__Rikenellaceae|g__Alistipes|s__Alistipes_putredinis|t__Alistipes_putredinis_DSM_17216
Alistipes putredinis	NH	Cluster_975097	0.524888	k__Bacteria|p__Bacteroidetes|c__Bacteroidia|o__Bacteroidales|f__Rikenellaceae|g__Alistipes|s__Alistipes_putredinis|t__Alistipes_putredinis_DSM_17216
Alistipes putredinis	NH	Cluster_977477	0.835438	k__Bacteria|p__Bacteroidetes|c__Bacteroidia|o__Bacteroidales|f__Rikenellaceae|g__Alistipes|s__Alistipes_putredinis|t__Alistipes_putredinis_DSM_17216
Alistipes putredinis	NH	Cluster_977975	0.635276	k__Bacteria|p__Bacteroidetes|c__Bacteroidia|o__Bacteroidales|f__Rikenellaceae|g__Alistipes|s__Alistipes_putredinis|t__Alistipes_putredinis_DSM_17216
Alistipes putredinis	NH	Cluster_978897	0.71484	k__Bacteria|p__Bacteroidetes|c__Bacteroidia|o__Bacteroidales|f__Rikenellaceae|g__Alistipes|s__Alistipes_putredinis|t__Alistipes_putredinis_DSM_17216
Alistipes putredinis	NH	Cluster_979312	0.798668	k__Bacteria|p__Bacteroidetes|c__Bacteroidia|o__Bacteroidales|f__Rikenellaceae|g__Alistipes|s__Alistipes_putredinis|t__Alistipes_putredinis_DSM_17216
Alistipes putredinis	NH	Cluster_984029	0.731715	k__Bacteria|p__Bacteroidetes|c__Bacteroidia|o__Bacteroidales|f__Rikenellaceae|g__Alistipes|s__Alistipes_putredinis|t__Alistipes_putredinis_DSM_17216
Alistipes putredinis	NH	Cluster_985222	0.424851	k__Bacteria|p__Bacteroidetes|c__Bacteroidia|o__Bacteroidales|f__Rikenellaceae|g__Alistipes|s__Alistipes_putredinis|t__Alistipes_putredinis_DSM_17216
Alistipes putredinis	RH	Cluster_1065377	0.666779	k__Bacteria|p__Bacteroidetes|c__Bacteroidia|o__Bacteroidales|f__Rikenellaceae|g__Alistipes|s__Alistipes_putredinis|t__Alistipes_putredinis_DSM_17216
Alistipes putredinis	RH	Cluster_1065816	0.191475	k__Bacteria|p__Bacteroidetes|c__Bacteroidia|o__Bacteroidales|f__Rikenellaceae|g__Alistipes|s__Alistipes_putredinis|t__Alistipes_putredinis_DSM_17216
Alistipes putredinis	RH	Cluster_1079801	0.244012	k__Bacteria|p__Bacteroidetes|c__Bacteroidia|o__Bacteroidales|f__Rikenellaceae|g__Alistipes|s__Alistipes_putredinis|t__Alistipes_putredinis_DSM_17216
Alistipes putredinis	RH	Cluster_1099789	0.383141	k__Bacteria|p__Bacteroidetes|c__Bacteroidia|o__Bacteroidales|f__Rikenellaceae|g__Alistipes|s__Alistipes_putredinis|t__Alistipes_putredinis_DSM_17216
Alistipes putredinis	RH	Cluster_1105096	0.804201	k__Bacteria|p__Bacteroidetes|c__Bacteroidia|o__Bacteroidales|f__Rikenellaceae|g__Alistipes|s__Alistipes_putredinis|t__Alistipes_putredinis_DSM_17216
Alistipes putredinis	RH	Cluster_110897	0.748908	k__Bacteria|p__Bacteroidetes|c__Bacteroidia|o__Bacteroidales|f__Rikenellaceae|g__Alistipes|s__Alistipes_putredinis|t__Alistipes_putredinis_DSM_17216
Alistipes putredinis	RH	Cluster_1110227	0.0260749	k__Bacteria|p__Bacteroidetes|c__Bacteroidia|o__Bacteroidales|f__Rikenellaceae|g__Alistipes|s__Alistipes_putredinis|t__Alistipes_putredinis_DSM_17216
Alistipes putredinis	RH	Cluster_1129732	0.788855	k__Bacteria|p__Bacteroidetes|c__Bacteroidia|o__Bacteroidales|f__Rikenellaceae|g__Alistipes|s__Alistipes_putredinis|t__Alistipes_putredinis_DSM_17216
Alistipes putredinis	RH	Cluster_1137611	0.623581	k__Bacteria|p__Bacteroidetes|c__Bacteroidia|o__Bacteroidales|f__Rikenellaceae|g__Alistipes|s__Alistipes_putredinis|t__Alistipes_putredinis_DSM_17216
Alistipes putredinis	RH	Cluster_1138769	0.334086	k__Bacteria|p__Bacteroidetes|c__Bacteroidia|o__Bacteroidales|f__Rikenellaceae|g__Alistipes|s__Alistipes_putredinis|t__Alistipes_putredinis_DSM_17216
Alistipes putredinis	RH	Cluster_1139180	0.514169	k__Bacteria|p__Bacteroidetes|c__Bacteroidia|o__Bacteroidales|f__Rikenellaceae|g__Alistipes|s__Alistipes_putredinis|t__Alistipes_putredinis_DSM_17216
Alistipes putredinis	RH	Cluster_1168144	0.403482	k__Bacteria|p__Bacteroidetes|c__Bacteroidia|o__Bacteroidales|f__Rikenellaceae|g__Alistipes|s__Alistipes_putredinis|t__Alistipes_putredinis_DSM_17216
Alistipes putredinis	RH	Cluster_1204769	0.755131	k__Bacteria|p__Bacteroidetes|c__Bacteroidia|o__Bacteroidales|f__Rikenellaceae|g__Alistipes|s__Alistipes_putredinis|t__Alistipes_putredinis_DSM_17216
Alistipes putredinis	RH	Cluster_1257317	0.293635	k__Bacteria|p__Bacteroidetes|c__Bacteroidia|o__Bacteroidales|f__Rikenellaceae|g__Alistipes|s__Alistipes_putredinis|t__Alistipes_putredinis_DSM_17216
Alistipes putredinis	RH	Cluster_1411641	0.140198	k__Bacteria|p__Bacteroidetes|c__Bacteroidia|o__Bacteroidales|f__Rikenellaceae|g__Alistipes|s__Alistipes_putredinis|t__Alistipes_putredinis_DSM_17216
Alistipes putredinis	RH	Cluster_141186	0.599118	k__Bacteria|p__Bacteroidetes|c__Bacteroidia|o__Bacteroidales|f__Rikenellaceae|g__Alistipes|s__Alistipes_putredinis|t__Alistipes_putredinis_DSM_17216
Alistipes putredinis	RH	Cluster_1464701	0.466336	k__Bacteria|p__Bacteroidetes|c__Bacteroidia|o__Bacteroidales|f__Rikenellaceae|g__Alistipes|s__Alistipes_putredinis|t__Alistipes_putredinis_DSM_17216
Alistipes putredinis	RH	Cluster_1469848	0.715082	k__Bacteria|p__Bacteroidetes|c__Bacteroidia|o__Bacteroidales|f__Rikenellaceae|g__Alistipes|s__Alistipes_putredinis|t__Alistipes_putredinis_DSM_17216
Alistipes putredinis	RH	Cluster_1484647	0.571413	k__Bacteria|p__Bacteroidetes|c__Bacteroidia|o__Bacteroidales|f__Rikenellaceae|g__Alistipes|s__Alistipes_putredinis|t__Alistipes_putredinis_DSM_17216
Alistipes putredinis	RH	Cluster_14934	0.157666	k__Bacteria|p__Bacteroidetes|c__Bacteroidia|o__Bacteroidales|f__Rikenellaceae|g__Alistipes|s__Alistipes_putredinis|t__Alistipes_putredinis_DSM_17216
Alistipes putredinis	RH	Cluster_1548330	0.238654	k__Bacteria|p__Bacteroidetes|c__Bacteroidia|o__Bacteroidales|f__Rikenellaceae|g__Alistipes|s__Alistipes_putredinis|t__Alistipes_putredinis_DSM_17216
Alistipes putredinis	RH	Cluster_1560813	0.0972458	k__Bacteria|p__Bacteroidetes|c__Bacteroidia|o__Bacteroidales|f__Rikenellaceae|g__Alistipes|s__Alistipes_putredinis|t__Alistipes_putredinis_DSM_17216
Alistipes putredinis	RH	Cluster_1567796	0.160957	k__Bacteria|p__Bacteroidetes|c__Bacteroidia|o__Bacteroidales|f__Rikenellaceae|g__Alistipes|s__Alistipes_putredinis|t__Alistipes_putredinis_DSM_17216
[truncated: 44,844 more rows]

## Sheet: Supplementary Table 4
Supplementary Table 4: Coexpression scores for the matched proteins detected by MTX and STRING.
[truncated: 1,035,611+ more rows]

## Sheet: Supplementary Table 5
Supplementary Table 5: Mean AUROC across species per term of FUGAsseM based on MTX-based and STRING-based coexpression.
[truncated: 242 more rows]

[truncated: 20 more sheets: Supplementary Table 6, Supplementary Table 7, Supplementary Table 8, Supplementary Table 9, Supplementary Table 10, Supplementary Table 11, Supplementary Table 12, Supplementary Table 13, Supplementary Table 14, Supplementary Table 15, Supplementary Table 16, Supplementary Table 17, Supplementary Table 18, Supplementary Table 19, Supplementary Table 20, Supplementary Table 21, Supplementary Table 22, Supplementary Table 23, Supplementary Table 24, Supplementary Table 25]
