# Supplementary material for: Predicting functions of uncharacterized gene products from microbial communities
Source: Nat Biotechnol. 2025 Oct 15;44(7):1126–41. doi: 10.1038/s41587-025-02813-7 (PMC13368603; doi:10.1038/s41587-025-02813-7)
Supplement: Supplementary file 4 — Values of bar plots and box plots and statistical source data. [file 41587_2025_2813_MOESM4_ESM.xlsx]

## Sheet: Fig1a
taxon	map_type	total	genes	percentage
Acetobacter sp CAG 267	NH	1427	75	5.25578
Acetobacter sp CAG 267	RH	1427	142	9.95095
Acetobacter sp CAG 267	SC	1427	232	16.2579
Acetobacter sp CAG 267	SNI	1427	190	13.3146
Acetobacter sp CAG 267	SU	1427	788	55.2207
Acidaminococcus intestini	NH	1764	108	6.12245
Acidaminococcus intestini	RH	1764	171	9.69388
Acidaminococcus intestini	SC	1764	304	17.2336
Acidaminococcus intestini	SNI	1764	265	15.0227
Acidaminococcus intestini	SU	1764	891	50.5102
Acidaminococcus intestini	UPI	1764	25	1.41723
Acinetobacter sp CAG 196	NH	1315	24	1.8251
Acinetobacter sp CAG 196	RH	1315	55	4.18251
Acinetobacter sp CAG 196	SC	1315	308	23.4221
Acinetobacter sp CAG 196	SNI	1315	179	13.6122
Acinetobacter sp CAG 196	SU	1315	749	56.9582
Akkermansia muciniphila	NH	3751	338	9.01093
Akkermansia muciniphila	RH	3751	457	12.1834
Akkermansia muciniphila	SC	3751	347	9.25087
Akkermansia muciniphila	SNI	3751	319	8.5044
Akkermansia muciniphila	SU	3751	1934	51.5596
Akkermansia muciniphila	UPI	3751	356	9.4908
Akkermansia sp KLE1798	NH	1938	64	3.30237
Akkermansia sp KLE1798	RH	1938	138	7.12074
Akkermansia sp KLE1798	SC	1938	263	13.5707
Akkermansia sp KLE1798	SNI	1938	230	11.8679
Akkermansia sp KLE1798	SU	1938	1243	64.1383
Alistipes finegoldii	SC	1651	206	12.4773
Alistipes finegoldii	SNI	1651	170	10.2968
Alistipes finegoldii	SU	1651	1234	74.7426
Alistipes finegoldii	UPI	1651	41	2.48334
Alistipes finegoldii CAG 68	SC	985	175	17.7665
Alistipes finegoldii CAG 68	SNI	985	163	16.5482
Alistipes finegoldii CAG 68	SU	985	647	65.6853
Alistipes obesi	NH	2298	85	3.69887
Alistipes obesi	RH	2298	357	15.5352
Alistipes obesi	SU	2298	1679	73.0635
Alistipes obesi	UPI	2298	177	7.70235
Alistipes putredinis	NH	3156	424	13.4347
Alistipes putredinis	RH	3156	929	29.436
Alistipes putredinis	SC	3156	310	9.82256
Alistipes putredinis	SNI	3156	205	6.49556
Alistipes putredinis	SU	3156	1284	40.6844
Alistipes putredinis	UPI	3156	4	0.126743
Alistipes shahii	SC	1796	293	16.314
Alistipes shahii	SNI	1796	231	12.8619
Alistipes shahii	SU	1796	1252	69.7105
Alistipes shahii	UPI	1796	20	1.11359
Alistipes sp CAG 268	SC	1584	312	19.697
Alistipes sp CAG 268	SNI	1584	217	13.6995
Alistipes sp CAG 268	SU	1584	1055	66.6035
Alistipes sp CAG 29	SC	1281	181	14.1296
Alistipes sp CAG 29	SNI	1281	139	10.8509
Alistipes sp CAG 29	SU	1281	961	75.0195
Alistipes sp CAG 435	SC	647	161	24.8841
Alistipes sp CAG 435	SNI	647	125	19.3199
Alistipes sp CAG 435	SU	647	361	55.796
Alistipes sp CAG 514	SC	983	176	17.9044
Alistipes sp CAG 514	SNI	983	153	15.5646
Alistipes sp CAG 514	SU	983	654	66.531
Alistipes sp HGB5	SC	672	97	14.4345
Alistipes sp HGB5	SNI	672	81	12.0536
Alistipes sp HGB5	SU	672	487	72.4702
Alistipes sp HGB5	UPI	672	7	1.04167
Alistipes timonensis	SC	960	123	12.8125
Alistipes timonensis	SNI	960	135	14.0625
Alistipes timonensis	SU	960	701	73.0208
Alistipes timonensis	UPI	960	1	0.104167
Anaeromassilibacillus sp An250	NH	1832	16	0.873362
Anaeromassilibacillus sp An250	RH	1832	105	5.73144
Anaeromassilibacillus sp An250	SC	1832	414	22.5983
Anaeromassilibacillus sp An250	SNI	1832	244	13.3188
Anaeromassilibacillus sp An250	SU	1832	1050	57.3144
Anaeromassilibacillus sp An250	UPI	1832	3	0.163755
Anaerostipes hadrus	SC	2632	530	20.1368
Anaerostipes hadrus	SNI	2632	357	13.5638
Anaerostipes hadrus	SU	2632	1708	64.8936
Anaerostipes hadrus	UPI	2632	37	1.40578
Anaerotruncus colihominis	SC	738	65	8.80759
Anaerotruncus colihominis	SNI	738	35	4.74255
Anaerotruncus colihominis	SU	738	623	84.4173
Anaerotruncus colihominis	UPI	738	15	2.03252
Anaerotruncus sp CAG 528	NH	1644	61	3.71046
Anaerotruncus sp CAG 528	RH	1644	151	9.18491
Anaerotruncus sp CAG 528	SC	1644	318	19.3431
Anaerotruncus sp CAG 528	SNI	1644	266	16.18
Anaerotruncus sp CAG 528	SU	1644	848	51.5815
Azospirillum sp 51 20	NH	1444	54	3.73961
Azospirillum sp 51 20	RH	1444	108	7.47922
Azospirillum sp 51 20	SC	1444	246	17.036
Azospirillum sp 51 20	SNI	1444	183	12.6731
Azospirillum sp 51 20	SU	1444	853	59.072
Azospirillum sp CAG 239	NH	1411	41	2.90574
Azospirillum sp CAG 239	RH	1411	123	8.71722
Azospirillum sp CAG 239	SC	1411	267	18.9227
Azospirillum sp CAG 239	SNI	1411	170	12.0482
Azospirillum sp CAG 239	SU	1411	810	57.4061
Azospirillum sp CAG 260	NH	1703	80	4.69759
Azospirillum sp CAG 260	RH	1703	189	11.0981
Azospirillum sp CAG 260	SC	1703	284	16.6765
Azospirillum sp CAG 260	SNI	1703	210	12.3312
Azospirillum sp CAG 260	SU	1703	940	55.1967
Bacteroidales bacterium 52 46	SC	1319	288	21.8347
Bacteroidales bacterium 52 46	SNI	1319	236	17.8923
Bacteroidales bacterium 52 46	SU	1319	795	60.2729
Bacteroides caccae	SC	1801	109	6.05219
Bacteroides caccae	SNI	1801	127	7.05164
Bacteroides caccae	SU	1801	1239	68.7951
Bacteroides caccae	UPI	1801	326	18.1011
Bacteroides caccae CAG 21	SC	1390	141	10.1439
Bacteroides caccae CAG 21	SNI	1390	147	10.5755
Bacteroides caccae CAG 21	SU	1390	1102	79.2806
Bacteroides cellulosilyticus	SC	3436	224	6.51921
Bacteroides cellulosilyticus	SNI	3436	297	8.64377
Bacteroides cellulosilyticus	SU	3436	2775	80.7625
Bacteroides cellulosilyticus	UPI	3436	140	4.07451
Bacteroides cellulosilyticus CAG 158	SC	873	63	7.21649
Bacteroides cellulosilyticus CAG 158	SNI	873	100	11.4548
Bacteroides cellulosilyticus CAG 158	SU	873	710	81.3288
Bacteroides clarus	SC	757	98	12.9458
Bacteroides clarus	SNI	757	76	10.0396
Bacteroides clarus	SU	757	552	72.9194
Bacteroides clarus	UPI	757	31	4.09511
Bacteroides clarus CAG 160	SC	520	61	11.7308
Bacteroides clarus CAG 160	SNI	520	76	14.6154
Bacteroides clarus CAG 160	SU	520	383	73.6538
Bacteroides coprocola	SC	755	82	10.8609
Bacteroides coprocola	SNI	755	78	10.3311
Bacteroides coprocola	SU	755	561	74.3046
Bacteroides coprocola	UPI	755	34	4.50331
Bacteroides coprocola CAG 162	SC	1185	198	16.7089
Bacteroides coprocola CAG 162	SNI	1185	177	14.9367
Bacteroides coprocola CAG 162	SU	1185	810	68.3544
Bacteroides dorei	SC	3315	320	9.65309
Bacteroides dorei	SNI	3315	328	9.89442
Bacteroides dorei	SU	3315	2607	78.6425
Bacteroides dorei	UPI	3315	60	1.80995
Bacteroides eggerthii	SC	1057	81	7.6632
Bacteroides eggerthii	SNI	1057	86	8.13623
Bacteroides eggerthii	SU	1057	730	69.0634
Bacteroides eggerthii	UPI	1057	160	15.1372
Bacteroides eggerthii CAG 109	SC	755	71	9.40397
Bacteroides eggerthii CAG 109	SNI	755	103	13.6424
Bacteroides eggerthii CAG 109	SU	755	581	76.9536
Bacteroides faecis CAG 32	SC	895	64	7.15084
Bacteroides faecis CAG 32	SNI	895	86	9.60894
Bacteroides faecis CAG 32	SU	895	745	83.2402
Bacteroides finegoldii	SC	1699	133	7.82813
Bacteroides finegoldii	SNI	1699	166	9.77045
Bacteroides finegoldii	SU	1699	1398	82.2837
Bacteroides finegoldii	UPI	1699	2	0.117716
Bacteroides fluxus	NH	1961	51	2.60071
Bacteroides fluxus	RH	1961	233	11.8817
Bacteroides fluxus	SC	1961	227	11.5757
Bacteroides fluxus	SNI	1961	214	10.9128
Bacteroides fluxus	SU	1961	1230	62.7231
Bacteroides fluxus	UPI	1961	6	0.305966
Bacteroides fragilis	NH	9750	283	2.90256
Bacteroides fragilis	RH	9750	858	8.8
Bacteroides fragilis	SC	9750	742	7.61026
Bacteroides fragilis	SNI	9750	649	6.65641
Bacteroides fragilis	SU	9750	6886	70.6256
Bacteroides fragilis	UPI	9750	332	3.40513
Bacteroides intestinalis	SC	1859	87	4.67994
Bacteroides intestinalis	SNI	1859	124	6.67025
Bacteroides intestinalis	SU	1859	1459	78.4831
Bacteroides intestinalis	UPI	1859	189	10.1668
Bacteroides intestinalis CAG 564	SC	1177	128	10.8751
Bacteroides intestinalis CAG 564	SNI	1177	161	13.6788
Bacteroides intestinalis CAG 564	SU	1177	888	75.446
Bacteroides massiliensis	NH	2771	203	7.32588
Bacteroides massiliensis	RH	2771	439	15.8427
Bacteroides massiliensis	SC	2771	263	9.49116
Bacteroides massiliensis	SNI	2771	237	8.55287
Bacteroides massiliensis	SU	2771	1622	58.5348
Bacteroides massiliensis	UPI	2771	7	0.252616
Bacteroides nordii	NH	2440	16	0.655738
Bacteroides nordii	RH	2440	107	4.38525
Bacteroides nordii	SC	2440	295	12.0902
Bacteroides nordii	SNI	2440	268	10.9836
Bacteroides nordii	SU	2440	1661	68.0738
Bacteroides nordii	UPI	2440	93	3.81148
Bacteroides oleiciplenus	SC	1494	142	9.50469
Bacteroides oleiciplenus	SNI	1494	144	9.63855
Bacteroides oleiciplenus	SU	1494	1207	80.7898
Bacteroides oleiciplenus	UPI	1494	1	0.0669344
Bacteroides ovatus	SC	4228	235	5.55818
Bacteroides ovatus	SNI	4228	255	6.03122
Bacteroides ovatus	SU	4228	3510	83.018
Bacteroides ovatus	UPI	4228	228	5.39262
Bacteroides ovatus CAG 22	SC	584	82	14.0411
Bacteroides ovatus CAG 22	SNI	584	64	10.9589
Bacteroides ovatus CAG 22	SU	584	438	75
Bacteroides plebeius	SC	1665	151	9.06907
Bacteroides plebeius	SNI	1665	156	9.36937
Bacteroides plebeius	SU	1665	1144	68.7087
Bacteroides plebeius	UPI	1665	214	12.8529
Bacteroides plebeius CAG 211	SC	802	110	13.7157
Bacteroides plebeius CAG 211	SNI	802	107	13.3416
Bacteroides plebeius CAG 211	SU	802	585	72.9426
Bacteroides salyersiae	SC	1464	132	9.01639
Bacteroides salyersiae	SNI	1464	176	12.0219
Bacteroides salyersiae	SU	1464	1069	73.0191
Bacteroides salyersiae	UPI	1464	87	5.94262
Bacteroides sp 2 2 4	SC	779	61	7.83055
Bacteroides sp 2 2 4	SNI	779	61	7.83055
Bacteroides sp 2 2 4	SU	779	656	84.2105
Bacteroides sp 2 2 4	UPI	779	1	0.12837
Bacteroides sp 4 1 36	SC	638	21	3.29154
Bacteroides sp 4 1 36	SNI	638	34	5.32915
Bacteroides sp 4 1 36	SU	638	581	91.0658
Bacteroides sp 4 1 36	UPI	638	2	0.31348
Bacteroides sp 43 108	SC	1577	342	21.6867
Bacteroides sp 43 108	SNI	1577	298	18.8966
Bacteroides sp 43 108	SU	1577	937	59.4166
Bacteroides sp CAG 144	NH	1734	44	2.53749
Bacteroides sp CAG 144	RH	1734	150	8.65052
Bacteroides sp CAG 144	SC	1734	342	19.7232
Bacteroides sp CAG 144	SNI	1734	260	14.9942
Bacteroides sp CAG 144	SU	1734	938	54.0946
Bacteroides sp CAG 189	SC	940	116	12.3404
Bacteroides sp CAG 189	SNI	940	102	10.8511
Bacteroides sp CAG 189	SU	940	722	76.8085
Bacteroides sp CAG 633	SC	770	145	18.8312
Bacteroides sp CAG 633	SNI	770	114	14.8052
Bacteroides sp CAG 633	SU	770	511	66.3636
Bacteroides sp CAG 714	SC	1067	222	20.806
Bacteroides sp CAG 714	SNI	1067	187	17.5258
Bacteroides sp CAG 714	SU	1067	658	61.6682
Bacteroides sp CAG 754	SC	1103	121	10.9701
Bacteroides sp CAG 754	SNI	1103	99	8.97552
Bacteroides sp CAG 754	SU	1103	883	80.0544
Bacteroides sp CAG 875	SC	546	130	23.8095
Bacteroides sp CAG 875	SNI	546	102	18.6813
Bacteroides sp CAG 875	SU	546	314	57.5092
Bacteroides sp D2	SC	591	44	7.44501
Bacteroides sp D2	SNI	591	50	8.46024
Bacteroides sp D2	SU	591	495	83.7563
Bacteroides sp D2	UPI	591	2	0.338409
Bacteroides sp D20	SU	810	800	98.7654
Bacteroides sp D20	UPI	810	10	1.23457
Bacteroides stercoris	SC	2781	182	6.54441
Bacteroides stercoris	SNI	2781	196	7.04782
Bacteroides stercoris	SU	2781	1815	65.2643
Bacteroides stercoris	UPI	2781	588	21.1435
Bacteroides thetaiotaomicron	NH	6791	188	2.76837
Bacteroides thetaiotaomicron	RH	6791	477	7.024
Bacteroides thetaiotaomicron	SC	6791	575	8.46709
Bacteroides thetaiotaomicron	SNI	6791	507	7.46576
Bacteroides thetaiotaomicron	SU	6791	4836	71.2119
Bacteroides thetaiotaomicron	UPI	6791	208	3.06288
Bacteroides uniformis	SC	6224	417	6.69987
Bacteroides uniformis	SNI	6224	469	7.53535
Bacteroides uniformis	SU	6224	5080	81.6195
Bacteroides uniformis	UPI	6224	258	4.14524
Bacteroides vulgatus	SC	5603	367	6.55006
Bacteroides vulgatus	SNI	5603	289	5.15795
Bacteroides vulgatus	SU	5603	4491	80.1535
Bacteroides vulgatus	UPI	5603	456	8.1385
Bacteroides xylanisolvens	SC	2574	189	7.34266
Bacteroides xylanisolvens	SNI	2574	232	9.01321
Bacteroides xylanisolvens	SU	2574	2054	79.798
Bacteroides xylanisolvens	UPI	2574	99	3.84615
Barnesiella intestinihominis	NH	2615	164	6.27151
Barnesiella intestinihominis	RH	2615	361	13.805
Barnesiella intestinihominis	SC	2615	369	14.1109
Barnesiella intestinihominis	SNI	2615	303	11.587
Barnesiella intestinihominis	SU	2615	1415	54.1109
Barnesiella intestinihominis	UPI	2615	3	0.114723
Bifidobacterium adolescentis	NH	1702	77	4.52409
Bifidobacterium adolescentis	RH	1702	176	10.3408
Bifidobacterium adolescentis	SC	1702	229	13.4548
Bifidobacterium adolescentis	SNI	1702	275	16.1575
Bifidobacterium adolescentis	SU	1702	922	54.1716
Bifidobacterium adolescentis	UPI	1702	23	1.35135
Bifidobacterium bifidum	SC	1198	237	19.783
Bifidobacterium bifidum	SNI	1198	201	16.778
Bifidobacterium bifidum	SU	1198	755	63.0217
Bifidobacterium bifidum	UPI	1198	5	0.417362
Bifidobacterium breve	NH	690	8	1.15942
Bifidobacterium breve	RH	690	38	5.50725
Bifidobacterium breve	SC	690	79	11.4493
Bifidobacterium breve	SNI	690	103	14.9275
Bifidobacterium breve	SU	690	453	65.6522
Bifidobacterium breve	UPI	690	9	1.30435
Bifidobacterium dentium	SC	503	89	17.6938
Bifidobacterium dentium	SNI	503	116	23.0616
Bifidobacterium dentium	SU	503	297	59.0457
Bifidobacterium dentium	UPI	503	1	0.198807
Bifidobacterium longum	NH	1013	5	0.493583
Bifidobacterium longum	RH	1013	15	1.48075
Bifidobacterium longum	SC	1013	170	16.7818
Bifidobacterium longum	SNI	1013	150	14.8075
Bifidobacterium longum	SU	1013	621	61.3031
Bifidobacterium longum	UPI	1013	52	5.13327
Bifidobacterium longum subsp longum	SC	675	86	12.7407
Bifidobacterium longum subsp longum	SNI	675	108	16
Bifidobacterium longum subsp longum	SU	675	481	71.2593
Bifidobacterium pseudocatenulatum	SC	653	54	8.26953
Bifidobacterium pseudocatenulatum	SNI	653	95	14.5482
Bifidobacterium pseudocatenulatum	SU	653	480	73.5069
Bifidobacterium pseudocatenulatum	UPI	653	24	3.67534
Bilophila wadsworthia	SC	3277	534	16.2954
Bilophila wadsworthia	SNI	3277	517	15.7766
Bilophila wadsworthia	SU	3277	1898	57.9188
Bilophila wadsworthia	UPI	3277	328	10.0092
Blautia obeum	SC	4679	604	12.9087
Blautia obeum	SNI	4679	531	11.3486
Blautia obeum	SU	4679	3470	74.1611
Blautia obeum	UPI	4679	74	1.58153
Blautia sp CAG 257	NH	1310	9	0.687023
Blautia sp CAG 257	RH	1310	159	12.1374
Blautia sp CAG 257	SC	1310	263	20.0763
Blautia sp CAG 257	SNI	1310	200	15.2672
Blautia sp CAG 257	SU	1310	679	51.8321
Blautia sp CAG 37	SC	635	102	16.063
Blautia sp CAG 37	SNI	635	127	20
Blautia sp CAG 37	SU	635	406	63.937
Blautia sp CAG 52	SC	1227	240	19.5599
Blautia sp CAG 52	SNI	1227	225	18.3374
Blautia sp CAG 52	SU	1227	762	62.1027
Blautia sp KLE 1732	SC	587	112	19.0801
Blautia sp KLE 1732	SNI	587	80	13.6286
Blautia sp KLE 1732	SU	587	394	67.121
Blautia sp KLE 1732	UPI	587	1	0.170358
Blautia wexlerae	SC	592	71	11.9932
Blautia wexlerae	SNI	592	95	16.0473
Blautia wexlerae	SU	592	390	65.8784
Blautia wexlerae	UPI	592	36	6.08108
Brachyspira sp CAG 484	NH	508	56	11.0236
Brachyspira sp CAG 484	RH	508	70	13.7795
Brachyspira sp CAG 484	SC	508	83	16.3386
Brachyspira sp CAG 484	SNI	508	62	12.2047
Brachyspira sp CAG 484	SU	508	237	46.6535
Burkholderiales bacterium 1 1 47	SC	751	140	18.6418
Burkholderiales bacterium 1 1 47	SNI	751	108	14.3808
Burkholderiales bacterium 1 1 47	SU	751	491	65.3795
Burkholderiales bacterium 1 1 47	UPI	751	12	1.59787
butyrate-producing bacterium SM4 1	SC	605	114	18.843
butyrate-producing bacterium SM4 1	SNI	605	86	14.2149
butyrate-producing bacterium SM4 1	SU	605	405	66.9421
butyrate-producing bacterium SS3 4	SC	1893	352	18.5948
butyrate-producing bacterium SS3 4	SNI	1893	292	15.4253
butyrate-producing bacterium SS3 4	SU	1893	1249	65.9799
Butyricicoccus pullicaecorum	NH	613	1	0.163132
Butyricicoccus pullicaecorum	RH	613	16	2.61011
Butyricicoccus pullicaecorum	SC	613	120	19.5759
Butyricicoccus pullicaecorum	SNI	613	109	17.7814
Butyricicoccus pullicaecorum	SU	613	367	59.8695
Butyricimonas synergistica	SC	911	204	22.393
Butyricimonas synergistica	SNI	911	105	11.5258
Butyricimonas synergistica	SU	911	602	66.0812
Butyrivibrio crossotus	NH	548	19	3.46715
Butyrivibrio crossotus	RH	548	119	21.7153
Butyrivibrio crossotus	SC	548	111	20.2555
Butyrivibrio crossotus	SNI	548	84	15.3285
Butyrivibrio crossotus	SU	548	215	39.2336
Candidatus Methanomassiliicoccus intestinalis	SC	1124	217	19.306
Candidatus Methanomassiliicoccus intestinalis	SNI	1124	219	19.484
Candidatus Methanomassiliicoccus intestinalis	SU	1124	685	60.9431
Candidatus Methanomassiliicoccus intestinalis	UPI	1124	3	0.266904
Candidatus Stoquefichus sp KLE1796	NH	544	6	1.10294
Candidatus Stoquefichus sp KLE1796	RH	544	26	4.77941
Candidatus Stoquefichus sp KLE1796	SC	544	137	25.1838
Candidatus Stoquefichus sp KLE1796	SNI	544	123	22.6103
Candidatus Stoquefichus sp KLE1796	SU	544	252	46.3235
Catenibacterium mitsuokai	NH	1622	10	0.616523
Catenibacterium mitsuokai	RH	1622	106	6.53514
Catenibacterium mitsuokai	SC	1622	376	23.1813
Catenibacterium mitsuokai	SNI	1622	289	17.8175
Catenibacterium mitsuokai	SU	1622	841	51.8496
Clostridia bacterium	NH	2195	34	1.54897
Clostridia bacterium	RH	2195	363	16.5376
Clostridia bacterium	SC	2195	362	16.492
Clostridia bacterium	SNI	2195	324	14.7608
Clostridia bacterium	SU	2195	1112	50.6606
Clostridiales bacterium	NH	5030	38	0.755467
Clostridiales bacterium	RH	5030	641	12.7435
Clostridiales bacterium	SC	5030	262	5.20875
Clostridiales bacterium	SNI	5030	342	6.7992
Clostridiales bacterium	SU	5030	3747	74.493
Clostridiales bacterium 1 7 47FAA	SC	1933	355	18.3652
Clostridiales bacterium 1 7 47FAA	SNI	1933	324	16.7615
Clostridiales bacterium 1 7 47FAA	SU	1933	1254	64.8733
Clostridiales bacterium 41 12 two minus	SC	639	136	21.2833
Clostridiales bacterium 41 12 two minus	SNI	639	105	16.4319
Clostridiales bacterium 41 12 two minus	SU	639	398	62.2848
Clostridiales bacterium 41 21 two genomes	NH	551	10	1.81488
Clostridiales bacterium 41 21 two genomes	RH	551	67	12.1597
Clostridiales bacterium 41 21 two genomes	SC	551	92	16.6969
Clostridiales bacterium 41 21 two genomes	SNI	551	78	14.1561
Clostridiales bacterium 41 21 two genomes	SU	551	304	55.1724
Clostridiales bacterium 42 27	NH	892	47	5.26906
Clostridiales bacterium 42 27	RH	892	37	4.14798
Clostridiales bacterium 42 27	SC	892	102	11.435
Clostridiales bacterium 42 27	SNI	892	71	7.95964
Clostridiales bacterium 42 27	SU	892	635	71.1883
Clostridiales bacterium 52 15	SC	776	118	15.2062
Clostridiales bacterium 52 15	SNI	776	97	12.5
Clostridiales bacterium 52 15	SU	776	561	72.2938
Clostridiales bacterium KLE1615	SC	643	114	17.7294
Clostridiales bacterium KLE1615	SNI	643	149	23.1726
Clostridiales bacterium KLE1615	SU	643	380	59.098
Clostridium asparagiforme	SC	1461	233	15.948
Clostridium asparagiforme	SNI	1461	245	16.7693
Clostridium asparagiforme	SU	1461	981	67.1458
Clostridium asparagiforme	UPI	1461	2	0.136893
Clostridium bolteae	SC	2478	330	13.3172
Clostridium bolteae	SNI	2478	328	13.2365
Clostridium bolteae	SU	2478	1718	69.3301
Clostridium bolteae	UPI	2478	102	4.11622
Clostridium bolteae CAG 59	SC	1712	240	14.0187
Clostridium bolteae CAG 59	SNI	1712	293	17.1145
Clostridium bolteae CAG 59	SU	1712	1179	68.8668
Clostridium citroniae	SC	819	95	11.5995
Clostridium citroniae	SNI	819	97	11.8437
Clostridium citroniae	SU	819	624	76.1905
Clostridium citroniae	UPI	819	3	0.3663
Clostridium clostridioforme	SC	3525	432	12.2553
Clostridium clostridioforme	SNI	3525	415	11.773
Clostridium clostridioforme	SU	3525	2304	65.3617
Clostridium clostridioforme	UPI	3525	374	10.6099
Clostridium clostridioforme CAG 511	SC	547	78	14.2596
Clostridium clostridioforme CAG 511	SNI	547	57	10.4205
Clostridium clostridioforme CAG 511	SU	547	412	75.3199
Clostridium hathewayi CAG 224	SC	659	114	17.2989
Clostridium hathewayi CAG 224	SNI	659	116	17.6024
Clostridium hathewayi CAG 224	SU	659	429	65.0986
Clostridium innocuum	SC	544	70	12.8676
Clostridium innocuum	SNI	544	59	10.8456
Clostridium innocuum	SU	544	404	74.2647
Clostridium innocuum	UPI	544	11	2.02206
Clostridium leptum	NH	1435	11	0.766551
Clostridium leptum	RH	1435	40	2.78746
Clostridium leptum	SC	1435	263	18.3275
Clostridium leptum	SNI	1435	200	13.9373
Clostridium leptum	SU	1435	837	58.3275
Clostridium leptum	UPI	1435	84	5.85366
Clostridium leptum CAG 27	SC	1009	192	19.0287
Clostridium leptum CAG 27	SNI	1009	207	20.5154
Clostridium leptum CAG 27	SU	1009	610	60.4559
Clostridium neonatale	NH	2053	34	1.65611
Clostridium neonatale	RH	2053	205	9.98539
Clostridium neonatale	SC	2053	427	20.7988
Clostridium neonatale	SNI	2053	300	14.6128
Clostridium neonatale	SU	2053	1074	52.3137
Clostridium neonatale	UPI	2053	13	0.63322
Clostridium nexile CAG 348	SC	1111	247	22.2322
Clostridium nexile CAG 348	SNI	1111	175	15.7516
Clostridium nexile CAG 348	SU	1111	689	62.0162
Clostridium saccharolyticum	SC	1157	224	19.3604
Clostridium saccharolyticum	SNI	1157	178	15.3846
Clostridium saccharolyticum	SU	1157	755	65.255
Clostridium sp CAG 122	SC	543	148	27.256
Clostridium sp CAG 122	SNI	543	87	16.0221
Clostridium sp CAG 122	SU	543	308	56.7219
Clostridium sp CAG 127	NH	2091	35	1.67384
Clostridium sp CAG 127	RH	2091	150	7.1736
Clostridium sp CAG 127	SC	2091	434	20.7556
Clostridium sp CAG 127	SNI	2091	290	13.869
Clostridium sp CAG 127	SU	2091	1182	56.528
Clostridium sp CAG 138	NH	1502	40	2.66312
Clostridium sp CAG 138	RH	1502	129	8.58855
Clostridium sp CAG 138	SC	1502	327	21.771
Clostridium sp CAG 138	SNI	1502	218	14.514
Clostridium sp CAG 138	SU	1502	788	52.4634
Clostridium sp CAG 169	SC	1218	229	18.8013
Clostridium sp CAG 169	SNI	1218	200	16.4204
Clostridium sp CAG 169	SU	1218	789	64.7783
Clostridium sp CAG 217	NH	1389	14	1.00792
Clostridium sp CAG 217	RH	1389	58	4.17567
Clostridium sp CAG 217	SC	1389	308	22.1742
Clostridium sp CAG 217	SNI	1389	252	18.1425
Clostridium sp CAG 217	SU	1389	757	54.4996
Clostridium sp CAG 226	NH	1331	37	2.77986
Clostridium sp CAG 226	RH	1331	124	9.3163
Clostridium sp CAG 226	SC	1331	267	20.0601
Clostridium sp CAG 226	SNI	1331	224	16.8295
Clostridium sp CAG 226	SU	1331	679	51.0143
Clostridium sp CAG 242	NH	1496	21	1.40374
Clostridium sp CAG 242	RH	1496	141	9.42513
Clostridium sp CAG 242	SC	1496	236	15.7754
Clostridium sp CAG 242	SNI	1496	186	12.4332
Clostridium sp CAG 242	SU	1496	912	60.9626
Clostridium sp CAG 277	NH	1700	36	2.11765
Clostridium sp CAG 277	RH	1700	184	10.8235
Clostridium sp CAG 277	SC	1700	336	19.7647
Clostridium sp CAG 277	SNI	1700	255	15
Clostridium sp CAG 277	SU	1700	889	52.2941
Clostridium sp CAG 288	NH	1183	23	1.94421
Clostridium sp CAG 288	RH	1183	114	9.63652
Clostridium sp CAG 288	SC	1183	210	17.7515
Clostridium sp CAG 288	SNI	1183	230	19.4421
Clostridium sp CAG 288	SU	1183	606	51.2257
Clostridium sp CAG 299	NH	1114	20	1.79533
Clostridium sp CAG 299	RH	1114	193	17.325
Clostridium sp CAG 299	SC	1114	176	15.7989
Clostridium sp CAG 299	SNI	1114	131	11.7594
Clostridium sp CAG 299	SU	1114	594	53.3214
Clostridium sp CAG 349	SC	995	222	22.3116
Clostridium sp CAG 349	SNI	995	223	22.4121
Clostridium sp CAG 349	SU	995	550	55.2764
Clostridium sp CAG 352	NH	950	7	0.736842
Clostridium sp CAG 352	RH	950	26	2.73684
Clostridium sp CAG 352	SC	950	258	27.1579
Clostridium sp CAG 352	SNI	950	162	17.0526
Clostridium sp CAG 352	SU	950	497	52.3158
Clostridium sp CAG 354	NH	766	15	1.95822
Clostridium sp CAG 354	RH	766	78	10.1828
Clostridium sp CAG 354	SC	766	153	19.9739
Clostridium sp CAG 354	SNI	766	138	18.0157
Clostridium sp CAG 354	SU	766	382	49.8695
Clostridium sp CAG 43	SC	1453	304	20.9222
Clostridium sp CAG 43	SNI	1453	250	17.2058
Clostridium sp CAG 43	SU	1453	899	61.872
Clostridium sp CAG 568	SC	981	189	19.2661
Clostridium sp CAG 568	SNI	981	205	20.897
Clostridium sp CAG 568	SU	981	587	59.8369
Clostridium sp CAG 58	SC	735	114	15.5102
Clostridium sp CAG 58	SNI	735	120	16.3265
Clostridium sp CAG 58	SU	735	501	68.1633
Clostridium sp CAG 62	SC	1848	418	22.619
Clostridium sp CAG 62	SNI	1848	282	15.2597
Clostridium sp CAG 62	SU	1848	1148	62.1212
Clostridium sp CAG 678	NH	1595	34	2.13166
Clostridium sp CAG 678	RH	1595	250	15.674
Clostridium sp CAG 678	SC	1595	286	17.931
Clostridium sp CAG 678	SNI	1595	237	14.8589
Clostridium sp CAG 678	SU	1595	788	49.4044
Clostridium sp CAG 7	SC	2227	420	18.8595
Clostridium sp CAG 7	SNI	2227	378	16.9735
Clostridium sp CAG 7	SU	2227	1429	64.167
Clostridium sp CAG 75	SC	1523	351	23.0466
Clostridium sp CAG 75	SNI	1523	246	16.1523
Clostridium sp CAG 75	SU	1523	926	60.8011
Clostridium sp CAG 91	SC	1125	173	15.3778
Clostridium sp CAG 91	SNI	1125	176	15.6444
Clostridium sp CAG 91	SU	1125	776	68.9778
Clostridium sp FS41	SC	1954	333	17.042
Clostridium sp FS41	SNI	1954	361	18.4749
Clostridium sp FS41	SU	1954	1259	64.4319
Clostridium sp FS41	UPI	1954	1	0.0511771
Clostridium sp HGF2	SC	777	181	23.2947
Clostridium sp HGF2	SNI	777	122	15.7014
Clostridium sp HGF2	SU	777	474	61.0039
Clostridium sp KLE 1755	NH	3510	6	0.17094
Clostridium sp KLE 1755	RH	3510	82	2.33618
Clostridium sp KLE 1755	SC	3510	463	13.1909
Clostridium sp KLE 1755	SNI	3510	559	15.9259
Clostridium sp KLE 1755	SU	3510	2399	68.3476
Clostridium sp KLE 1755	UPI	3510	1	0.02849
Clostridium sp M62 1	SC	647	125	19.3199
Clostridium sp M62 1	SNI	647	79	12.2102
Clostridium sp M62 1	SU	647	442	68.3153
Clostridium sp M62 1	UPI	647	1	0.15456
Clostridium sp SS2 1	SC	529	128	24.1966
Clostridium sp SS2 1	SNI	529	74	13.9887
Clostridium sp SS2 1	SU	529	327	61.8147
Clostridium symbiosum	SC	3707	629	16.9679
Clostridium symbiosum	SNI	3707	547	14.7559
Clostridium symbiosum	SU	3707	2471	66.6577
Clostridium symbiosum	UPI	3707	60	1.61856
Collinsella aerofaciens	SC	1536	345	22.4609
Collinsella aerofaciens	SNI	1536	302	19.6615
Collinsella aerofaciens	SU	1536	887	57.7474
Collinsella aerofaciens	UPI	1536	2	0.130208
Coprobacillus sp 8 2 54BFAA	SC	1512	310	20.5026
Coprobacillus sp 8 2 54BFAA	SNI	1512	258	17.0635
Coprobacillus sp 8 2 54BFAA	SU	1512	944	62.4339
Coprobacter fastidiosus	SC	1208	275	22.7649
Coprobacter fastidiosus	SNI	1208	223	18.4603
Coprobacter fastidiosus	SU	1208	710	58.7748
Coprococcus comes	SC	1675	313	18.6866
Coprococcus comes	SNI	1675	212	12.6567
Coprococcus comes	SU	1675	1127	67.2836
Coprococcus comes	UPI	1675	23	1.37313
Coprococcus eutactus	SC	1170	240	20.5128
Coprococcus eutactus	SNI	1170	173	14.7863
Coprococcus eutactus	SU	1170	737	62.9915
Coprococcus eutactus	UPI	1170	20	1.7094
Coprococcus sp ART55 1	SC	934	193	20.6638
Coprococcus sp ART55 1	SNI	934	168	17.9872
Coprococcus sp ART55 1	SU	934	573	61.349
Coprococcus sp HPP0074	SC	676	161	23.8166
Coprococcus sp HPP0074	SNI	676	128	18.9349
Coprococcus sp HPP0074	SU	676	387	57.2485
Desulfovibrio piger	NH	2327	98	4.21143
Desulfovibrio piger	RH	2327	608	26.1281
Desulfovibrio piger	SC	2327	386	16.5879
Desulfovibrio piger	SNI	2327	297	12.7632
Desulfovibrio piger	SU	2327	932	40.0516
Desulfovibrio piger	UPI	2327	6	0.257843
Dialister invisus	NH	1544	207	13.4067
Dialister invisus	RH	1544	295	19.1062
Dialister invisus	SC	1544	224	14.5078
Dialister invisus	SNI	1544	175	11.3342
Dialister invisus	SU	1544	642	41.5803
Dialister invisus	UPI	1544	1	0.0647668
Dialister invisus CAG 218	SC	598	114	19.0635
Dialister invisus CAG 218	SNI	598	127	21.2375
Dialister invisus CAG 218	SU	598	357	59.699
Dialister sp CAG 357	NH	1578	70	4.43599
Dialister sp CAG 357	RH	1578	194	12.294
Dialister sp CAG 357	SC	1578	307	19.455
Dialister sp CAG 357	SNI	1578	230	14.5754
Dialister sp CAG 357	SU	1578	776	49.1762
Dialister sp CAG 357	UPI	1578	1	0.0633714
Dielma fastidiosa	SC	549	103	18.7614
Dielma fastidiosa	SNI	549	87	15.847
Dielma fastidiosa	SU	549	359	65.3916
Dorea formicigenerans	SC	945	169	17.8836
Dorea formicigenerans	SNI	945	125	13.2275
Dorea formicigenerans	SU	945	631	66.7725
Dorea formicigenerans	UPI	945	20	2.1164
Dorea longicatena	SC	4723	469	9.93013
Dorea longicatena	SNI	4723	370	7.834
Dorea longicatena	SU	4723	3806	80.5844
Dorea longicatena	UPI	4723	78	1.65149
Dorea sp CAG 317	NH	1429	14	0.979706
Dorea sp CAG 317	RH	1429	275	19.2442
Dorea sp CAG 317	SC	1429	280	19.5941
Dorea sp CAG 317	SNI	1429	180	12.5962
Dorea sp CAG 317	SU	1429	680	47.5857
Dysgonomonas gadei	NH	2743	81	2.95297
Dysgonomonas gadei	RH	2743	414	15.093
Dysgonomonas gadei	SC	2743	399	14.5461
Dysgonomonas gadei	SNI	2743	342	12.4681
Dysgonomonas gadei	SU	2743	1507	54.9398
Dysgonomonas mossii	NH	2237	9	0.402325
Dysgonomonas mossii	RH	2237	16	0.715244
Dysgonomonas mossii	SC	2237	430	19.2222
Dysgonomonas mossii	SNI	2237	368	16.4506
Dysgonomonas mossii	SU	2237	1413	63.165
Dysgonomonas mossii	UPI	2237	1	0.0447027
Eisenbergiella massiliensis	SU	1000	902	90.2
Eisenbergiella massiliensis	UPI	1000	98	9.8
Eisenbergiella tayi	SC	1916	307	16.023
Eisenbergiella tayi	SNI	1916	379	19.7808
Eisenbergiella tayi	SU	1916	1223	63.8309
Eisenbergiella tayi	UPI	1916	7	0.365344
Erysipelatoclostridium ramosum	SC	732	135	18.4426
Erysipelatoclostridium ramosum	SNI	732	114	15.5738
Erysipelatoclostridium ramosum	SU	732	451	61.612
Erysipelatoclostridium ramosum	UPI	732	32	4.37158
Erysipelotrichaceae bacterium 2 2 44A	SC	860	172	20
Erysipelotrichaceae bacterium 2 2 44A	SNI	860	102	11.8605
Erysipelotrichaceae bacterium 2 2 44A	SU	860	586	68.1395
Erysipelotrichaceae bacterium 5 2 54FAA	SC	1115	276	24.7534
Erysipelotrichaceae bacterium 5 2 54FAA	SNI	1115	205	18.3857
Erysipelotrichaceae bacterium 5 2 54FAA	SU	1115	634	56.861
Escherichia coli	NH	12597	59	0.468365
Escherichia coli	RH	12597	686	5.44574
Escherichia coli	SC	12597	2867	22.7594
Escherichia coli	SNI	12597	1860	14.7654
Escherichia coli	SU	12597	6907	54.8305
Escherichia coli	UPI	12597	218	1.73057
Eubacterium eligens	NH	2582	2	0.0774593
Eubacterium eligens	RH	2582	19	0.735864
Eubacterium eligens	SC	2582	471	18.2417
Eubacterium eligens	SNI	2582	338	13.0906
Eubacterium eligens	SU	2582	1599	61.9287
Eubacterium eligens	UPI	2582	153	5.92564
Eubacterium hallii	SC	2405	481	20
Eubacterium hallii	SNI	2405	312	12.973
Eubacterium hallii	SU	2405	1579	65.6549
Eubacterium hallii	UPI	2405	33	1.37214
Eubacterium ramulus	NH	1993	5	0.250878
Eubacterium ramulus	RH	1993	37	1.8565
Eubacterium ramulus	SC	1993	435	21.8264
Eubacterium ramulus	SNI	1993	340	17.0597
Eubacterium ramulus	SU	1993	1173	58.856
Eubacterium ramulus	UPI	1993	3	0.150527
Eubacterium rectale	NH	5989	227	3.79028
Eubacterium rectale	RH	5989	830	13.8587
Eubacterium rectale	SC	5989	406	6.7791
Eubacterium rectale	SNI	5989	326	5.44331
Eubacterium rectale	SU	5989	3906	65.2196
Eubacterium rectale	UPI	5989	294	4.909
Eubacterium siraeum	NH	3144	188	5.97964
Eubacterium siraeum	RH	3144	482	15.3308
Eubacterium siraeum	SC	3144	435	13.8359
Eubacterium siraeum	SNI	3144	323	10.2735
Eubacterium siraeum	SU	3144	1709	54.3575
Eubacterium siraeum	UPI	3144	7	0.222646
Eubacterium sp	SC	1308	160	12.2324
Eubacterium sp	SNI	1308	187	14.2966
Eubacterium sp	SU	1308	961	73.4709
Eubacterium sp CAG 115	SC	1524	317	20.8005
Eubacterium sp CAG 115	SNI	1524	223	14.6325
Eubacterium sp CAG 115	SU	1524	984	64.5669
Eubacterium sp CAG 161	NH	942	3	0.318471
Eubacterium sp CAG 161	RH	942	55	5.83864
Eubacterium sp CAG 161	SC	942	203	21.5499
Eubacterium sp CAG 161	SNI	942	154	16.3482
Eubacterium sp CAG 161	SU	942	527	55.9448
Eubacterium sp CAG 180	NH	1711	40	2.33781
Eubacterium sp CAG 180	RH	1711	179	10.4617
Eubacterium sp CAG 180	SC	1711	345	20.1636
Eubacterium sp CAG 180	SNI	1711	306	17.8843
Eubacterium sp CAG 180	SU	1711	841	49.1525
Eubacterium sp CAG 192	SC	887	215	24.239
Eubacterium sp CAG 192	SNI	887	193	21.7587
Eubacterium sp CAG 192	SU	887	479	54.0023
Eubacterium sp CAG 202	NH	1567	55	3.50989
Eubacterium sp CAG 202	RH	1567	248	15.8264
Eubacterium sp CAG 202	SC	1567	318	20.2936
Eubacterium sp CAG 202	SNI	1567	211	13.4652
Eubacterium sp CAG 202	SU	1567	735	46.9049
Eubacterium sp CAG 248	SC	742	154	20.7547
Eubacterium sp CAG 248	SNI	742	87	11.7251
Eubacterium sp CAG 248	SU	742	501	67.5202
Eubacterium sp CAG 251	NH	1762	93	5.27809
Eubacterium sp CAG 251	RH	1762	378	21.4529
Eubacterium sp CAG 251	SC	1762	297	16.8558
Eubacterium sp CAG 251	SNI	1762	234	13.2804
Eubacterium sp CAG 251	SU	1762	760	43.1328
Eubacterium sp CAG 252	NH	564	6	1.06383
Eubacterium sp CAG 252	RH	564	62	10.9929
Eubacterium sp CAG 252	SC	564	139	24.6454
Eubacterium sp CAG 252	SNI	564	98	17.3759
Eubacterium sp CAG 252	SU	564	259	45.922
Eubacterium sp CAG 38	NH	2232	48	2.15054
Eubacterium sp CAG 38	RH	2232	279	12.5
Eubacterium sp CAG 38	SC	2232	440	19.7133
Eubacterium sp CAG 38	SNI	2232	288	12.9032
Eubacterium sp CAG 38	SU	2232	1177	52.733
Eubacterium sp CAG 76	SC	819	186	22.7106
Eubacterium sp CAG 76	SNI	819	107	13.0647
Eubacterium sp CAG 76	SU	819	526	64.2247
Eubacterium sp CAG 86	NH	1050	13	1.2381
Eubacterium sp CAG 86	RH	1050	62	5.90476
Eubacterium sp CAG 86	SC	1050	267	25.4286
Eubacterium sp CAG 86	SNI	1050	151	14.381
Eubacterium sp CAG 86	SU	1050	557	53.0476
Eubacterium ventriosum	SC	1839	371	20.174
Eubacterium ventriosum	SNI	1839	283	15.3888
Eubacterium ventriosum	SU	1839	1064	57.8575
Eubacterium ventriosum	UPI	1839	121	6.57966
Faecalibacterium prausnitzii	NH	21362	1146	5.36467
Faecalibacterium prausnitzii	RH	21362	4512	21.1216
Faecalibacterium prausnitzii	SC	21362	1775	8.30915
Faecalibacterium prausnitzii	SNI	21362	1567	7.33546
Faecalibacterium prausnitzii	SU	21362	12258	57.3823
Faecalibacterium prausnitzii	UPI	21362	104	0.486846
Faecalibacterium sp CAG 74	NH	2425	143	5.89691
Faecalibacterium sp CAG 74	RH	2425	355	14.6392
Faecalibacterium sp CAG 74	SC	2425	372	15.3402
Faecalibacterium sp CAG 74	SNI	2425	388	16
Faecalibacterium sp CAG 74	SU	2425	1167	48.1237
Faecalibacterium sp CAG 82	SC	963	159	16.5109
Faecalibacterium sp CAG 82	SNI	963	156	16.1994
Faecalibacterium sp CAG 82	SU	963	648	67.2897
Firmicutes bacterium CAG 102	SC	1366	351	25.6955
Firmicutes bacterium CAG 102	SNI	1366	220	16.1054
Firmicutes bacterium CAG 102	SU	1366	795	58.1991
Firmicutes bacterium CAG 103	SC	1292	250	19.3498
Firmicutes bacterium CAG 103	SNI	1292	233	18.0341
Firmicutes bacterium CAG 103	SU	1292	809	62.6161
Firmicutes bacterium CAG 110	NH	1768	30	1.69683
Firmicutes bacterium CAG 110	RH	1768	228	12.8959
Firmicutes bacterium CAG 110	SC	1768	314	17.7602
Firmicutes bacterium CAG 110	SNI	1768	306	17.3077
Firmicutes bacterium CAG 110	SU	1768	890	50.3394
Firmicutes bacterium CAG 124	NH	3492	222	6.35739
Firmicutes bacterium CAG 124	RH	3492	1375	39.3757
Firmicutes bacterium CAG 124	SC	3492	350	10.0229
Firmicutes bacterium CAG 124	SNI	3492	325	9.30699
Firmicutes bacterium CAG 124	SU	3492	1220	34.937
Firmicutes bacterium CAG 129	NH	1957	83	4.24119
Firmicutes bacterium CAG 129	RH	1957	584	29.8416
Firmicutes bacterium CAG 129	SC	1957	266	13.5922
Firmicutes bacterium CAG 129	SNI	1957	214	10.9351
Firmicutes bacterium CAG 129	SU	1957	810	41.3899
Firmicutes bacterium CAG 137	NH	1302	40	3.0722
Firmicutes bacterium CAG 137	RH	1302	1017	78.1106
Firmicutes bacterium CAG 137	SC	1302	68	5.22273
Firmicutes bacterium CAG 137	SNI	1302	69	5.29954
Firmicutes bacterium CAG 137	SU	1302	108	8.29493
Firmicutes bacterium CAG 176	NH	1400	43	3.07143
Firmicutes bacterium CAG 176	RH	1400	239	17.0714
Firmicutes bacterium CAG 176	SC	1400	250	17.8571
Firmicutes bacterium CAG 176	SNI	1400	194	13.8571
Firmicutes bacterium CAG 176	SU	1400	674	48.1429
Firmicutes bacterium CAG 194	NH	1836	23	1.25272
Firmicutes bacterium CAG 194	RH	1836	81	4.41176
Firmicutes bacterium CAG 194	SC	1836	410	22.3312
Firmicutes bacterium CAG 194	SNI	1836	279	15.1961
Firmicutes bacterium CAG 194	SU	1836	1043	56.8083
Firmicutes bacterium CAG 24	NH	2427	169	6.96333
Firmicutes bacterium CAG 24	RH	2427	292	12.0313
Firmicutes bacterium CAG 24	SC	2427	377	15.5336
Firmicutes bacterium CAG 24	SNI	2427	356	14.6683
Firmicutes bacterium CAG 24	SU	2427	1233	50.8035
Firmicutes bacterium CAG 341	SC	869	161	18.527
Firmicutes bacterium CAG 341	SNI	869	138	15.8803
Firmicutes bacterium CAG 341	SU	869	570	65.5926
Firmicutes bacterium CAG 345	NH	1441	46	3.19223
Firmicutes bacterium CAG 345	RH	1441	146	10.1319
Firmicutes bacterium CAG 345	SC	1441	222	15.406
Firmicutes bacterium CAG 345	SNI	1441	265	18.39
Firmicutes bacterium CAG 345	SU	1441	762	52.8799
Firmicutes bacterium CAG 41	SC	1018	258	25.3438
Firmicutes bacterium CAG 41	SNI	1018	202	19.8428
Firmicutes bacterium CAG 41	SU	1018	558	54.8134
Firmicutes bacterium CAG 466	SC	1671	356	21.3046
Firmicutes bacterium CAG 466	SNI	1671	241	14.4225
Firmicutes bacterium CAG 466	SU	1671	1074	64.2729
Firmicutes bacterium CAG 65	SC	1630	348	21.3497
Firmicutes bacterium CAG 65	SNI	1630	260	15.9509
Firmicutes bacterium CAG 65	SU	1630	1022	62.6994
Firmicutes bacterium CAG 83	SC	1092	200	18.315
Firmicutes bacterium CAG 83	SNI	1092	161	14.7436
Firmicutes bacterium CAG 83	SU	1092	731	66.9414
Firmicutes bacterium CAG 94	SC	1433	246	17.1668
Firmicutes bacterium CAG 94	SNI	1433	218	15.2128
Firmicutes bacterium CAG 94	SU	1433	969	67.6204
Flavonifractor plautii	NH	6930	73	1.05339
Flavonifractor plautii	RH	6930	324	4.67532
Flavonifractor plautii	SC	6930	980	14.1414
Flavonifractor plautii	SNI	6930	849	12.2511
Flavonifractor plautii	SU	6930	4680	67.5325
Flavonifractor plautii	UPI	6930	24	0.34632
Flavonifractor sp An10	SC	859	168	19.5576
Flavonifractor sp An10	SNI	859	128	14.901
Flavonifractor sp An10	SU	859	560	65.1921
Flavonifractor sp An10	UPI	859	3	0.349243
Fusicatenibacter saccharivorans	SC	2183	400	18.3234
Fusicatenibacter saccharivorans	SNI	2183	393	18.0027
Fusicatenibacter saccharivorans	SU	2183	1388	63.5822
Fusicatenibacter saccharivorans	UPI	2183	2	0.091617
Fusobacterium nucleatum subsp animalis	SC	502	73	14.5418
Fusobacterium nucleatum subsp animalis	SNI	502	63	12.5498
Fusobacterium nucleatum subsp animalis	SU	502	366	72.9084
Fusobacterium ulcerans	NH	1837	16	0.870985
Fusobacterium ulcerans	RH	1837	102	5.55253
Fusobacterium ulcerans	SC	1837	382	20.7948
Fusobacterium ulcerans	SNI	1837	292	15.8955
Fusobacterium ulcerans	SU	1837	1037	56.4507
Fusobacterium ulcerans	UPI	1837	8	0.435493
Gemmiger formicilis	SC	999	175	17.5175
Gemmiger formicilis	SNI	999	169	16.9169
Gemmiger formicilis	SU	999	651	65.1652
Gemmiger formicilis	UPI	999	4	0.4004
Gemmiger sp An194	SC	778	222	28.5347
Gemmiger sp An194	SNI	778	147	18.8946
Gemmiger sp An194	SU	778	409	52.5707
Haemophilus parainfluenzae	SC	1382	307	22.2142
Haemophilus parainfluenzae	SNI	1382	233	16.8596
Haemophilus parainfluenzae	SU	1382	786	56.8741
Haemophilus parainfluenzae	UPI	1382	56	4.0521
Holdemania filiformis	NH	1901	23	1.20989
Holdemania filiformis	RH	1901	135	7.10153
Holdemania filiformis	SC	1901	408	21.4624
Holdemania filiformis	SNI	1901	330	17.3593
Holdemania filiformis	SU	1901	981	51.6044
Holdemania filiformis	UPI	1901	24	1.26249
Hungatella hathewayi	NH	8884	106	1.19316
Hungatella hathewayi	RH	8884	404	4.5475
Hungatella hathewayi	SC	8884	930	10.4683
Hungatella hathewayi	SNI	8884	1141	12.8433
Hungatella hathewayi	SU	8884	6115	68.8316
Hungatella hathewayi	UPI	8884	188	2.11616
Intestinimonas butyriciproducens	SC	1758	266	15.1308
Intestinimonas butyriciproducens	SNI	1758	237	13.4812
Intestinimonas butyriciproducens	SU	1758	1185	67.4061
Intestinimonas butyriciproducens	UPI	1758	70	3.9818
Klebsiella oxytoca	SC	681	141	20.7048
Klebsiella oxytoca	SNI	681	124	18.2085
Klebsiella oxytoca	SU	681	405	59.4714
Klebsiella oxytoca	UPI	681	11	1.61527
Klebsiella pneumoniae	SC	1296	259	19.9846
Klebsiella pneumoniae	SNI	1296	203	15.6636
Klebsiella pneumoniae	SU	1296	781	60.2623
Klebsiella pneumoniae	UPI	1296	53	4.08951
Lachnoclostridium sp An14	NH	1384	46	3.3237
Lachnoclostridium sp An14	RH	1384	1068	77.1676
Lachnoclostridium sp An14	SC	1384	84	6.06936
Lachnoclostridium sp An14	SNI	1384	53	3.82948
Lachnoclostridium sp An14	SU	1384	133	9.60983
Lachnospira pectinoschiza	SC	964	196	20.332
Lachnospira pectinoschiza	SNI	964	140	14.5228
Lachnospira pectinoschiza	SU	964	619	64.2116
Lachnospira pectinoschiza	UPI	964	9	0.93361
Lachnospiraceae bacterium	SC	2614	188	7.19204
Lachnospiraceae bacterium	SNI	2614	129	4.93497
Lachnospiraceae bacterium	SU	2614	2297	87.873
Lachnospiraceae bacterium 3 1 57FAA CT1	SC	626	89	14.2173
Lachnospiraceae bacterium 3 1 57FAA CT1	SNI	626	111	17.7316
Lachnospiraceae bacterium 3 1 57FAA CT1	SU	626	426	68.0511
Lachnospiraceae bacterium 6 1 63FAA	SC	1257	275	21.8775
Lachnospiraceae bacterium 6 1 63FAA	SNI	1257	220	17.502
Lachnospiraceae bacterium 6 1 63FAA	SU	1257	762	60.6205
Lachnospiraceae bacterium 7 1 58FAA	NH	1153	2	0.173461
Lachnospiraceae bacterium 7 1 58FAA	RH	1153	31	2.68864
Lachnospiraceae bacterium 7 1 58FAA	SC	1153	81	7.02515
Lachnospiraceae bacterium 7 1 58FAA	SNI	1153	56	4.8569
Lachnospiraceae bacterium 7 1 58FAA	SU	1153	969	84.0416
Lachnospiraceae bacterium 7 1 58FAA	UPI	1153	14	1.21422
Lachnospiraceae bacterium 8 1 57FAA	SC	889	184	20.6974
Lachnospiraceae bacterium 8 1 57FAA	SNI	889	143	16.0855
Lachnospiraceae bacterium 8 1 57FAA	SU	889	562	63.2171
Lachnospiraceae bacterium 9 1 43BFAA	SC	572	112	19.5804
Lachnospiraceae bacterium 9 1 43BFAA	SNI	572	106	18.5315
Lachnospiraceae bacterium 9 1 43BFAA	SU	572	353	61.7133
Lachnospiraceae bacterium 9 1 43BFAA	UPI	572	1	0.174825
Lachnospiraceae bacterium TF01-11	SC	1181	242	20.4911
Lachnospiraceae bacterium TF01-11	SNI	1181	168	14.2252
Lachnospiraceae bacterium TF01-11	SU	1181	770	65.199
Lachnospiraceae bacterium TF01-11	UPI	1181	1	0.084674
Lawsonibacter asaccharolyticus	NH	1965	34	1.73028
Lawsonibacter asaccharolyticus	RH	1965	159	8.0916
Lawsonibacter asaccharolyticus	SC	1965	255	12.9771
Lawsonibacter asaccharolyticus	SNI	1965	183	9.31298
Lawsonibacter asaccharolyticus	SU	1965	1330	67.6845
Lawsonibacter asaccharolyticus	UPI	1965	4	0.203562
Lentisphaeria bacterium	NH	863	10	1.15875
Lentisphaeria bacterium	RH	863	60	6.95249
Lentisphaeria bacterium	SNI	863	40	4.63499
Lentisphaeria bacterium	SU	863	753	87.2538
Megamonas funiformis	NH	1631	34	2.08461
Megamonas funiformis	RH	1631	185	11.3427
Megamonas funiformis	SC	1631	411	25.1993
Megamonas funiformis	SNI	1631	293	17.9644
Megamonas funiformis	SU	1631	694	42.5506
Megamonas funiformis	UPI	1631	14	0.858369
Megasphaera sp MJR8396C	SC	828	220	26.57
Megasphaera sp MJR8396C	SNI	828	154	18.599
Megasphaera sp MJR8396C	SU	828	454	54.8309
Methanobrevibacter sp A54	SC	775	142	18.3226
Methanobrevibacter sp A54	SNI	775	130	16.7742
Methanobrevibacter sp A54	SU	775	503	64.9032
Mitsuokella jalaludinii	SC	599	119	19.8664
Mitsuokella jalaludinii	SNI	599	124	20.7012
Mitsuokella jalaludinii	SU	599	343	57.2621
Mitsuokella jalaludinii	UPI	599	13	2.17028
Mitsuokella multacida	SC	557	206	36.9838
Mitsuokella multacida	SNI	557	106	19.0305
Mitsuokella multacida	SU	557	241	43.2675
Mitsuokella multacida	UPI	557	4	0.718133
Morganella morganii	RH	1036	1	0.0965251
Morganella morganii	SC	1036	259	25
Morganella morganii	SNI	1036	228	22.0077
Morganella morganii	SU	1036	532	51.3514
Morganella morganii	UPI	1036	16	1.5444
Niameybacter massiliensis	NH	1726	48	2.781
Niameybacter massiliensis	RH	1726	1478	85.6315
Niameybacter massiliensis	UPI	1726	200	11.5875
Odoribacter splanchnicus	SC	2489	358	14.3833
Odoribacter splanchnicus	SNI	2489	205	8.23624
Odoribacter splanchnicus	SU	2489	1589	63.8409
Odoribacter splanchnicus	UPI	2489	337	13.5396
Odoribacter splanchnicus CAG 14	SC	1478	311	21.0419
Odoribacter splanchnicus CAG 14	SNI	1478	187	12.6522
Odoribacter splanchnicus CAG 14	SU	1478	980	66.3058
Oscillibacter sp	NH	3024	25	0.82672
Oscillibacter sp	RH	3024	130	4.29894
Oscillibacter sp	SC	3024	181	5.98545
Oscillibacter sp	SNI	3024	177	5.85317
Oscillibacter sp	SU	3024	2511	83.0357
Oscillibacter sp 57 20	SC	1191	272	22.838
Oscillibacter sp 57 20	SNI	1191	190	15.953
Oscillibacter sp 57 20	SU	1191	729	61.2091
Oscillibacter sp CAG 155	NH	1517	14	0.922874
Oscillibacter sp CAG 155	RH	1517	535	35.267
Oscillibacter sp CAG 155	SC	1517	233	15.3593
Oscillibacter sp CAG 155	SNI	1517	160	10.5471
Oscillibacter sp CAG 155	SU	1517	575	37.9038
Oscillibacter sp CAG 241	SC	1294	260	20.0927
Oscillibacter sp CAG 241	SNI	1294	198	15.3014
Oscillibacter sp CAG 241	SU	1294	836	64.6059
Oscillibacter sp KLE 1745	NH	4569	164	3.58941
Oscillibacter sp KLE 1745	RH	4569	1710	37.4261
Oscillibacter sp KLE 1745	SC	4569	466	10.1992
Oscillibacter sp KLE 1745	SNI	4569	356	7.79164
Oscillibacter sp KLE 1745	SU	4569	1873	40.9937
Parabacteroides distasonis	SC	4646	448	9.6427
Parabacteroides distasonis	SNI	4646	386	8.30822
Parabacteroides distasonis	SU	4646	3617	77.8519
Parabacteroides distasonis	UPI	4646	195	4.19716
Parabacteroides goldsteinii	NH	3255	26	0.798771
Parabacteroides goldsteinii	RH	3255	124	3.80952
Parabacteroides goldsteinii	SC	3255	358	10.9985
Parabacteroides goldsteinii	SNI	3255	309	9.49309
Parabacteroides goldsteinii	SU	3255	2434	74.7773
Parabacteroides goldsteinii	UPI	3255	4	0.122888
Parabacteroides johnsonii	SC	782	80	10.2302
Parabacteroides johnsonii	SNI	782	74	9.46292
Parabacteroides johnsonii	SU	782	628	80.3069
Parabacteroides merdae	SC	2102	146	6.94577
Parabacteroides merdae	SNI	2102	116	5.51855
Parabacteroides merdae	SU	2102	1515	72.0742
Parabacteroides merdae	UPI	2102	325	15.4615
Parabacteroides merdae CAG 48	SC	1546	238	15.3946
Parabacteroides merdae CAG 48	SNI	1546	189	12.2251
Parabacteroides merdae CAG 48	SU	1546	1119	72.3803
Parabacteroides sp 20 3	SC	704	54	7.67045
Parabacteroides sp 20 3	SNI	704	48	6.81818
Parabacteroides sp 20 3	SU	704	601	85.3693
Parabacteroides sp 20 3	UPI	704	1	0.142045
Parabacteroides sp CAG 409	NH	1906	26	1.36411
Parabacteroides sp CAG 409	RH	1906	413	21.6684
Parabacteroides sp CAG 409	SC	1906	310	16.2644
Parabacteroides sp CAG 409	SNI	1906	251	13.1689
Parabacteroides sp CAG 409	SU	1906	906	47.5341
Paraprevotella clara	SC	1030	101	9.80583
Paraprevotella clara	SNI	1030	106	10.2913
Paraprevotella clara	SU	1030	675	65.534
Paraprevotella clara	UPI	1030	148	14.3689
Paraprevotella xylaniphila	NH	1806	34	1.88261
Paraprevotella xylaniphila	RH	1806	208	11.5172
Paraprevotella xylaniphila	SC	1806	334	18.4939
Paraprevotella xylaniphila	SNI	1806	265	14.6733
Paraprevotella xylaniphila	SU	1806	964	53.3776
Paraprevotella xylaniphila	UPI	1806	1	0.055371
Parasutterella excrementihominis	SC	797	168	21.079
Parasutterella excrementihominis	SNI	797	97	12.1706
Parasutterella excrementihominis	SU	797	527	66.123
Parasutterella excrementihominis	UPI	797	5	0.627353
Parasutterella excrementihominis CAG 233	SC	919	205	22.3069
Parasutterella excrementihominis CAG 233	SNI	919	177	19.2601
Parasutterella excrementihominis CAG 233	SU	919	537	58.4331
Phascolarctobacterium sp CAG 207	NH	2135	68	3.18501
Phascolarctobacterium sp CAG 207	RH	2135	279	13.0679
Phascolarctobacterium sp CAG 207	SC	2135	388	18.1733
Phascolarctobacterium sp CAG 207	SNI	2135	336	15.7377
Phascolarctobacterium sp CAG 207	SU	2135	1062	49.7424
Phascolarctobacterium sp CAG 207	UPI	2135	2	0.0936768
Phascolarctobacterium succinatutens	NH	2014	38	1.88679
Phascolarctobacterium succinatutens	RH	2014	156	7.74578
Phascolarctobacterium succinatutens	SC	2014	384	19.0665
Phascolarctobacterium succinatutens	SNI	2014	328	16.286
Phascolarctobacterium succinatutens	SU	2014	1108	55.0149
Porphyromonadaceae bacterium	SNI	1161	6	0.516796
Porphyromonadaceae bacterium	SU	1161	1155	99.4832
Porphyromonas asaccharolytica	SC	799	209	26.1577
Porphyromonas asaccharolytica	SNI	799	148	18.5232
Porphyromonas asaccharolytica	SU	799	435	54.4431
Porphyromonas asaccharolytica	UPI	799	7	0.876095
Prevotella buccae	NH	1911	30	1.56986
Prevotella buccae	RH	1911	57	2.98273
Prevotella buccae	SC	1911	377	19.7279
Prevotella buccae	SNI	1911	289	15.123
Prevotella buccae	SU	1911	1147	60.0209
Prevotella buccae	UPI	1911	11	0.575615
Prevotella copri	NH	7386	744	10.0731
Prevotella copri	RH	7386	1879	25.44
Prevotella copri	SC	7386	260	3.52017
Prevotella copri	SNI	7386	238	3.22231
Prevotella copri	SU	7386	3418	46.2767
Prevotella copri	UPI	7386	847	11.4676
Prevotella corporis	NH	1192	19	1.59396
Prevotella corporis	RH	1192	89	7.46644
Prevotella corporis	SC	1192	254	21.3087
Prevotella corporis	SNI	1192	167	14.0101
Prevotella corporis	SU	1192	652	54.698
Prevotella corporis	UPI	1192	11	0.922819
Prevotella sp	NH	3024	229	7.57275
Prevotella sp	RH	3024	469	15.5093
Prevotella sp	SNI	3024	28	0.925926
Prevotella sp	SU	3024	2298	75.9921
Prevotella sp 109	SC	1106	206	18.6257
Prevotella sp 109	SNI	1106	143	12.9295
Prevotella sp 109	SU	1106	750	67.8119
Prevotella sp 109	UPI	1106	7	0.632911
Prevotella sp 885	SC	1573	246	15.6389
Prevotella sp 885	SNI	1573	205	13.0324
Prevotella sp 885	SU	1573	1122	71.3287
Prevotella sp AM42-24	SC	555	46	8.28829
Prevotella sp AM42-24	SNI	555	40	7.20721
Prevotella sp AM42-24	SU	555	468	84.3243
Prevotella sp AM42-24	UPI	555	1	0.18018
Prevotella sp CAG 255	SC	917	167	18.2116
Prevotella sp CAG 255	SNI	917	125	13.6314
Prevotella sp CAG 255	SU	917	625	68.157
Prevotella sp CAG 279	NH	1068	34	3.18352
Prevotella sp CAG 279	RH	1068	101	9.45693
Prevotella sp CAG 279	SC	1068	238	22.2846
Prevotella sp CAG 279	SNI	1068	186	17.4157
Prevotella sp CAG 279	SU	1068	509	47.6592
Prevotella sp CAG 386	SC	1042	181	17.3704
Prevotella sp CAG 386	SNI	1042	147	14.1075
Prevotella sp CAG 386	SU	1042	714	68.5221
Prevotella sp CAG 520	SC	572	129	22.5524
Prevotella sp CAG 520	SNI	572	118	20.6294
Prevotella sp CAG 520	SU	572	325	56.8182
Prevotella sp CAG 604	SC	792	135	17.0455
Prevotella sp CAG 604	SNI	792	94	11.8687
Prevotella sp CAG 604	SU	792	563	71.0859
Prevotella sp CAG 891	NH	1745	99	5.67335
Prevotella sp CAG 891	RH	1745	374	21.4327
Prevotella sp CAG 891	SC	1745	274	15.702
Prevotella sp CAG 891	SNI	1745	208	11.9198
Prevotella sp CAG 891	SU	1745	790	45.2722
Prevotella stercorea	SC	845	113	13.3728
Prevotella stercorea	SNI	845	71	8.40237
Prevotella stercorea	SU	845	609	72.071
Prevotella stercorea	UPI	845	52	6.15385
Prevotella stercorea CAG 629	SC	552	88	15.942
Prevotella stercorea CAG 629	SNI	552	61	11.0507
Prevotella stercorea CAG 629	SU	552	403	73.0072
Proteobacteria bacterium CAG 495	NH	605	41	6.77686
Proteobacteria bacterium CAG 495	RH	605	77	12.7273
Proteobacteria bacterium CAG 495	SC	605	96	15.8678
Proteobacteria bacterium CAG 495	SNI	605	86	14.2149
Proteobacteria bacterium CAG 495	SU	605	305	50.4132
Proteus mirabilis	NH	1658	18	1.08565
Proteus mirabilis	RH	1658	101	6.09168
Proteus mirabilis	SC	1658	456	27.503
Proteus mirabilis	SNI	1658	312	18.8179
Proteus mirabilis	SU	1658	722	43.5464
Proteus mirabilis	UPI	1658	49	2.95537
Pseudoflavonifractor sp An184	NH	2127	82	3.8552
Pseudoflavonifractor sp An184	RH	2127	479	22.52
Pseudoflavonifractor sp An184	SC	2127	325	15.2797
Pseudoflavonifractor sp An184	SNI	2127	224	10.5313
Pseudoflavonifractor sp An184	SU	2127	1008	47.3907
Pseudoflavonifractor sp An184	UPI	2127	9	0.423131
Pseudomonas aeruginosa	NH	1123	1	0.0890472
Pseudomonas aeruginosa	RH	1123	28	2.49332
Pseudomonas aeruginosa	SC	1123	425	37.8451
Pseudomonas aeruginosa	SNI	1123	196	17.4533
Pseudomonas aeruginosa	SU	1123	457	40.6946
Pseudomonas aeruginosa	UPI	1123	16	1.42476
Pyramidobacter piscolens	NH	846	20	2.36407
Pyramidobacter piscolens	RH	846	763	90.1891
Pyramidobacter piscolens	SNI	846	34	4.01891
Pyramidobacter piscolens	SU	846	29	3.4279
Roseburia faecis	SC	1812	308	16.9978
Roseburia faecis	SNI	1812	224	12.362
Roseburia faecis	SU	1812	1265	69.8124
Roseburia faecis	UPI	1812	15	0.827815
Roseburia hominis	SC	2796	219	7.83262
Roseburia hominis	SNI	2796	174	6.22318
Roseburia hominis	SU	2796	2397	85.7296
Roseburia hominis	UPI	2796	6	0.214592
Roseburia intestinalis	NH	6097	442	7.24947
Roseburia intestinalis	RH	6097	1225	20.0918
Roseburia intestinalis	SC	6097	612	10.0377
Roseburia intestinalis	SNI	6097	565	9.26685
Roseburia intestinalis	SU	6097	2791	45.7766
Roseburia intestinalis	UPI	6097	462	7.5775
Roseburia inulinivorans	NH	4458	35	0.785105
Roseburia inulinivorans	RH	4458	166	3.72364
Roseburia inulinivorans	SC	4458	546	12.2476
Roseburia inulinivorans	SNI	4458	469	10.5204
Roseburia inulinivorans	SU	4458	2861	64.1768
Roseburia inulinivorans	UPI	4458	381	8.54643
Roseburia sp	SC	574	10	1.74216
Roseburia sp	SNI	574	25	4.3554
Roseburia sp	SU	574	539	93.9024
Roseburia sp CAG 100	NH	2129	12	0.563645
Roseburia sp CAG 100	RH	2129	132	6.20009
Roseburia sp CAG 100	SC	2129	402	18.8821
Roseburia sp CAG 100	SNI	2129	370	17.3791
Roseburia sp CAG 100	SU	2129	1213	56.9751
Roseburia sp CAG 18	SC	887	175	19.7294
Roseburia sp CAG 18	SNI	887	137	15.4453
Roseburia sp CAG 18	SU	887	575	64.8253
Roseburia sp CAG 182	NH	691	2	0.289436
Roseburia sp CAG 182	RH	691	74	10.7091
Roseburia sp CAG 182	SC	691	144	20.8394
Roseburia sp CAG 182	SNI	691	127	18.3792
Roseburia sp CAG 182	SU	691	344	49.7829
Roseburia sp CAG 197	NH	1043	14	1.34228
Roseburia sp CAG 197	RH	1043	168	16.1074
Roseburia sp CAG 197	SC	1043	229	21.9559
Roseburia sp CAG 197	SNI	1043	135	12.9434
Roseburia sp CAG 197	SU	1043	497	47.651
Roseburia sp CAG 380	SC	1127	234	20.7631
Roseburia sp CAG 380	SNI	1127	158	14.0195
Roseburia sp CAG 380	SU	1127	735	65.2174
Roseburia sp CAG 45	NH	1978	44	2.22447
Roseburia sp CAG 45	RH	1978	150	7.58342
Roseburia sp CAG 45	SC	1978	417	21.0819
Roseburia sp CAG 45	SNI	1978	282	14.2568
Roseburia sp CAG 45	SU	1978	1085	54.8534
Ruminococcaceae bacterium	NH	6089	31	0.509115
Ruminococcaceae bacterium	RH	6089	165	2.7098
Ruminococcaceae bacterium	SC	6089	535	8.78634
Ruminococcaceae bacterium	SNI	6089	621	10.1987
Ruminococcaceae bacterium	SU	6089	4737	77.796
Ruminococcaceae bacterium D16	SC	828	159	19.2029
Ruminococcaceae bacterium D16	SNI	828	103	12.4396
Ruminococcaceae bacterium D16	SU	828	565	68.2367
Ruminococcaceae bacterium D16	UPI	828	1	0.120773
Ruminococcus bicirculans	SC	1091	175	16.0403
Ruminococcus bicirculans	SNI	1091	104	9.53254
Ruminococcus bicirculans	SU	1091	807	73.9688
Ruminococcus bicirculans	UPI	1091	5	0.458295
Ruminococcus callidus	NH	2494	86	3.44828
Ruminococcus callidus	RH	2494	939	37.6504
Ruminococcus callidus	SC	2494	381	15.2767
Ruminococcus callidus	SNI	2494	205	8.21973
Ruminococcus callidus	SU	2494	883	35.405
Ruminococcus gnavus	NH	3335	8	0.23988
Ruminococcus gnavus	RH	3335	104	3.11844
Ruminococcus gnavus	SC	3335	490	14.6927
Ruminococcus gnavus	SNI	3335	398	11.934
Ruminococcus gnavus	SU	3335	2165	64.9175
Ruminococcus gnavus	UPI	3335	170	5.09745
Ruminococcus lactaris	SC	1779	323	18.1563
Ruminococcus lactaris	SNI	1779	242	13.6031
Ruminococcus lactaris	SU	1779	1170	65.7673
Ruminococcus lactaris	UPI	1779	44	2.4733
Ruminococcus obeum CAG 39	SC	1082	218	20.1479
Ruminococcus obeum CAG 39	SNI	1082	186	17.1904
Ruminococcus obeum CAG 39	SU	1082	678	62.6617
Ruminococcus sp 5 1 39BFAA	SC	834	111	13.3094
Ruminococcus sp 5 1 39BFAA	SNI	834	87	10.4317
Ruminococcus sp 5 1 39BFAA	SU	834	634	76.0192
Ruminococcus sp 5 1 39BFAA	UPI	834	2	0.239808
Ruminococcus sp CAG 108	SC	1477	346	23.4259
Ruminococcus sp CAG 108	SNI	1477	245	16.5877
Ruminococcus sp CAG 108	SU	1477	886	59.9865
Ruminococcus sp CAG 177	SC	1444	295	20.4294
Ruminococcus sp CAG 177	SNI	1444	266	18.4211
Ruminococcus sp CAG 177	SU	1444	883	61.1496
Ruminococcus sp CAG 330	NH	1058	17	1.60681
Ruminococcus sp CAG 330	RH	1058	131	12.3819
Ruminococcus sp CAG 330	SC	1058	257	24.2911
Ruminococcus sp CAG 330	SNI	1058	177	16.7297
Ruminococcus sp CAG 330	SU	1058	476	44.9905
Ruminococcus sp CAG 353	NH	1694	89	5.25384
Ruminococcus sp CAG 353	RH	1694	250	14.758
Ruminococcus sp CAG 353	SC	1694	319	18.8312
Ruminococcus sp CAG 353	SNI	1694	256	15.1122
Ruminococcus sp CAG 353	SU	1694	780	46.0449
Ruminococcus sp CAG 57	SC	1205	264	21.9087
Ruminococcus sp CAG 57	SNI	1205	206	17.0954
Ruminococcus sp CAG 57	SU	1205	735	60.9959
Ruminococcus sp CAG 90	SC	818	189	23.1051
Ruminococcus sp CAG 90	SNI	818	160	19.5599
Ruminococcus sp CAG 90	SU	818	469	57.335
Ruminococcus sp DSM 100440	NH	1891	6	0.317292
Ruminococcus sp DSM 100440	RH	1891	50	2.6441
Ruminococcus sp DSM 100440	SC	1891	404	21.3644
Ruminococcus sp DSM 100440	SNI	1891	351	18.5616
Ruminococcus sp DSM 100440	SU	1891	1080	57.1126
Ruminococcus sp SR1 5	SC	540	86	15.9259
Ruminococcus sp SR1 5	SNI	540	97	17.963
Ruminococcus sp SR1 5	SU	540	357	66.1111
Ruminococcus torques	RH	5469	18	0.329128
Ruminococcus torques	SC	5469	1031	18.8517
Ruminococcus torques	SNI	5469	805	14.7193
Ruminococcus torques	SU	5469	3583	65.5147
Ruminococcus torques	UPI	5469	32	0.585116
Ruthenibacterium lactatiformans	SC	2008	273	13.5956
Ruthenibacterium lactatiformans	SNI	2008	302	15.0398
Ruthenibacterium lactatiformans	SU	2008	1425	70.9661
Ruthenibacterium lactatiformans	UPI	2008	8	0.398406
Staphylococcus sp CAG 324	NH	1379	26	1.88542
Staphylococcus sp CAG 324	RH	1379	118	8.55693
Staphylococcus sp CAG 324	SC	1379	262	18.9993
Staphylococcus sp CAG 324	SNI	1379	234	16.9688
Staphylococcus sp CAG 324	SU	1379	739	53.5896
Subdoligranulum sp	SC	557	35	6.28366
Subdoligranulum sp	SNI	557	27	4.8474
Subdoligranulum sp	SU	557	495	88.8689
Subdoligranulum sp 4 3 54A2FAA	SC	1276	198	15.5172
Subdoligranulum sp 4 3 54A2FAA	SNI	1276	195	15.2821
Subdoligranulum sp 4 3 54A2FAA	SU	1276	879	68.8871
Subdoligranulum sp 4 3 54A2FAA	UPI	1276	4	0.31348
Subdoligranulum sp APC924 74	SC	1018	154	15.1277
Subdoligranulum sp APC924 74	SNI	1018	152	14.9312
Subdoligranulum sp APC924 74	SU	1018	712	69.9411
Subdoligranulum sp CAG 314	SC	1117	247	22.1128
Subdoligranulum sp CAG 314	SNI	1117	202	18.0842
Subdoligranulum sp CAG 314	SU	1117	668	59.803
Subdoligranulum variabile	NH	792	7	0.883838
Subdoligranulum variabile	RH	792	165	20.8333
Subdoligranulum variabile	SC	792	179	22.601
Subdoligranulum variabile	SNI	792	141	17.803
Subdoligranulum variabile	SU	792	299	37.7525
Subdoligranulum variabile	UPI	792	1	0.126263
Sutterella sp AM11-39	NH	2095	29	1.38425
Sutterella sp AM11-39	RH	2095	1109	52.9356
Sutterella sp AM11-39	UPI	2095	957	45.6802
Sutterella sp CAG 351	NH	1208	39	3.22848
Sutterella sp CAG 351	RH	1208	172	14.2384
Sutterella sp CAG 351	SC	1208	264	21.8543
Sutterella sp CAG 351	SNI	1208	184	15.2318
Sutterella sp CAG 351	SU	1208	549	45.447
Sutterella sp KLE1602	SC	505	72	14.2574
Sutterella sp KLE1602	SNI	505	65	12.8713
Sutterella sp KLE1602	SU	505	362	71.6832
Sutterella sp KLE1602	UPI	505	6	1.18812
Sutterella wadsworthensis	NH	8244	709	8.60019
Sutterella wadsworthensis	RH	8244	3720	45.1237
Sutterella wadsworthensis	SC	8244	847	10.2741
Sutterella wadsworthensis	SNI	8244	668	8.10286
Sutterella wadsworthensis	SU	8244	2233	27.0864
Sutterella wadsworthensis	UPI	8244	67	0.812712
Synergistes sp 3 1 syn1	SC	686	137	19.9708
Synergistes sp 3 1 syn1	SNI	686	111	16.1808
Synergistes sp 3 1 syn1	SU	686	438	63.8484
Tannerella sp 6 1 58FAA CT1	SC	813	133	16.3592
Tannerella sp 6 1 58FAA CT1	SNI	813	108	13.2841
Tannerella sp 6 1 58FAA CT1	SU	813	572	70.3567
Turicibacter sanguinis	SC	626	153	24.4409
Turicibacter sanguinis	SNI	626	152	24.2812
Turicibacter sanguinis	SU	626	318	50.7987
Turicibacter sanguinis	UPI	626	3	0.479233
Tyzzerella nexilis	SC	828	135	16.3043
Tyzzerella nexilis	SNI	828	121	14.6135
Tyzzerella nexilis	SU	828	558	67.3913
Tyzzerella nexilis	UPI	828	14	1.69082
uncultured bacterium	SC	710	181	25.493
uncultured bacterium	SNI	710	96	13.5211
uncultured bacterium	SU	710	433	60.9859
uncultured Bacteroides sp	SC	1927	317	16.4504
uncultured Bacteroides sp	SNI	1927	288	14.9455
uncultured Bacteroides sp	SU	1927	1322	68.604
uncultured Blautia sp	SC	642	56	8.72274
uncultured Blautia sp	SNI	642	84	13.0841
uncultured Blautia sp	SU	642	502	78.1931
uncultured Clostridium sp	SC	3688	432	11.7137
uncultured Clostridium sp	SNI	3688	426	11.551
uncultured Clostridium sp	SU	3688	2830	76.7354
uncultured Desulfovibrio sp	NH	632	20	3.16456
uncultured Desulfovibrio sp	RH	632	131	20.7278
uncultured Desulfovibrio sp	SC	632	106	16.7722
uncultured Desulfovibrio sp	SNI	632	68	10.7595
uncultured Desulfovibrio sp	SU	632	307	48.5759
uncultured Eubacterium sp	SC	1108	263	23.7365
uncultured Eubacterium sp	SNI	1108	193	17.4188
uncultured Eubacterium sp	SU	1108	652	58.8448
uncultured Flavonifractor sp	SC	1988	327	16.4487
uncultured Flavonifractor sp	SNI	1988	230	11.5694
uncultured Flavonifractor sp	SU	1988	1431	71.9819
uncultured Oscillibacter sp	SC	724	100	13.8122
uncultured Oscillibacter sp	SNI	724	100	13.8122
uncultured Oscillibacter sp	SU	724	524	72.3757
uncultured Ruminococcus sp	SC	1335	153	11.4607
uncultured Ruminococcus sp	SNI	1335	147	11.0112
uncultured Ruminococcus sp	SU	1335	1035	77.5281
Veillonella atypica	SC	727	169	23.2462
Veillonella atypica	SNI	727	130	17.8817
Veillonella atypica	SU	727	426	58.597
Veillonella atypica	UPI	727	2	0.275103
Veillonella dispar	SC	658	121	18.3891
Veillonella dispar	SNI	658	92	13.9818
Veillonella dispar	SU	658	444	67.4772
Veillonella dispar	UPI	658	1	0.151976
Veillonella parvula	SC	999	172	17.2172
Veillonella parvula	SNI	999	158	15.8158
Veillonella parvula	SU	999	660	66.0661
Veillonella parvula	UPI	999	9	0.900901
Veillonella seminalis	NH	1075	6	0.55814
Veillonella seminalis	RH	1075	108	10.0465
Veillonella seminalis	SC	1075	287	26.6977
Veillonella seminalis	SNI	1075	202	18.7907
Veillonella seminalis	SU	1075	471	43.814
Veillonella seminalis	UPI	1075	1	0.0930233
Verrucomicrobia bacterium	NH	1640	87	5.30488
Verrucomicrobia bacterium	RH	1640	1309	79.8171
Verrucomicrobia bacterium	SC	1640	76	4.63415
Verrucomicrobia bacterium	SNI	1640	82	5
Verrucomicrobia bacterium	SU	1640	86	5.2439

## Sheet: Fig1b
taxon	map_type	total	genes	percentage
Akkermansia muciniphila	NH	3751	338	9.01093
Akkermansia muciniphila	RH	3751	457	12.1834
Akkermansia muciniphila	SC	3751	347	9.25087
Akkermansia muciniphila	SNI	3751	319	8.5044
Akkermansia muciniphila	SU	3751	1934	51.5596
Akkermansia muciniphila	UPI	3751	356	9.4908
Akkermansia sp KLE1798	NH	1938	64	3.30237
Akkermansia sp KLE1798	RH	1938	138	7.12074
Akkermansia sp KLE1798	SC	1938	263	13.5707
Akkermansia sp KLE1798	SNI	1938	230	11.8679
Akkermansia sp KLE1798	SU	1938	1243	64.1383
Alistipes putredinis	NH	3156	424	13.4347
Alistipes putredinis	RH	3156	929	29.436
Alistipes putredinis	SC	3156	310	9.82256
Alistipes putredinis	SNI	3156	205	6.49556
Alistipes putredinis	SU	3156	1284	40.6844
Alistipes putredinis	UPI	3156	4	0.126743
Bacteroides fragilis	NH	9750	283	2.90256
Bacteroides fragilis	RH	9750	858	8.8
Bacteroides fragilis	SC	9750	742	7.61026
Bacteroides fragilis	SNI	9750	649	6.65641
Bacteroides fragilis	SU	9750	6886	70.6256
Bacteroides fragilis	UPI	9750	332	3.40513
Bacteroides massiliensis	NH	2771	203	7.32588
Bacteroides massiliensis	RH	2771	439	15.8427
Bacteroides massiliensis	SC	2771	263	9.49116
Bacteroides massiliensis	SNI	2771	237	8.55287
Bacteroides massiliensis	SU	2771	1622	58.5348
Bacteroides massiliensis	UPI	2771	7	0.252616
Bacteroides thetaiotaomicron	NH	6791	188	2.76837
Bacteroides thetaiotaomicron	RH	6791	477	7.024
Bacteroides thetaiotaomicron	SC	6791	575	8.46709
Bacteroides thetaiotaomicron	SNI	6791	507	7.46576
Bacteroides thetaiotaomicron	SU	6791	4836	71.2119
Bacteroides thetaiotaomicron	UPI	6791	208	3.06288
Barnesiella intestinihominis	NH	2615	164	6.27151
Barnesiella intestinihominis	RH	2615	361	13.805
Barnesiella intestinihominis	SC	2615	369	14.1109
Barnesiella intestinihominis	SNI	2615	303	11.587
Barnesiella intestinihominis	SU	2615	1415	54.1109
Barnesiella intestinihominis	UPI	2615	3	0.114723
Dialister invisus	NH	1544	207	13.4067
Dialister invisus	RH	1544	295	19.1062
Dialister invisus	SC	1544	224	14.5078
Dialister invisus	SNI	1544	175	11.3342
Dialister invisus	SU	1544	642	41.5803
Dialister invisus	UPI	1544	1	0.0647668
Escherichia coli	NH	12597	59	0.468365
Escherichia coli	RH	12597	686	5.44574
Escherichia coli	SC	12597	2867	22.7594
Escherichia coli	SNI	12597	1860	14.7654
Escherichia coli	SU	12597	6907	54.8305
Escherichia coli	UPI	12597	218	1.73057
Eubacterium rectale	NH	5989	227	3.79028
Eubacterium rectale	RH	5989	830	13.8587
Eubacterium rectale	SC	5989	406	6.7791
Eubacterium rectale	SNI	5989	326	5.44331
Eubacterium rectale	SU	5989	3906	65.2196
Eubacterium rectale	UPI	5989	294	4.909
Eubacterium siraeum	NH	3144	188	5.97964
Eubacterium siraeum	RH	3144	482	15.3308
Eubacterium siraeum	SC	3144	435	13.8359
Eubacterium siraeum	SNI	3144	323	10.2735
Eubacterium siraeum	SU	3144	1709	54.3575
Eubacterium siraeum	UPI	3144	7	0.222646
Eubacterium sp CAG 38	NH	2232	48	2.15054
Eubacterium sp CAG 38	RH	2232	279	12.5
Eubacterium sp CAG 38	SC	2232	440	19.7133
Eubacterium sp CAG 38	SNI	2232	288	12.9032
Eubacterium sp CAG 38	SU	2232	1177	52.733
Faecalibacterium prausnitzii	NH	21362	1146	5.36467
Faecalibacterium prausnitzii	RH	21362	4512	21.1216
Faecalibacterium prausnitzii	SC	21362	1775	8.30915
Faecalibacterium prausnitzii	SNI	21362	1567	7.33546
Faecalibacterium prausnitzii	SU	21362	12258	57.3823
Faecalibacterium prausnitzii	UPI	21362	104	0.486846
Firmicutes bacterium CAG 124	NH	3492	222	6.35739
Firmicutes bacterium CAG 124	RH	3492	1375	39.3757
Firmicutes bacterium CAG 124	SC	3492	350	10.0229
Firmicutes bacterium CAG 124	SNI	3492	325	9.30699
Firmicutes bacterium CAG 124	SU	3492	1220	34.937
Firmicutes bacterium CAG 129	NH	1957	83	4.24119
Firmicutes bacterium CAG 129	RH	1957	584	29.8416
Firmicutes bacterium CAG 129	SC	1957	266	13.5922
Firmicutes bacterium CAG 129	SNI	1957	214	10.9351
Firmicutes bacterium CAG 129	SU	1957	810	41.3899
Firmicutes bacterium CAG 24	NH	2427	169	6.96333
Firmicutes bacterium CAG 24	RH	2427	292	12.0313
Firmicutes bacterium CAG 24	SC	2427	377	15.5336
Firmicutes bacterium CAG 24	SNI	2427	356	14.6683
Firmicutes bacterium CAG 24	SU	2427	1233	50.8035
Flavonifractor plautii	NH	6930	73	1.05339
Flavonifractor plautii	RH	6930	324	4.67532
Flavonifractor plautii	SC	6930	980	14.1414
Flavonifractor plautii	SNI	6930	849	12.2511
Flavonifractor plautii	SU	6930	4680	67.5325
Flavonifractor plautii	UPI	6930	24	0.34632
Hungatella hathewayi	NH	8884	106	1.19316
Hungatella hathewayi	RH	8884	404	4.5475
Hungatella hathewayi	SC	8884	930	10.4683
Hungatella hathewayi	SNI	8884	1141	12.8433
Hungatella hathewayi	SU	8884	6115	68.8316
Hungatella hathewayi	UPI	8884	188	2.11616
Oscillibacter sp KLE 1745	NH	4569	164	3.58941
Oscillibacter sp KLE 1745	RH	4569	1710	37.4261
Oscillibacter sp KLE 1745	SC	4569	466	10.1992
Oscillibacter sp KLE 1745	SNI	4569	356	7.79164
Oscillibacter sp KLE 1745	SU	4569	1873	40.9937
Phascolarctobacterium sp CAG 207	NH	2135	68	3.18501
Phascolarctobacterium sp CAG 207	RH	2135	279	13.0679
Phascolarctobacterium sp CAG 207	SC	2135	388	18.1733
Phascolarctobacterium sp CAG 207	SNI	2135	336	15.7377
Phascolarctobacterium sp CAG 207	SU	2135	1062	49.7424
Phascolarctobacterium sp CAG 207	UPI	2135	2	0.0936768
Pseudoflavonifractor sp An184	NH	2127	82	3.8552
Pseudoflavonifractor sp An184	RH	2127	479	22.52
Pseudoflavonifractor sp An184	SC	2127	325	15.2797
Pseudoflavonifractor sp An184	SNI	2127	224	10.5313
Pseudoflavonifractor sp An184	SU	2127	1008	47.3907
Pseudoflavonifractor sp An184	UPI	2127	9	0.423131
Roseburia intestinalis	NH	6097	442	7.24947
Roseburia intestinalis	RH	6097	1225	20.0918
Roseburia intestinalis	SC	6097	612	10.0377
Roseburia intestinalis	SNI	6097	565	9.26685
Roseburia intestinalis	SU	6097	2791	45.7766
Roseburia intestinalis	UPI	6097	462	7.5775
Roseburia inulinivorans	NH	4458	35	0.785105
Roseburia inulinivorans	RH	4458	166	3.72364
Roseburia inulinivorans	SC	4458	546	12.2476
Roseburia inulinivorans	SNI	4458	469	10.5204
Roseburia inulinivorans	SU	4458	2861	64.1768
Roseburia inulinivorans	UPI	4458	381	8.54643
Ruminococcaceae bacterium	NH	6089	31	0.509115
Ruminococcaceae bacterium	RH	6089	165	2.7098
Ruminococcaceae bacterium	SC	6089	535	8.78634
Ruminococcaceae bacterium	SNI	6089	621	10.1987
Ruminococcaceae bacterium	SU	6089	4737	77.796
Sutterella wadsworthensis	NH	8244	709	8.60019
Sutterella wadsworthensis	RH	8244	3720	45.1237
Sutterella wadsworthensis	SC	8244	847	10.2741
Sutterella wadsworthensis	SNI	8244	668	8.10286
Sutterella wadsworthensis	SU	8244	2233	27.0864
Sutterella wadsworthensis	UPI	8244	67	0.812712

## Sheet: Fig1c
taxon	node_type	node	max_edge
Akkermansia muciniphila	NH	Cluster_1020942	0.683329
Akkermansia muciniphila	NH	Cluster_1083489	0.541456
Akkermansia muciniphila	NH	Cluster_1141007	0.69623
Akkermansia muciniphila	NH	Cluster_1184286	0.621534
Akkermansia muciniphila	NH	Cluster_1296256	0.676899
Akkermansia muciniphila	NH	Cluster_1305120	0.745912
Akkermansia muciniphila	NH	Cluster_1348342	0.615382
Akkermansia muciniphila	NH	Cluster_1369366	0.708246
Akkermansia muciniphila	NH	Cluster_1373272	0.7248
Akkermansia muciniphila	NH	Cluster_1394634	0.67138
Akkermansia muciniphila	NH	Cluster_1395267	0.716745
Akkermansia muciniphila	NH	Cluster_1401197	0.583175
Akkermansia muciniphila	NH	Cluster_1408747	0.738742
Akkermansia muciniphila	NH	Cluster_1442853	0.692455
Akkermansia muciniphila	NH	Cluster_1468697	0.603697
Akkermansia muciniphila	NH	Cluster_1495890	0.694942
Akkermansia muciniphila	NH	Cluster_1545549	0.62954
Akkermansia muciniphila	NH	Cluster_1607788	0.617147
Akkermansia muciniphila	NH	Cluster_162065	0.742861
Akkermansia muciniphila	NH	Cluster_174362	0.724949
Akkermansia muciniphila	NH	Cluster_197837	0.708354
Akkermansia muciniphila	NH	Cluster_238391	0.678233
Akkermansia muciniphila	NH	Cluster_367579	0.664634
Akkermansia muciniphila	NH	Cluster_477181	0.582341
Akkermansia muciniphila	NH	Cluster_480356	0.430183
Akkermansia muciniphila	NH	Cluster_492927	0.533526
Akkermansia muciniphila	NH	Cluster_496546	0.619114
Akkermansia muciniphila	NH	Cluster_513355	0.6945
Akkermansia muciniphila	NH	Cluster_524770	0.514807
Akkermansia muciniphila	NH	Cluster_561616	0.669276
Akkermansia muciniphila	NH	Cluster_578250	0.502325
Akkermansia muciniphila	NH	Cluster_587770	0.586763
Akkermansia muciniphila	NH	Cluster_644180	0.657085
Akkermansia muciniphila	NH	Cluster_713471	0.692848
Akkermansia muciniphila	NH	Cluster_745114	0.614554
Akkermansia muciniphila	NH	Cluster_839114	0.618189
Akkermansia muciniphila	NH	Cluster_904514	0.702313
Akkermansia muciniphila	RH	Cluster_1024119	0.39095
Akkermansia muciniphila	RH	Cluster_1039138	0.762908
Akkermansia muciniphila	RH	Cluster_1057526	0.655415
Akkermansia muciniphila	RH	Cluster_1081316	0.702502
Akkermansia muciniphila	RH	Cluster_10980	0.69531
Akkermansia muciniphila	RH	Cluster_1103804	0.70065
Akkermansia muciniphila	RH	Cluster_1130466	0.660297
Akkermansia muciniphila	RH	Cluster_1138553	0.740059
Akkermansia muciniphila	RH	Cluster_1236233	0.654086
Akkermansia muciniphila	RH	Cluster_1267686	0.709904
Akkermansia muciniphila	RH	Cluster_1267957	0.661313
Akkermansia muciniphila	RH	Cluster_1276515	0.299769
Akkermansia muciniphila	RH	Cluster_1315431	0.708142
Akkermansia muciniphila	RH	Cluster_1322477	0.755799
Akkermansia muciniphila	RH	Cluster_1362582	0.699074
Akkermansia muciniphila	RH	Cluster_1374719	0.679523
Akkermansia muciniphila	RH	Cluster_1380510	0.69056
Akkermansia muciniphila	RH	Cluster_1391464	0.656135
Akkermansia muciniphila	RH	Cluster_1406552	0.720792
Akkermansia muciniphila	RH	Cluster_1407934	0.72707
Akkermansia muciniphila	RH	Cluster_1490898	0.720506
Akkermansia muciniphila	RH	Cluster_1501712	0.347501
Akkermansia muciniphila	RH	Cluster_154270	0.711228
Akkermansia muciniphila	RH	Cluster_159779	0.687395
Akkermansia muciniphila	RH	Cluster_1632602	0.724466
Akkermansia muciniphila	RH	Cluster_235630	0.643589
Akkermansia muciniphila	RH	Cluster_243789	0.706038
Akkermansia muciniphila	RH	Cluster_246615	0.689353
Akkermansia muciniphila	RH	Cluster_254475	0.6345
Akkermansia muciniphila	RH	Cluster_260356	0.720467
Akkermansia muciniphila	RH	Cluster_288404	0.656131
Akkermansia muciniphila	RH	Cluster_324349	0.720982
Akkermansia muciniphila	RH	Cluster_35717	0.732999
Akkermansia muciniphila	RH	Cluster_375554	0.585736
Akkermansia muciniphila	RH	Cluster_396913	0.52019
Akkermansia muciniphila	RH	Cluster_416179	0.738105
Akkermansia muciniphila	RH	Cluster_418606	0.724761
Akkermansia muciniphila	RH	Cluster_419286	0.676262
Akkermansia muciniphila	RH	Cluster_421633	0.164514
Akkermansia muciniphila	RH	Cluster_469003	0.536033
Akkermansia muciniphila	RH	Cluster_51360	0.682878
Akkermansia muciniphila	RH	Cluster_537768	0.69138
Akkermansia muciniphila	RH	Cluster_54044	0.704887
Akkermansia muciniphila	RH	Cluster_548211	0.753171
Akkermansia muciniphila	RH	Cluster_553028	0.600591
Akkermansia muciniphila	RH	Cluster_617186	0.701548
Akkermansia muciniphila	RH	Cluster_638769	0.745609
Akkermansia muciniphila	RH	Cluster_642315	0.533666
Akkermansia muciniphila	RH	Cluster_727609	0.602446
Akkermansia muciniphila	RH	Cluster_745644	0.751565
Akkermansia muciniphila	RH	Cluster_770614	0.427486
Akkermansia muciniphila	RH	Cluster_78240	0.606628
Akkermansia muciniphila	RH	Cluster_817814	0.748277
Akkermansia muciniphila	RH	Cluster_824111	0.421911
Akkermansia muciniphila	RH	Cluster_852454	0.673196
Akkermansia muciniphila	RH	Cluster_89996	0.681931
Akkermansia muciniphila	RH	Cluster_93103	0.65205
Akkermansia muciniphila	RH	Cluster_940347	0.65221
Akkermansia muciniphila	RH	Cluster_94444	0.71953
Akkermansia muciniphila	RH	Cluster_946024	0.715062
Akkermansia muciniphila	RH	Cluster_956658	0.735229
Akkermansia muciniphila	RH	Cluster_97033	0.670644
Akkermansia muciniphila	RH	Cluster_989887	0.70305
Akkermansia muciniphila	RH	Cluster_123194	0.713277
Akkermansia muciniphila	RH	Cluster_126365	0.661608
Akkermansia muciniphila	RH	Cluster_149808	0.654117
Akkermansia muciniphila	RH	Cluster_216965	0.613566
Akkermansia muciniphila	RH	Cluster_25040	0.674832
Akkermansia muciniphila	RH	Cluster_36024	0.70018
Akkermansia muciniphila	RH	Cluster_44635	0.678336
Akkermansia muciniphila	RH	Cluster_51434	0.714034
Akkermansia muciniphila	RH	Cluster_59698	0.633702
Akkermansia muciniphila	RH	Cluster_60070	0.762796
Akkermansia muciniphila	RH	Cluster_53423	0.675011
Akkermansia muciniphila	SC	Cluster_128111	0.735587
Akkermansia muciniphila	SC	Cluster_131971	0.667757
Akkermansia muciniphila	SC	Cluster_160357	0.542944
Akkermansia muciniphila	SC	Cluster_21169	0.661538
Akkermansia muciniphila	SC	Cluster_24677	0.722622
Akkermansia muciniphila	SC	Cluster_25008	0.696399
Akkermansia muciniphila	SC	Cluster_45212	0.697967
Akkermansia muciniphila	SC	Cluster_54844	0.704006
Akkermansia muciniphila	SC	Cluster_32436	0.701862
Akkermansia muciniphila	SC	Cluster_44110	0.745321
Akkermansia muciniphila	SC	Cluster_46367	0.662349
Akkermansia muciniphila	SC	Cluster_62860	0.681526
Akkermansia muciniphila	SC	Cluster_71256	0.664696
Akkermansia muciniphila	SC	Cluster_73207	0.695099
Akkermansia muciniphila	SC	Cluster_175305	0.665981
Akkermansia muciniphila	SC	Cluster_220552	0.603572
Akkermansia muciniphila	SC	Cluster_37704	0.601396
Akkermansia muciniphila	SC	Cluster_53708	0.698454
Akkermansia muciniphila	SC	Cluster_65237	0.706452
Akkermansia muciniphila	SC	Cluster_97576	0.682502
Akkermansia muciniphila	SC	Cluster_1071862	0.666477
Akkermansia muciniphila	SC	Cluster_108518	0.672187
Akkermansia muciniphila	SC	Cluster_116977	0.663636
Akkermansia muciniphila	SC	Cluster_119120	0.717214
Akkermansia muciniphila	SC	Cluster_1210553	0.663438
Akkermansia muciniphila	SC	Cluster_123533	0.703888
Akkermansia muciniphila	SC	Cluster_1258401	0.77921
Akkermansia muciniphila	SC	Cluster_1258402	0.689059
Akkermansia muciniphila	SC	Cluster_129491	0.750781
Akkermansia muciniphila	SC	Cluster_135030	0.689704
Akkermansia muciniphila	SC	Cluster_1362336	0.73741
Akkermansia muciniphila	SC	Cluster_1362337	0.742737
Akkermansia muciniphila	SC	Cluster_138210	0.654627
Akkermansia muciniphila	SC	Cluster_139031	0.639079
Akkermansia muciniphila	SC	Cluster_1440367	0.709584
Akkermansia muciniphila	SC	Cluster_154268	0.75251
Akkermansia muciniphila	SC	Cluster_155387	0.723772
Akkermansia muciniphila	SC	Cluster_1628403	0.707352
Akkermansia muciniphila	SC	Cluster_1651713	0.749502
Akkermansia muciniphila	SC	Cluster_1659832	0.638784
Akkermansia muciniphila	SC	Cluster_171185	0.684665
Akkermansia muciniphila	SC	Cluster_174144	0.70918
Akkermansia muciniphila	SC	Cluster_178373	0.677111
Akkermansia muciniphila	SC	Cluster_195421	0.779662
Akkermansia muciniphila	SC	Cluster_195725	0.630642
Akkermansia muciniphila	SC	Cluster_202491	0.690636
Akkermansia muciniphila	SC	Cluster_211547	0.690111
Akkermansia muciniphila	SC	Cluster_22771	0.683006
Akkermansia muciniphila	SC	Cluster_231079	0.703765
Akkermansia muciniphila	SC	Cluster_23181	0.678225
Akkermansia muciniphila	SC	Cluster_240694	0.713571
Akkermansia muciniphila	SC	Cluster_24169	0.721523
Akkermansia muciniphila	SC	Cluster_24575	0.660609
Akkermansia muciniphila	SC	Cluster_24802	0.680929
Akkermansia muciniphila	SC	Cluster_284577	0.773667
Akkermansia muciniphila	SC	Cluster_285934	0.776586
Akkermansia muciniphila	SC	Cluster_29023	0.667168
Akkermansia muciniphila	SC	Cluster_29314	0.620151
Akkermansia muciniphila	SC	Cluster_29430	0.714832
Akkermansia muciniphila	SC	Cluster_29865	0.737173
Akkermansia muciniphila	SC	Cluster_31889	0.731906
Akkermansia muciniphila	SC	Cluster_34507	0.678907
Akkermansia muciniphila	SC	Cluster_347585	0.712019
Akkermansia muciniphila	SC	Cluster_351126	0.785945
Akkermansia muciniphila	SC	Cluster_372471	0.567964
Akkermansia muciniphila	SC	Cluster_38019	0.719457
Akkermansia muciniphila	SC	Cluster_397438	0.680422
Akkermansia muciniphila	SC	Cluster_397748	0.753567
Akkermansia muciniphila	SC	Cluster_41087	0.670851
Akkermansia muciniphila	SC	Cluster_41572	0.696352
Akkermansia muciniphila	SC	Cluster_464866	0.688419
Akkermansia muciniphila	SC	Cluster_49504	0.744477
Akkermansia muciniphila	SC	Cluster_512815	0.668245
Akkermansia muciniphila	SC	Cluster_52896	0.74758
Akkermansia muciniphila	SC	Cluster_55279	0.700847
Akkermansia muciniphila	SC	Cluster_55974	0.69547
Akkermansia muciniphila	SC	Cluster_56901	0.669551
Akkermansia muciniphila	SC	Cluster_57562	0.691316
Akkermansia muciniphila	SC	Cluster_57946	0.673382
Akkermansia muciniphila	SC	Cluster_61218	0.673119
Akkermansia muciniphila	SC	Cluster_63320	0.702506
Akkermansia muciniphila	SC	Cluster_652571	0.748143
Akkermansia muciniphila	SC	Cluster_65448	0.700784
Akkermansia muciniphila	SC	Cluster_65534	0.637903
Akkermansia muciniphila	SC	Cluster_68828	0.676894
Akkermansia muciniphila	SC	Cluster_69227	0.671512
Akkermansia muciniphila	SC	Cluster_69237	0.695874
Akkermansia muciniphila	SC	Cluster_80456	0.714165
Akkermansia muciniphila	SC	Cluster_821198	0.681209
Akkermansia muciniphila	SC	Cluster_84757	0.657789
Akkermansia muciniphila	SC	Cluster_882342	0.74769
Akkermansia muciniphila	SC	Cluster_909615	0.683369
Akkermansia muciniphila	SC	Cluster_54207	0.595282
Akkermansia muciniphila	SC	Cluster_197453	0.667052
Akkermansia muciniphila	SC	Cluster_26591	0.7039
Akkermansia muciniphila	SC	Cluster_28928	0.70611
Akkermansia muciniphila	SC	Cluster_29154	0.654298
Akkermansia muciniphila	SC	Cluster_44547	0.731203
Akkermansia muciniphila	SC	Cluster_45839	0.708131
Akkermansia muciniphila	SC	Cluster_58042	0.664326
Akkermansia muciniphila	SC	Cluster_62728	0.602003
Akkermansia muciniphila	SC	Cluster_104663	0.698299
Akkermansia muciniphila	SC	Cluster_104992	0.687813
Akkermansia muciniphila	SC	Cluster_114372	0.719797
Akkermansia muciniphila	SC	Cluster_123712	0.705551
Akkermansia muciniphila	SC	Cluster_141897	0.707659
Akkermansia muciniphila	SC	Cluster_150740	0.722285
Akkermansia muciniphila	SC	Cluster_187108	0.725397
Akkermansia muciniphila	SC	Cluster_191714	0.724787
Akkermansia muciniphila	SC	Cluster_195334	0.628259
Akkermansia muciniphila	SC	Cluster_196003	0.677037
Akkermansia muciniphila	SC	Cluster_196531	0.722237
Akkermansia muciniphila	SC	Cluster_211216	0.620998
Akkermansia muciniphila	SC	Cluster_220440	0.686346
Akkermansia muciniphila	SC	Cluster_28834	0.684006
Akkermansia muciniphila	SC	Cluster_28905	0.68232
Akkermansia muciniphila	SC	Cluster_35148	0.65793
Akkermansia muciniphila	SC	Cluster_41864	0.721807
Akkermansia muciniphila	SC	Cluster_42016	0.69935
Akkermansia muciniphila	SC	Cluster_44712	0.711985
Akkermansia muciniphila	SC	Cluster_50445	0.639502
Akkermansia muciniphila	SC	Cluster_52026	0.690797
Akkermansia muciniphila	SC	Cluster_52463	0.696263
Akkermansia muciniphila	SC	Cluster_52591	0.725337
Akkermansia muciniphila	SC	Cluster_54149	0.665863
Akkermansia muciniphila	SC	Cluster_56782	0.670436
Akkermansia muciniphila	SC	Cluster_61082	0.72167
Akkermansia muciniphila	SC	Cluster_63201	0.626707
Akkermansia muciniphila	SC	Cluster_67706	0.691714
Akkermansia muciniphila	SC	Cluster_67734	0.688554
Akkermansia muciniphila	SC	Cluster_74820	0.678175
Akkermansia muciniphila	SC	Cluster_44291	0.706637
Akkermansia muciniphila	SC	Cluster_215324	0.709957
Akkermansia muciniphila	SC	Cluster_22966	0.641861
Akkermansia muciniphila	SC	Cluster_24185	0.633329
Akkermansia muciniphila	SC	Cluster_31658	0.66162
Akkermansia muciniphila	SC	Cluster_43023	0.685751
Akkermansia muciniphila	SC	Cluster_47889	0.654738
Akkermansia muciniphila	SC	Cluster_59658	0.668717
Akkermansia muciniphila	SC	Cluster_23025	0.682774
Akkermansia muciniphila	SC	Cluster_26888	0.718728
Akkermansia muciniphila	SC	Cluster_103716	0.757332
Akkermansia muciniphila	SC	Cluster_119505	0.671362
Akkermansia muciniphila	SC	Cluster_1210550	0.716511
Akkermansia muciniphila	SC	Cluster_1229854	0.72849
Akkermansia muciniphila	SC	Cluster_126873	0.610072
Akkermansia muciniphila	SC	Cluster_138644	0.688486
Akkermansia muciniphila	SC	Cluster_139353	0.604181
Akkermansia muciniphila	SC	Cluster_1505325	0.6399
Akkermansia muciniphila	SC	Cluster_1513314	0.752918
Akkermansia muciniphila	SC	Cluster_1519139	0.705404
Akkermansia muciniphila	SC	Cluster_153138	0.658802
Akkermansia muciniphila	SC	Cluster_157111	0.711154
Akkermansia muciniphila	SC	Cluster_179599	0.624943
Akkermansia muciniphila	SC	Cluster_186834	0.743906
Akkermansia muciniphila	SC	Cluster_22875	0.718754
Akkermansia muciniphila	SC	Cluster_23200	0.56401
Akkermansia muciniphila	SC	Cluster_252887	0.679199
Akkermansia muciniphila	SC	Cluster_359005	0.665955
Akkermansia muciniphila	SC	Cluster_362714	0.679378
Akkermansia muciniphila	SC	Cluster_40156	0.717927
Akkermansia muciniphila	SC	Cluster_43746	0.718626
Akkermansia muciniphila	SC	Cluster_43767	0.687702
Akkermansia muciniphila	SC	Cluster_44982	0.702705
Akkermansia muciniphila	SC	Cluster_47360	0.699496
Akkermansia muciniphila	SC	Cluster_475022	0.75094
Akkermansia muciniphila	SC	Cluster_51850	0.69032
Akkermansia muciniphila	SC	Cluster_52481	0.744879
Akkermansia muciniphila	SC	Cluster_55031	0.734199
Akkermansia muciniphila	SC	Cluster_55487	0.711824
Akkermansia muciniphila	SC	Cluster_55975	0.584503
Akkermansia muciniphila	SC	Cluster_60749	0.73662
Akkermansia muciniphila	SC	Cluster_67369	0.632483
Akkermansia muciniphila	SC	Cluster_68734	0.642262
Akkermansia muciniphila	SC	Cluster_72669	0.663098
Akkermansia muciniphila	SC	Cluster_72900	0.735915
Akkermansia muciniphila	SC	Cluster_73792	0.704259
Akkermansia muciniphila	SC	Cluster_20907	0.737197
Akkermansia muciniphila	SC	Cluster_27090	0.690559
Akkermansia muciniphila	SC	Cluster_31694	0.699774
Akkermansia muciniphila	SC	Cluster_32874	0.695822
Akkermansia muciniphila	SC	Cluster_38380	0.709529
Akkermansia muciniphila	SC	Cluster_40643	0.665419
Akkermansia muciniphila	SC	Cluster_41785	0.684502
Akkermansia muciniphila	SC	Cluster_48535	0.695233
Akkermansia muciniphila	SC	Cluster_53319	0.70284
Akkermansia muciniphila	SC	Cluster_58303	0.637226
Akkermansia muciniphila	SC	Cluster_43589	0.735443
Akkermansia muciniphila	SC	Cluster_60127	0.73051
Akkermansia muciniphila	SC	Cluster_211236	0.67483
Akkermansia muciniphila	SC	Cluster_30315	0.666437
Akkermansia muciniphila	SC	Cluster_30548	0.686889
Akkermansia muciniphila	SC	Cluster_31977	0.728818
Akkermansia muciniphila	SC	Cluster_34190	0.721523
Akkermansia muciniphila	SC	Cluster_41299	0.720396
Akkermansia muciniphila	SC	Cluster_45994	0.653549
Akkermansia muciniphila	SC	Cluster_58756	0.67559
Akkermansia muciniphila	SC	Cluster_63625	0.740452
Akkermansia muciniphila	SC	Cluster_71128	0.61387
Akkermansia muciniphila	SC	Cluster_73960	0.67315
Akkermansia muciniphila	SC	Cluster_22267	0.66661
Akkermansia muciniphila	SC	Cluster_38960	0.744471
Akkermansia muciniphila	SC	Cluster_108036	0.639578
Akkermansia muciniphila	SC	Cluster_35540	0.698623
Akkermansia muciniphila	SC	Cluster_35043	0.665073
Akkermansia muciniphila	SU	Cluster_12344	0.724762
Akkermansia muciniphila	SU	Cluster_138511	0.69435
Akkermansia muciniphila	SU	Cluster_147653	0.710505
Akkermansia muciniphila	SU	Cluster_150042	0.688396
Akkermansia muciniphila	SU	Cluster_158839	0.607611
Akkermansia muciniphila	SU	Cluster_169056	0.654686
Akkermansia muciniphila	SU	Cluster_191405	0.775092
Akkermansia muciniphila	SU	Cluster_19194	0.700282
Akkermansia muciniphila	SU	Cluster_195708	0.595579
Akkermansia muciniphila	SU	Cluster_208807	0.699243
Akkermansia muciniphila	SU	Cluster_209585	0.669884
Akkermansia muciniphila	SU	Cluster_217115	0.72393
Akkermansia muciniphila	SU	Cluster_221635	0.739703
Akkermansia muciniphila	SU	Cluster_23437	0.735625
Akkermansia muciniphila	SU	Cluster_24308	0.679186
Akkermansia muciniphila	SU	Cluster_24463	0.726247
Akkermansia muciniphila	SU	Cluster_25950	0.631594
Akkermansia muciniphila	SU	Cluster_28505	0.706075
Akkermansia muciniphila	SU	Cluster_29389	0.738436
Akkermansia muciniphila	SU	Cluster_29551	0.677682
Akkermansia muciniphila	SU	Cluster_32258	0.675053
Akkermansia muciniphila	SU	Cluster_34711	0.675213
Akkermansia muciniphila	SU	Cluster_39020	0.65618
Akkermansia muciniphila	SU	Cluster_41166	0.58047
Akkermansia muciniphila	SU	Cluster_42618	0.68326
Akkermansia muciniphila	SU	Cluster_43581	0.695234
Akkermansia muciniphila	SU	Cluster_46744	0.689182
Akkermansia muciniphila	SU	Cluster_50909	0.648084
Akkermansia muciniphila	SU	Cluster_51435	0.687287
Akkermansia muciniphila	SU	Cluster_52613	0.696602
Akkermansia muciniphila	SU	Cluster_53401	0.638959
Akkermansia muciniphila	SU	Cluster_55396	0.728137
Akkermansia muciniphila	SU	Cluster_55815	0.686554
Akkermansia muciniphila	SU	Cluster_57730	0.680083
Akkermansia muciniphila	SU	Cluster_58643	0.682762
Akkermansia muciniphila	SU	Cluster_60812	0.726081
Akkermansia muciniphila	SU	Cluster_65287	0.69745
Akkermansia muciniphila	SU	Cluster_66542	0.655124
Akkermansia muciniphila	SU	Cluster_66771	0.665865
Akkermansia muciniphila	SU	Cluster_693694	0.632044
Akkermansia muciniphila	SU	Cluster_88946	0.691202
Akkermansia muciniphila	SU	Cluster_90033	0.691594
Akkermansia muciniphila	SU	Cluster_104301	0.683302
Akkermansia muciniphila	SU	Cluster_117142	0.66763
Akkermansia muciniphila	SU	Cluster_117523	0.665508
Akkermansia muciniphila	SU	Cluster_122764	0.692395
Akkermansia muciniphila	SU	Cluster_177082	0.639174
Akkermansia muciniphila	SU	Cluster_188130	0.633548
Akkermansia muciniphila	SU	Cluster_193123	0.632504
Akkermansia muciniphila	SU	Cluster_201031	0.672006
Akkermansia muciniphila	SU	Cluster_205163	0.698492
Akkermansia muciniphila	SU	Cluster_205720	0.605045
Akkermansia muciniphila	SU	Cluster_216591	0.545269
Akkermansia muciniphila	SU	Cluster_23527	0.618595
Akkermansia muciniphila	SU	Cluster_28853	0.676158
Akkermansia muciniphila	SU	Cluster_44354	0.70517
Akkermansia muciniphila	SU	Cluster_46667	0.719569
Akkermansia muciniphila	SU	Cluster_48005	0.375765
Akkermansia muciniphila	SU	Cluster_56280	0.570715
Akkermansia muciniphila	SU	Cluster_58682	0.601889
Akkermansia muciniphila	SU	Cluster_59011	0.678112
Akkermansia muciniphila	SU	Cluster_59694	0.700051
Akkermansia muciniphila	SU	Cluster_60321	0.689144
Akkermansia muciniphila	SU	Cluster_66422	0.653057
Akkermansia muciniphila	SU	Cluster_71015	0.570238
Akkermansia muciniphila	SU	Cluster_73793	0.516363
Akkermansia muciniphila	SU	Cluster_77343	0.395871
Akkermansia muciniphila	SU	Cluster_91415	0.594081
Akkermansia muciniphila	SU	Cluster_97577	0.687064
Akkermansia muciniphila	SU	Cluster_110511	0.735316
Akkermansia muciniphila	SU	Cluster_112401	0.657182
Akkermansia muciniphila	SU	Cluster_117522	0.643589
Akkermansia muciniphila	SU	Cluster_133507	0.682377
Akkermansia muciniphila	SU	Cluster_137281	0.663972
Akkermansia muciniphila	SU	Cluster_147883	0.715088
Akkermansia muciniphila	SU	Cluster_177539	0.632349
Akkermansia muciniphila	SU	Cluster_177707	0.674462
Akkermansia muciniphila	SU	Cluster_179881	0.704169
Akkermansia muciniphila	SU	Cluster_207725	0.615293
Akkermansia muciniphila	SU	Cluster_26262	0.651852
Akkermansia muciniphila	SU	Cluster_27114	0.63378
Akkermansia muciniphila	SU	Cluster_34192	0.686581
Akkermansia muciniphila	SU	Cluster_40452	0.712836
Akkermansia muciniphila	SU	Cluster_49856	0.641096
Akkermansia muciniphila	SU	Cluster_52465	0.706188
Akkermansia muciniphila	SU	Cluster_54170	0.638432
Akkermansia muciniphila	SU	Cluster_54998	0.612969
Akkermansia muciniphila	SU	Cluster_55077	0.704385
Akkermansia muciniphila	SU	Cluster_64059	0.704244
Akkermansia muciniphila	SU	Cluster_68179	0.670155
Akkermansia muciniphila	SU	Cluster_70711	0.731334
Akkermansia muciniphila	SU	Cluster_84662	0.601952
Akkermansia muciniphila	SU	Cluster_91414	0.667245
Akkermansia muciniphila	SU	Cluster_130948	0.688347
Akkermansia muciniphila	SU	Cluster_100495	0.701122
Akkermansia muciniphila	SU	Cluster_1008003	0.702181
Akkermansia muciniphila	SU	Cluster_1009883	0.736348
Akkermansia muciniphila	SU	Cluster_1009897	0.755984
Akkermansia muciniphila	SU	Cluster_101022	0.725643
Akkermansia muciniphila	SU	Cluster_101934	0.686262
Akkermansia muciniphila	SU	Cluster_102572	0.674811
Akkermansia muciniphila	SU	Cluster_1031832	0.744173
Akkermansia muciniphila	SU	Cluster_1035971	0.66267
Akkermansia muciniphila	SU	Cluster_104235	0.711877
Akkermansia muciniphila	SU	Cluster_1042743	0.721389
Akkermansia muciniphila	SU	Cluster_1042747	0.694529
Akkermansia muciniphila	SU	Cluster_104470	0.623044
Akkermansia muciniphila	SU	Cluster_105315	0.71461
Akkermansia muciniphila	SU	Cluster_1058824	0.778944
Akkermansia muciniphila	SU	Cluster_1063706	0.751654
Akkermansia muciniphila	SU	Cluster_1063707	0.722391
Akkermansia muciniphila	SU	Cluster_1066670	0.709436
Akkermansia muciniphila	SU	Cluster_1080511	0.756836
Akkermansia muciniphila	SU	Cluster_1081313	0.639479
Akkermansia muciniphila	SU	Cluster_1084163	0.685731
Akkermansia muciniphila	SU	Cluster_1084698	0.687632
Akkermansia muciniphila	SU	Cluster_1089316	0.738842
Akkermansia muciniphila	SU	Cluster_110734	0.703403
Akkermansia muciniphila	SU	Cluster_1108766	0.703781
Akkermansia muciniphila	SU	Cluster_1109585	0.756913
Akkermansia muciniphila	SU	Cluster_1112268	0.744292
Akkermansia muciniphila	SU	Cluster_1112271	0.743226
Akkermansia muciniphila	SU	Cluster_1112272	0.714829
Akkermansia muciniphila	SU	Cluster_111397	0.68056
Akkermansia muciniphila	SU	Cluster_111399	0.661886
Akkermansia muciniphila	SU	Cluster_1128530	0.782804
Akkermansia muciniphila	SU	Cluster_114112	0.68155
Akkermansia muciniphila	SU	Cluster_115036	0.73112
Akkermansia muciniphila	SU	Cluster_115735	0.695556
Akkermansia muciniphila	SU	Cluster_1160941	0.673731
Akkermansia muciniphila	SU	Cluster_116499	0.658603
Akkermansia muciniphila	SU	Cluster_1172891	0.746799
Akkermansia muciniphila	SU	Cluster_117984	0.722406
Akkermansia muciniphila	SU	Cluster_1187593	0.679273
Akkermansia muciniphila	SU	Cluster_1190646	0.650323
Akkermansia muciniphila	SU	Cluster_119119	0.759695
Akkermansia muciniphila	SU	Cluster_119121	0.71905
Akkermansia muciniphila	SU	Cluster_1192805	0.728177
Akkermansia muciniphila	SU	Cluster_1197122	0.686828
Akkermansia muciniphila	SU	Cluster_1198148	0.745408
Akkermansia muciniphila	SU	Cluster_120576	0.710429
Akkermansia muciniphila	SU	Cluster_120778	0.691257
Akkermansia muciniphila	SU	Cluster_120800	0.668013
Akkermansia muciniphila	SU	Cluster_1210551	0.621765
Akkermansia muciniphila	SU	Cluster_12107	0.690156
Akkermansia muciniphila	SU	Cluster_1221657	0.688118
Akkermansia muciniphila	SU	Cluster_122391	0.774405
Akkermansia muciniphila	SU	Cluster_1229021	0.713544
Akkermansia muciniphila	SU	Cluster_122957	0.721813
Akkermansia muciniphila	SU	Cluster_1229858	0.710175
Akkermansia muciniphila	SU	Cluster_1229859	0.705215
Akkermansia muciniphila	SU	Cluster_1230797	0.714037
Akkermansia muciniphila	SU	Cluster_1238353	0.702719
Akkermansia muciniphila	SU	Cluster_1243124	0.693212
Akkermansia muciniphila	SU	Cluster_124394	0.683218
Akkermansia muciniphila	SU	Cluster_124717	0.687438
Akkermansia muciniphila	SU	Cluster_125543	0.611185
Akkermansia muciniphila	SU	Cluster_1266570	0.738768
Akkermansia muciniphila	SU	Cluster_1267533	0.723344
Akkermansia muciniphila	SU	Cluster_1272253	0.697137
Akkermansia muciniphila	SU	Cluster_1276721	0.690506
Akkermansia muciniphila	SU	Cluster_1276722	0.750999
Akkermansia muciniphila	SU	Cluster_128646	0.720224
Akkermansia muciniphila	SU	Cluster_128779	0.679944
Akkermansia muciniphila	SU	Cluster_128781	0.628795
Akkermansia muciniphila	SU	Cluster_1291821	0.720581
Akkermansia muciniphila	SU	Cluster_129912	0.715343
Akkermansia muciniphila	SU	Cluster_129916	0.718071
Akkermansia muciniphila	SU	Cluster_1309245	0.647791
Akkermansia muciniphila	SU	Cluster_1312127	0.734619
Akkermansia muciniphila	SU	Cluster_1312888	0.644434
Akkermansia muciniphila	SU	Cluster_131461	0.724968
Akkermansia muciniphila	SU	Cluster_132792	0.635935
Akkermansia muciniphila	SU	Cluster_1338442	0.709168
Akkermansia muciniphila	SU	Cluster_1349891	0.650853
Akkermansia muciniphila	SU	Cluster_1352196	0.554884
Akkermansia muciniphila	SU	Cluster_136124	0.724208
Akkermansia muciniphila	SU	Cluster_1362334	0.715273
Akkermansia muciniphila	SU	Cluster_13721	0.668212
Akkermansia muciniphila	SU	Cluster_1373767	0.655728
Akkermansia muciniphila	SU	Cluster_1376528	0.677114
Akkermansia muciniphila	SU	Cluster_1385131	0.689564
Akkermansia muciniphila	SU	Cluster_138796	0.70858
Akkermansia muciniphila	SU	Cluster_139832	0.653244
Akkermansia muciniphila	SU	Cluster_139833	0.717263
Akkermansia muciniphila	SU	Cluster_140595	0.70769
Akkermansia muciniphila	SU	Cluster_1408859	0.75833
Akkermansia muciniphila	SU	Cluster_141989	0.711809
Akkermansia muciniphila	SU	Cluster_142423	0.722221
Akkermansia muciniphila	SU	Cluster_1424527	0.762608
Akkermansia muciniphila	SU	Cluster_1431273	0.634455
Akkermansia muciniphila	SU	Cluster_143392	0.656123
Akkermansia muciniphila	SU	Cluster_1440370	0.696758
Akkermansia muciniphila	SU	Cluster_144573	0.65683
Akkermansia muciniphila	SU	Cluster_145190	0.673638
Akkermansia muciniphila	SU	Cluster_1452887	0.69473
Akkermansia muciniphila	SU	Cluster_145485	0.689214
Akkermansia muciniphila	SU	Cluster_1456345	0.714703
Akkermansia muciniphila	SU	Cluster_1460763	0.670367
Akkermansia muciniphila	SU	Cluster_1469933	0.649301
Akkermansia muciniphila	SU	Cluster_1474365	0.769179
Akkermansia muciniphila	SU	Cluster_1475371	0.752272
Akkermansia muciniphila	SU	Cluster_148409	0.694671
Akkermansia muciniphila	SU	Cluster_148679	0.661275
Akkermansia muciniphila	SU	Cluster_1490031	0.656737
Akkermansia muciniphila	SU	Cluster_1496462	0.543856
Akkermansia muciniphila	SU	Cluster_149766	0.717927
Akkermansia muciniphila	SU	Cluster_1519293	0.705453
Akkermansia muciniphila	SU	Cluster_1520000	0.69682
Akkermansia muciniphila	SU	Cluster_153117	0.65352
Akkermansia muciniphila	SU	Cluster_153479	0.699102
Akkermansia muciniphila	SU	Cluster_154105	0.709388
Akkermansia muciniphila	SU	Cluster_154472	0.705349
Akkermansia muciniphila	SU	Cluster_154480	0.706677
Akkermansia muciniphila	SU	Cluster_155858	0.665775
Akkermansia muciniphila	SU	Cluster_155860	0.705076
Akkermansia muciniphila	SU	Cluster_1562143	0.684744
Akkermansia muciniphila	SU	Cluster_156950	0.65955
Akkermansia muciniphila	SU	Cluster_1574569	0.706644
Akkermansia muciniphila	SU	Cluster_1574573	0.720272
Akkermansia muciniphila	SU	Cluster_158400	0.718499
Akkermansia muciniphila	SU	Cluster_1587454	0.585764
Akkermansia muciniphila	SU	Cluster_159467	0.691598
Akkermansia muciniphila	SU	Cluster_1597184	0.677768
Akkermansia muciniphila	SU	Cluster_1611585	0.662188
Akkermansia muciniphila	SU	Cluster_1614366	0.765391
Akkermansia muciniphila	SU	Cluster_1614559	0.735339
Akkermansia muciniphila	SU	Cluster_162722	0.690425
Akkermansia muciniphila	SU	Cluster_1637904	0.751037
Akkermansia muciniphila	SU	Cluster_163909	0.654349
Akkermansia muciniphila	SU	Cluster_1640396	0.7698
Akkermansia muciniphila	SU	Cluster_1640399	0.746114
Akkermansia muciniphila	SU	Cluster_1646095	0.74178
Akkermansia muciniphila	SU	Cluster_1650358	0.616028
Akkermansia muciniphila	SU	Cluster_165484	0.686925
Akkermansia muciniphila	SU	Cluster_1656194	0.700532
Akkermansia muciniphila	SU	Cluster_165744	0.657896
Akkermansia muciniphila	SU	Cluster_1663462	0.687006
Akkermansia muciniphila	SU	Cluster_167634	0.611294
Akkermansia muciniphila	SU	Cluster_168956	0.732125
Akkermansia muciniphila	SU	Cluster_169435	0.695552
Akkermansia muciniphila	SU	Cluster_170522	0.636196
Akkermansia muciniphila	SU	Cluster_170889	0.732676
Akkermansia muciniphila	SU	Cluster_172717	0.683106
Akkermansia muciniphila	SU	Cluster_174141	0.684874
Akkermansia muciniphila	SU	Cluster_175329	0.730937
Akkermansia muciniphila	SU	Cluster_175500	0.721683
Akkermansia muciniphila	SU	Cluster_175840	0.605369
Akkermansia muciniphila	SU	Cluster_176650	0.709118
Akkermansia muciniphila	SU	Cluster_177080	0.685288
Akkermansia muciniphila	SU	Cluster_177669	0.700805
Akkermansia muciniphila	SU	Cluster_178463	0.652904
Akkermansia muciniphila	SU	Cluster_178465	0.743622
Akkermansia muciniphila	SU	Cluster_179875	0.602076
Akkermansia muciniphila	SU	Cluster_180089	0.682523
Akkermansia muciniphila	SU	Cluster_180170	0.68633
Akkermansia muciniphila	SU	Cluster_180759	0.714966
Akkermansia muciniphila	SU	Cluster_180760	0.667076
Akkermansia muciniphila	SU	Cluster_181080	0.713071
Akkermansia muciniphila	SU	Cluster_182327	0.640477
Akkermansia muciniphila	SU	Cluster_183051	0.732364
Akkermansia muciniphila	SU	Cluster_184099	0.680323
Akkermansia muciniphila	SU	Cluster_184421	0.69585
Akkermansia muciniphila	SU	Cluster_184842	0.706983
Akkermansia muciniphila	SU	Cluster_185092	0.689561
Akkermansia muciniphila	SU	Cluster_187036	0.709911
Akkermansia muciniphila	SU	Cluster_187037	0.699467
Akkermansia muciniphila	SU	Cluster_187949	0.670065
Akkermansia muciniphila	SU	Cluster_187951	0.522114
Akkermansia muciniphila	SU	Cluster_189966	0.729816
Akkermansia muciniphila	SU	Cluster_191701	0.723219
Akkermansia muciniphila	SU	Cluster_191865	0.721484
Akkermansia muciniphila	SU	Cluster_192942	0.695712
Akkermansia muciniphila	SU	Cluster_193384	0.636244
Akkermansia muciniphila	SU	Cluster_194600	0.59078
Akkermansia muciniphila	SU	Cluster_195974	0.624624
Akkermansia muciniphila	SU	Cluster_199352	0.696555
Akkermansia muciniphila	SU	Cluster_203025	0.713493
Akkermansia muciniphila	SU	Cluster_204395	0.732414
Akkermansia muciniphila	SU	Cluster_207554	0.619942
Akkermansia muciniphila	SU	Cluster_207560	0.640345
Akkermansia muciniphila	SU	Cluster_20852	0.7025
Akkermansia muciniphila	SU	Cluster_209276	0.642047
Akkermansia muciniphila	SU	Cluster_209357	0.675511
Akkermansia muciniphila	SU	Cluster_210570	0.737254
Akkermansia muciniphila	SU	Cluster_21098	0.72772
Akkermansia muciniphila	SU	Cluster_21100	0.732344
Akkermansia muciniphila	SU	Cluster_212174	0.688678
Akkermansia muciniphila	SU	Cluster_212377	0.722538
Akkermansia muciniphila	SU	Cluster_212378	0.736933
Akkermansia muciniphila	SU	Cluster_215949	0.716698
Akkermansia muciniphila	SU	Cluster_216749	0.73301
Akkermansia muciniphila	SU	Cluster_218197	0.688551
Akkermansia muciniphila	SU	Cluster_218304	0.667827
Akkermansia muciniphila	SU	Cluster_221468	0.679664
Akkermansia muciniphila	SU	Cluster_222669	0.695664
Akkermansia muciniphila	SU	Cluster_222891	0.683915
Akkermansia muciniphila	SU	Cluster_224571	0.762726
Akkermansia muciniphila	SU	Cluster_231077	0.735146
Akkermansia muciniphila	SU	Cluster_23185	0.704405
Akkermansia muciniphila	SU	Cluster_246662	0.725055
Akkermansia muciniphila	SU	Cluster_253658	0.673101
Akkermansia muciniphila	SU	Cluster_259429	0.626726
Akkermansia muciniphila	SU	Cluster_272244	0.77015
Akkermansia muciniphila	SU	Cluster_275352	0.711148
Akkermansia muciniphila	SU	Cluster_27748	0.666088
Akkermansia muciniphila	SU	Cluster_27985	0.688777
Akkermansia muciniphila	SU	Cluster_28466	0.675214
Akkermansia muciniphila	SU	Cluster_297330	0.757138
Akkermansia muciniphila	SU	Cluster_29982	0.679527
Akkermansia muciniphila	SU	Cluster_30208	0.659114
Akkermansia muciniphila	SU	Cluster_30365	0.716521
Akkermansia muciniphila	SU	Cluster_322653	0.67497
Akkermansia muciniphila	SU	Cluster_335381	0.650287
Akkermansia muciniphila	SU	Cluster_33899	0.692917
Akkermansia muciniphila	SU	Cluster_340561	0.722545
Akkermansia muciniphila	SU	Cluster_342266	0.725322
Akkermansia muciniphila	SU	Cluster_347586	0.692459
Akkermansia muciniphila	SU	Cluster_347588	0.76372
Akkermansia muciniphila	SU	Cluster_356831	0.688975
Akkermansia muciniphila	SU	Cluster_35689	0.701109
Akkermansia muciniphila	SU	Cluster_35712	0.667646
Akkermansia muciniphila	SU	Cluster_359401	0.726768
Akkermansia muciniphila	SU	Cluster_36033	0.554196
Akkermansia muciniphila	SU	Cluster_36145	0.652156
Akkermansia muciniphila	SU	Cluster_362717	0.741816
Akkermansia muciniphila	SU	Cluster_365604	0.625126
Akkermansia muciniphila	SU	Cluster_37158	0.657408
Akkermansia muciniphila	SU	Cluster_37277	0.625309
Akkermansia muciniphila	SU	Cluster_37482	0.704676
Akkermansia muciniphila	SU	Cluster_37662	0.692423
Akkermansia muciniphila	SU	Cluster_37765	0.675079
Akkermansia muciniphila	SU	Cluster_379567	0.730901
Akkermansia muciniphila	SU	Cluster_379569	0.708207
Akkermansia muciniphila	SU	Cluster_380279	0.698428
Akkermansia muciniphila	SU	Cluster_38795	0.668506
Akkermansia muciniphila	SU	Cluster_397437	0.676573
Akkermansia muciniphila	SU	Cluster_397754	0.747991
Akkermansia muciniphila	SU	Cluster_399599	0.711382
Akkermansia muciniphila	SU	Cluster_40595	0.723964
Akkermansia muciniphila	SU	Cluster_40640	0.707049
Akkermansia muciniphila	SU	Cluster_40698	0.683221
Akkermansia muciniphila	SU	Cluster_411355	0.720948
Akkermansia muciniphila	SU	Cluster_41780	0.685239
Akkermansia muciniphila	SU	Cluster_41784	0.70549
Akkermansia muciniphila	SU	Cluster_423901	0.71689
Akkermansia muciniphila	SU	Cluster_432638	0.554448
Akkermansia muciniphila	SU	Cluster_44510	0.607546
Akkermansia muciniphila	SU	Cluster_45120	0.631093
Akkermansia muciniphila	SU	Cluster_464865	0.745775
Akkermansia muciniphila	SU	Cluster_469269	0.752735
Akkermansia muciniphila	SU	Cluster_474072	0.743215
Akkermansia muciniphila	SU	Cluster_480459	0.727459
Akkermansia muciniphila	SU	Cluster_481507	0.577295
Akkermansia muciniphila	SU	Cluster_48230	0.69562
Akkermansia muciniphila	SU	Cluster_484311	0.740023
Akkermansia muciniphila	SU	Cluster_486893	0.718223
Akkermansia muciniphila	SU	Cluster_49223	0.724851
Akkermansia muciniphila	SU	Cluster_49845	0.678695
Akkermansia muciniphila	SU	Cluster_498505	0.769148
Akkermansia muciniphila	SU	Cluster_506716	0.772331
Akkermansia muciniphila	SU	Cluster_506745	0.689631
Akkermansia muciniphila	SU	Cluster_50991	0.654912
Akkermansia muciniphila	SU	Cluster_51124	0.654977
Akkermansia muciniphila	SU	Cluster_51214	0.701201
Akkermansia muciniphila	SU	Cluster_51294	0.73703
Akkermansia muciniphila	SU	Cluster_513352	0.727568
Akkermansia muciniphila	SU	Cluster_513357	0.642894
Akkermansia muciniphila	SU	Cluster_51461	0.667288
Akkermansia muciniphila	SU	Cluster_51682	0.692772
Akkermansia muciniphila	SU	Cluster_52182	0.696764
Akkermansia muciniphila	SU	Cluster_52397	0.700622
Akkermansia muciniphila	SU	Cluster_53182	0.75929
Akkermansia muciniphila	SU	Cluster_53459	0.673296
Akkermansia muciniphila	SU	Cluster_535210	0.729338
Akkermansia muciniphila	SU	Cluster_53583	0.72811
Akkermansia muciniphila	SU	Cluster_543994	0.736618
Akkermansia muciniphila	SU	Cluster_543995	0.733411
Akkermansia muciniphila	SU	Cluster_54544	0.691687
Akkermansia muciniphila	SU	Cluster_54934	0.724177
Akkermansia muciniphila	SU	Cluster_556135	0.643781
Akkermansia muciniphila	SU	Cluster_558576	0.724855
Akkermansia muciniphila	SU	Cluster_55905	0.676493
Akkermansia muciniphila	SU	Cluster_56228	0.610335
Akkermansia muciniphila	SU	Cluster_570382	0.721179
Akkermansia muciniphila	SU	Cluster_573063	0.733057
Akkermansia muciniphila	SU	Cluster_579665	0.745684
Akkermansia muciniphila	SU	Cluster_580588	0.679616
Akkermansia muciniphila	SU	Cluster_58258	0.635014
Akkermansia muciniphila	SU	Cluster_58719	0.696401
Akkermansia muciniphila	SU	Cluster_599453	0.643363
Akkermansia muciniphila	SU	Cluster_60008	0.729398
Akkermansia muciniphila	SU	Cluster_60634	0.622535
Akkermansia muciniphila	SU	Cluster_609881	0.734518
Akkermansia muciniphila	SU	Cluster_61009	0.69086
Akkermansia muciniphila	SU	Cluster_610718	0.725599
Akkermansia muciniphila	SU	Cluster_61732	0.716028
Akkermansia muciniphila	SU	Cluster_619598	0.705569
Akkermansia muciniphila	SU	Cluster_62065	0.72325
Akkermansia muciniphila	SU	Cluster_62577	0.590913
Akkermansia muciniphila	SU	Cluster_63242	0.661427
Akkermansia muciniphila	SU	Cluster_63246	0.668368
Akkermansia muciniphila	SU	Cluster_634079	0.582127
Akkermansia muciniphila	SU	Cluster_634315	0.702305
Akkermansia muciniphila	SU	Cluster_63444	0.700172
Akkermansia muciniphila	SU	Cluster_634932	0.740966
Akkermansia muciniphila	SU	Cluster_64091	0.647459
Akkermansia muciniphila	SU	Cluster_64148	0.673399
Akkermansia muciniphila	SU	Cluster_64475	0.727361
Akkermansia muciniphila	SU	Cluster_65017	0.563108
Akkermansia muciniphila	SU	Cluster_65076	0.699815
Akkermansia muciniphila	SU	Cluster_65256	0.713643
Akkermansia muciniphila	SU	Cluster_652568	0.72831
Akkermansia muciniphila	SU	Cluster_65535	0.61148
Akkermansia muciniphila	SU	Cluster_65536	0.632434
Akkermansia muciniphila	SU	Cluster_66600	0.708797
Akkermansia muciniphila	SU	Cluster_66827	0.723439
Akkermansia muciniphila	SU	Cluster_670488	0.724424
Akkermansia muciniphila	SU	Cluster_67609	0.702705
Akkermansia muciniphila	SU	Cluster_67817	0.699503
Akkermansia muciniphila	SU	Cluster_68069	0.651105
Akkermansia muciniphila	SU	Cluster_681758	0.709698
Akkermansia muciniphila	SU	Cluster_68234	0.688217
Akkermansia muciniphila	SU	Cluster_68827	0.683182
Akkermansia muciniphila	SU	Cluster_68890	0.744742
Akkermansia muciniphila	SU	Cluster_69618	0.709799
Akkermansia muciniphila	SU	Cluster_698130	0.746494
Akkermansia muciniphila	SU	Cluster_70342	0.727185
Akkermansia muciniphila	SU	Cluster_705495	0.674571
Akkermansia muciniphila	SU	Cluster_705498	0.720917
Akkermansia muciniphila	SU	Cluster_70578	0.694162
Akkermansia muciniphila	SU	Cluster_70685	0.693267
Akkermansia muciniphila	SU	Cluster_71125	0.680467
Akkermansia muciniphila	SU	Cluster_71764	0.570097
Akkermansia muciniphila	SU	Cluster_72569	0.590829
Akkermansia muciniphila	SU	Cluster_72667	0.558545
Akkermansia muciniphila	SU	Cluster_727441	0.696777
Akkermansia muciniphila	SU	Cluster_728024	0.690571
Akkermansia muciniphila	SU	Cluster_73155	0.698663
Akkermansia muciniphila	SU	Cluster_73262	0.737418
Akkermansia muciniphila	SU	Cluster_737005	0.711358
Akkermansia muciniphila	SU	Cluster_737785	0.720915
Akkermansia muciniphila	SU	Cluster_75546	0.729204
Akkermansia muciniphila	SU	Cluster_76596	0.679775
Akkermansia muciniphila	SU	Cluster_772815	0.691388
Akkermansia muciniphila	SU	Cluster_77702	0.705442
Akkermansia muciniphila	SU	Cluster_784508	0.728558
Akkermansia muciniphila	SU	Cluster_790278	0.744544
Akkermansia muciniphila	SU	Cluster_796235	0.654624
Akkermansia muciniphila	SU	Cluster_807134	0.690861
Akkermansia muciniphila	SU	Cluster_807135	0.680028
Akkermansia muciniphila	SU	Cluster_812510	0.577096
Akkermansia muciniphila	SU	Cluster_817765	0.735367
Akkermansia muciniphila	SU	Cluster_821794	0.761158
Akkermansia muciniphila	SU	Cluster_83445	0.605678
Akkermansia muciniphila	SU	Cluster_83579	0.716978
Akkermansia muciniphila	SU	Cluster_84078	0.704478
Akkermansia muciniphila	SU	Cluster_84084	0.664463
Akkermansia muciniphila	SU	Cluster_844049	0.750078
Akkermansia muciniphila	SU	Cluster_84758	0.739908
Akkermansia muciniphila	SU	Cluster_855886	0.698644
Akkermansia muciniphila	SU	Cluster_862540	0.715396
Akkermansia muciniphila	SU	Cluster_862541	0.709423
Akkermansia muciniphila	SU	Cluster_86611	0.695565
Akkermansia muciniphila	SU	Cluster_868383	0.741642
Akkermansia muciniphila	SU	Cluster_872877	0.760197
Akkermansia muciniphila	SU	Cluster_887865	0.719306
Akkermansia muciniphila	SU	Cluster_90444	0.701174
Akkermansia muciniphila	SU	Cluster_914200	0.730555
Akkermansia muciniphila	SU	Cluster_921015	0.682482
Akkermansia muciniphila	SU	Cluster_924166	0.592516
Akkermansia muciniphila	SU	Cluster_924305	0.764083
Akkermansia muciniphila	SU	Cluster_93392	0.67218
Akkermansia muciniphila	SU	Cluster_936755	0.710873
Akkermansia muciniphila	SU	Cluster_948365	0.759333
Akkermansia muciniphila	SU	Cluster_95085	0.704951
Akkermansia muciniphila	SU	Cluster_951759	0.726444
Akkermansia muciniphila	SU	Cluster_955483	0.733608
Akkermansia muciniphila	SU	Cluster_956312	0.763836
Akkermansia muciniphila	SU	Cluster_965833	0.695094
Akkermansia muciniphila	SU	Cluster_977221	0.736907
Akkermansia muciniphila	SU	Cluster_98395	0.613783
Akkermansia muciniphila	SU	Cluster_984371	0.67119
Akkermansia muciniphila	SU	Cluster_99302	0.693385
Akkermansia muciniphila	SU	Cluster_99351	0.672161
Akkermansia muciniphila	SU	Cluster_995320	0.757811
Akkermansia muciniphila	SU	Cluster_19934	0.622712
Akkermansia muciniphila	SU	Cluster_31859	0.738358
Akkermansia muciniphila	SU	Cluster_33065	0.634683
Akkermansia muciniphila	SU	Cluster_39813	0.686565
Akkermansia muciniphila	SU	Cluster_406957	0.743972
Akkermansia muciniphila	SU	Cluster_41439	0.724883
Akkermansia muciniphila	SU	Cluster_50642	0.73088
Akkermansia muciniphila	SU	Cluster_51717	0.709215
Akkermansia muciniphila	SU	Cluster_54311	0.671241
Akkermansia muciniphila	SU	Cluster_55734	0.740054
Akkermansia muciniphila	SU	Cluster_58856	0.692467
Akkermansia muciniphila	SU	Cluster_59316	0.700793
Akkermansia muciniphila	SU	Cluster_59940	0.622666
Akkermansia muciniphila	SU	Cluster_60606	0.728868
Akkermansia muciniphila	SU	Cluster_67061	0.707337
Akkermansia muciniphila	SU	Cluster_67765	0.676866
Akkermansia muciniphila	SU	Cluster_68728	0.691708
Akkermansia muciniphila	SU	Cluster_69118	0.657107
Akkermansia muciniphila	SU	Cluster_69223	0.638597
Akkermansia muciniphila	SU	Cluster_72549	0.668335
Akkermansia muciniphila	SU	Cluster_82045	0.566963
Akkermansia muciniphila	SU	Cluster_21799	0.618503
Akkermansia muciniphila	SU	Cluster_314184	0.739968
Akkermansia muciniphila	SU	Cluster_31952	0.65191
Akkermansia muciniphila	SU	Cluster_38026	0.594271
Akkermansia muciniphila	SU	Cluster_53324	0.611786
Akkermansia muciniphila	SU	Cluster_896198	0.643575
Akkermansia muciniphila	SU	Cluster_102799	0.730798
Akkermansia muciniphila	SU	Cluster_105071	0.553216
Akkermansia muciniphila	SU	Cluster_116851	0.70262
Akkermansia muciniphila	SU	Cluster_123009	0.656455
Akkermansia muciniphila	SU	Cluster_1294588	0.583303
Akkermansia muciniphila	SU	Cluster_130366	0.660924
Akkermansia muciniphila	SU	Cluster_131548	0.726932
Akkermansia muciniphila	SU	Cluster_133935	0.702828
Akkermansia muciniphila	SU	Cluster_134069	0.566836
Akkermansia muciniphila	SU	Cluster_135126	0.723726
Akkermansia muciniphila	SU	Cluster_135134	0.622775
Akkermansia muciniphila	SU	Cluster_1373762	0.51984
Akkermansia muciniphila	SU	Cluster_1377371	0.517662
Akkermansia muciniphila	SU	Cluster_143589	0.661444
Akkermansia muciniphila	SU	Cluster_149869	0.741799
Akkermansia muciniphila	SU	Cluster_152737	0.726073
Akkermansia muciniphila	SU	Cluster_156227	0.673469
Akkermansia muciniphila	SU	Cluster_158821	0.7407
Akkermansia muciniphila	SU	Cluster_159473	0.693023
Akkermansia muciniphila	SU	Cluster_160050	0.726417
Akkermansia muciniphila	SU	Cluster_163617	0.647632
Akkermansia muciniphila	SU	Cluster_166038	0.725767
Akkermansia muciniphila	SU	Cluster_166573	0.690136
Akkermansia muciniphila	SU	Cluster_167072	0.739017
Akkermansia muciniphila	SU	Cluster_167102	0.696424
Akkermansia muciniphila	SU	Cluster_169290	0.682496
Akkermansia muciniphila	SU	Cluster_169971	0.673534
Akkermansia muciniphila	SU	Cluster_170404	0.662212
Akkermansia muciniphila	SU	Cluster_171057	0.595375
Akkermansia muciniphila	SU	Cluster_171450	0.656314
Akkermansia muciniphila	SU	Cluster_172052	0.692789
Akkermansia muciniphila	SU	Cluster_172792	0.7092
Akkermansia muciniphila	SU	Cluster_175163	0.658279
Akkermansia muciniphila	SU	Cluster_178374	0.718373
Akkermansia muciniphila	SU	Cluster_18027	0.667496
Akkermansia muciniphila	SU	Cluster_187868	0.711874
Akkermansia muciniphila	SU	Cluster_192925	0.725211
Akkermansia muciniphila	SU	Cluster_193001	0.677374
Akkermansia muciniphila	SU	Cluster_194074	0.623776
Akkermansia muciniphila	SU	Cluster_194770	0.674483
Akkermansia muciniphila	SU	Cluster_196004	0.583203
Akkermansia muciniphila	SU	Cluster_205209	0.684818
Akkermansia muciniphila	SU	Cluster_205418	0.68085
Akkermansia muciniphila	SU	Cluster_206280	0.580361
Akkermansia muciniphila	SU	Cluster_213047	0.684483
Akkermansia muciniphila	SU	Cluster_213199	0.69668
Akkermansia muciniphila	SU	Cluster_223317	0.695188
Akkermansia muciniphila	SU	Cluster_223516	0.68291
Akkermansia muciniphila	SU	Cluster_223913	0.696414
Akkermansia muciniphila	SU	Cluster_224407	0.730457
Akkermansia muciniphila	SU	Cluster_224977	0.680959
Akkermansia muciniphila	SU	Cluster_224978	0.689563
Akkermansia muciniphila	SU	Cluster_22918	0.741074
Akkermansia muciniphila	SU	Cluster_27495	0.671874
Akkermansia muciniphila	SU	Cluster_32326	0.639159
Akkermansia muciniphila	SU	Cluster_33407	0.712397
Akkermansia muciniphila	SU	Cluster_37064	0.727831
Akkermansia muciniphila	SU	Cluster_37703	0.664177
Akkermansia muciniphila	SU	Cluster_40275	0.689287
Akkermansia muciniphila	SU	Cluster_40570	0.710698
Akkermansia muciniphila	SU	Cluster_40978	0.679083
Akkermansia muciniphila	SU	Cluster_42075	0.658703
Akkermansia muciniphila	SU	Cluster_42477	0.696699
Akkermansia muciniphila	SU	Cluster_42883	0.71759
Akkermansia muciniphila	SU	Cluster_43324	0.739767
Akkermansia muciniphila	SU	Cluster_43993	0.540334
Akkermansia muciniphila	SU	Cluster_44138	0.701669
Akkermansia muciniphila	SU	Cluster_44625	0.579033
Akkermansia muciniphila	SU	Cluster_45629	0.706506
Akkermansia muciniphila	SU	Cluster_459090	0.615135
Akkermansia muciniphila	SU	Cluster_46365	0.605602
Akkermansia muciniphila	SU	Cluster_46786	0.661298
Akkermansia muciniphila	SU	Cluster_46905	0.675666
Akkermansia muciniphila	SU	Cluster_47544	0.672137
Akkermansia muciniphila	SU	Cluster_48716	0.736529
Akkermansia muciniphila	SU	Cluster_49232	0.689568
Akkermansia muciniphila	SU	Cluster_49304	0.650022
Akkermansia muciniphila	SU	Cluster_50703	0.690555
Akkermansia muciniphila	SU	Cluster_51005	0.642829
Akkermansia muciniphila	SU	Cluster_51978	0.652114
Akkermansia muciniphila	SU	Cluster_52077	0.717525
Akkermansia muciniphila	SU	Cluster_53185	0.657828
Akkermansia muciniphila	SU	Cluster_56489	0.71995
Akkermansia muciniphila	SU	Cluster_57232	0.718122
Akkermansia muciniphila	SU	Cluster_59524	0.666781
Akkermansia muciniphila	SU	Cluster_59928	0.62358
Akkermansia muciniphila	SU	Cluster_60538	0.694407
Akkermansia muciniphila	SU	Cluster_63343	0.694652
Akkermansia muciniphila	SU	Cluster_64255	0.654833
Akkermansia muciniphila	SU	Cluster_65349	0.699388
Akkermansia muciniphila	SU	Cluster_65447	0.646287
Akkermansia muciniphila	SU	Cluster_65576	0.683969
Akkermansia muciniphila	SU	Cluster_68108	0.644399
Akkermansia muciniphila	SU	Cluster_68436	0.72368
Akkermansia muciniphila	SU	Cluster_699524	0.587326
Akkermansia muciniphila	SU	Cluster_71649	0.677308
Akkermansia muciniphila	SU	Cluster_72963	0.697171
Akkermansia muciniphila	SU	Cluster_73311	0.697031
Akkermansia muciniphila	SU	Cluster_73352	0.719432
Akkermansia muciniphila	SU	Cluster_73573	0.728654
Akkermansia muciniphila	SU	Cluster_79742	0.612008
Akkermansia muciniphila	SU	Cluster_84002	0.648974
Akkermansia muciniphila	SU	Cluster_85054	0.64316
Akkermansia muciniphila	SU	Cluster_86052	0.674973
Akkermansia muciniphila	SU	Cluster_89865	0.690776
Akkermansia muciniphila	SU	Cluster_95780	0.664139
Akkermansia muciniphila	SU	Cluster_98823	0.685425
Akkermansia muciniphila	SU	Cluster_99391	0.559552
Akkermansia muciniphila	SU	Cluster_162128	0.604714
Akkermansia muciniphila	SU	Cluster_36687	0.722436
Akkermansia muciniphila	SU	Cluster_44009	0.735333
Akkermansia muciniphila	SU	Cluster_46675	0.731032
Akkermansia muciniphila	SU	Cluster_79458	0.645478
Akkermansia muciniphila	SU	Cluster_29866	0.711214
Akkermansia muciniphila	SU	Cluster_46715	0.706219
Akkermansia muciniphila	SU	Cluster_41519	0.632384
Akkermansia muciniphila	SU	Cluster_39326	0.705198
Akkermansia muciniphila	SU	Cluster_61117	0.669781
Akkermansia muciniphila	SU	Cluster_146649	0.710617
Akkermansia muciniphila	SU	Cluster_154582	0.714351
Akkermansia muciniphila	SU	Cluster_23774	0.685259
Akkermansia muciniphila	SU	Cluster_31665	0.700395
Akkermansia muciniphila	SU	Cluster_66638	0.658376
Akkermansia muciniphila	SU	Cluster_78106	0.761661
Akkermansia muciniphila	SU	Cluster_193122	0.67587
Akkermansia muciniphila	SU	Cluster_34054	0.670967
Akkermansia muciniphila	SU	Cluster_38035	0.694505
Akkermansia muciniphila	SU	Cluster_42800	0.723106
Akkermansia muciniphila	SU	Cluster_54042	0.619013
Akkermansia muciniphila	SU	Cluster_56483	0.70288
Akkermansia muciniphila	SU	Cluster_170587	0.636807
Akkermansia muciniphila	SU	Cluster_41680	0.722383
Akkermansia muciniphila	SU	Cluster_56468	0.707599
Akkermansia muciniphila	SU	Cluster_1002987	0.75952
Akkermansia muciniphila	SU	Cluster_1031833	0.671251
Akkermansia muciniphila	SU	Cluster_1060457	0.694706
Akkermansia muciniphila	SU	Cluster_106849	0.644468
Akkermansia muciniphila	SU	Cluster_109889	0.706634
Akkermansia muciniphila	SU	Cluster_1126418	0.755866
Akkermansia muciniphila	SU	Cluster_113743	0.709825
Akkermansia muciniphila	SU	Cluster_1215082	0.7232
Akkermansia muciniphila	SU	Cluster_125179	0.596337
Akkermansia muciniphila	SU	Cluster_1258399	0.708357
Akkermansia muciniphila	SU	Cluster_1281703	0.701924
Akkermansia muciniphila	SU	Cluster_130542	0.683412
Akkermansia muciniphila	SU	Cluster_132291	0.694137
Akkermansia muciniphila	SU	Cluster_1355717	0.695451
Akkermansia muciniphila	SU	Cluster_1362335	0.734085
Akkermansia muciniphila	SU	Cluster_137464	0.691358
Akkermansia muciniphila	SU	Cluster_1440372	0.644151
Akkermansia muciniphila	SU	Cluster_146493	0.662081
Akkermansia muciniphila	SU	Cluster_1481062	0.737826
Akkermansia muciniphila	SU	Cluster_1492947	0.754789
Akkermansia muciniphila	SU	Cluster_150457	0.566475
Akkermansia muciniphila	SU	Cluster_1640395	0.667405
Akkermansia muciniphila	SU	Cluster_165069	0.714441
Akkermansia muciniphila	SU	Cluster_175703	0.754067
Akkermansia muciniphila	SU	Cluster_179395	0.680667
Akkermansia muciniphila	SU	Cluster_189603	0.713095
Akkermansia muciniphila	SU	Cluster_192208	0.72234
Akkermansia muciniphila	SU	Cluster_192680	0.675646
Akkermansia muciniphila	SU	Cluster_193643	0.636537
Akkermansia muciniphila	SU	Cluster_198243	0.627763
Akkermansia muciniphila	SU	Cluster_198252	0.607842
Akkermansia muciniphila	SU	Cluster_199354	0.715337
Akkermansia muciniphila	SU	Cluster_20745	0.663451
Akkermansia muciniphila	SU	Cluster_209278	0.640703
Akkermansia muciniphila	SU	Cluster_215676	0.710644
Akkermansia muciniphila	SU	Cluster_220119	0.66038
Akkermansia muciniphila	SU	Cluster_27184	0.555738
Akkermansia muciniphila	SU	Cluster_29692	0.735867
Akkermansia muciniphila	SU	Cluster_30197	0.670094
Akkermansia muciniphila	SU	Cluster_318607	0.739975
Akkermansia muciniphila	SU	Cluster_35462	0.637509
Akkermansia muciniphila	SU	Cluster_38020	0.710748
Akkermansia muciniphila	SU	Cluster_38021	0.660591
Akkermansia muciniphila	SU	Cluster_397436	0.754403
Akkermansia muciniphila	SU	Cluster_41827	0.719092
Akkermansia muciniphila	SU	Cluster_419778	0.66302
Akkermansia muciniphila	SU	Cluster_43817	0.747734
Akkermansia muciniphila	SU	Cluster_43963	0.731052
Akkermansia muciniphila	SU	Cluster_47766	0.674058
Akkermansia muciniphila	SU	Cluster_478784	0.709615
Akkermansia muciniphila	SU	Cluster_483191	0.747987
Akkermansia muciniphila	SU	Cluster_50530	0.699856
Akkermansia muciniphila	SU	Cluster_54540	0.675179
Akkermansia muciniphila	SU	Cluster_55029	0.681502
Akkermansia muciniphila	SU	Cluster_555221	0.580562
Akkermansia muciniphila	SU	Cluster_56866	0.716923
Akkermansia muciniphila	SU	Cluster_580590	0.753213
Akkermansia muciniphila	SU	Cluster_58259	0.620622
Akkermansia muciniphila	SU	Cluster_587862	0.773698
Akkermansia muciniphila	SU	Cluster_59481	0.683474
Akkermansia muciniphila	SU	Cluster_59825	0.731397
Akkermansia muciniphila	SU	Cluster_609880	0.765271
Akkermansia muciniphila	SU	Cluster_61579	0.653824
Akkermansia muciniphila	SU	Cluster_62559	0.685288
Akkermansia muciniphila	SU	Cluster_64620	0.738494
Akkermansia muciniphila	SU	Cluster_65591	0.601318
Akkermansia muciniphila	SU	Cluster_66426	0.704111
Akkermansia muciniphila	SU	Cluster_67289	0.673124
Akkermansia muciniphila	SU	Cluster_68907	0.666105
Akkermansia muciniphila	SU	Cluster_69885	0.775792
Akkermansia muciniphila	SU	Cluster_71174	0.714866
Akkermansia muciniphila	SU	Cluster_80528	0.745869
Akkermansia muciniphila	SU	Cluster_821200	0.678037
Akkermansia muciniphila	SU	Cluster_8282	0.726962
Akkermansia muciniphila	SU	Cluster_84495	0.626726
Akkermansia muciniphila	SU	Cluster_86313	0.731506
Akkermansia muciniphila	SU	Cluster_86453	0.687039
Akkermansia muciniphila	SU	Cluster_868381	0.54037
Akkermansia muciniphila	SU	Cluster_87011	0.74616
Akkermansia muciniphila	SU	Cluster_886053	0.72488
Akkermansia muciniphila	SU	Cluster_89294	0.69719
Akkermansia muciniphila	SU	Cluster_899426	0.703765
Akkermansia muciniphila	SU	Cluster_914675	0.66128
Akkermansia muciniphila	SU	Cluster_975522	0.757687
Akkermansia muciniphila	SU	Cluster_984443	0.716601
Akkermansia muciniphila	SU	Cluster_116511	0.701815
Akkermansia muciniphila	SU	Cluster_118500	0.590145
Akkermansia muciniphila	SU	Cluster_130991	0.726026
Akkermansia muciniphila	SU	Cluster_142290	0.71774
Akkermansia muciniphila	SU	Cluster_143482	0.699712
Akkermansia muciniphila	SU	Cluster_1477991	0.701551
Akkermansia muciniphila	SU	Cluster_1486867	0.674698
Akkermansia muciniphila	SU	Cluster_1517171	0.666109
Akkermansia muciniphila	SU	Cluster_154044	0.662116
Akkermansia muciniphila	SU	Cluster_157981	0.707618
Akkermansia muciniphila	SU	Cluster_201125	0.635816
Akkermansia muciniphila	SU	Cluster_222801	0.689912
Akkermansia muciniphila	SU	Cluster_28819	0.683038
Akkermansia muciniphila	SU	Cluster_35205	0.677081
Akkermansia muciniphila	SU	Cluster_40347	0.68203
Akkermansia muciniphila	SU	Cluster_431293	0.671365
Akkermansia muciniphila	SU	Cluster_45009	0.733139
Akkermansia muciniphila	SU	Cluster_48781	0.701669
Akkermansia muciniphila	SU	Cluster_48787	0.689084
Akkermansia muciniphila	SU	Cluster_61274	0.678806
Akkermansia muciniphila	SU	Cluster_61790	0.720986
Akkermansia muciniphila	SU	Cluster_61989	0.623048
Akkermansia muciniphila	SU	Cluster_65329	0.542033
Akkermansia muciniphila	SU	Cluster_67372	0.679368
Akkermansia muciniphila	SU	Cluster_70072	0.731054
Akkermansia muciniphila	SU	Cluster_80640	0.74064
Akkermansia muciniphila	SU	Cluster_1658149	0.745943
Akkermansia muciniphila	SU	Cluster_10423	0.690232
Akkermansia muciniphila	SU	Cluster_135138	0.699828
Akkermansia muciniphila	SU	Cluster_18453	0.693088
Akkermansia muciniphila	SU	Cluster_196953	0.698009
Akkermansia muciniphila	SU	Cluster_20862	0.738792
Akkermansia muciniphila	SU	Cluster_221529	0.662731
Akkermansia muciniphila	SU	Cluster_27872	0.655198
Akkermansia muciniphila	SU	Cluster_30866	0.729762
Akkermansia muciniphila	SU	Cluster_38429	0.740531
Akkermansia muciniphila	SU	Cluster_38626	0.613764
Akkermansia muciniphila	SU	Cluster_45413	0.664581
Akkermansia muciniphila	SU	Cluster_52156	0.672329
Akkermansia muciniphila	SU	Cluster_59575	0.686173
Akkermansia muciniphila	SU	Cluster_59790	0.654947
Akkermansia muciniphila	SU	Cluster_42028	0.672819
Akkermansia muciniphila	SU	Cluster_73488	0.640706
Akkermansia muciniphila	SU	Cluster_42614	0.559426
Akkermansia muciniphila	UPI	Cluster_1201026	0.720346
Akkermansia muciniphila	UPI	Cluster_1229022	0.697838
Akkermansia muciniphila	UPI	Cluster_147855	0.655359
Akkermansia muciniphila	UPI	Cluster_21370	0.701239
Akkermansia muciniphila	UPI	Cluster_254478	0.518061
Akkermansia muciniphila	UPI	Cluster_359394	0.756993
Akkermansia muciniphila	UPI	Cluster_51047	0.647957
Akkermansia muciniphila	UPI	Cluster_667911	0.664907
Akkermansia muciniphila	UPI	Cluster_1440145	0.699765
Akkermansia muciniphila	UPI	Cluster_715557	0.634664
Akkermansia muciniphila	UPI	Cluster_176905	0.734952
Alistipes putredinis	NH	Cluster_1063991	0.0821783
Alistipes putredinis	NH	Cluster_1160188	0.715404
Alistipes putredinis	NH	Cluster_1284142	0.437604
Alistipes putredinis	NH	Cluster_1309140	0.691624
Alistipes putredinis	NH	Cluster_1426026	0.314878
Alistipes putredinis	NH	Cluster_1429723	0.710802
Alistipes putredinis	NH	Cluster_1439487	0.600071
Alistipes putredinis	NH	Cluster_153201	0.48151
Alistipes putredinis	NH	Cluster_1602452	0.814126
Alistipes putredinis	NH	Cluster_358698	0.502556
Alistipes putredinis	NH	Cluster_658834	0.120979
Alistipes putredinis	NH	Cluster_784148	0.187731
Alistipes putredinis	NH	Cluster_851970	0.706466
Alistipes putredinis	NH	Cluster_964925	0.117493
Alistipes putredinis	NH	Cluster_100450	0.362449
Alistipes putredinis	NH	Cluster_1008378	0.651682
Alistipes putredinis	NH	Cluster_1013004	0.803258
Alistipes putredinis	NH	Cluster_1023357	0.604987
Alistipes putredinis	NH	Cluster_1029765	0.64964
Alistipes putredinis	NH	Cluster_1035112	0.756498
Alistipes putredinis	NH	Cluster_1035135	0.511886
Alistipes putredinis	NH	Cluster_1054373	0.743229
Alistipes putredinis	NH	Cluster_1057188	0.82101
Alistipes putredinis	NH	Cluster_1057597	0.792939
Alistipes putredinis	NH	Cluster_1060045	0.619411
Alistipes putredinis	NH	Cluster_1071822	0.527587
Alistipes putredinis	NH	Cluster_1079983	0.769496
Alistipes putredinis	NH	Cluster_1095811	0.394088
Alistipes putredinis	NH	Cluster_110901	0.40689
Alistipes putredinis	NH	Cluster_1109366	0.794437
Alistipes putredinis	NH	Cluster_1124820	0.818591
Alistipes putredinis	NH	Cluster_1125227	0.420851
Alistipes putredinis	NH	Cluster_1144458	0.754947
Alistipes putredinis	NH	Cluster_1157775	0.804331
Alistipes putredinis	NH	Cluster_1167108	0.625569
Alistipes putredinis	NH	Cluster_1167215	0.804141
Alistipes putredinis	NH	Cluster_1180356	0.771423
Alistipes putredinis	NH	Cluster_1183516	0.606275
Alistipes putredinis	NH	Cluster_1198565	0.56691
Alistipes putredinis	NH	Cluster_1207065	0.818563
Alistipes putredinis	NH	Cluster_1209109	0.613254
Alistipes putredinis	NH	Cluster_1220376	0.787494
Alistipes putredinis	NH	Cluster_1225560	0.707975
Alistipes putredinis	NH	Cluster_1229231	0.406437
Alistipes putredinis	NH	Cluster_1231026	0.572175
Alistipes putredinis	NH	Cluster_1233285	0.466509
Alistipes putredinis	NH	Cluster_1244073	0.745975
Alistipes putredinis	NH	Cluster_1245584	0.695767
Alistipes putredinis	NH	Cluster_1258465	0.718195
Alistipes putredinis	NH	Cluster_1268249	0.798565
Alistipes putredinis	NH	Cluster_1276744	0.807708
Alistipes putredinis	NH	Cluster_1290704	0.717667
Alistipes putredinis	NH	Cluster_1303501	0.188546
Alistipes putredinis	NH	Cluster_1314566	0.771088
Alistipes putredinis	NH	Cluster_1325831	0.773096
Alistipes putredinis	NH	Cluster_1325936	0.523398
Alistipes putredinis	NH	Cluster_1327590	0.523026
Alistipes putredinis	NH	Cluster_1327623	0.551052
Alistipes putredinis	NH	Cluster_1328127	0.511168
Alistipes putredinis	NH	Cluster_1334823	0.630473
Alistipes putredinis	NH	Cluster_1342620	0.649672
Alistipes putredinis	NH	Cluster_1343653	0.516915
Alistipes putredinis	NH	Cluster_1343807	0.511468
Alistipes putredinis	NH	Cluster_1343825	0.469782
Alistipes putredinis	NH	Cluster_1367924	0.440628
Alistipes putredinis	NH	Cluster_1372932	0.582799
Alistipes putredinis	NH	Cluster_1376456	0.674057
Alistipes putredinis	NH	Cluster_1383815	0.555288
Alistipes putredinis	NH	Cluster_1394660	0.798206
Alistipes putredinis	NH	Cluster_1395436	0.392537
Alistipes putredinis	NH	Cluster_1397696	0.214616
Alistipes putredinis	NH	Cluster_1409066	0.618353
Alistipes putredinis	NH	Cluster_1410875	0.658961
Alistipes putredinis	NH	Cluster_1417564	0.730884
Alistipes putredinis	NH	Cluster_1417725	0.768957
Alistipes putredinis	NH	Cluster_1423949	0.113522
Alistipes putredinis	NH	Cluster_1428439	0.630646
Alistipes putredinis	NH	Cluster_1438228	0.605893
Alistipes putredinis	NH	Cluster_1439936	0.474022
Alistipes putredinis	NH	Cluster_1445625	0.550266
Alistipes putredinis	NH	Cluster_1446043	0.639078
Alistipes putredinis	NH	Cluster_145836	0.549437
Alistipes putredinis	NH	Cluster_1482354	0.613896
Alistipes putredinis	NH	Cluster_1484011	0.711497
Alistipes putredinis	NH	Cluster_1490081	0.79008
Alistipes putredinis	NH	Cluster_149976	0.783904
Alistipes putredinis	NH	Cluster_1500002	0.72418
Alistipes putredinis	NH	Cluster_1500049	0.515348
Alistipes putredinis	NH	Cluster_1509779	0.680051
Alistipes putredinis	NH	Cluster_1510422	0.713661
Alistipes putredinis	NH	Cluster_1511307	0.824755
Alistipes putredinis	NH	Cluster_1537176	0.455381
Alistipes putredinis	NH	Cluster_1537712	0.373415
Alistipes putredinis	NH	Cluster_1545720	0.525054
Alistipes putredinis	NH	Cluster_1546092	0.5141
Alistipes putredinis	NH	Cluster_1551623	0.671774
Alistipes putredinis	NH	Cluster_1553953	0.451239
Alistipes putredinis	NH	Cluster_1557406	0.740081
Alistipes putredinis	NH	Cluster_1565922	0.817433
Alistipes putredinis	NH	Cluster_1566305	0.419815
Alistipes putredinis	NH	Cluster_1579007	0.766442
Alistipes putredinis	NH	Cluster_1605684	0.563894
Alistipes putredinis	NH	Cluster_1609241	0.42231
Alistipes putredinis	NH	Cluster_1622110	0.666942
Alistipes putredinis	NH	Cluster_1624783	0.513068
Alistipes putredinis	NH	Cluster_1631652	0.593704
Alistipes putredinis	NH	Cluster_1637392	0.670506
Alistipes putredinis	NH	Cluster_1638712	0.450751
Alistipes putredinis	NH	Cluster_1640329	0.821671
Alistipes putredinis	NH	Cluster_1642813	0.761247
Alistipes putredinis	NH	Cluster_1642988	0.650463
Alistipes putredinis	NH	Cluster_1649246	0.841144
Alistipes putredinis	NH	Cluster_1656667	0.782604
Alistipes putredinis	NH	Cluster_1662370	0.527717
Alistipes putredinis	NH	Cluster_227573	0.707309
Alistipes putredinis	NH	Cluster_239066	0.830206
Alistipes putredinis	NH	Cluster_243643	0.750683
Alistipes putredinis	NH	Cluster_255636	0.774256
Alistipes putredinis	NH	Cluster_264978	0.777464
Alistipes putredinis	NH	Cluster_267492	0.667077
Alistipes putredinis	NH	Cluster_269616	0.362064
Alistipes putredinis	NH	Cluster_275175	0.569527
Alistipes putredinis	NH	Cluster_283399	0.570611
Alistipes putredinis	NH	Cluster_285297	0.718759
Alistipes putredinis	NH	Cluster_286772	0.839339
Alistipes putredinis	NH	Cluster_296667	0.454843
Alistipes putredinis	NH	Cluster_306268	0.706213
Alistipes putredinis	NH	Cluster_306587	0.593173
Alistipes putredinis	NH	Cluster_306793	0.712427
Alistipes putredinis	NH	Cluster_308504	0.584088
Alistipes putredinis	NH	Cluster_310186	0.720157
Alistipes putredinis	NH	Cluster_315903	0.680719
Alistipes putredinis	NH	Cluster_332414	0.711218
Alistipes putredinis	NH	Cluster_339201	0.712275
Alistipes putredinis	NH	Cluster_340655	0.793112
Alistipes putredinis	NH	Cluster_361225	0.611842
Alistipes putredinis	NH	Cluster_367643	0.639375
Alistipes putredinis	NH	Cluster_371228	0.670456
Alistipes putredinis	NH	Cluster_387097	0.392386
Alistipes putredinis	NH	Cluster_394427	0.658713
Alistipes putredinis	NH	Cluster_402327	0.754596
Alistipes putredinis	NH	Cluster_426103	0.732718
Alistipes putredinis	NH	Cluster_429468	0.378506
Alistipes putredinis	NH	Cluster_433530	0.522982
Alistipes putredinis	NH	Cluster_437913	0.818683
Alistipes putredinis	NH	Cluster_443125	0.570245
Alistipes putredinis	NH	Cluster_443346	0.529093
Alistipes putredinis	NH	Cluster_449416	0.674995
Alistipes putredinis	NH	Cluster_449754	0.664569
Alistipes putredinis	NH	Cluster_451251	0.577316
Alistipes putredinis	NH	Cluster_464268	0.6831
Alistipes putredinis	NH	Cluster_473166	0.745913
Alistipes putredinis	NH	Cluster_476192	0.846159
Alistipes putredinis	NH	Cluster_478005	0.482482
Alistipes putredinis	NH	Cluster_485408	0.8008
Alistipes putredinis	NH	Cluster_503121	0.644098
Alistipes putredinis	NH	Cluster_504962	0.643352
Alistipes putredinis	NH	Cluster_506275	0.522409
Alistipes putredinis	NH	Cluster_511107	0.760962
Alistipes putredinis	NH	Cluster_511827	0.608984
Alistipes putredinis	NH	Cluster_513138	0.733211
Alistipes putredinis	NH	Cluster_519237	0.727926
Alistipes putredinis	NH	Cluster_534306	0.710555
Alistipes putredinis	NH	Cluster_537166	0.508042
Alistipes putredinis	NH	Cluster_543477	0.485829
Alistipes putredinis	NH	Cluster_550117	0.617287
Alistipes putredinis	NH	Cluster_551397	0.720658
Alistipes putredinis	NH	Cluster_551784	0.595164
Alistipes putredinis	NH	Cluster_559115	0.727661
Alistipes putredinis	NH	Cluster_566588	0.471092
Alistipes putredinis	NH	Cluster_574521	0.576466
Alistipes putredinis	NH	Cluster_581327	0.758712
Alistipes putredinis	NH	Cluster_594188	0.619901
Alistipes putredinis	NH	Cluster_595424	0.595393
Alistipes putredinis	NH	Cluster_597653	0.833718
Alistipes putredinis	NH	Cluster_610983	0.826208
Alistipes putredinis	NH	Cluster_618653	0.594956
Alistipes putredinis	NH	Cluster_619390	0.602219
Alistipes putredinis	NH	Cluster_620037	0.759522
Alistipes putredinis	NH	Cluster_627419	0.748809
Alistipes putredinis	NH	Cluster_628385	0.765689
Alistipes putredinis	NH	Cluster_631253	0.600156
Alistipes putredinis	NH	Cluster_634535	0.610332
Alistipes putredinis	NH	Cluster_643064	0.7819
Alistipes putredinis	NH	Cluster_644899	0.744199
Alistipes putredinis	NH	Cluster_645179	0.707538
Alistipes putredinis	NH	Cluster_645225	0.563865
Alistipes putredinis	NH	Cluster_662053	0.510115
Alistipes putredinis	NH	Cluster_663689	0.82898
Alistipes putredinis	NH	Cluster_671023	0.716693
Alistipes putredinis	NH	Cluster_675394	0.424756
Alistipes putredinis	NH	Cluster_681659	0.386674
Alistipes putredinis	NH	Cluster_684258	0.654817
Alistipes putredinis	NH	Cluster_691494	0.407328
Alistipes putredinis	NH	Cluster_705782	0.531576
Alistipes putredinis	NH	Cluster_706053	0.404508
Alistipes putredinis	NH	Cluster_712513	0.587662
Alistipes putredinis	NH	Cluster_717914	0.736923
Alistipes putredinis	NH	Cluster_726652	0.744381
Alistipes putredinis	NH	Cluster_741570	0.807306
Alistipes putredinis	NH	Cluster_742244	0.62537
Alistipes putredinis	NH	Cluster_750879	0.59867
Alistipes putredinis	NH	Cluster_754998	0.472405
Alistipes putredinis	NH	Cluster_766861	0.584119
Alistipes putredinis	NH	Cluster_777361	0.813199
Alistipes putredinis	NH	Cluster_786198	0.809681
Alistipes putredinis	NH	Cluster_789707	0.631091
Alistipes putredinis	NH	Cluster_795921	0.743458
Alistipes putredinis	NH	Cluster_805998	0.64044
Alistipes putredinis	NH	Cluster_806705	0.795365
Alistipes putredinis	NH	Cluster_808600	0.41288
Alistipes putredinis	NH	Cluster_817450	0.247842
Alistipes putredinis	NH	Cluster_818919	0.839666
Alistipes putredinis	NH	Cluster_822814	0.658197
Alistipes putredinis	NH	Cluster_828592	0.198075
Alistipes putredinis	NH	Cluster_841246	0.598311
Alistipes putredinis	NH	Cluster_842032	0.853225
Alistipes putredinis	NH	Cluster_849852	0.508559
Alistipes putredinis	NH	Cluster_855093	0.414092
Alistipes putredinis	NH	Cluster_863155	0.671394
Alistipes putredinis	NH	Cluster_866581	0.693282
Alistipes putredinis	NH	Cluster_869815	0.372198
Alistipes putredinis	NH	Cluster_876890	0.715982
Alistipes putredinis	NH	Cluster_879384	0.731688
Alistipes putredinis	NH	Cluster_883564	0.460747
Alistipes putredinis	NH	Cluster_883572	0.664848
Alistipes putredinis	NH	Cluster_902259	0.39752
Alistipes putredinis	NH	Cluster_902573	0.840708
Alistipes putredinis	NH	Cluster_907243	0.715303
Alistipes putredinis	NH	Cluster_911395	0.563698
Alistipes putredinis	NH	Cluster_919685	0.387631
Alistipes putredinis	NH	Cluster_923848	0.811449
Alistipes putredinis	NH	Cluster_931340	0.805926
Alistipes putredinis	NH	Cluster_937005	0.802869
Alistipes putredinis	NH	Cluster_937067	0.711714
Alistipes putredinis	NH	Cluster_949282	0.797798
Alistipes putredinis	NH	Cluster_975097	0.524888
Alistipes putredinis	NH	Cluster_977477	0.835438
Alistipes putredinis	NH	Cluster_977975	0.635276
Alistipes putredinis	NH	Cluster_978897	0.71484
Alistipes putredinis	NH	Cluster_979312	0.798668
Alistipes putredinis	NH	Cluster_984029	0.731715
Alistipes putredinis	NH	Cluster_985222	0.424851
Alistipes putredinis	RH	Cluster_1065377	0.666779
Alistipes putredinis	RH	Cluster_1065816	0.191475
Alistipes putredinis	RH	Cluster_1079801	0.244012
Alistipes putredinis	RH	Cluster_1099789	0.383141
Alistipes putredinis	RH	Cluster_1105096	0.804201
Alistipes putredinis	RH	Cluster_110897	0.748908
Alistipes putredinis	RH	Cluster_1110227	0.0260749
Alistipes putredinis	RH	Cluster_1129732	0.788855
Alistipes putredinis	RH	Cluster_1137611	0.623581
Alistipes putredinis	RH	Cluster_1138769	0.334086
Alistipes putredinis	RH	Cluster_1139180	0.514169
Alistipes putredinis	RH	Cluster_1168144	0.403482
Alistipes putredinis	RH	Cluster_1204769	0.755131
Alistipes putredinis	RH	Cluster_1257317	0.293635
Alistipes putredinis	RH	Cluster_1411641	0.140198
Alistipes putredinis	RH	Cluster_141186	0.599118
Alistipes putredinis	RH	Cluster_1464701	0.466336
Alistipes putredinis	RH	Cluster_1469848	0.715082
Alistipes putredinis	RH	Cluster_1484647	0.571413
Alistipes putredinis	RH	Cluster_14934	0.157666
Alistipes putredinis	RH	Cluster_1548330	0.238654
Alistipes putredinis	RH	Cluster_1560813	0.0972458
Alistipes putredinis	RH	Cluster_1567796	0.160957
Alistipes putredinis	RH	Cluster_1578536	0.334639
Alistipes putredinis	RH	Cluster_1580232	0.113857
Alistipes putredinis	RH	Cluster_1605958	0.539227
Alistipes putredinis	RH	Cluster_1611156	0.153063
Alistipes putredinis	RH	Cluster_1617391	0.213828
Alistipes putredinis	RH	Cluster_163706	0.721142
Alistipes putredinis	RH	Cluster_164455	0.219569
Alistipes putredinis	RH	Cluster_1648671	0.384222
Alistipes putredinis	RH	Cluster_1662240	0.171765
Alistipes putredinis	RH	Cluster_208579	0.3788
Alistipes putredinis	RH	Cluster_222159	0.430133
Alistipes putredinis	RH	Cluster_23051	0.506765
Alistipes putredinis	RH	Cluster_231460	0.178984
Alistipes putredinis	RH	Cluster_289037	0.132263
Alistipes putredinis	RH	Cluster_352620	0.524316
Alistipes putredinis	RH	Cluster_524467	0.159092
Alistipes putredinis	RH	Cluster_623866	0.28978
Alistipes putredinis	RH	Cluster_629764	0.720974
Alistipes putredinis	RH	Cluster_644691	0.534871
Alistipes putredinis	RH	Cluster_646826	0.0853305
Alistipes putredinis	RH	Cluster_664272	0.713548
Alistipes putredinis	RH	Cluster_693241	0.181759
Alistipes putredinis	RH	Cluster_720848	0.541224
Alistipes putredinis	RH	Cluster_730523	0.0313131
Alistipes putredinis	RH	Cluster_761383	0.411059
Alistipes putredinis	RH	Cluster_782919	0.144094
Alistipes putredinis	RH	Cluster_800476	0.157336
Alistipes putredinis	RH	Cluster_844568	0.395203
Alistipes putredinis	RH	Cluster_883763	0.402398
Alistipes putredinis	RH	Cluster_896890	0.123964
Alistipes putredinis	RH	Cluster_947146	0.753415
Alistipes putredinis	RH	Cluster_962537	0.175337
Alistipes putredinis	RH	Cluster_967697	0.692782
Alistipes putredinis	RH	Cluster_968300	0.016658
Alistipes putredinis	RH	Cluster_975051	0.587932
Alistipes putredinis	RH	Cluster_982694	0.159024
Alistipes putredinis	RH	Cluster_987105	0.50307
Alistipes putredinis	RH	Cluster_993298	0.617647
Alistipes putredinis	RH	Cluster_993374	0.138533
Alistipes putredinis	RH	Cluster_1002450	0.84442
Alistipes putredinis	RH	Cluster_1006270	0.429881
Alistipes putredinis	RH	Cluster_1010366	0.640983
Alistipes putredinis	RH	Cluster_1020127	0.530694
Alistipes putredinis	RH	Cluster_1026685	0.560542
Alistipes putredinis	RH	Cluster_1029081	0.859109
Alistipes putredinis	RH	Cluster_1043682	0.79321
Alistipes putredinis	RH	Cluster_1045618	0.818325
Alistipes putredinis	RH	Cluster_1050576	0.793128
Alistipes putredinis	RH	Cluster_1054089	0.589551
Alistipes putredinis	RH	Cluster_1057058	0.647803
Alistipes putredinis	RH	Cluster_1062115	0.697511
Alistipes putredinis	RH	Cluster_1079394	0.593515
Alistipes putredinis	RH	Cluster_1081684	0.485064
Alistipes putredinis	RH	Cluster_1087153	0.515538
Alistipes putredinis	RH	Cluster_1087278	0.808124
Alistipes putredinis	RH	Cluster_1097823	0.526088
Alistipes putredinis	RH	Cluster_1097955	0.784977
Alistipes putredinis	RH	Cluster_1103583	0.706411
Alistipes putredinis	RH	Cluster_1107539	0.627323
Alistipes putredinis	RH	Cluster_1112183	0.517386
Alistipes putredinis	RH	Cluster_1113103	0.468718
Alistipes putredinis	RH	Cluster_1115787	0.613002
Alistipes putredinis	RH	Cluster_1126397	0.71663
Alistipes putredinis	RH	Cluster_1127550	0.202187
Alistipes putredinis	RH	Cluster_1132673	0.580824
Alistipes putredinis	RH	Cluster_1132950	0.789002
Alistipes putredinis	RH	Cluster_1133485	0.834423
Alistipes putredinis	RH	Cluster_113580	0.778681
Alistipes putredinis	RH	Cluster_1142818	0.413879
Alistipes putredinis	RH	Cluster_1144901	0.812456
Alistipes putredinis	RH	Cluster_1150536	0.373049
Alistipes putredinis	RH	Cluster_1154406	0.593874
Alistipes putredinis	RH	Cluster_1154597	0.583261
Alistipes putredinis	RH	Cluster_1156116	0.599285
Alistipes putredinis	RH	Cluster_1166622	0.775012
Alistipes putredinis	RH	Cluster_1168846	0.504236
Alistipes putredinis	RH	Cluster_1169048	0.735086
Alistipes putredinis	RH	Cluster_1173757	0.788395
Alistipes putredinis	RH	Cluster_1176580	0.43636
Alistipes putredinis	RH	Cluster_1180892	0.716336
Alistipes putredinis	RH	Cluster_1188326	0.688416
Alistipes putredinis	RH	Cluster_1188496	0.701917
Alistipes putredinis	RH	Cluster_118873	0.690213
Alistipes putredinis	RH	Cluster_1195334	0.688429
Alistipes putredinis	RH	Cluster_11991	0.662809
Alistipes putredinis	RH	Cluster_1219112	0.386904
Alistipes putredinis	RH	Cluster_1220036	0.800473
Alistipes putredinis	RH	Cluster_1222396	0.8019
Alistipes putredinis	RH	Cluster_1227962	0.463753
Alistipes putredinis	RH	Cluster_1231524	0.433562
Alistipes putredinis	RH	Cluster_1233768	0.840917
Alistipes putredinis	RH	Cluster_1237264	0.826452
Alistipes putredinis	RH	Cluster_1242461	0.816022
Alistipes putredinis	RH	Cluster_1243591	0.638145
Alistipes putredinis	RH	Cluster_1246132	0.722373
Alistipes putredinis	RH	Cluster_1250133	0.457484
Alistipes putredinis	RH	Cluster_1260340	0.503075
Alistipes putredinis	RH	Cluster_1264209	0.700763
Alistipes putredinis	RH	Cluster_1268299	0.834249
Alistipes putredinis	RH	Cluster_1272068	0.157767
Alistipes putredinis	RH	Cluster_1272123	0.680466
Alistipes putredinis	RH	Cluster_1279095	0.760965
Alistipes putredinis	RH	Cluster_1279326	0.809618
Alistipes putredinis	RH	Cluster_1281089	0.778912
Alistipes putredinis	RH	Cluster_1281247	0.45725
Alistipes putredinis	RH	Cluster_1283544	0.80866
Alistipes putredinis	RH	Cluster_1286567	0.771982
Alistipes putredinis	RH	Cluster_1291030	0.457914
Alistipes putredinis	RH	Cluster_1292201	0.531901
Alistipes putredinis	RH	Cluster_1294779	0.809601
Alistipes putredinis	RH	Cluster_1295143	0.825487
Alistipes putredinis	RH	Cluster_1296606	0.586353
Alistipes putredinis	RH	Cluster_1298739	0.436565
Alistipes putredinis	RH	Cluster_1299413	0.687141
Alistipes putredinis	RH	Cluster_1299471	0.823865
Alistipes putredinis	RH	Cluster_1300621	0.584063
Alistipes putredinis	RH	Cluster_1305595	0.73249
Alistipes putredinis	RH	Cluster_1308943	0.552746
Alistipes putredinis	RH	Cluster_1309614	0.703794
Alistipes putredinis	RH	Cluster_1309626	0.836799
Alistipes putredinis	RH	Cluster_1314227	0.817189
Alistipes putredinis	RH	Cluster_1314738	0.426203
Alistipes putredinis	RH	Cluster_1315605	0.622717
Alistipes putredinis	RH	Cluster_1319866	0.791053
Alistipes putredinis	RH	Cluster_1320109	0.623358
Alistipes putredinis	RH	Cluster_1322174	0.817917
Alistipes putredinis	RH	Cluster_1325069	0.815349
Alistipes putredinis	RH	Cluster_1331768	0.216158
Alistipes putredinis	RH	Cluster_1341269	0.675653
Alistipes putredinis	RH	Cluster_1341819	0.809114
Alistipes putredinis	RH	Cluster_1342465	0.430921
Alistipes putredinis	RH	Cluster_1347462	0.67329
Alistipes putredinis	RH	Cluster_1354203	0.316639
Alistipes putredinis	RH	Cluster_1354204	0.3894
Alistipes putredinis	RH	Cluster_1356115	0.500439
Alistipes putredinis	RH	Cluster_1357230	0.709945
Alistipes putredinis	RH	Cluster_1357618	0.60771
Alistipes putredinis	RH	Cluster_1360102	0.429864
Alistipes putredinis	RH	Cluster_1363616	0.770375
Alistipes putredinis	RH	Cluster_1365589	0.170054
Alistipes putredinis	RH	Cluster_1379697	0.784559
Alistipes putredinis	RH	Cluster_1382794	0.388386
Alistipes putredinis	RH	Cluster_1386667	0.60211
Alistipes putredinis	RH	Cluster_1393330	0.813334
Alistipes putredinis	RH	Cluster_1395651	0.185024
Alistipes putredinis	RH	Cluster_1399181	0.719572
Alistipes putredinis	RH	Cluster_1401298	0.410269
Alistipes putredinis	RH	Cluster_1411789	0.527659
Alistipes putredinis	RH	Cluster_1418187	0.504047
Alistipes putredinis	RH	Cluster_1425734	0.708826
Alistipes putredinis	RH	Cluster_1431968	0.578108
Alistipes putredinis	RH	Cluster_1440796	0.798799
Alistipes putredinis	RH	Cluster_1460220	0.324848
Alistipes putredinis	RH	Cluster_1460971	0.544626
Alistipes putredinis	RH	Cluster_1465000	0.796691
Alistipes putredinis	RH	Cluster_1465189	0.816278
Alistipes putredinis	RH	Cluster_1465865	0.428255
Alistipes putredinis	RH	Cluster_1470399	0.627092
Alistipes putredinis	RH	Cluster_1473157	0.724937
Alistipes putredinis	RH	Cluster_1477730	0.4223
Alistipes putredinis	RH	Cluster_1491235	0.790062
Alistipes putredinis	RH	Cluster_1491279	0.81431
Alistipes putredinis	RH	Cluster_1497628	0.402991
Alistipes putredinis	RH	Cluster_1514601	0.834968
Alistipes putredinis	RH	Cluster_1515654	0.587577
Alistipes putredinis	RH	Cluster_1526324	0.714391
Alistipes putredinis	RH	Cluster_1529372	0.669536
Alistipes putredinis	RH	Cluster_1550531	0.766568
Alistipes putredinis	RH	Cluster_1556305	0.506916
Alistipes putredinis	RH	Cluster_1561832	0.413072
Alistipes putredinis	RH	Cluster_1566970	0.272539
Alistipes putredinis	RH	Cluster_1581139	0.786112
Alistipes putredinis	RH	Cluster_1582283	0.76485
Alistipes putredinis	RH	Cluster_1585718	0.606863
Alistipes putredinis	RH	Cluster_1586172	0.52748
Alistipes putredinis	RH	Cluster_1602590	0.749924
Alistipes putredinis	RH	Cluster_160348	0.738934
Alistipes putredinis	RH	Cluster_1604312	0.356744
Alistipes putredinis	RH	Cluster_1610817	0.678466
Alistipes putredinis	RH	Cluster_1615530	0.816199
Alistipes putredinis	RH	Cluster_1622636	0.83768
Alistipes putredinis	RH	Cluster_1624128	0.836932
Alistipes putredinis	RH	Cluster_1630939	0.666005
Alistipes putredinis	RH	Cluster_1635169	0.756936
Alistipes putredinis	RH	Cluster_1638205	0.370291
Alistipes putredinis	RH	Cluster_1642112	0.4348
Alistipes putredinis	RH	Cluster_1643191	0.746249
Alistipes putredinis	RH	Cluster_1645617	0.644888
Alistipes putredinis	RH	Cluster_1651532	0.836633
Alistipes putredinis	RH	Cluster_1659893	0.833376
Alistipes putredinis	RH	Cluster_1664539	0.745395
Alistipes putredinis	RH	Cluster_1665074	0.634644
Alistipes putredinis	RH	Cluster_167527	0.440035
Alistipes putredinis	RH	Cluster_177576	0.79371
Alistipes putredinis	RH	Cluster_189856	0.787012
Alistipes putredinis	RH	Cluster_205985	0.399916
Alistipes putredinis	RH	Cluster_216344	0.835788
Alistipes putredinis	RH	Cluster_223759	0.790291
Alistipes putredinis	RH	Cluster_225209	0.343338
Alistipes putredinis	RH	Cluster_225857	0.835049
Alistipes putredinis	RH	Cluster_231552	0.337517
Alistipes putredinis	RH	Cluster_234711	0.83655
Alistipes putredinis	RH	Cluster_250064	0.766385
Alistipes putredinis	RH	Cluster_250421	0.793105
Alistipes putredinis	RH	Cluster_256495	0.568595
Alistipes putredinis	RH	Cluster_256900	0.807855
Alistipes putredinis	RH	Cluster_266650	0.407121
Alistipes putredinis	RH	Cluster_268250	0.614632
Alistipes putredinis	RH	Cluster_271479	0.839853
Alistipes putredinis	RH	Cluster_275845	0.401681
Alistipes putredinis	RH	Cluster_296949	0.488469
Alistipes putredinis	RH	Cluster_303254	0.570411
Alistipes putredinis	RH	Cluster_305813	0.386519
Alistipes putredinis	RH	Cluster_315071	0.610041
Alistipes putredinis	RH	Cluster_333447	0.638917
Alistipes putredinis	RH	Cluster_337272	0.413265
Alistipes putredinis	RH	Cluster_342640	0.732777
Alistipes putredinis	RH	Cluster_357423	0.605194
Alistipes putredinis	RH	Cluster_360456	0.293466
Alistipes putredinis	RH	Cluster_360871	0.570404
Alistipes putredinis	RH	Cluster_362065	0.282484
Alistipes putredinis	RH	Cluster_364548	0.545817
Alistipes putredinis	RH	Cluster_364662	0.817422
Alistipes putredinis	RH	Cluster_366985	0.458583
Alistipes putredinis	RH	Cluster_368535	0.636807
Alistipes putredinis	RH	Cluster_370075	0.609778
Alistipes putredinis	RH	Cluster_371133	0.603835
Alistipes putredinis	RH	Cluster_391098	0.707289
Alistipes putredinis	RH	Cluster_393459	0.423215
Alistipes putredinis	RH	Cluster_394851	0.428103
Alistipes putredinis	RH	Cluster_395047	0.819389
Alistipes putredinis	RH	Cluster_407865	0.743365
Alistipes putredinis	RH	Cluster_407995	0.307631
Alistipes putredinis	RH	Cluster_414945	0.665438
Alistipes putredinis	RH	Cluster_416045	0.734288
Alistipes putredinis	RH	Cluster_418414	0.636681
Alistipes putredinis	RH	Cluster_420515	0.811407
Alistipes putredinis	RH	Cluster_422450	0.830709
Alistipes putredinis	RH	Cluster_433582	0.610331
Alistipes putredinis	RH	Cluster_447657	0.397546
Alistipes putredinis	RH	Cluster_449641	0.522835
Alistipes putredinis	RH	Cluster_449919	0.64247
Alistipes putredinis	RH	Cluster_454133	0.800428
Alistipes putredinis	RH	Cluster_455780	0.500657
Alistipes putredinis	RH	Cluster_457622	0.825637
Alistipes putredinis	RH	Cluster_461333	0.649528
Alistipes putredinis	RH	Cluster_470340	0.806203
Alistipes putredinis	RH	Cluster_471656	0.540566
Alistipes putredinis	RH	Cluster_477163	0.604886
Alistipes putredinis	RH	Cluster_478719	0.687477
Alistipes putredinis	RH	Cluster_484146	0.751543
Alistipes putredinis	RH	Cluster_487940	0.830268
Alistipes putredinis	RH	Cluster_488582	0.859103
Alistipes putredinis	RH	Cluster_490261	0.80322
Alistipes putredinis	RH	Cluster_490587	0.758648
Alistipes putredinis	RH	Cluster_495433	0.572669
Alistipes putredinis	RH	Cluster_498684	0.74934
Alistipes putredinis	RH	Cluster_499915	0.724527
Alistipes putredinis	RH	Cluster_511866	0.746837
Alistipes putredinis	RH	Cluster_511986	0.752057
Alistipes putredinis	RH	Cluster_514337	0.761232
Alistipes putredinis	RH	Cluster_519665	0.836315
Alistipes putredinis	RH	Cluster_519680	0.42106
Alistipes putredinis	RH	Cluster_522636	0.706704
Alistipes putredinis	RH	Cluster_533343	0.7985
Alistipes putredinis	RH	Cluster_537788	0.470357
Alistipes putredinis	RH	Cluster_546776	0.513309
Alistipes putredinis	RH	Cluster_547352	0.762595
Alistipes putredinis	RH	Cluster_547372	0.584708
Alistipes putredinis	RH	Cluster_557965	0.810369
Alistipes putredinis	RH	Cluster_563901	0.73097
Alistipes putredinis	RH	Cluster_565169	0.706474
Alistipes putredinis	RH	Cluster_566032	0.578732
Alistipes putredinis	RH	Cluster_569809	0.797117
Alistipes putredinis	RH	Cluster_573089	0.698082
Alistipes putredinis	RH	Cluster_574821	0.395584
Alistipes putredinis	RH	Cluster_577827	0.534247
Alistipes putredinis	RH	Cluster_581321	0.605079
Alistipes putredinis	RH	Cluster_587266	0.0400544
Alistipes putredinis	RH	Cluster_592802	0.654495
Alistipes putredinis	RH	Cluster_593221	0.550329
Alistipes putredinis	RH	Cluster_594586	0.490535
Alistipes putredinis	RH	Cluster_602172	0.843455
Alistipes putredinis	RH	Cluster_604801	0.529864
Alistipes putredinis	RH	Cluster_607423	0.162492
Alistipes putredinis	RH	Cluster_609005	0.755154
Alistipes putredinis	RH	Cluster_609856	0.524785
Alistipes putredinis	RH	Cluster_610560	0.119589
Alistipes putredinis	RH	Cluster_61273	0.786065
Alistipes putredinis	RH	Cluster_613288	0.718116
Alistipes putredinis	RH	Cluster_617989	0.583721
Alistipes putredinis	RH	Cluster_620674	0.61593
Alistipes putredinis	RH	Cluster_621214	0.535982
Alistipes putredinis	RH	Cluster_621753	0.604732
Alistipes putredinis	RH	Cluster_634941	0.419109
Alistipes putredinis	RH	Cluster_636763	0.699576
Alistipes putredinis	RH	Cluster_668320	0.784771
Alistipes putredinis	RH	Cluster_676422	0.820923
Alistipes putredinis	RH	Cluster_676756	0.729855
Alistipes putredinis	RH	Cluster_693792	0.571995
Alistipes putredinis	RH	Cluster_695039	0.355323
Alistipes putredinis	RH	Cluster_699537	0.687011
Alistipes putredinis	RH	Cluster_704000	0.0613517
Alistipes putredinis	RH	Cluster_706558	0.444944
Alistipes putredinis	RH	Cluster_727824	0.77399
Alistipes putredinis	RH	Cluster_730780	0.600668
Alistipes putredinis	RH	Cluster_730918	0.80564
Alistipes putredinis	RH	Cluster_734105	0.395198
Alistipes putredinis	RH	Cluster_752648	0.706686
Alistipes putredinis	RH	Cluster_75614	0.838874
Alistipes putredinis	RH	Cluster_758699	0.535451
Alistipes putredinis	RH	Cluster_759042	0.775671
Alistipes putredinis	RH	Cluster_762798	0.854175
Alistipes putredinis	RH	Cluster_765655	0.740028
Alistipes putredinis	RH	Cluster_767420	0.724016
Alistipes putredinis	RH	Cluster_775281	0.581575
Alistipes putredinis	RH	Cluster_777951	0.243988
Alistipes putredinis	RH	Cluster_786635	0.749327
Alistipes putredinis	RH	Cluster_789934	0.522936
Alistipes putredinis	RH	Cluster_795301	0.799737
Alistipes putredinis	RH	Cluster_795892	0.59285
Alistipes putredinis	RH	Cluster_799917	0.445763
Alistipes putredinis	RH	Cluster_8025	0.224374
Alistipes putredinis	RH	Cluster_803389	0.796114
Alistipes putredinis	RH	Cluster_807612	0.599023
Alistipes putredinis	RH	Cluster_821534	0.462549
Alistipes putredinis	RH	Cluster_826248	0.638171
Alistipes putredinis	RH	Cluster_831315	0.690844
Alistipes putredinis	RH	Cluster_834149	0.817661
Alistipes putredinis	RH	Cluster_835793	0.348716
Alistipes putredinis	RH	Cluster_837703	0.812963
Alistipes putredinis	RH	Cluster_841032	0.515116
Alistipes putredinis	RH	Cluster_842815	0.762456
Alistipes putredinis	RH	Cluster_843088	0.75794
Alistipes putredinis	RH	Cluster_844924	0.617549
Alistipes putredinis	RH	Cluster_849804	0.538921
Alistipes putredinis	RH	Cluster_852335	0.510778
Alistipes putredinis	RH	Cluster_856309	0.802746
Alistipes putredinis	RH	Cluster_876659	0.668348
Alistipes putredinis	RH	Cluster_882942	0.577515
Alistipes putredinis	RH	Cluster_884662	0.59034
Alistipes putredinis	RH	Cluster_888051	0.722308
Alistipes putredinis	RH	Cluster_890628	0.86002
Alistipes putredinis	RH	Cluster_904841	0.44952
Alistipes putredinis	RH	Cluster_909617	0.844884
Alistipes putredinis	RH	Cluster_911510	0.761545
Alistipes putredinis	RH	Cluster_913403	0.81241
Alistipes putredinis	RH	Cluster_916008	0.820364
Alistipes putredinis	RH	Cluster_91652	0.6578
Alistipes putredinis	RH	Cluster_920315	0.820755
Alistipes putredinis	RH	Cluster_92679	0.508656
Alistipes putredinis	RH	Cluster_928295	0.591972
Alistipes putredinis	RH	Cluster_941428	0.738459
Alistipes putredinis	RH	Cluster_941783	0.658392
Alistipes putredinis	RH	Cluster_942169	0.508085
Alistipes putredinis	RH	Cluster_948471	0.671922
Alistipes putredinis	RH	Cluster_952962	0.792575
Alistipes putredinis	RH	Cluster_954770	0.417659
Alistipes putredinis	RH	Cluster_954771	0.5262
Alistipes putredinis	RH	Cluster_961857	0.586344
Alistipes putredinis	RH	Cluster_967048	0.800655
Alistipes putredinis	RH	Cluster_977105	0.275577
Alistipes putredinis	RH	Cluster_981149	0.605521
Alistipes putredinis	RH	Cluster_987392	0.444793
Alistipes putredinis	RH	Cluster_991672	0.732174
Alistipes putredinis	RH	Cluster_992085	0.816678
Alistipes putredinis	RH	Cluster_992250	0.420964
Alistipes putredinis	RH	Cluster_999568	0.648836
Alistipes putredinis	SC	Cluster_1006639	0.765178
Alistipes putredinis	SC	Cluster_1163852	0.410177
Alistipes putredinis	SC	Cluster_146047	0.790689
Alistipes putredinis	SC	Cluster_1484189	0.833181
Alistipes putredinis	SC	Cluster_1563023	0.817903
Alistipes putredinis	SC	Cluster_156361	0.836436
Alistipes putredinis	SC	Cluster_157489	0.838765
Alistipes putredinis	SC	Cluster_305494	0.744551
Alistipes putredinis	SC	Cluster_367955	0.433826
Alistipes putredinis	SC	Cluster_78742	0.839573
Alistipes putredinis	SC	Cluster_854326	0.782256
Alistipes putredinis	SC	Cluster_115813	0.716708
Alistipes putredinis	SC	Cluster_118906	0.611527
Alistipes putredinis	SC	Cluster_122340	0.735352
Alistipes putredinis	SC	Cluster_124475	0.856549
Alistipes putredinis	SC	Cluster_147599	0.794492
Alistipes putredinis	SC	Cluster_154210	0.802129
Alistipes putredinis	SC	Cluster_155340	0.749413
Alistipes putredinis	SC	Cluster_1589084	0.675023
Alistipes putredinis	SC	Cluster_176158	0.830641
Alistipes putredinis	SC	Cluster_188749	0.834123
Alistipes putredinis	SC	Cluster_215424	0.720224
Alistipes putredinis	SC	Cluster_354870	0.558625
Alistipes putredinis	SC	Cluster_407020	0.572943
Alistipes putredinis	SC	Cluster_421408	0.699601
Alistipes putredinis	SC	Cluster_470629	0.308838
Alistipes putredinis	SC	Cluster_472650	0.526211
Alistipes putredinis	SC	Cluster_48144	0.735913
Alistipes putredinis	SC	Cluster_53228	0.791731
Alistipes putredinis	SC	Cluster_86418	0.732574
Alistipes putredinis	SC	Cluster_93700	0.768199
Alistipes putredinis	SC	Cluster_99953	0.7517
Alistipes putredinis	SC	Cluster_97321	0.832339
Alistipes putredinis	SC	Cluster_6977	0.670382
Alistipes putredinis	SC	Cluster_103662	0.741274
Alistipes putredinis	SC	Cluster_131561	0.855046
Alistipes putredinis	SC	Cluster_1609	0.73336
Alistipes putredinis	SC	Cluster_1653051	0.473904
Alistipes putredinis	SC	Cluster_36694	0.702191
Alistipes putredinis	SC	Cluster_9945	0.456379
Alistipes putredinis	SC	Cluster_1010925	0.821164
Alistipes putredinis	SC	Cluster_10140	0.601374
Alistipes putredinis	SC	Cluster_1022846	0.764561
Alistipes putredinis	SC	Cluster_1035133	0.753355
Alistipes putredinis	SC	Cluster_1035636	0.819738
Alistipes putredinis	SC	Cluster_1046167	0.549137
Alistipes putredinis	SC	Cluster_105019	0.779695
Alistipes putredinis	SC	Cluster_1057232	0.74019
Alistipes putredinis	SC	Cluster_1059371	0.844628
Alistipes putredinis	SC	Cluster_1059372	0.807756
Alistipes putredinis	SC	Cluster_1059375	0.798477
Alistipes putredinis	SC	Cluster_1059376	0.821196
Alistipes putredinis	SC	Cluster_1059377	0.813967
Alistipes putredinis	SC	Cluster_1066046	0.754333
Alistipes putredinis	SC	Cluster_1076200	0.720358
Alistipes putredinis	SC	Cluster_108444	0.82315
Alistipes putredinis	SC	Cluster_1095395	0.832222
Alistipes putredinis	SC	Cluster_1096283	0.833854
Alistipes putredinis	SC	Cluster_1106825	0.83897
Alistipes putredinis	SC	Cluster_110709	0.730357
Alistipes putredinis	SC	Cluster_1108392	0.816544
Alistipes putredinis	SC	Cluster_111045	0.672378
Alistipes putredinis	SC	Cluster_1141367	0.821006
Alistipes putredinis	SC	Cluster_1146954	0.836334
Alistipes putredinis	SC	Cluster_1155981	0.843702
Alistipes putredinis	SC	Cluster_1177168	0.833289
Alistipes putredinis	SC	Cluster_1177172	0.832613
Alistipes putredinis	SC	Cluster_1179776	0.784039
Alistipes putredinis	SC	Cluster_1179780	0.761258
Alistipes putredinis	SC	Cluster_1180569	0.805128
Alistipes putredinis	SC	Cluster_1181655	0.799766
Alistipes putredinis	SC	Cluster_1181656	0.837464
Alistipes putredinis	SC	Cluster_1182985	0.792911
Alistipes putredinis	SC	Cluster_12016	0.72464
Alistipes putredinis	SC	Cluster_1208225	0.815329
Alistipes putredinis	SC	Cluster_1208231	0.822677
Alistipes putredinis	SC	Cluster_120896	0.767336
Alistipes putredinis	SC	Cluster_121464	0.828044
Alistipes putredinis	SC	Cluster_1222577	0.813864
Alistipes putredinis	SC	Cluster_1234396	0.828008
Alistipes putredinis	SC	Cluster_1235605	0.852714
Alistipes putredinis	SC	Cluster_1235607	0.817787
Alistipes putredinis	SC	Cluster_1237167	0.794514
Alistipes putredinis	SC	Cluster_1255106	0.782526
Alistipes putredinis	SC	Cluster_1257218	0.792299
Alistipes putredinis	SC	Cluster_1257221	0.859118
Alistipes putredinis	SC	Cluster_129085	0.769351
Alistipes putredinis	SC	Cluster_1293540	0.840316
Alistipes putredinis	SC	Cluster_1297563	0.804979
Alistipes putredinis	SC	Cluster_1303503	0.803682
Alistipes putredinis	SC	Cluster_1303509	0.651018
Alistipes putredinis	SC	Cluster_1325993	0.823175
Alistipes putredinis	SC	Cluster_1330028	0.791091
Alistipes putredinis	SC	Cluster_1333352	0.831598
Alistipes putredinis	SC	Cluster_1343990	0.81544
Alistipes putredinis	SC	Cluster_1344291	0.84055
Alistipes putredinis	SC	Cluster_1348209	0.769776
Alistipes putredinis	SC	Cluster_135477	0.668691
Alistipes putredinis	SC	Cluster_1370028	0.826413
Alistipes putredinis	SC	Cluster_13718	0.693891
Alistipes putredinis	SC	Cluster_1373040	0.819873
Alistipes putredinis	SC	Cluster_1373476	0.776616
Alistipes putredinis	SC	Cluster_1376674	0.795943
Alistipes putredinis	SC	Cluster_1389171	0.83519
Alistipes putredinis	SC	Cluster_1392180	0.84537
Alistipes putredinis	SC	Cluster_1400208	0.557686
Alistipes putredinis	SC	Cluster_140075	0.846046
Alistipes putredinis	SC	Cluster_1402128	0.831373
Alistipes putredinis	SC	Cluster_1402131	0.846252
Alistipes putredinis	SC	Cluster_1406897	0.860889
Alistipes putredinis	SC	Cluster_1406899	0.808334
Alistipes putredinis	SC	Cluster_1406900	0.829503
Alistipes putredinis	SC	Cluster_1406901	0.83249
Alistipes putredinis	SC	Cluster_1420133	0.777653
Alistipes putredinis	SC	Cluster_1424688	0.817312
Alistipes putredinis	SC	Cluster_142623	0.716587
Alistipes putredinis	SC	Cluster_1438789	0.847981
Alistipes putredinis	SC	Cluster_146678	0.702451
Alistipes putredinis	SC	Cluster_1475075	0.758206
Alistipes putredinis	SC	Cluster_1484188	0.843806
Alistipes putredinis	SC	Cluster_1486479	0.800419
Alistipes putredinis	SC	Cluster_1487174	0.83739
Alistipes putredinis	SC	Cluster_149357	0.689017
Alistipes putredinis	SC	Cluster_1495099	0.701774
Alistipes putredinis	SC	Cluster_1501233	0.819212
Alistipes putredinis	SC	Cluster_1501236	0.845948
Alistipes putredinis	SC	Cluster_1503114	0.805237
Alistipes putredinis	SC	Cluster_1508880	0.850843
Alistipes putredinis	SC	Cluster_1512793	0.767867
Alistipes putredinis	SC	Cluster_1529004	0.806924
Alistipes putredinis	SC	Cluster_1529005	0.73949
Alistipes putredinis	SC	Cluster_1529008	0.77878
Alistipes putredinis	SC	Cluster_153042	0.765264
Alistipes putredinis	SC	Cluster_1533913	0.827555
Alistipes putredinis	SC	Cluster_157749	0.75772
Alistipes putredinis	SC	Cluster_1589855	0.592178
Alistipes putredinis	SC	Cluster_1591816	0.744988
Alistipes putredinis	SC	Cluster_15967	0.663007
Alistipes putredinis	SC	Cluster_1597022	0.792761
Alistipes putredinis	SC	Cluster_160103	0.735222
Alistipes putredinis	SC	Cluster_1606498	0.701793
Alistipes putredinis	SC	Cluster_160659	0.7284
Alistipes putredinis	SC	Cluster_163057	0.836376
Alistipes putredinis	SC	Cluster_165360	0.684839
Alistipes putredinis	SC	Cluster_1660564	0.838873
Alistipes putredinis	SC	Cluster_1661129	0.837157
Alistipes putredinis	SC	Cluster_1661851	0.842998
Alistipes putredinis	SC	Cluster_175311	0.841634
Alistipes putredinis	SC	Cluster_182463	0.810882
Alistipes putredinis	SC	Cluster_184112	0.624706
Alistipes putredinis	SC	Cluster_190272	0.752484
Alistipes putredinis	SC	Cluster_204049	0.813661
Alistipes putredinis	SC	Cluster_206771	0.7999
Alistipes putredinis	SC	Cluster_209633	0.797673
Alistipes putredinis	SC	Cluster_212108	0.832499
Alistipes putredinis	SC	Cluster_213153	0.81734
Alistipes putredinis	SC	Cluster_213305	0.740054
Alistipes putredinis	SC	Cluster_219716	0.750806
Alistipes putredinis	SC	Cluster_221956	0.755799
Alistipes putredinis	SC	Cluster_222955	0.764763
Alistipes putredinis	SC	Cluster_234528	0.711219
Alistipes putredinis	SC	Cluster_234532	0.808375
Alistipes putredinis	SC	Cluster_239397	0.807145
Alistipes putredinis	SC	Cluster_269832	0.847278
Alistipes putredinis	SC	Cluster_287146	0.811899
Alistipes putredinis	SC	Cluster_287149	0.841782
Alistipes putredinis	SC	Cluster_29938	0.688793
Alistipes putredinis	SC	Cluster_299604	0.848288
Alistipes putredinis	SC	Cluster_3025	0.728253
Alistipes putredinis	SC	Cluster_342937	0.809241
Alistipes putredinis	SC	Cluster_364661	0.809831
Alistipes putredinis	SC	Cluster_381033	0.841373
Alistipes putredinis	SC	Cluster_381036	0.831673
Alistipes putredinis	SC	Cluster_3834	0.715683
Alistipes putredinis	SC	Cluster_389628	0.850057
Alistipes putredinis	SC	Cluster_393583	0.824261
Alistipes putredinis	SC	Cluster_411606	0.863544
Alistipes putredinis	SC	Cluster_420616	0.785981
Alistipes putredinis	SC	Cluster_420867	0.812732
Alistipes putredinis	SC	Cluster_420869	0.842904
Alistipes putredinis	SC	Cluster_427541	0.818884
Alistipes putredinis	SC	Cluster_430727	0.84904
Alistipes putredinis	SC	Cluster_43209	0.786258
Alistipes putredinis	SC	Cluster_433020	0.800226
Alistipes putredinis	SC	Cluster_433023	0.605095
Alistipes putredinis	SC	Cluster_458002	0.819401
Alistipes putredinis	SC	Cluster_468676	0.84254
Alistipes putredinis	SC	Cluster_471880	0.815655
Alistipes putredinis	SC	Cluster_47587	0.73556
Alistipes putredinis	SC	Cluster_48890	0.737998
Alistipes putredinis	SC	Cluster_492974	0.734064
Alistipes putredinis	SC	Cluster_498681	0.80929
Alistipes putredinis	SC	Cluster_498682	0.777405
Alistipes putredinis	SC	Cluster_509907	0.843502
Alistipes putredinis	SC	Cluster_52183	0.716729
Alistipes putredinis	SC	Cluster_522371	0.401552
Alistipes putredinis	SC	Cluster_52400	0.766613
Alistipes putredinis	SC	Cluster_534216	0.813701
Alistipes putredinis	SC	Cluster_55248	0.727176
Alistipes putredinis	SC	Cluster_558076	0.631465
Alistipes putredinis	SC	Cluster_558077	0.822564
Alistipes putredinis	SC	Cluster_559188	0.791513
Alistipes putredinis	SC	Cluster_567211	0.736361
Alistipes putredinis	SC	Cluster_56972	0.733411
Alistipes putredinis	SC	Cluster_570177	0.812589
Alistipes putredinis	SC	Cluster_575255	0.803495
Alistipes putredinis	SC	Cluster_580237	0.817174
Alistipes putredinis	SC	Cluster_600862	0.796856
Alistipes putredinis	SC	Cluster_601811	0.829988
Alistipes putredinis	SC	Cluster_61255	0.697913
Alistipes putredinis	SC	Cluster_616655	0.85793
Alistipes putredinis	SC	Cluster_616665	0.743718
Alistipes putredinis	SC	Cluster_618773	0.831843
Alistipes putredinis	SC	Cluster_64348	0.717285
Alistipes putredinis	SC	Cluster_67214	0.810485
Alistipes putredinis	SC	Cluster_688475	0.823056
Alistipes putredinis	SC	Cluster_69934	0.789255
Alistipes putredinis	SC	Cluster_719136	0.818666
Alistipes putredinis	SC	Cluster_719140	0.784727
Alistipes putredinis	SC	Cluster_74148	0.761029
Alistipes putredinis	SC	Cluster_750938	0.85312
Alistipes putredinis	SC	Cluster_750940	0.791303
Alistipes putredinis	SC	Cluster_750941	0.813381
Alistipes putredinis	SC	Cluster_751319	0.858413
Alistipes putredinis	SC	Cluster_756156	0.822888
Alistipes putredinis	SC	Cluster_76948	0.732745
Alistipes putredinis	SC	Cluster_772492	0.791144
Alistipes putredinis	SC	Cluster_794956	0.643873
Alistipes putredinis	SC	Cluster_812639	0.810418
Alistipes putredinis	SC	Cluster_812640	0.782685
Alistipes putredinis	SC	Cluster_81638	0.777754
Alistipes putredinis	SC	Cluster_816870	0.805688
Alistipes putredinis	SC	Cluster_837555	0.826451
Alistipes putredinis	SC	Cluster_845433	0.815168
Alistipes putredinis	SC	Cluster_845435	0.848987
Alistipes putredinis	SC	Cluster_84698	0.833161
Alistipes putredinis	SC	Cluster_851394	0.835337
Alistipes putredinis	SC	Cluster_863042	0.742873
Alistipes putredinis	SC	Cluster_863043	0.855279
Alistipes putredinis	SC	Cluster_865888	0.789933
Alistipes putredinis	SC	Cluster_867092	0.790469
Alistipes putredinis	SC	Cluster_867304	0.60476
Alistipes putredinis	SC	Cluster_868301	0.821684
Alistipes putredinis	SC	Cluster_876814	0.837382
Alistipes putredinis	SC	Cluster_891633	0.820107
Alistipes putredinis	SC	Cluster_892334	0.817733
Alistipes putredinis	SC	Cluster_901949	0.841951
Alistipes putredinis	SC	Cluster_90433	0.814417
Alistipes putredinis	SC	Cluster_905443	0.808823
Alistipes putredinis	SC	Cluster_912304	0.833445
Alistipes putredinis	SC	Cluster_9146	0.748285
Alistipes putredinis	SC	Cluster_915481	0.69362
Alistipes putredinis	SC	Cluster_916208	0.838837
Alistipes putredinis	SC	Cluster_922516	0.768151
Alistipes putredinis	SC	Cluster_92847	0.478804
Alistipes putredinis	SC	Cluster_94511	0.746436
Alistipes putredinis	SC	Cluster_957076	0.807441
Alistipes putredinis	SC	Cluster_981088	0.814846
Alistipes putredinis	SC	Cluster_98657	0.837215
Alistipes putredinis	SC	Cluster_988824	0.843093
Alistipes putredinis	SC	Cluster_988825	0.686275
Alistipes putredinis	SC	Cluster_988826	0.799785
Alistipes putredinis	SC	Cluster_8520	0.732017
[truncated: 42,328 more rows]

## Sheet: Fig1d
taxon	edge	category	value
Sutterella wadsworthensis	Cluster_1000674__Cluster_1003379	unlinked	0.662176
Sutterella wadsworthensis	Cluster_1000674__Cluster_1006350	unlinked	0.720537
Sutterella wadsworthensis	Cluster_1000674__Cluster_1014257	unlinked	0.682298
Sutterella wadsworthensis	Cluster_1000674__Cluster_1037484	unlinked	0.717418
Sutterella wadsworthensis	Cluster_1000674__Cluster_1049604	unlinked	0.67689
Sutterella wadsworthensis	Cluster_1000674__Cluster_107974	unlinked	0.629894
Sutterella wadsworthensis	Cluster_1000674__Cluster_1095946	unlinked	0.667229
Sutterella wadsworthensis	Cluster_1000674__Cluster_1129362	unlinked	0.714702
Sutterella wadsworthensis	Cluster_1000674__Cluster_1133323	unlinked	0.660126
Sutterella wadsworthensis	Cluster_1000674__Cluster_120505	unlinked	0.712411
Sutterella wadsworthensis	Cluster_1000674__Cluster_1218030	unlinked	0.688711
Sutterella wadsworthensis	Cluster_1000674__Cluster_1221018	unlinked	0.435182
Sutterella wadsworthensis	Cluster_1000674__Cluster_1223483	unlinked	0.622857
Sutterella wadsworthensis	Cluster_1000674__Cluster_124377	linked	0.649396
Sutterella wadsworthensis	Cluster_1000674__Cluster_1243826	unlinked	0.657471
Sutterella wadsworthensis	Cluster_1000674__Cluster_1276598	linked	0.436855
Sutterella wadsworthensis	Cluster_1000674__Cluster_1317392	unlinked	0.429152
Sutterella wadsworthensis	Cluster_1000674__Cluster_1321933	unlinked	0.652661
Sutterella wadsworthensis	Cluster_1000674__Cluster_1340372	unlinked	0.726325
Sutterella wadsworthensis	Cluster_1000674__Cluster_140264	unlinked	0.681256
Sutterella wadsworthensis	Cluster_1000674__Cluster_1412237	unlinked	0.73375
Sutterella wadsworthensis	Cluster_1000674__Cluster_1442337	unlinked	0.703309
Sutterella wadsworthensis	Cluster_1000674__Cluster_1478873	unlinked	0.662187
Sutterella wadsworthensis	Cluster_1000674__Cluster_1490503	unlinked	0.680161
Sutterella wadsworthensis	Cluster_1000674__Cluster_1501533	unlinked	0.532411
Sutterella wadsworthensis	Cluster_1000674__Cluster_1504020	unlinked	0.650781
Sutterella wadsworthensis	Cluster_1000674__Cluster_1528191	unlinked	0.704116
Sutterella wadsworthensis	Cluster_1000674__Cluster_1533986	unlinked	0.556095
Sutterella wadsworthensis	Cluster_1000674__Cluster_1543310	unlinked	0.731171
Sutterella wadsworthensis	Cluster_1000674__Cluster_156908	unlinked	0.703348
Sutterella wadsworthensis	Cluster_1000674__Cluster_1582839	linked	0.649122
Sutterella wadsworthensis	Cluster_1000674__Cluster_1605781	unlinked	0.564256
Sutterella wadsworthensis	Cluster_1000674__Cluster_1610959	unlinked	0.571809
Sutterella wadsworthensis	Cluster_1000674__Cluster_1614364	unlinked	0.665863
Sutterella wadsworthensis	Cluster_1000674__Cluster_1617563	unlinked	0.609238
Sutterella wadsworthensis	Cluster_1000674__Cluster_1634409	unlinked	0.690886
Sutterella wadsworthensis	Cluster_1000674__Cluster_174291	unlinked	0.674852
Sutterella wadsworthensis	Cluster_1000674__Cluster_196681	unlinked	0.667473
Sutterella wadsworthensis	Cluster_1000674__Cluster_202536	unlinked	0.66145
Sutterella wadsworthensis	Cluster_1000674__Cluster_206747	unlinked	0.663189
Sutterella wadsworthensis	Cluster_1000674__Cluster_217020	unlinked	0.674787
Sutterella wadsworthensis	Cluster_1000674__Cluster_226794	unlinked	0.634474
Sutterella wadsworthensis	Cluster_1000674__Cluster_237470	unlinked	0.402822
Sutterella wadsworthensis	Cluster_1000674__Cluster_243934	unlinked	0.706137
Sutterella wadsworthensis	Cluster_1000674__Cluster_257612	unlinked	0.633944
Sutterella wadsworthensis	Cluster_1000674__Cluster_27210	unlinked	0.372563
Sutterella wadsworthensis	Cluster_1000674__Cluster_317611	unlinked	0.71156
Sutterella wadsworthensis	Cluster_1000674__Cluster_324563	unlinked	0.454907
Sutterella wadsworthensis	Cluster_1000674__Cluster_327011	unlinked	0.67494
Sutterella wadsworthensis	Cluster_1000674__Cluster_329243	unlinked	0.578128
Sutterella wadsworthensis	Cluster_1000674__Cluster_350543	unlinked	0.599973
Sutterella wadsworthensis	Cluster_1000674__Cluster_409907	unlinked	0.562535
Sutterella wadsworthensis	Cluster_1000674__Cluster_438764	unlinked	0.695828
Sutterella wadsworthensis	Cluster_1000674__Cluster_443673	unlinked	0.669651
Sutterella wadsworthensis	Cluster_1000674__Cluster_464434	linked	0.599259
Sutterella wadsworthensis	Cluster_1000674__Cluster_536704	unlinked	0.703463
Sutterella wadsworthensis	Cluster_1000674__Cluster_609142	unlinked	0.520347
Sutterella wadsworthensis	Cluster_1000674__Cluster_615586	unlinked	0.698373
Sutterella wadsworthensis	Cluster_1000674__Cluster_620178	unlinked	0.710858
Sutterella wadsworthensis	Cluster_1000674__Cluster_627474	unlinked	0.493869
Sutterella wadsworthensis	Cluster_1000674__Cluster_653040	unlinked	0.552828
Sutterella wadsworthensis	Cluster_1000674__Cluster_662015	unlinked	0.422038
Sutterella wadsworthensis	Cluster_1000674__Cluster_702028	unlinked	0.774764
Sutterella wadsworthensis	Cluster_1000674__Cluster_707390	unlinked	0.674624
Sutterella wadsworthensis	Cluster_1000674__Cluster_736406	linked	0.653754
Sutterella wadsworthensis	Cluster_1000674__Cluster_761242	unlinked	0.686956
Sutterella wadsworthensis	Cluster_1000674__Cluster_794353	unlinked	0.562744
Sutterella wadsworthensis	Cluster_1000674__Cluster_80233	unlinked	0.634095
Sutterella wadsworthensis	Cluster_1000674__Cluster_802430	unlinked	0.71047
Sutterella wadsworthensis	Cluster_1000674__Cluster_840573	unlinked	0.664963
Sutterella wadsworthensis	Cluster_1000674__Cluster_893033	unlinked	0.662409
Sutterella wadsworthensis	Cluster_1000674__Cluster_917363	unlinked	0.718655
Sutterella wadsworthensis	Cluster_1000674__Cluster_928586	unlinked	0.683726
Sutterella wadsworthensis	Cluster_1000674__Cluster_938145	unlinked	0.620228
Sutterella wadsworthensis	Cluster_1000674__Cluster_963183	linked	0.681539
Sutterella wadsworthensis	Cluster_1000674__Cluster_987820	unlinked	0.703764
Sutterella wadsworthensis	Cluster_1003379__Cluster_1006350	unlinked	0.798212
Sutterella wadsworthensis	Cluster_1003379__Cluster_1024191	unlinked	0.675388
Sutterella wadsworthensis	Cluster_1003379__Cluster_1026809	unlinked	0.704264
Sutterella wadsworthensis	Cluster_1003379__Cluster_1038219	unlinked	0.499478
Sutterella wadsworthensis	Cluster_1003379__Cluster_1049604	unlinked	0.694453
Sutterella wadsworthensis	Cluster_1003379__Cluster_105400	unlinked	0.452466
Sutterella wadsworthensis	Cluster_1003379__Cluster_1059495	unlinked	0.560082
Sutterella wadsworthensis	Cluster_1003379__Cluster_108488	unlinked	0.718754
Sutterella wadsworthensis	Cluster_1003379__Cluster_1092186	unlinked	0.680493
Sutterella wadsworthensis	Cluster_1003379__Cluster_1098736	unlinked	0.735706
Sutterella wadsworthensis	Cluster_1003379__Cluster_1118501	unlinked	0.772955
Sutterella wadsworthensis	Cluster_1003379__Cluster_1128851	unlinked	0.754741
Sutterella wadsworthensis	Cluster_1003379__Cluster_1129362	unlinked	0.777481
Sutterella wadsworthensis	Cluster_1003379__Cluster_1129646	unlinked	0.637239
Sutterella wadsworthensis	Cluster_1003379__Cluster_113026	unlinked	0.588883
Sutterella wadsworthensis	Cluster_1003379__Cluster_1131760	unlinked	0.736799
Sutterella wadsworthensis	Cluster_1003379__Cluster_1133057	unlinked	0.724518
Sutterella wadsworthensis	Cluster_1003379__Cluster_1133573	unlinked	0.505942
Sutterella wadsworthensis	Cluster_1003379__Cluster_1144913	unlinked	0.666729
Sutterella wadsworthensis	Cluster_1003379__Cluster_117067	unlinked	0.539264
Sutterella wadsworthensis	Cluster_1003379__Cluster_1181596	unlinked	0.774414
Sutterella wadsworthensis	Cluster_1003379__Cluster_1182564	unlinked	0.74608
Sutterella wadsworthensis	Cluster_1003379__Cluster_1193411	unlinked	0.182965
Sutterella wadsworthensis	Cluster_1003379__Cluster_1193924	unlinked	0.804577
Sutterella wadsworthensis	Cluster_1003379__Cluster_1200394	unlinked	0.743739
Sutterella wadsworthensis	Cluster_1003379__Cluster_1205262	unlinked	0.722221
Sutterella wadsworthensis	Cluster_1003379__Cluster_1208720	unlinked	0.479795
Sutterella wadsworthensis	Cluster_1003379__Cluster_1211745	unlinked	0.714157
Sutterella wadsworthensis	Cluster_1003379__Cluster_121196	unlinked	0.701029
Sutterella wadsworthensis	Cluster_1003379__Cluster_1216290	unlinked	0.683756
Sutterella wadsworthensis	Cluster_1003379__Cluster_1218030	unlinked	0.738866
Sutterella wadsworthensis	Cluster_1003379__Cluster_1221018	unlinked	0.502598
Sutterella wadsworthensis	Cluster_1003379__Cluster_124377	unlinked	0.732041
Sutterella wadsworthensis	Cluster_1003379__Cluster_1248630	unlinked	0.770129
Sutterella wadsworthensis	Cluster_1003379__Cluster_1270641	unlinked	0.715759
Sutterella wadsworthensis	Cluster_1003379__Cluster_1308360	unlinked	0.751733
Sutterella wadsworthensis	Cluster_1003379__Cluster_1317392	unlinked	0.566078
Sutterella wadsworthensis	Cluster_1003379__Cluster_1330119	unlinked	0.782886
Sutterella wadsworthensis	Cluster_1003379__Cluster_1339353	unlinked	0.710413
Sutterella wadsworthensis	Cluster_1003379__Cluster_1352541	unlinked	0.743652
Sutterella wadsworthensis	Cluster_1003379__Cluster_1355388	unlinked	0.789862
Sutterella wadsworthensis	Cluster_1003379__Cluster_135939	unlinked	0.633714
Sutterella wadsworthensis	Cluster_1003379__Cluster_136754	unlinked	0.77413
Sutterella wadsworthensis	Cluster_1003379__Cluster_1379705	unlinked	0.648419
Sutterella wadsworthensis	Cluster_1003379__Cluster_1379924	unlinked	0.709323
Sutterella wadsworthensis	Cluster_1003379__Cluster_139466	unlinked	0.721574
Sutterella wadsworthensis	Cluster_1003379__Cluster_1397128	unlinked	0.455334
Sutterella wadsworthensis	Cluster_1003379__Cluster_1406345	unlinked	0.686212
Sutterella wadsworthensis	Cluster_1003379__Cluster_1430470	unlinked	0.75403
Sutterella wadsworthensis	Cluster_1003379__Cluster_1442337	unlinked	0.767844
Sutterella wadsworthensis	Cluster_1003379__Cluster_1448591	unlinked	0.66496
Sutterella wadsworthensis	Cluster_1003379__Cluster_1466654	unlinked	0.782366
Sutterella wadsworthensis	Cluster_1003379__Cluster_1475991	unlinked	0.69532
Sutterella wadsworthensis	Cluster_1003379__Cluster_1477259	unlinked	0.750719
Sutterella wadsworthensis	Cluster_1003379__Cluster_1478873	unlinked	0.779115
Sutterella wadsworthensis	Cluster_1003379__Cluster_1487359	unlinked	0.444116
Sutterella wadsworthensis	Cluster_1003379__Cluster_1503488	unlinked	0.8255
Sutterella wadsworthensis	Cluster_1003379__Cluster_1504008	unlinked	0.738563
Sutterella wadsworthensis	Cluster_1003379__Cluster_1523453	unlinked	0.782359
Sutterella wadsworthensis	Cluster_1003379__Cluster_152563	unlinked	0.597435
Sutterella wadsworthensis	Cluster_1003379__Cluster_156908	unlinked	0.755609
Sutterella wadsworthensis	Cluster_1003379__Cluster_1582839	unlinked	0.676699
Sutterella wadsworthensis	Cluster_1003379__Cluster_1584930	unlinked	0.702875
Sutterella wadsworthensis	Cluster_1003379__Cluster_1610338	unlinked	0.803526
Sutterella wadsworthensis	Cluster_1003379__Cluster_1616379	unlinked	0.764042
Sutterella wadsworthensis	Cluster_1003379__Cluster_1617454	unlinked	0.6275
Sutterella wadsworthensis	Cluster_1003379__Cluster_1622523	unlinked	0.7721
Sutterella wadsworthensis	Cluster_1003379__Cluster_1634407	unlinked	0.784704
Sutterella wadsworthensis	Cluster_1003379__Cluster_163700	unlinked	0.531675
Sutterella wadsworthensis	Cluster_1003379__Cluster_1647837	unlinked	0.537001
Sutterella wadsworthensis	Cluster_1003379__Cluster_1647838	unlinked	0.532819
Sutterella wadsworthensis	Cluster_1003379__Cluster_1650769	unlinked	0.7817
Sutterella wadsworthensis	Cluster_1003379__Cluster_169156	unlinked	0.699689
Sutterella wadsworthensis	Cluster_1003379__Cluster_171104	unlinked	0.677405
Sutterella wadsworthensis	Cluster_1003379__Cluster_171747	unlinked	0.0937223
Sutterella wadsworthensis	Cluster_1003379__Cluster_171853	unlinked	0.631378
Sutterella wadsworthensis	Cluster_1003379__Cluster_196681	unlinked	0.695338
Sutterella wadsworthensis	Cluster_1003379__Cluster_202276	unlinked	0.718954
Sutterella wadsworthensis	Cluster_1003379__Cluster_208968	unlinked	0.727133
Sutterella wadsworthensis	Cluster_1003379__Cluster_211039	unlinked	0.6721
Sutterella wadsworthensis	Cluster_1003379__Cluster_211766	unlinked	0.745781
Sutterella wadsworthensis	Cluster_1003379__Cluster_217020	linked	0.845738
Sutterella wadsworthensis	Cluster_1003379__Cluster_220285	unlinked	0.619334
Sutterella wadsworthensis	Cluster_1003379__Cluster_228379	unlinked	0.673418
Sutterella wadsworthensis	Cluster_1003379__Cluster_237470	unlinked	0.421866
Sutterella wadsworthensis	Cluster_1003379__Cluster_255617	unlinked	0.747675
Sutterella wadsworthensis	Cluster_1003379__Cluster_262167	unlinked	0.636254
Sutterella wadsworthensis	Cluster_1003379__Cluster_271569	unlinked	0.759503
Sutterella wadsworthensis	Cluster_1003379__Cluster_27210	unlinked	0.405224
Sutterella wadsworthensis	Cluster_1003379__Cluster_274777	unlinked	0.788999
Sutterella wadsworthensis	Cluster_1003379__Cluster_283905	unlinked	0.450877
Sutterella wadsworthensis	Cluster_1003379__Cluster_285693	unlinked	0.687031
Sutterella wadsworthensis	Cluster_1003379__Cluster_286573	unlinked	0.599259
Sutterella wadsworthensis	Cluster_1003379__Cluster_290785	unlinked	0.685283
Sutterella wadsworthensis	Cluster_1003379__Cluster_294323	unlinked	0.763638
Sutterella wadsworthensis	Cluster_1003379__Cluster_303357	unlinked	0.788794
Sutterella wadsworthensis	Cluster_1003379__Cluster_307189	unlinked	0.7132
Sutterella wadsworthensis	Cluster_1003379__Cluster_317427	unlinked	0.73574
Sutterella wadsworthensis	Cluster_1003379__Cluster_317611	unlinked	0.753627
Sutterella wadsworthensis	Cluster_1003379__Cluster_327011	unlinked	0.69402
Sutterella wadsworthensis	Cluster_1003379__Cluster_329245	unlinked	0.759683
Sutterella wadsworthensis	Cluster_1003379__Cluster_335836	unlinked	0.735214
Sutterella wadsworthensis	Cluster_1003379__Cluster_357374	unlinked	0.754154
Sutterella wadsworthensis	Cluster_1003379__Cluster_358976	unlinked	0.443884
Sutterella wadsworthensis	Cluster_1003379__Cluster_359763	unlinked	0.630075
Sutterella wadsworthensis	Cluster_1003379__Cluster_363216	unlinked	0.782017
Sutterella wadsworthensis	Cluster_1003379__Cluster_384896	unlinked	0.775653
Sutterella wadsworthensis	Cluster_1003379__Cluster_409907	unlinked	0.650909
Sutterella wadsworthensis	Cluster_1003379__Cluster_438764	unlinked	0.732305
Sutterella wadsworthensis	Cluster_1003379__Cluster_439660	unlinked	0.784233
Sutterella wadsworthensis	Cluster_1003379__Cluster_444317	unlinked	0.703873
Sutterella wadsworthensis	Cluster_1003379__Cluster_444594	unlinked	0.758922
Sutterella wadsworthensis	Cluster_1003379__Cluster_448056	unlinked	0.610132
Sutterella wadsworthensis	Cluster_1003379__Cluster_452615	unlinked	0.7692
Sutterella wadsworthensis	Cluster_1003379__Cluster_452616	unlinked	0.768137
Sutterella wadsworthensis	Cluster_1003379__Cluster_454004	unlinked	0.78976
Sutterella wadsworthensis	Cluster_1003379__Cluster_460516	unlinked	0.787154
Sutterella wadsworthensis	Cluster_1003379__Cluster_481071	unlinked	0.734122
Sutterella wadsworthensis	Cluster_1003379__Cluster_495380	unlinked	0.787957
Sutterella wadsworthensis	Cluster_1003379__Cluster_511940	unlinked	0.735059
Sutterella wadsworthensis	Cluster_1003379__Cluster_518193	unlinked	0.79587
Sutterella wadsworthensis	Cluster_1003379__Cluster_526402	unlinked	0.783418
Sutterella wadsworthensis	Cluster_1003379__Cluster_529752	unlinked	0.728562
Sutterella wadsworthensis	Cluster_1003379__Cluster_544603	unlinked	0.766615
Sutterella wadsworthensis	Cluster_1003379__Cluster_550351	unlinked	0.745151
Sutterella wadsworthensis	Cluster_1003379__Cluster_562015	unlinked	0.685566
Sutterella wadsworthensis	Cluster_1003379__Cluster_609142	unlinked	0.662643
Sutterella wadsworthensis	Cluster_1003379__Cluster_615586	unlinked	0.750059
Sutterella wadsworthensis	Cluster_1003379__Cluster_620923	unlinked	0.622684
Sutterella wadsworthensis	Cluster_1003379__Cluster_623292	unlinked	0.758259
Sutterella wadsworthensis	Cluster_1003379__Cluster_626311	unlinked	0.773618
Sutterella wadsworthensis	Cluster_1003379__Cluster_627474	unlinked	0.519927
Sutterella wadsworthensis	Cluster_1003379__Cluster_634546	unlinked	0.239086
Sutterella wadsworthensis	Cluster_1003379__Cluster_639018	unlinked	0.778158
Sutterella wadsworthensis	Cluster_1003379__Cluster_653040	unlinked	0.562749
Sutterella wadsworthensis	Cluster_1003379__Cluster_65643	unlinked	0.808571
Sutterella wadsworthensis	Cluster_1003379__Cluster_662015	unlinked	0.563634
Sutterella wadsworthensis	Cluster_1003379__Cluster_675559	unlinked	0.767867
Sutterella wadsworthensis	Cluster_1003379__Cluster_679344	unlinked	0.759227
Sutterella wadsworthensis	Cluster_1003379__Cluster_682557	unlinked	0.750836
Sutterella wadsworthensis	Cluster_1003379__Cluster_686953	unlinked	0.653285
Sutterella wadsworthensis	Cluster_1003379__Cluster_720203	unlinked	0.730029
Sutterella wadsworthensis	Cluster_1003379__Cluster_735949	unlinked	0.618596
Sutterella wadsworthensis	Cluster_1003379__Cluster_743187	unlinked	0.755261
Sutterella wadsworthensis	Cluster_1003379__Cluster_744234	unlinked	0.627559
Sutterella wadsworthensis	Cluster_1003379__Cluster_756872	unlinked	0.762854
Sutterella wadsworthensis	Cluster_1003379__Cluster_761242	unlinked	0.806651
Sutterella wadsworthensis	Cluster_1003379__Cluster_76890	unlinked	0.766893
Sutterella wadsworthensis	Cluster_1003379__Cluster_774846	unlinked	0.755129
Sutterella wadsworthensis	Cluster_1003379__Cluster_78133	unlinked	0.749908
Sutterella wadsworthensis	Cluster_1003379__Cluster_789207	unlinked	0.635576
Sutterella wadsworthensis	Cluster_1003379__Cluster_794348	unlinked	0.704415
Sutterella wadsworthensis	Cluster_1003379__Cluster_802430	unlinked	0.763184
Sutterella wadsworthensis	Cluster_1003379__Cluster_806047	unlinked	0.542575
Sutterella wadsworthensis	Cluster_1003379__Cluster_81271	unlinked	0.702121
Sutterella wadsworthensis	Cluster_1003379__Cluster_825705	unlinked	0.696903
Sutterella wadsworthensis	Cluster_1003379__Cluster_827725	unlinked	0.758355
Sutterella wadsworthensis	Cluster_1003379__Cluster_832461	unlinked	0.807992
Sutterella wadsworthensis	Cluster_1003379__Cluster_840573	unlinked	0.671127
Sutterella wadsworthensis	Cluster_1003379__Cluster_860694	unlinked	0.697972
Sutterella wadsworthensis	Cluster_1003379__Cluster_861144	unlinked	0.770508
Sutterella wadsworthensis	Cluster_1003379__Cluster_865535	unlinked	0.729717
Sutterella wadsworthensis	Cluster_1003379__Cluster_866198	unlinked	0.713002
Sutterella wadsworthensis	Cluster_1003379__Cluster_877426	unlinked	0.71783
Sutterella wadsworthensis	Cluster_1003379__Cluster_882658	unlinked	0.772119
Sutterella wadsworthensis	Cluster_1003379__Cluster_883942	unlinked	0.615546
Sutterella wadsworthensis	Cluster_1003379__Cluster_88898	unlinked	0.673156
Sutterella wadsworthensis	Cluster_1003379__Cluster_893340	unlinked	0.607693
Sutterella wadsworthensis	Cluster_1003379__Cluster_897053	unlinked	0.796081
Sutterella wadsworthensis	Cluster_1003379__Cluster_919297	unlinked	0.752641
Sutterella wadsworthensis	Cluster_1003379__Cluster_938145	unlinked	0.608222
Sutterella wadsworthensis	Cluster_1003379__Cluster_940213	unlinked	0.772067
Sutterella wadsworthensis	Cluster_1003379__Cluster_945509	unlinked	0.766758
Sutterella wadsworthensis	Cluster_1003379__Cluster_950121	unlinked	0.398631
Sutterella wadsworthensis	Cluster_1003379__Cluster_951914	unlinked	0.709955
Sutterella wadsworthensis	Cluster_1003379__Cluster_978980	unlinked	0.695051
Sutterella wadsworthensis	Cluster_1003379__Cluster_982365	unlinked	0.683091
Sutterella wadsworthensis	Cluster_1003379__Cluster_991451	unlinked	0.776014
Sutterella wadsworthensis	Cluster_1004171__Cluster_1006350	unlinked	0.762476
Sutterella wadsworthensis	Cluster_1004171__Cluster_1029727	unlinked	0.764246
Sutterella wadsworthensis	Cluster_1004171__Cluster_1030552	unlinked	0.719611
Sutterella wadsworthensis	Cluster_1004171__Cluster_1068335	unlinked	0.712847
Sutterella wadsworthensis	Cluster_1004171__Cluster_1094348	unlinked	0.773086
Sutterella wadsworthensis	Cluster_1004171__Cluster_1118531	linked	0.755355
Sutterella wadsworthensis	Cluster_1004171__Cluster_1120633	unlinked	0.722659
Sutterella wadsworthensis	Cluster_1004171__Cluster_1152671	unlinked	0.74897
Sutterella wadsworthensis	Cluster_1004171__Cluster_1155795	unlinked	0.783219
Sutterella wadsworthensis	Cluster_1004171__Cluster_1190476	unlinked	0.544049
Sutterella wadsworthensis	Cluster_1004171__Cluster_1193411	unlinked	0.185994
Sutterella wadsworthensis	Cluster_1004171__Cluster_1206654	unlinked	0.741567
Sutterella wadsworthensis	Cluster_1004171__Cluster_1210672	unlinked	0.485046
Sutterella wadsworthensis	Cluster_1004171__Cluster_1227476	unlinked	0.769882
Sutterella wadsworthensis	Cluster_1004171__Cluster_1243826	unlinked	0.651346
Sutterella wadsworthensis	Cluster_1004171__Cluster_1270693	unlinked	0.707082
Sutterella wadsworthensis	Cluster_1004171__Cluster_1278821	unlinked	0.753709
Sutterella wadsworthensis	Cluster_1004171__Cluster_1283520	unlinked	0.639529
Sutterella wadsworthensis	Cluster_1004171__Cluster_1299988	unlinked	0.727536
Sutterella wadsworthensis	Cluster_1004171__Cluster_1317857	unlinked	0.699083
Sutterella wadsworthensis	Cluster_1004171__Cluster_1318121	unlinked	0.547453
Sutterella wadsworthensis	Cluster_1004171__Cluster_1335183	unlinked	0.748919
Sutterella wadsworthensis	Cluster_1004171__Cluster_137395	unlinked	0.699815
Sutterella wadsworthensis	Cluster_1004171__Cluster_1374191	linked	0.619398
Sutterella wadsworthensis	Cluster_1004171__Cluster_1400612	unlinked	0.767623
Sutterella wadsworthensis	Cluster_1004171__Cluster_1420412	unlinked	0.701111
Sutterella wadsworthensis	Cluster_1004171__Cluster_1441122	unlinked	0.733518
Sutterella wadsworthensis	Cluster_1004171__Cluster_1469318	unlinked	0.777808
Sutterella wadsworthensis	Cluster_1004171__Cluster_147585	unlinked	0.618136
Sutterella wadsworthensis	Cluster_1004171__Cluster_1481276	unlinked	0.796805
Sutterella wadsworthensis	Cluster_1004171__Cluster_1481277	unlinked	0.742177
Sutterella wadsworthensis	Cluster_1004171__Cluster_1492119	unlinked	0.641537
Sutterella wadsworthensis	Cluster_1004171__Cluster_1500468	unlinked	0.62511
Sutterella wadsworthensis	Cluster_1004171__Cluster_1501532	unlinked	0.752265
Sutterella wadsworthensis	Cluster_1004171__Cluster_1524797	unlinked	0.754253
Sutterella wadsworthensis	Cluster_1004171__Cluster_154062	unlinked	0.731407
Sutterella wadsworthensis	Cluster_1004171__Cluster_1545189	unlinked	0.740074
Sutterella wadsworthensis	Cluster_1004171__Cluster_1560193	unlinked	0.717185
Sutterella wadsworthensis	Cluster_1004171__Cluster_156908	unlinked	0.745001
Sutterella wadsworthensis	Cluster_1004171__Cluster_1634685	unlinked	0.579763
Sutterella wadsworthensis	Cluster_1004171__Cluster_1651963	unlinked	0.588986
Sutterella wadsworthensis	Cluster_1004171__Cluster_200380	unlinked	0.136074
Sutterella wadsworthensis	Cluster_1004171__Cluster_235041	unlinked	0.727586
Sutterella wadsworthensis	Cluster_1004171__Cluster_300043	unlinked	0.761214
Sutterella wadsworthensis	Cluster_1004171__Cluster_301765	unlinked	0.736565
Sutterella wadsworthensis	Cluster_1004171__Cluster_307189	unlinked	0.692999
Sutterella wadsworthensis	Cluster_1004171__Cluster_327360	unlinked	0.769798
Sutterella wadsworthensis	Cluster_1004171__Cluster_328441	unlinked	0.633347
Sutterella wadsworthensis	Cluster_1004171__Cluster_328716	unlinked	0.732375
Sutterella wadsworthensis	Cluster_1004171__Cluster_341593	unlinked	0.753209
Sutterella wadsworthensis	Cluster_1004171__Cluster_363216	unlinked	0.728841
Sutterella wadsworthensis	Cluster_1004171__Cluster_369514	unlinked	0.725611
Sutterella wadsworthensis	Cluster_1004171__Cluster_399081	unlinked	0.748073
Sutterella wadsworthensis	Cluster_1004171__Cluster_400056	unlinked	0.752221
Sutterella wadsworthensis	Cluster_1004171__Cluster_436712	unlinked	0.74885
Sutterella wadsworthensis	Cluster_1004171__Cluster_443674	unlinked	0.686385
Sutterella wadsworthensis	Cluster_1004171__Cluster_466910	unlinked	0.647044
Sutterella wadsworthensis	Cluster_1004171__Cluster_479393	unlinked	0.599649
Sutterella wadsworthensis	Cluster_1004171__Cluster_48009	unlinked	0.678757
Sutterella wadsworthensis	Cluster_1004171__Cluster_510629	unlinked	0.779916
Sutterella wadsworthensis	Cluster_1004171__Cluster_526402	unlinked	0.765244
Sutterella wadsworthensis	Cluster_1004171__Cluster_549324	unlinked	0.559464
Sutterella wadsworthensis	Cluster_1004171__Cluster_56135	unlinked	0.56935
Sutterella wadsworthensis	Cluster_1004171__Cluster_565702	unlinked	0.691359
Sutterella wadsworthensis	Cluster_1004171__Cluster_611661	unlinked	0.770592
Sutterella wadsworthensis	Cluster_1004171__Cluster_617323	unlinked	0.797869
Sutterella wadsworthensis	Cluster_1004171__Cluster_650277	unlinked	0.728147
Sutterella wadsworthensis	Cluster_1004171__Cluster_65643	unlinked	0.756713
Sutterella wadsworthensis	Cluster_1004171__Cluster_665256	unlinked	0.744513
Sutterella wadsworthensis	Cluster_1004171__Cluster_693224	unlinked	0.572223
Sutterella wadsworthensis	Cluster_1004171__Cluster_696339	unlinked	0.775892
Sutterella wadsworthensis	Cluster_1004171__Cluster_724257	unlinked	0.779426
Sutterella wadsworthensis	Cluster_1004171__Cluster_774844	unlinked	0.75257
Sutterella wadsworthensis	Cluster_1004171__Cluster_867595	unlinked	0.69551
Sutterella wadsworthensis	Cluster_1004171__Cluster_925319	unlinked	0.754629
Sutterella wadsworthensis	Cluster_1004171__Cluster_939695	unlinked	0.704381
Sutterella wadsworthensis	Cluster_1004171__Cluster_963183	unlinked	0.712831
Sutterella wadsworthensis	Cluster_1004200__Cluster_1059494	unlinked	0.606387
Sutterella wadsworthensis	Cluster_1004200__Cluster_1067416	unlinked	0.697316
Sutterella wadsworthensis	Cluster_1004200__Cluster_1092186	unlinked	0.597742
Sutterella wadsworthensis	Cluster_1004200__Cluster_1153437	unlinked	0.569215
Sutterella wadsworthensis	Cluster_1004200__Cluster_115484	unlinked	0.554861
Sutterella wadsworthensis	Cluster_1004200__Cluster_1179307	unlinked	0.545049
Sutterella wadsworthensis	Cluster_1004200__Cluster_1187867	unlinked	0.532749
Sutterella wadsworthensis	Cluster_1004200__Cluster_1222282	unlinked	0.567347
Sutterella wadsworthensis	Cluster_1004200__Cluster_1254926	unlinked	0.428898
Sutterella wadsworthensis	Cluster_1004200__Cluster_1258044	unlinked	0.431092
Sutterella wadsworthensis	Cluster_1004200__Cluster_1349853	unlinked	0.631244
Sutterella wadsworthensis	Cluster_1004200__Cluster_1372827	unlinked	0.682651
Sutterella wadsworthensis	Cluster_1004200__Cluster_137395	unlinked	0.733933
Sutterella wadsworthensis	Cluster_1004200__Cluster_1397128	unlinked	0.468128
Sutterella wadsworthensis	Cluster_1004200__Cluster_1400612	unlinked	0.640577
Sutterella wadsworthensis	Cluster_1004200__Cluster_1426771	unlinked	0.538416
Sutterella wadsworthensis	Cluster_1004200__Cluster_1428830	unlinked	0.400068
Sutterella wadsworthensis	Cluster_1004200__Cluster_1466584	unlinked	0.604733
Sutterella wadsworthensis	Cluster_1004200__Cluster_1467805	unlinked	0.681583
Sutterella wadsworthensis	Cluster_1004200__Cluster_1528970	unlinked	0.577813
Sutterella wadsworthensis	Cluster_1004200__Cluster_1546069	unlinked	0.44335
Sutterella wadsworthensis	Cluster_1004200__Cluster_1596773	unlinked	0.605992
Sutterella wadsworthensis	Cluster_1004200__Cluster_1655382	unlinked	0.673117
Sutterella wadsworthensis	Cluster_1004200__Cluster_172389	unlinked	0.543953
Sutterella wadsworthensis	Cluster_1004200__Cluster_188526	unlinked	0.555986
Sutterella wadsworthensis	Cluster_1004200__Cluster_18963	unlinked	0.555996
Sutterella wadsworthensis	Cluster_1004200__Cluster_211766	unlinked	0.670409
Sutterella wadsworthensis	Cluster_1004200__Cluster_224670	unlinked	0.59089
Sutterella wadsworthensis	Cluster_1004200__Cluster_228379	unlinked	0.64663
Sutterella wadsworthensis	Cluster_1004200__Cluster_245574	unlinked	0.645027
Sutterella wadsworthensis	Cluster_1004200__Cluster_263149	unlinked	0.624614
Sutterella wadsworthensis	Cluster_1004200__Cluster_264822	unlinked	0.353352
Sutterella wadsworthensis	Cluster_1004200__Cluster_288549	unlinked	0.704374
Sutterella wadsworthensis	Cluster_1004200__Cluster_290785	unlinked	0.636374
Sutterella wadsworthensis	Cluster_1004200__Cluster_299055	unlinked	0.607171
Sutterella wadsworthensis	Cluster_1004200__Cluster_349951	unlinked	0.690558
Sutterella wadsworthensis	Cluster_1004200__Cluster_387228	unlinked	0.398273
Sutterella wadsworthensis	Cluster_1004200__Cluster_408273	unlinked	0.6998
Sutterella wadsworthensis	Cluster_1004200__Cluster_421311	unlinked	0.619008
Sutterella wadsworthensis	Cluster_1004200__Cluster_429949	unlinked	0.653881
Sutterella wadsworthensis	Cluster_1004200__Cluster_441342	unlinked	0.687584
Sutterella wadsworthensis	Cluster_1004200__Cluster_448463	unlinked	0.683049
Sutterella wadsworthensis	Cluster_1004200__Cluster_451435	unlinked	0.647166
Sutterella wadsworthensis	Cluster_1004200__Cluster_463503	unlinked	0.421083
Sutterella wadsworthensis	Cluster_1004200__Cluster_52461	unlinked	0.662416
Sutterella wadsworthensis	Cluster_1004200__Cluster_526504	unlinked	0.342185
Sutterella wadsworthensis	Cluster_1004200__Cluster_620177	unlinked	0.640469
Sutterella wadsworthensis	Cluster_1004200__Cluster_631462	unlinked	0.480569
Sutterella wadsworthensis	Cluster_1004200__Cluster_644833	unlinked	0.598745
Sutterella wadsworthensis	Cluster_1004200__Cluster_658772	unlinked	0.672586
Sutterella wadsworthensis	Cluster_1004200__Cluster_674253	unlinked	0.631366
Sutterella wadsworthensis	Cluster_1004200__Cluster_675559	unlinked	0.651577
Sutterella wadsworthensis	Cluster_1004200__Cluster_72340	unlinked	0.655612
Sutterella wadsworthensis	Cluster_1004200__Cluster_725263	unlinked	0.657899
Sutterella wadsworthensis	Cluster_1004200__Cluster_740689	unlinked	0.48738
Sutterella wadsworthensis	Cluster_1004200__Cluster_774017	unlinked	0.669051
Sutterella wadsworthensis	Cluster_1004200__Cluster_778204	unlinked	0.703848
Sutterella wadsworthensis	Cluster_1004200__Cluster_798140	unlinked	0.481724
Sutterella wadsworthensis	Cluster_1004200__Cluster_825304	unlinked	0.591677
Sutterella wadsworthensis	Cluster_1004200__Cluster_826726	unlinked	0.587765
Sutterella wadsworthensis	Cluster_1004200__Cluster_833524	unlinked	0.557786
Sutterella wadsworthensis	Cluster_1004200__Cluster_888705	unlinked	0.673093
Sutterella wadsworthensis	Cluster_1004200__Cluster_916139	unlinked	0.253788
Sutterella wadsworthensis	Cluster_1004200__Cluster_935449	unlinked	0.42486
Sutterella wadsworthensis	Cluster_1004200__Cluster_938975	unlinked	0.679302
Sutterella wadsworthensis	Cluster_1004659__Cluster_1008635	unlinked	0.411983
Sutterella wadsworthensis	Cluster_1004659__Cluster_1012627	unlinked	0.646184
Sutterella wadsworthensis	Cluster_1004659__Cluster_1014257	unlinked	0.621612
Sutterella wadsworthensis	Cluster_1004659__Cluster_10157	unlinked	0.598426
Sutterella wadsworthensis	Cluster_1004659__Cluster_1024191	unlinked	0.597758
Sutterella wadsworthensis	Cluster_1004659__Cluster_1026809	unlinked	0.603547
Sutterella wadsworthensis	Cluster_1004659__Cluster_1059494	unlinked	0.597466
Sutterella wadsworthensis	Cluster_1004659__Cluster_107209	unlinked	0.605633
Sutterella wadsworthensis	Cluster_1004659__Cluster_1087284	unlinked	0.672869
Sutterella wadsworthensis	Cluster_1004659__Cluster_1090854	unlinked	0.347455
Sutterella wadsworthensis	Cluster_1004659__Cluster_1104326	unlinked	0.620062
Sutterella wadsworthensis	Cluster_1004659__Cluster_1118501	linked	0.644873
Sutterella wadsworthensis	Cluster_1004659__Cluster_1127210	unlinked	0.285523
Sutterella wadsworthensis	Cluster_1004659__Cluster_1129362	unlinked	0.634431
Sutterella wadsworthensis	Cluster_1004659__Cluster_1130771	unlinked	0.609556
Sutterella wadsworthensis	Cluster_1004659__Cluster_1152671	unlinked	0.663446
Sutterella wadsworthensis	Cluster_1004659__Cluster_1208001	unlinked	0.600976
Sutterella wadsworthensis	Cluster_1004659__Cluster_1245707	unlinked	0.594631
Sutterella wadsworthensis	Cluster_1004659__Cluster_1246494	unlinked	0.20552
Sutterella wadsworthensis	Cluster_1004659__Cluster_1247743	unlinked	0.655191
Sutterella wadsworthensis	Cluster_1004659__Cluster_129356	unlinked	0.573825
Sutterella wadsworthensis	Cluster_1004659__Cluster_1299988	unlinked	0.655826
Sutterella wadsworthensis	Cluster_1004659__Cluster_1353131	unlinked	0.339521
Sutterella wadsworthensis	Cluster_1004659__Cluster_1357355	unlinked	0.522634
Sutterella wadsworthensis	Cluster_1004659__Cluster_135939	unlinked	0.57236
Sutterella wadsworthensis	Cluster_1004659__Cluster_1367888	linked	0.640271
Sutterella wadsworthensis	Cluster_1004659__Cluster_1391111	unlinked	0.652846
Sutterella wadsworthensis	Cluster_1004659__Cluster_1400612	unlinked	0.679046
Sutterella wadsworthensis	Cluster_1004659__Cluster_1422562	unlinked	0.669753
Sutterella wadsworthensis	Cluster_1004659__Cluster_1422564	unlinked	0.636023
Sutterella wadsworthensis	Cluster_1004659__Cluster_1437368	unlinked	0.586507
Sutterella wadsworthensis	Cluster_1004659__Cluster_1437370	unlinked	0.585146
Sutterella wadsworthensis	Cluster_1004659__Cluster_1469318	unlinked	0.634717
Sutterella wadsworthensis	Cluster_1004659__Cluster_1483070	unlinked	0.552129
Sutterella wadsworthensis	Cluster_1004659__Cluster_1500466	unlinked	0.632441
Sutterella wadsworthensis	Cluster_1004659__Cluster_1510135	unlinked	0.655245
Sutterella wadsworthensis	Cluster_1004659__Cluster_1516637	unlinked	0.613426
Sutterella wadsworthensis	Cluster_1004659__Cluster_1529881	unlinked	0.540767
Sutterella wadsworthensis	Cluster_1004659__Cluster_1534466	unlinked	0.665135
Sutterella wadsworthensis	Cluster_1004659__Cluster_1539870	unlinked	0.501662
Sutterella wadsworthensis	Cluster_1004659__Cluster_1543310	unlinked	0.670691
Sutterella wadsworthensis	Cluster_1004659__Cluster_157923	unlinked	0.567129
Sutterella wadsworthensis	Cluster_1004659__Cluster_1584930	unlinked	0.594743
Sutterella wadsworthensis	Cluster_1004659__Cluster_1596773	unlinked	0.579454
Sutterella wadsworthensis	Cluster_1004659__Cluster_1614364	unlinked	0.5867
Sutterella wadsworthensis	Cluster_1004659__Cluster_1616379	unlinked	0.636387
Sutterella wadsworthensis	Cluster_1004659__Cluster_1622466	unlinked	0.68287
Sutterella wadsworthensis	Cluster_1004659__Cluster_1625364	unlinked	0.63559
Sutterella wadsworthensis	Cluster_1004659__Cluster_1634407	unlinked	0.690069
Sutterella wadsworthensis	Cluster_1004659__Cluster_1643322	unlinked	0.574484
Sutterella wadsworthensis	Cluster_1004659__Cluster_171104	unlinked	0.592792
Sutterella wadsworthensis	Cluster_1004659__Cluster_185435	unlinked	0.505492
Sutterella wadsworthensis	Cluster_1004659__Cluster_18963	unlinked	0.546826
Sutterella wadsworthensis	Cluster_1004659__Cluster_202536	unlinked	0.633541
Sutterella wadsworthensis	Cluster_1004659__Cluster_211114	unlinked	0.584963
Sutterella wadsworthensis	Cluster_1004659__Cluster_226794	unlinked	0.575047
Sutterella wadsworthensis	Cluster_1004659__Cluster_237470	unlinked	0.467219
Sutterella wadsworthensis	Cluster_1004659__Cluster_237783	unlinked	0.645106
Sutterella wadsworthensis	Cluster_1004659__Cluster_239007	unlinked	0.626743
Sutterella wadsworthensis	Cluster_1004659__Cluster_243934	unlinked	0.628777
Sutterella wadsworthensis	Cluster_1004659__Cluster_250864	unlinked	0.428987
Sutterella wadsworthensis	Cluster_1004659__Cluster_262761	unlinked	0.624087
Sutterella wadsworthensis	Cluster_1004659__Cluster_265986	unlinked	0.662293
Sutterella wadsworthensis	Cluster_1004659__Cluster_271569	unlinked	0.646146
Sutterella wadsworthensis	Cluster_1004659__Cluster_288549	unlinked	0.682026
Sutterella wadsworthensis	Cluster_1004659__Cluster_301515	unlinked	0.631528
Sutterella wadsworthensis	Cluster_1004659__Cluster_329868	unlinked	0.522896
Sutterella wadsworthensis	Cluster_1004659__Cluster_335836	unlinked	0.568076
Sutterella wadsworthensis	Cluster_1004659__Cluster_386647	unlinked	0.647519
Sutterella wadsworthensis	Cluster_1004659__Cluster_417470	unlinked	0.686362
Sutterella wadsworthensis	Cluster_1004659__Cluster_424208	unlinked	0.583448
Sutterella wadsworthensis	Cluster_1004659__Cluster_425629	unlinked	0.606834
Sutterella wadsworthensis	Cluster_1004659__Cluster_447399	unlinked	0.502567
Sutterella wadsworthensis	Cluster_1004659__Cluster_512247	unlinked	0.60987
Sutterella wadsworthensis	Cluster_1004659__Cluster_524394	unlinked	0.605429
Sutterella wadsworthensis	Cluster_1004659__Cluster_526402	unlinked	0.677438
Sutterella wadsworthensis	Cluster_1004659__Cluster_529089	unlinked	0.618509
Sutterella wadsworthensis	Cluster_1004659__Cluster_545448	unlinked	0.600949
Sutterella wadsworthensis	Cluster_1004659__Cluster_562015	unlinked	0.620343
Sutterella wadsworthensis	Cluster_1004659__Cluster_580706	unlinked	0.618144
Sutterella wadsworthensis	Cluster_1004659__Cluster_589385	unlinked	0.172934
Sutterella wadsworthensis	Cluster_1004659__Cluster_592169	unlinked	0.651235
Sutterella wadsworthensis	Cluster_1004659__Cluster_596099	unlinked	0.536074
Sutterella wadsworthensis	Cluster_1004659__Cluster_599773	unlinked	0.457835
Sutterella wadsworthensis	Cluster_1004659__Cluster_615586	unlinked	0.641988
Sutterella wadsworthensis	Cluster_1004659__Cluster_653040	unlinked	0.582342
Sutterella wadsworthensis	Cluster_1004659__Cluster_673138	unlinked	0.648469
Sutterella wadsworthensis	Cluster_1004659__Cluster_675559	unlinked	0.643903
Sutterella wadsworthensis	Cluster_1004659__Cluster_686553	unlinked	0.422499
Sutterella wadsworthensis	Cluster_1004659__Cluster_720203	unlinked	0.575407
Sutterella wadsworthensis	Cluster_1004659__Cluster_737144	unlinked	0.623368
Sutterella wadsworthensis	Cluster_1004659__Cluster_758610	unlinked	0.608519
Sutterella wadsworthensis	Cluster_1004659__Cluster_771074	unlinked	0.312188
Sutterella wadsworthensis	Cluster_1004659__Cluster_794349	unlinked	0.653692
Sutterella wadsworthensis	Cluster_1004659__Cluster_798140	unlinked	0.26643
Sutterella wadsworthensis	Cluster_1004659__Cluster_80233	unlinked	0.586452
Sutterella wadsworthensis	Cluster_1004659__Cluster_802690	unlinked	0.609858
Sutterella wadsworthensis	Cluster_1004659__Cluster_806164	unlinked	0.639987
Sutterella wadsworthensis	Cluster_1004659__Cluster_81351	unlinked	0.638747
Sutterella wadsworthensis	Cluster_1004659__Cluster_827725	unlinked	0.624182
Sutterella wadsworthensis	Cluster_1004659__Cluster_828791	unlinked	0.638802
Sutterella wadsworthensis	Cluster_1004659__Cluster_833524	unlinked	0.583089
Sutterella wadsworthensis	Cluster_1004659__Cluster_834558	unlinked	0.657349
Sutterella wadsworthensis	Cluster_1004659__Cluster_864135	unlinked	0.534454
Sutterella wadsworthensis	Cluster_1004659__Cluster_869040	unlinked	0.575209
Sutterella wadsworthensis	Cluster_1004659__Cluster_87121	unlinked	0.4444
Sutterella wadsworthensis	Cluster_1004659__Cluster_897053	unlinked	0.716218
Sutterella wadsworthensis	Cluster_1004659__Cluster_905898	unlinked	0.65644
Sutterella wadsworthensis	Cluster_1004659__Cluster_910519	unlinked	0.646432
Sutterella wadsworthensis	Cluster_1004659__Cluster_917363	unlinked	0.660789
Sutterella wadsworthensis	Cluster_1004659__Cluster_924876	unlinked	0.683043
Sutterella wadsworthensis	Cluster_1004659__Cluster_932919	unlinked	0.634725
Sutterella wadsworthensis	Cluster_1004659__Cluster_935449	unlinked	0.505277
Sutterella wadsworthensis	Cluster_1004659__Cluster_936584	unlinked	0.567507
Sutterella wadsworthensis	Cluster_1004659__Cluster_943389	unlinked	0.593135
Sutterella wadsworthensis	Cluster_1004659__Cluster_966260	unlinked	0.682898
Sutterella wadsworthensis	Cluster_1004659__Cluster_980938	unlinked	0.661791
Sutterella wadsworthensis	Cluster_1004749__Cluster_1033225	unlinked	0.362976
Sutterella wadsworthensis	Cluster_1004749__Cluster_1038659	unlinked	0.309675
Sutterella wadsworthensis	Cluster_1004749__Cluster_1065485	unlinked	0.361267
Sutterella wadsworthensis	Cluster_1004749__Cluster_1120633	unlinked	0.398925
Sutterella wadsworthensis	Cluster_1004749__Cluster_1132035	unlinked	0.438238
Sutterella wadsworthensis	Cluster_1004749__Cluster_1165278	unlinked	0.41757
Sutterella wadsworthensis	Cluster_1004749__Cluster_119252	unlinked	0.196947
Sutterella wadsworthensis	Cluster_1004749__Cluster_1193411	unlinked	0.305652
Sutterella wadsworthensis	Cluster_1004749__Cluster_1230470	unlinked	0.422647
Sutterella wadsworthensis	Cluster_1004749__Cluster_1321936	unlinked	0.447987
Sutterella wadsworthensis	Cluster_1004749__Cluster_1357554	unlinked	0.32537
Sutterella wadsworthensis	Cluster_1004749__Cluster_135939	unlinked	0.444527
Sutterella wadsworthensis	Cluster_1004749__Cluster_1400359	unlinked	0.442917
Sutterella wadsworthensis	Cluster_1004749__Cluster_1610110	unlinked	0.392669
Sutterella wadsworthensis	Cluster_1004749__Cluster_168994	unlinked	0.335786
Sutterella wadsworthensis	Cluster_1004749__Cluster_171747	unlinked	0.0814708
Sutterella wadsworthensis	Cluster_1004749__Cluster_171748	unlinked	0.0859723
Sutterella wadsworthensis	Cluster_1004749__Cluster_173796	unlinked	0.383421
Sutterella wadsworthensis	Cluster_1004749__Cluster_255952	unlinked	0.237554
Sutterella wadsworthensis	Cluster_1004749__Cluster_289997	unlinked	0.746187
Sutterella wadsworthensis	Cluster_1004749__Cluster_346701	unlinked	0.236833
Sutterella wadsworthensis	Cluster_1004749__Cluster_389584	unlinked	0.428949
Sutterella wadsworthensis	Cluster_1004749__Cluster_465961	unlinked	0.259963
Sutterella wadsworthensis	Cluster_1004749__Cluster_473352	unlinked	0.286217
Sutterella wadsworthensis	Cluster_1004749__Cluster_476897	unlinked	0.28797
Sutterella wadsworthensis	Cluster_1004749__Cluster_511940	unlinked	0.44975
Sutterella wadsworthensis	Cluster_1004749__Cluster_563021	unlinked	0.418369
Sutterella wadsworthensis	Cluster_1004749__Cluster_56381	unlinked	0.454543
Sutterella wadsworthensis	Cluster_1004749__Cluster_571126	unlinked	0.202729
Sutterella wadsworthensis	Cluster_1004749__Cluster_773216	unlinked	0.446185
Sutterella wadsworthensis	Cluster_1004749__Cluster_845505	unlinked	0.331568
Sutterella wadsworthensis	Cluster_1004749__Cluster_853203	unlinked	0.40228
Sutterella wadsworthensis	Cluster_1004749__Cluster_917939	unlinked	0.206735
Sutterella wadsworthensis	Cluster_1004749__Cluster_918347	unlinked	0.553701
Sutterella wadsworthensis	Cluster_1004749__Cluster_93087	unlinked	0.432812
Sutterella wadsworthensis	Cluster_1004749__Cluster_96760	unlinked	0.215092
Sutterella wadsworthensis	Cluster_100508__Cluster_1006350	unlinked	0.88469
Sutterella wadsworthensis	Cluster_100508__Cluster_1007387	unlinked	0.849609
Sutterella wadsworthensis	Cluster_100508__Cluster_1012394	unlinked	0.807347
Sutterella wadsworthensis	Cluster_100508__Cluster_1014257	unlinked	0.816378
Sutterella wadsworthensis	Cluster_100508__Cluster_1016667	unlinked	0.602386
Sutterella wadsworthensis	Cluster_100508__Cluster_1019562	unlinked	0.874467
Sutterella wadsworthensis	Cluster_100508__Cluster_1025257	unlinked	0.621845
Sutterella wadsworthensis	Cluster_100508__Cluster_1026809	unlinked	0.766926
Sutterella wadsworthensis	Cluster_100508__Cluster_1028531	unlinked	0.806817
Sutterella wadsworthensis	Cluster_100508__Cluster_103194	unlinked	0.75804
Sutterella wadsworthensis	Cluster_100508__Cluster_1042285	unlinked	0.84686
Sutterella wadsworthensis	Cluster_100508__Cluster_1050171	unlinked	0.82502
Sutterella wadsworthensis	Cluster_100508__Cluster_1059494	unlinked	0.709642
Sutterella wadsworthensis	Cluster_100508__Cluster_1063302	linked	0.868437
Sutterella wadsworthensis	Cluster_100508__Cluster_1068335	unlinked	0.710605
Sutterella wadsworthensis	Cluster_100508__Cluster_1069353	unlinked	0.725501
Sutterella wadsworthensis	Cluster_100508__Cluster_108608	unlinked	0.784664
Sutterella wadsworthensis	Cluster_100508__Cluster_1087279	unlinked	0.87304
Sutterella wadsworthensis	Cluster_100508__Cluster_1100260	unlinked	0.671823
Sutterella wadsworthensis	Cluster_100508__Cluster_1102861	unlinked	0.876207
Sutterella wadsworthensis	Cluster_100508__Cluster_1103874	unlinked	0.855439
Sutterella wadsworthensis	Cluster_100508__Cluster_1104326	unlinked	0.747256
Sutterella wadsworthensis	Cluster_100508__Cluster_1117305	unlinked	0.855983
Sutterella wadsworthensis	Cluster_100508__Cluster_1129362	unlinked	0.855788
Sutterella wadsworthensis	Cluster_100508__Cluster_1129646	unlinked	0.700789
Sutterella wadsworthensis	Cluster_100508__Cluster_1157075	unlinked	0.839042
Sutterella wadsworthensis	Cluster_100508__Cluster_1158930	unlinked	0.551854
Sutterella wadsworthensis	Cluster_100508__Cluster_1162695	unlinked	0.877333
Sutterella wadsworthensis	Cluster_100508__Cluster_1164669	unlinked	0.835233
Sutterella wadsworthensis	Cluster_100508__Cluster_1169478	unlinked	0.771372
Sutterella wadsworthensis	Cluster_100508__Cluster_1169625	unlinked	0.869516
Sutterella wadsworthensis	Cluster_100508__Cluster_117933	unlinked	0.820785
Sutterella wadsworthensis	Cluster_100508__Cluster_1187053	unlinked	0.815045
Sutterella wadsworthensis	Cluster_100508__Cluster_1193924	unlinked	0.824354
Sutterella wadsworthensis	Cluster_100508__Cluster_119519	unlinked	0.904635
Sutterella wadsworthensis	Cluster_100508__Cluster_1196702	unlinked	0.689047
Sutterella wadsworthensis	Cluster_100508__Cluster_1200123	unlinked	0.852212
Sutterella wadsworthensis	Cluster_100508__Cluster_1206654	unlinked	0.880372
Sutterella wadsworthensis	Cluster_100508__Cluster_121196	unlinked	0.756201
Sutterella wadsworthensis	Cluster_100508__Cluster_121408	unlinked	0.804795
Sutterella wadsworthensis	Cluster_100508__Cluster_1220147	unlinked	0.782629
Sutterella wadsworthensis	Cluster_100508__Cluster_1220148	unlinked	0.725694
Sutterella wadsworthensis	Cluster_100508__Cluster_1223483	unlinked	0.797043
Sutterella wadsworthensis	Cluster_100508__Cluster_1226258	unlinked	0.834627
Sutterella wadsworthensis	Cluster_100508__Cluster_1227476	unlinked	0.839688
Sutterella wadsworthensis	Cluster_100508__Cluster_1233024	unlinked	0.851235
Sutterella wadsworthensis	Cluster_100508__Cluster_123955	unlinked	0.859293
Sutterella wadsworthensis	Cluster_100508__Cluster_124377	unlinked	0.837243
Sutterella wadsworthensis	Cluster_100508__Cluster_1245707	unlinked	0.74049
Sutterella wadsworthensis	Cluster_100508__Cluster_1246610	unlinked	0.88595
Sutterella wadsworthensis	Cluster_100508__Cluster_1247743	unlinked	0.761324
Sutterella wadsworthensis	Cluster_100508__Cluster_1248630	unlinked	0.859148
Sutterella wadsworthensis	Cluster_100508__Cluster_1276041	linked	0.166744
Sutterella wadsworthensis	Cluster_100508__Cluster_1276218	unlinked	0.878237
Sutterella wadsworthensis	Cluster_100508__Cluster_1276916	linked	0.830428
Sutterella wadsworthensis	Cluster_100508__Cluster_1283200	unlinked	0.798677
Sutterella wadsworthensis	Cluster_100508__Cluster_129356	unlinked	0.79134
Sutterella wadsworthensis	Cluster_100508__Cluster_1298674	unlinked	0.848563
Sutterella wadsworthensis	Cluster_100508__Cluster_1299988	unlinked	0.846585
Sutterella wadsworthensis	Cluster_100508__Cluster_1310164	unlinked	0.788841
Sutterella wadsworthensis	Cluster_100508__Cluster_1321933	unlinked	0.787002
Sutterella wadsworthensis	Cluster_100508__Cluster_1330119	unlinked	0.895629
Sutterella wadsworthensis	Cluster_100508__Cluster_1338467	unlinked	0.861144
Sutterella wadsworthensis	Cluster_100508__Cluster_1339353	unlinked	0.742614
Sutterella wadsworthensis	Cluster_100508__Cluster_1345712	unlinked	0.858391
Sutterella wadsworthensis	Cluster_100508__Cluster_1352669	unlinked	0.882139
Sutterella wadsworthensis	Cluster_100508__Cluster_1353131	unlinked	0.47034
Sutterella wadsworthensis	Cluster_100508__Cluster_1353301	unlinked	0.877244
Sutterella wadsworthensis	Cluster_100508__Cluster_1367888	linked	0.868302
Sutterella wadsworthensis	Cluster_100508__Cluster_1375399	unlinked	0.673553
Sutterella wadsworthensis	Cluster_100508__Cluster_1400612	unlinked	0.844895
Sutterella wadsworthensis	Cluster_100508__Cluster_1417113	unlinked	0.836521
Sutterella wadsworthensis	Cluster_100508__Cluster_1418345	unlinked	0.813317
Sutterella wadsworthensis	Cluster_100508__Cluster_141939	unlinked	0.894771
Sutterella wadsworthensis	Cluster_100508__Cluster_1424134	unlinked	0.752947
Sutterella wadsworthensis	Cluster_100508__Cluster_1429535	unlinked	0.742191
Sutterella wadsworthensis	Cluster_100508__Cluster_1430966	unlinked	0.672188
Sutterella wadsworthensis	Cluster_100508__Cluster_1442337	unlinked	0.823098
Sutterella wadsworthensis	Cluster_100508__Cluster_147496	unlinked	0.789501
Sutterella wadsworthensis	Cluster_100508__Cluster_147585	unlinked	0.768464
Sutterella wadsworthensis	Cluster_100508__Cluster_1476332	unlinked	0.765209
Sutterella wadsworthensis	Cluster_100508__Cluster_1478873	unlinked	0.86057
Sutterella wadsworthensis	Cluster_100508__Cluster_1487359	unlinked	0.466278
Sutterella wadsworthensis	Cluster_100508__Cluster_1498729	linked	0.854396
Sutterella wadsworthensis	Cluster_100508__Cluster_150856	unlinked	0.752027
Sutterella wadsworthensis	Cluster_100508__Cluster_1516880	unlinked	0.681107
Sutterella wadsworthensis	Cluster_100508__Cluster_1524797	unlinked	0.892639
Sutterella wadsworthensis	Cluster_100508__Cluster_1529881	unlinked	0.734727
Sutterella wadsworthensis	Cluster_100508__Cluster_153706	unlinked	0.736424
Sutterella wadsworthensis	Cluster_100508__Cluster_154062	unlinked	0.873744
Sutterella wadsworthensis	Cluster_100508__Cluster_1543310	linked	0.885358
Sutterella wadsworthensis	Cluster_100508__Cluster_1557646	linked	0.846151
Sutterella wadsworthensis	Cluster_100508__Cluster_1561241	linked	0.836872
Sutterella wadsworthensis	Cluster_100508__Cluster_157923	unlinked	0.817737
Sutterella wadsworthensis	Cluster_100508__Cluster_1580189	unlinked	0.872342
Sutterella wadsworthensis	Cluster_100508__Cluster_1580550	unlinked	0.896739
Sutterella wadsworthensis	Cluster_100508__Cluster_1595730	unlinked	0.808194
Sutterella wadsworthensis	Cluster_100508__Cluster_1610966	unlinked	0.82126
Sutterella wadsworthensis	Cluster_100508__Cluster_161355	linked	0.870193
Sutterella wadsworthensis	Cluster_100508__Cluster_1616379	unlinked	0.856521
Sutterella wadsworthensis	Cluster_100508__Cluster_1622465	linked	0.87886
Sutterella wadsworthensis	Cluster_100508__Cluster_1622466	unlinked	0.852405
Sutterella wadsworthensis	Cluster_100508__Cluster_1622523	unlinked	0.829388
Sutterella wadsworthensis	Cluster_100508__Cluster_162605	unlinked	0.782921
Sutterella wadsworthensis	Cluster_100508__Cluster_1628699	unlinked	0.844656
Sutterella wadsworthensis	Cluster_100508__Cluster_1634407	unlinked	0.870207
Sutterella wadsworthensis	Cluster_100508__Cluster_1650767	unlinked	0.818866
Sutterella wadsworthensis	Cluster_100508__Cluster_169126	unlinked	0.84395
Sutterella wadsworthensis	Cluster_100508__Cluster_174291	unlinked	0.881275
Sutterella wadsworthensis	Cluster_100508__Cluster_183507	unlinked	0.748278
Sutterella wadsworthensis	Cluster_100508__Cluster_184150	unlinked	0.891477
Sutterella wadsworthensis	Cluster_100508__Cluster_192227	linked	0.741494
Sutterella wadsworthensis	Cluster_100508__Cluster_202276	unlinked	0.846526
Sutterella wadsworthensis	Cluster_100508__Cluster_202536	unlinked	0.795549
Sutterella wadsworthensis	Cluster_100508__Cluster_205958	unlinked	0.873419
Sutterella wadsworthensis	Cluster_100508__Cluster_206747	unlinked	0.834105
Sutterella wadsworthensis	Cluster_100508__Cluster_211766	unlinked	0.878513
Sutterella wadsworthensis	Cluster_100508__Cluster_216144	unlinked	0.786896
Sutterella wadsworthensis	Cluster_100508__Cluster_217592	unlinked	0.876531
Sutterella wadsworthensis	Cluster_100508__Cluster_226794	unlinked	0.756417
Sutterella wadsworthensis	Cluster_100508__Cluster_228379	unlinked	0.734825
Sutterella wadsworthensis	Cluster_100508__Cluster_242661	linked	0.865762
Sutterella wadsworthensis	Cluster_100508__Cluster_245573	linked	0.652339
Sutterella wadsworthensis	Cluster_100508__Cluster_265986	unlinked	0.798174
Sutterella wadsworthensis	Cluster_100508__Cluster_274736	unlinked	0.862986
Sutterella wadsworthensis	Cluster_100508__Cluster_301765	unlinked	0.880733
Sutterella wadsworthensis	Cluster_100508__Cluster_307853	unlinked	0.387837
Sutterella wadsworthensis	Cluster_100508__Cluster_317427	unlinked	0.8239
Sutterella wadsworthensis	Cluster_100508__Cluster_325206	unlinked	0.843442
Sutterella wadsworthensis	Cluster_100508__Cluster_3811	unlinked	0.0636026
Sutterella wadsworthensis	Cluster_100508__Cluster_387278	unlinked	0.842689
Sutterella wadsworthensis	Cluster_100508__Cluster_408274	unlinked	0.790336
Sutterella wadsworthensis	Cluster_100508__Cluster_414918	unlinked	0.819218
Sutterella wadsworthensis	Cluster_100508__Cluster_414919	unlinked	0.791673
Sutterella wadsworthensis	Cluster_100508__Cluster_424208	unlinked	0.827294
Sutterella wadsworthensis	Cluster_100508__Cluster_42483	unlinked	0.789511
Sutterella wadsworthensis	Cluster_100508__Cluster_425629	unlinked	0.751341
Sutterella wadsworthensis	Cluster_100508__Cluster_428521	unlinked	0.84005
Sutterella wadsworthensis	Cluster_100508__Cluster_438473	unlinked	0.808315
Sutterella wadsworthensis	Cluster_100508__Cluster_443673	unlinked	0.79128
Sutterella wadsworthensis	Cluster_100508__Cluster_445752	unlinked	0.87119
Sutterella wadsworthensis	Cluster_100508__Cluster_447399	unlinked	0.62158
Sutterella wadsworthensis	Cluster_100508__Cluster_459756	unlinked	0.882965
Sutterella wadsworthensis	Cluster_100508__Cluster_466738	unlinked	0.864202
Sutterella wadsworthensis	Cluster_100508__Cluster_476298	linked	0.85162
Sutterella wadsworthensis	Cluster_100508__Cluster_479393	unlinked	0.73131
Sutterella wadsworthensis	Cluster_100508__Cluster_510831	unlinked	0.702945
Sutterella wadsworthensis	Cluster_100508__Cluster_511940	unlinked	0.782369
Sutterella wadsworthensis	Cluster_100508__Cluster_51950	unlinked	0.723347
Sutterella wadsworthensis	Cluster_100508__Cluster_526402	unlinked	0.88763
Sutterella wadsworthensis	Cluster_100508__Cluster_550351	unlinked	0.858478
Sutterella wadsworthensis	Cluster_100508__Cluster_555788	unlinked	0.786696
Sutterella wadsworthensis	Cluster_100508__Cluster_567723	unlinked	0.839277
Sutterella wadsworthensis	Cluster_100508__Cluster_600801	unlinked	0.79913
Sutterella wadsworthensis	Cluster_100508__Cluster_611661	unlinked	0.860398
Sutterella wadsworthensis	Cluster_100508__Cluster_614791	unlinked	0.86948
Sutterella wadsworthensis	Cluster_100508__Cluster_615586	unlinked	0.859494
Sutterella wadsworthensis	Cluster_100508__Cluster_623292	unlinked	0.847284
Sutterella wadsworthensis	Cluster_100508__Cluster_626282	unlinked	0.860136
Sutterella wadsworthensis	Cluster_100508__Cluster_632037	unlinked	0.838866
Sutterella wadsworthensis	Cluster_100508__Cluster_632038	unlinked	0.839966
Sutterella wadsworthensis	Cluster_100508__Cluster_649082	unlinked	0.827903
Sutterella wadsworthensis	Cluster_100508__Cluster_649083	unlinked	0.768765
Sutterella wadsworthensis	Cluster_100508__Cluster_653040	unlinked	0.581035
Sutterella wadsworthensis	Cluster_100508__Cluster_65643	unlinked	0.873311
Sutterella wadsworthensis	Cluster_100508__Cluster_658770	unlinked	0.857329
Sutterella wadsworthensis	Cluster_100508__Cluster_665979	unlinked	0.7848
Sutterella wadsworthensis	Cluster_100508__Cluster_668811	unlinked	0.761935
Sutterella wadsworthensis	Cluster_100508__Cluster_675559	unlinked	0.865216
Sutterella wadsworthensis	Cluster_100508__Cluster_676879	unlinked	0.823544
Sutterella wadsworthensis	Cluster_100508__Cluster_682598	unlinked	0.832499
Sutterella wadsworthensis	Cluster_100508__Cluster_686232	unlinked	0.713523
Sutterella wadsworthensis	Cluster_100508__Cluster_692720	unlinked	0.845063
Sutterella wadsworthensis	Cluster_100508__Cluster_707308	unlinked	0.807767
Sutterella wadsworthensis	Cluster_100508__Cluster_735949	unlinked	0.678323
Sutterella wadsworthensis	Cluster_100508__Cluster_736406	unlinked	0.784775
Sutterella wadsworthensis	Cluster_100508__Cluster_737144	unlinked	0.8251
Sutterella wadsworthensis	Cluster_100508__Cluster_744234	unlinked	0.662846
Sutterella wadsworthensis	Cluster_100508__Cluster_745344	unlinked	0.773161
Sutterella wadsworthensis	Cluster_100508__Cluster_75771	unlinked	0.832173
Sutterella wadsworthensis	Cluster_100508__Cluster_761242	unlinked	0.89403
Sutterella wadsworthensis	Cluster_100508__Cluster_78133	unlinked	0.842609
Sutterella wadsworthensis	Cluster_100508__Cluster_78372	unlinked	0.836913
Sutterella wadsworthensis	Cluster_100508__Cluster_80233	unlinked	0.797444
Sutterella wadsworthensis	Cluster_100508__Cluster_802430	unlinked	0.855566
Sutterella wadsworthensis	Cluster_100508__Cluster_81271	unlinked	0.793331
Sutterella wadsworthensis	Cluster_100508__Cluster_820209	unlinked	0.832618
Sutterella wadsworthensis	Cluster_100508__Cluster_828791	unlinked	0.804097
Sutterella wadsworthensis	Cluster_100508__Cluster_847569	unlinked	0.868444
Sutterella wadsworthensis	Cluster_100508__Cluster_861144	unlinked	0.85998
Sutterella wadsworthensis	Cluster_100508__Cluster_861380	unlinked	0.869741
Sutterella wadsworthensis	Cluster_100508__Cluster_865535	unlinked	0.841555
Sutterella wadsworthensis	Cluster_100508__Cluster_869040	unlinked	0.697169
Sutterella wadsworthensis	Cluster_100508__Cluster_87121	unlinked	0.603446
Sutterella wadsworthensis	Cluster_100508__Cluster_882992	linked	0.852786
Sutterella wadsworthensis	Cluster_100508__Cluster_890854	unlinked	0.90683
Sutterella wadsworthensis	Cluster_100508__Cluster_893033	unlinked	0.712637
Sutterella wadsworthensis	Cluster_100508__Cluster_893274	unlinked	0.867275
Sutterella wadsworthensis	Cluster_100508__Cluster_90065	unlinked	0.884781
Sutterella wadsworthensis	Cluster_100508__Cluster_910519	unlinked	0.849637
Sutterella wadsworthensis	Cluster_100508__Cluster_915600	unlinked	0.809275
Sutterella wadsworthensis	Cluster_100508__Cluster_928586	unlinked	0.821625
Sutterella wadsworthensis	Cluster_100508__Cluster_930701	unlinked	0.583559
Sutterella wadsworthensis	Cluster_100508__Cluster_932919	unlinked	0.837174
Sutterella wadsworthensis	Cluster_100508__Cluster_939423	unlinked	0.775327
Sutterella wadsworthensis	Cluster_100508__Cluster_945899	unlinked	0.833298
Sutterella wadsworthensis	Cluster_100508__Cluster_945900	linked	0.843052
Sutterella wadsworthensis	Cluster_100508__Cluster_951914	unlinked	0.745556
Sutterella wadsworthensis	Cluster_100508__Cluster_954453	unlinked	0.851078
Sutterella wadsworthensis	Cluster_100508__Cluster_956710	unlinked	0.827764
Sutterella wadsworthensis	Cluster_100508__Cluster_956741	unlinked	0.908911
Sutterella wadsworthensis	Cluster_100508__Cluster_96701	unlinked	0.76671
Sutterella wadsworthensis	Cluster_100508__Cluster_971326	unlinked	0.838999
Sutterella wadsworthensis	Cluster_100508__Cluster_978980	unlinked	0.799784
Sutterella wadsworthensis	Cluster_100508__Cluster_983027	unlinked	0.813435
Sutterella wadsworthensis	Cluster_100508__Cluster_991590	unlinked	0.689387
Sutterella wadsworthensis	Cluster_100508__Cluster_994671	unlinked	0.786662
Sutterella wadsworthensis	Cluster_100508__Cluster_999901	unlinked	0.718719
Sutterella wadsworthensis	Cluster_1005310__Cluster_1006350	unlinked	0.817395
Sutterella wadsworthensis	Cluster_1005310__Cluster_1019562	unlinked	0.806319
Sutterella wadsworthensis	Cluster_1005310__Cluster_1030553	unlinked	0.825103
Sutterella wadsworthensis	Cluster_1005310__Cluster_1033225	unlinked	0.754849
Sutterella wadsworthensis	Cluster_1005310__Cluster_1036888	unlinked	0.831152
Sutterella wadsworthensis	Cluster_1005310__Cluster_105400	unlinked	0.524661
Sutterella wadsworthensis	Cluster_1005310__Cluster_1086078	unlinked	0.812328
Sutterella wadsworthensis	Cluster_1005310__Cluster_108608	unlinked	0.730294
Sutterella wadsworthensis	Cluster_1005310__Cluster_1090854	unlinked	0.367869
Sutterella wadsworthensis	Cluster_1005310__Cluster_1094973	unlinked	0.506524
Sutterella wadsworthensis	Cluster_1005310__Cluster_1095945	unlinked	0.77937
Sutterella wadsworthensis	Cluster_1005310__Cluster_1106728	unlinked	0.805405
Sutterella wadsworthensis	Cluster_1005310__Cluster_1118531	unlinked	0.764493
Sutterella wadsworthensis	Cluster_1005310__Cluster_1133573	unlinked	0.560865
Sutterella wadsworthensis	Cluster_1005310__Cluster_1141067	unlinked	0.501618
Sutterella wadsworthensis	Cluster_1005310__Cluster_1155795	unlinked	0.828593
Sutterella wadsworthensis	Cluster_1005310__Cluster_1168073	unlinked	0.81831
Sutterella wadsworthensis	Cluster_1005310__Cluster_1193765	unlinked	0.669502
Sutterella wadsworthensis	Cluster_1005310__Cluster_1193924	unlinked	0.763455
Sutterella wadsworthensis	Cluster_1005310__Cluster_1206654	unlinked	0.793905
Sutterella wadsworthensis	Cluster_1005310__Cluster_1220147	unlinked	0.693588
Sutterella wadsworthensis	Cluster_1005310__Cluster_1237654	unlinked	0.805401
Sutterella wadsworthensis	Cluster_1005310__Cluster_1240337	unlinked	0.776049
Sutterella wadsworthensis	Cluster_1005310__Cluster_1247743	unlinked	0.718346
Sutterella wadsworthensis	Cluster_1005310__Cluster_1252350	unlinked	0.727096
Sutterella wadsworthensis	Cluster_1005310__Cluster_129356	unlinked	0.729402
Sutterella wadsworthensis	Cluster_1005310__Cluster_1299216	unlinked	0.777568
Sutterella wadsworthensis	Cluster_1005310__Cluster_1307970	unlinked	0.756896
Sutterella wadsworthensis	Cluster_1005310__Cluster_1308360	unlinked	0.790958
Sutterella wadsworthensis	Cluster_1005310__Cluster_1321936	unlinked	0.773143
Sutterella wadsworthensis	Cluster_1005310__Cluster_1324517	unlinked	0.711079
Sutterella wadsworthensis	Cluster_1005310__Cluster_1332517	unlinked	0.794831
Sutterella wadsworthensis	Cluster_1005310__Cluster_1335182	unlinked	0.704552
Sutterella wadsworthensis	Cluster_1005310__Cluster_1344969	unlinked	0.680728
Sutterella wadsworthensis	Cluster_1005310__Cluster_1345717	unlinked	0.774452
Sutterella wadsworthensis	Cluster_1005310__Cluster_1353131	unlinked	0.465574
Sutterella wadsworthensis	Cluster_1005310__Cluster_1354495	unlinked	0.796126
Sutterella wadsworthensis	Cluster_1005310__Cluster_1355388	unlinked	0.825851
Sutterella wadsworthensis	Cluster_1005310__Cluster_139141	unlinked	0.794841
Sutterella wadsworthensis	Cluster_1005310__Cluster_1430963	unlinked	0.788702
Sutterella wadsworthensis	Cluster_1005310__Cluster_1442337	unlinked	0.784355
Sutterella wadsworthensis	Cluster_1005310__Cluster_1481276	unlinked	0.787554
Sutterella wadsworthensis	Cluster_1005310__Cluster_1508684	unlinked	0.41019
Sutterella wadsworthensis	Cluster_1005310__Cluster_1511267	unlinked	0.66008
Sutterella wadsworthensis	Cluster_1005310__Cluster_1520172	unlinked	0.727217
Sutterella wadsworthensis	Cluster_1005310__Cluster_1523453	unlinked	0.812321
Sutterella wadsworthensis	Cluster_1005310__Cluster_152563	unlinked	0.606848
Sutterella wadsworthensis	Cluster_1005310__Cluster_1534466	unlinked	0.814612
Sutterella wadsworthensis	Cluster_1005310__Cluster_1539279	unlinked	0.670197
Sutterella wadsworthensis	Cluster_1005310__Cluster_1543310	unlinked	0.829861
Sutterella wadsworthensis	Cluster_1005310__Cluster_1555357	unlinked	0.590096
Sutterella wadsworthensis	Cluster_1005310__Cluster_1558025	unlinked	0.796572
Sutterella wadsworthensis	Cluster_1005310__Cluster_1569358	unlinked	0.70768
Sutterella wadsworthensis	Cluster_1005310__Cluster_1572163	unlinked	0.767175
Sutterella wadsworthensis	Cluster_1005310__Cluster_1580550	unlinked	0.843345
Sutterella wadsworthensis	Cluster_1005310__Cluster_1582839	unlinked	0.731716
Sutterella wadsworthensis	Cluster_1005310__Cluster_1650767	unlinked	0.784375
Sutterella wadsworthensis	Cluster_1005310__Cluster_1663090	unlinked	0.70301
Sutterella wadsworthensis	Cluster_1005310__Cluster_168346	unlinked	0.782445
Sutterella wadsworthensis	Cluster_1005310__Cluster_178088	unlinked	0.74629
Sutterella wadsworthensis	Cluster_1005310__Cluster_187806	unlinked	0.768032
Sutterella wadsworthensis	Cluster_1005310__Cluster_202276	unlinked	0.737406
Sutterella wadsworthensis	Cluster_1005310__Cluster_211114	unlinked	0.712745
Sutterella wadsworthensis	Cluster_1005310__Cluster_211766	unlinked	0.771236
Sutterella wadsworthensis	Cluster_1005310__Cluster_226794	unlinked	0.7098
Sutterella wadsworthensis	Cluster_1005310__Cluster_235992	unlinked	0.703665
Sutterella wadsworthensis	Cluster_1005310__Cluster_248235	unlinked	0.407593
Sutterella wadsworthensis	Cluster_1005310__Cluster_274736	unlinked	0.808426
Sutterella wadsworthensis	Cluster_1005310__Cluster_288986	unlinked	0.586912
Sutterella wadsworthensis	Cluster_1005310__Cluster_292377	unlinked	0.794886
Sutterella wadsworthensis	Cluster_1005310__Cluster_295925	unlinked	0.607489
Sutterella wadsworthensis	Cluster_1005310__Cluster_300043	unlinked	0.660309
Sutterella wadsworthensis	Cluster_1005310__Cluster_303357	unlinked	0.801672
Sutterella wadsworthensis	Cluster_1005310__Cluster_307853	unlinked	0.394955
Sutterella wadsworthensis	Cluster_1005310__Cluster_324564	unlinked	0.765988
Sutterella wadsworthensis	Cluster_1005310__Cluster_327360	unlinked	0.763773
Sutterella wadsworthensis	Cluster_1005310__Cluster_350539	unlinked	0.706994
Sutterella wadsworthensis	Cluster_1005310__Cluster_370275	unlinked	0.776298
Sutterella wadsworthensis	Cluster_1005310__Cluster_377186	unlinked	0.400384
Sutterella wadsworthensis	Cluster_1005310__Cluster_396784	unlinked	0.748426
Sutterella wadsworthensis	Cluster_1005310__Cluster_399081	unlinked	0.808449
Sutterella wadsworthensis	Cluster_1005310__Cluster_401583	unlinked	0.741329
Sutterella wadsworthensis	Cluster_1005310__Cluster_408268	unlinked	0.809419
Sutterella wadsworthensis	Cluster_1005310__Cluster_408276	unlinked	0.727545
Sutterella wadsworthensis	Cluster_1005310__Cluster_417980	unlinked	0.557287
Sutterella wadsworthensis	Cluster_1005310__Cluster_42483	unlinked	0.69651
Sutterella wadsworthensis	Cluster_1005310__Cluster_428521	unlinked	0.841217
Sutterella wadsworthensis	Cluster_1005310__Cluster_438473	unlinked	0.754382
Sutterella wadsworthensis	Cluster_1005310__Cluster_443673	unlinked	0.799798
Sutterella wadsworthensis	Cluster_1005310__Cluster_459756	unlinked	0.827486
Sutterella wadsworthensis	Cluster_1005310__Cluster_496528	unlinked	0.8471
Sutterella wadsworthensis	Cluster_1005310__Cluster_516287	unlinked	0.66243
Sutterella wadsworthensis	Cluster_1005310__Cluster_526614	unlinked	0.661308
Sutterella wadsworthensis	Cluster_1005310__Cluster_595584	unlinked	0.591402
Sutterella wadsworthensis	Cluster_1005310__Cluster_597266	unlinked	0.598406
Sutterella wadsworthensis	Cluster_1005310__Cluster_609804	unlinked	0.635703
Sutterella wadsworthensis	Cluster_1005310__Cluster_614790	unlinked	0.755511
Sutterella wadsworthensis	Cluster_1005310__Cluster_620177	unlinked	0.789787
Sutterella wadsworthensis	Cluster_1005310__Cluster_620864	unlinked	0.552054
Sutterella wadsworthensis	Cluster_1005310__Cluster_623292	unlinked	0.816756
Sutterella wadsworthensis	Cluster_1005310__Cluster_626282	unlinked	0.810736
Sutterella wadsworthensis	Cluster_1005310__Cluster_628412	unlinked	0.417083
Sutterella wadsworthensis	Cluster_1005310__Cluster_632038	unlinked	0.790554
Sutterella wadsworthensis	Cluster_1005310__Cluster_635677	unlinked	0.821226
Sutterella wadsworthensis	Cluster_1005310__Cluster_649083	unlinked	0.705991
Sutterella wadsworthensis	Cluster_1005310__Cluster_650277	unlinked	0.755393
Sutterella wadsworthensis	Cluster_1005310__Cluster_664986	unlinked	0.747914
Sutterella wadsworthensis	Cluster_1005310__Cluster_675559	unlinked	0.799159
Sutterella wadsworthensis	Cluster_1005310__Cluster_724257	unlinked	0.77343
Sutterella wadsworthensis	Cluster_1005310__Cluster_734375	unlinked	0.627494
Sutterella wadsworthensis	Cluster_1005310__Cluster_737144	unlinked	0.762316
Sutterella wadsworthensis	Cluster_1005310__Cluster_78372	unlinked	0.735161
Sutterella wadsworthensis	Cluster_1005310__Cluster_786945	unlinked	0.727602
Sutterella wadsworthensis	Cluster_1005310__Cluster_789207	unlinked	0.695883
Sutterella wadsworthensis	Cluster_1005310__Cluster_794495	unlinked	0.783986
Sutterella wadsworthensis	Cluster_1005310__Cluster_801598	unlinked	0.697605
Sutterella wadsworthensis	Cluster_1005310__Cluster_820543	unlinked	0.802291
Sutterella wadsworthensis	Cluster_1005310__Cluster_863463	unlinked	0.785638
Sutterella wadsworthensis	Cluster_1005310__Cluster_86759	unlinked	0.821774
Sutterella wadsworthensis	Cluster_1005310__Cluster_876773	unlinked	0.472313
Sutterella wadsworthensis	Cluster_1005310__Cluster_877425	unlinked	0.827356
Sutterella wadsworthensis	Cluster_1005310__Cluster_882287	unlinked	0.476537
Sutterella wadsworthensis	Cluster_1005310__Cluster_882658	unlinked	0.777531
Sutterella wadsworthensis	Cluster_1005310__Cluster_883475	unlinked	0.553257
Sutterella wadsworthensis	Cluster_1005310__Cluster_893274	unlinked	0.807151
Sutterella wadsworthensis	Cluster_1005310__Cluster_911078	unlinked	0.846419
Sutterella wadsworthensis	Cluster_1005310__Cluster_917488	unlinked	0.77534
Sutterella wadsworthensis	Cluster_1005310__Cluster_923333	unlinked	0.816734
Sutterella wadsworthensis	Cluster_1005310__Cluster_924876	unlinked	0.808197
Sutterella wadsworthensis	Cluster_1005310__Cluster_939614	unlinked	0.766383
Sutterella wadsworthensis	Cluster_1005310__Cluster_943674	unlinked	0.810131
Sutterella wadsworthensis	Cluster_1005310__Cluster_956710	unlinked	0.749044
Sutterella wadsworthensis	Cluster_1005310__Cluster_957390	unlinked	0.801582
Sutterella wadsworthensis	Cluster_1005310__Cluster_983027	unlinked	0.779172
Sutterella wadsworthensis	Cluster_1005672__Cluster_1030133	unlinked	0.677809
Sutterella wadsworthensis	Cluster_1005672__Cluster_1067416	unlinked	0.761538
Sutterella wadsworthensis	Cluster_1005672__Cluster_1132035	unlinked	0.785906
Sutterella wadsworthensis	Cluster_1005672__Cluster_1218384	unlinked	0.797874
Sutterella wadsworthensis	Cluster_1005672__Cluster_1246608	unlinked	0.786654
Sutterella wadsworthensis	Cluster_1005672__Cluster_1307975	unlinked	0.778082
Sutterella wadsworthensis	Cluster_1005672__Cluster_1359937	unlinked	0.0855305
Sutterella wadsworthensis	Cluster_1005672__Cluster_1402345	unlinked	0.729283
Sutterella wadsworthensis	Cluster_1005672__Cluster_1406345	unlinked	0.663382
Sutterella wadsworthensis	Cluster_1005672__Cluster_1523851	unlinked	0.801449
Sutterella wadsworthensis	Cluster_1005672__Cluster_1632655	unlinked	0.763239
Sutterella wadsworthensis	Cluster_1005672__Cluster_301515	unlinked	0.735884
Sutterella wadsworthensis	Cluster_1005672__Cluster_305857	unlinked	0.75961
Sutterella wadsworthensis	Cluster_1005672__Cluster_329868	unlinked	0.707821
Sutterella wadsworthensis	Cluster_1005672__Cluster_428521	unlinked	0.752197
Sutterella wadsworthensis	Cluster_1005672__Cluster_469591	unlinked	0.758646
Sutterella wadsworthensis	Cluster_1005672__Cluster_489711	unlinked	0.750747
Sutterella wadsworthensis	Cluster_1005672__Cluster_512930	unlinked	0.769447
Sutterella wadsworthensis	Cluster_1005672__Cluster_57961	unlinked	0.344528
Sutterella wadsworthensis	Cluster_1005672__Cluster_630784	unlinked	0.36127
Sutterella wadsworthensis	Cluster_1005672__Cluster_635677	unlinked	0.765342
Sutterella wadsworthensis	Cluster_1005672__Cluster_675559	unlinked	0.756761
Sutterella wadsworthensis	Cluster_1005672__Cluster_686089	unlinked	0.762866
Sutterella wadsworthensis	Cluster_1005672__Cluster_700145	unlinked	0.722902
Sutterella wadsworthensis	Cluster_1005672__Cluster_728053	unlinked	0.730905
Sutterella wadsworthensis	Cluster_1005672__Cluster_79213	unlinked	0.528394
Sutterella wadsworthensis	Cluster_1005672__Cluster_798140	unlinked	0.479745
Sutterella wadsworthensis	Cluster_1005672__Cluster_817742	unlinked	0.728441
Sutterella wadsworthensis	Cluster_1005672__Cluster_827110	unlinked	0.739083
Sutterella wadsworthensis	Cluster_1005672__Cluster_861144	unlinked	0.752796
Sutterella wadsworthensis	Cluster_1005672__Cluster_892677	unlinked	0.751333
Sutterella wadsworthensis	Cluster_1005672__Cluster_943672	unlinked	0.760381
Sutterella wadsworthensis	Cluster_1006350__Cluster_1007387	unlinked	0.84533
Sutterella wadsworthensis	Cluster_1006350__Cluster_1008635	unlinked	0.564008
Sutterella wadsworthensis	Cluster_1006350__Cluster_1008639	unlinked	0.861691
Sutterella wadsworthensis	Cluster_1006350__Cluster_1012394	unlinked	0.823064
Sutterella wadsworthensis	Cluster_1006350__Cluster_1016667	unlinked	0.595003
Sutterella wadsworthensis	Cluster_1006350__Cluster_1024191	unlinked	0.770049
Sutterella wadsworthensis	Cluster_1006350__Cluster_1024745	unlinked	0.688159
Sutterella wadsworthensis	Cluster_1006350__Cluster_1026809	unlinked	0.770924
Sutterella wadsworthensis	Cluster_1006350__Cluster_1029389	unlinked	0.822948
Sutterella wadsworthensis	Cluster_1006350__Cluster_1029727	unlinked	0.908012
Sutterella wadsworthensis	Cluster_1006350__Cluster_1030133	unlinked	0.771412
Sutterella wadsworthensis	Cluster_1006350__Cluster_1030552	unlinked	0.829292
Sutterella wadsworthensis	Cluster_1006350__Cluster_1032180	unlinked	0.870022
Sutterella wadsworthensis	Cluster_1006350__Cluster_1036982	unlinked	0.830863
Sutterella wadsworthensis	Cluster_1006350__Cluster_1038696	unlinked	0.849643
Sutterella wadsworthensis	Cluster_1006350__Cluster_1042285	unlinked	0.860997
Sutterella wadsworthensis	Cluster_1006350__Cluster_1043568	unlinked	0.871895
Sutterella wadsworthensis	Cluster_1006350__Cluster_1049604	unlinked	0.798476
Sutterella wadsworthensis	Cluster_1006350__Cluster_1050171	unlinked	0.832187
Sutterella wadsworthensis	Cluster_1006350__Cluster_1052105	unlinked	0.905071
Sutterella wadsworthensis	Cluster_1006350__Cluster_1052108	unlinked	0.663687
Sutterella wadsworthensis	Cluster_1006350__Cluster_105400	unlinked	0.580328
Sutterella wadsworthensis	Cluster_1006350__Cluster_1065485	unlinked	0.860253
Sutterella wadsworthensis	Cluster_1006350__Cluster_1066999	unlinked	0.854527
Sutterella wadsworthensis	Cluster_1006350__Cluster_1067417	unlinked	0.850812
Sutterella wadsworthensis	Cluster_1006350__Cluster_1069352	unlinked	0.613917
Sutterella wadsworthensis	Cluster_1006350__Cluster_1069353	unlinked	0.711114
Sutterella wadsworthensis	Cluster_1006350__Cluster_1070661	unlinked	0.790253
Sutterella wadsworthensis	Cluster_1006350__Cluster_1072010	unlinked	0.872916
Sutterella wadsworthensis	Cluster_1006350__Cluster_107209	unlinked	0.785372
Sutterella wadsworthensis	Cluster_1006350__Cluster_107974	unlinked	0.801184
Sutterella wadsworthensis	Cluster_1006350__Cluster_1086078	unlinked	0.872342
Sutterella wadsworthensis	Cluster_1006350__Cluster_1092186	unlinked	0.742355
Sutterella wadsworthensis	Cluster_1006350__Cluster_1094973	unlinked	0.611896
Sutterella wadsworthensis	Cluster_1006350__Cluster_1095942	unlinked	0.772748
Sutterella wadsworthensis	Cluster_1006350__Cluster_1095945	unlinked	0.809338
Sutterella wadsworthensis	Cluster_1006350__Cluster_109960	unlinked	0.819917
Sutterella wadsworthensis	Cluster_1006350__Cluster_1100260	unlinked	0.664295
Sutterella wadsworthensis	Cluster_1006350__Cluster_1103874	unlinked	0.832489
Sutterella wadsworthensis	Cluster_1006350__Cluster_1106728	unlinked	0.909224
Sutterella wadsworthensis	Cluster_1006350__Cluster_1117305	unlinked	0.880014
Sutterella wadsworthensis	Cluster_1006350__Cluster_1118501	unlinked	0.884578
Sutterella wadsworthensis	Cluster_1006350__Cluster_1120633	unlinked	0.769193
Sutterella wadsworthensis	Cluster_1006350__Cluster_1125064	unlinked	0.76518
Sutterella wadsworthensis	Cluster_1006350__Cluster_1129362	unlinked	0.886832
Sutterella wadsworthensis	Cluster_1006350__Cluster_1129646	unlinked	0.727409
Sutterella wadsworthensis	Cluster_1006350__Cluster_113026	unlinked	0.650477
Sutterella wadsworthensis	Cluster_1006350__Cluster_1130771	unlinked	0.842537
Sutterella wadsworthensis	Cluster_1006350__Cluster_1133323	unlinked	0.819459
Sutterella wadsworthensis	Cluster_1006350__Cluster_1133573	unlinked	0.615878
Sutterella wadsworthensis	Cluster_1006350__Cluster_1135558	unlinked	0.74816
Sutterella wadsworthensis	Cluster_1006350__Cluster_1141023	unlinked	0.873155
Sutterella wadsworthensis	Cluster_1006350__Cluster_1141067	unlinked	0.580948
Sutterella wadsworthensis	Cluster_1006350__Cluster_1142954	unlinked	0.916404
Sutterella wadsworthensis	Cluster_1006350__Cluster_1145126	unlinked	0.71988
Sutterella wadsworthensis	Cluster_1006350__Cluster_1145468	unlinked	0.74772
Sutterella wadsworthensis	Cluster_1006350__Cluster_1155705	unlinked	0.628093
Sutterella wadsworthensis	Cluster_1006350__Cluster_1157075	unlinked	0.864416
Sutterella wadsworthensis	Cluster_1006350__Cluster_1158930	unlinked	0.624451
Sutterella wadsworthensis	Cluster_1006350__Cluster_1159717	unlinked	0.436633
Sutterella wadsworthensis	Cluster_1006350__Cluster_1163084	unlinked	0.84588
Sutterella wadsworthensis	Cluster_1006350__Cluster_1163359	unlinked	0.87431
Sutterella wadsworthensis	Cluster_1006350__Cluster_1169625	unlinked	0.841491
Sutterella wadsworthensis	Cluster_1006350__Cluster_1181596	unlinked	0.883781
Sutterella wadsworthensis	Cluster_1006350__Cluster_1182057	unlinked	0.0438196
Sutterella wadsworthensis	Cluster_1006350__Cluster_1183795	unlinked	0.725147
Sutterella wadsworthensis	Cluster_1006350__Cluster_1187053	unlinked	0.843306
Sutterella wadsworthensis	Cluster_1006350__Cluster_1190476	unlinked	0.790563
Sutterella wadsworthensis	Cluster_1006350__Cluster_1193765	unlinked	0.693424
Sutterella wadsworthensis	Cluster_1006350__Cluster_1193924	unlinked	0.853783
Sutterella wadsworthensis	Cluster_1006350__Cluster_1193925	unlinked	0.85404
Sutterella wadsworthensis	Cluster_1006350__Cluster_119519	unlinked	0.875782
Sutterella wadsworthensis	Cluster_1006350__Cluster_1195873	unlinked	0.716147
Sutterella wadsworthensis	Cluster_1006350__Cluster_1196702	unlinked	0.717986
Sutterella wadsworthensis	Cluster_1006350__Cluster_1200123	unlinked	0.887132
Sutterella wadsworthensis	Cluster_1006350__Cluster_1205262	unlinked	0.836234
Sutterella wadsworthensis	Cluster_1006350__Cluster_1206654	unlinked	0.905338
Sutterella wadsworthensis	Cluster_1006350__Cluster_1208001	unlinked	0.827737
Sutterella wadsworthensis	Cluster_1006350__Cluster_1211261	unlinked	0.866562
Sutterella wadsworthensis	Cluster_1006350__Cluster_1218173	unlinked	0.797685
Sutterella wadsworthensis	Cluster_1006350__Cluster_1221018	unlinked	0.575431
Sutterella wadsworthensis	Cluster_1006350__Cluster_1223483	unlinked	0.793713
Sutterella wadsworthensis	Cluster_1006350__Cluster_1227476	unlinked	0.864339
Sutterella wadsworthensis	Cluster_1006350__Cluster_1230138	unlinked	0.80635
Sutterella wadsworthensis	Cluster_1006350__Cluster_1233023	unlinked	0.789805
Sutterella wadsworthensis	Cluster_1006350__Cluster_1235027	unlinked	0.272696
Sutterella wadsworthensis	Cluster_1006350__Cluster_1236224	unlinked	0.874806
Sutterella wadsworthensis	Cluster_1006350__Cluster_1237654	unlinked	0.907018
Sutterella wadsworthensis	Cluster_1006350__Cluster_1240337	unlinked	0.875656
Sutterella wadsworthensis	Cluster_1006350__Cluster_124377	unlinked	0.837039
Sutterella wadsworthensis	Cluster_1006350__Cluster_1245707	unlinked	0.751718
Sutterella wadsworthensis	Cluster_1006350__Cluster_1246608	unlinked	0.914225
Sutterella wadsworthensis	Cluster_1006350__Cluster_1246610	unlinked	0.917289
Sutterella wadsworthensis	Cluster_1006350__Cluster_1247743	unlinked	0.787811
Sutterella wadsworthensis	Cluster_1006350__Cluster_1252350	unlinked	0.796708
Sutterella wadsworthensis	Cluster_1006350__Cluster_1252351	unlinked	0.806044
Sutterella wadsworthensis	Cluster_1006350__Cluster_125664	unlinked	0.82608
Sutterella wadsworthensis	Cluster_1006350__Cluster_1259571	unlinked	0.890977
Sutterella wadsworthensis	Cluster_1006350__Cluster_1259610	unlinked	0.840235
Sutterella wadsworthensis	Cluster_1006350__Cluster_1261840	unlinked	0.90929
Sutterella wadsworthensis	Cluster_1006350__Cluster_1270641	unlinked	0.706521
Sutterella wadsworthensis	Cluster_1006350__Cluster_1270693	unlinked	0.83344
Sutterella wadsworthensis	Cluster_1006350__Cluster_1272075	unlinked	0.671527
Sutterella wadsworthensis	Cluster_1006350__Cluster_1272700	unlinked	0.745473
Sutterella wadsworthensis	Cluster_1006350__Cluster_1276218	unlinked	0.880293
Sutterella wadsworthensis	Cluster_1006350__Cluster_1278821	unlinked	0.856422
Sutterella wadsworthensis	Cluster_1006350__Cluster_1283520	unlinked	0.708212
Sutterella wadsworthensis	Cluster_1006350__Cluster_1285614	unlinked	0.850296
Sutterella wadsworthensis	Cluster_1006350__Cluster_128603	unlinked	0.707967
Sutterella wadsworthensis	Cluster_1006350__Cluster_1288501	unlinked	0.830928
Sutterella wadsworthensis	Cluster_1006350__Cluster_129356	unlinked	0.813149
Sutterella wadsworthensis	Cluster_1006350__Cluster_1298674	unlinked	0.865797
Sutterella wadsworthensis	Cluster_1006350__Cluster_1299216	unlinked	0.897315
Sutterella wadsworthensis	Cluster_1006350__Cluster_1304115	unlinked	0.653533
Sutterella wadsworthensis	Cluster_1006350__Cluster_1307970	unlinked	0.826752
Sutterella wadsworthensis	Cluster_1006350__Cluster_1310164	unlinked	0.799258
Sutterella wadsworthensis	Cluster_1006350__Cluster_1317392	unlinked	0.609776
Sutterella wadsworthensis	Cluster_1006350__Cluster_1317857	unlinked	0.849226
Sutterella wadsworthensis	Cluster_1006350__Cluster_1321933	unlinked	0.813378
Sutterella wadsworthensis	Cluster_1006350__Cluster_1321936	unlinked	0.881149
Sutterella wadsworthensis	Cluster_1006350__Cluster_1330119	unlinked	0.905968
Sutterella wadsworthensis	Cluster_1006350__Cluster_1332432	unlinked	0.78278
Sutterella wadsworthensis	Cluster_1006350__Cluster_1333615	unlinked	0.869387
Sutterella wadsworthensis	Cluster_1006350__Cluster_1338745	unlinked	0.732712
Sutterella wadsworthensis	Cluster_1006350__Cluster_1338836	unlinked	0.877934
Sutterella wadsworthensis	Cluster_1006350__Cluster_1339353	unlinked	0.763997
Sutterella wadsworthensis	Cluster_1006350__Cluster_1340372	unlinked	0.844661
Sutterella wadsworthensis	Cluster_1006350__Cluster_1344969	unlinked	0.799136
Sutterella wadsworthensis	Cluster_1006350__Cluster_134549	unlinked	0.788419
Sutterella wadsworthensis	Cluster_1006350__Cluster_1345712	unlinked	0.90933
Sutterella wadsworthensis	Cluster_1006350__Cluster_1347947	unlinked	0.864073
Sutterella wadsworthensis	Cluster_1006350__Cluster_1348962	unlinked	0.884642
Sutterella wadsworthensis	Cluster_1006350__Cluster_1352669	unlinked	0.890482
Sutterella wadsworthensis	Cluster_1006350__Cluster_1353131	unlinked	0.476555
Sutterella wadsworthensis	Cluster_1006350__Cluster_1353301	unlinked	0.88043
Sutterella wadsworthensis	Cluster_1006350__Cluster_1354495	unlinked	0.888991
Sutterella wadsworthensis	Cluster_1006350__Cluster_1355388	unlinked	0.86109
Sutterella wadsworthensis	Cluster_1006350__Cluster_1357927	unlinked	0.889515
Sutterella wadsworthensis	Cluster_1006350__Cluster_1359744	unlinked	0.862276
Sutterella wadsworthensis	Cluster_1006350__Cluster_1366645	unlinked	0.193661
Sutterella wadsworthensis	Cluster_1006350__Cluster_1366971	unlinked	0.877112
Sutterella wadsworthensis	Cluster_1006350__Cluster_1367888	unlinked	0.880902
Sutterella wadsworthensis	Cluster_1006350__Cluster_1368852	unlinked	0.883041
Sutterella wadsworthensis	Cluster_1006350__Cluster_1370417	unlinked	0.878946
Sutterella wadsworthensis	Cluster_1006350__Cluster_1373507	unlinked	0.823643
Sutterella wadsworthensis	Cluster_1006350__Cluster_1374172	unlinked	0.847864
Sutterella wadsworthensis	Cluster_1006350__Cluster_1374191	unlinked	0.617906
Sutterella wadsworthensis	Cluster_1006350__Cluster_1375399	unlinked	0.663717
Sutterella wadsworthensis	Cluster_1006350__Cluster_1388907	unlinked	0.568309
Sutterella wadsworthensis	Cluster_1006350__Cluster_1391111	unlinked	0.778484
Sutterella wadsworthensis	Cluster_1006350__Cluster_139141	unlinked	0.856485
Sutterella wadsworthensis	Cluster_1006350__Cluster_1392024	unlinked	0.740305
Sutterella wadsworthensis	Cluster_1006350__Cluster_1392833	unlinked	0.875541
Sutterella wadsworthensis	Cluster_1006350__Cluster_1393538	unlinked	0.887404
Sutterella wadsworthensis	Cluster_1006350__Cluster_1396741	unlinked	0.444925
Sutterella wadsworthensis	Cluster_1006350__Cluster_1397128	unlinked	0.534587
Sutterella wadsworthensis	Cluster_1006350__Cluster_1398223	unlinked	0.384561
Sutterella wadsworthensis	Cluster_1006350__Cluster_1400612	unlinked	0.847478
Sutterella wadsworthensis	Cluster_1006350__Cluster_1404401	unlinked	0.724424
Sutterella wadsworthensis	Cluster_1006350__Cluster_1406345	unlinked	0.755472
Sutterella wadsworthensis	Cluster_1006350__Cluster_1407613	unlinked	0.876764
Sutterella wadsworthensis	Cluster_1006350__Cluster_1412237	unlinked	0.889704
Sutterella wadsworthensis	Cluster_1006350__Cluster_1417001	unlinked	0.605475
Sutterella wadsworthensis	Cluster_1006350__Cluster_1417113	unlinked	0.866652
Sutterella wadsworthensis	Cluster_1006350__Cluster_1417912	unlinked	0.843426
Sutterella wadsworthensis	Cluster_1006350__Cluster_1418345	unlinked	0.809553
Sutterella wadsworthensis	Cluster_1006350__Cluster_141939	unlinked	0.897053
Sutterella wadsworthensis	Cluster_1006350__Cluster_1424134	unlinked	0.769874
Sutterella wadsworthensis	Cluster_1006350__Cluster_1427552	unlinked	0.79227
Sutterella wadsworthensis	Cluster_1006350__Cluster_1430343	unlinked	0.849619
Sutterella wadsworthensis	Cluster_1006350__Cluster_1430963	unlinked	0.896723
Sutterella wadsworthensis	Cluster_1006350__Cluster_1430966	unlinked	0.682065
Sutterella wadsworthensis	Cluster_1006350__Cluster_1437367	unlinked	0.82061
Sutterella wadsworthensis	Cluster_1006350__Cluster_1437368	unlinked	0.661331
Sutterella wadsworthensis	Cluster_1006350__Cluster_1441122	unlinked	0.83561
Sutterella wadsworthensis	Cluster_1006350__Cluster_1442337	unlinked	0.875299
Sutterella wadsworthensis	Cluster_1006350__Cluster_1448591	unlinked	0.791268
Sutterella wadsworthensis	Cluster_1006350__Cluster_1451950	unlinked	0.824524
Sutterella wadsworthensis	Cluster_1006350__Cluster_1462758	unlinked	0.731999
Sutterella wadsworthensis	Cluster_1006350__Cluster_1466565	unlinked	0.848686
Sutterella wadsworthensis	Cluster_1006350__Cluster_1468494	unlinked	0.807477
Sutterella wadsworthensis	Cluster_1006350__Cluster_1469621	unlinked	0.792595
Sutterella wadsworthensis	Cluster_1006350__Cluster_147585	unlinked	0.760404
Sutterella wadsworthensis	Cluster_1006350__Cluster_1475991	unlinked	0.771978
Sutterella wadsworthensis	Cluster_1006350__Cluster_1477259	unlinked	0.772726
Sutterella wadsworthensis	Cluster_1006350__Cluster_1478873	unlinked	0.888562
Sutterella wadsworthensis	Cluster_1006350__Cluster_1480553	unlinked	0.552202
Sutterella wadsworthensis	Cluster_1006350__Cluster_1481276	unlinked	0.876376
Sutterella wadsworthensis	Cluster_1006350__Cluster_1481277	unlinked	0.854159
Sutterella wadsworthensis	Cluster_1006350__Cluster_1487359	unlinked	0.500098
Sutterella wadsworthensis	Cluster_1006350__Cluster_1489294	unlinked	0.816596
Sutterella wadsworthensis	Cluster_1006350__Cluster_1493560	unlinked	0.126655
Sutterella wadsworthensis	Cluster_1006350__Cluster_1498729	unlinked	0.862515
Sutterella wadsworthensis	Cluster_1006350__Cluster_1501533	unlinked	0.766464
Sutterella wadsworthensis	Cluster_1006350__Cluster_1503488	unlinked	0.892945
Sutterella wadsworthensis	Cluster_1006350__Cluster_150555	unlinked	0.842501
Sutterella wadsworthensis	Cluster_1006350__Cluster_1511267	unlinked	0.677002
Sutterella wadsworthensis	Cluster_1006350__Cluster_1516630	unlinked	0.80799
Sutterella wadsworthensis	Cluster_1006350__Cluster_1516880	unlinked	0.667394
Sutterella wadsworthensis	Cluster_1006350__Cluster_1523823	unlinked	0.814426
Sutterella wadsworthensis	Cluster_1006350__Cluster_1524797	unlinked	0.897877
Sutterella wadsworthensis	Cluster_1006350__Cluster_1525422	unlinked	0.717363
Sutterella wadsworthensis	Cluster_1006350__Cluster_1525614	unlinked	0.750159
Sutterella wadsworthensis	Cluster_1006350__Cluster_152563	unlinked	0.684205
Sutterella wadsworthensis	Cluster_1006350__Cluster_152686	unlinked	0.88801
Sutterella wadsworthensis	Cluster_1006350__Cluster_1527891	unlinked	0.72784
Sutterella wadsworthensis	Cluster_1006350__Cluster_1529881	unlinked	0.702219
Sutterella wadsworthensis	Cluster_1006350__Cluster_1533986	unlinked	0.626816
Sutterella wadsworthensis	Cluster_1006350__Cluster_153706	unlinked	0.764664
Sutterella wadsworthensis	Cluster_1006350__Cluster_1539279	unlinked	0.805127
Sutterella wadsworthensis	Cluster_1006350__Cluster_1539870	unlinked	0.75619
Sutterella wadsworthensis	Cluster_1006350__Cluster_154062	unlinked	0.864655
Sutterella wadsworthensis	Cluster_1006350__Cluster_1543310	unlinked	0.913857
Sutterella wadsworthensis	Cluster_1006350__Cluster_1545615	unlinked	0.901368
Sutterella wadsworthensis	Cluster_1006350__Cluster_154955	unlinked	0.810944
Sutterella wadsworthensis	Cluster_1006350__Cluster_1557646	unlinked	0.860864
Sutterella wadsworthensis	Cluster_1006350__Cluster_1560193	unlinked	0.891695
Sutterella wadsworthensis	Cluster_1006350__Cluster_1561241	unlinked	0.87199
Sutterella wadsworthensis	Cluster_1006350__Cluster_156908	unlinked	0.86314
Sutterella wadsworthensis	Cluster_1006350__Cluster_1569358	unlinked	0.781877
Sutterella wadsworthensis	Cluster_1006350__Cluster_1572163	unlinked	0.853677
Sutterella wadsworthensis	Cluster_1006350__Cluster_157923	unlinked	0.808805
Sutterella wadsworthensis	Cluster_1006350__Cluster_1582839	unlinked	0.81237
Sutterella wadsworthensis	Cluster_1006350__Cluster_1584930	unlinked	0.753498
Sutterella wadsworthensis	Cluster_1006350__Cluster_1595730	unlinked	0.806602
Sutterella wadsworthensis	Cluster_1006350__Cluster_1600378	unlinked	0.739853
Sutterella wadsworthensis	Cluster_1006350__Cluster_160829	unlinked	0.44328
Sutterella wadsworthensis	Cluster_1006350__Cluster_1610959	unlinked	0.701297
Sutterella wadsworthensis	Cluster_1006350__Cluster_161355	unlinked	0.851528
Sutterella wadsworthensis	Cluster_1006350__Cluster_1614747	unlinked	0.715722
Sutterella wadsworthensis	Cluster_1006350__Cluster_1616379	unlinked	0.880221
Sutterella wadsworthensis	Cluster_1006350__Cluster_1617454	unlinked	0.702358
Sutterella wadsworthensis	Cluster_1006350__Cluster_1622465	unlinked	0.888494
Sutterella wadsworthensis	Cluster_1006350__Cluster_1622523	unlinked	0.821289
Sutterella wadsworthensis	Cluster_1006350__Cluster_1634407	unlinked	0.872688
Sutterella wadsworthensis	Cluster_1006350__Cluster_1634409	unlinked	0.830952
Sutterella wadsworthensis	Cluster_1006350__Cluster_1636526	unlinked	0.839071
Sutterella wadsworthensis	Cluster_1006350__Cluster_1636527	unlinked	0.872813
Sutterella wadsworthensis	Cluster_1006350__Cluster_163700	unlinked	0.592674
Sutterella wadsworthensis	Cluster_1006350__Cluster_1638519	unlinked	0.56975
Sutterella wadsworthensis	Cluster_1006350__Cluster_1643322	unlinked	0.721547
Sutterella wadsworthensis	Cluster_1006350__Cluster_1651963	unlinked	0.741689
Sutterella wadsworthensis	Cluster_1006350__Cluster_1658134	unlinked	0.780272
Sutterella wadsworthensis	Cluster_1006350__Cluster_1660104	unlinked	0.822173
Sutterella wadsworthensis	Cluster_1006350__Cluster_1660373	unlinked	0.865599
Sutterella wadsworthensis	Cluster_1006350__Cluster_1663090	unlinked	0.791554
Sutterella wadsworthensis	Cluster_1006350__Cluster_169156	unlinked	0.808369
Sutterella wadsworthensis	Cluster_1006350__Cluster_171104	unlinked	0.806077
Sutterella wadsworthensis	Cluster_1006350__Cluster_171782	unlinked	0.880835
Sutterella wadsworthensis	Cluster_1006350__Cluster_174291	unlinked	0.859699
Sutterella wadsworthensis	Cluster_1006350__Cluster_175804	unlinked	0.778145
Sutterella wadsworthensis	Cluster_1006350__Cluster_178311	unlinked	0.615225
Sutterella wadsworthensis	Cluster_1006350__Cluster_183507	unlinked	0.770218
Sutterella wadsworthensis	Cluster_1006350__Cluster_185435	unlinked	0.666058
Sutterella wadsworthensis	Cluster_1006350__Cluster_187806	unlinked	0.876622
Sutterella wadsworthensis	Cluster_1006350__Cluster_188526	unlinked	0.754607
Sutterella wadsworthensis	Cluster_1006350__Cluster_19167	unlinked	0.448295
Sutterella wadsworthensis	Cluster_1006350__Cluster_192227	unlinked	0.726889
Sutterella wadsworthensis	Cluster_1006350__Cluster_192328	unlinked	0.622226
Sutterella wadsworthensis	Cluster_1006350__Cluster_196681	unlinked	0.867519
Sutterella wadsworthensis	Cluster_1006350__Cluster_196684	unlinked	0.801882
Sutterella wadsworthensis	Cluster_1006350__Cluster_202276	unlinked	0.842505
Sutterella wadsworthensis	Cluster_1006350__Cluster_206747	unlinked	0.80896
Sutterella wadsworthensis	Cluster_1006350__Cluster_208967	unlinked	0.712122
Sutterella wadsworthensis	Cluster_1006350__Cluster_211039	unlinked	0.769156
Sutterella wadsworthensis	Cluster_1006350__Cluster_211114	unlinked	0.801081
Sutterella wadsworthensis	Cluster_1006350__Cluster_211766	unlinked	0.884674
Sutterella wadsworthensis	Cluster_1006350__Cluster_217020	unlinked	0.903035
Sutterella wadsworthensis	Cluster_1006350__Cluster_217458	unlinked	0.849107
Sutterella wadsworthensis	Cluster_1006350__Cluster_217592	unlinked	0.894206
Sutterella wadsworthensis	Cluster_1006350__Cluster_219495	unlinked	0.846414
Sutterella wadsworthensis	Cluster_1006350__Cluster_228379	unlinked	0.732015
Sutterella wadsworthensis	Cluster_1006350__Cluster_235992	unlinked	0.753995
Sutterella wadsworthensis	Cluster_1006350__Cluster_237462	unlinked	0.644715
Sutterella wadsworthensis	Cluster_1006350__Cluster_237470	unlinked	0.521048
Sutterella wadsworthensis	Cluster_1006350__Cluster_237783	unlinked	0.81385
Sutterella wadsworthensis	Cluster_1006350__Cluster_242661	unlinked	0.854819
Sutterella wadsworthensis	Cluster_1006350__Cluster_243934	unlinked	0.837122
Sutterella wadsworthensis	Cluster_1006350__Cluster_245570	unlinked	0.572028
Sutterella wadsworthensis	Cluster_1006350__Cluster_247379	unlinked	0.894484
Sutterella wadsworthensis	Cluster_1006350__Cluster_253928	unlinked	0.760229
Sutterella wadsworthensis	Cluster_1006350__Cluster_255321	unlinked	0.77066
Sutterella wadsworthensis	Cluster_1006350__Cluster_257612	unlinked	0.754664
Sutterella wadsworthensis	Cluster_1006350__Cluster_259213	unlinked	0.668866
Sutterella wadsworthensis	Cluster_1006350__Cluster_265986	unlinked	0.805436
Sutterella wadsworthensis	Cluster_1006350__Cluster_271569	unlinked	0.884892
Sutterella wadsworthensis	Cluster_1006350__Cluster_274736	unlinked	0.869359
Sutterella wadsworthensis	Cluster_1006350__Cluster_274777	unlinked	0.887462
Sutterella wadsworthensis	Cluster_1006350__Cluster_283642	unlinked	0.628714
Sutterella wadsworthensis	Cluster_1006350__Cluster_283905	unlinked	0.459293
Sutterella wadsworthensis	Cluster_1006350__Cluster_290785	unlinked	0.747214
Sutterella wadsworthensis	Cluster_1006350__Cluster_291900	unlinked	0.751852
Sutterella wadsworthensis	Cluster_1006350__Cluster_292377	unlinked	0.812637
Sutterella wadsworthensis	Cluster_1006350__Cluster_295925	unlinked	0.561301
Sutterella wadsworthensis	Cluster_1006350__Cluster_305857	unlinked	0.8259
Sutterella wadsworthensis	Cluster_1006350__Cluster_307853	unlinked	0.388559
Sutterella wadsworthensis	Cluster_1006350__Cluster_317427	unlinked	0.829599
Sutterella wadsworthensis	Cluster_1006350__Cluster_317611	unlinked	0.873283
Sutterella wadsworthensis	Cluster_1006350__Cluster_319320	unlinked	0.849946
Sutterella wadsworthensis	Cluster_1006350__Cluster_322205	unlinked	0.5854
Sutterella wadsworthensis	Cluster_1006350__Cluster_324564	unlinked	0.780883
Sutterella wadsworthensis	Cluster_1006350__Cluster_325206	unlinked	0.841638
Sutterella wadsworthensis	Cluster_1006350__Cluster_327011	unlinked	0.801308
Sutterella wadsworthensis	Cluster_1006350__Cluster_329243	unlinked	0.797902
Sutterella wadsworthensis	Cluster_1006350__Cluster_338765	unlinked	0.881831
Sutterella wadsworthensis	Cluster_1006350__Cluster_349951	unlinked	0.773532
Sutterella wadsworthensis	Cluster_1006350__Cluster_350539	unlinked	0.739705
Sutterella wadsworthensis	Cluster_1006350__Cluster_350543	unlinked	0.811315
Sutterella wadsworthensis	Cluster_1006350__Cluster_354167	unlinked	0.763218
Sutterella wadsworthensis	Cluster_1006350__Cluster_357374	unlinked	0.866979
Sutterella wadsworthensis	Cluster_1006350__Cluster_358976	unlinked	0.481336
Sutterella wadsworthensis	Cluster_1006350__Cluster_363213	unlinked	0.842124
Sutterella wadsworthensis	Cluster_1006350__Cluster_363216	unlinked	0.884173
Sutterella wadsworthensis	Cluster_1006350__Cluster_370275	unlinked	0.879271
Sutterella wadsworthensis	Cluster_1006350__Cluster_370990	unlinked	0.570037
Sutterella wadsworthensis	Cluster_1006350__Cluster_375432	unlinked	0.870914
Sutterella wadsworthensis	Cluster_1006350__Cluster_3811	unlinked	0.0494074
Sutterella wadsworthensis	Cluster_1006350__Cluster_384896	unlinked	0.854409
Sutterella wadsworthensis	Cluster_1006350__Cluster_386646	unlinked	0.86043
Sutterella wadsworthensis	Cluster_1006350__Cluster_387278	unlinked	0.86015
Sutterella wadsworthensis	Cluster_1006350__Cluster_387579	unlinked	0.756689
Sutterella wadsworthensis	Cluster_1006350__Cluster_392823	unlinked	0.60136
Sutterella wadsworthensis	Cluster_1006350__Cluster_396784	unlinked	0.86454
Sutterella wadsworthensis	Cluster_1006350__Cluster_404308	unlinked	0.727707
Sutterella wadsworthensis	Cluster_1006350__Cluster_408274	unlinked	0.782493
Sutterella wadsworthensis	Cluster_1006350__Cluster_408276	unlinked	0.841276
Sutterella wadsworthensis	Cluster_1006350__Cluster_409907	unlinked	0.729705
Sutterella wadsworthensis	Cluster_1006350__Cluster_414918	unlinked	0.814909
Sutterella wadsworthensis	Cluster_1006350__Cluster_417470	unlinked	0.857566
Sutterella wadsworthensis	Cluster_1006350__Cluster_417980	unlinked	0.588676
Sutterella wadsworthensis	Cluster_1006350__Cluster_424206	unlinked	0.742123
Sutterella wadsworthensis	Cluster_1006350__Cluster_424208	unlinked	0.789989
Sutterella wadsworthensis	Cluster_1006350__Cluster_425629	unlinked	0.700586
Sutterella wadsworthensis	Cluster_1006350__Cluster_426222	unlinked	0.851139
Sutterella wadsworthensis	Cluster_1006350__Cluster_428521	unlinked	0.866108
Sutterella wadsworthensis	Cluster_1006350__Cluster_436046	unlinked	0.636396
Sutterella wadsworthensis	Cluster_1006350__Cluster_436712	unlinked	0.857892
Sutterella wadsworthensis	Cluster_1006350__Cluster_438764	unlinked	0.839278
Sutterella wadsworthensis	Cluster_1006350__Cluster_443673	unlinked	0.796327
Sutterella wadsworthensis	Cluster_1006350__Cluster_443674	unlinked	0.68877
Sutterella wadsworthensis	Cluster_1006350__Cluster_444317	unlinked	0.801856
Sutterella wadsworthensis	Cluster_1006350__Cluster_444594	unlinked	0.844908
Sutterella wadsworthensis	Cluster_1006350__Cluster_445752	unlinked	0.895217
Sutterella wadsworthensis	Cluster_1006350__Cluster_445795	unlinked	0.750325
Sutterella wadsworthensis	Cluster_1006350__Cluster_446072	unlinked	0.0616131
Sutterella wadsworthensis	Cluster_1006350__Cluster_447399	unlinked	0.618037
Sutterella wadsworthensis	Cluster_1006350__Cluster_448056	unlinked	0.680585
Sutterella wadsworthensis	Cluster_1006350__Cluster_450654	unlinked	0.835308
Sutterella wadsworthensis	Cluster_1006350__Cluster_451435	unlinked	0.908555
Sutterella wadsworthensis	Cluster_1006350__Cluster_451723	unlinked	0.881425
Sutterella wadsworthensis	Cluster_1006350__Cluster_452572	unlinked	0.776503
Sutterella wadsworthensis	Cluster_1006350__Cluster_452615	unlinked	0.861842
Sutterella wadsworthensis	Cluster_1006350__Cluster_452616	unlinked	0.86769
Sutterella wadsworthensis	Cluster_1006350__Cluster_454004	unlinked	0.875935
Sutterella wadsworthensis	Cluster_1006350__Cluster_460516	unlinked	0.858826
Sutterella wadsworthensis	Cluster_1006350__Cluster_460518	unlinked	0.689771
Sutterella wadsworthensis	Cluster_1006350__Cluster_462522	unlinked	0.585902
Sutterella wadsworthensis	Cluster_1006350__Cluster_464434	unlinked	0.742814
Sutterella wadsworthensis	Cluster_1006350__Cluster_465961	unlinked	0.555623
Sutterella wadsworthensis	Cluster_1006350__Cluster_466174	unlinked	0.813425
Sutterella wadsworthensis	Cluster_1006350__Cluster_466738	unlinked	0.899152
Sutterella wadsworthensis	Cluster_1006350__Cluster_468408	unlinked	0.817575
Sutterella wadsworthensis	Cluster_1006350__Cluster_475808	unlinked	0.899496
Sutterella wadsworthensis	Cluster_1006350__Cluster_476298	unlinked	0.856261
Sutterella wadsworthensis	Cluster_1006350__Cluster_479392	unlinked	0.874233
Sutterella wadsworthensis	Cluster_1006350__Cluster_479393	unlinked	0.697065
Sutterella wadsworthensis	Cluster_1006350__Cluster_48009	unlinked	0.865522
Sutterella wadsworthensis	Cluster_1006350__Cluster_489711	unlinked	0.870385
Sutterella wadsworthensis	Cluster_1006350__Cluster_490559	unlinked	0.313219
Sutterella wadsworthensis	Cluster_1006350__Cluster_496528	unlinked	0.933284
Sutterella wadsworthensis	Cluster_1006350__Cluster_499714	unlinked	0.633639
Sutterella wadsworthensis	Cluster_1006350__Cluster_507947	unlinked	0.468712
Sutterella wadsworthensis	Cluster_1006350__Cluster_512247	unlinked	0.828846
Sutterella wadsworthensis	Cluster_1006350__Cluster_512928	unlinked	0.840727
Sutterella wadsworthensis	Cluster_1006350__Cluster_512930	unlinked	0.837794
Sutterella wadsworthensis	Cluster_1006350__Cluster_525075	unlinked	0.751083
Sutterella wadsworthensis	Cluster_1006350__Cluster_532480	unlinked	0.768584
Sutterella wadsworthensis	Cluster_1006350__Cluster_536704	unlinked	0.83598
Sutterella wadsworthensis	Cluster_1006350__Cluster_536787	unlinked	0.788108
Sutterella wadsworthensis	Cluster_1006350__Cluster_539433	unlinked	0.543847
Sutterella wadsworthensis	Cluster_1006350__Cluster_541274	unlinked	0.809339
Sutterella wadsworthensis	Cluster_1006350__Cluster_544603	unlinked	0.88155
Sutterella wadsworthensis	Cluster_1006350__Cluster_545448	unlinked	0.804662
Sutterella wadsworthensis	Cluster_1006350__Cluster_549324	unlinked	0.617846
Sutterella wadsworthensis	Cluster_1006350__Cluster_550351	unlinked	0.803524
Sutterella wadsworthensis	Cluster_1006350__Cluster_555788	unlinked	0.80362
Sutterella wadsworthensis	Cluster_1006350__Cluster_555791	unlinked	0.895709
Sutterella wadsworthensis	Cluster_1006350__Cluster_557907	unlinked	0.53013
Sutterella wadsworthensis	Cluster_1006350__Cluster_565702	unlinked	0.84916
Sutterella wadsworthensis	Cluster_1006350__Cluster_567724	unlinked	0.72756
Sutterella wadsworthensis	Cluster_1006350__Cluster_568284	unlinked	0.623367
Sutterella wadsworthensis	Cluster_1006350__Cluster_571385	unlinked	0.793811
Sutterella wadsworthensis	Cluster_1006350__Cluster_572902	unlinked	0.100559
Sutterella wadsworthensis	Cluster_1006350__Cluster_575796	unlinked	0.773475
Sutterella wadsworthensis	Cluster_1006350__Cluster_577965	unlinked	0.850424
Sutterella wadsworthensis	Cluster_1006350__Cluster_579767	unlinked	0.620414
Sutterella wadsworthensis	Cluster_1006350__Cluster_580706	unlinked	0.806938
Sutterella wadsworthensis	Cluster_1006350__Cluster_584992	unlinked	0.862346
Sutterella wadsworthensis	Cluster_1006350__Cluster_585912	unlinked	0.66804
Sutterella wadsworthensis	Cluster_1006350__Cluster_589385	unlinked	0.203159
Sutterella wadsworthensis	Cluster_1006350__Cluster_595584	unlinked	0.668921
Sutterella wadsworthensis	Cluster_1006350__Cluster_595896	unlinked	0.864655
Sutterella wadsworthensis	Cluster_1006350__Cluster_596099	unlinked	0.657342
Sutterella wadsworthensis	Cluster_1006350__Cluster_603993	unlinked	0.901898
Sutterella wadsworthensis	Cluster_1006350__Cluster_605331	unlinked	0.789606
Sutterella wadsworthensis	Cluster_1006350__Cluster_605488	unlinked	0.80511
Sutterella wadsworthensis	Cluster_1006350__Cluster_608144	unlinked	0.898168
Sutterella wadsworthensis	Cluster_1006350__Cluster_608149	unlinked	0.881674
Sutterella wadsworthensis	Cluster_1006350__Cluster_609142	unlinked	0.722324
Sutterella wadsworthensis	Cluster_1006350__Cluster_609804	unlinked	0.693186
Sutterella wadsworthensis	Cluster_1006350__Cluster_614363	unlinked	0.857567
Sutterella wadsworthensis	Cluster_1006350__Cluster_614790	unlinked	0.866366
Sutterella wadsworthensis	Cluster_1006350__Cluster_614791	unlinked	0.89921
Sutterella wadsworthensis	Cluster_1006350__Cluster_615586	unlinked	0.850203
Sutterella wadsworthensis	Cluster_1006350__Cluster_617323	unlinked	0.902104
Sutterella wadsworthensis	Cluster_1006350__Cluster_619140	unlinked	0.86897
Sutterella wadsworthensis	Cluster_1006350__Cluster_620177	unlinked	0.809628
Sutterella wadsworthensis	Cluster_1006350__Cluster_620178	unlinked	0.839804
Sutterella wadsworthensis	Cluster_1006350__Cluster_620864	unlinked	0.565431
Sutterella wadsworthensis	Cluster_1006350__Cluster_623285	unlinked	0.761811
Sutterella wadsworthensis	Cluster_1006350__Cluster_627474	unlinked	0.609145
Sutterella wadsworthensis	Cluster_1006350__Cluster_630784	unlinked	0.481895
Sutterella wadsworthensis	Cluster_1006350__Cluster_633406	unlinked	0.699662
Sutterella wadsworthensis	Cluster_1006350__Cluster_634546	unlinked	0.360504
Sutterella wadsworthensis	Cluster_1006350__Cluster_637455	unlinked	0.668305
Sutterella wadsworthensis	Cluster_1006350__Cluster_640005	unlinked	0.651994
Sutterella wadsworthensis	Cluster_1006350__Cluster_653040	unlinked	0.603128
Sutterella wadsworthensis	Cluster_1006350__Cluster_655374	unlinked	0.732253
Sutterella wadsworthensis	Cluster_1006350__Cluster_65643	unlinked	0.887023
Sutterella wadsworthensis	Cluster_1006350__Cluster_658244	unlinked	0.725921
Sutterella wadsworthensis	Cluster_1006350__Cluster_658772	unlinked	0.60056
Sutterella wadsworthensis	Cluster_1006350__Cluster_662015	unlinked	0.568686
Sutterella wadsworthensis	Cluster_1006350__Cluster_665256	unlinked	0.854899
Sutterella wadsworthensis	Cluster_1006350__Cluster_668811	unlinked	0.794897
Sutterella wadsworthensis	Cluster_1006350__Cluster_672133	unlinked	0.841748
Sutterella wadsworthensis	Cluster_1006350__Cluster_673627	unlinked	0.907348
Sutterella wadsworthensis	Cluster_1006350__Cluster_674253	unlinked	0.879639
Sutterella wadsworthensis	Cluster_1006350__Cluster_675559	unlinked	0.886157
Sutterella wadsworthensis	Cluster_1006350__Cluster_676879	unlinked	0.808765
Sutterella wadsworthensis	Cluster_1006350__Cluster_682598	unlinked	0.870037
Sutterella wadsworthensis	Cluster_1006350__Cluster_686089	unlinked	0.898984
Sutterella wadsworthensis	Cluster_1006350__Cluster_692720	unlinked	0.858782
Sutterella wadsworthensis	Cluster_1006350__Cluster_695484	unlinked	0.68799
Sutterella wadsworthensis	Cluster_1006350__Cluster_695870	unlinked	0.886108
Sutterella wadsworthensis	Cluster_1006350__Cluster_696339	unlinked	0.889746
Sutterella wadsworthensis	Cluster_1006350__Cluster_699589	unlinked	0.724476
Sutterella wadsworthensis	Cluster_1006350__Cluster_705045	unlinked	0.872755
Sutterella wadsworthensis	Cluster_1006350__Cluster_707308	unlinked	0.841394
Sutterella wadsworthensis	Cluster_1006350__Cluster_707390	unlinked	0.908829
Sutterella wadsworthensis	Cluster_1006350__Cluster_709956	unlinked	0.73734
Sutterella wadsworthensis	Cluster_1006350__Cluster_71874	unlinked	0.886055
Sutterella wadsworthensis	Cluster_1006350__Cluster_720203	unlinked	0.788369
Sutterella wadsworthensis	Cluster_1006350__Cluster_725263	unlinked	0.832819
Sutterella wadsworthensis	Cluster_1006350__Cluster_726973	unlinked	0.852211
Sutterella wadsworthensis	Cluster_1006350__Cluster_731093	unlinked	0.636279
Sutterella wadsworthensis	Cluster_1006350__Cluster_731781	unlinked	0.61303
Sutterella wadsworthensis	Cluster_1006350__Cluster_735949	unlinked	0.664895
Sutterella wadsworthensis	Cluster_1006350__Cluster_736406	unlinked	0.841337
Sutterella wadsworthensis	Cluster_1006350__Cluster_737144	unlinked	0.843458
Sutterella wadsworthensis	Cluster_1006350__Cluster_740689	unlinked	0.477
Sutterella wadsworthensis	Cluster_1006350__Cluster_744234	unlinked	0.69323
Sutterella wadsworthensis	Cluster_1006350__Cluster_75771	unlinked	0.802475
Sutterella wadsworthensis	Cluster_1006350__Cluster_758609	unlinked	0.851901
Sutterella wadsworthensis	Cluster_1006350__Cluster_761242	unlinked	0.909043
Sutterella wadsworthensis	Cluster_1006350__Cluster_765428	unlinked	0.826753
Sutterella wadsworthensis	Cluster_1006350__Cluster_765567	unlinked	0.827467
Sutterella wadsworthensis	Cluster_1006350__Cluster_771074	unlinked	0.351603
Sutterella wadsworthensis	Cluster_1006350__Cluster_771806	unlinked	0.795432
Sutterella wadsworthensis	Cluster_1006350__Cluster_774017	unlinked	0.886526
Sutterella wadsworthensis	Cluster_1006350__Cluster_774844	unlinked	0.81156
Sutterella wadsworthensis	Cluster_1006350__Cluster_77653	unlinked	0.86402
Sutterella wadsworthensis	Cluster_1006350__Cluster_783450	unlinked	0.624621
Sutterella wadsworthensis	Cluster_1006350__Cluster_789382	unlinked	0.798786
Sutterella wadsworthensis	Cluster_1006350__Cluster_789824	unlinked	0.670721
Sutterella wadsworthensis	Cluster_1006350__Cluster_794353	unlinked	0.566779
Sutterella wadsworthensis	Cluster_1006350__Cluster_802430	unlinked	0.855534
Sutterella wadsworthensis	Cluster_1006350__Cluster_811578	unlinked	0.837711
Sutterella wadsworthensis	Cluster_1006350__Cluster_81271	unlinked	0.810506
Sutterella wadsworthensis	Cluster_1006350__Cluster_816849	unlinked	0.90971
Sutterella wadsworthensis	Cluster_1006350__Cluster_817742	unlinked	0.841793
Sutterella wadsworthensis	Cluster_1006350__Cluster_825304	unlinked	0.761055
Sutterella wadsworthensis	Cluster_1006350__Cluster_826726	unlinked	0.737447
Sutterella wadsworthensis	Cluster_1006350__Cluster_826999	unlinked	0.844645
Sutterella wadsworthensis	Cluster_1006350__Cluster_828791	unlinked	0.837442
Sutterella wadsworthensis	Cluster_1006350__Cluster_832461	unlinked	0.877159
Sutterella wadsworthensis	Cluster_1006350__Cluster_833482	unlinked	0.60769
Sutterella wadsworthensis	Cluster_1006350__Cluster_840573	unlinked	0.77599
Sutterella wadsworthensis	Cluster_1006350__Cluster_847569	unlinked	0.856464
Sutterella wadsworthensis	Cluster_1006350__Cluster_848011	unlinked	0.886177
Sutterella wadsworthensis	Cluster_1006350__Cluster_855613	unlinked	0.856195
Sutterella wadsworthensis	Cluster_1006350__Cluster_85789	unlinked	0.86642
Sutterella wadsworthensis	Cluster_1006350__Cluster_860694	unlinked	0.791937
Sutterella wadsworthensis	Cluster_1006350__Cluster_861144	unlinked	0.884862
Sutterella wadsworthensis	Cluster_1006350__Cluster_861659	unlinked	0.857483
Sutterella wadsworthensis	Cluster_1006350__Cluster_865535	unlinked	0.80934
Sutterella wadsworthensis	Cluster_1006350__Cluster_86759	unlinked	0.848249
Sutterella wadsworthensis	Cluster_1006350__Cluster_869040	unlinked	0.714712
Sutterella wadsworthensis	Cluster_1006350__Cluster_87121	unlinked	0.568438
Sutterella wadsworthensis	Cluster_1006350__Cluster_872713	unlinked	0.874546
Sutterella wadsworthensis	Cluster_1006350__Cluster_874919	unlinked	0.797949
Sutterella wadsworthensis	Cluster_1006350__Cluster_877425	unlinked	0.905237
Sutterella wadsworthensis	Cluster_1006350__Cluster_879134	unlinked	0.859786
Sutterella wadsworthensis	Cluster_1006350__Cluster_882658	unlinked	0.866016
Sutterella wadsworthensis	Cluster_1006350__Cluster_883942	unlinked	0.648337
Sutterella wadsworthensis	Cluster_1006350__Cluster_888705	unlinked	0.880043
Sutterella wadsworthensis	Cluster_1006350__Cluster_890855	unlinked	0.897497
Sutterella wadsworthensis	Cluster_1006350__Cluster_89113	unlinked	0.586511
Sutterella wadsworthensis	Cluster_1006350__Cluster_893274	unlinked	0.884822
Sutterella wadsworthensis	Cluster_1006350__Cluster_894602	unlinked	0.827662
Sutterella wadsworthensis	Cluster_1006350__Cluster_897053	unlinked	0.89886
Sutterella wadsworthensis	Cluster_1006350__Cluster_902339	unlinked	0.717266
Sutterella wadsworthensis	Cluster_1006350__Cluster_90754	unlinked	0.528084
Sutterella wadsworthensis	Cluster_1006350__Cluster_911078	unlinked	0.88965
Sutterella wadsworthensis	Cluster_1006350__Cluster_913985	unlinked	0.825658
Sutterella wadsworthensis	Cluster_1006350__Cluster_915600	unlinked	0.838452
Sutterella wadsworthensis	Cluster_1006350__Cluster_917363	unlinked	0.874991
Sutterella wadsworthensis	Cluster_1006350__Cluster_925302	unlinked	0.588198
Sutterella wadsworthensis	Cluster_1006350__Cluster_925319	unlinked	0.876858
Sutterella wadsworthensis	Cluster_1006350__Cluster_928586	unlinked	0.847668
Sutterella wadsworthensis	Cluster_1006350__Cluster_929469	unlinked	0.878929
Sutterella wadsworthensis	Cluster_1006350__Cluster_930701	unlinked	0.579063
Sutterella wadsworthensis	Cluster_1006350__Cluster_932919	unlinked	0.863985
Sutterella wadsworthensis	Cluster_1006350__Cluster_936584	unlinked	0.730137
Sutterella wadsworthensis	Cluster_1006350__Cluster_937240	unlinked	0.74054
Sutterella wadsworthensis	Cluster_1006350__Cluster_938145	unlinked	0.674968
Sutterella wadsworthensis	Cluster_1006350__Cluster_938146	unlinked	0.647978
Sutterella wadsworthensis	Cluster_1006350__Cluster_939423	unlinked	0.813545
Sutterella wadsworthensis	Cluster_1006350__Cluster_939614	unlinked	0.85391
Sutterella wadsworthensis	Cluster_1006350__Cluster_939695	unlinked	0.820457
Sutterella wadsworthensis	Cluster_1006350__Cluster_942775	unlinked	0.479911
Sutterella wadsworthensis	Cluster_1006350__Cluster_943674	unlinked	0.899086
Sutterella wadsworthensis	Cluster_1006350__Cluster_945509	unlinked	0.86361
Sutterella wadsworthensis	Cluster_1006350__Cluster_945899	unlinked	0.823827
Sutterella wadsworthensis	Cluster_1006350__Cluster_945900	unlinked	0.854116
Sutterella wadsworthensis	Cluster_1006350__Cluster_951914	unlinked	0.813752
Sutterella wadsworthensis	Cluster_1006350__Cluster_953879	unlinked	0.656907
Sutterella wadsworthensis	Cluster_1006350__Cluster_954453	unlinked	0.847762
Sutterella wadsworthensis	Cluster_1006350__Cluster_956710	unlinked	0.819038
Sutterella wadsworthensis	Cluster_1006350__Cluster_956741	unlinked	0.909235
Sutterella wadsworthensis	Cluster_1006350__Cluster_957390	unlinked	0.873303
Sutterella wadsworthensis	Cluster_1006350__Cluster_963183	unlinked	0.832511
Sutterella wadsworthensis	Cluster_1006350__Cluster_971326	unlinked	0.862208
Sutterella wadsworthensis	Cluster_1006350__Cluster_97133	unlinked	0.876198
Sutterella wadsworthensis	Cluster_1006350__Cluster_978394	unlinked	0.655185
Sutterella wadsworthensis	Cluster_1006350__Cluster_978468	unlinked	0.806131
Sutterella wadsworthensis	Cluster_1006350__Cluster_978980	unlinked	0.827576
Sutterella wadsworthensis	Cluster_1006350__Cluster_982988	unlinked	0.851333
Sutterella wadsworthensis	Cluster_1006350__Cluster_983027	unlinked	0.823778
Sutterella wadsworthensis	Cluster_1006350__Cluster_98330	unlinked	0.796392
Sutterella wadsworthensis	Cluster_1006350__Cluster_984172	unlinked	0.72845
Sutterella wadsworthensis	Cluster_1006350__Cluster_986604	unlinked	0.663812
Sutterella wadsworthensis	Cluster_1006350__Cluster_987820	unlinked	0.881164
Sutterella wadsworthensis	Cluster_1006350__Cluster_988871	unlinked	0.489687
Sutterella wadsworthensis	Cluster_1006350__Cluster_989370	unlinked	0.770139
Sutterella wadsworthensis	Cluster_1006350__Cluster_991590	unlinked	0.703908
Sutterella wadsworthensis	Cluster_1006350__Cluster_994671	unlinked	0.795449
Sutterella wadsworthensis	Cluster_1006350__Cluster_994674	unlinked	0.828461
Sutterella wadsworthensis	Cluster_1007387__Cluster_1068335	unlinked	0.701019
Sutterella wadsworthensis	Cluster_1007387__Cluster_1095945	unlinked	0.808119
Sutterella wadsworthensis	Cluster_1007387__Cluster_1129646	unlinked	0.698095
Sutterella wadsworthensis	Cluster_1007387__Cluster_1130771	unlinked	0.810433
Sutterella wadsworthensis	Cluster_1007387__Cluster_1145126	unlinked	0.720649
Sutterella wadsworthensis	Cluster_1007387__Cluster_1187053	unlinked	0.787524
Sutterella wadsworthensis	Cluster_1007387__Cluster_1193924	unlinked	0.785136
Sutterella wadsworthensis	Cluster_1007387__Cluster_119519	unlinked	0.828335
Sutterella wadsworthensis	Cluster_1007387__Cluster_1200123	unlinked	0.829343
Sutterella wadsworthensis	Cluster_1007387__Cluster_1210368	unlinked	0.822422
Sutterella wadsworthensis	Cluster_1007387__Cluster_1211745	unlinked	0.80301
Sutterella wadsworthensis	Cluster_1007387__Cluster_1240283	unlinked	0.769304
Sutterella wadsworthensis	Cluster_1007387__Cluster_1246608	unlinked	0.846226
Sutterella wadsworthensis	Cluster_1007387__Cluster_1246610	unlinked	0.831781
Sutterella wadsworthensis	Cluster_1007387__Cluster_1248630	unlinked	0.84841
Sutterella wadsworthensis	Cluster_1007387__Cluster_125664	unlinked	0.805914
Sutterella wadsworthensis	Cluster_1007387__Cluster_1270641	unlinked	0.685602
Sutterella wadsworthensis	Cluster_1007387__Cluster_1276218	unlinked	0.836401
Sutterella wadsworthensis	Cluster_1007387__Cluster_1310164	unlinked	0.779209
Sutterella wadsworthensis	Cluster_1007387__Cluster_1332432	unlinked	0.762685
Sutterella wadsworthensis	Cluster_1007387__Cluster_1339353	unlinked	0.744723
Sutterella wadsworthensis	Cluster_1007387__Cluster_1345712	unlinked	0.8194
Sutterella wadsworthensis	Cluster_1007387__Cluster_1347947	unlinked	0.821832
Sutterella wadsworthensis	Cluster_1007387__Cluster_135939	unlinked	0.618983
Sutterella wadsworthensis	Cluster_1007387__Cluster_1417912	unlinked	0.777623
Sutterella wadsworthensis	Cluster_1007387__Cluster_1442337	unlinked	0.806144
Sutterella wadsworthensis	Cluster_1007387__Cluster_147496	unlinked	0.750122
Sutterella wadsworthensis	Cluster_1007387__Cluster_1476332	unlinked	0.745119
Sutterella wadsworthensis	Cluster_1007387__Cluster_1477259	unlinked	0.732755
Sutterella wadsworthensis	Cluster_1007387__Cluster_1516630	unlinked	0.794975
Sutterella wadsworthensis	Cluster_1007387__Cluster_1523453	unlinked	0.841718
Sutterella wadsworthensis	Cluster_1007387__Cluster_1528191	unlinked	0.797758
Sutterella wadsworthensis	Cluster_1007387__Cluster_1534466	unlinked	0.808688
Sutterella wadsworthensis	Cluster_1007387__Cluster_1614747	unlinked	0.718756
Sutterella wadsworthensis	Cluster_1007387__Cluster_1617563	unlinked	0.735868
Sutterella wadsworthensis	Cluster_1007387__Cluster_1622523	unlinked	0.784755
Sutterella wadsworthensis	Cluster_1007387__Cluster_169156	unlinked	0.79428
Sutterella wadsworthensis	Cluster_1007387__Cluster_192227	unlinked	0.6784
Sutterella wadsworthensis	Cluster_1007387__Cluster_226794	unlinked	0.735616
Sutterella wadsworthensis	Cluster_1007387__Cluster_255321	unlinked	0.774964
Sutterella wadsworthensis	Cluster_1007387__Cluster_317427	unlinked	0.785102
Sutterella wadsworthensis	Cluster_1007387__Cluster_324564	unlinked	0.742734
Sutterella wadsworthensis	Cluster_1007387__Cluster_329243	unlinked	0.742725
Sutterella wadsworthensis	Cluster_1007387__Cluster_370275	unlinked	0.799752
Sutterella wadsworthensis	Cluster_1007387__Cluster_386646	unlinked	0.818373
Sutterella wadsworthensis	Cluster_1007387__Cluster_438473	unlinked	0.758788
Sutterella wadsworthensis	Cluster_1007387__Cluster_443673	unlinked	0.745652
Sutterella wadsworthensis	Cluster_1007387__Cluster_460516	unlinked	0.85861
Sutterella wadsworthensis	Cluster_1007387__Cluster_511940	unlinked	0.784977
Sutterella wadsworthensis	Cluster_1007387__Cluster_512928	unlinked	0.853691
Sutterella wadsworthensis	Cluster_1007387__Cluster_539433	unlinked	0.563269
Sutterella wadsworthensis	Cluster_1007387__Cluster_549324	unlinked	0.589971
Sutterella wadsworthensis	Cluster_1007387__Cluster_550351	unlinked	0.793818
Sutterella wadsworthensis	Cluster_1007387__Cluster_555788	unlinked	0.747329
Sutterella wadsworthensis	Cluster_1007387__Cluster_567723	unlinked	0.809321
Sutterella wadsworthensis	Cluster_1007387__Cluster_567724	unlinked	0.742283
Sutterella wadsworthensis	Cluster_1007387__Cluster_608149	unlinked	0.824558
Sutterella wadsworthensis	Cluster_1007387__Cluster_623292	unlinked	0.794741
Sutterella wadsworthensis	Cluster_1007387__Cluster_631462	unlinked	0.508252
Sutterella wadsworthensis	Cluster_1007387__Cluster_65643	unlinked	0.82295
Sutterella wadsworthensis	Cluster_1007387__Cluster_676879	unlinked	0.79801
Sutterella wadsworthensis	Cluster_1007387__Cluster_692720	unlinked	0.82994
Sutterella wadsworthensis	Cluster_1007387__Cluster_828791	unlinked	0.789662
Sutterella wadsworthensis	Cluster_1007387__Cluster_834558	unlinked	0.830379
Sutterella wadsworthensis	Cluster_1007387__Cluster_838603	unlinked	0.772419
Sutterella wadsworthensis	Cluster_1007387__Cluster_847569	unlinked	0.807244
Sutterella wadsworthensis	Cluster_1007387__Cluster_861144	unlinked	0.799749
Sutterella wadsworthensis	Cluster_1007387__Cluster_872713	unlinked	0.820361
Sutterella wadsworthensis	Cluster_1007387__Cluster_890854	unlinked	0.858922
Sutterella wadsworthensis	Cluster_1007387__Cluster_897053	unlinked	0.838632
Sutterella wadsworthensis	Cluster_1007387__Cluster_910519	unlinked	0.847328
Sutterella wadsworthensis	Cluster_1007387__Cluster_924876	unlinked	0.824696
Sutterella wadsworthensis	Cluster_1007387__Cluster_932919	unlinked	0.791152
Sutterella wadsworthensis	Cluster_1007387__Cluster_945899	unlinked	0.810036
Sutterella wadsworthensis	Cluster_1007387__Cluster_953879	unlinked	0.671007
Sutterella wadsworthensis	Cluster_1007387__Cluster_963183	unlinked	0.788207
Sutterella wadsworthensis	Cluster_1007387__Cluster_978980	unlinked	0.756938
Sutterella wadsworthensis	Cluster_1007387__Cluster_98330	unlinked	0.811255
Sutterella wadsworthensis	Cluster_1007985__Cluster_1028531	unlinked	0.75633
Sutterella wadsworthensis	Cluster_1007985__Cluster_1030138	unlinked	0.77972
Sutterella wadsworthensis	Cluster_1007985__Cluster_1036327	unlinked	0.653016
Sutterella wadsworthensis	Cluster_1007985__Cluster_1038659	unlinked	0.38271
Sutterella wadsworthensis	Cluster_1007985__Cluster_1080153	unlinked	0.762943
Sutterella wadsworthensis	Cluster_1007985__Cluster_1096742	unlinked	0.224487
Sutterella wadsworthensis	Cluster_1007985__Cluster_1150250	unlinked	0.799054
Sutterella wadsworthensis	Cluster_1007985__Cluster_1153616	unlinked	0.723876
Sutterella wadsworthensis	Cluster_1007985__Cluster_1164669	unlinked	0.753243
Sutterella wadsworthensis	Cluster_1007985__Cluster_1192332	unlinked	0.78275
Sutterella wadsworthensis	Cluster_1007985__Cluster_121119	unlinked	0.80048
Sutterella wadsworthensis	Cluster_1007985__Cluster_1211517	unlinked	0.784216
Sutterella wadsworthensis	Cluster_1007985__Cluster_1216290	unlinked	0.735949
Sutterella wadsworthensis	Cluster_1007985__Cluster_1219426	unlinked	0.685329
Sutterella wadsworthensis	Cluster_1007985__Cluster_1226258	unlinked	0.776607
Sutterella wadsworthensis	Cluster_1007985__Cluster_1233023	unlinked	0.740572
Sutterella wadsworthensis	Cluster_1007985__Cluster_1233024	unlinked	0.817571
Sutterella wadsworthensis	Cluster_1007985__Cluster_1237654	unlinked	0.819856
Sutterella wadsworthensis	Cluster_1007985__Cluster_1243826	unlinked	0.722432
Sutterella wadsworthensis	Cluster_1007985__Cluster_1278821	unlinked	0.764545
Sutterella wadsworthensis	Cluster_1007985__Cluster_1294840	unlinked	0.586994
Sutterella wadsworthensis	Cluster_1007985__Cluster_1299216	unlinked	0.789569
Sutterella wadsworthensis	Cluster_1007985__Cluster_1303729	unlinked	0.769656
Sutterella wadsworthensis	Cluster_1007985__Cluster_1328740	unlinked	0.776581
Sutterella wadsworthensis	Cluster_1007985__Cluster_134549	unlinked	0.754787
Sutterella wadsworthensis	Cluster_1007985__Cluster_1345712	unlinked	0.796331
Sutterella wadsworthensis	Cluster_1007985__Cluster_1366109	unlinked	0.671457
Sutterella wadsworthensis	Cluster_1007985__Cluster_1366111	unlinked	0.665595
Sutterella wadsworthensis	Cluster_1007985__Cluster_1371294	unlinked	0.306754
Sutterella wadsworthensis	Cluster_1007985__Cluster_1372827	unlinked	0.78169
Sutterella wadsworthensis	Cluster_1007985__Cluster_139630	linked	0.642052
Sutterella wadsworthensis	Cluster_1007985__Cluster_141939	unlinked	0.832839
Sutterella wadsworthensis	Cluster_1007985__Cluster_1437372	unlinked	0.590856
Sutterella wadsworthensis	Cluster_1007985__Cluster_145619	unlinked	0.775042
Sutterella wadsworthensis	Cluster_1007985__Cluster_1516634	unlinked	0.667223
Sutterella wadsworthensis	Cluster_1007985__Cluster_1516637	unlinked	0.797418
Sutterella wadsworthensis	Cluster_1007985__Cluster_1529881	unlinked	0.650801
Sutterella wadsworthensis	Cluster_1007985__Cluster_154829	unlinked	0.731352
Sutterella wadsworthensis	Cluster_1007985__Cluster_1557646	unlinked	0.788118
Sutterella wadsworthensis	Cluster_1007985__Cluster_156908	unlinked	0.777323
Sutterella wadsworthensis	Cluster_1007985__Cluster_1569358	unlinked	0.733185
Sutterella wadsworthensis	Cluster_1007985__Cluster_1600922	unlinked	0.511194
Sutterella wadsworthensis	Cluster_1007985__Cluster_1616228	unlinked	0.727941
Sutterella wadsworthensis	Cluster_1007985__Cluster_1617563	unlinked	0.727008
Sutterella wadsworthensis	Cluster_1007985__Cluster_1620735	linked	0.827212
Sutterella wadsworthensis	Cluster_1007985__Cluster_1647834	unlinked	0.52823
Sutterella wadsworthensis	Cluster_1007985__Cluster_1651091	unlinked	0.563854
Sutterella wadsworthensis	Cluster_1007985__Cluster_171104	unlinked	0.718739
Sutterella wadsworthensis	Cluster_1007985__Cluster_173758	unlinked	0.728343
Sutterella wadsworthensis	Cluster_1007985__Cluster_192227	unlinked	0.709185
Sutterella wadsworthensis	Cluster_1007985__Cluster_196681	unlinked	0.796088
Sutterella wadsworthensis	Cluster_1007985__Cluster_211766	unlinked	0.772224
Sutterella wadsworthensis	Cluster_1007985__Cluster_217592	unlinked	0.804829
Sutterella wadsworthensis	Cluster_1007985__Cluster_226794	unlinked	0.736315
Sutterella wadsworthensis	Cluster_1007985__Cluster_239007	unlinked	0.789569
Sutterella wadsworthensis	Cluster_1007985__Cluster_251832	unlinked	0.70685
Sutterella wadsworthensis	Cluster_1007985__Cluster_290785	unlinked	0.698182
Sutterella wadsworthensis	Cluster_1007985__Cluster_298266	unlinked	0.770996
Sutterella wadsworthensis	Cluster_1007985__Cluster_349951	unlinked	0.754054
Sutterella wadsworthensis	Cluster_1007985__Cluster_359763	unlinked	0.685578
Sutterella wadsworthensis	Cluster_1007985__Cluster_37299	unlinked	0.654241
Sutterella wadsworthensis	Cluster_1007985__Cluster_429949	unlinked	0.792533
Sutterella wadsworthensis	Cluster_1007985__Cluster_447399	unlinked	0.60349
Sutterella wadsworthensis	Cluster_1007985__Cluster_451435	unlinked	0.812103
Sutterella wadsworthensis	Cluster_1007985__Cluster_453722	unlinked	0.6756
Sutterella wadsworthensis	Cluster_1007985__Cluster_499714	unlinked	0.670324
Sutterella wadsworthensis	Cluster_1007985__Cluster_508456	unlinked	0.603178
Sutterella wadsworthensis	Cluster_1007985__Cluster_512247	unlinked	0.805244
Sutterella wadsworthensis	Cluster_1007985__Cluster_519835	unlinked	0.762096
Sutterella wadsworthensis	Cluster_1007985__Cluster_544468	unlinked	0.759507
Sutterella wadsworthensis	Cluster_1007985__Cluster_561619	unlinked	0.806962
Sutterella wadsworthensis	Cluster_1007985__Cluster_561626	unlinked	0.692088
Sutterella wadsworthensis	Cluster_1007985__Cluster_579536	unlinked	0.35732
Sutterella wadsworthensis	Cluster_1007985__Cluster_595584	unlinked	0.591298
Sutterella wadsworthensis	Cluster_1007985__Cluster_595903	unlinked	0.776763
Sutterella wadsworthensis	Cluster_1007985__Cluster_603277	unlinked	0.671227
Sutterella wadsworthensis	Cluster_1007985__Cluster_614218	unlinked	0.668528
Sutterella wadsworthensis	Cluster_1007985__Cluster_620864	unlinked	0.591056
Sutterella wadsworthensis	Cluster_1007985__Cluster_627439	unlinked	0.787773
Sutterella wadsworthensis	Cluster_1007985__Cluster_628413	unlinked	0.403392
Sutterella wadsworthensis	Cluster_1007985__Cluster_634339	unlinked	0.535493
Sutterella wadsworthensis	Cluster_1007985__Cluster_635602	unlinked	0.677085
Sutterella wadsworthensis	Cluster_1007985__Cluster_643865	unlinked	0.545619
Sutterella wadsworthensis	Cluster_1007985__Cluster_665979	unlinked	0.743533
Sutterella wadsworthensis	Cluster_1007985__Cluster_668811	unlinked	0.754133
Sutterella wadsworthensis	Cluster_1007985__Cluster_669675	unlinked	0.687466
Sutterella wadsworthensis	Cluster_1007985__Cluster_720203	unlinked	0.755785
Sutterella wadsworthensis	Cluster_1007985__Cluster_758610	unlinked	0.830857
Sutterella wadsworthensis	Cluster_1007985__Cluster_765427	unlinked	0.519298
Sutterella wadsworthensis	Cluster_1007985__Cluster_765429	unlinked	0.518044
Sutterella wadsworthensis	Cluster_1007985__Cluster_76890	unlinked	0.818381
Sutterella wadsworthensis	Cluster_1007985__Cluster_783291	unlinked	0.717817
Sutterella wadsworthensis	Cluster_1007985__Cluster_806047	unlinked	0.656171
Sutterella wadsworthensis	Cluster_1007985__Cluster_820091	unlinked	0.802217
Sutterella wadsworthensis	Cluster_1007985__Cluster_87121	unlinked	0.562689
Sutterella wadsworthensis	Cluster_1007985__Cluster_872819	unlinked	0.625499
Sutterella wadsworthensis	Cluster_1007985__Cluster_881345	unlinked	0.684633
Sutterella wadsworthensis	Cluster_1007985__Cluster_88958	unlinked	0.061248
Sutterella wadsworthensis	Cluster_1007985__Cluster_90065	unlinked	0.811602
Sutterella wadsworthensis	Cluster_1007985__Cluster_913985	unlinked	0.800679
Sutterella wadsworthensis	Cluster_1007985__Cluster_918450	unlinked	0.7885
Sutterella wadsworthensis	Cluster_1007985__Cluster_932916	unlinked	0.688882
Sutterella wadsworthensis	Cluster_1007985__Cluster_960924	unlinked	0.696563
Sutterella wadsworthensis	Cluster_1007985__Cluster_991451	unlinked	0.798385
Sutterella wadsworthensis	Cluster_1007995__Cluster_1312843	unlinked	0.21145
Sutterella wadsworthensis	Cluster_1007995__Cluster_1437367	unlinked	0.447953
Sutterella wadsworthensis	Cluster_1007995__Cluster_1437368	unlinked	0.403491
Sutterella wadsworthensis	Cluster_1007995__Cluster_1480553	unlinked	0.322265
Sutterella wadsworthensis	Cluster_1007995__Cluster_1562215	unlinked	0.277962
Sutterella wadsworthensis	Cluster_1007995__Cluster_1656228	unlinked	0.0515392
Sutterella wadsworthensis	Cluster_1007995__Cluster_307816	unlinked	0.260114
Sutterella wadsworthensis	Cluster_1007995__Cluster_307817	unlinked	0.457626
Sutterella wadsworthensis	Cluster_1007995__Cluster_370988	unlinked	0.381712
Sutterella wadsworthensis	Cluster_1007995__Cluster_370989	unlinked	0.324506
Sutterella wadsworthensis	Cluster_1007995__Cluster_370990	unlinked	0.239252
Sutterella wadsworthensis	Cluster_1007995__Cluster_54828	unlinked	0.151759
Sutterella wadsworthensis	Cluster_1007995__Cluster_644941	unlinked	0.392388
Sutterella wadsworthensis	Cluster_1007995__Cluster_792634	unlinked	0.153044
Sutterella wadsworthensis	Cluster_1008635__Cluster_1014647	unlinked	0.528207
Sutterella wadsworthensis	Cluster_1008635__Cluster_1024745	unlinked	0.40533
Sutterella wadsworthensis	Cluster_1008635__Cluster_1045271	unlinked	0.42872
Sutterella wadsworthensis	Cluster_1008635__Cluster_1052105	unlinked	0.553684
Sutterella wadsworthensis	Cluster_1008635__Cluster_1059494	unlinked	0.467164
Sutterella wadsworthensis	Cluster_1008635__Cluster_1094973	unlinked	0.54915
Sutterella wadsworthensis	Cluster_1008635__Cluster_1102861	unlinked	0.549951
Sutterella wadsworthensis	Cluster_1008635__Cluster_1125064	unlinked	0.493611
Sutterella wadsworthensis	Cluster_1008635__Cluster_1130771	unlinked	0.464013
Sutterella wadsworthensis	Cluster_1008635__Cluster_1135391	unlinked	0.502555
Sutterella wadsworthensis	Cluster_1008635__Cluster_1142954	unlinked	0.501189
Sutterella wadsworthensis	Cluster_1008635__Cluster_1144913	unlinked	0.420627
Sutterella wadsworthensis	Cluster_1008635__Cluster_1153428	unlinked	0.509378
Sutterella wadsworthensis	Cluster_1008635__Cluster_115484	unlinked	0.242865
Sutterella wadsworthensis	Cluster_1008635__Cluster_1161804	unlinked	0.58797
Sutterella wadsworthensis	Cluster_1008635__Cluster_117067	unlinked	0.398128
Sutterella wadsworthensis	Cluster_1008635__Cluster_118084	unlinked	0.478097
Sutterella wadsworthensis	Cluster_1008635__Cluster_119252	unlinked	0.0361683
Sutterella wadsworthensis	Cluster_1008635__Cluster_1208720	unlinked	0.332561
Sutterella wadsworthensis	Cluster_1008635__Cluster_1230138	unlinked	0.498964
Sutterella wadsworthensis	Cluster_1008635__Cluster_1240337	unlinked	0.490698
Sutterella wadsworthensis	Cluster_1008635__Cluster_1252350	unlinked	0.491371
Sutterella wadsworthensis	Cluster_1008635__Cluster_1254926	unlinked	0.327364
Sutterella wadsworthensis	Cluster_1008635__Cluster_1285614	unlinked	0.527971
Sutterella wadsworthensis	Cluster_1008635__Cluster_1310164	unlinked	0.489686
Sutterella wadsworthensis	Cluster_1008635__Cluster_1339353	unlinked	0.503414
Sutterella wadsworthensis	Cluster_1008635__Cluster_1345065	unlinked	0.327138
Sutterella wadsworthensis	Cluster_1008635__Cluster_1379924	unlinked	0.469776
Sutterella wadsworthensis	Cluster_1008635__Cluster_1388907	unlinked	0.401014
Sutterella wadsworthensis	Cluster_1008635__Cluster_1393538	unlinked	0.513273
Sutterella wadsworthensis	Cluster_1008635__Cluster_1437367	unlinked	0.443444
Sutterella wadsworthensis	Cluster_1008635__Cluster_1437368	unlinked	0.278317
Sutterella wadsworthensis	Cluster_1008635__Cluster_1437372	unlinked	0.368695
Sutterella wadsworthensis	Cluster_1008635__Cluster_1494191	unlinked	0.515591
Sutterella wadsworthensis	Cluster_1008635__Cluster_1516257	unlinked	0.419698
Sutterella wadsworthensis	Cluster_1008635__Cluster_152686	unlinked	0.512197
Sutterella wadsworthensis	Cluster_1008635__Cluster_1539279	unlinked	0.564615
Sutterella wadsworthensis	Cluster_1008635__Cluster_154829	unlinked	0.503032
Sutterella wadsworthensis	Cluster_1008635__Cluster_1572163	unlinked	0.490241
Sutterella wadsworthensis	Cluster_1008635__Cluster_1584930	unlinked	0.428452
Sutterella wadsworthensis	Cluster_1008635__Cluster_1651091	unlinked	0.47773
Sutterella wadsworthensis	Cluster_1008635__Cluster_1655382	unlinked	0.525353
Sutterella wadsworthensis	Cluster_1008635__Cluster_171747	unlinked	0.105746
Sutterella wadsworthensis	Cluster_1008635__Cluster_183507	unlinked	0.508733
Sutterella wadsworthensis	Cluster_1008635__Cluster_206747	unlinked	0.473748
Sutterella wadsworthensis	Cluster_1008635__Cluster_208883	unlinked	0.106646
Sutterella wadsworthensis	Cluster_1008635__Cluster_228379	unlinked	0.391959
Sutterella wadsworthensis	Cluster_1008635__Cluster_237463	unlinked	0.541663
Sutterella wadsworthensis	Cluster_1008635__Cluster_237470	unlinked	0.587276
Sutterella wadsworthensis	Cluster_1008635__Cluster_237783	unlinked	0.528834
Sutterella wadsworthensis	Cluster_1008635__Cluster_242661	unlinked	0.496086
Sutterella wadsworthensis	Cluster_1008635__Cluster_250864	unlinked	0.262897
Sutterella wadsworthensis	Cluster_1008635__Cluster_27210	unlinked	0.284998
Sutterella wadsworthensis	Cluster_1008635__Cluster_290785	unlinked	0.478392
Sutterella wadsworthensis	Cluster_1008635__Cluster_291900	unlinked	0.450679
Sutterella wadsworthensis	Cluster_1008635__Cluster_299055	unlinked	0.399449
Sutterella wadsworthensis	Cluster_1008635__Cluster_299749	unlinked	0.445642
Sutterella wadsworthensis	Cluster_1008635__Cluster_349951	unlinked	0.408217
Sutterella wadsworthensis	Cluster_1008635__Cluster_350539	unlinked	0.431306
Sutterella wadsworthensis	Cluster_1008635__Cluster_357374	unlinked	0.522342
Sutterella wadsworthensis	Cluster_1008635__Cluster_370989	unlinked	0.23379
Sutterella wadsworthensis	Cluster_1008635__Cluster_370990	unlinked	0.275251
Sutterella wadsworthensis	Cluster_1008635__Cluster_404308	unlinked	0.513855
Sutterella wadsworthensis	Cluster_1008635__Cluster_408274	unlinked	0.49247
Sutterella wadsworthensis	Cluster_1008635__Cluster_436046	unlinked	0.392129
Sutterella wadsworthensis	Cluster_1008635__Cluster_448056	unlinked	0.45982
Sutterella wadsworthensis	Cluster_1008635__Cluster_451435	unlinked	0.553735
Sutterella wadsworthensis	Cluster_1008635__Cluster_452615	unlinked	0.500238
Sutterella wadsworthensis	Cluster_1008635__Cluster_452616	unlinked	0.497386
Sutterella wadsworthensis	Cluster_1008635__Cluster_462522	unlinked	0.35822
Sutterella wadsworthensis	Cluster_1008635__Cluster_562015	unlinked	0.531975
Sutterella wadsworthensis	Cluster_1008635__Cluster_584992	unlinked	0.421811
Sutterella wadsworthensis	Cluster_1008635__Cluster_595584	unlinked	0.299096
Sutterella wadsworthensis	Cluster_1008635__Cluster_605488	unlinked	0.535566
Sutterella wadsworthensis	Cluster_1008635__Cluster_614218	unlinked	0.488768
Sutterella wadsworthensis	Cluster_1008635__Cluster_623871	unlinked	0.393657
Sutterella wadsworthensis	Cluster_1008635__Cluster_634339	unlinked	0.37085
Sutterella wadsworthensis	Cluster_1008635__Cluster_686089	unlinked	0.534301
Sutterella wadsworthensis	Cluster_1008635__Cluster_686953	unlinked	0.411274
Sutterella wadsworthensis	Cluster_1008635__Cluster_692720	unlinked	0.460197
Sutterella wadsworthensis	Cluster_1008635__Cluster_693224	unlinked	0.494897
Sutterella wadsworthensis	Cluster_1008635__Cluster_693362	unlinked	0.127096
Sutterella wadsworthensis	Cluster_1008635__Cluster_717972	unlinked	0.533597
Sutterella wadsworthensis	Cluster_1008635__Cluster_739484	unlinked	0.507348
Sutterella wadsworthensis	Cluster_1008635__Cluster_761242	unlinked	0.494488
Sutterella wadsworthensis	Cluster_1008635__Cluster_765567	unlinked	0.47238
Sutterella wadsworthensis	Cluster_1008635__Cluster_771074	unlinked	0.20469
Sutterella wadsworthensis	Cluster_1008635__Cluster_771806	unlinked	0.514199
Sutterella wadsworthensis	Cluster_1008635__Cluster_77653	unlinked	0.510457
Sutterella wadsworthensis	Cluster_1008635__Cluster_789382	unlinked	0.402477
Sutterella wadsworthensis	Cluster_1008635__Cluster_789683	unlinked	0.45659
Sutterella wadsworthensis	Cluster_1008635__Cluster_789824	unlinked	0.335333
Sutterella wadsworthensis	Cluster_1008635__Cluster_81271	unlinked	0.379387
Sutterella wadsworthensis	Cluster_1008635__Cluster_929469	unlinked	0.518895
Sutterella wadsworthensis	Cluster_1008635__Cluster_938975	unlinked	0.505091
Sutterella wadsworthensis	Cluster_1008635__Cluster_940213	unlinked	0.562888
Sutterella wadsworthensis	Cluster_1008635__Cluster_945900	unlinked	0.522243
Sutterella wadsworthensis	Cluster_1008635__Cluster_950121	unlinked	0.265979
Sutterella wadsworthensis	Cluster_1008635__Cluster_956739	unlinked	0.520933
Sutterella wadsworthensis	Cluster_1008639__Cluster_1012394	unlinked	0.872473
Sutterella wadsworthensis	Cluster_1008639__Cluster_1012629	unlinked	0.784039
Sutterella wadsworthensis	Cluster_1008639__Cluster_1028531	unlinked	0.773894
Sutterella wadsworthensis	Cluster_1008639__Cluster_1030138	unlinked	0.801822
Sutterella wadsworthensis	Cluster_1008639__Cluster_1030552	unlinked	0.849261
Sutterella wadsworthensis	Cluster_1008639__Cluster_1069352	unlinked	0.657034
Sutterella wadsworthensis	Cluster_1008639__Cluster_1069943	unlinked	0.552298
Sutterella wadsworthensis	Cluster_1008639__Cluster_1070661	unlinked	0.723277
Sutterella wadsworthensis	Cluster_1008639__Cluster_1072010	unlinked	0.816316
Sutterella wadsworthensis	Cluster_1008639__Cluster_1087279	unlinked	0.848181
Sutterella wadsworthensis	Cluster_1008639__Cluster_1094348	unlinked	0.854003
Sutterella wadsworthensis	Cluster_1008639__Cluster_109608	unlinked	0.89989
Sutterella wadsworthensis	Cluster_1008639__Cluster_1103874	unlinked	0.880893
Sutterella wadsworthensis	Cluster_1008639__Cluster_1118070	unlinked	0.796967
Sutterella wadsworthensis	Cluster_1008639__Cluster_1118531	unlinked	0.810053
Sutterella wadsworthensis	Cluster_1008639__Cluster_1130771	unlinked	0.836199
Sutterella wadsworthensis	Cluster_1008639__Cluster_1132035	unlinked	0.799552
Sutterella wadsworthensis	Cluster_1008639__Cluster_1142954	unlinked	0.874977
Sutterella wadsworthensis	Cluster_1008639__Cluster_1157075	unlinked	0.845131
Sutterella wadsworthensis	Cluster_1008639__Cluster_1163084	unlinked	0.793722
Sutterella wadsworthensis	Cluster_1008639__Cluster_1164669	unlinked	0.825671
Sutterella wadsworthensis	Cluster_1008639__Cluster_1169625	unlinked	0.880347
Sutterella wadsworthensis	Cluster_1008639__Cluster_117933	unlinked	0.789815
Sutterella wadsworthensis	Cluster_1008639__Cluster_1195873	unlinked	0.708606
Sutterella wadsworthensis	Cluster_1008639__Cluster_1200123	unlinked	0.850471
Sutterella wadsworthensis	Cluster_1008639__Cluster_120436	unlinked	0.827733
Sutterella wadsworthensis	Cluster_1008639__Cluster_1204665	unlinked	0.696284
Sutterella wadsworthensis	Cluster_1008639__Cluster_1218173	unlinked	0.780859
Sutterella wadsworthensis	Cluster_1008639__Cluster_1227482	unlinked	0.805814
Sutterella wadsworthensis	Cluster_1008639__Cluster_1233024	unlinked	0.863011
Sutterella wadsworthensis	Cluster_1008639__Cluster_1237601	unlinked	0.80235
Sutterella wadsworthensis	Cluster_1008639__Cluster_1237654	unlinked	0.854253
Sutterella wadsworthensis	Cluster_1008639__Cluster_1240283	unlinked	0.828867
Sutterella wadsworthensis	Cluster_1008639__Cluster_1243826	unlinked	0.779738
Sutterella wadsworthensis	Cluster_1008639__Cluster_1252350	unlinked	0.808811
Sutterella wadsworthensis	Cluster_1008639__Cluster_1259571	unlinked	0.843088
Sutterella wadsworthensis	Cluster_1008639__Cluster_1276041	unlinked	0.0617578
Sutterella wadsworthensis	Cluster_1008639__Cluster_1276916	unlinked	0.839981
Sutterella wadsworthensis	Cluster_1008639__Cluster_1283520	unlinked	0.733865
Sutterella wadsworthensis	Cluster_1008639__Cluster_128603	unlinked	0.734235
Sutterella wadsworthensis	Cluster_1008639__Cluster_1299216	unlinked	0.830298
Sutterella wadsworthensis	Cluster_1008639__Cluster_1301263	unlinked	0.833102
Sutterella wadsworthensis	Cluster_1008639__Cluster_1307975	unlinked	0.883347
Sutterella wadsworthensis	Cluster_1008639__Cluster_1316598	unlinked	0.846916
Sutterella wadsworthensis	Cluster_1008639__Cluster_1339353	unlinked	0.759468
Sutterella wadsworthensis	Cluster_1008639__Cluster_1352669	unlinked	0.882879
Sutterella wadsworthensis	Cluster_1008639__Cluster_1357356	unlinked	0.738598
Sutterella wadsworthensis	Cluster_1008639__Cluster_1374191	unlinked	0.658614
Sutterella wadsworthensis	Cluster_1008639__Cluster_1379743	unlinked	0.752561
Sutterella wadsworthensis	Cluster_1008639__Cluster_1386118	unlinked	0.790899
Sutterella wadsworthensis	Cluster_1008639__Cluster_1412237	unlinked	0.865534
Sutterella wadsworthensis	Cluster_1008639__Cluster_1462004	unlinked	0.407519
Sutterella wadsworthensis	Cluster_1008639__Cluster_1466565	unlinked	0.85641
Sutterella wadsworthensis	Cluster_1008639__Cluster_1469621	unlinked	0.799666
Sutterella wadsworthensis	Cluster_1008639__Cluster_147585	unlinked	0.738055
Sutterella wadsworthensis	Cluster_1008639__Cluster_1481277	unlinked	0.856402
Sutterella wadsworthensis	Cluster_1008639__Cluster_1483070	unlinked	0.749219
Sutterella wadsworthensis	Cluster_1008639__Cluster_1486831	unlinked	0.55638
Sutterella wadsworthensis	Cluster_1008639__Cluster_1510135	unlinked	0.836976
Sutterella wadsworthensis	Cluster_1008639__Cluster_1522908	unlinked	0.505091
Sutterella wadsworthensis	Cluster_1008639__Cluster_1523823	unlinked	0.766318
Sutterella wadsworthensis	Cluster_1008639__Cluster_1534466	unlinked	0.835169
Sutterella wadsworthensis	Cluster_1008639__Cluster_1543310	unlinked	0.894735
Sutterella wadsworthensis	Cluster_1008639__Cluster_1577014	unlinked	0.663417
Sutterella wadsworthensis	Cluster_1008639__Cluster_158234	unlinked	0.49856
Sutterella wadsworthensis	Cluster_1008639__Cluster_1610959	unlinked	0.759991
Sutterella wadsworthensis	Cluster_1008639__Cluster_161355	unlinked	0.826818
Sutterella wadsworthensis	Cluster_1008639__Cluster_1617454	unlinked	0.718547
Sutterella wadsworthensis	Cluster_1008639__Cluster_1618446	unlinked	0.881579
Sutterella wadsworthensis	Cluster_1008639__Cluster_1622523	unlinked	0.852864
Sutterella wadsworthensis	Cluster_1008639__Cluster_1632655	unlinked	0.828782
Sutterella wadsworthensis	Cluster_1008639__Cluster_1636527	unlinked	0.880745
Sutterella wadsworthensis	Cluster_1008639__Cluster_1660104	unlinked	0.826439
Sutterella wadsworthensis	Cluster_1008639__Cluster_172831	unlinked	0.487444
Sutterella wadsworthensis	Cluster_1008639__Cluster_174291	unlinked	0.840005
Sutterella wadsworthensis	Cluster_1008639__Cluster_175804	unlinked	0.861367
Sutterella wadsworthensis	Cluster_1008639__Cluster_207050	unlinked	0.858945
Sutterella wadsworthensis	Cluster_1008639__Cluster_211766	unlinked	0.833745
Sutterella wadsworthensis	Cluster_1008639__Cluster_217458	unlinked	0.830046
Sutterella wadsworthensis	Cluster_1008639__Cluster_226794	unlinked	0.744447
Sutterella wadsworthensis	Cluster_1008639__Cluster_235041	unlinked	0.820293
Sutterella wadsworthensis	Cluster_1008639__Cluster_237783	unlinked	0.864988
Sutterella wadsworthensis	Cluster_1008639__Cluster_245573	unlinked	0.63906
Sutterella wadsworthensis	Cluster_1008639__Cluster_264821	unlinked	0.595521
Sutterella wadsworthensis	Cluster_1008639__Cluster_265986	unlinked	0.775893
Sutterella wadsworthensis	Cluster_1008639__Cluster_274736	unlinked	0.88095
Sutterella wadsworthensis	Cluster_1008639__Cluster_301764	unlinked	0.853053
Sutterella wadsworthensis	Cluster_1008639__Cluster_301765	unlinked	0.878869
Sutterella wadsworthensis	Cluster_1008639__Cluster_307853	unlinked	0.408731
Sutterella wadsworthensis	Cluster_1008639__Cluster_317427	unlinked	0.834477
Sutterella wadsworthensis	Cluster_1008639__Cluster_326204	unlinked	0.815998
Sutterella wadsworthensis	Cluster_1008639__Cluster_327962	unlinked	0.694286
Sutterella wadsworthensis	Cluster_1008639__Cluster_354542	unlinked	0.751133
Sutterella wadsworthensis	Cluster_1008639__Cluster_370275	unlinked	0.836836
Sutterella wadsworthensis	Cluster_1008639__Cluster_382421	unlinked	0.680574
Sutterella wadsworthensis	Cluster_1008639__Cluster_424208	unlinked	0.80581
Sutterella wadsworthensis	Cluster_1008639__Cluster_426222	unlinked	0.869857
Sutterella wadsworthensis	Cluster_1008639__Cluster_428521	unlinked	0.872023
Sutterella wadsworthensis	Cluster_1008639__Cluster_436712	unlinked	0.846348
Sutterella wadsworthensis	Cluster_1008639__Cluster_438473	unlinked	0.822563
Sutterella wadsworthensis	Cluster_1008639__Cluster_441342	unlinked	0.837853
Sutterella wadsworthensis	Cluster_1008639__Cluster_443670	unlinked	0.79722
Sutterella wadsworthensis	Cluster_1008639__Cluster_443673	unlinked	0.786494
Sutterella wadsworthensis	Cluster_1008639__Cluster_443674	unlinked	0.727981
Sutterella wadsworthensis	Cluster_1008639__Cluster_445752	unlinked	0.851733
Sutterella wadsworthensis	Cluster_1008639__Cluster_496528	unlinked	0.886634
Sutterella wadsworthensis	Cluster_1008639__Cluster_501144	unlinked	0.770657
Sutterella wadsworthensis	Cluster_1008639__Cluster_507947	unlinked	0.50046
Sutterella wadsworthensis	Cluster_1008639__Cluster_510018	unlinked	0.86641
Sutterella wadsworthensis	Cluster_1008639__Cluster_510629	unlinked	0.863714
Sutterella wadsworthensis	Cluster_1008639__Cluster_511940	unlinked	0.839597
Sutterella wadsworthensis	Cluster_1008639__Cluster_512247	unlinked	0.861259
Sutterella wadsworthensis	Cluster_1008639__Cluster_512928	unlinked	0.83941
Sutterella wadsworthensis	Cluster_1008639__Cluster_516287	unlinked	0.718041
Sutterella wadsworthensis	Cluster_1008639__Cluster_525075	unlinked	0.772053
Sutterella wadsworthensis	Cluster_1008639__Cluster_526402	unlinked	0.889445
Sutterella wadsworthensis	Cluster_1008639__Cluster_526614	unlinked	0.728049
Sutterella wadsworthensis	Cluster_1008639__Cluster_54145	unlinked	0.811798
Sutterella wadsworthensis	Cluster_1008639__Cluster_550351	unlinked	0.859525
Sutterella wadsworthensis	Cluster_1008639__Cluster_562015	unlinked	0.777923
Sutterella wadsworthensis	Cluster_1008639__Cluster_565773	unlinked	0.767831
Sutterella wadsworthensis	Cluster_1008639__Cluster_568284	unlinked	0.640967
Sutterella wadsworthensis	Cluster_1008639__Cluster_571383	unlinked	0.785988
Sutterella wadsworthensis	Cluster_1008639__Cluster_596099	unlinked	0.658813
Sutterella wadsworthensis	Cluster_1008639__Cluster_603993	unlinked	0.842585
Sutterella wadsworthensis	Cluster_1008639__Cluster_611661	unlinked	0.895956
Sutterella wadsworthensis	Cluster_1008639__Cluster_658770	unlinked	0.859272
Sutterella wadsworthensis	Cluster_1008639__Cluster_663549	unlinked	0.784151
Sutterella wadsworthensis	Cluster_1008639__Cluster_683576	unlinked	0.522345
Sutterella wadsworthensis	Cluster_1008639__Cluster_692720	unlinked	0.833064
Sutterella wadsworthensis	Cluster_1008639__Cluster_694720	unlinked	0.835498
Sutterella wadsworthensis	Cluster_1008639__Cluster_695870	unlinked	0.837333
Sutterella wadsworthensis	Cluster_1008639__Cluster_725263	unlinked	0.822763
Sutterella wadsworthensis	Cluster_1008639__Cluster_731093	unlinked	0.658072
Sutterella wadsworthensis	Cluster_1008639__Cluster_732985	unlinked	0.624685
Sutterella wadsworthensis	Cluster_1008639__Cluster_736406	unlinked	0.770815
Sutterella wadsworthensis	Cluster_1008639__Cluster_740689	unlinked	0.465779
Sutterella wadsworthensis	Cluster_1008639__Cluster_756872	unlinked	0.833137
Sutterella wadsworthensis	Cluster_1008639__Cluster_75771	unlinked	0.817296
Sutterella wadsworthensis	Cluster_1008639__Cluster_796415	unlinked	0.826292
Sutterella wadsworthensis	Cluster_1008639__Cluster_815296	unlinked	0.494184
Sutterella wadsworthensis	Cluster_1008639__Cluster_826999	unlinked	0.808894
Sutterella wadsworthensis	Cluster_1008639__Cluster_827110	unlinked	0.800528
Sutterella wadsworthensis	Cluster_1008639__Cluster_847569	unlinked	0.855569
Sutterella wadsworthensis	Cluster_1008639__Cluster_853717	unlinked	0.730745
Sutterella wadsworthensis	Cluster_1008639__Cluster_855407	unlinked	0.816956
Sutterella wadsworthensis	Cluster_1008639__Cluster_86759	unlinked	0.792636
Sutterella wadsworthensis	Cluster_1008639__Cluster_872713	unlinked	0.84866
Sutterella wadsworthensis	Cluster_1008639__Cluster_877139	unlinked	0.757572
Sutterella wadsworthensis	Cluster_1008639__Cluster_882992	unlinked	0.851864
Sutterella wadsworthensis	Cluster_1008639__Cluster_890855	unlinked	0.873518
Sutterella wadsworthensis	Cluster_1008639__Cluster_892677	unlinked	0.842118
Sutterella wadsworthensis	Cluster_1008639__Cluster_893033	unlinked	0.772211
Sutterella wadsworthensis	Cluster_1008639__Cluster_893340	unlinked	0.677056
Sutterella wadsworthensis	Cluster_1008639__Cluster_897053	unlinked	0.882367
Sutterella wadsworthensis	Cluster_1008639__Cluster_910519	unlinked	0.853674
Sutterella wadsworthensis	Cluster_1008639__Cluster_937240	unlinked	0.776651
Sutterella wadsworthensis	Cluster_1008639__Cluster_939614	unlinked	0.846882
Sutterella wadsworthensis	Cluster_1008639__Cluster_942072	unlinked	0.818731
Sutterella wadsworthensis	Cluster_1008639__Cluster_944549	unlinked	0.705107
Sutterella wadsworthensis	Cluster_1008639__Cluster_945899	unlinked	0.840041
Sutterella wadsworthensis	Cluster_1008639__Cluster_945900	unlinked	0.854562
Sutterella wadsworthensis	Cluster_1008639__Cluster_963183	unlinked	0.862786
Sutterella wadsworthensis	Cluster_1008639__Cluster_96701	unlinked	0.785037
Sutterella wadsworthensis	Cluster_1008639__Cluster_970666	unlinked	0.494974
Sutterella wadsworthensis	Cluster_1008639__Cluster_978468	unlinked	0.787454
Sutterella wadsworthensis	Cluster_1008639__Cluster_984779	unlinked	0.863243
Sutterella wadsworthensis	Cluster_1011485__Cluster_1012629	unlinked	0.628614
Sutterella wadsworthensis	Cluster_1011485__Cluster_10157	unlinked	0.496855
Sutterella wadsworthensis	Cluster_1011485__Cluster_1025257	unlinked	0.617222
Sutterella wadsworthensis	Cluster_1011485__Cluster_1026809	unlinked	0.663278
Sutterella wadsworthensis	Cluster_1011485__Cluster_1030552	unlinked	0.658347
Sutterella wadsworthensis	Cluster_1011485__Cluster_1050171	unlinked	0.711405
Sutterella wadsworthensis	Cluster_1011485__Cluster_1062762	unlinked	0.70861
Sutterella wadsworthensis	Cluster_1011485__Cluster_1094348	unlinked	0.701719
Sutterella wadsworthensis	Cluster_1011485__Cluster_1094973	unlinked	0.507014
Sutterella wadsworthensis	Cluster_1011485__Cluster_1102861	unlinked	0.636756
Sutterella wadsworthensis	Cluster_1011485__Cluster_1130771	unlinked	0.631786
Sutterella wadsworthensis	Cluster_1011485__Cluster_1133323	unlinked	0.584495
Sutterella wadsworthensis	Cluster_1011485__Cluster_1157075	unlinked	0.654338
Sutterella wadsworthensis	Cluster_1011485__Cluster_1183795	unlinked	0.57447
Sutterella wadsworthensis	Cluster_1011485__Cluster_1187053	unlinked	0.636031
Sutterella wadsworthensis	Cluster_1011485__Cluster_1187867	unlinked	0.457915
Sutterella wadsworthensis	Cluster_1011485__Cluster_121119	unlinked	0.649374
Sutterella wadsworthensis	Cluster_1011485__Cluster_1218173	unlinked	0.616282
Sutterella wadsworthensis	Cluster_1011485__Cluster_1245707	unlinked	0.626191
Sutterella wadsworthensis	Cluster_1011485__Cluster_1246494	unlinked	0.207963
Sutterella wadsworthensis	Cluster_1011485__Cluster_1246608	unlinked	0.664205
Sutterella wadsworthensis	Cluster_1011485__Cluster_1247743	unlinked	0.606296
Sutterella wadsworthensis	Cluster_1011485__Cluster_1252351	unlinked	0.677865
Sutterella wadsworthensis	Cluster_1011485__Cluster_1259571	unlinked	0.666153
Sutterella wadsworthensis	Cluster_1011485__Cluster_1268773	unlinked	0.65735
Sutterella wadsworthensis	Cluster_1011485__Cluster_1279481	unlinked	0.647318
Sutterella wadsworthensis	Cluster_1011485__Cluster_130804	unlinked	0.647102
Sutterella wadsworthensis	Cluster_1011485__Cluster_1318121	unlinked	0.48456
Sutterella wadsworthensis	Cluster_1011485__Cluster_1338467	unlinked	0.685755
Sutterella wadsworthensis	Cluster_1011485__Cluster_1352669	unlinked	0.664339
Sutterella wadsworthensis	Cluster_1011485__Cluster_1366971	unlinked	0.617096
Sutterella wadsworthensis	Cluster_1011485__Cluster_137690	unlinked	0.664589
Sutterella wadsworthensis	Cluster_1011485__Cluster_1381387	unlinked	0.677205
Sutterella wadsworthensis	Cluster_1011485__Cluster_1418345	unlinked	0.585127
Sutterella wadsworthensis	Cluster_1011485__Cluster_1437367	unlinked	0.560498
Sutterella wadsworthensis	Cluster_1011485__Cluster_1437368	unlinked	0.587968
Sutterella wadsworthensis	Cluster_1011485__Cluster_1442337	unlinked	0.657566
Sutterella wadsworthensis	Cluster_1011485__Cluster_1469710	unlinked	0.623017
Sutterella wadsworthensis	Cluster_1011485__Cluster_1480553	unlinked	0.561962
Sutterella wadsworthensis	Cluster_1011485__Cluster_1487359	unlinked	0.379039
Sutterella wadsworthensis	Cluster_1011485__Cluster_1500468	unlinked	0.56337
Sutterella wadsworthensis	Cluster_1011485__Cluster_1516880	unlinked	0.538931
Sutterella wadsworthensis	Cluster_1011485__Cluster_1523823	unlinked	0.61817
Sutterella wadsworthensis	Cluster_1011485__Cluster_1529881	unlinked	0.657449
Sutterella wadsworthensis	Cluster_1011485__Cluster_1539870	unlinked	0.549219
Sutterella wadsworthensis	Cluster_1011485__Cluster_1543310	unlinked	0.653899
Sutterella wadsworthensis	Cluster_1011485__Cluster_157923	unlinked	0.545261
[truncated: 1,033,609+ more rows]
