# Supplementary material for: Predicting functions of uncharacterized gene products from microbial communities
Source: Nat Biotechnol. 2025 Oct 15;44(7):1126–41. doi: 10.1038/s41587-025-02813-7 (PMC13368603; doi:10.1038/s41587-025-02813-7)
Supplement: Supplementary file 5 — Values of box plots, violin plots, point plots, scatter plots, heatmaps and density plots and statistical source data. [file 41587_2025_2813_MOESM5_ESM.xlsx]

## Sheet: Fig2a.1
func	func_type	measure	FUGAsseM-MTX
GO:0002252:[BP] immune effector process	BP	auc	0.773448
GO:0003333:[BP] amino acid transmembrane transport	BP	auc	0.621579
GO:0005984:[BP] disaccharide metabolic process	BP	auc	0.562661
GO:0006306:[BP] DNA methylation	BP	auc	0.693827
GO:0006835:[BP] dicarboxylic acid transport	BP	auc	0.559916
GO:0006855:[BP] drug transmembrane transport	BP	auc	0.575722
GO:0009061:[BP] anaerobic respiration	BP	auc	0.719662
GO:0009266:[BP] response to temperature stimulus	BP	auc	0.835043
GO:0009291:[BP] unidirectional conjugation	BP	auc	0.799988
GO:0009307:[BP] DNA restriction-modification system	BP	auc	0.676006
GO:0009404:[BP] toxin metabolic process	BP	auc	0.670398
GO:0015937:[BP] coenzyme A biosynthetic process	BP	auc	0.624434
GO:0016998:[BP] cell wall macromolecule catabolic process	BP	auc	0.549934
GO:0017001:[BP] antibiotic catabolic process	BP	auc	0.565548
GO:0018193:[BP] peptidyl-amino acid modification	BP	auc	0.597496
GO:0043165:[BP] Gram-negative-bacterium-type cell outer membrane assembly	BP	auc	0.659894
GO:0045226:[BP] extracellular polysaccharide biosynthetic process	BP	auc	0.622431
GO:0051607:[BP] defense response to virus	BP	auc	0.771599
GO:1901617:[BP] organic hydroxy compound biosynthetic process	BP	auc	0.601468
GO:1901663:[BP] quinone biosynthetic process	BP	auc	0.553697

## Sheet: Fig2a.2
func	func_type	FUGAsseM-MTX	STRING-coexp
GO:0000097:[BP] sulfur amino acid biosynthetic process	BP	0.587415	0.790435
GO:0000105:[BP] histidine biosynthetic process	BP	0.621615	0.918283
GO:0000160:[BP] phosphorelay signal transduction system	BP	0.554337	0.783953
GO:0000272:[BP] polysaccharide catabolic process	BP	0.619449	0.676731
GO:0001522:[BP] pseudouridine synthesis	BP	0.560934	0.969226
GO:0002790:[BP] peptide secretion	BP	0.60854	0.774497
GO:0006006:[BP] glucose metabolic process	BP	0.629062	0.849256
GO:0006040:[BP] amino sugar metabolic process	BP	0.531199	0.744335
GO:0006071:[BP] glycerol metabolic process	BP	0.662022	0.776599
GO:0006090:[BP] pyruvate metabolic process	BP	0.614439	0.876779
GO:0006099:[BP] tricarboxylic acid cycle	BP	0.652775	0.967865
GO:0006101:[BP] citrate metabolic process	BP	0.667579	0.956631
GO:0006189:[BP] 'de novo' IMP biosynthetic process	BP	0.65467	0.931079
GO:0006206:[BP] pyrimidine nucleobase metabolic process	BP	0.601333	0.854808
GO:0006265:[BP] DNA topological change	BP	0.640135	0.876836
GO:0006281:[BP] DNA repair	BP	0.584247	0.90065
GO:0006313:[BP] transposition, DNA-mediated	BP	0.646814	0.603571
GO:0006352:[BP] DNA-templated transcription, initiation	BP	0.590235	0.782981
GO:0006364:[BP] rRNA processing	BP	0.595001	0.875659
GO:0006400:[BP] tRNA modification	BP	0.604027	0.933052
GO:0006417:[BP] regulation of translation	BP	0.632737	0.8131
GO:0006418:[BP] tRNA aminoacylation for protein translation	BP	0.739679	0.981428
GO:0006526:[BP] arginine biosynthetic process	BP	0.652196	0.931767
GO:0006541:[BP] glutamine metabolic process	BP	0.575854	0.844744
GO:0006566:[BP] threonine metabolic process	BP	0.67728	0.909691
GO:0006633:[BP] fatty acid biosynthetic process	BP	0.645822	0.830449
GO:0006814:[BP] sodium ion transport	BP	0.580365	0.790015
GO:0006935:[BP] chemotaxis	BP	0.748829	0.830729
GO:0006979:[BP] response to oxidative stress	BP	0.652611	0.702285
GO:0008360:[BP] regulation of cell shape	BP	0.664661	0.893678
GO:0009063:[BP] cellular amino acid catabolic process	BP	0.608762	0.722738
GO:0009073:[BP] aromatic amino acid family biosynthetic process	BP	0.604301	0.89388
GO:0009082:[BP] branched-chain amino acid biosynthetic process	BP	0.658828	0.968041
GO:0009089:[BP] lysine biosynthetic process via diaminopimelate	BP	0.638154	0.850421
GO:0009119:[BP] ribonucleoside metabolic process	BP	0.574421	0.730348
GO:0009130:[BP] pyrimidine nucleoside monophosphate biosynthetic process	BP	0.610621	0.886789
GO:0009163:[BP] nucleoside biosynthetic process	BP	0.56931	0.739559
GO:0009166:[BP] nucleotide catabolic process	BP	0.594028	0.845773
GO:0009220:[BP] pyrimidine ribonucleotide biosynthetic process	BP	0.64475	0.908725
GO:0009226:[BP] nucleotide-sugar biosynthetic process	BP	0.560746	0.791285
GO:0009228:[BP] thiamine biosynthetic process	BP	0.602511	0.855236
GO:0009236:[BP] cobalamin biosynthetic process	BP	0.692658	0.921006
GO:0009245:[BP] lipid A biosynthetic process	BP	0.624941	0.906796
GO:0009250:[BP] glucan biosynthetic process	BP	0.780945	0.959071
GO:0009252:[BP] peptidoglycan biosynthetic process	BP	0.67218	0.913065
GO:0009253:[BP] peptidoglycan catabolic process	BP	0.535158	0.746563
GO:0009306:[BP] protein secretion	BP	0.599638	0.770611
GO:0009401:[BP] phosphoenolpyruvate-dependent sugar phosphotransferase system	BP	0.625933	0.875105
GO:0009423:[BP] chorismate biosynthetic process	BP	0.597096	0.829384
GO:0009432:[BP] SOS response	BP	0.589136	0.937149
GO:0010629:[BP] negative regulation of gene expression	BP	0.565388	0.581237
GO:0015074:[BP] DNA integration	BP	0.680771	0.836282
GO:0015698:[BP] inorganic anion transport	BP	0.65477	0.754315
GO:0015986:[BP] ATP synthesis coupled proton transport	BP	0.725894	0.969168
GO:0016114:[BP] terpenoid biosynthetic process	BP	0.617757	0.944991
GO:0016226:[BP] iron-sulfur cluster assembly	BP	0.571931	0.864809
GO:0017004:[BP] cytochrome complex assembly	BP	0.682799	0.937726
GO:0019320:[BP] hexose catabolic process	BP	0.684451	0.698018
GO:0019321:[BP] pentose metabolic process	BP	0.576764	0.823128
GO:0019359:[BP] nicotinamide nucleotide biosynthetic process	BP	0.603424	0.831642
GO:0019682:[BP] glyceraldehyde-3-phosphate metabolic process	BP	0.571884	0.851605
GO:0022904:[BP] respiratory electron transport chain	BP	0.667395	0.800048
GO:0030435:[BP] sporulation resulting in formation of a cellular spore	BP	0.555555	0.646994
GO:0032506:[BP] cytokinetic process	BP	0.609843	0.711817
GO:0034613:[BP] cellular protein localization	BP	0.701014	0.896654
GO:0042737:[BP] drug catabolic process	BP	0.59252	0.720809
GO:0043094:[BP] cellular metabolic compound salvage	BP	0.589268	0.763311
GO:0044275:[BP] cellular carbohydrate catabolic process	BP	0.678483	0.678596
GO:0044781:[BP] bacterial-type flagellum organization	BP	0.786856	0.881536
GO:0045454:[BP] cell redox homeostasis	BP	0.587985	0.837686
GO:0045892:[BP] negative regulation of transcription, DNA-templated	BP	0.554298	0.622224
GO:0046112:[BP] nucleobase biosynthetic process	BP	0.640045	0.929109
GO:0046474:[BP] glycerophospholipid biosynthetic process	BP	0.587017	0.787018
GO:0046677:[BP] response to antibiotic	BP	0.5879	0.704277
GO:0051128:[BP] regulation of cellular component organization	BP	0.645756	0.864537
GO:0051649:[BP] establishment of localization in cell	BP	0.707315	0.896779
GO:0052803:[BP] imidazole-containing compound metabolic process	BP	0.634291	0.887645
GO:0071555:[BP] cell wall organization	BP	0.663126	0.883659
GO:0071806:[BP] protein transmembrane transport	BP	0.638433	0.825323
GO:0071973:[BP] bacterial-type flagellum-dependent cell motility	BP	0.803015	0.939829
GO:0072329:[BP] monocarboxylic acid catabolic process	BP	0.558792	0.735383
GO:0098656:[BP] anion transmembrane transport	BP	0.605001	0.660581
GO:1901606:[BP] alpha-amino acid catabolic process	BP	0.629424	0.712271

## Sheet: Fig2a.3
func	func_type	measure	FUGAsseM-full
GO:0002252:[BP] immune effector process	BP	auc	0.942066
GO:0003333:[BP] amino acid transmembrane transport	BP	auc	0.810343
GO:0005984:[BP] disaccharide metabolic process	BP	auc	0.898149
GO:0006306:[BP] DNA methylation	BP	auc	0.832909
GO:0006835:[BP] dicarboxylic acid transport	BP	auc	0.872923
GO:0006855:[BP] drug transmembrane transport	BP	auc	0.907912
GO:0009061:[BP] anaerobic respiration	BP	auc	0.715812
GO:0009266:[BP] response to temperature stimulus	BP	auc	0.939133
GO:0009291:[BP] unidirectional conjugation	BP	auc	0.968752
GO:0009307:[BP] DNA restriction-modification system	BP	auc	0.843483
GO:0009404:[BP] toxin metabolic process	BP	auc	0.878497
GO:0015937:[BP] coenzyme A biosynthetic process	BP	auc	0.938755
GO:0016998:[BP] cell wall macromolecule catabolic process	BP	auc	0.810919
GO:0017001:[BP] antibiotic catabolic process	BP	auc	0.949972
GO:0018193:[BP] peptidyl-amino acid modification	BP	auc	0.934575
GO:0043165:[BP] Gram-negative-bacterium-type cell outer membrane assembly	BP	auc	0.850542
GO:0045226:[BP] extracellular polysaccharide biosynthetic process	BP	auc	0.909128
GO:0051607:[BP] defense response to virus	BP	auc	0.943994
GO:0055072:[BP] iron ion homeostasis	BP	auc	0.891827
GO:1901617:[BP] organic hydroxy compound biosynthetic process	BP	auc	0.946297
GO:1901663:[BP] quinone biosynthetic process	BP	auc	0.890554

## Sheet: Fig2a.4
func	func_type	measure	FUGAsseM-full	STRING-full
GO:0000097:[BP] sulfur amino acid biosynthetic process	BP	auc	0.957361	0.879169
GO:0000105:[BP] histidine biosynthetic process	BP	auc	0.968379	0.949359
GO:0000160:[BP] phosphorelay signal transduction system	BP	auc	0.98347	0.933316
GO:0000272:[BP] polysaccharide catabolic process	BP	auc	0.82412	0.877762
GO:0001522:[BP] pseudouridine synthesis	BP	auc	0.956358	0.958368
GO:0002790:[BP] peptide secretion	BP	auc	0.892008	0.795744
GO:0006006:[BP] glucose metabolic process	BP	auc	0.962742	0.878868
GO:0006040:[BP] amino sugar metabolic process	BP	auc	0.922915	0.821899
GO:0006071:[BP] glycerol metabolic process	BP	auc	0.962443	0.865506
GO:0006090:[BP] pyruvate metabolic process	BP	auc	0.955592	0.925485
GO:0006099:[BP] tricarboxylic acid cycle	BP	auc	0.971315	0.991187
GO:0006101:[BP] citrate metabolic process	BP	auc	0.968755	0.985597
GO:0006189:[BP] 'de novo' IMP biosynthetic process	BP	auc	0.984103	0.956147
GO:0006206:[BP] pyrimidine nucleobase metabolic process	BP	auc	0.971085	0.878379
GO:0006265:[BP] DNA topological change	BP	auc	0.963082	0.899479
GO:0006281:[BP] DNA repair	BP	auc	0.930908	0.937308
GO:0006313:[BP] transposition, DNA-mediated	BP	auc	0.807975	0.751078
GO:0006352:[BP] DNA-templated transcription, initiation	BP	auc	0.965949	0.895465
GO:0006364:[BP] rRNA processing	BP	auc	0.949321	0.911926
GO:0006400:[BP] tRNA modification	BP	auc	0.943789	0.937804
GO:0006417:[BP] regulation of translation	BP	auc	0.942068	0.85636
GO:0006418:[BP] tRNA aminoacylation for protein translation	BP	auc	0.982924	0.970271
GO:0006526:[BP] arginine biosynthetic process	BP	auc	0.977558	0.965552
GO:0006541:[BP] glutamine metabolic process	BP	auc	0.952007	0.838105
GO:0006566:[BP] threonine metabolic process	BP	auc	0.96259	0.96274
GO:0006633:[BP] fatty acid biosynthetic process	BP	auc	0.952629	0.902145
GO:0006814:[BP] sodium ion transport	BP	auc	0.896805	0.845042
GO:0006935:[BP] chemotaxis	BP	auc	0.874471	0.960851
GO:0006979:[BP] response to oxidative stress	BP	auc	0.949652	0.812858
GO:0008360:[BP] regulation of cell shape	BP	auc	0.94443	0.958392
GO:0009063:[BP] cellular amino acid catabolic process	BP	auc	0.933542	0.794267
GO:0009073:[BP] aromatic amino acid family biosynthetic process	BP	auc	0.944159	0.941081
GO:0009082:[BP] branched-chain amino acid biosynthetic process	BP	auc	0.973999	0.980505
GO:0009089:[BP] lysine biosynthetic process via diaminopimelate	BP	auc	0.968951	0.910098
GO:0009119:[BP] ribonucleoside metabolic process	BP	auc	0.957079	0.79129
GO:0009130:[BP] pyrimidine nucleoside monophosphate biosynthetic process	BP	auc	0.978975	0.924732
GO:0009163:[BP] nucleoside biosynthetic process	BP	auc	0.961263	0.790542
GO:0009166:[BP] nucleotide catabolic process	BP	auc	0.94882	0.905499
GO:0009220:[BP] pyrimidine ribonucleotide biosynthetic process	BP	auc	0.979428	0.940187
GO:0009226:[BP] nucleotide-sugar biosynthetic process	BP	auc	0.943116	0.797815
GO:0009228:[BP] thiamine biosynthetic process	BP	auc	0.95012	0.892115
GO:0009236:[BP] cobalamin biosynthetic process	BP	auc	0.935904	0.984718
GO:0009245:[BP] lipid A biosynthetic process	BP	auc	0.943345	0.953324
GO:0009250:[BP] glucan biosynthetic process	BP	auc	0.990527	0.999288
GO:0009252:[BP] peptidoglycan biosynthetic process	BP	auc	0.952352	0.973037
GO:0009253:[BP] peptidoglycan catabolic process	BP	auc	0.835295	0.860822
GO:0009306:[BP] protein secretion	BP	auc	0.879035	0.809158
GO:0009401:[BP] phosphoenolpyruvate-dependent sugar phosphotransferase system	BP	auc	0.917032	0.93747
GO:0009423:[BP] chorismate biosynthetic process	BP	auc	0.946731	0.946124
GO:0009432:[BP] SOS response	BP	auc	0.962612	0.959861
GO:0010629:[BP] negative regulation of gene expression	BP	auc	0.951231	0.724041
GO:0015074:[BP] DNA integration	BP	auc	0.960067	0.861882
GO:0015698:[BP] inorganic anion transport	BP	auc	0.929976	0.837795
GO:0015986:[BP] ATP synthesis coupled proton transport	BP	auc	0.962603	0.982101
GO:0016114:[BP] terpenoid biosynthetic process	BP	auc	0.952803	0.97791
GO:0016226:[BP] iron-sulfur cluster assembly	BP	auc	0.966376	0.868337
GO:0017004:[BP] cytochrome complex assembly	BP	auc	0.814502	0.906703
GO:0019320:[BP] hexose catabolic process	BP	auc	0.945726	0.854956
GO:0019321:[BP] pentose metabolic process	BP	auc	0.907716	0.95925
GO:0019359:[BP] nicotinamide nucleotide biosynthetic process	BP	auc	0.94466	0.907394
GO:0019682:[BP] glyceraldehyde-3-phosphate metabolic process	BP	auc	0.945349	0.918894
GO:0022904:[BP] respiratory electron transport chain	BP	auc	0.944094	0.842058
GO:0030435:[BP] sporulation resulting in formation of a cellular spore	BP	auc	0.835154	0.895294
GO:0032506:[BP] cytokinetic process	BP	auc	0.875646	0.790149
GO:0034613:[BP] cellular protein localization	BP	auc	0.931007	0.915203
GO:0042737:[BP] drug catabolic process	BP	auc	0.939605	0.790988
GO:0043094:[BP] cellular metabolic compound salvage	BP	auc	0.959766	0.843583
GO:0044275:[BP] cellular carbohydrate catabolic process	BP	auc	0.930926	0.871406
GO:0044781:[BP] bacterial-type flagellum organization	BP	auc	0.92739	0.983598
GO:0045454:[BP] cell redox homeostasis	BP	auc	0.909166	0.881044
GO:0045892:[BP] negative regulation of transcription, DNA-templated	BP	auc	0.933524	0.777933
GO:0046112:[BP] nucleobase biosynthetic process	BP	auc	0.976098	0.928114
GO:0046174:[BP] polyol catabolic process	BP	auc	0.975419	0.754458
GO:0046474:[BP] glycerophospholipid biosynthetic process	BP	auc	0.772683	0.810658
GO:0046677:[BP] response to antibiotic	BP	auc	0.826693	0.788301
GO:0051128:[BP] regulation of cellular component organization	BP	auc	0.943468	0.929257
GO:0051649:[BP] establishment of localization in cell	BP	auc	0.93887	0.915307
GO:0052803:[BP] imidazole-containing compound metabolic process	BP	auc	0.967783	0.919482
GO:0071555:[BP] cell wall organization	BP	auc	0.938286	0.939866
GO:0071806:[BP] protein transmembrane transport	BP	auc	0.893281	0.858582
GO:0071973:[BP] bacterial-type flagellum-dependent cell motility	BP	auc	0.921205	0.967653
GO:0072329:[BP] monocarboxylic acid catabolic process	BP	auc	0.909206	0.868524
GO:0098656:[BP] anion transmembrane transport	BP	auc	0.89599	0.853254
GO:1901606:[BP] alpha-amino acid catabolic process	BP	auc	0.956526	0.772874

## Sheet: Fig2b.1
taxon	func_type	measure	FUGAsseM-MTX
Akkermansia_muciniphila	BP	auc	0.676408
Bacteroides_caccae	BP	auc	0.681636
Bacteroides_cellulosilyticus	BP	auc	0.651011
Bacteroides_eggerthii	BP	auc	0.695546
Bacteroides_fragilis	BP	auc	0.705631
Bacteroides_ovatus	BP	auc	0.690495
Bacteroides_stercoris	BP	auc	0.684287
Bacteroides_vulgatus	BP	auc	0.806238
Bacteroides_xylanisolvens	BP	auc	0.61262
Eubacterium_siraeum	BP	auc	0.708387
Parabacteroides_merdae	BP	auc	0.697924
Roseburia_intestinalis	BP	auc	0.762699
Others	BP	auc	0.580377
Others	BP	auc	0.527857
Others	BP	auc	0.584487
Others	BP	auc	0.59476
Others	BP	auc	0.655672
Others	BP	auc	0.629741
Others	BP	auc	0.596512
Others	BP	auc	0.572904
Others	BP	auc	0.556661
Others	BP	auc	0.595391
Others	BP	auc	0.584674
Others	BP	auc	0.519076
Others	BP	auc	0.631478
Others	BP	auc	0.586026
Others	BP	auc	0.559906
Others	BP	auc	0.575072
Others	BP	auc	0.557163
Others	BP	auc	0.502895
Others	BP	auc	0.59887
Others	BP	auc	0.685699
Others	BP	auc	0.647864
Others	BP	auc	0.744969
Others	BP	auc	0.727299
Others	BP	auc	0.706509
Others	BP	auc	0.583131
Others	BP	auc	0.527668
Others	BP	auc	0.50851
Others	BP	auc	0.611946
Others	BP	auc	0.695554
Others	BP	auc	0.523207
Others	BP	auc	0.632399
Others	BP	auc	0.534386
Others	BP	auc	0.633765
Others	BP	auc	0.665745
Others	BP	auc	0.582051
Others	BP	auc	0.725913
Others	BP	auc	0.733099
Others	BP	auc	0.634159
Others	BP	auc	0.595434
Others	BP	auc	0.636465
Others	BP	auc	0.692104
Others	BP	auc	0.526686
Others	BP	auc	0.681271
Others	BP	auc	0.555784
Others	BP	auc	0.593795
Others	BP	auc	0.513392
Others	BP	auc	0.549343
Others	BP	auc	0.574421
Others	BP	auc	0.573676
Others	BP	auc	0.604104
Others	BP	auc	0.567423
Others	BP	auc	0.650152
Others	BP	auc	0.538696
Others	BP	auc	0.664748
Others	BP	auc	0.698345
Others	BP	auc	0.607664
Others	BP	auc	0.585289
Others	BP	auc	0.60296
Others	BP	auc	0.606918
Others	BP	auc	0.587307
Others	BP	auc	0.611078
Others	BP	auc	0.608912
Others	BP	auc	0.610101
Others	BP	auc	0.649446
Others	BP	auc	0.564582
Others	BP	auc	0.64503
Others	BP	auc	0.540998
Others	BP	auc	0.593413
Others	BP	auc	0.631527
Others	BP	auc	0.65851
Others	BP	auc	0.602507
Others	BP	auc	0.718709
Others	BP	auc	0.696607
Others	BP	auc	0.584174
Others	BP	auc	0.567792
Others	BP	auc	0.634146
Others	BP	auc	0.576394
Others	BP	auc	0.648255
Others	BP	auc	0.64015
Others	BP	auc	0.698541
Others	BP	auc	0.62482
Others	BP	auc	0.545008
Others	BP	auc	0.592371
Others	BP	auc	0.585118
Others	BP	auc	0.665239
Others	BP	auc	0.527287
Others	BP	auc	0.552819
Others	BP	auc	0.628605
Others	BP	auc	0.744206
Others	BP	auc	0.556277
Others	BP	auc	0.538467
Others	BP	auc	0.598677
Others	BP	auc	0.662141
Others	BP	auc	0.536178
Others	BP	auc	0.562848
Others	BP	auc	0.631168
Others	BP	auc	0.634019
Others	BP	auc	0.621893
Others	BP	auc	0.754339
Others	BP	auc	0.640926
Others	BP	auc	0.65042
Others	BP	auc	0.541404
Others	BP	auc	0.511528
Others	BP	auc	0.5519
Others	BP	auc	0.595206
Others	BP	auc	0.682639
Others	BP	auc	0.58388
Others	BP	auc	0.602296
Others	BP	auc	0.56283
Others	BP	auc	0.603069
Others	BP	auc	0.602035
Others	BP	auc	0.584237
Others	BP	auc	0.63413
Others	BP	auc	0.517457
Others	BP	auc	0.636445
Others	BP	auc	0.638732
Others	BP	auc	0.557704
Others	BP	auc	0.683247
Others	BP	auc	0.634529
Others	BP	auc	0.573735
Others	BP	auc	0.606775
Others	BP	auc	0.604156
Others	BP	auc	0.629612
Others	BP	auc	0.549096
Others	BP	auc	0.639262
Others	BP	auc	0.674871
Others	BP	auc	0.576789
Others	BP	auc	0.583055
Others	BP	auc	0.626014
Others	BP	auc	0.634545
Others	BP	auc	0.564253
Others	BP	auc	0.620695

## Sheet: Fig2b.2
taxon	func_type	FUGAsseM-MTX	STRING-coexp
Others	BP	0.664412	0.852592
Others	BP	0.663829	0.911099
Alistipes_putredinis	BP	0.770576	0.934989
Others	BP	0.673042	0.899689
Others	BP	0.576319	0.878136
Others	BP	0.552263	0.882268
Others	BP	0.560069	0.860109
Others	BP	0.706266	0.759619
Others	BP	0.55906	0.849127
Others	BP	0.528329	0.850836
Others	BP	0.542108	0.804875
Others	BP	0.51115	0.864979
Others	BP	0.560084	0.851779
Others	BP	0.665868	0.759364
Bacteroides_dorei	BP	0.671989	0.867218
Others	BP	0.559114	0.909663
Bacteroides_massiliensis	BP	0.676377	0.844016
Others	BP	0.540036	0.847338
Others	BP	0.625041	0.829143
Others	BP	0.674073	0.901064
Others	BP	0.573783	0.864569
Bacteroides_thetaiotaomicron	BP	0.767456	0.860332
Bacteroides_uniformis	BP	0.700908	0.728717
Barnesiella_intestinihominis	BP	0.679659	0.893908
Others	BP	0.650875	0.891945
Others	BP	0.557586	0.865249
Others	BP	0.604857	0.825265
Others	BP	0.699137	0.862747
Others	BP	0.592136	0.936898
Others	BP	0.648559	0.832736
Others	BP	0.627475	0.850337
Others	BP	0.558699	0.833945
Others	BP	0.583018	0.867656
Others	BP	0.603868	0.877893
Others	BP	0.730869	0.888194
Others	BP	0.601396	0.847882
Others	BP	0.608191	0.813192
Others	BP	0.603407	0.857095
Others	BP	0.635743	0.820817
Others	BP	0.567445	0.811993
Others	BP	0.624398	0.838198
Others	BP	0.520093	0.788393
Others	BP	0.561369	0.825377
Others	BP	0.531476	0.842891
Others	BP	0.624645	0.847273
Others	BP	0.540455	0.849918
Others	BP	0.545437	0.763869
Others	BP	0.565078	0.858332
Others	BP	0.614454	0.871876
Others	BP	0.569911	0.869724
Others	BP	0.612251	0.900463
Others	BP	0.635152	0.890977
Others	BP	0.649579	0.799593
Others	BP	0.566387	0.81716
Others	BP	0.688372	0.894864
Dialister_invisus	BP	0.718768	0.894723
Others	BP	0.555869	0.862889
Others	BP	0.671128	0.871928
Others	BP	0.771907	0.812902
Others	BP	0.529708	0.857935
Others	BP	0.593711	0.882455
Others	BP	0.539819	0.897378
Others	BP	0.542027	0.876358
Others	BP	0.564745	0.858373
Escherichia_coli	BP	0.694269	0.760586
Others	BP	0.72263	0.848995
Others	BP	0.674426	0.878559
Others	BP	0.625386	0.878266
Eubacterium_rectale	BP	0.783782	0.81914
Others	BP	0.607355	0.859449
Others	BP	0.529822	0.892791
Others	BP	0.605027	0.841259
Others	BP	0.534132	0.860271
Others	BP	0.624501	0.851726
Others	BP	0.666255	0.865866
Others	BP	0.653676	0.845249
Others	BP	0.634967	0.893668
Faecalibacterium_prausnitzii	BP	0.699445	0.907034
Others	BP	0.604091	0.857004
Others	BP	0.591463	0.892152
Others	BP	0.629224	0.819269
Others	BP	0.618612	0.843502
Others	BP	0.559846	0.857688
Others	BP	0.708527	0.810295
Others	BP	0.669603	0.873319
Others	BP	0.662801	0.859567
Others	BP	0.630639	0.840068
Others	BP	0.628185	0.851508
Others	BP	0.589504	0.92918
Others	BP	0.685381	0.821047
Others	BP	0.593313	0.841821
Others	BP	0.556622	0.823683
Others	BP	0.533915	0.788459
Others	BP	0.504813	0.869983
Others	BP	0.734606	0.865189
Others	BP	0.618796	0.815765
Others	BP	0.665974	0.816931
Parabacteroides_distasonis	BP	0.718437	0.827983
Others	BP	0.596488	0.860998
Others	BP	0.554706	0.863898
Others	BP	0.648804	0.966895
Others	BP	0.686611	0.896453
Others	BP	0.697609	0.851644
Others	BP	0.685536	0.883445
Others	BP	0.676424	0.873631
Others	BP	0.542451	0.83459
Others	BP	0.506325	0.819141
Others	BP	0.525271	0.866179
Others	BP	0.576657	0.822195
Others	BP	0.524721	0.816246
Others	BP	0.549363	0.800943
Others	BP	0.575917	0.687555
Others	BP	0.50874	0.778967
Others	BP	0.739923	0.787143
Others	BP	0.622243	0.784333
Others	BP	0.709943	0.936797
Others	BP	0.609115	0.777957
Others	BP	0.649931	0.839931
Others	BP	0.701783	0.889898
Others	BP	0.66612	0.904677
Others	BP	0.708472	0.903296
Others	BP	0.687691	0.924064
Others	BP	0.608442	0.879766
Others	BP	0.74188	0.913316
Others	BP	0.574175	0.828175
Others	BP	0.534616	0.882402
Others	BP	0.636789	0.736927
Ruminococcus_torques	BP	0.602682	0.818058
Others	BP	0.616227	0.794017
Others	BP	0.64319	0.888781
Others	BP	0.594097	0.780659
Others	BP	0.671945	0.894509
Others	BP	0.556233	0.81668
Sutterella_wadsworthensis	BP	0.763534	0.874355
Others	BP	0.553171	0.87123

## Sheet: Fig2b.3
taxon	func_type	measure	FUGAsseM-full
Akkermansia_muciniphila	BP	auc	0.933262
Bacteroides_caccae	BP	auc	0.948138
Bacteroides_cellulosilyticus	BP	auc	0.919661
Bacteroides_eggerthii	BP	auc	0.919857
Bacteroides_fragilis	BP	auc	0.939529
Bacteroides_ovatus	BP	auc	0.960522
Bacteroides_stercoris	BP	auc	0.996327
Bacteroides_vulgatus	BP	auc	0.958069
Bacteroides_xylanisolvens	BP	auc	0.913378
Eubacterium_siraeum	BP	auc	0.939245
Parabacteroides_merdae	BP	auc	0.922789
Roseburia_intestinalis	BP	auc	0.964199
Others	BP	auc	0.908971
Others	BP	auc	0.920351
Others	BP	auc	0.905557
Others	BP	auc	0.99241
Others	BP	auc	0.986172
Others	BP	auc	0.959431
Others	BP	auc	0.9623
Others	BP	auc	0.990509
Others	BP	auc	0.969
Others	BP	auc	0.951753
Others	BP	auc	0.990996
Others	BP	auc	0.936471
Others	BP	auc	0.974708
Others	BP	auc	0.954558
Others	BP	auc	0.979478
Others	BP	auc	0.991893
Others	BP	auc	0.996911
Others	BP	auc	0.959446
Others	BP	auc	0.99969
Others	BP	auc	0.972318
Others	BP	auc	0.968448
Others	BP	auc	0.928518
Others	BP	auc	0.938358
Others	BP	auc	0.971947
Others	BP	auc	0.95184
Others	BP	auc	0.982771
Others	BP	auc	0.999905
Others	BP	auc	0.935989
Others	BP	auc	0.97253
Others	BP	auc	0.979255
Others	BP	auc	0.956097
Others	BP	auc	0.928532
Others	BP	auc	0.909962
Others	BP	auc	0.958845
Others	BP	auc	0.926114
Others	BP	auc	0.951245
Others	BP	auc	0.914267
Others	BP	auc	0.955574
Others	BP	auc	0.970662
Others	BP	auc	0.960565
Others	BP	auc	0.933972
Others	BP	auc	0.996031
Others	BP	auc	0.925375
Others	BP	auc	0.972244
Others	BP	auc	0.968483
Others	BP	auc	0.938121
Others	BP	auc	0.891956
Others	BP	auc	0.989363
Others	BP	auc	0.939165
Others	BP	auc	0.943783
Others	BP	auc	0.956292
Others	BP	auc	0.935731
Others	BP	auc	0.937473
Others	BP	auc	0.946003
Others	BP	auc	0.821963
Others	BP	auc	0.950314
Others	BP	auc	0.975984
Others	BP	auc	0.95529
Others	BP	auc	0.968881
Others	BP	auc	0.947636
Others	BP	auc	0.972828
Others	BP	auc	0.928149
Others	BP	auc	0.914003
Others	BP	auc	0.957113
Others	BP	auc	0.978612
Others	BP	auc	0.982677
Others	BP	auc	0.969318
Others	BP	auc	0.781712
Others	BP	auc	0.977724
Others	BP	auc	0.947053
Others	BP	auc	0.953174
Others	BP	auc	0.949503
Others	BP	auc	0.97687
Others	BP	auc	0.973714
Others	BP	auc	0.967632
Others	BP	auc	0.971701
Others	BP	auc	0.852231
Others	BP	auc	0.96887
Others	BP	auc	0.923746
Others	BP	auc	0.953197
Others	BP	auc	0.951139
Others	BP	auc	0.902608
Others	BP	auc	0.984963
Others	BP	auc	0.839357
Others	BP	auc	0.962885
Others	BP	auc	0.975278
Others	BP	auc	0.968138
Others	BP	auc	0.998489
Others	BP	auc	0.942844
Others	BP	auc	0.984915
Others	BP	auc	0.864266
Others	BP	auc	0.969995
Others	BP	auc	0.917047
Others	BP	auc	0.59837
Others	BP	auc	0.968304
Others	BP	auc	0.922402
Others	BP	auc	0.952967
Others	BP	auc	0.994241
Others	BP	auc	0.961818
Others	BP	auc	0.979377
Others	BP	auc	0.862905
Others	BP	auc	0.977114
Others	BP	auc	0.966948
Others	BP	auc	0.946803
Others	BP	auc	0.925785
Others	BP	auc	0.93077
Others	BP	auc	0.93548
Others	BP	auc	0.968519
Others	BP	auc	0.936133
Others	BP	auc	0.971627
Others	BP	auc	0.987419
Others	BP	auc	0.978989
Others	BP	auc	0.932397
Others	BP	auc	0.991447
Others	BP	auc	0.97827
Others	BP	auc	0.921626
Others	BP	auc	0.922991
Others	BP	auc	0.980981
Others	BP	auc	0.969462
Others	BP	auc	0.953439
Others	BP	auc	0.882747
Others	BP	auc	0.967359
Others	BP	auc	0.821786
Others	BP	auc	0.971994
Others	BP	auc	0.975541
Others	BP	auc	0.954634
Others	BP	auc	0.910485
Others	BP	auc	0.904652
Others	BP	auc	0.741649
Others	BP	auc	0.856137
Others	BP	auc	0.955216
Others	BP	auc	0.958374
Others	BP	auc	0.762512
Others	BP	auc	0.959055
Others	BP	auc	0.967774

## Sheet: Fig2b.4
taxon	func_type	FUGAsseM-full	STRING-full
Alistipes_putredinis	BP	0.952878	0.949538
Bacteroides_dorei	BP	0.972655	0.913097
Bacteroides_massiliensis	BP	0.986527	0.882193
Bacteroides_thetaiotaomicron	BP	0.930777	0.922653
Bacteroides_uniformis	BP	0.956801	0.855573
Barnesiella_intestinihominis	BP	0.982566	0.92287
Dialister_invisus	BP	0.948861	0.92776
Escherichia_coli	BP	0.902986	0.842178
Eubacterium_rectale	BP	0.948644	0.884408
Faecalibacterium_prausnitzii	BP	0.980344	0.928992
Parabacteroides_distasonis	BP	0.960066	0.885013
Ruminococcus_torques	BP	0.961111	0.951086
Sutterella_wadsworthensis	BP	0.944638	0.910447
Others	BP	0.929036	0.917567
Others	BP	0.972192	0.921391
Others	BP	0.983318	0.951148
Others	BP	0.980793	0.920615
Others	BP	0.922261	0.91468
Others	BP	0.833023	0.911926
Others	BP	0.966706	0.934092
Others	BP	0.977899	0.879965
Others	BP	0.983124	0.890556
Others	BP	0.928881	0.891098
Others	BP	0.969103	0.84194
Others	BP	0.896916	0.890329
Others	BP	0.967216	0.916021
Others	BP	0.921395	0.880624
Others	BP	0.974068	0.917568
Others	BP	0.976577	0.875482
Others	BP	0.990485	0.944938
Others	BP	0.988026	0.953775
Others	BP	0.959642	0.928895
Others	BP	0.845535	0.936177
Others	BP	0.991638	0.91633
Others	BP	0.980102	0.894291
Others	BP	0.780489	0.91143
Others	BP	0.872051	0.944117
Others	BP	0.961635	0.937083
Others	BP	0.979006	0.924951
Others	BP	0.653416	0.873055
Others	BP	0.97405	0.921783
Others	BP	0.948848	0.927516
Others	BP	0.973257	0.925437
Others	BP	0.86375	0.933705
Others	BP	0.972044	0.875349
Others	BP	0.924981	0.921855
Others	BP	0.870954	0.88668
Others	BP	0.958179	0.891029
Others	BP	0.959228	0.896394
Others	BP	0.828762	0.892399
Others	BP	0.968104	0.901841
Others	BP	0.836579	0.868321
Others	BP	0.907165	0.89868
Others	BP	0.9806	0.890839
Others	BP	0.801467	0.879447
Others	BP	0.978721	0.874608
Others	BP	0.987752	0.909914
Others	BP	0.974023	0.920374
Others	BP	0.950605	0.899504
Others	BP	0.954305	0.935957
Others	BP	0.956784	0.953419
Others	BP	0.964016	0.863865
Others	BP	0.977707	0.883502
Others	BP	0.896743	0.916603
Others	BP	0.98291	0.909492
Others	BP	0.980729	0.918969
Others	BP	0.979541	0.908857
Others	BP	0.985182	0.925883
Others	BP	0.981249	0.937179
Others	BP	0.982282	0.931433
Others	BP	0.85244	0.920019
Others	BP	0.943868	0.906815
Others	BP	0.976391	0.90748
Others	BP	0.947703	0.927002
Others	BP	0.95997	0.921141
Others	BP	0.929161	0.884514
Others	BP	0.983754	0.941028
Others	BP	0.91234	0.90991
Others	BP	0.969226	0.916413
Others	BP	0.965671	0.903435
Others	BP	0.977507	0.916755
Others	BP	0.972741	0.92468
Others	BP	0.957935	0.917094
Others	BP	0.981835	0.913517
Others	BP	0.971543	0.912712
Others	BP	0.842665	0.901869
Others	BP	0.988516	0.912665
Others	BP	0.977731	0.913178
Others	BP	0.968262	0.890607
Others	BP	0.972998	0.944377
Others	BP	0.912769	0.894697
Others	BP	0.974516	0.89355
Others	BP	0.98081	0.940303
Others	BP	0.984658	0.951033
Others	BP	0.942431	0.921268
Others	BP	0.923015	0.908128
Others	BP	0.921169	0.904207
Others	BP	0.851462	0.925961
Others	BP	0.963592	0.903687
Others	BP	0.898336	0.896661
Others	BP	0.985515	0.8871
Others	BP	0.98105	0.872481
Others	BP	0.979789	0.944872
Others	BP	0.987846	0.899264
Others	BP	0.932834	0.961819
Others	BP	0.980533	0.936614
Others	BP	0.866005	0.91773
Others	BP	0.951749	0.923773
Others	BP	0.971637	0.923303
Others	BP	0.821563	0.876294
Others	BP	0.973596	0.863387
Others	BP	0.961316	0.904378
Others	BP	0.969433	0.855822
Others	BP	0.970702	0.884031
Others	BP	0.988387	0.835781
Others	BP	0.993492	0.901396
Others	BP	0.944575	0.69324
Others	BP	0.781012	0.870983
Others	BP	0.965246	0.908831
Others	BP	0.947193	0.889853
Others	BP	0.962026	0.962743
Others	BP	0.945935	0.880045
Others	BP	0.986136	0.904984
Others	BP	0.985937	0.932359
Others	BP	0.936219	0.951023
Others	BP	0.958828	0.94641
Others	BP	0.975268	0.933521
Others	BP	0.973771	0.937743
Others	BP	0.981998	0.963524
Others	BP	0.941956	0.899053
Others	BP	0.967903	0.940601
Others	BP	0.974276	0.750475
Others	BP	0.852785	0.857985
Others	BP	0.943879	0.933109
Others	BP	0.843828	0.853945
Others	BP	0.985256	0.954885
Others	BP	0.921982	0.896277
Others	BP	0.588876	0.940555
Others	BP	0.953932	0.952173
Others	BP	0.964441	0.909914

## Sheet: Fig2c
taxon	method	func_type	value
Akkermansia muciniphila	FUGAsseM-MTX	BP	0.676408
Akkermansia muciniphila	FUGAsseM-homology	BP	0.820411
Akkermansia muciniphila	FUGAsseM-full	BP	0.933262
Akkermansia muciniphila	Structure-homology	BP	0.817298
Alistipes putredinis	FUGAsseM-MTX	BP	0.775542
Alistipes putredinis	FUGAsseM-homology	BP	0.911894
Alistipes putredinis	FUGAsseM-full	BP	0.947402
Alistipes putredinis	Structure-homology	BP	0.794178
Alistipes putredinis	STRING-coexp	BP	0.938826
Alistipes putredinis	STRING-full	BP	0.949448
Alistipes putredinis	DeepGOPlus	BP	0.810787
Bacteroides caccae	FUGAsseM-MTX	BP	0.681636
Bacteroides caccae	FUGAsseM-homology	BP	0.836773
Bacteroides caccae	FUGAsseM-full	BP	0.948138
Bacteroides caccae	Structure-homology	BP	0.894918
Bacteroides cellulosilyticus	FUGAsseM-MTX	BP	0.677353
Bacteroides cellulosilyticus	FUGAsseM-homology	BP	0.868376
Bacteroides cellulosilyticus	FUGAsseM-full	BP	0.909693
Bacteroides cellulosilyticus	Structure-homology	BP	0.828347
Bacteroides dorei	FUGAsseM-MTX	BP	0.692215
Bacteroides dorei	FUGAsseM-homology	BP	0.936381
Bacteroides dorei	FUGAsseM-full	BP	0.968217
Bacteroides dorei	Structure-homology	BP	0.83931
Bacteroides dorei	STRING-coexp	BP	0.867218
Bacteroides dorei	STRING-full	BP	0.913097
Bacteroides dorei	DeepGOPlus	BP	0.819804
Bacteroides eggerthii	FUGAsseM-MTX	BP	0.623027
Bacteroides eggerthii	FUGAsseM-homology	BP	0.88666
Bacteroides eggerthii	FUGAsseM-full	BP	0.920611
Bacteroides fragilis	FUGAsseM-MTX	BP	0.703832
Bacteroides fragilis	FUGAsseM-homology	BP	0.911083
Bacteroides fragilis	FUGAsseM-full	BP	0.935569
Bacteroides fragilis	Structure-homology	BP	0.896704
Bacteroides massiliensis	FUGAsseM-MTX	BP	0.68836
Bacteroides massiliensis	FUGAsseM-homology	BP	0.95587
Bacteroides massiliensis	FUGAsseM-full	BP	0.982669
Bacteroides massiliensis	Structure-homology	BP	0.867172
Bacteroides massiliensis	STRING-coexp	BP	0.873755
Bacteroides massiliensis	STRING-full	BP	0.906065
Bacteroides ovatus	FUGAsseM-MTX	BP	0.690495
Bacteroides ovatus	FUGAsseM-homology	BP	0.829296
Bacteroides ovatus	FUGAsseM-full	BP	0.960522
Bacteroides ovatus	Structure-homology	BP	0.781389
Bacteroides stercoris	FUGAsseM-MTX	BP	0.678973
Bacteroides stercoris	FUGAsseM-homology	BP	0.955721
Bacteroides stercoris	FUGAsseM-full	BP	0.995715
Bacteroides stercoris	Structure-homology	BP	0.90416
Bacteroides thetaiotaomicron	FUGAsseM-MTX	BP	0.773577
Bacteroides thetaiotaomicron	FUGAsseM-homology	BP	0.873038
Bacteroides thetaiotaomicron	FUGAsseM-full	BP	0.935274
Bacteroides thetaiotaomicron	Structure-homology	BP	0.853911
Bacteroides thetaiotaomicron	STRING-coexp	BP	0.857107
Bacteroides thetaiotaomicron	STRING-full	BP	0.921631
Bacteroides uniformis	FUGAsseM-MTX	BP	0.702488
Bacteroides uniformis	FUGAsseM-homology	BP	0.907189
Bacteroides uniformis	FUGAsseM-full	BP	0.954048
Bacteroides uniformis	Structure-homology	BP	0.832024
Bacteroides uniformis	STRING-coexp	BP	0.728717
Bacteroides uniformis	STRING-full	BP	0.855573
Bacteroides vulgatus	FUGAsseM-MTX	BP	0.806187
Bacteroides vulgatus	FUGAsseM-homology	BP	0.93407
Bacteroides vulgatus	FUGAsseM-full	BP	0.959022
Bacteroides vulgatus	Structure-homology	BP	0.646973
Bacteroides xylanisolvens	FUGAsseM-MTX	BP	0.633825
Bacteroides xylanisolvens	FUGAsseM-homology	BP	0.85439
Bacteroides xylanisolvens	FUGAsseM-full	BP	0.918193
Bacteroides xylanisolvens	Structure-homology	BP	0.648918
Barnesiella intestinihominis	FUGAsseM-MTX	BP	0.684948
Barnesiella intestinihominis	FUGAsseM-homology	BP	0.966153
Barnesiella intestinihominis	FUGAsseM-full	BP	0.98123
Barnesiella intestinihominis	Structure-homology	BP	0.817615
Barnesiella intestinihominis	STRING-coexp	BP	0.888081
Barnesiella intestinihominis	STRING-full	BP	0.927921
Barnesiella intestinihominis	NetGO2	BP	0.762119
Barnesiella intestinihominis	DeepGOPlus	BP	0.804927
Dialister invisus	FUGAsseM-MTX	BP	0.723687
Dialister invisus	FUGAsseM-homology	BP	0.944266
Dialister invisus	FUGAsseM-full	BP	0.962575
Dialister invisus	Structure-homology	BP	0.877473
Dialister invisus	STRING-coexp	BP	0.905736
Dialister invisus	STRING-full	BP	0.936709
Dialister invisus	NetGO2	BP	0.672785
Dialister invisus	DeepGOPlus	BP	0.80066
Escherichia coli	FUGAsseM-MTX	BP	0.692919
Escherichia coli	FUGAsseM-homology	BP	0.780285
Escherichia coli	FUGAsseM-full	BP	0.90188
Escherichia coli	Structure-homology	BP	0.780792
Escherichia coli	STRING-coexp	BP	0.757826
Escherichia coli	STRING-full	BP	0.842601
Escherichia coli	NetGO2	BP	0.795566
Escherichia coli	DeepGOPlus	BP	0.78957
Eubacterium rectale	FUGAsseM-MTX	BP	0.784148
Eubacterium rectale	FUGAsseM-homology	BP	0.901083
Eubacterium rectale	FUGAsseM-full	BP	0.951163
Eubacterium rectale	Structure-homology	BP	0.805543
Eubacterium rectale	STRING-coexp	BP	0.81914
Eubacterium rectale	STRING-full	BP	0.884408
Eubacterium siraeum	FUGAsseM-MTX	BP	0.707188
Eubacterium siraeum	FUGAsseM-homology	BP	0.87561
Eubacterium siraeum	FUGAsseM-full	BP	0.933518
Eubacterium siraeum	Structure-homology	BP	0.84909
Eubacterium siraeum	NetGO2	BP	0.716368
Eubacterium siraeum	DeepGOPlus	BP	0.7572
Faecalibacterium prausnitzii	FUGAsseM-MTX	BP	0.708046
Faecalibacterium prausnitzii	FUGAsseM-homology	BP	0.932887
Faecalibacterium prausnitzii	FUGAsseM-full	BP	0.979253
Faecalibacterium prausnitzii	Structure-homology	BP	0.938143
Faecalibacterium prausnitzii	STRING-coexp	BP	0.907034
Faecalibacterium prausnitzii	STRING-full	BP	0.928992
Parabacteroides distasonis	FUGAsseM-MTX	BP	0.731728
Parabacteroides distasonis	FUGAsseM-homology	BP	0.941502
Parabacteroides distasonis	FUGAsseM-full	BP	0.967364
Parabacteroides distasonis	Structure-homology	BP	0.846641
Parabacteroides distasonis	STRING-coexp	BP	0.836587
Parabacteroides distasonis	STRING-full	BP	0.889873
Parabacteroides distasonis	DeepGOPlus	BP	0.817364
Parabacteroides merdae	FUGAsseM-MTX	BP	0.697924
Parabacteroides merdae	FUGAsseM-homology	BP	0.871301
Parabacteroides merdae	FUGAsseM-full	BP	0.922789
Parabacteroides merdae	Structure-homology	BP	0.912921
Parabacteroides merdae	STRING-coexp	BP	0.874076
Parabacteroides merdae	STRING-full	BP	0.889501
Roseburia intestinalis	FUGAsseM-MTX	BP	0.764534
Roseburia intestinalis	FUGAsseM-homology	BP	0.932822
Roseburia intestinalis	FUGAsseM-full	BP	0.97198
Roseburia intestinalis	Structure-homology	BP	0.880894
Roseburia intestinalis	DeepGOPlus	BP	0.812398
Ruminococcus torques	FUGAsseM-MTX	BP	0.600493
Ruminococcus torques	FUGAsseM-homology	BP	0.942273
Ruminococcus torques	FUGAsseM-full	BP	0.965654
Ruminococcus torques	Structure-homology	BP	0.91945
Ruminococcus torques	STRING-coexp	BP	0.818058
Ruminococcus torques	STRING-full	BP	0.951086
Ruminococcus torques	NetGO2	BP	0.753414
Ruminococcus torques	DeepGOPlus	BP	0.780573
Sutterella wadsworthensis	FUGAsseM-MTX	BP	0.773862
Sutterella wadsworthensis	FUGAsseM-homology	BP	0.882155
Sutterella wadsworthensis	FUGAsseM-full	BP	0.949577
Sutterella wadsworthensis	Structure-homology	BP	0.970355
Sutterella wadsworthensis	STRING-coexp	BP	0.885896
Sutterella wadsworthensis	STRING-full	BP	0.916456
Sutterella wadsworthensis	DeepGOPlus	BP	0.757952

## Sheet: Fig2d.1
func	func_type	auc
GO:0003333:[BP] amino acid transmembrane transport	BP	0.685416
GO:0006006:[BP] glucose metabolic process	BP	0.901923
GO:0006090:[BP] pyruvate metabolic process	BP	0.846873
GO:0006400:[BP] tRNA modification	BP	0.639459
GO:0006541:[BP] glutamine metabolic process	BP	0.92533
GO:0006979:[BP] response to oxidative stress	BP	0.883066
GO:0009061:[BP] anaerobic respiration	BP	0.858727
GO:0009063:[BP] cellular amino acid catabolic process	BP	0.853879
GO:0009266:[BP] response to temperature stimulus	BP	0.740428
GO:0009307:[BP] DNA restriction-modification system	BP	0.950178
GO:0010033:[BP] response to organic substance	BP	0.733039
GO:0010038:[BP] response to metal ion	BP	0.904739
GO:0018193:[BP] peptidyl-amino acid modification	BP	0.911667
GO:0019320:[BP] hexose catabolic process	BP	0.924177
GO:0022904:[BP] respiratory electron transport chain	BP	0.852902
GO:0034613:[BP] cellular protein localization	BP	0.965834
GO:0044275:[BP] cellular carbohydrate catabolic process	BP	0.777144
GO:0044403:[BP] biological process involved in symbiotic interaction	BP	0.652049
GO:0045892:[BP] negative regulation of transcription, DNA-templated	BP	0.7531
GO:0046677:[BP] response to antibiotic	BP	0.833007
GO:0046777:[BP] protein autophosphorylation	BP	0.926819
GO:0046916:[BP] cellular transition metal ion homeostasis	BP	0.598425
GO:0051128:[BP] regulation of cellular component organization	BP	0.69432
GO:0051260:[BP] protein homooligomerization	BP	0.853986
GO:0051649:[BP] establishment of localization in cell	BP	0.715829
GO:0055072:[BP] iron ion homeostasis	BP	0.865289
GO:0062197:[BP] cellular response to chemical stress	BP	0.829538
GO:0065009:[BP] regulation of molecular function	BP	0.769802
GO:0072348:[BP] sulfur compound transport	BP	0.842117
GO:0098656:[BP] anion transmembrane transport	BP	0.81835
GO:0098754:[BP] detoxification	BP	0.810633
GO:1901606:[BP] alpha-amino acid catabolic process	BP	0.780618
GO:1901663:[BP] quinone biosynthetic process	BP	0.877259
GO:1901700:[BP] response to oxygen-containing compound	BP	0.76764

[truncated: 4 more sheets: Fig2d.2, Fig2d.3, Fig2e.1, Fig2e.2]
