# Supplementary material for: Predicting functions of uncharacterized gene products from microbial communities
Source: Nat Biotechnol. 2025 Oct 15;44(7):1126–41. doi: 10.1038/s41587-025-02813-7 (PMC13368603; doi:10.1038/s41587-025-02813-7)
Supplement: Supplementary file 6 — Values of box plots and violin plots. [file 41587_2025_2813_MOESM6_ESM.xlsx]

## Sheet: Fig3a-c
taxon	category	func	type	importance
Acetobacter_sp_CAG_267	BP	GO:0001522:[BP] pseudouridine synthesis	Interaction	0.085047
Acetobacter_sp_CAG_267	BP	GO:0001522:[BP] pseudouridine synthesis	Genomic proximity	0.0799546
Acetobacter_sp_CAG_267	BP	GO:0001522:[BP] pseudouridine synthesis	Sequence similarity	0.635134
Acetobacter_sp_CAG_267	BP	GO:0001522:[BP] pseudouridine synthesis	Co-expression	0.199864
Acetobacter_sp_CAG_267	BP	GO:0009252:[BP] peptidoglycan biosynthetic process	Interaction	0.0715925
Acetobacter_sp_CAG_267	BP	GO:0009252:[BP] peptidoglycan biosynthetic process	Genomic proximity	0.147048
Acetobacter_sp_CAG_267	BP	GO:0009252:[BP] peptidoglycan biosynthetic process	Sequence similarity	0.516999
Acetobacter_sp_CAG_267	BP	GO:0009252:[BP] peptidoglycan biosynthetic process	Co-expression	0.264361
Acetobacter_sp_CAG_267	BP	GO:0006281:[BP] DNA repair	Interaction	0.0698861
Acetobacter_sp_CAG_267	BP	GO:0006281:[BP] DNA repair	Genomic proximity	0.0835917
Acetobacter_sp_CAG_267	BP	GO:0006281:[BP] DNA repair	Sequence similarity	0.566158
Acetobacter_sp_CAG_267	BP	GO:0006281:[BP] DNA repair	Co-expression	0.280364
Acetobacter_sp_CAG_267	BP	GO:0046474:[BP] glycerophospholipid biosynthetic process	Interaction	0.0479997
Acetobacter_sp_CAG_267	BP	GO:0046474:[BP] glycerophospholipid biosynthetic process	Genomic proximity	0.125499
Acetobacter_sp_CAG_267	BP	GO:0046474:[BP] glycerophospholipid biosynthetic process	Sequence similarity	0.503784
Acetobacter_sp_CAG_267	BP	GO:0046474:[BP] glycerophospholipid biosynthetic process	Co-expression	0.322718
Acetobacter_sp_CAG_267	BP	GO:0062197:[BP] cellular response to chemical stress	Interaction	0.209302
Acetobacter_sp_CAG_267	BP	GO:0062197:[BP] cellular response to chemical stress	Genomic proximity	0.395349
Acetobacter_sp_CAG_267	BP	GO:0062197:[BP] cellular response to chemical stress	Sequence similarity	0
Acetobacter_sp_CAG_267	BP	GO:0062197:[BP] cellular response to chemical stress	Co-expression	0.395349
Acetobacter_sp_CAG_267	BP	GO:0071555:[BP] cell wall organization	Interaction	0.0578826
Acetobacter_sp_CAG_267	BP	GO:0071555:[BP] cell wall organization	Genomic proximity	0.0699127
Acetobacter_sp_CAG_267	BP	GO:0071555:[BP] cell wall organization	Sequence similarity	0.485747
Acetobacter_sp_CAG_267	BP	GO:0071555:[BP] cell wall organization	Co-expression	0.386458
Acetobacter_sp_CAG_267	BP	GO:0009306:[BP] protein secretion	Interaction	0.0678295
Acetobacter_sp_CAG_267	BP	GO:0009306:[BP] protein secretion	Genomic proximity	0.148579
Acetobacter_sp_CAG_267	BP	GO:0009306:[BP] protein secretion	Sequence similarity	0.136951
Acetobacter_sp_CAG_267	BP	GO:0009306:[BP] protein secretion	Co-expression	0.646641
Acetobacter_sp_CAG_267	BP	GO:0006633:[BP] fatty acid biosynthetic process	Interaction	0.0286959
Acetobacter_sp_CAG_267	BP	GO:0006633:[BP] fatty acid biosynthetic process	Genomic proximity	0.0272945
Acetobacter_sp_CAG_267	BP	GO:0006633:[BP] fatty acid biosynthetic process	Sequence similarity	0.69161
Acetobacter_sp_CAG_267	BP	GO:0006633:[BP] fatty acid biosynthetic process	Co-expression	0.2524
Acetobacter_sp_CAG_267	BP	GO:0009432:[BP] SOS response	Interaction	0.0477941
Acetobacter_sp_CAG_267	BP	GO:0009432:[BP] SOS response	Genomic proximity	0.0585428
Acetobacter_sp_CAG_267	BP	GO:0009432:[BP] SOS response	Sequence similarity	0.717597
Acetobacter_sp_CAG_267	BP	GO:0009432:[BP] SOS response	Co-expression	0.176067
Acetobacter_sp_CAG_267	BP	GO:0045454:[BP] cell redox homeostasis	Interaction	0.0708402
Acetobacter_sp_CAG_267	BP	GO:0045454:[BP] cell redox homeostasis	Genomic proximity	0.221958
Acetobacter_sp_CAG_267	BP	GO:0045454:[BP] cell redox homeostasis	Sequence similarity	0.0250985
Acetobacter_sp_CAG_267	BP	GO:0045454:[BP] cell redox homeostasis	Co-expression	0.682103
Acetobacter_sp_CAG_267	BP	GO:0006400:[BP] tRNA modification	Interaction	0.0740627
Acetobacter_sp_CAG_267	BP	GO:0006400:[BP] tRNA modification	Genomic proximity	0.089092
Acetobacter_sp_CAG_267	BP	GO:0006400:[BP] tRNA modification	Sequence similarity	0.420458
Acetobacter_sp_CAG_267	BP	GO:0006400:[BP] tRNA modification	Co-expression	0.416387
Acetobacter_sp_CAG_267	BP	GO:0008360:[BP] regulation of cell shape	Interaction	0.055777
Acetobacter_sp_CAG_267	BP	GO:0008360:[BP] regulation of cell shape	Genomic proximity	0.134915
Acetobacter_sp_CAG_267	BP	GO:0008360:[BP] regulation of cell shape	Sequence similarity	0.346586
Acetobacter_sp_CAG_267	BP	GO:0008360:[BP] regulation of cell shape	Co-expression	0.462721
Acetobacter_sp_CAG_267	BP	GO:0009163:[BP] nucleoside biosynthetic process	Interaction	0
Acetobacter_sp_CAG_267	BP	GO:0009163:[BP] nucleoside biosynthetic process	Genomic proximity	0.0998227
Acetobacter_sp_CAG_267	BP	GO:0009163:[BP] nucleoside biosynthetic process	Sequence similarity	0.154681
Acetobacter_sp_CAG_267	BP	GO:0009163:[BP] nucleoside biosynthetic process	Co-expression	0.745496
Acetobacter_sp_CAG_267	BP	GO:0009166:[BP] nucleotide catabolic process	Interaction	0.0437197
Acetobacter_sp_CAG_267	BP	GO:0009166:[BP] nucleotide catabolic process	Genomic proximity	0.0588665
Acetobacter_sp_CAG_267	BP	GO:0009166:[BP] nucleotide catabolic process	Sequence similarity	0.451776
Acetobacter_sp_CAG_267	BP	GO:0009166:[BP] nucleotide catabolic process	Co-expression	0.445638
Acetobacter_sp_CAG_267	BP	GO:0071806:[BP] protein transmembrane transport	Interaction	0.0528345
Acetobacter_sp_CAG_267	BP	GO:0071806:[BP] protein transmembrane transport	Genomic proximity	0.0534937
Acetobacter_sp_CAG_267	BP	GO:0071806:[BP] protein transmembrane transport	Sequence similarity	0.622995
Acetobacter_sp_CAG_267	BP	GO:0071806:[BP] protein transmembrane transport	Co-expression	0.270677
Acetobacter_sp_CAG_267	BP	GO:0006417:[BP] regulation of translation	Interaction	0.0948122
Acetobacter_sp_CAG_267	BP	GO:0006417:[BP] regulation of translation	Genomic proximity	0.0523677
Acetobacter_sp_CAG_267	BP	GO:0006417:[BP] regulation of translation	Sequence similarity	0.663097
Acetobacter_sp_CAG_267	BP	GO:0006417:[BP] regulation of translation	Co-expression	0.189723
Acetobacter_sp_CAG_267	BP	GO:0043094:[BP] cellular metabolic compound salvage	Interaction	0.137759
Acetobacter_sp_CAG_267	BP	GO:0043094:[BP] cellular metabolic compound salvage	Genomic proximity	0.165088
Acetobacter_sp_CAG_267	BP	GO:0043094:[BP] cellular metabolic compound salvage	Sequence similarity	0.284548
Acetobacter_sp_CAG_267	BP	GO:0043094:[BP] cellular metabolic compound salvage	Co-expression	0.412604
Acetobacter_sp_CAG_267	BP	GO:0009245:[BP] lipid A biosynthetic process	Interaction	0.0660333
Acetobacter_sp_CAG_267	BP	GO:0009245:[BP] lipid A biosynthetic process	Genomic proximity	0.103577
Acetobacter_sp_CAG_267	BP	GO:0009245:[BP] lipid A biosynthetic process	Sequence similarity	0.461335
Acetobacter_sp_CAG_267	BP	GO:0009245:[BP] lipid A biosynthetic process	Co-expression	0.369055
Acetobacter_sp_CAG_267	BP	GO:0051128:[BP] regulation of cellular component organization	Interaction	0.0511036
Acetobacter_sp_CAG_267	BP	GO:0051128:[BP] regulation of cellular component organization	Genomic proximity	0.147054
Acetobacter_sp_CAG_267	BP	GO:0051128:[BP] regulation of cellular component organization	Sequence similarity	0.510433
Acetobacter_sp_CAG_267	BP	GO:0051128:[BP] regulation of cellular component organization	Co-expression	0.291409
Acetobacter_sp_CAG_267	BP	GO:0017001:[BP] antibiotic catabolic process	Interaction	0.0523256
Acetobacter_sp_CAG_267	BP	GO:0017001:[BP] antibiotic catabolic process	Genomic proximity	0.200258
Acetobacter_sp_CAG_267	BP	GO:0017001:[BP] antibiotic catabolic process	Sequence similarity	0.133075
Acetobacter_sp_CAG_267	BP	GO:0017001:[BP] antibiotic catabolic process	Co-expression	0.614341
Acetobacter_sp_CAG_267	BP	GO:0043165:[BP] Gram-negative-bacterium-type cell outer membrane assembly	Interaction	0.100266
Acetobacter_sp_CAG_267	BP	GO:0043165:[BP] Gram-negative-bacterium-type cell outer membrane assembly	Genomic proximity	0.212766
Acetobacter_sp_CAG_267	BP	GO:0043165:[BP] Gram-negative-bacterium-type cell outer membrane assembly	Sequence similarity	0.527069
Acetobacter_sp_CAG_267	BP	GO:0043165:[BP] Gram-negative-bacterium-type cell outer membrane assembly	Co-expression	0.1599
Acetobacter_sp_CAG_267	BP	GO:0032506:[BP] cytokinetic process	Interaction	0.237411
Acetobacter_sp_CAG_267	BP	GO:0032506:[BP] cytokinetic process	Genomic proximity	0.2375
Acetobacter_sp_CAG_267	BP	GO:0032506:[BP] cytokinetic process	Sequence similarity	0.323493
Acetobacter_sp_CAG_267	BP	GO:0032506:[BP] cytokinetic process	Co-expression	0.201596
Acetobacter_sp_CAG_267	BP	GO:0000097:[BP] sulfur amino acid biosynthetic process	Interaction	0.166534
Acetobacter_sp_CAG_267	BP	GO:0000097:[BP] sulfur amino acid biosynthetic process	Genomic proximity	0.323138
Acetobacter_sp_CAG_267	BP	GO:0000097:[BP] sulfur amino acid biosynthetic process	Sequence similarity	0.336791
Acetobacter_sp_CAG_267	BP	GO:0000097:[BP] sulfur amino acid biosynthetic process	Co-expression	0.173537
Acetobacter_sp_CAG_267	BP	GO:0006418:[BP] tRNA aminoacylation for protein translation	Interaction	0.167039
Acetobacter_sp_CAG_267	BP	GO:0006418:[BP] tRNA aminoacylation for protein translation	Genomic proximity	0.0142756
Acetobacter_sp_CAG_267	BP	GO:0006418:[BP] tRNA aminoacylation for protein translation	Sequence similarity	0.729441
Acetobacter_sp_CAG_267	BP	GO:0006418:[BP] tRNA aminoacylation for protein translation	Co-expression	0.0892446
Acetobacter_sp_CAG_267	BP	GO:0009063:[BP] cellular amino acid catabolic process	Interaction	0.184109
Acetobacter_sp_CAG_267	BP	GO:0009063:[BP] cellular amino acid catabolic process	Genomic proximity	0.0775194
Acetobacter_sp_CAG_267	BP	GO:0009063:[BP] cellular amino acid catabolic process	Sequence similarity	0.44186
Acetobacter_sp_CAG_267	BP	GO:0009063:[BP] cellular amino acid catabolic process	Co-expression	0.296512
Acetobacter_sp_CAG_267	BP	GO:0009266:[BP] response to temperature stimulus	Interaction	0.233599
Acetobacter_sp_CAG_267	BP	GO:0009266:[BP] response to temperature stimulus	Genomic proximity	0.197429
Acetobacter_sp_CAG_267	BP	GO:0009266:[BP] response to temperature stimulus	Sequence similarity	0.272872
Acetobacter_sp_CAG_267	BP	GO:0009266:[BP] response to temperature stimulus	Co-expression	0.296099
Acetobacter_sp_CAG_267	BP	GO:0000160:[BP] phosphorelay signal transduction system	Interaction	0.501784
Acetobacter_sp_CAG_267	BP	GO:0000160:[BP] phosphorelay signal transduction system	Genomic proximity	0.0411597
Acetobacter_sp_CAG_267	BP	GO:0000160:[BP] phosphorelay signal transduction system	Sequence similarity	0.344364
Acetobacter_sp_CAG_267	BP	GO:0000160:[BP] phosphorelay signal transduction system	Co-expression	0.112692
Acetobacter_sp_CAG_267	BP	GO:1901606:[BP] alpha-amino acid catabolic process	Interaction	0.186047
Acetobacter_sp_CAG_267	BP	GO:1901606:[BP] alpha-amino acid catabolic process	Genomic proximity	0.360465
Acetobacter_sp_CAG_267	BP	GO:1901606:[BP] alpha-amino acid catabolic process	Sequence similarity	0.255814
Acetobacter_sp_CAG_267	BP	GO:1901606:[BP] alpha-amino acid catabolic process	Co-expression	0.197674
Acetobacter_sp_CAG_267	BP	GO:0006090:[BP] pyruvate metabolic process	Interaction	0.0617628
Acetobacter_sp_CAG_267	BP	GO:0006090:[BP] pyruvate metabolic process	Genomic proximity	0.0548107
Acetobacter_sp_CAG_267	BP	GO:0006090:[BP] pyruvate metabolic process	Sequence similarity	0.518484
Acetobacter_sp_CAG_267	BP	GO:0006090:[BP] pyruvate metabolic process	Co-expression	0.364942
Acetobacter_sp_CAG_267	BP	GO:0072329:[BP] monocarboxylic acid catabolic process	Interaction	0.0915928
Acetobacter_sp_CAG_267	BP	GO:0072329:[BP] monocarboxylic acid catabolic process	Genomic proximity	0.369858
Acetobacter_sp_CAG_267	BP	GO:0072329:[BP] monocarboxylic acid catabolic process	Sequence similarity	0.0676714
Acetobacter_sp_CAG_267	BP	GO:0072329:[BP] monocarboxylic acid catabolic process	Co-expression	0.470878
Acetobacter_sp_CAG_267	BP	GO:0006040:[BP] amino sugar metabolic process	Interaction	0.0654407
Acetobacter_sp_CAG_267	BP	GO:0006040:[BP] amino sugar metabolic process	Genomic proximity	0.0751808
Acetobacter_sp_CAG_267	BP	GO:0006040:[BP] amino sugar metabolic process	Sequence similarity	0.509899
Acetobacter_sp_CAG_267	BP	GO:0006040:[BP] amino sugar metabolic process	Co-expression	0.349479
Acetobacter_sp_CAG_267	BP	GO:0009220:[BP] pyrimidine ribonucleotide biosynthetic process	Interaction	0.135697
Acetobacter_sp_CAG_267	BP	GO:0009220:[BP] pyrimidine ribonucleotide biosynthetic process	Genomic proximity	0.121277
Acetobacter_sp_CAG_267	BP	GO:0009220:[BP] pyrimidine ribonucleotide biosynthetic process	Sequence similarity	0.516002
Acetobacter_sp_CAG_267	BP	GO:0009220:[BP] pyrimidine ribonucleotide biosynthetic process	Co-expression	0.227024
Acetobacter_sp_CAG_267	BP	GO:0009130:[BP] pyrimidine nucleoside monophosphate biosynthetic process	Interaction	0.155039
Acetobacter_sp_CAG_267	BP	GO:0009130:[BP] pyrimidine nucleoside monophosphate biosynthetic process	Genomic proximity	0.197674
Acetobacter_sp_CAG_267	BP	GO:0009130:[BP] pyrimidine nucleoside monophosphate biosynthetic process	Sequence similarity	0.255814
Acetobacter_sp_CAG_267	BP	GO:0009130:[BP] pyrimidine nucleoside monophosphate biosynthetic process	Co-expression	0.391473
Acetobacter_sp_CAG_267	BP	GO:0009226:[BP] nucleotide-sugar biosynthetic process	Interaction	0.0810483
Acetobacter_sp_CAG_267	BP	GO:0009226:[BP] nucleotide-sugar biosynthetic process	Genomic proximity	0.0732884
Acetobacter_sp_CAG_267	BP	GO:0009226:[BP] nucleotide-sugar biosynthetic process	Sequence similarity	0.701881
Acetobacter_sp_CAG_267	BP	GO:0009226:[BP] nucleotide-sugar biosynthetic process	Co-expression	0.143782
Acetobacter_sp_CAG_267	BP	GO:0034613:[BP] cellular protein localization	Interaction	0.049083
Acetobacter_sp_CAG_267	BP	GO:0034613:[BP] cellular protein localization	Genomic proximity	0.0422451
Acetobacter_sp_CAG_267	BP	GO:0034613:[BP] cellular protein localization	Sequence similarity	0.735268
Acetobacter_sp_CAG_267	BP	GO:0034613:[BP] cellular protein localization	Co-expression	0.173404
Acetobacter_sp_CAG_267	BP	GO:0009073:[BP] aromatic amino acid family biosynthetic process	Interaction	0.0483965
Acetobacter_sp_CAG_267	BP	GO:0009073:[BP] aromatic amino acid family biosynthetic process	Genomic proximity	0.0532021
Acetobacter_sp_CAG_267	BP	GO:0009073:[BP] aromatic amino acid family biosynthetic process	Sequence similarity	0.575227
Acetobacter_sp_CAG_267	BP	GO:0009073:[BP] aromatic amino acid family biosynthetic process	Co-expression	0.323175
Acetobacter_sp_CAG_267	BP	GO:0015986:[BP] ATP synthesis coupled proton transport	Interaction	0.146637
Acetobacter_sp_CAG_267	BP	GO:0015986:[BP] ATP synthesis coupled proton transport	Genomic proximity	0.307294
Acetobacter_sp_CAG_267	BP	GO:0015986:[BP] ATP synthesis coupled proton transport	Sequence similarity	0.203777
Acetobacter_sp_CAG_267	BP	GO:0015986:[BP] ATP synthesis coupled proton transport	Co-expression	0.342292
Acetobacter_sp_CAG_267	BP	GO:0006265:[BP] DNA topological change	Interaction	0.0882063
Acetobacter_sp_CAG_267	BP	GO:0006265:[BP] DNA topological change	Genomic proximity	0.0331944
Acetobacter_sp_CAG_267	BP	GO:0006265:[BP] DNA topological change	Sequence similarity	0.558702
Acetobacter_sp_CAG_267	BP	GO:0006265:[BP] DNA topological change	Co-expression	0.319897
Acetobacter_sp_CAG_267	BP	GO:0019359:[BP] nicotinamide nucleotide biosynthetic process	Interaction	0.0618953
Acetobacter_sp_CAG_267	BP	GO:0019359:[BP] nicotinamide nucleotide biosynthetic process	Genomic proximity	0.0943072
Acetobacter_sp_CAG_267	BP	GO:0019359:[BP] nicotinamide nucleotide biosynthetic process	Sequence similarity	0.675053
Acetobacter_sp_CAG_267	BP	GO:0019359:[BP] nicotinamide nucleotide biosynthetic process	Co-expression	0.168745
Acetobacter_sp_CAG_267	BP	GO:0006364:[BP] rRNA processing	Interaction	0.0322872
Acetobacter_sp_CAG_267	BP	GO:0006364:[BP] rRNA processing	Genomic proximity	0.0456758
Acetobacter_sp_CAG_267	BP	GO:0006364:[BP] rRNA processing	Sequence similarity	0.754137
Acetobacter_sp_CAG_267	BP	GO:0006364:[BP] rRNA processing	Co-expression	0.1679
Acetobacter_sp_CAG_267	BP	GO:0051649:[BP] establishment of localization in cell	Interaction	0.0258358
Acetobacter_sp_CAG_267	BP	GO:0051649:[BP] establishment of localization in cell	Genomic proximity	0.0214363
Acetobacter_sp_CAG_267	BP	GO:0051649:[BP] establishment of localization in cell	Sequence similarity	0.602411
Acetobacter_sp_CAG_267	BP	GO:0051649:[BP] establishment of localization in cell	Co-expression	0.350317
Acetobacter_sp_CAG_267	BP	GO:0006006:[BP] glucose metabolic process	Interaction	0.0294331
Acetobacter_sp_CAG_267	BP	GO:0006006:[BP] glucose metabolic process	Genomic proximity	0.0493537
Acetobacter_sp_CAG_267	BP	GO:0006006:[BP] glucose metabolic process	Sequence similarity	0.432823
Acetobacter_sp_CAG_267	BP	GO:0006006:[BP] glucose metabolic process	Co-expression	0.48839
Acetobacter_sp_CAG_267	BP	GO:0046677:[BP] response to antibiotic	Interaction	0.255814
Acetobacter_sp_CAG_267	BP	GO:0046677:[BP] response to antibiotic	Genomic proximity	0.217054
Acetobacter_sp_CAG_267	BP	GO:0046677:[BP] response to antibiotic	Sequence similarity	0.143411
Acetobacter_sp_CAG_267	BP	GO:0046677:[BP] response to antibiotic	Co-expression	0.383721
Acidaminococcus_intestini	BP	GO:0001522:[BP] pseudouridine synthesis	Interaction	0.138175
Acidaminococcus_intestini	BP	GO:0001522:[BP] pseudouridine synthesis	Genomic proximity	0.152198
Acidaminococcus_intestini	BP	GO:0001522:[BP] pseudouridine synthesis	Sequence similarity	0.429521
Acidaminococcus_intestini	BP	GO:0001522:[BP] pseudouridine synthesis	Co-expression	0.280106
Acidaminococcus_intestini	BP	GO:0006541:[BP] glutamine metabolic process	Interaction	0.150729
Acidaminococcus_intestini	BP	GO:0006541:[BP] glutamine metabolic process	Genomic proximity	0.120603
Acidaminococcus_intestini	BP	GO:0006541:[BP] glutamine metabolic process	Sequence similarity	0.473874
Acidaminococcus_intestini	BP	GO:0006541:[BP] glutamine metabolic process	Co-expression	0.254794
Acidaminococcus_intestini	BP	GO:0009252:[BP] peptidoglycan biosynthetic process	Interaction	0.0476206
Acidaminococcus_intestini	BP	GO:0009252:[BP] peptidoglycan biosynthetic process	Genomic proximity	0.080191
Acidaminococcus_intestini	BP	GO:0009252:[BP] peptidoglycan biosynthetic process	Sequence similarity	0.594598
Acidaminococcus_intestini	BP	GO:0009252:[BP] peptidoglycan biosynthetic process	Co-expression	0.27759
Acidaminococcus_intestini	BP	GO:0009082:[BP] branched-chain amino acid biosynthetic process	Interaction	0.0786151
Acidaminococcus_intestini	BP	GO:0009082:[BP] branched-chain amino acid biosynthetic process	Genomic proximity	0.123888
Acidaminococcus_intestini	BP	GO:0009082:[BP] branched-chain amino acid biosynthetic process	Sequence similarity	0.616501
Acidaminococcus_intestini	BP	GO:0009082:[BP] branched-chain amino acid biosynthetic process	Co-expression	0.180996
Acidaminococcus_intestini	BP	GO:0006566:[BP] threonine metabolic process	Interaction	0.0891844
Acidaminococcus_intestini	BP	GO:0006566:[BP] threonine metabolic process	Genomic proximity	0.180807
Acidaminococcus_intestini	BP	GO:0006566:[BP] threonine metabolic process	Sequence similarity	0.173094
Acidaminococcus_intestini	BP	GO:0006566:[BP] threonine metabolic process	Co-expression	0.556915
Acidaminococcus_intestini	BP	GO:0006281:[BP] DNA repair	Interaction	0.0841068
Acidaminococcus_intestini	BP	GO:0006281:[BP] DNA repair	Genomic proximity	0.138978
Acidaminococcus_intestini	BP	GO:0006281:[BP] DNA repair	Sequence similarity	0.541375
Acidaminococcus_intestini	BP	GO:0006281:[BP] DNA repair	Co-expression	0.235541
Acidaminococcus_intestini	BP	GO:0019682:[BP] glyceraldehyde-3-phosphate metabolic process	Interaction	0.0667986
Acidaminococcus_intestini	BP	GO:0019682:[BP] glyceraldehyde-3-phosphate metabolic process	Genomic proximity	0.169
Acidaminococcus_intestini	BP	GO:0019682:[BP] glyceraldehyde-3-phosphate metabolic process	Sequence similarity	0.409468
Acidaminococcus_intestini	BP	GO:0019682:[BP] glyceraldehyde-3-phosphate metabolic process	Co-expression	0.354734
Acidaminococcus_intestini	BP	GO:0071555:[BP] cell wall organization	Interaction	0.0539975
Acidaminococcus_intestini	BP	GO:0071555:[BP] cell wall organization	Genomic proximity	0.137494
Acidaminococcus_intestini	BP	GO:0071555:[BP] cell wall organization	Sequence similarity	0.556013
Acidaminococcus_intestini	BP	GO:0071555:[BP] cell wall organization	Co-expression	0.252495
Acidaminococcus_intestini	BP	GO:0098656:[BP] anion transmembrane transport	Interaction	0.00114042
Acidaminococcus_intestini	BP	GO:0098656:[BP] anion transmembrane transport	Genomic proximity	0.236114
Acidaminococcus_intestini	BP	GO:0098656:[BP] anion transmembrane transport	Sequence similarity	0.333591
Acidaminococcus_intestini	BP	GO:0098656:[BP] anion transmembrane transport	Co-expression	0.429155
Acidaminococcus_intestini	BP	GO:0009253:[BP] peptidoglycan catabolic process	Interaction	0.096646
Acidaminococcus_intestini	BP	GO:0009253:[BP] peptidoglycan catabolic process	Genomic proximity	0.196232
Acidaminococcus_intestini	BP	GO:0009253:[BP] peptidoglycan catabolic process	Sequence similarity	0.031841
Acidaminococcus_intestini	BP	GO:0009253:[BP] peptidoglycan catabolic process	Co-expression	0.675281
Acidaminococcus_intestini	BP	GO:0009306:[BP] protein secretion	Interaction	0.186047
Acidaminococcus_intestini	BP	GO:0009306:[BP] protein secretion	Genomic proximity	0.186047
Acidaminococcus_intestini	BP	GO:0009306:[BP] protein secretion	Sequence similarity	0.27907
Acidaminococcus_intestini	BP	GO:0009306:[BP] protein secretion	Co-expression	0.348837
Acidaminococcus_intestini	BP	GO:0006633:[BP] fatty acid biosynthetic process	Interaction	0.0609583
Acidaminococcus_intestini	BP	GO:0006633:[BP] fatty acid biosynthetic process	Genomic proximity	0.130544
Acidaminococcus_intestini	BP	GO:0006633:[BP] fatty acid biosynthetic process	Sequence similarity	0.361232
Acidaminococcus_intestini	BP	GO:0006633:[BP] fatty acid biosynthetic process	Co-expression	0.447266
Acidaminococcus_intestini	BP	GO:0009119:[BP] ribonucleoside metabolic process	Interaction	0.0161474
Acidaminococcus_intestini	BP	GO:0009119:[BP] ribonucleoside metabolic process	Genomic proximity	0.10859
Acidaminococcus_intestini	BP	GO:0009119:[BP] ribonucleoside metabolic process	Sequence similarity	0.587457
Acidaminococcus_intestini	BP	GO:0009119:[BP] ribonucleoside metabolic process	Co-expression	0.287806
Acidaminococcus_intestini	BP	GO:0009432:[BP] SOS response	Interaction	0.0243041
Acidaminococcus_intestini	BP	GO:0009432:[BP] SOS response	Genomic proximity	0.291575
Acidaminococcus_intestini	BP	GO:0009432:[BP] SOS response	Sequence similarity	0.392031
Acidaminococcus_intestini	BP	GO:0009432:[BP] SOS response	Co-expression	0.29209
Acidaminococcus_intestini	BP	GO:0045454:[BP] cell redox homeostasis	Interaction	0.0595883
Acidaminococcus_intestini	BP	GO:0045454:[BP] cell redox homeostasis	Genomic proximity	0.119678
Acidaminococcus_intestini	BP	GO:0045454:[BP] cell redox homeostasis	Sequence similarity	0.527603
Acidaminococcus_intestini	BP	GO:0045454:[BP] cell redox homeostasis	Co-expression	0.293131
Acidaminococcus_intestini	BP	GO:0006400:[BP] tRNA modification	Interaction	0.116814
Acidaminococcus_intestini	BP	GO:0006400:[BP] tRNA modification	Genomic proximity	0.128786
Acidaminococcus_intestini	BP	GO:0006400:[BP] tRNA modification	Sequence similarity	0.51129
Acidaminococcus_intestini	BP	GO:0006400:[BP] tRNA modification	Co-expression	0.24311
Acidaminococcus_intestini	BP	GO:0006189:[BP] 'de novo' IMP biosynthetic process	Interaction	0.0328611
Acidaminococcus_intestini	BP	GO:0006189:[BP] 'de novo' IMP biosynthetic process	Genomic proximity	0.10093
Acidaminococcus_intestini	BP	GO:0006189:[BP] 'de novo' IMP biosynthetic process	Sequence similarity	0.574718
Acidaminococcus_intestini	BP	GO:0006189:[BP] 'de novo' IMP biosynthetic process	Co-expression	0.291491
Acidaminococcus_intestini	BP	GO:0009401:[BP] phosphoenolpyruvate-dependent sugar phosphotransferase system	Interaction	0.029127
Acidaminococcus_intestini	BP	GO:0009401:[BP] phosphoenolpyruvate-dependent sugar phosphotransferase system	Genomic proximity	0.0962649
Acidaminococcus_intestini	BP	GO:0009401:[BP] phosphoenolpyruvate-dependent sugar phosphotransferase system	Sequence similarity	0.407767
Acidaminococcus_intestini	BP	GO:0009401:[BP] phosphoenolpyruvate-dependent sugar phosphotransferase system	Co-expression	0.466841
Acidaminococcus_intestini	BP	GO:0008360:[BP] regulation of cell shape	Interaction	0.0594965
Acidaminococcus_intestini	BP	GO:0008360:[BP] regulation of cell shape	Genomic proximity	0.142761
Acidaminococcus_intestini	BP	GO:0008360:[BP] regulation of cell shape	Sequence similarity	0.394846
Acidaminococcus_intestini	BP	GO:0008360:[BP] regulation of cell shape	Co-expression	0.402896
Acidaminococcus_intestini	BP	GO:0009163:[BP] nucleoside biosynthetic process	Interaction	0.0701218
Acidaminococcus_intestini	BP	GO:0009163:[BP] nucleoside biosynthetic process	Genomic proximity	0.164418
Acidaminococcus_intestini	BP	GO:0009163:[BP] nucleoside biosynthetic process	Sequence similarity	0.598853
Acidaminococcus_intestini	BP	GO:0009163:[BP] nucleoside biosynthetic process	Co-expression	0.166607
Acidaminococcus_intestini	BP	GO:0009166:[BP] nucleotide catabolic process	Interaction	0.0167897
Acidaminococcus_intestini	BP	GO:0009166:[BP] nucleotide catabolic process	Genomic proximity	0.149577
Acidaminococcus_intestini	BP	GO:0009166:[BP] nucleotide catabolic process	Sequence similarity	0.651277
Acidaminococcus_intestini	BP	GO:0009166:[BP] nucleotide catabolic process	Co-expression	0.182356
Acidaminococcus_intestini	BP	GO:0071806:[BP] protein transmembrane transport	Interaction	0.0702128
Acidaminococcus_intestini	BP	GO:0071806:[BP] protein transmembrane transport	Genomic proximity	0.280762
Acidaminococcus_intestini	BP	GO:0071806:[BP] protein transmembrane transport	Sequence similarity	0.224468
Acidaminococcus_intestini	BP	GO:0071806:[BP] protein transmembrane transport	Co-expression	0.424557
Acidaminococcus_intestini	BP	GO:0046112:[BP] nucleobase biosynthetic process	Interaction	0.083965
Acidaminococcus_intestini	BP	GO:0046112:[BP] nucleobase biosynthetic process	Genomic proximity	0.102041
Acidaminococcus_intestini	BP	GO:0046112:[BP] nucleobase biosynthetic process	Sequence similarity	0.443084
Acidaminococcus_intestini	BP	GO:0046112:[BP] nucleobase biosynthetic process	Co-expression	0.37091
Acidaminococcus_intestini	BP	GO:0006835:[BP] dicarboxylic acid transport	Interaction	0.062701
Acidaminococcus_intestini	BP	GO:0006835:[BP] dicarboxylic acid transport	Genomic proximity	0.261402
Acidaminococcus_intestini	BP	GO:0006835:[BP] dicarboxylic acid transport	Sequence similarity	0.558018
Acidaminococcus_intestini	BP	GO:0006835:[BP] dicarboxylic acid transport	Co-expression	0.117879
Acidaminococcus_intestini	BP	GO:0051607:[BP] defense response to virus	Interaction	0.0319149
Acidaminococcus_intestini	BP	GO:0051607:[BP] defense response to virus	Genomic proximity	0.180452
Acidaminococcus_intestini	BP	GO:0051607:[BP] defense response to virus	Sequence similarity	0.134719
Acidaminococcus_intestini	BP	GO:0051607:[BP] defense response to virus	Co-expression	0.652914
Acidaminococcus_intestini	BP	GO:0043094:[BP] cellular metabolic compound salvage	Interaction	0.0281634
Acidaminococcus_intestini	BP	GO:0043094:[BP] cellular metabolic compound salvage	Genomic proximity	0.0640997
Acidaminococcus_intestini	BP	GO:0043094:[BP] cellular metabolic compound salvage	Sequence similarity	0.568948
Acidaminococcus_intestini	BP	GO:0043094:[BP] cellular metabolic compound salvage	Co-expression	0.338789
Acidaminococcus_intestini	BP	GO:0009245:[BP] lipid A biosynthetic process	Interaction	0.0835057
Acidaminococcus_intestini	BP	GO:0009245:[BP] lipid A biosynthetic process	Genomic proximity	0.0521287
Acidaminococcus_intestini	BP	GO:0009245:[BP] lipid A biosynthetic process	Sequence similarity	0.702885
Acidaminococcus_intestini	BP	GO:0009245:[BP] lipid A biosynthetic process	Co-expression	0.16148
Acidaminococcus_intestini	BP	GO:0051128:[BP] regulation of cellular component organization	Interaction	0.0628468
Acidaminococcus_intestini	BP	GO:0051128:[BP] regulation of cellular component organization	Genomic proximity	0.133561
Acidaminococcus_intestini	BP	GO:0051128:[BP] regulation of cellular component organization	Sequence similarity	0.515343
Acidaminococcus_intestini	BP	GO:0051128:[BP] regulation of cellular component organization	Co-expression	0.288249
Acidaminococcus_intestini	BP	GO:0002790:[BP] peptide secretion	Interaction	0
Acidaminococcus_intestini	BP	GO:0002790:[BP] peptide secretion	Genomic proximity	0.199612
Acidaminococcus_intestini	BP	GO:0002790:[BP] peptide secretion	Sequence similarity	0
Acidaminococcus_intestini	BP	GO:0002790:[BP] peptide secretion	Co-expression	0.800388
Acidaminococcus_intestini	BP	GO:0009228:[BP] thiamine biosynthetic process	Interaction	0.0594908
Acidaminococcus_intestini	BP	GO:0009228:[BP] thiamine biosynthetic process	Genomic proximity	0.252714
Acidaminococcus_intestini	BP	GO:0009228:[BP] thiamine biosynthetic process	Sequence similarity	0.445896
Acidaminococcus_intestini	BP	GO:0009228:[BP] thiamine biosynthetic process	Co-expression	0.2419
Acidaminococcus_intestini	BP	GO:0032506:[BP] cytokinetic process	Interaction	0.107979
Acidaminococcus_intestini	BP	GO:0032506:[BP] cytokinetic process	Genomic proximity	0.174069
Acidaminococcus_intestini	BP	GO:0032506:[BP] cytokinetic process	Sequence similarity	0.299246
Acidaminococcus_intestini	BP	GO:0032506:[BP] cytokinetic process	Co-expression	0.418706
Acidaminococcus_intestini	BP	GO:0006857:[BP] oligopeptide transport	Interaction	0.0125
Acidaminococcus_intestini	BP	GO:0006857:[BP] oligopeptide transport	Genomic proximity	0.288707
Acidaminococcus_intestini	BP	GO:0006857:[BP] oligopeptide transport	Sequence similarity	0.437667
Acidaminococcus_intestini	BP	GO:0006857:[BP] oligopeptide transport	Co-expression	0.261126
Acidaminococcus_intestini	BP	GO:0009089:[BP] lysine biosynthetic process via diaminopimelate	Interaction	0.0690337
Acidaminococcus_intestini	BP	GO:0009089:[BP] lysine biosynthetic process via diaminopimelate	Genomic proximity	0.0866005
Acidaminococcus_intestini	BP	GO:0009089:[BP] lysine biosynthetic process via diaminopimelate	Sequence similarity	0.618327
Acidaminococcus_intestini	BP	GO:0009089:[BP] lysine biosynthetic process via diaminopimelate	Co-expression	0.226038
Acidaminococcus_intestini	BP	GO:0000097:[BP] sulfur amino acid biosynthetic process	Interaction	0.0477394
Acidaminococcus_intestini	BP	GO:0000097:[BP] sulfur amino acid biosynthetic process	Genomic proximity	0.127054
Acidaminococcus_intestini	BP	GO:0000097:[BP] sulfur amino acid biosynthetic process	Sequence similarity	0.205851
Acidaminococcus_intestini	BP	GO:0000097:[BP] sulfur amino acid biosynthetic process	Co-expression	0.619356
Acidaminococcus_intestini	BP	GO:0000105:[BP] histidine biosynthetic process	Interaction	0.0722399
Acidaminococcus_intestini	BP	GO:0000105:[BP] histidine biosynthetic process	Genomic proximity	0.516454
Acidaminococcus_intestini	BP	GO:0000105:[BP] histidine biosynthetic process	Sequence similarity	0.294266
Acidaminococcus_intestini	BP	GO:0000105:[BP] histidine biosynthetic process	Co-expression	0.11704
Acidaminococcus_intestini	BP	GO:0006352:[BP] DNA-templated transcription, initiation	Interaction	0.139007
Acidaminococcus_intestini	BP	GO:0006352:[BP] DNA-templated transcription, initiation	Genomic proximity	0.205378
Acidaminococcus_intestini	BP	GO:0006352:[BP] DNA-templated transcription, initiation	Sequence similarity	0.238209
Acidaminococcus_intestini	BP	GO:0006352:[BP] DNA-templated transcription, initiation	Co-expression	0.417405
Acidaminococcus_intestini	BP	GO:1901617:[BP] organic hydroxy compound biosynthetic process	Interaction	0.127907
Acidaminococcus_intestini	BP	GO:1901617:[BP] organic hydroxy compound biosynthetic process	Genomic proximity	0.379845
Acidaminococcus_intestini	BP	GO:1901617:[BP] organic hydroxy compound biosynthetic process	Sequence similarity	0.131783
Acidaminococcus_intestini	BP	GO:1901617:[BP] organic hydroxy compound biosynthetic process	Co-expression	0.360465
Acidaminococcus_intestini	BP	GO:0006418:[BP] tRNA aminoacylation for protein translation	Interaction	0.164154
Acidaminococcus_intestini	BP	GO:0006418:[BP] tRNA aminoacylation for protein translation	Genomic proximity	0.0789058
Acidaminococcus_intestini	BP	GO:0006418:[BP] tRNA aminoacylation for protein translation	Sequence similarity	0.62454
Acidaminococcus_intestini	BP	GO:0006418:[BP] tRNA aminoacylation for protein translation	Co-expression	0.132399
Acidaminococcus_intestini	BP	GO:0010629:[BP] negative regulation of gene expression	Interaction	0.043912
Acidaminococcus_intestini	BP	GO:0010629:[BP] negative regulation of gene expression	Genomic proximity	0.058805
Acidaminococcus_intestini	BP	GO:0010629:[BP] negative regulation of gene expression	Sequence similarity	0.701339
Acidaminococcus_intestini	BP	GO:0010629:[BP] negative regulation of gene expression	Co-expression	0.195944
Acidaminococcus_intestini	BP	GO:0006855:[BP] drug transmembrane transport	Interaction	0.151478
Acidaminococcus_intestini	BP	GO:0006855:[BP] drug transmembrane transport	Genomic proximity	0.294947
Acidaminococcus_intestini	BP	GO:0006855:[BP] drug transmembrane transport	Sequence similarity	0.171217
Acidaminococcus_intestini	BP	GO:0006855:[BP] drug transmembrane transport	Co-expression	0.382358
Acidaminococcus_intestini	BP	GO:0009063:[BP] cellular amino acid catabolic process	Interaction	0.0168448
Acidaminococcus_intestini	BP	GO:0009063:[BP] cellular amino acid catabolic process	Genomic proximity	0.153158
Acidaminococcus_intestini	BP	GO:0009063:[BP] cellular amino acid catabolic process	Sequence similarity	0.276255
Acidaminococcus_intestini	BP	GO:0009063:[BP] cellular amino acid catabolic process	Co-expression	0.553741
Acidaminococcus_intestini	BP	GO:0006270:[BP] DNA replication initiation	Interaction	0.127261
Acidaminococcus_intestini	BP	GO:0006270:[BP] DNA replication initiation	Genomic proximity	0.224806
Acidaminococcus_intestini	BP	GO:0006270:[BP] DNA replication initiation	Sequence similarity	0.113695
Acidaminococcus_intestini	BP	GO:0006270:[BP] DNA replication initiation	Co-expression	0.534238
Acidaminococcus_intestini	BP	GO:0000160:[BP] phosphorelay signal transduction system	Interaction	0.350236
Acidaminococcus_intestini	BP	GO:0000160:[BP] phosphorelay signal transduction system	Genomic proximity	0.0369841
Acidaminococcus_intestini	BP	GO:0000160:[BP] phosphorelay signal transduction system	Sequence similarity	0.525179
Acidaminococcus_intestini	BP	GO:0000160:[BP] phosphorelay signal transduction system	Co-expression	0.0876013
Acidaminococcus_intestini	BP	GO:1901606:[BP] alpha-amino acid catabolic process	Interaction	0.0280013
Acidaminococcus_intestini	BP	GO:1901606:[BP] alpha-amino acid catabolic process	Genomic proximity	0.140771
Acidaminococcus_intestini	BP	GO:1901606:[BP] alpha-amino acid catabolic process	Sequence similarity	0.208662
Acidaminococcus_intestini	BP	GO:1901606:[BP] alpha-amino acid catabolic process	Co-expression	0.622566
Acidaminococcus_intestini	BP	GO:0006090:[BP] pyruvate metabolic process	Interaction	0.0414121
Acidaminococcus_intestini	BP	GO:0006090:[BP] pyruvate metabolic process	Genomic proximity	0.14792
Acidaminococcus_intestini	BP	GO:0006090:[BP] pyruvate metabolic process	Sequence similarity	0.481282
Acidaminococcus_intestini	BP	GO:0006090:[BP] pyruvate metabolic process	Co-expression	0.329386
Acidaminococcus_intestini	BP	GO:0006526:[BP] arginine biosynthetic process	Interaction	0.0393512
Acidaminococcus_intestini	BP	GO:0006526:[BP] arginine biosynthetic process	Genomic proximity	0.175403
Acidaminococcus_intestini	BP	GO:0006526:[BP] arginine biosynthetic process	Sequence similarity	0.68311
Acidaminococcus_intestini	BP	GO:0006526:[BP] arginine biosynthetic process	Co-expression	0.102136
Acidaminococcus_intestini	BP	GO:0009220:[BP] pyrimidine ribonucleotide biosynthetic process	Interaction	0.0472894
Acidaminococcus_intestini	BP	GO:0009220:[BP] pyrimidine ribonucleotide biosynthetic process	Genomic proximity	0.0694291
Acidaminococcus_intestini	BP	GO:0009220:[BP] pyrimidine ribonucleotide biosynthetic process	Sequence similarity	0.666193
Acidaminococcus_intestini	BP	GO:0009220:[BP] pyrimidine ribonucleotide biosynthetic process	Co-expression	0.217089
Acidaminococcus_intestini	BP	GO:0016114:[BP] terpenoid biosynthetic process	Interaction	0.0604341
Acidaminococcus_intestini	BP	GO:0016114:[BP] terpenoid biosynthetic process	Genomic proximity	0.177182
Acidaminococcus_intestini	BP	GO:0016114:[BP] terpenoid biosynthetic process	Sequence similarity	0.302086
Acidaminococcus_intestini	BP	GO:0016114:[BP] terpenoid biosynthetic process	Co-expression	0.460298
Acidaminococcus_intestini	BP	GO:0009130:[BP] pyrimidine nucleoside monophosphate biosynthetic process	Interaction	0.0303174
Acidaminococcus_intestini	BP	GO:0009130:[BP] pyrimidine nucleoside monophosphate biosynthetic process	Genomic proximity	0.0808527
Acidaminococcus_intestini	BP	GO:0009130:[BP] pyrimidine nucleoside monophosphate biosynthetic process	Sequence similarity	0.591836
Acidaminococcus_intestini	BP	GO:0009130:[BP] pyrimidine nucleoside monophosphate biosynthetic process	Co-expression	0.296994
Acidaminococcus_intestini	BP	GO:0009226:[BP] nucleotide-sugar biosynthetic process	Interaction	0.0944149
Acidaminococcus_intestini	BP	GO:0009226:[BP] nucleotide-sugar biosynthetic process	Genomic proximity	0.118351
Acidaminococcus_intestini	BP	GO:0009226:[BP] nucleotide-sugar biosynthetic process	Sequence similarity	0.57141
Acidaminococcus_intestini	BP	GO:0009226:[BP] nucleotide-sugar biosynthetic process	Co-expression	0.215824
Acidaminococcus_intestini	BP	GO:0009423:[BP] chorismate biosynthetic process	Interaction	0.062841
Acidaminococcus_intestini	BP	GO:0009423:[BP] chorismate biosynthetic process	Genomic proximity	0.402592
Acidaminococcus_intestini	BP	GO:0009423:[BP] chorismate biosynthetic process	Sequence similarity	0.331356
Acidaminococcus_intestini	BP	GO:0009423:[BP] chorismate biosynthetic process	Co-expression	0.203211
Acidaminococcus_intestini	BP	GO:0052803:[BP] imidazole-containing compound metabolic process	Interaction	0.0276484
Acidaminococcus_intestini	BP	GO:0052803:[BP] imidazole-containing compound metabolic process	Genomic proximity	0.362687
Acidaminococcus_intestini	BP	GO:0052803:[BP] imidazole-containing compound metabolic process	Sequence similarity	0.482037
Acidaminococcus_intestini	BP	GO:0052803:[BP] imidazole-containing compound metabolic process	Co-expression	0.127628
Acidaminococcus_intestini	BP	GO:0034613:[BP] cellular protein localization	Interaction	0.0888529
Acidaminococcus_intestini	BP	GO:0034613:[BP] cellular protein localization	Genomic proximity	0.130235
Acidaminococcus_intestini	BP	GO:0034613:[BP] cellular protein localization	Sequence similarity	0.431142
Acidaminococcus_intestini	BP	GO:0034613:[BP] cellular protein localization	Co-expression	0.34977
Acidaminococcus_intestini	BP	GO:0009073:[BP] aromatic amino acid family biosynthetic process	Interaction	0.0369475
Acidaminococcus_intestini	BP	GO:0009073:[BP] aromatic amino acid family biosynthetic process	Genomic proximity	0.338618
Acidaminococcus_intestini	BP	GO:0009073:[BP] aromatic amino acid family biosynthetic process	Sequence similarity	0.403289
Acidaminococcus_intestini	BP	GO:0009073:[BP] aromatic amino acid family biosynthetic process	Co-expression	0.221145
Acidaminococcus_intestini	BP	GO:0015986:[BP] ATP synthesis coupled proton transport	Interaction	0.0196945
Acidaminococcus_intestini	BP	GO:0015986:[BP] ATP synthesis coupled proton transport	Genomic proximity	0.277633
Acidaminococcus_intestini	BP	GO:0015986:[BP] ATP synthesis coupled proton transport	Sequence similarity	0.178964
Acidaminococcus_intestini	BP	GO:0015986:[BP] ATP synthesis coupled proton transport	Co-expression	0.523709
Acidaminococcus_intestini	BP	GO:0055072:[BP] iron ion homeostasis	Interaction	0.0385638
Acidaminococcus_intestini	BP	GO:0055072:[BP] iron ion homeostasis	Genomic proximity	0.105319
Acidaminococcus_intestini	BP	GO:0055072:[BP] iron ion homeostasis	Sequence similarity	0.650872
Acidaminococcus_intestini	BP	GO:0055072:[BP] iron ion homeostasis	Co-expression	0.205245
Acidaminococcus_intestini	BP	GO:0002252:[BP] immune effector process	Interaction	0.0551566
Acidaminococcus_intestini	BP	GO:0002252:[BP] immune effector process	Genomic proximity	0.173079
Acidaminococcus_intestini	BP	GO:0002252:[BP] immune effector process	Sequence similarity	0.217021
Acidaminococcus_intestini	BP	GO:0002252:[BP] immune effector process	Co-expression	0.554743
Acidaminococcus_intestini	BP	GO:0019359:[BP] nicotinamide nucleotide biosynthetic process	Interaction	0.0632634
Acidaminococcus_intestini	BP	GO:0019359:[BP] nicotinamide nucleotide biosynthetic process	Genomic proximity	0.114863
Acidaminococcus_intestini	BP	GO:0019359:[BP] nicotinamide nucleotide biosynthetic process	Sequence similarity	0.612812
Acidaminococcus_intestini	BP	GO:0019359:[BP] nicotinamide nucleotide biosynthetic process	Co-expression	0.209061
Acidaminococcus_intestini	BP	GO:0006364:[BP] rRNA processing	Interaction	0.0564094
Acidaminococcus_intestini	BP	GO:0006364:[BP] rRNA processing	Genomic proximity	0.143449
Acidaminococcus_intestini	BP	GO:0006364:[BP] rRNA processing	Sequence similarity	0.541513
Acidaminococcus_intestini	BP	GO:0006364:[BP] rRNA processing	Co-expression	0.258629
Acidaminococcus_intestini	BP	GO:0051649:[BP] establishment of localization in cell	Interaction	0.0758512
Acidaminococcus_intestini	BP	GO:0051649:[BP] establishment of localization in cell	Genomic proximity	0.189209
Acidaminococcus_intestini	BP	GO:0051649:[BP] establishment of localization in cell	Sequence similarity	0.328024
Acidaminococcus_intestini	BP	GO:0051649:[BP] establishment of localization in cell	Co-expression	0.406916
Acidaminococcus_intestini	BP	GO:0006006:[BP] glucose metabolic process	Interaction	0.0289043
Acidaminococcus_intestini	BP	GO:0006006:[BP] glucose metabolic process	Genomic proximity	0.0539646
Acidaminococcus_intestini	BP	GO:0006006:[BP] glucose metabolic process	Sequence similarity	0.655186
Acidaminococcus_intestini	BP	GO:0006006:[BP] glucose metabolic process	Co-expression	0.261945
Acidaminococcus_intestini	BP	GO:0046677:[BP] response to antibiotic	Interaction	0.0736434
Acidaminococcus_intestini	BP	GO:0046677:[BP] response to antibiotic	Genomic proximity	0.215116
Acidaminococcus_intestini	BP	GO:0046677:[BP] response to antibiotic	Sequence similarity	0.403101
Acidaminococcus_intestini	BP	GO:0046677:[BP] response to antibiotic	Co-expression	0.30814
Acinetobacter_sp_CAG_196	BP	GO:0001522:[BP] pseudouridine synthesis	Interaction	0.126507
Acinetobacter_sp_CAG_196	BP	GO:0001522:[BP] pseudouridine synthesis	Genomic proximity	0.122606
Acinetobacter_sp_CAG_196	BP	GO:0001522:[BP] pseudouridine synthesis	Sequence similarity	0.551241
Acinetobacter_sp_CAG_196	BP	GO:0001522:[BP] pseudouridine synthesis	Co-expression	0.199645
Acinetobacter_sp_CAG_196	BP	GO:0009252:[BP] peptidoglycan biosynthetic process	Interaction	0.0884603
Acinetobacter_sp_CAG_196	BP	GO:0009252:[BP] peptidoglycan biosynthetic process	Genomic proximity	0.0775547
Acinetobacter_sp_CAG_196	BP	GO:0009252:[BP] peptidoglycan biosynthetic process	Sequence similarity	0.625477
Acinetobacter_sp_CAG_196	BP	GO:0009252:[BP] peptidoglycan biosynthetic process	Co-expression	0.208508
Acinetobacter_sp_CAG_196	BP	GO:0009082:[BP] branched-chain amino acid biosynthetic process	Interaction	0.0366232
Acinetobacter_sp_CAG_196	BP	GO:0009082:[BP] branched-chain amino acid biosynthetic process	Genomic proximity	0.102052
Acinetobacter_sp_CAG_196	BP	GO:0009082:[BP] branched-chain amino acid biosynthetic process	Sequence similarity	0.649338
Acinetobacter_sp_CAG_196	BP	GO:0009082:[BP] branched-chain amino acid biosynthetic process	Co-expression	0.211987
Acinetobacter_sp_CAG_196	BP	GO:0042737:[BP] drug catabolic process	Interaction	0.0642435
Acinetobacter_sp_CAG_196	BP	GO:0042737:[BP] drug catabolic process	Genomic proximity	0.046845
Acinetobacter_sp_CAG_196	BP	GO:0042737:[BP] drug catabolic process	Sequence similarity	0.634279
Acinetobacter_sp_CAG_196	BP	GO:0042737:[BP] drug catabolic process	Co-expression	0.254633
Acinetobacter_sp_CAG_196	BP	GO:0006566:[BP] threonine metabolic process	Interaction	0.0609468
Acinetobacter_sp_CAG_196	BP	GO:0006566:[BP] threonine metabolic process	Genomic proximity	0.054496
Acinetobacter_sp_CAG_196	BP	GO:0006566:[BP] threonine metabolic process	Sequence similarity	0.694478
Acinetobacter_sp_CAG_196	BP	GO:0006566:[BP] threonine metabolic process	Co-expression	0.190079
Acinetobacter_sp_CAG_196	BP	GO:0006281:[BP] DNA repair	Interaction	0.0485814
Acinetobacter_sp_CAG_196	BP	GO:0006281:[BP] DNA repair	Genomic proximity	0.0538322
Acinetobacter_sp_CAG_196	BP	GO:0006281:[BP] DNA repair	Sequence similarity	0.694316
Acinetobacter_sp_CAG_196	BP	GO:0006281:[BP] DNA repair	Co-expression	0.203271
Acinetobacter_sp_CAG_196	BP	GO:0019682:[BP] glyceraldehyde-3-phosphate metabolic process	Interaction	0.0378063
Acinetobacter_sp_CAG_196	BP	GO:0019682:[BP] glyceraldehyde-3-phosphate metabolic process	Genomic proximity	0.0705234
Acinetobacter_sp_CAG_196	BP	GO:0019682:[BP] glyceraldehyde-3-phosphate metabolic process	Sequence similarity	0.65796
Acinetobacter_sp_CAG_196	BP	GO:0019682:[BP] glyceraldehyde-3-phosphate metabolic process	Co-expression	0.23371
Acinetobacter_sp_CAG_196	BP	GO:0071555:[BP] cell wall organization	Interaction	0.0755011
Acinetobacter_sp_CAG_196	BP	GO:0071555:[BP] cell wall organization	Genomic proximity	0.0385508
Acinetobacter_sp_CAG_196	BP	GO:0071555:[BP] cell wall organization	Sequence similarity	0.676989
Acinetobacter_sp_CAG_196	BP	GO:0071555:[BP] cell wall organization	Co-expression	0.208959
Acinetobacter_sp_CAG_196	BP	GO:0009253:[BP] peptidoglycan catabolic process	Interaction	0.23023
Acinetobacter_sp_CAG_196	BP	GO:0009253:[BP] peptidoglycan catabolic process	Genomic proximity	0.175869
Acinetobacter_sp_CAG_196	BP	GO:0009253:[BP] peptidoglycan catabolic process	Sequence similarity	0.245745
Acinetobacter_sp_CAG_196	BP	GO:0009253:[BP] peptidoglycan catabolic process	Co-expression	0.348156
Acinetobacter_sp_CAG_196	BP	GO:0009306:[BP] protein secretion	Interaction	0.0678048
Acinetobacter_sp_CAG_196	BP	GO:0009306:[BP] protein secretion	Genomic proximity	0.098113
Acinetobacter_sp_CAG_196	BP	GO:0009306:[BP] protein secretion	Sequence similarity	0.493754
Acinetobacter_sp_CAG_196	BP	GO:0009306:[BP] protein secretion	Co-expression	0.340328
Acinetobacter_sp_CAG_196	BP	GO:0006633:[BP] fatty acid biosynthetic process	Interaction	0.0545885
Acinetobacter_sp_CAG_196	BP	GO:0006633:[BP] fatty acid biosynthetic process	Genomic proximity	0.178785
Acinetobacter_sp_CAG_196	BP	GO:0006633:[BP] fatty acid biosynthetic process	Sequence similarity	0.555217
Acinetobacter_sp_CAG_196	BP	GO:0006633:[BP] fatty acid biosynthetic process	Co-expression	0.211409
Acinetobacter_sp_CAG_196	BP	GO:0009119:[BP] ribonucleoside metabolic process	Interaction	0.0477833
Acinetobacter_sp_CAG_196	BP	GO:0009119:[BP] ribonucleoside metabolic process	Genomic proximity	0.056537
Acinetobacter_sp_CAG_196	BP	GO:0009119:[BP] ribonucleoside metabolic process	Sequence similarity	0.490878
Acinetobacter_sp_CAG_196	BP	GO:0009119:[BP] ribonucleoside metabolic process	Co-expression	0.404801
Acinetobacter_sp_CAG_196	BP	GO:0009432:[BP] SOS response	Interaction	0.0783284
Acinetobacter_sp_CAG_196	BP	GO:0009432:[BP] SOS response	Genomic proximity	0.113413
Acinetobacter_sp_CAG_196	BP	GO:0009432:[BP] SOS response	Sequence similarity	0.472704
Acinetobacter_sp_CAG_196	BP	GO:0009432:[BP] SOS response	Co-expression	0.335554
Acinetobacter_sp_CAG_196	BP	GO:0006400:[BP] tRNA modification	Interaction	0.0720688
Acinetobacter_sp_CAG_196	BP	GO:0006400:[BP] tRNA modification	Genomic proximity	0.0544647
Acinetobacter_sp_CAG_196	BP	GO:0006400:[BP] tRNA modification	Sequence similarity	0.600887
Acinetobacter_sp_CAG_196	BP	GO:0006400:[BP] tRNA modification	Co-expression	0.27258
Acinetobacter_sp_CAG_196	BP	GO:0008360:[BP] regulation of cell shape	Interaction	0.118595
Acinetobacter_sp_CAG_196	BP	GO:0008360:[BP] regulation of cell shape	Genomic proximity	0.0510771
Acinetobacter_sp_CAG_196	BP	GO:0008360:[BP] regulation of cell shape	Sequence similarity	0.61246
Acinetobacter_sp_CAG_196	BP	GO:0008360:[BP] regulation of cell shape	Co-expression	0.217868
Acinetobacter_sp_CAG_196	BP	GO:0009163:[BP] nucleoside biosynthetic process	Interaction	0.0963555
Acinetobacter_sp_CAG_196	BP	GO:0009163:[BP] nucleoside biosynthetic process	Genomic proximity	0.0798771
Acinetobacter_sp_CAG_196	BP	GO:0009163:[BP] nucleoside biosynthetic process	Sequence similarity	0.449774
Acinetobacter_sp_CAG_196	BP	GO:0009163:[BP] nucleoside biosynthetic process	Co-expression	0.373993
Acinetobacter_sp_CAG_196	BP	GO:0009166:[BP] nucleotide catabolic process	Interaction	0.0996736
Acinetobacter_sp_CAG_196	BP	GO:0009166:[BP] nucleotide catabolic process	Genomic proximity	0.0390035
Acinetobacter_sp_CAG_196	BP	GO:0009166:[BP] nucleotide catabolic process	Sequence similarity	0.727672
Acinetobacter_sp_CAG_196	BP	GO:0009166:[BP] nucleotide catabolic process	Co-expression	0.133651
Acinetobacter_sp_CAG_196	BP	GO:0071806:[BP] protein transmembrane transport	Interaction	0.0743469
Acinetobacter_sp_CAG_196	BP	GO:0071806:[BP] protein transmembrane transport	Genomic proximity	0.0412764
Acinetobacter_sp_CAG_196	BP	GO:0071806:[BP] protein transmembrane transport	Sequence similarity	0.722197
Acinetobacter_sp_CAG_196	BP	GO:0071806:[BP] protein transmembrane transport	Co-expression	0.162179
Acinetobacter_sp_CAG_196	BP	GO:0006417:[BP] regulation of translation	Interaction	0.0713258
Acinetobacter_sp_CAG_196	BP	GO:0006417:[BP] regulation of translation	Genomic proximity	0.131298
Acinetobacter_sp_CAG_196	BP	GO:0006417:[BP] regulation of translation	Sequence similarity	0.492539
Acinetobacter_sp_CAG_196	BP	GO:0006417:[BP] regulation of translation	Co-expression	0.304837
Acinetobacter_sp_CAG_196	BP	GO:0071973:[BP] bacterial-type flagellum-dependent cell motility	Interaction	0.107399
Acinetobacter_sp_CAG_196	BP	GO:0071973:[BP] bacterial-type flagellum-dependent cell motility	Genomic proximity	0.086221
Acinetobacter_sp_CAG_196	BP	GO:0071973:[BP] bacterial-type flagellum-dependent cell motility	Sequence similarity	0.278178
Acinetobacter_sp_CAG_196	BP	GO:0071973:[BP] bacterial-type flagellum-dependent cell motility	Co-expression	0.528202
Acinetobacter_sp_CAG_196	BP	GO:0046112:[BP] nucleobase biosynthetic process	Interaction	0.22093
Acinetobacter_sp_CAG_196	BP	GO:0046112:[BP] nucleobase biosynthetic process	Genomic proximity	0.224806
Acinetobacter_sp_CAG_196	BP	GO:0046112:[BP] nucleobase biosynthetic process	Sequence similarity	0.162791
Acinetobacter_sp_CAG_196	BP	GO:0046112:[BP] nucleobase biosynthetic process	Co-expression	0.391473
Acinetobacter_sp_CAG_196	BP	GO:0043094:[BP] cellular metabolic compound salvage	Interaction	0.0839046
Acinetobacter_sp_CAG_196	BP	GO:0043094:[BP] cellular metabolic compound salvage	Genomic proximity	0.090717
Acinetobacter_sp_CAG_196	BP	GO:0043094:[BP] cellular metabolic compound salvage	Sequence similarity	0.690904
Acinetobacter_sp_CAG_196	BP	GO:0043094:[BP] cellular metabolic compound salvage	Co-expression	0.134474
Acinetobacter_sp_CAG_196	BP	GO:0009245:[BP] lipid A biosynthetic process	Interaction	0.156636
Acinetobacter_sp_CAG_196	BP	GO:0009245:[BP] lipid A biosynthetic process	Genomic proximity	0.0450817
Acinetobacter_sp_CAG_196	BP	GO:0009245:[BP] lipid A biosynthetic process	Sequence similarity	0.680485
Acinetobacter_sp_CAG_196	BP	GO:0009245:[BP] lipid A biosynthetic process	Co-expression	0.117797
Acinetobacter_sp_CAG_196	BP	GO:0051128:[BP] regulation of cellular component organization	Interaction	0.0467886
Acinetobacter_sp_CAG_196	BP	GO:0051128:[BP] regulation of cellular component organization	Genomic proximity	0.0370542
Acinetobacter_sp_CAG_196	BP	GO:0051128:[BP] regulation of cellular component organization	Sequence similarity	0.662864
Acinetobacter_sp_CAG_196	BP	GO:0051128:[BP] regulation of cellular component organization	Co-expression	0.253293
Acinetobacter_sp_CAG_196	BP	GO:0002790:[BP] peptide secretion	Interaction	0.0957292
Acinetobacter_sp_CAG_196	BP	GO:0002790:[BP] peptide secretion	Genomic proximity	0.108698
Acinetobacter_sp_CAG_196	BP	GO:0002790:[BP] peptide secretion	Sequence similarity	0.499526
Acinetobacter_sp_CAG_196	BP	GO:0002790:[BP] peptide secretion	Co-expression	0.296047
Acinetobacter_sp_CAG_196	BP	GO:0032506:[BP] cytokinetic process	Interaction	0.0312796
Acinetobacter_sp_CAG_196	BP	GO:0032506:[BP] cytokinetic process	Genomic proximity	0.100946
Acinetobacter_sp_CAG_196	BP	GO:0032506:[BP] cytokinetic process	Sequence similarity	0.393839
Acinetobacter_sp_CAG_196	BP	GO:0032506:[BP] cytokinetic process	Co-expression	0.473936
Acinetobacter_sp_CAG_196	BP	GO:0006814:[BP] sodium ion transport	Interaction	0
Acinetobacter_sp_CAG_196	BP	GO:0006814:[BP] sodium ion transport	Genomic proximity	0.142765
Acinetobacter_sp_CAG_196	BP	GO:0006814:[BP] sodium ion transport	Sequence similarity	0.0968992
Acinetobacter_sp_CAG_196	BP	GO:0006814:[BP] sodium ion transport	Co-expression	0.760336
Acinetobacter_sp_CAG_196	BP	GO:0009089:[BP] lysine biosynthetic process via diaminopimelate	Interaction	0.0438516
Acinetobacter_sp_CAG_196	BP	GO:0009089:[BP] lysine biosynthetic process via diaminopimelate	Genomic proximity	0.0426398
Acinetobacter_sp_CAG_196	BP	GO:0009089:[BP] lysine biosynthetic process via diaminopimelate	Sequence similarity	0.631301
Acinetobacter_sp_CAG_196	BP	GO:0009089:[BP] lysine biosynthetic process via diaminopimelate	Co-expression	0.282208
Acinetobacter_sp_CAG_196	BP	GO:0000097:[BP] sulfur amino acid biosynthetic process	Interaction	0.048944
Acinetobacter_sp_CAG_196	BP	GO:0000097:[BP] sulfur amino acid biosynthetic process	Genomic proximity	0.119717
Acinetobacter_sp_CAG_196	BP	GO:0000097:[BP] sulfur amino acid biosynthetic process	Sequence similarity	0.330861
Acinetobacter_sp_CAG_196	BP	GO:0000097:[BP] sulfur amino acid biosynthetic process	Co-expression	0.500478
Acinetobacter_sp_CAG_196	BP	GO:0006352:[BP] DNA-templated transcription, initiation	Interaction	0.45424
Acinetobacter_sp_CAG_196	BP	GO:0006352:[BP] DNA-templated transcription, initiation	Genomic proximity	0.0325817
Acinetobacter_sp_CAG_196	BP	GO:0006352:[BP] DNA-templated transcription, initiation	Sequence similarity	0.427119
Acinetobacter_sp_CAG_196	BP	GO:0006352:[BP] DNA-templated transcription, initiation	Co-expression	0.086059
Acinetobacter_sp_CAG_196	BP	GO:0006418:[BP] tRNA aminoacylation for protein translation	Interaction	0.0886449
Acinetobacter_sp_CAG_196	BP	GO:0006418:[BP] tRNA aminoacylation for protein translation	Genomic proximity	0.0345744
Acinetobacter_sp_CAG_196	BP	GO:0006418:[BP] tRNA aminoacylation for protein translation	Sequence similarity	0.721545
Acinetobacter_sp_CAG_196	BP	GO:0006418:[BP] tRNA aminoacylation for protein translation	Co-expression	0.155236
Acinetobacter_sp_CAG_196	BP	GO:0010629:[BP] negative regulation of gene expression	Interaction	0.110343
Acinetobacter_sp_CAG_196	BP	GO:0010629:[BP] negative regulation of gene expression	Genomic proximity	0.163918
Acinetobacter_sp_CAG_196	BP	GO:0010629:[BP] negative regulation of gene expression	Sequence similarity	0.386466
Acinetobacter_sp_CAG_196	BP	GO:0010629:[BP] negative regulation of gene expression	Co-expression	0.339273
Acinetobacter_sp_CAG_196	BP	GO:0006855:[BP] drug transmembrane transport	Interaction	0.206383
Acinetobacter_sp_CAG_196	BP	GO:0006855:[BP] drug transmembrane transport	Genomic proximity	0.174468
Acinetobacter_sp_CAG_196	BP	GO:0006855:[BP] drug transmembrane transport	Sequence similarity	0.493617
Acinetobacter_sp_CAG_196	BP	GO:0006855:[BP] drug transmembrane transport	Co-expression	0.125532
Acinetobacter_sp_CAG_196	BP	GO:0009063:[BP] cellular amino acid catabolic process	Interaction	0.0487667
Acinetobacter_sp_CAG_196	BP	GO:0009063:[BP] cellular amino acid catabolic process	Genomic proximity	0.0837862
Acinetobacter_sp_CAG_196	BP	GO:0009063:[BP] cellular amino acid catabolic process	Sequence similarity	0.654827
Acinetobacter_sp_CAG_196	BP	GO:0009063:[BP] cellular amino acid catabolic process	Co-expression	0.21262
Acinetobacter_sp_CAG_196	BP	GO:0009266:[BP] response to temperature stimulus	Interaction	0
Acinetobacter_sp_CAG_196	BP	GO:0009266:[BP] response to temperature stimulus	Genomic proximity	0.139535
Acinetobacter_sp_CAG_196	BP	GO:0009266:[BP] response to temperature stimulus	Sequence similarity	0.379845
Acinetobacter_sp_CAG_196	BP	GO:0009266:[BP] response to temperature stimulus	Co-expression	0.48062
Acinetobacter_sp_CAG_196	BP	GO:0000160:[BP] phosphorelay signal transduction system	Interaction	0.596492
Acinetobacter_sp_CAG_196	BP	GO:0000160:[BP] phosphorelay signal transduction system	Genomic proximity	0.0319711
Acinetobacter_sp_CAG_196	BP	GO:0000160:[BP] phosphorelay signal transduction system	Sequence similarity	0.26017
Acinetobacter_sp_CAG_196	BP	GO:0000160:[BP] phosphorelay signal transduction system	Co-expression	0.111367
Acinetobacter_sp_CAG_196	BP	GO:1901606:[BP] alpha-amino acid catabolic process	Interaction	0.0663995
Acinetobacter_sp_CAG_196	BP	GO:1901606:[BP] alpha-amino acid catabolic process	Genomic proximity	0.0685444
Acinetobacter_sp_CAG_196	BP	GO:1901606:[BP] alpha-amino acid catabolic process	Sequence similarity	0.628179
Acinetobacter_sp_CAG_196	BP	GO:1901606:[BP] alpha-amino acid catabolic process	Co-expression	0.236877
Acinetobacter_sp_CAG_196	BP	GO:0006090:[BP] pyruvate metabolic process	Interaction	0.0313355
Acinetobacter_sp_CAG_196	BP	GO:0006090:[BP] pyruvate metabolic process	Genomic proximity	0.0270679
Acinetobacter_sp_CAG_196	BP	GO:0006090:[BP] pyruvate metabolic process	Sequence similarity	0.790036
Acinetobacter_sp_CAG_196	BP	GO:0006090:[BP] pyruvate metabolic process	Co-expression	0.151561
Acinetobacter_sp_CAG_196	BP	GO:0072329:[BP] monocarboxylic acid catabolic process	Interaction	0.162791
Acinetobacter_sp_CAG_196	BP	GO:0072329:[BP] monocarboxylic acid catabolic process	Genomic proximity	0.232558
Acinetobacter_sp_CAG_196	BP	GO:0072329:[BP] monocarboxylic acid catabolic process	Sequence similarity	0.170543
Acinetobacter_sp_CAG_196	BP	GO:0072329:[BP] monocarboxylic acid catabolic process	Co-expression	0.434109
Acinetobacter_sp_CAG_196	BP	GO:0006040:[BP] amino sugar metabolic process	Interaction	0.038076
Acinetobacter_sp_CAG_196	BP	GO:0006040:[BP] amino sugar metabolic process	Genomic proximity	0.122628
Acinetobacter_sp_CAG_196	BP	GO:0006040:[BP] amino sugar metabolic process	Sequence similarity	0.639636
Acinetobacter_sp_CAG_196	BP	GO:0006040:[BP] amino sugar metabolic process	Co-expression	0.19966
Acinetobacter_sp_CAG_196	BP	GO:0006935:[BP] chemotaxis	Interaction	0.0797979
Acinetobacter_sp_CAG_196	BP	GO:0006935:[BP] chemotaxis	Genomic proximity	0.225834
Acinetobacter_sp_CAG_196	BP	GO:0006935:[BP] chemotaxis	Sequence similarity	0.171216
Acinetobacter_sp_CAG_196	BP	GO:0006935:[BP] chemotaxis	Co-expression	0.523151
Acinetobacter_sp_CAG_196	BP	GO:0009220:[BP] pyrimidine ribonucleotide biosynthetic process	Interaction	0.0192614
Acinetobacter_sp_CAG_196	BP	GO:0009220:[BP] pyrimidine ribonucleotide biosynthetic process	Genomic proximity	0.067943
Acinetobacter_sp_CAG_196	BP	GO:0009220:[BP] pyrimidine ribonucleotide biosynthetic process	Sequence similarity	0.56563
Acinetobacter_sp_CAG_196	BP	GO:0009220:[BP] pyrimidine ribonucleotide biosynthetic process	Co-expression	0.347166
Acinetobacter_sp_CAG_196	BP	GO:0016114:[BP] terpenoid biosynthetic process	Interaction	0.0611191
Acinetobacter_sp_CAG_196	BP	GO:0016114:[BP] terpenoid biosynthetic process	Genomic proximity	0.0813672
Acinetobacter_sp_CAG_196	BP	GO:0016114:[BP] terpenoid biosynthetic process	Sequence similarity	0.710562
Acinetobacter_sp_CAG_196	BP	GO:0016114:[BP] terpenoid biosynthetic process	Co-expression	0.146952
Acinetobacter_sp_CAG_196	BP	GO:0009130:[BP] pyrimidine nucleoside monophosphate biosynthetic process	Interaction	0.151064
Acinetobacter_sp_CAG_196	BP	GO:0009130:[BP] pyrimidine nucleoside monophosphate biosynthetic process	Genomic proximity	0.160904
Acinetobacter_sp_CAG_196	BP	GO:0009130:[BP] pyrimidine nucleoside monophosphate biosynthetic process	Sequence similarity	0.488032
Acinetobacter_sp_CAG_196	BP	GO:0009130:[BP] pyrimidine nucleoside monophosphate biosynthetic process	Co-expression	0.2
Acinetobacter_sp_CAG_196	BP	GO:0009226:[BP] nucleotide-sugar biosynthetic process	Interaction	0.0424722
Acinetobacter_sp_CAG_196	BP	GO:0009226:[BP] nucleotide-sugar biosynthetic process	Genomic proximity	0.051348
Acinetobacter_sp_CAG_196	BP	GO:0009226:[BP] nucleotide-sugar biosynthetic process	Sequence similarity	0.735531
Acinetobacter_sp_CAG_196	BP	GO:0009226:[BP] nucleotide-sugar biosynthetic process	Co-expression	0.170649
Acinetobacter_sp_CAG_196	BP	GO:0034613:[BP] cellular protein localization	Interaction	0.0567834
Acinetobacter_sp_CAG_196	BP	GO:0034613:[BP] cellular protein localization	Genomic proximity	0.0754075
Acinetobacter_sp_CAG_196	BP	GO:0034613:[BP] cellular protein localization	Sequence similarity	0.480144
Acinetobacter_sp_CAG_196	BP	GO:0034613:[BP] cellular protein localization	Co-expression	0.387665
Acinetobacter_sp_CAG_196	BP	GO:0009073:[BP] aromatic amino acid family biosynthetic process	Interaction	0.122073
Acinetobacter_sp_CAG_196	BP	GO:0009073:[BP] aromatic amino acid family biosynthetic process	Genomic proximity	0.112493
Acinetobacter_sp_CAG_196	BP	GO:0009073:[BP] aromatic amino acid family biosynthetic process	Sequence similarity	0.402422
Acinetobacter_sp_CAG_196	BP	GO:0009073:[BP] aromatic amino acid family biosynthetic process	Co-expression	0.363012
Acinetobacter_sp_CAG_196	BP	GO:0044781:[BP] bacterial-type flagellum organization	Interaction	0.083887
Acinetobacter_sp_CAG_196	BP	GO:0044781:[BP] bacterial-type flagellum organization	Genomic proximity	0.147731
Acinetobacter_sp_CAG_196	BP	GO:0044781:[BP] bacterial-type flagellum organization	Sequence similarity	0.26245
Acinetobacter_sp_CAG_196	BP	GO:0044781:[BP] bacterial-type flagellum organization	Co-expression	0.505932
Acinetobacter_sp_CAG_196	BP	GO:0015986:[BP] ATP synthesis coupled proton transport	Interaction	0.0339292
Acinetobacter_sp_CAG_196	BP	GO:0015986:[BP] ATP synthesis coupled proton transport	Genomic proximity	0.472629
Acinetobacter_sp_CAG_196	BP	GO:0015986:[BP] ATP synthesis coupled proton transport	Sequence similarity	0.289998
Acinetobacter_sp_CAG_196	BP	GO:0015986:[BP] ATP synthesis coupled proton transport	Co-expression	0.203444
Acinetobacter_sp_CAG_196	BP	GO:0019359:[BP] nicotinamide nucleotide biosynthetic process	Interaction	0.0209819
Acinetobacter_sp_CAG_196	BP	GO:0019359:[BP] nicotinamide nucleotide biosynthetic process	Genomic proximity	0.0291219
Acinetobacter_sp_CAG_196	BP	GO:0019359:[BP] nicotinamide nucleotide biosynthetic process	Sequence similarity	0.824527
Acinetobacter_sp_CAG_196	BP	GO:0019359:[BP] nicotinamide nucleotide biosynthetic process	Co-expression	0.12537
Acinetobacter_sp_CAG_196	BP	GO:0006364:[BP] rRNA processing	Interaction	0.0722593
Acinetobacter_sp_CAG_196	BP	GO:0006364:[BP] rRNA processing	Genomic proximity	0.0640402
Acinetobacter_sp_CAG_196	BP	GO:0006364:[BP] rRNA processing	Sequence similarity	0.747203
Acinetobacter_sp_CAG_196	BP	GO:0006364:[BP] rRNA processing	Co-expression	0.116498
Acinetobacter_sp_CAG_196	BP	GO:0051649:[BP] establishment of localization in cell	Interaction	0.0748086
Acinetobacter_sp_CAG_196	BP	GO:0051649:[BP] establishment of localization in cell	Genomic proximity	0.046045
Acinetobacter_sp_CAG_196	BP	GO:0051649:[BP] establishment of localization in cell	Sequence similarity	0.47043
Acinetobacter_sp_CAG_196	BP	GO:0051649:[BP] establishment of localization in cell	Co-expression	0.408716
Acinetobacter_sp_CAG_196	BP	GO:0006006:[BP] glucose metabolic process	Interaction	0.120151
Acinetobacter_sp_CAG_196	BP	GO:0006006:[BP] glucose metabolic process	Genomic proximity	0.0620524
Acinetobacter_sp_CAG_196	BP	GO:0006006:[BP] glucose metabolic process	Sequence similarity	0.672562
Acinetobacter_sp_CAG_196	BP	GO:0006006:[BP] glucose metabolic process	Co-expression	0.145235
Akkermansia_muciniphila	BP	GO:0001522:[BP] pseudouridine synthesis	Interaction	0.0888889
Akkermansia_muciniphila	BP	GO:0001522:[BP] pseudouridine synthesis	Genomic proximity	0.0600907
Akkermansia_muciniphila	BP	GO:0001522:[BP] pseudouridine synthesis	Sequence similarity	0.391156
Akkermansia_muciniphila	BP	GO:0001522:[BP] pseudouridine synthesis	Co-expression	0.459864
Akkermansia_muciniphila	BP	GO:0006979:[BP] response to oxidative stress	Interaction	0.0637012
Akkermansia_muciniphila	BP	GO:0006979:[BP] response to oxidative stress	Genomic proximity	0.0575221
Akkermansia_muciniphila	BP	GO:0006979:[BP] response to oxidative stress	Sequence similarity	0.615466
Akkermansia_muciniphila	BP	GO:0006979:[BP] response to oxidative stress	Co-expression	0.26331
Akkermansia_muciniphila	BP	GO:0006541:[BP] glutamine metabolic process	Interaction	0.193507
Akkermansia_muciniphila	BP	GO:0006541:[BP] glutamine metabolic process	Genomic proximity	0.0241225
Akkermansia_muciniphila	BP	GO:0006541:[BP] glutamine metabolic process	Sequence similarity	0.358519
Akkermansia_muciniphila	BP	GO:0006541:[BP] glutamine metabolic process	Co-expression	0.423851
Akkermansia_muciniphila	BP	GO:0009252:[BP] peptidoglycan biosynthetic process	Interaction	0.136245
Akkermansia_muciniphila	BP	GO:0009252:[BP] peptidoglycan biosynthetic process	Genomic proximity	0.0737547
Akkermansia_muciniphila	BP	GO:0009252:[BP] peptidoglycan biosynthetic process	Sequence similarity	0.342849
Akkermansia_muciniphila	BP	GO:0009252:[BP] peptidoglycan biosynthetic process	Co-expression	0.447151
Akkermansia_muciniphila	BP	GO:0009082:[BP] branched-chain amino acid biosynthetic process	Interaction	0.0564583
Akkermansia_muciniphila	BP	GO:0009082:[BP] branched-chain amino acid biosynthetic process	Genomic proximity	0.0519721
Akkermansia_muciniphila	BP	GO:0009082:[BP] branched-chain amino acid biosynthetic process	Sequence similarity	0.161067
Akkermansia_muciniphila	BP	GO:0009082:[BP] branched-chain amino acid biosynthetic process	Co-expression	0.730503
Akkermansia_muciniphila	BP	GO:0042737:[BP] drug catabolic process	Interaction	0.0560713
Akkermansia_muciniphila	BP	GO:0042737:[BP] drug catabolic process	Genomic proximity	0.0824703
Akkermansia_muciniphila	BP	GO:0042737:[BP] drug catabolic process	Sequence similarity	0.546316
Akkermansia_muciniphila	BP	GO:0042737:[BP] drug catabolic process	Co-expression	0.315142
Akkermansia_muciniphila	BP	GO:0006306:[BP] DNA methylation	Interaction	0.0847624
Akkermansia_muciniphila	BP	GO:0006306:[BP] DNA methylation	Genomic proximity	0.0790909
Akkermansia_muciniphila	BP	GO:0006306:[BP] DNA methylation	Sequence similarity	0.351023
Akkermansia_muciniphila	BP	GO:0006306:[BP] DNA methylation	Co-expression	0.485123
Akkermansia_muciniphila	BP	GO:0006281:[BP] DNA repair	Interaction	0.0982683
Akkermansia_muciniphila	BP	GO:0006281:[BP] DNA repair	Genomic proximity	0.0464113
Akkermansia_muciniphila	BP	GO:0006281:[BP] DNA repair	Sequence similarity	0.476569
Akkermansia_muciniphila	BP	GO:0006281:[BP] DNA repair	Co-expression	0.378752
Akkermansia_muciniphila	BP	GO:0019682:[BP] glyceraldehyde-3-phosphate metabolic process	Interaction	0.057202
Akkermansia_muciniphila	BP	GO:0019682:[BP] glyceraldehyde-3-phosphate metabolic process	Genomic proximity	0.0743006
Akkermansia_muciniphila	BP	GO:0019682:[BP] glyceraldehyde-3-phosphate metabolic process	Sequence similarity	0.637225
Akkermansia_muciniphila	BP	GO:0019682:[BP] glyceraldehyde-3-phosphate metabolic process	Co-expression	0.231272
Akkermansia_muciniphila	BP	GO:0046474:[BP] glycerophospholipid biosynthetic process	Interaction	0
Akkermansia_muciniphila	BP	GO:0046474:[BP] glycerophospholipid biosynthetic process	Genomic proximity	0.0917313
Akkermansia_muciniphila	BP	GO:0046474:[BP] glycerophospholipid biosynthetic process	Sequence similarity	0.118863
Akkermansia_muciniphila	BP	GO:0046474:[BP] glycerophospholipid biosynthetic process	Co-expression	0.789406
Akkermansia_muciniphila	BP	GO:0071555:[BP] cell wall organization	Interaction	0.162613
Akkermansia_muciniphila	BP	GO:0071555:[BP] cell wall organization	Genomic proximity	0.081731
Akkermansia_muciniphila	BP	GO:0071555:[BP] cell wall organization	Sequence similarity	0.478782
Akkermansia_muciniphila	BP	GO:0071555:[BP] cell wall organization	Co-expression	0.276874
Akkermansia_muciniphila	BP	GO:0006099:[BP] tricarboxylic acid cycle	Interaction	0.0844862
Akkermansia_muciniphila	BP	GO:0006099:[BP] tricarboxylic acid cycle	Genomic proximity	0.108702
Akkermansia_muciniphila	BP	GO:0006099:[BP] tricarboxylic acid cycle	Sequence similarity	0.633827
Akkermansia_muciniphila	BP	GO:0006099:[BP] tricarboxylic acid cycle	Co-expression	0.172984
Akkermansia_muciniphila	BP	GO:0009306:[BP] protein secretion	Interaction	0.0513443
Akkermansia_muciniphila	BP	GO:0009306:[BP] protein secretion	Genomic proximity	0.0565274
Akkermansia_muciniphila	BP	GO:0009306:[BP] protein secretion	Sequence similarity	0.393262
Akkermansia_muciniphila	BP	GO:0009306:[BP] protein secretion	Co-expression	0.498866
Akkermansia_muciniphila	BP	GO:0009404:[BP] toxin metabolic process	Interaction	0.168262
Akkermansia_muciniphila	BP	GO:0009404:[BP] toxin metabolic process	Genomic proximity	0.187766
Akkermansia_muciniphila	BP	GO:0009404:[BP] toxin metabolic process	Sequence similarity	0.525887
Akkermansia_muciniphila	BP	GO:0009404:[BP] toxin metabolic process	Co-expression	0.118085
Akkermansia_muciniphila	BP	GO:0006633:[BP] fatty acid biosynthetic process	Interaction	0.0242355
Akkermansia_muciniphila	BP	GO:0006633:[BP] fatty acid biosynthetic process	Genomic proximity	0.168055
Akkermansia_muciniphila	BP	GO:0006633:[BP] fatty acid biosynthetic process	Sequence similarity	0.270607
Akkermansia_muciniphila	BP	GO:0006633:[BP] fatty acid biosynthetic process	Co-expression	0.537102
Akkermansia_muciniphila	BP	GO:0009119:[BP] ribonucleoside metabolic process	Interaction	0.0679078
Akkermansia_muciniphila	BP	GO:0009119:[BP] ribonucleoside metabolic process	Genomic proximity	0.153103
Akkermansia_muciniphila	BP	GO:0009119:[BP] ribonucleoside metabolic process	Sequence similarity	0.287039
Akkermansia_muciniphila	BP	GO:0009119:[BP] ribonucleoside metabolic process	Co-expression	0.49195
Akkermansia_muciniphila	BP	GO:0045454:[BP] cell redox homeostasis	Interaction	0.0413196
Akkermansia_muciniphila	BP	GO:0045454:[BP] cell redox homeostasis	Genomic proximity	0.0744553
Akkermansia_muciniphila	BP	GO:0045454:[BP] cell redox homeostasis	Sequence similarity	0.675229
Akkermansia_muciniphila	BP	GO:0045454:[BP] cell redox homeostasis	Co-expression	0.208996
Akkermansia_muciniphila	BP	GO:0006400:[BP] tRNA modification	Interaction	0.100875
Akkermansia_muciniphila	BP	GO:0006400:[BP] tRNA modification	Genomic proximity	0.085455
Akkermansia_muciniphila	BP	GO:0006400:[BP] tRNA modification	Sequence similarity	0.60972
Akkermansia_muciniphila	BP	GO:0006400:[BP] tRNA modification	Co-expression	0.20395
Akkermansia_muciniphila	BP	GO:0016226:[BP] iron-sulfur cluster assembly	Interaction	0.309574
Akkermansia_muciniphila	BP	GO:0016226:[BP] iron-sulfur cluster assembly	Genomic proximity	0.28945
Akkermansia_muciniphila	BP	GO:0016226:[BP] iron-sulfur cluster assembly	Sequence similarity	0.170922
Akkermansia_muciniphila	BP	GO:0016226:[BP] iron-sulfur cluster assembly	Co-expression	0.230053
Akkermansia_muciniphila	BP	GO:0006189:[BP] 'de novo' IMP biosynthetic process	Interaction	0.143414
Akkermansia_muciniphila	BP	GO:0006189:[BP] 'de novo' IMP biosynthetic process	Genomic proximity	0.0746834
Akkermansia_muciniphila	BP	GO:0006189:[BP] 'de novo' IMP biosynthetic process	Sequence similarity	0.688116
Akkermansia_muciniphila	BP	GO:0006189:[BP] 'de novo' IMP biosynthetic process	Co-expression	0.0937863
Akkermansia_muciniphila	BP	GO:0008360:[BP] regulation of cell shape	Interaction	0.118772
Akkermansia_muciniphila	BP	GO:0008360:[BP] regulation of cell shape	Genomic proximity	0.0870651
Akkermansia_muciniphila	BP	GO:0008360:[BP] regulation of cell shape	Sequence similarity	0.336213
Akkermansia_muciniphila	BP	GO:0008360:[BP] regulation of cell shape	Co-expression	0.45795
Akkermansia_muciniphila	BP	GO:0009163:[BP] nucleoside biosynthetic process	Interaction	0.0819112
Akkermansia_muciniphila	BP	GO:0009163:[BP] nucleoside biosynthetic process	Genomic proximity	0.163367
Akkermansia_muciniphila	BP	GO:0009163:[BP] nucleoside biosynthetic process	Sequence similarity	0.433916
Akkermansia_muciniphila	BP	GO:0009163:[BP] nucleoside biosynthetic process	Co-expression	0.320805
Akkermansia_muciniphila	BP	GO:0009166:[BP] nucleotide catabolic process	Interaction	0.135635
Akkermansia_muciniphila	BP	GO:0009166:[BP] nucleotide catabolic process	Genomic proximity	0.0824303
Akkermansia_muciniphila	BP	GO:0009166:[BP] nucleotide catabolic process	Sequence similarity	0.62239
Akkermansia_muciniphila	BP	GO:0009166:[BP] nucleotide catabolic process	Co-expression	0.159544
Akkermansia_muciniphila	BP	GO:0044403:[BP] biological process involved in symbiotic interaction	Interaction	0.0324764
Akkermansia_muciniphila	BP	GO:0044403:[BP] biological process involved in symbiotic interaction	Genomic proximity	0.209102
Akkermansia_muciniphila	BP	GO:0044403:[BP] biological process involved in symbiotic interaction	Sequence similarity	0.0765957
Akkermansia_muciniphila	BP	GO:0044403:[BP] biological process involved in symbiotic interaction	Co-expression	0.681826
Akkermansia_muciniphila	BP	GO:0071806:[BP] protein transmembrane transport	Interaction	0.0707402
Akkermansia_muciniphila	BP	GO:0071806:[BP] protein transmembrane transport	Genomic proximity	0.169239
Akkermansia_muciniphila	BP	GO:0071806:[BP] protein transmembrane transport	Sequence similarity	0.380337
Akkermansia_muciniphila	BP	GO:0071806:[BP] protein transmembrane transport	Co-expression	0.379684
Akkermansia_muciniphila	BP	GO:0046112:[BP] nucleobase biosynthetic process	Interaction	0.0794437
Akkermansia_muciniphila	BP	GO:0046112:[BP] nucleobase biosynthetic process	Genomic proximity	0.212106
Akkermansia_muciniphila	BP	GO:0046112:[BP] nucleobase biosynthetic process	Sequence similarity	0.288441
Akkermansia_muciniphila	BP	GO:0046112:[BP] nucleobase biosynthetic process	Co-expression	0.42001
Akkermansia_muciniphila	BP	GO:0006101:[BP] citrate metabolic process	Interaction	0.069795
Akkermansia_muciniphila	BP	GO:0006101:[BP] citrate metabolic process	Genomic proximity	0.147171
Akkermansia_muciniphila	BP	GO:0006101:[BP] citrate metabolic process	Sequence similarity	0.628481
Akkermansia_muciniphila	BP	GO:0006101:[BP] citrate metabolic process	Co-expression	0.154553
Akkermansia_muciniphila	BP	GO:0051607:[BP] defense response to virus	Interaction	0.0246518
Akkermansia_muciniphila	BP	GO:0051607:[BP] defense response to virus	Genomic proximity	0.0972271
Akkermansia_muciniphila	BP	GO:0051607:[BP] defense response to virus	Sequence similarity	0.393152
Akkermansia_muciniphila	BP	GO:0051607:[BP] defense response to virus	Co-expression	0.484969
Akkermansia_muciniphila	BP	GO:0009245:[BP] lipid A biosynthetic process	Interaction	0.135106
Akkermansia_muciniphila	BP	GO:0009245:[BP] lipid A biosynthetic process	Genomic proximity	0.224468
Akkermansia_muciniphila	BP	GO:0009245:[BP] lipid A biosynthetic process	Sequence similarity	0.167021
Akkermansia_muciniphila	BP	GO:0009245:[BP] lipid A biosynthetic process	Co-expression	0.473404
Akkermansia_muciniphila	BP	GO:0019058:[BP] viral life cycle	Interaction	0.049867
Akkermansia_muciniphila	BP	GO:0019058:[BP] viral life cycle	Genomic proximity	0.274113
Akkermansia_muciniphila	BP	GO:0019058:[BP] viral life cycle	Sequence similarity	0.0444149
Akkermansia_muciniphila	BP	GO:0019058:[BP] viral life cycle	Co-expression	0.631605
Akkermansia_muciniphila	BP	GO:0051128:[BP] regulation of cellular component organization	Interaction	0.146857
Akkermansia_muciniphila	BP	GO:0051128:[BP] regulation of cellular component organization	Genomic proximity	0.100358
Akkermansia_muciniphila	BP	GO:0051128:[BP] regulation of cellular component organization	Sequence similarity	0.493864
Akkermansia_muciniphila	BP	GO:0051128:[BP] regulation of cellular component organization	Co-expression	0.258921
Akkermansia_muciniphila	BP	GO:0002790:[BP] peptide secretion	Interaction	0.0537901
Akkermansia_muciniphila	BP	GO:0002790:[BP] peptide secretion	Genomic proximity	0.21161
Akkermansia_muciniphila	BP	GO:0002790:[BP] peptide secretion	Sequence similarity	0.528121
Akkermansia_muciniphila	BP	GO:0002790:[BP] peptide secretion	Co-expression	0.206479
Akkermansia_muciniphila	BP	GO:0009228:[BP] thiamine biosynthetic process	Interaction	0.148306
Akkermansia_muciniphila	BP	GO:0009228:[BP] thiamine biosynthetic process	Genomic proximity	0.0530116
Akkermansia_muciniphila	BP	GO:0009228:[BP] thiamine biosynthetic process	Sequence similarity	0.6884
Akkermansia_muciniphila	BP	GO:0009228:[BP] thiamine biosynthetic process	Co-expression	0.110282
Akkermansia_muciniphila	BP	GO:0006814:[BP] sodium ion transport	Interaction	0.0465426
Akkermansia_muciniphila	BP	GO:0006814:[BP] sodium ion transport	Genomic proximity	0.106871
Akkermansia_muciniphila	BP	GO:0006814:[BP] sodium ion transport	Sequence similarity	0.205925
Akkermansia_muciniphila	BP	GO:0006814:[BP] sodium ion transport	Co-expression	0.640662
Akkermansia_muciniphila	BP	GO:0009089:[BP] lysine biosynthetic process via diaminopimelate	Interaction	0.120124
Akkermansia_muciniphila	BP	GO:0009089:[BP] lysine biosynthetic process via diaminopimelate	Genomic proximity	0.207329
Akkermansia_muciniphila	BP	GO:0009089:[BP] lysine biosynthetic process via diaminopimelate	Sequence similarity	0.246247
Akkermansia_muciniphila	BP	GO:0009089:[BP] lysine biosynthetic process via diaminopimelate	Co-expression	0.4263
Akkermansia_muciniphila	BP	GO:0000097:[BP] sulfur amino acid biosynthetic process	Interaction	0.0585322
Akkermansia_muciniphila	BP	GO:0000097:[BP] sulfur amino acid biosynthetic process	Genomic proximity	0.104509
Akkermansia_muciniphila	BP	GO:0000097:[BP] sulfur amino acid biosynthetic process	Sequence similarity	0.522521
Akkermansia_muciniphila	BP	GO:0000097:[BP] sulfur amino acid biosynthetic process	Co-expression	0.314438
Akkermansia_muciniphila	BP	GO:0000105:[BP] histidine biosynthetic process	Interaction	0.0929945
Akkermansia_muciniphila	BP	GO:0000105:[BP] histidine biosynthetic process	Genomic proximity	0.0676646
Akkermansia_muciniphila	BP	GO:0000105:[BP] histidine biosynthetic process	Sequence similarity	0.517892
Akkermansia_muciniphila	BP	GO:0000105:[BP] histidine biosynthetic process	Co-expression	0.321449
Akkermansia_muciniphila	BP	GO:1901617:[BP] organic hydroxy compound biosynthetic process	Interaction	0.0668144
Akkermansia_muciniphila	BP	GO:1901617:[BP] organic hydroxy compound biosynthetic process	Genomic proximity	0.0781915
Akkermansia_muciniphila	BP	GO:1901617:[BP] organic hydroxy compound biosynthetic process	Sequence similarity	0.560047
Akkermansia_muciniphila	BP	GO:1901617:[BP] organic hydroxy compound biosynthetic process	Co-expression	0.294947
Akkermansia_muciniphila	BP	GO:0006418:[BP] tRNA aminoacylation for protein translation	Interaction	0.0341491
Akkermansia_muciniphila	BP	GO:0006418:[BP] tRNA aminoacylation for protein translation	Genomic proximity	0.0718476
Akkermansia_muciniphila	BP	GO:0006418:[BP] tRNA aminoacylation for protein translation	Sequence similarity	0.463773
Akkermansia_muciniphila	BP	GO:0006418:[BP] tRNA aminoacylation for protein translation	Co-expression	0.43023
Akkermansia_muciniphila	BP	GO:0010629:[BP] negative regulation of gene expression	Interaction	0.0984043
Akkermansia_muciniphila	BP	GO:0010629:[BP] negative regulation of gene expression	Genomic proximity	0.246986
Akkermansia_muciniphila	BP	GO:0010629:[BP] negative regulation of gene expression	Sequence similarity	0.23633
Akkermansia_muciniphila	BP	GO:0010629:[BP] negative regulation of gene expression	Co-expression	0.41828
Akkermansia_muciniphila	BP	GO:0018193:[BP] peptidyl-amino acid modification	Interaction	0.116844
Akkermansia_muciniphila	BP	GO:0018193:[BP] peptidyl-amino acid modification	Genomic proximity	0.205378
Akkermansia_muciniphila	BP	GO:0018193:[BP] peptidyl-amino acid modification	Sequence similarity	0.217287
Akkermansia_muciniphila	BP	GO:0018193:[BP] peptidyl-amino acid modification	Co-expression	0.460491
Akkermansia_muciniphila	BP	GO:0015074:[BP] DNA integration	Interaction	0.688377
Akkermansia_muciniphila	BP	GO:0015074:[BP] DNA integration	Genomic proximity	0.0286379
Akkermansia_muciniphila	BP	GO:0015074:[BP] DNA integration	Sequence similarity	0.129469
Akkermansia_muciniphila	BP	GO:0015074:[BP] DNA integration	Co-expression	0.153516
Akkermansia_muciniphila	BP	GO:0009063:[BP] cellular amino acid catabolic process	Interaction	0.0772302
Akkermansia_muciniphila	BP	GO:0009063:[BP] cellular amino acid catabolic process	Genomic proximity	0.0544964
Akkermansia_muciniphila	BP	GO:0009063:[BP] cellular amino acid catabolic process	Sequence similarity	0.497946
Akkermansia_muciniphila	BP	GO:0009063:[BP] cellular amino acid catabolic process	Co-expression	0.370327
Akkermansia_muciniphila	BP	GO:0045226:[BP] extracellular polysaccharide biosynthetic process	Interaction	0.130644
Akkermansia_muciniphila	BP	GO:0045226:[BP] extracellular polysaccharide biosynthetic process	Genomic proximity	0.109973
Akkermansia_muciniphila	BP	GO:0045226:[BP] extracellular polysaccharide biosynthetic process	Sequence similarity	0.599409
Akkermansia_muciniphila	BP	GO:0045226:[BP] extracellular polysaccharide biosynthetic process	Co-expression	0.159973
Akkermansia_muciniphila	BP	GO:0000160:[BP] phosphorelay signal transduction system	Interaction	0.536808
Akkermansia_muciniphila	BP	GO:0000160:[BP] phosphorelay signal transduction system	Genomic proximity	0.0975366
Akkermansia_muciniphila	BP	GO:0000160:[BP] phosphorelay signal transduction system	Sequence similarity	0.178703
Akkermansia_muciniphila	BP	GO:0000160:[BP] phosphorelay signal transduction system	Co-expression	0.186952
Akkermansia_muciniphila	BP	GO:0046654:[BP] tetrahydrofolate biosynthetic process	Interaction	0.0553191
Akkermansia_muciniphila	BP	GO:0046654:[BP] tetrahydrofolate biosynthetic process	Genomic proximity	0.104167
Akkermansia_muciniphila	BP	GO:0046654:[BP] tetrahydrofolate biosynthetic process	Sequence similarity	0.574823
Akkermansia_muciniphila	BP	GO:0046654:[BP] tetrahydrofolate biosynthetic process	Co-expression	0.265691
Akkermansia_muciniphila	BP	GO:1901606:[BP] alpha-amino acid catabolic process	Interaction	0.0478132
Akkermansia_muciniphila	BP	GO:1901606:[BP] alpha-amino acid catabolic process	Genomic proximity	0.0972354
Akkermansia_muciniphila	BP	GO:1901606:[BP] alpha-amino acid catabolic process	Sequence similarity	0.473785
Akkermansia_muciniphila	BP	GO:1901606:[BP] alpha-amino acid catabolic process	Co-expression	0.381166
Akkermansia_muciniphila	BP	GO:0006090:[BP] pyruvate metabolic process	Interaction	0.0403902
Akkermansia_muciniphila	BP	GO:0006090:[BP] pyruvate metabolic process	Genomic proximity	0.0367292
Akkermansia_muciniphila	BP	GO:0006090:[BP] pyruvate metabolic process	Sequence similarity	0.667032
Akkermansia_muciniphila	BP	GO:0006090:[BP] pyruvate metabolic process	Co-expression	0.255849
Akkermansia_muciniphila	BP	GO:0009307:[BP] DNA restriction-modification system	Interaction	0.247404
Akkermansia_muciniphila	BP	GO:0009307:[BP] DNA restriction-modification system	Genomic proximity	0.118217
Akkermansia_muciniphila	BP	GO:0009307:[BP] DNA restriction-modification system	Sequence similarity	0.285932
Akkermansia_muciniphila	BP	GO:0009307:[BP] DNA restriction-modification system	Co-expression	0.348448
Akkermansia_muciniphila	BP	GO:0006040:[BP] amino sugar metabolic process	Interaction	0.068617
Akkermansia_muciniphila	BP	GO:0006040:[BP] amino sugar metabolic process	Genomic proximity	0.279181
Akkermansia_muciniphila	BP	GO:0006040:[BP] amino sugar metabolic process	Sequence similarity	0.200177
Akkermansia_muciniphila	BP	GO:0006040:[BP] amino sugar metabolic process	Co-expression	0.452024
Akkermansia_muciniphila	BP	GO:0006526:[BP] arginine biosynthetic process	Interaction	0.135647
Akkermansia_muciniphila	BP	GO:0006526:[BP] arginine biosynthetic process	Genomic proximity	0.221597
Akkermansia_muciniphila	BP	GO:0006526:[BP] arginine biosynthetic process	Sequence similarity	0.0713681
Akkermansia_muciniphila	BP	GO:0006526:[BP] arginine biosynthetic process	Co-expression	0.571388
Akkermansia_muciniphila	BP	GO:0009220:[BP] pyrimidine ribonucleotide biosynthetic process	Interaction	0.140516
Akkermansia_muciniphila	BP	GO:0009220:[BP] pyrimidine ribonucleotide biosynthetic process	Genomic proximity	0.197878
Akkermansia_muciniphila	BP	GO:0009220:[BP] pyrimidine ribonucleotide biosynthetic process	Sequence similarity	0.333211
Akkermansia_muciniphila	BP	GO:0009220:[BP] pyrimidine ribonucleotide biosynthetic process	Co-expression	0.328396
Akkermansia_muciniphila	BP	GO:0016114:[BP] terpenoid biosynthetic process	Interaction	0.0284897
Akkermansia_muciniphila	BP	GO:0016114:[BP] terpenoid biosynthetic process	Genomic proximity	0.097555
Akkermansia_muciniphila	BP	GO:0016114:[BP] terpenoid biosynthetic process	Sequence similarity	0.507076
Akkermansia_muciniphila	BP	GO:0016114:[BP] terpenoid biosynthetic process	Co-expression	0.366879
Akkermansia_muciniphila	BP	GO:0009130:[BP] pyrimidine nucleoside monophosphate biosynthetic process	Interaction	0.0747641
Akkermansia_muciniphila	BP	GO:0009130:[BP] pyrimidine nucleoside monophosphate biosynthetic process	Genomic proximity	0.214681
Akkermansia_muciniphila	BP	GO:0009130:[BP] pyrimidine nucleoside monophosphate biosynthetic process	Sequence similarity	0.27775
Akkermansia_muciniphila	BP	GO:0009130:[BP] pyrimidine nucleoside monophosphate biosynthetic process	Co-expression	0.432805
Akkermansia_muciniphila	BP	GO:0009226:[BP] nucleotide-sugar biosynthetic process	Interaction	0.0529731
Akkermansia_muciniphila	BP	GO:0009226:[BP] nucleotide-sugar biosynthetic process	Genomic proximity	0.0922599
Akkermansia_muciniphila	BP	GO:0009226:[BP] nucleotide-sugar biosynthetic process	Sequence similarity	0.654501
Akkermansia_muciniphila	BP	GO:0009226:[BP] nucleotide-sugar biosynthetic process	Co-expression	0.200266
Akkermansia_muciniphila	BP	GO:0009423:[BP] chorismate biosynthetic process	Interaction	0.0979508
Akkermansia_muciniphila	BP	GO:0009423:[BP] chorismate biosynthetic process	Genomic proximity	0.147894
Akkermansia_muciniphila	BP	GO:0009423:[BP] chorismate biosynthetic process	Sequence similarity	0.48011
Akkermansia_muciniphila	BP	GO:0009423:[BP] chorismate biosynthetic process	Co-expression	0.274045
Akkermansia_muciniphila	BP	GO:0052803:[BP] imidazole-containing compound metabolic process	Interaction	0.11777
Akkermansia_muciniphila	BP	GO:0052803:[BP] imidazole-containing compound metabolic process	Genomic proximity	0.0577943
Akkermansia_muciniphila	BP	GO:0052803:[BP] imidazole-containing compound metabolic process	Sequence similarity	0.572582
Akkermansia_muciniphila	BP	GO:0052803:[BP] imidazole-containing compound metabolic process	Co-expression	0.251853
Akkermansia_muciniphila	BP	GO:0015698:[BP] inorganic anion transport	Interaction	0.100975
Akkermansia_muciniphila	BP	GO:0015698:[BP] inorganic anion transport	Genomic proximity	0.234176
Akkermansia_muciniphila	BP	GO:0015698:[BP] inorganic anion transport	Sequence similarity	0.149155
Akkermansia_muciniphila	BP	GO:0015698:[BP] inorganic anion transport	Co-expression	0.515694
Akkermansia_muciniphila	BP	GO:0009073:[BP] aromatic amino acid family biosynthetic process	Interaction	0.0817093
Akkermansia_muciniphila	BP	GO:0009073:[BP] aromatic amino acid family biosynthetic process	Genomic proximity	0.0789404
Akkermansia_muciniphila	BP	GO:0009073:[BP] aromatic amino acid family biosynthetic process	Sequence similarity	0.545065
Akkermansia_muciniphila	BP	GO:0009073:[BP] aromatic amino acid family biosynthetic process	Co-expression	0.294285
Akkermansia_muciniphila	BP	GO:0009236:[BP] cobalamin biosynthetic process	Interaction	0.0244821
Akkermansia_muciniphila	BP	GO:0009236:[BP] cobalamin biosynthetic process	Genomic proximity	0.0852887
Akkermansia_muciniphila	BP	GO:0009236:[BP] cobalamin biosynthetic process	Sequence similarity	0.451319
Akkermansia_muciniphila	BP	GO:0009236:[BP] cobalamin biosynthetic process	Co-expression	0.43891
Akkermansia_muciniphila	BP	GO:0015986:[BP] ATP synthesis coupled proton transport	Interaction	0.0847628
Akkermansia_muciniphila	BP	GO:0015986:[BP] ATP synthesis coupled proton transport	Genomic proximity	0.144809
Akkermansia_muciniphila	BP	GO:0015986:[BP] ATP synthesis coupled proton transport	Sequence similarity	0.608447
Akkermansia_muciniphila	BP	GO:0015986:[BP] ATP synthesis coupled proton transport	Co-expression	0.161981
Akkermansia_muciniphila	BP	GO:0055072:[BP] iron ion homeostasis	Interaction	0.186047
Akkermansia_muciniphila	BP	GO:0055072:[BP] iron ion homeostasis	Genomic proximity	0.186047
Akkermansia_muciniphila	BP	GO:0055072:[BP] iron ion homeostasis	Sequence similarity	0.27907
Akkermansia_muciniphila	BP	GO:0055072:[BP] iron ion homeostasis	Co-expression	0.348837
Akkermansia_muciniphila	BP	GO:0002252:[BP] immune effector process	Interaction	0.0333981
Akkermansia_muciniphila	BP	GO:0002252:[BP] immune effector process	Genomic proximity	0.193359
Akkermansia_muciniphila	BP	GO:0002252:[BP] immune effector process	Sequence similarity	0.485714
Akkermansia_muciniphila	BP	GO:0002252:[BP] immune effector process	Co-expression	0.287528
Akkermansia_muciniphila	BP	GO:0019359:[BP] nicotinamide nucleotide biosynthetic process	Interaction	0.0608163
Akkermansia_muciniphila	BP	GO:0019359:[BP] nicotinamide nucleotide biosynthetic process	Genomic proximity	0.0431464
Akkermansia_muciniphila	BP	GO:0019359:[BP] nicotinamide nucleotide biosynthetic process	Sequence similarity	0.589209
Akkermansia_muciniphila	BP	GO:0019359:[BP] nicotinamide nucleotide biosynthetic process	Co-expression	0.306828
Akkermansia_muciniphila	BP	GO:0006364:[BP] rRNA processing	Interaction	0.0563626
Akkermansia_muciniphila	BP	GO:0006364:[BP] rRNA processing	Genomic proximity	0.0457371
Akkermansia_muciniphila	BP	GO:0006364:[BP] rRNA processing	Sequence similarity	0.502221
Akkermansia_muciniphila	BP	GO:0006364:[BP] rRNA processing	Co-expression	0.395679
Akkermansia_muciniphila	BP	GO:0051649:[BP] establishment of localization in cell	Interaction	0.0768734
Akkermansia_muciniphila	BP	GO:0051649:[BP] establishment of localization in cell	Genomic proximity	0.312016
Akkermansia_muciniphila	BP	GO:0051649:[BP] establishment of localization in cell	Sequence similarity	0.0981912
Akkermansia_muciniphila	BP	GO:0051649:[BP] establishment of localization in cell	Co-expression	0.51292
Akkermansia_sp_KLE1798	BP	GO:0001522:[BP] pseudouridine synthesis	Interaction	0.180259
Akkermansia_sp_KLE1798	BP	GO:0001522:[BP] pseudouridine synthesis	Genomic proximity	0.0762209
Akkermansia_sp_KLE1798	BP	GO:0001522:[BP] pseudouridine synthesis	Sequence similarity	0.4816
Akkermansia_sp_KLE1798	BP	GO:0001522:[BP] pseudouridine synthesis	Co-expression	0.261919
Akkermansia_sp_KLE1798	BP	GO:0006979:[BP] response to oxidative stress	Interaction	0.0856383
Akkermansia_sp_KLE1798	BP	GO:0006979:[BP] response to oxidative stress	Genomic proximity	0.137899
Akkermansia_sp_KLE1798	BP	GO:0006979:[BP] response to oxidative stress	Sequence similarity	0.566312
Akkermansia_sp_KLE1798	BP	GO:0006979:[BP] response to oxidative stress	Co-expression	0.210151
Akkermansia_sp_KLE1798	BP	GO:0006541:[BP] glutamine metabolic process	Interaction	0.268288
Akkermansia_sp_KLE1798	BP	GO:0006541:[BP] glutamine metabolic process	Genomic proximity	0.0734486
Akkermansia_sp_KLE1798	BP	GO:0006541:[BP] glutamine metabolic process	Sequence similarity	0.274174
Akkermansia_sp_KLE1798	BP	GO:0006541:[BP] glutamine metabolic process	Co-expression	0.384089
Akkermansia_sp_KLE1798	BP	GO:0009252:[BP] peptidoglycan biosynthetic process	Interaction	0.198522
Akkermansia_sp_KLE1798	BP	GO:0009252:[BP] peptidoglycan biosynthetic process	Genomic proximity	0.0718472
Akkermansia_sp_KLE1798	BP	GO:0009252:[BP] peptidoglycan biosynthetic process	Sequence similarity	0.380053
Akkermansia_sp_KLE1798	BP	GO:0009252:[BP] peptidoglycan biosynthetic process	Co-expression	0.349578
Akkermansia_sp_KLE1798	BP	GO:0009082:[BP] branched-chain amino acid biosynthetic process	Interaction	0.0529779
Akkermansia_sp_KLE1798	BP	GO:0009082:[BP] branched-chain amino acid biosynthetic process	Genomic proximity	0.0851134
Akkermansia_sp_KLE1798	BP	GO:0009082:[BP] branched-chain amino acid biosynthetic process	Sequence similarity	0.205977
Akkermansia_sp_KLE1798	BP	GO:0009082:[BP] branched-chain amino acid biosynthetic process	Co-expression	0.655932
Akkermansia_sp_KLE1798	BP	GO:0006566:[BP] threonine metabolic process	Interaction	0.102713
Akkermansia_sp_KLE1798	BP	GO:0006566:[BP] threonine metabolic process	Genomic proximity	0.157623
Akkermansia_sp_KLE1798	BP	GO:0006566:[BP] threonine metabolic process	Sequence similarity	0.129199
Akkermansia_sp_KLE1798	BP	GO:0006566:[BP] threonine metabolic process	Co-expression	0.610465
Akkermansia_sp_KLE1798	BP	GO:0006281:[BP] DNA repair	Interaction	0.0233365
Akkermansia_sp_KLE1798	BP	GO:0006281:[BP] DNA repair	Genomic proximity	0.0486504
Akkermansia_sp_KLE1798	BP	GO:0006281:[BP] DNA repair	Sequence similarity	0.725279
Akkermansia_sp_KLE1798	BP	GO:0006281:[BP] DNA repair	Co-expression	0.202734
Akkermansia_sp_KLE1798	BP	GO:0071555:[BP] cell wall organization	Interaction	0.107193
Akkermansia_sp_KLE1798	BP	GO:0071555:[BP] cell wall organization	Genomic proximity	0.0479139
Akkermansia_sp_KLE1798	BP	GO:0071555:[BP] cell wall organization	Sequence similarity	0.421588
Akkermansia_sp_KLE1798	BP	GO:0071555:[BP] cell wall organization	Co-expression	0.423305
Akkermansia_sp_KLE1798	BP	GO:0009253:[BP] peptidoglycan catabolic process	Interaction	0.232713
Akkermansia_sp_KLE1798	BP	GO:0009253:[BP] peptidoglycan catabolic process	Genomic proximity	0.120833
Akkermansia_sp_KLE1798	BP	GO:0009253:[BP] peptidoglycan catabolic process	Sequence similarity	0.388121
Akkermansia_sp_KLE1798	BP	GO:0009253:[BP] peptidoglycan catabolic process	Co-expression	0.258333
Akkermansia_sp_KLE1798	BP	GO:0009306:[BP] protein secretion	Interaction	0.0142659
Akkermansia_sp_KLE1798	BP	GO:0009306:[BP] protein secretion	Genomic proximity	0.0714201
Akkermansia_sp_KLE1798	BP	GO:0009306:[BP] protein secretion	Sequence similarity	0.637672
Akkermansia_sp_KLE1798	BP	GO:0009306:[BP] protein secretion	Co-expression	0.276642
Akkermansia_sp_KLE1798	BP	GO:1901663:[BP] quinone biosynthetic process	Interaction	0.099232
Akkermansia_sp_KLE1798	BP	GO:1901663:[BP] quinone biosynthetic process	Genomic proximity	0.259677
Akkermansia_sp_KLE1798	BP	GO:1901663:[BP] quinone biosynthetic process	Sequence similarity	0.136866
Akkermansia_sp_KLE1798	BP	GO:1901663:[BP] quinone biosynthetic process	Co-expression	0.504224
Akkermansia_sp_KLE1798	BP	GO:0006633:[BP] fatty acid biosynthetic process	Interaction	0.0971958
Akkermansia_sp_KLE1798	BP	GO:0006633:[BP] fatty acid biosynthetic process	Genomic proximity	0.199132
Akkermansia_sp_KLE1798	BP	GO:0006633:[BP] fatty acid biosynthetic process	Sequence similarity	0.43019
Akkermansia_sp_KLE1798	BP	GO:0006633:[BP] fatty acid biosynthetic process	Co-expression	0.273482
Akkermansia_sp_KLE1798	BP	GO:0009119:[BP] ribonucleoside metabolic process	Interaction	0.0740373
Akkermansia_sp_KLE1798	BP	GO:0009119:[BP] ribonucleoside metabolic process	Genomic proximity	0.099753
Akkermansia_sp_KLE1798	BP	GO:0009119:[BP] ribonucleoside metabolic process	Sequence similarity	0.603267
Akkermansia_sp_KLE1798	BP	GO:0009119:[BP] ribonucleoside metabolic process	Co-expression	0.222943
Akkermansia_sp_KLE1798	BP	GO:0009432:[BP] SOS response	Interaction	0.164894
Akkermansia_sp_KLE1798	BP	GO:0009432:[BP] SOS response	Genomic proximity	0.278635
Akkermansia_sp_KLE1798	BP	GO:0009432:[BP] SOS response	Sequence similarity	0.280585
Akkermansia_sp_KLE1798	BP	GO:0009432:[BP] SOS response	Co-expression	0.275887
Akkermansia_sp_KLE1798	BP	GO:0045454:[BP] cell redox homeostasis	Interaction	0.044071
Akkermansia_sp_KLE1798	BP	GO:0045454:[BP] cell redox homeostasis	Genomic proximity	0.0331986
Akkermansia_sp_KLE1798	BP	GO:0045454:[BP] cell redox homeostasis	Sequence similarity	0.803193
Akkermansia_sp_KLE1798	BP	GO:0045454:[BP] cell redox homeostasis	Co-expression	0.119538
Akkermansia_sp_KLE1798	BP	GO:0006400:[BP] tRNA modification	Interaction	0.040031
Akkermansia_sp_KLE1798	BP	GO:0006400:[BP] tRNA modification	Genomic proximity	0.0644546
Akkermansia_sp_KLE1798	BP	GO:0006400:[BP] tRNA modification	Sequence similarity	0.659475
Akkermansia_sp_KLE1798	BP	GO:0006400:[BP] tRNA modification	Co-expression	0.23604
Akkermansia_sp_KLE1798	BP	GO:0006189:[BP] 'de novo' IMP biosynthetic process	Interaction	0.0971102
Akkermansia_sp_KLE1798	BP	GO:0006189:[BP] 'de novo' IMP biosynthetic process	Genomic proximity	0.102367
Akkermansia_sp_KLE1798	BP	GO:0006189:[BP] 'de novo' IMP biosynthetic process	Sequence similarity	0.119223
Akkermansia_sp_KLE1798	BP	GO:0006189:[BP] 'de novo' IMP biosynthetic process	Co-expression	0.6813
Akkermansia_sp_KLE1798	BP	GO:0008360:[BP] regulation of cell shape	Interaction	0.155536
Akkermansia_sp_KLE1798	BP	GO:0008360:[BP] regulation of cell shape	Genomic proximity	0.117591
Akkermansia_sp_KLE1798	BP	GO:0008360:[BP] regulation of cell shape	Sequence similarity	0.432151
Akkermansia_sp_KLE1798	BP	GO:0008360:[BP] regulation of cell shape	Co-expression	0.294721
Akkermansia_sp_KLE1798	BP	GO:0009163:[BP] nucleoside biosynthetic process	Interaction	0.0653906
Akkermansia_sp_KLE1798	BP	GO:0009163:[BP] nucleoside biosynthetic process	Genomic proximity	0.102865
Akkermansia_sp_KLE1798	BP	GO:0009163:[BP] nucleoside biosynthetic process	Sequence similarity	0.621945
Akkermansia_sp_KLE1798	BP	GO:0009163:[BP] nucleoside biosynthetic process	Co-expression	0.209799
Akkermansia_sp_KLE1798	BP	GO:0009166:[BP] nucleotide catabolic process	Interaction	0.0618873
Akkermansia_sp_KLE1798	BP	GO:0009166:[BP] nucleotide catabolic process	Genomic proximity	0.127238
Akkermansia_sp_KLE1798	BP	GO:0009166:[BP] nucleotide catabolic process	Sequence similarity	0.597927
Akkermansia_sp_KLE1798	BP	GO:0009166:[BP] nucleotide catabolic process	Co-expression	0.212947
Akkermansia_sp_KLE1798	BP	GO:0071806:[BP] protein transmembrane transport	Interaction	0.0649291
Akkermansia_sp_KLE1798	BP	GO:0071806:[BP] protein transmembrane transport	Genomic proximity	0.106101
Akkermansia_sp_KLE1798	BP	GO:0071806:[BP] protein transmembrane transport	Sequence similarity	0.622521
Akkermansia_sp_KLE1798	BP	GO:0071806:[BP] protein transmembrane transport	Co-expression	0.20645
Akkermansia_sp_KLE1798	BP	GO:0051607:[BP] defense response to virus	Interaction	0
Akkermansia_sp_KLE1798	BP	GO:0051607:[BP] defense response to virus	Genomic proximity	0.159545
Akkermansia_sp_KLE1798	BP	GO:0051607:[BP] defense response to virus	Sequence similarity	0.06099
Akkermansia_sp_KLE1798	BP	GO:0051607:[BP] defense response to virus	Co-expression	0.779465
Akkermansia_sp_KLE1798	BP	GO:0051128:[BP] regulation of cellular component organization	Interaction	0.162604
Akkermansia_sp_KLE1798	BP	GO:0051128:[BP] regulation of cellular component organization	Genomic proximity	0.144197
Akkermansia_sp_KLE1798	BP	GO:0051128:[BP] regulation of cellular component organization	Sequence similarity	0.396423
Akkermansia_sp_KLE1798	BP	GO:0051128:[BP] regulation of cellular component organization	Co-expression	0.296775
Akkermansia_sp_KLE1798	BP	GO:0002790:[BP] peptide secretion	Interaction	0.0469696
Akkermansia_sp_KLE1798	BP	GO:0002790:[BP] peptide secretion	Genomic proximity	0.0635011
Akkermansia_sp_KLE1798	BP	GO:0002790:[BP] peptide secretion	Sequence similarity	0.710891
Akkermansia_sp_KLE1798	BP	GO:0002790:[BP] peptide secretion	Co-expression	0.178639
Akkermansia_sp_KLE1798	BP	GO:0009228:[BP] thiamine biosynthetic process	Interaction	0.0779716
Akkermansia_sp_KLE1798	BP	GO:0009228:[BP] thiamine biosynthetic process	Genomic proximity	0.102917
Akkermansia_sp_KLE1798	BP	GO:0009228:[BP] thiamine biosynthetic process	Sequence similarity	0.466748
Akkermansia_sp_KLE1798	BP	GO:0009228:[BP] thiamine biosynthetic process	Co-expression	0.352363
Akkermansia_sp_KLE1798	BP	GO:0006814:[BP] sodium ion transport	Interaction	0.282946
Akkermansia_sp_KLE1798	BP	GO:0006814:[BP] sodium ion transport	Genomic proximity	0.25969
Akkermansia_sp_KLE1798	BP	GO:0006814:[BP] sodium ion transport	Sequence similarity	0.205426
Akkermansia_sp_KLE1798	BP	GO:0006814:[BP] sodium ion transport	Co-expression	0.251938
Akkermansia_sp_KLE1798	BP	GO:0000105:[BP] histidine biosynthetic process	Interaction	0.0833705
Akkermansia_sp_KLE1798	BP	GO:0000105:[BP] histidine biosynthetic process	Genomic proximity	0.113581
Akkermansia_sp_KLE1798	BP	GO:0000105:[BP] histidine biosynthetic process	Sequence similarity	0.502519
Akkermansia_sp_KLE1798	BP	GO:0000105:[BP] histidine biosynthetic process	Co-expression	0.300529
Akkermansia_sp_KLE1798	BP	GO:0006352:[BP] DNA-templated transcription, initiation	Interaction	0.424824
Akkermansia_sp_KLE1798	BP	GO:0006352:[BP] DNA-templated transcription, initiation	Genomic proximity	0.172648
Akkermansia_sp_KLE1798	BP	GO:0006352:[BP] DNA-templated transcription, initiation	Sequence similarity	0.225825
Akkermansia_sp_KLE1798	BP	GO:0006352:[BP] DNA-templated transcription, initiation	Co-expression	0.176703
Akkermansia_sp_KLE1798	BP	GO:0006418:[BP] tRNA aminoacylation for protein translation	Interaction	0.0583387
Akkermansia_sp_KLE1798	BP	GO:0006418:[BP] tRNA aminoacylation for protein translation	Genomic proximity	0.0752445
Akkermansia_sp_KLE1798	BP	GO:0006418:[BP] tRNA aminoacylation for protein translation	Sequence similarity	0.418952
Akkermansia_sp_KLE1798	BP	GO:0006418:[BP] tRNA aminoacylation for protein translation	Co-expression	0.447464
Akkermansia_sp_KLE1798	BP	GO:0015074:[BP] DNA integration	Interaction	0.299274
Akkermansia_sp_KLE1798	BP	GO:0015074:[BP] DNA integration	Genomic proximity	0.0504762
Akkermansia_sp_KLE1798	BP	GO:0015074:[BP] DNA integration	Sequence similarity	0.527703
Akkermansia_sp_KLE1798	BP	GO:0015074:[BP] DNA integration	Co-expression	0.122546
Akkermansia_sp_KLE1798	BP	GO:0009063:[BP] cellular amino acid catabolic process	Interaction	0.0678202
Akkermansia_sp_KLE1798	BP	GO:0009063:[BP] cellular amino acid catabolic process	Genomic proximity	0.0375853
Akkermansia_sp_KLE1798	BP	GO:0009063:[BP] cellular amino acid catabolic process	Sequence similarity	0.721789
Akkermansia_sp_KLE1798	BP	GO:0009063:[BP] cellular amino acid catabolic process	Co-expression	0.172806
Akkermansia_sp_KLE1798	BP	GO:0045226:[BP] extracellular polysaccharide biosynthetic process	Interaction	0.107447
Akkermansia_sp_KLE1798	BP	GO:0045226:[BP] extracellular polysaccharide biosynthetic process	Genomic proximity	0.17766
Akkermansia_sp_KLE1798	BP	GO:0045226:[BP] extracellular polysaccharide biosynthetic process	Sequence similarity	0.497606
Akkermansia_sp_KLE1798	BP	GO:0045226:[BP] extracellular polysaccharide biosynthetic process	Co-expression	0.217287
Akkermansia_sp_KLE1798	BP	GO:0000160:[BP] phosphorelay signal transduction system	Interaction	0.3046
Akkermansia_sp_KLE1798	BP	GO:0000160:[BP] phosphorelay signal transduction system	Genomic proximity	0.0593586
Akkermansia_sp_KLE1798	BP	GO:0000160:[BP] phosphorelay signal transduction system	Sequence similarity	0.525436
Akkermansia_sp_KLE1798	BP	GO:0000160:[BP] phosphorelay signal transduction system	Co-expression	0.110606
Akkermansia_sp_KLE1798	BP	GO:1901606:[BP] alpha-amino acid catabolic process	Interaction	0.0394605
Akkermansia_sp_KLE1798	BP	GO:1901606:[BP] alpha-amino acid catabolic process	Genomic proximity	0.0636684
Akkermansia_sp_KLE1798	BP	GO:1901606:[BP] alpha-amino acid catabolic process	Sequence similarity	0.693135
Akkermansia_sp_KLE1798	BP	GO:1901606:[BP] alpha-amino acid catabolic process	Co-expression	0.203736
Akkermansia_sp_KLE1798	BP	GO:0006090:[BP] pyruvate metabolic process	Interaction	0.0311963
Akkermansia_sp_KLE1798	BP	GO:0006090:[BP] pyruvate metabolic process	Genomic proximity	0.0754914
Akkermansia_sp_KLE1798	BP	GO:0006090:[BP] pyruvate metabolic process	Sequence similarity	0.422576
Akkermansia_sp_KLE1798	BP	GO:0006090:[BP] pyruvate metabolic process	Co-expression	0.470737
Akkermansia_sp_KLE1798	BP	GO:0006526:[BP] arginine biosynthetic process	Interaction	0.213178
Akkermansia_sp_KLE1798	BP	GO:0006526:[BP] arginine biosynthetic process	Genomic proximity	0.313953
Akkermansia_sp_KLE1798	BP	GO:0006526:[BP] arginine biosynthetic process	Sequence similarity	0.232558
Akkermansia_sp_KLE1798	BP	GO:0006526:[BP] arginine biosynthetic process	Co-expression	0.24031
Akkermansia_sp_KLE1798	BP	GO:0009220:[BP] pyrimidine ribonucleotide biosynthetic process	Interaction	0.0992579
Akkermansia_sp_KLE1798	BP	GO:0009220:[BP] pyrimidine ribonucleotide biosynthetic process	Genomic proximity	0.0675267
Akkermansia_sp_KLE1798	BP	GO:0009220:[BP] pyrimidine ribonucleotide biosynthetic process	Sequence similarity	0.500079
Akkermansia_sp_KLE1798	BP	GO:0009220:[BP] pyrimidine ribonucleotide biosynthetic process	Co-expression	0.333137
Akkermansia_sp_KLE1798	BP	GO:0016114:[BP] terpenoid biosynthetic process	Interaction	0.0528073
Akkermansia_sp_KLE1798	BP	GO:0016114:[BP] terpenoid biosynthetic process	Genomic proximity	0.149143
Akkermansia_sp_KLE1798	BP	GO:0016114:[BP] terpenoid biosynthetic process	Sequence similarity	0.262766
Akkermansia_sp_KLE1798	BP	GO:0016114:[BP] terpenoid biosynthetic process	Co-expression	0.535284
Akkermansia_sp_KLE1798	BP	GO:0009130:[BP] pyrimidine nucleoside monophosphate biosynthetic process	Interaction	0.0551364
Akkermansia_sp_KLE1798	BP	GO:0009130:[BP] pyrimidine nucleoside monophosphate biosynthetic process	Genomic proximity	0.101917
Akkermansia_sp_KLE1798	BP	GO:0009130:[BP] pyrimidine nucleoside monophosphate biosynthetic process	Sequence similarity	0.425959
Akkermansia_sp_KLE1798	BP	GO:0009130:[BP] pyrimidine nucleoside monophosphate biosynthetic process	Co-expression	0.416988
Akkermansia_sp_KLE1798	BP	GO:0009226:[BP] nucleotide-sugar biosynthetic process	Interaction	0.0332847
Akkermansia_sp_KLE1798	BP	GO:0009226:[BP] nucleotide-sugar biosynthetic process	Genomic proximity	0.114449
Akkermansia_sp_KLE1798	BP	GO:0009226:[BP] nucleotide-sugar biosynthetic process	Sequence similarity	0.502004
Akkermansia_sp_KLE1798	BP	GO:0009226:[BP] nucleotide-sugar biosynthetic process	Co-expression	0.350262
Akkermansia_sp_KLE1798	BP	GO:0009423:[BP] chorismate biosynthetic process	Interaction	0.122585
Akkermansia_sp_KLE1798	BP	GO:0009423:[BP] chorismate biosynthetic process	Genomic proximity	0.12098
Akkermansia_sp_KLE1798	BP	GO:0009423:[BP] chorismate biosynthetic process	Sequence similarity	0.421411
Akkermansia_sp_KLE1798	BP	GO:0009423:[BP] chorismate biosynthetic process	Co-expression	0.335024
Akkermansia_sp_KLE1798	BP	GO:0052803:[BP] imidazole-containing compound metabolic process	Interaction	0.0740622
Akkermansia_sp_KLE1798	BP	GO:0052803:[BP] imidazole-containing compound metabolic process	Genomic proximity	0.135547
Akkermansia_sp_KLE1798	BP	GO:0052803:[BP] imidazole-containing compound metabolic process	Sequence similarity	0.495091
Akkermansia_sp_KLE1798	BP	GO:0052803:[BP] imidazole-containing compound metabolic process	Co-expression	0.2953
Akkermansia_sp_KLE1798	BP	GO:0022904:[BP] respiratory electron transport chain	Interaction	0.0858633
Akkermansia_sp_KLE1798	BP	GO:0022904:[BP] respiratory electron transport chain	Genomic proximity	0.174691
Akkermansia_sp_KLE1798	BP	GO:0022904:[BP] respiratory electron transport chain	Sequence similarity	0.15581
Akkermansia_sp_KLE1798	BP	GO:0022904:[BP] respiratory electron transport chain	Co-expression	0.583636
Akkermansia_sp_KLE1798	BP	GO:0034613:[BP] cellular protein localization	Interaction	0.0669326
Akkermansia_sp_KLE1798	BP	GO:0034613:[BP] cellular protein localization	Genomic proximity	0.20458
Akkermansia_sp_KLE1798	BP	GO:0034613:[BP] cellular protein localization	Sequence similarity	0.104255
Akkermansia_sp_KLE1798	BP	GO:0034613:[BP] cellular protein localization	Co-expression	0.624232
Akkermansia_sp_KLE1798	BP	GO:0009073:[BP] aromatic amino acid family biosynthetic process	Interaction	0.0782551
Akkermansia_sp_KLE1798	BP	GO:0009073:[BP] aromatic amino acid family biosynthetic process	Genomic proximity	0.0421363
Akkermansia_sp_KLE1798	BP	GO:0009073:[BP] aromatic amino acid family biosynthetic process	Sequence similarity	0.522556
Akkermansia_sp_KLE1798	BP	GO:0009073:[BP] aromatic amino acid family biosynthetic process	Co-expression	0.357052
Akkermansia_sp_KLE1798	BP	GO:0009236:[BP] cobalamin biosynthetic process	Interaction	0.0518552
Akkermansia_sp_KLE1798	BP	GO:0009236:[BP] cobalamin biosynthetic process	Genomic proximity	0.11438
Akkermansia_sp_KLE1798	BP	GO:0009236:[BP] cobalamin biosynthetic process	Sequence similarity	0.65839
Akkermansia_sp_KLE1798	BP	GO:0009236:[BP] cobalamin biosynthetic process	Co-expression	0.175374
Akkermansia_sp_KLE1798	BP	GO:0015986:[BP] ATP synthesis coupled proton transport	Interaction	0.0422677
Akkermansia_sp_KLE1798	BP	GO:0015986:[BP] ATP synthesis coupled proton transport	Genomic proximity	0.175454
Akkermansia_sp_KLE1798	BP	GO:0015986:[BP] ATP synthesis coupled proton transport	Sequence similarity	0.613406
Akkermansia_sp_KLE1798	BP	GO:0015986:[BP] ATP synthesis coupled proton transport	Co-expression	0.168873
Akkermansia_sp_KLE1798	BP	GO:0006545:[BP] glycine biosynthetic process	Interaction	0.173773
Akkermansia_sp_KLE1798	BP	GO:0006545:[BP] glycine biosynthetic process	Genomic proximity	0.228036
Akkermansia_sp_KLE1798	BP	GO:0006545:[BP] glycine biosynthetic process	Sequence similarity	0.126615
Akkermansia_sp_KLE1798	BP	GO:0006545:[BP] glycine biosynthetic process	Co-expression	0.471576
Akkermansia_sp_KLE1798	BP	GO:0002252:[BP] immune effector process	Interaction	0.048094
Akkermansia_sp_KLE1798	BP	GO:0002252:[BP] immune effector process	Genomic proximity	0.17531
Akkermansia_sp_KLE1798	BP	GO:0002252:[BP] immune effector process	Sequence similarity	0.15891
Akkermansia_sp_KLE1798	BP	GO:0002252:[BP] immune effector process	Co-expression	0.617686
Akkermansia_sp_KLE1798	BP	GO:0019359:[BP] nicotinamide nucleotide biosynthetic process	Interaction	0.0306719
Akkermansia_sp_KLE1798	BP	GO:0019359:[BP] nicotinamide nucleotide biosynthetic process	Genomic proximity	0.0632934
Akkermansia_sp_KLE1798	BP	GO:0019359:[BP] nicotinamide nucleotide biosynthetic process	Sequence similarity	0.50648
Akkermansia_sp_KLE1798	BP	GO:0019359:[BP] nicotinamide nucleotide biosynthetic process	Co-expression	0.399555
Akkermansia_sp_KLE1798	BP	GO:0006364:[BP] rRNA processing	Interaction	0.054283
Akkermansia_sp_KLE1798	BP	GO:0006364:[BP] rRNA processing	Genomic proximity	0.109032
Akkermansia_sp_KLE1798	BP	GO:0006364:[BP] rRNA processing	Sequence similarity	0.643001
Akkermansia_sp_KLE1798	BP	GO:0006364:[BP] rRNA processing	Co-expression	0.193684
Akkermansia_sp_KLE1798	BP	GO:0097164:[BP] ammonium ion metabolic process	Interaction	0.0825397
Akkermansia_sp_KLE1798	BP	GO:0097164:[BP] ammonium ion metabolic process	Genomic proximity	0.19425
Akkermansia_sp_KLE1798	BP	GO:0097164:[BP] ammonium ion metabolic process	Sequence similarity	0.558876
Akkermansia_sp_KLE1798	BP	GO:0097164:[BP] ammonium ion metabolic process	Co-expression	0.164334
Akkermansia_sp_KLE1798	BP	GO:0051649:[BP] establishment of localization in cell	Interaction	0.0811702
Akkermansia_sp_KLE1798	BP	GO:0051649:[BP] establishment of localization in cell	Genomic proximity	0.229734
Akkermansia_sp_KLE1798	BP	GO:0051649:[BP] establishment of localization in cell	Sequence similarity	0.18117
Akkermansia_sp_KLE1798	BP	GO:0051649:[BP] establishment of localization in cell	Co-expression	0.507926
Akkermansia_sp_KLE1798	BP	GO:0006006:[BP] glucose metabolic process	Interaction	0.0273081
Akkermansia_sp_KLE1798	BP	GO:0006006:[BP] glucose metabolic process	Genomic proximity	0.0783011
Akkermansia_sp_KLE1798	BP	GO:0006006:[BP] glucose metabolic process	Sequence similarity	0.618189
Akkermansia_sp_KLE1798	BP	GO:0006006:[BP] glucose metabolic process	Co-expression	0.276202
Alistipes_finegoldii	BP	GO:0009252:[BP] peptidoglycan biosynthetic process	Interaction	0.153172
Alistipes_finegoldii	BP	GO:0009252:[BP] peptidoglycan biosynthetic process	Genomic proximity	0.0999822
Alistipes_finegoldii	BP	GO:0009252:[BP] peptidoglycan biosynthetic process	Sequence similarity	0.665581
Alistipes_finegoldii	BP	GO:0009252:[BP] peptidoglycan biosynthetic process	Co-expression	0.0812652
Alistipes_finegoldii	BP	GO:0009082:[BP] branched-chain amino acid biosynthetic process	Interaction	0.0793306
Alistipes_finegoldii	BP	GO:0009082:[BP] branched-chain amino acid biosynthetic process	Genomic proximity	0.139674
Alistipes_finegoldii	BP	GO:0009082:[BP] branched-chain amino acid biosynthetic process	Sequence similarity	0.599099
Alistipes_finegoldii	BP	GO:0009082:[BP] branched-chain amino acid biosynthetic process	Co-expression	0.181896
Alistipes_finegoldii	BP	GO:0006306:[BP] DNA methylation	Interaction	0.191489
Alistipes_finegoldii	BP	GO:0006306:[BP] DNA methylation	Genomic proximity	0.414894
Alistipes_finegoldii	BP	GO:0006306:[BP] DNA methylation	Sequence similarity	0.276596
Alistipes_finegoldii	BP	GO:0006306:[BP] DNA methylation	Co-expression	0.117021
Alistipes_finegoldii	BP	GO:0006281:[BP] DNA repair	Interaction	0.257024
Alistipes_finegoldii	BP	GO:0006281:[BP] DNA repair	Genomic proximity	0.0435671
Alistipes_finegoldii	BP	GO:0006281:[BP] DNA repair	Sequence similarity	0.56434
Alistipes_finegoldii	BP	GO:0006281:[BP] DNA repair	Co-expression	0.135069
Alistipes_finegoldii	BP	GO:0019682:[BP] glyceraldehyde-3-phosphate metabolic process	Interaction	0.00703125
Alistipes_finegoldii	BP	GO:0019682:[BP] glyceraldehyde-3-phosphate metabolic process	Genomic proximity	0.0380074
Alistipes_finegoldii	BP	GO:0019682:[BP] glyceraldehyde-3-phosphate metabolic process	Sequence similarity	0.432612
Alistipes_finegoldii	BP	GO:0019682:[BP] glyceraldehyde-3-phosphate metabolic process	Co-expression	0.52235
Alistipes_finegoldii	BP	GO:0071555:[BP] cell wall organization	Interaction	0.060032
Alistipes_finegoldii	BP	GO:0071555:[BP] cell wall organization	Genomic proximity	0.062628
Alistipes_finegoldii	BP	GO:0071555:[BP] cell wall organization	Sequence similarity	0.67223
Alistipes_finegoldii	BP	GO:0071555:[BP] cell wall organization	Co-expression	0.20511
Alistipes_finegoldii	BP	GO:1901663:[BP] quinone biosynthetic process	Interaction	0.121323
Alistipes_finegoldii	BP	GO:1901663:[BP] quinone biosynthetic process	Genomic proximity	0.121274
Alistipes_finegoldii	BP	GO:1901663:[BP] quinone biosynthetic process	Sequence similarity	0.435564
Alistipes_finegoldii	BP	GO:1901663:[BP] quinone biosynthetic process	Co-expression	0.321838
Alistipes_finegoldii	BP	GO:0017004:[BP] cytochrome complex assembly	Interaction	0.111111
Alistipes_finegoldii	BP	GO:0017004:[BP] cytochrome complex assembly	Genomic proximity	0.293333
Alistipes_finegoldii	BP	GO:0017004:[BP] cytochrome complex assembly	Sequence similarity	0.266667
Alistipes_finegoldii	BP	GO:0017004:[BP] cytochrome complex assembly	Co-expression	0.328889
Alistipes_finegoldii	BP	GO:0009432:[BP] SOS response	Interaction	0.235106
Alistipes_finegoldii	BP	GO:0009432:[BP] SOS response	Genomic proximity	0.144149
Alistipes_finegoldii	BP	GO:0009432:[BP] SOS response	Sequence similarity	0.160638
Alistipes_finegoldii	BP	GO:0009432:[BP] SOS response	Co-expression	0.460106
Alistipes_finegoldii	BP	GO:0045454:[BP] cell redox homeostasis	Interaction	0.271482
Alistipes_finegoldii	BP	GO:0045454:[BP] cell redox homeostasis	Genomic proximity	0.132646
Alistipes_finegoldii	BP	GO:0045454:[BP] cell redox homeostasis	Sequence similarity	0.30325
Alistipes_finegoldii	BP	GO:0045454:[BP] cell redox homeostasis	Co-expression	0.292623
Alistipes_finegoldii	BP	GO:0006400:[BP] tRNA modification	Interaction	0.0774381
Alistipes_finegoldii	BP	GO:0006400:[BP] tRNA modification	Genomic proximity	0.106425
Alistipes_finegoldii	BP	GO:0006400:[BP] tRNA modification	Sequence similarity	0.516236
Alistipes_finegoldii	BP	GO:0006400:[BP] tRNA modification	Co-expression	0.299901
Alistipes_finegoldii	BP	GO:0006189:[BP] 'de novo' IMP biosynthetic process	Interaction	0.116546
Alistipes_finegoldii	BP	GO:0006189:[BP] 'de novo' IMP biosynthetic process	Genomic proximity	0.106122
Alistipes_finegoldii	BP	GO:0006189:[BP] 'de novo' IMP biosynthetic process	Sequence similarity	0.634971
Alistipes_finegoldii	BP	GO:0006189:[BP] 'de novo' IMP biosynthetic process	Co-expression	0.142361
Alistipes_finegoldii	BP	GO:0008360:[BP] regulation of cell shape	Interaction	0.0652917
Alistipes_finegoldii	BP	GO:0008360:[BP] regulation of cell shape	Genomic proximity	0.0584689
Alistipes_finegoldii	BP	GO:0008360:[BP] regulation of cell shape	Sequence similarity	0.647345
Alistipes_finegoldii	BP	GO:0008360:[BP] regulation of cell shape	Co-expression	0.228894
Alistipes_finegoldii	BP	GO:0071806:[BP] protein transmembrane transport	Interaction	0.00106383
Alistipes_finegoldii	BP	GO:0071806:[BP] protein transmembrane transport	Genomic proximity	0.0670213
Alistipes_finegoldii	BP	GO:0071806:[BP] protein transmembrane transport	Sequence similarity	0.457447
Alistipes_finegoldii	BP	GO:0071806:[BP] protein transmembrane transport	Co-expression	0.474468
Alistipes_finegoldii	BP	GO:0051128:[BP] regulation of cellular component organization	Interaction	0.0382992
Alistipes_finegoldii	BP	GO:0051128:[BP] regulation of cellular component organization	Genomic proximity	0.032973
Alistipes_finegoldii	BP	GO:0051128:[BP] regulation of cellular component organization	Sequence similarity	0.542086
Alistipes_finegoldii	BP	GO:0051128:[BP] regulation of cellular component organization	Co-expression	0.386642
Alistipes_finegoldii	BP	GO:0017001:[BP] antibiotic catabolic process	Interaction	0.0280585
Alistipes_finegoldii	BP	GO:0017001:[BP] antibiotic catabolic process	Genomic proximity	0.173005
Alistipes_finegoldii	BP	GO:0017001:[BP] antibiotic catabolic process	Sequence similarity	0.562441
Alistipes_finegoldii	BP	GO:0017001:[BP] antibiotic catabolic process	Co-expression	0.236495
Alistipes_finegoldii	BP	GO:0002790:[BP] peptide secretion	Interaction	0.0813953
Alistipes_finegoldii	BP	GO:0002790:[BP] peptide secretion	Genomic proximity	0.143411
Alistipes_finegoldii	BP	GO:0002790:[BP] peptide secretion	Sequence similarity	0.333333
Alistipes_finegoldii	BP	GO:0002790:[BP] peptide secretion	Co-expression	0.44186
Alistipes_finegoldii	BP	GO:0000105:[BP] histidine biosynthetic process	Interaction	0.056114
Alistipes_finegoldii	BP	GO:0000105:[BP] histidine biosynthetic process	Genomic proximity	0.032481
Alistipes_finegoldii	BP	GO:0000105:[BP] histidine biosynthetic process	Sequence similarity	0.545188
Alistipes_finegoldii	BP	GO:0000105:[BP] histidine biosynthetic process	Co-expression	0.366217
Alistipes_finegoldii	BP	GO:0006352:[BP] DNA-templated transcription, initiation	Interaction	0.451327
Alistipes_finegoldii	BP	GO:0006352:[BP] DNA-templated transcription, initiation	Genomic proximity	0.0351962
Alistipes_finegoldii	BP	GO:0006352:[BP] DNA-templated transcription, initiation	Sequence similarity	0.240379
Alistipes_finegoldii	BP	GO:0006352:[BP] DNA-templated transcription, initiation	Co-expression	0.273097
Alistipes_finegoldii	BP	GO:0006313:[BP] transposition, DNA-mediated	Interaction	0.0634883
Alistipes_finegoldii	BP	GO:0006313:[BP] transposition, DNA-mediated	Genomic proximity	0.0679329
Alistipes_finegoldii	BP	GO:0006313:[BP] transposition, DNA-mediated	Sequence similarity	0.605575
Alistipes_finegoldii	BP	GO:0006313:[BP] transposition, DNA-mediated	Co-expression	0.263004
Alistipes_finegoldii	BP	GO:0006418:[BP] tRNA aminoacylation for protein translation	Interaction	0.151416
Alistipes_finegoldii	BP	GO:0006418:[BP] tRNA aminoacylation for protein translation	Genomic proximity	0.0930826
Alistipes_finegoldii	BP	GO:0006418:[BP] tRNA aminoacylation for protein translation	Sequence similarity	0.672994
Alistipes_finegoldii	BP	GO:0006418:[BP] tRNA aminoacylation for protein translation	Co-expression	0.0825073
Alistipes_finegoldii	BP	GO:0015074:[BP] DNA integration	Interaction	0.465675
Alistipes_finegoldii	BP	GO:0015074:[BP] DNA integration	Genomic proximity	0.02375
Alistipes_finegoldii	BP	GO:0015074:[BP] DNA integration	Sequence similarity	0.253155
Alistipes_finegoldii	BP	GO:0015074:[BP] DNA integration	Co-expression	0.25742
Alistipes_finegoldii	BP	GO:0000160:[BP] phosphorelay signal transduction system	Interaction	0.450142
Alistipes_finegoldii	BP	GO:0000160:[BP] phosphorelay signal transduction system	Genomic proximity	0.0546687
Alistipes_finegoldii	BP	GO:0000160:[BP] phosphorelay signal transduction system	Sequence similarity	0.415595
Alistipes_finegoldii	BP	GO:0000160:[BP] phosphorelay signal transduction system	Co-expression	0.0795938
Alistipes_finegoldii	BP	GO:0006090:[BP] pyruvate metabolic process	Interaction	0.0608876
Alistipes_finegoldii	BP	GO:0006090:[BP] pyruvate metabolic process	Genomic proximity	0.117153
Alistipes_finegoldii	BP	GO:0006090:[BP] pyruvate metabolic process	Sequence similarity	0.6132
Alistipes_finegoldii	BP	GO:0006090:[BP] pyruvate metabolic process	Co-expression	0.208759
Alistipes_finegoldii	BP	GO:0016114:[BP] terpenoid biosynthetic process	Interaction	0.117287
Alistipes_finegoldii	BP	GO:0016114:[BP] terpenoid biosynthetic process	Genomic proximity	0.0942819
Alistipes_finegoldii	BP	GO:0016114:[BP] terpenoid biosynthetic process	Sequence similarity	0.577571
Alistipes_finegoldii	BP	GO:0016114:[BP] terpenoid biosynthetic process	Co-expression	0.21086
Alistipes_finegoldii	BP	GO:0009226:[BP] nucleotide-sugar biosynthetic process	Interaction	0.186047
Alistipes_finegoldii	BP	GO:0009226:[BP] nucleotide-sugar biosynthetic process	Genomic proximity	0.186047
Alistipes_finegoldii	BP	GO:0009226:[BP] nucleotide-sugar biosynthetic process	Sequence similarity	0.27907
Alistipes_finegoldii	BP	GO:0009226:[BP] nucleotide-sugar biosynthetic process	Co-expression	0.348837
Alistipes_finegoldii	BP	GO:0009423:[BP] chorismate biosynthetic process	Interaction	0.0689421
Alistipes_finegoldii	BP	GO:0009423:[BP] chorismate biosynthetic process	Genomic proximity	0.0848257
Alistipes_finegoldii	BP	GO:0009423:[BP] chorismate biosynthetic process	Sequence similarity	0.664317
Alistipes_finegoldii	BP	GO:0009423:[BP] chorismate biosynthetic process	Co-expression	0.181915
Alistipes_finegoldii	BP	GO:0052803:[BP] imidazole-containing compound metabolic process	Interaction	0.0650504
Alistipes_finegoldii	BP	GO:0052803:[BP] imidazole-containing compound metabolic process	Genomic proximity	0.294554
Alistipes_finegoldii	BP	GO:0052803:[BP] imidazole-containing compound metabolic process	Sequence similarity	0.547723
Alistipes_finegoldii	BP	GO:0052803:[BP] imidazole-containing compound metabolic process	Co-expression	0.0926726
Alistipes_finegoldii	BP	GO:0022904:[BP] respiratory electron transport chain	Interaction	0.0768734
Alistipes_finegoldii	BP	GO:0022904:[BP] respiratory electron transport chain	Genomic proximity	0.161499
Alistipes_finegoldii	BP	GO:0022904:[BP] respiratory electron transport chain	Sequence similarity	0.500646
Alistipes_finegoldii	BP	GO:0022904:[BP] respiratory electron transport chain	Co-expression	0.260982
Alistipes_finegoldii	BP	GO:0009073:[BP] aromatic amino acid family biosynthetic process	Interaction	0.0136826
Alistipes_finegoldii	BP	GO:0009073:[BP] aromatic amino acid family biosynthetic process	Genomic proximity	0.0517744
Alistipes_finegoldii	BP	GO:0009073:[BP] aromatic amino acid family biosynthetic process	Sequence similarity	0.696116
Alistipes_finegoldii	BP	GO:0009073:[BP] aromatic amino acid family biosynthetic process	Co-expression	0.238427
Alistipes_finegoldii	BP	GO:0019359:[BP] nicotinamide nucleotide biosynthetic process	Interaction	0.156383
Alistipes_finegoldii	BP	GO:0019359:[BP] nicotinamide nucleotide biosynthetic process	Genomic proximity	0.102128
Alistipes_finegoldii	BP	GO:0019359:[BP] nicotinamide nucleotide biosynthetic process	Sequence similarity	0.445745
Alistipes_finegoldii	BP	GO:0019359:[BP] nicotinamide nucleotide biosynthetic process	Co-expression	0.295745
Alistipes_finegoldii	BP	GO:0006364:[BP] rRNA processing	Interaction	0.041529
Alistipes_finegoldii	BP	GO:0006364:[BP] rRNA processing	Genomic proximity	0.0305493
Alistipes_finegoldii	BP	GO:0006364:[BP] rRNA processing	Sequence similarity	0.719196
Alistipes_finegoldii	BP	GO:0006364:[BP] rRNA processing	Co-expression	0.208726
Alistipes_finegoldii	BP	GO:0046677:[BP] response to antibiotic	Interaction	0.0658915
Alistipes_finegoldii	BP	GO:0046677:[BP] response to antibiotic	Genomic proximity	0.18863
Alistipes_finegoldii	BP	GO:0046677:[BP] response to antibiotic	Sequence similarity	0.390181
Alistipes_finegoldii	BP	GO:0046677:[BP] response to antibiotic	Co-expression	0.355297
Alistipes_finegoldii_CAG_68	BP	GO:0006541:[BP] glutamine metabolic process	Interaction	0.193625
Alistipes_finegoldii_CAG_68	BP	GO:0006541:[BP] glutamine metabolic process	Genomic proximity	0.0874441
Alistipes_finegoldii_CAG_68	BP	GO:0006541:[BP] glutamine metabolic process	Sequence similarity	0.600713
Alistipes_finegoldii_CAG_68	BP	GO:0006541:[BP] glutamine metabolic process	Co-expression	0.118218
Alistipes_finegoldii_CAG_68	BP	GO:0009252:[BP] peptidoglycan biosynthetic process	Interaction	0.103023
Alistipes_finegoldii_CAG_68	BP	GO:0009252:[BP] peptidoglycan biosynthetic process	Genomic proximity	0.0337509
Alistipes_finegoldii_CAG_68	BP	GO:0009252:[BP] peptidoglycan biosynthetic process	Sequence similarity	0.496762
Alistipes_finegoldii_CAG_68	BP	GO:0009252:[BP] peptidoglycan biosynthetic process	Co-expression	0.366464
Alistipes_finegoldii_CAG_68	BP	GO:0009082:[BP] branched-chain amino acid biosynthetic process	Interaction	0.0394323
Alistipes_finegoldii_CAG_68	BP	GO:0009082:[BP] branched-chain amino acid biosynthetic process	Genomic proximity	0.139545
Alistipes_finegoldii_CAG_68	BP	GO:0009082:[BP] branched-chain amino acid biosynthetic process	Sequence similarity	0.635177
Alistipes_finegoldii_CAG_68	BP	GO:0009082:[BP] branched-chain amino acid biosynthetic process	Co-expression	0.185845
Alistipes_finegoldii_CAG_68	BP	GO:0006566:[BP] threonine metabolic process	Interaction	0.140034
Alistipes_finegoldii_CAG_68	BP	GO:0006566:[BP] threonine metabolic process	Genomic proximity	0.128597
Alistipes_finegoldii_CAG_68	BP	GO:0006566:[BP] threonine metabolic process	Sequence similarity	0.585167
Alistipes_finegoldii_CAG_68	BP	GO:0006566:[BP] threonine metabolic process	Co-expression	0.146202
Alistipes_finegoldii_CAG_68	BP	GO:0006281:[BP] DNA repair	Interaction	0.0221262
Alistipes_finegoldii_CAG_68	BP	GO:0006281:[BP] DNA repair	Genomic proximity	0.0262254
Alistipes_finegoldii_CAG_68	BP	GO:0006281:[BP] DNA repair	Sequence similarity	0.797175
Alistipes_finegoldii_CAG_68	BP	GO:0006281:[BP] DNA repair	Co-expression	0.154473
Alistipes_finegoldii_CAG_68	BP	GO:0019682:[BP] glyceraldehyde-3-phosphate metabolic process	Interaction	0.0986702
Alistipes_finegoldii_CAG_68	BP	GO:0019682:[BP] glyceraldehyde-3-phosphate metabolic process	Genomic proximity	0.204654
Alistipes_finegoldii_CAG_68	BP	GO:0019682:[BP] glyceraldehyde-3-phosphate metabolic process	Sequence similarity	0.47633
Alistipes_finegoldii_CAG_68	BP	GO:0019682:[BP] glyceraldehyde-3-phosphate metabolic process	Co-expression	0.220346
Alistipes_finegoldii_CAG_68	BP	GO:0046474:[BP] glycerophospholipid biosynthetic process	Interaction	0.145745
Alistipes_finegoldii_CAG_68	BP	GO:0046474:[BP] glycerophospholipid biosynthetic process	Genomic proximity	0.128723
Alistipes_finegoldii_CAG_68	BP	GO:0046474:[BP] glycerophospholipid biosynthetic process	Sequence similarity	0.529787
Alistipes_finegoldii_CAG_68	BP	GO:0046474:[BP] glycerophospholipid biosynthetic process	Co-expression	0.195745
Alistipes_finegoldii_CAG_68	BP	GO:0071555:[BP] cell wall organization	Interaction	0.20577
Alistipes_finegoldii_CAG_68	BP	GO:0071555:[BP] cell wall organization	Genomic proximity	0.0865423
Alistipes_finegoldii_CAG_68	BP	GO:0071555:[BP] cell wall organization	Sequence similarity	0.648694
Alistipes_finegoldii_CAG_68	BP	GO:0071555:[BP] cell wall organization	Co-expression	0.0589935
Alistipes_finegoldii_CAG_68	BP	GO:0006633:[BP] fatty acid biosynthetic process	Interaction	0.162791
Alistipes_finegoldii_CAG_68	BP	GO:0006633:[BP] fatty acid biosynthetic process	Genomic proximity	0.325581
Alistipes_finegoldii_CAG_68	BP	GO:0006633:[BP] fatty acid biosynthetic process	Sequence similarity	0.186047
Alistipes_finegoldii_CAG_68	BP	GO:0006633:[BP] fatty acid biosynthetic process	Co-expression	0.325581
Alistipes_finegoldii_CAG_68	BP	GO:0009119:[BP] ribonucleoside metabolic process	Interaction	0.025112
Alistipes_finegoldii_CAG_68	BP	GO:0009119:[BP] ribonucleoside metabolic process	Genomic proximity	0.0297389
Alistipes_finegoldii_CAG_68	BP	GO:0009119:[BP] ribonucleoside metabolic process	Sequence similarity	0.55662
Alistipes_finegoldii_CAG_68	BP	GO:0009119:[BP] ribonucleoside metabolic process	Co-expression	0.388529
Alistipes_finegoldii_CAG_68	BP	GO:0009432:[BP] SOS response	Interaction	0.083229
Alistipes_finegoldii_CAG_68	BP	GO:0009432:[BP] SOS response	Genomic proximity	0.0965387
Alistipes_finegoldii_CAG_68	BP	GO:0009432:[BP] SOS response	Sequence similarity	0.710132
Alistipes_finegoldii_CAG_68	BP	GO:0009432:[BP] SOS response	Co-expression	0.110101
Alistipes_finegoldii_CAG_68	BP	GO:0045454:[BP] cell redox homeostasis	Interaction	0.0847746
Alistipes_finegoldii_CAG_68	BP	GO:0045454:[BP] cell redox homeostasis	Genomic proximity	0.0260033
Alistipes_finegoldii_CAG_68	BP	GO:0045454:[BP] cell redox homeostasis	Sequence similarity	0.775831
Alistipes_finegoldii_CAG_68	BP	GO:0045454:[BP] cell redox homeostasis	Co-expression	0.113391
Alistipes_finegoldii_CAG_68	BP	GO:0006400:[BP] tRNA modification	Interaction	0.0562326
Alistipes_finegoldii_CAG_68	BP	GO:0006400:[BP] tRNA modification	Genomic proximity	0.0885431
Alistipes_finegoldii_CAG_68	BP	GO:0006400:[BP] tRNA modification	Sequence similarity	0.660679
Alistipes_finegoldii_CAG_68	BP	GO:0006400:[BP] tRNA modification	Co-expression	0.194545
Alistipes_finegoldii_CAG_68	BP	GO:0006189:[BP] 'de novo' IMP biosynthetic process	Interaction	0.0941561
Alistipes_finegoldii_CAG_68	BP	GO:0006189:[BP] 'de novo' IMP biosynthetic process	Genomic proximity	0.0877551
Alistipes_finegoldii_CAG_68	BP	GO:0006189:[BP] 'de novo' IMP biosynthetic process	Sequence similarity	0.491519
Alistipes_finegoldii_CAG_68	BP	GO:0006189:[BP] 'de novo' IMP biosynthetic process	Co-expression	0.326569
Alistipes_finegoldii_CAG_68	BP	GO:0008360:[BP] regulation of cell shape	Interaction	0.130497
Alistipes_finegoldii_CAG_68	BP	GO:0008360:[BP] regulation of cell shape	Genomic proximity	0.099762
Alistipes_finegoldii_CAG_68	BP	GO:0008360:[BP] regulation of cell shape	Sequence similarity	0.613628
Alistipes_finegoldii_CAG_68	BP	GO:0008360:[BP] regulation of cell shape	Co-expression	0.156113
Alistipes_finegoldii_CAG_68	BP	GO:0009163:[BP] nucleoside biosynthetic process	Interaction	0.0251733
Alistipes_finegoldii_CAG_68	BP	GO:0009163:[BP] nucleoside biosynthetic process	Genomic proximity	0.0787799
Alistipes_finegoldii_CAG_68	BP	GO:0009163:[BP] nucleoside biosynthetic process	Sequence similarity	0.736138
Alistipes_finegoldii_CAG_68	BP	GO:0009163:[BP] nucleoside biosynthetic process	Co-expression	0.159909
Alistipes_finegoldii_CAG_68	BP	GO:0042136:[BP] neurotransmitter biosynthetic process	Interaction	0.120124
Alistipes_finegoldii_CAG_68	BP	GO:0042136:[BP] neurotransmitter biosynthetic process	Genomic proximity	0.150266
Alistipes_finegoldii_CAG_68	BP	GO:0042136:[BP] neurotransmitter biosynthetic process	Sequence similarity	0.498759
Alistipes_finegoldii_CAG_68	BP	GO:0042136:[BP] neurotransmitter biosynthetic process	Co-expression	0.230851
Alistipes_finegoldii_CAG_68	BP	GO:0009166:[BP] nucleotide catabolic process	Interaction	0.0304827
Alistipes_finegoldii_CAG_68	BP	GO:0009166:[BP] nucleotide catabolic process	Genomic proximity	0.0768513
Alistipes_finegoldii_CAG_68	BP	GO:0009166:[BP] nucleotide catabolic process	Sequence similarity	0.63702
Alistipes_finegoldii_CAG_68	BP	GO:0009166:[BP] nucleotide catabolic process	Co-expression	0.255646
Alistipes_finegoldii_CAG_68	BP	GO:0071806:[BP] protein transmembrane transport	Interaction	0.038437
Alistipes_finegoldii_CAG_68	BP	GO:0071806:[BP] protein transmembrane transport	Genomic proximity	0.0770392
Alistipes_finegoldii_CAG_68	BP	GO:0071806:[BP] protein transmembrane transport	Sequence similarity	0.664543
Alistipes_finegoldii_CAG_68	BP	GO:0071806:[BP] protein transmembrane transport	Co-expression	0.219981
Alistipes_finegoldii_CAG_68	BP	GO:0006417:[BP] regulation of translation	Interaction	0.0912779
Alistipes_finegoldii_CAG_68	BP	GO:0006417:[BP] regulation of translation	Genomic proximity	0.0437642
Alistipes_finegoldii_CAG_68	BP	GO:0006417:[BP] regulation of translation	Sequence similarity	0.561425
Alistipes_finegoldii_CAG_68	BP	GO:0006417:[BP] regulation of translation	Co-expression	0.303533
Alistipes_finegoldii_CAG_68	BP	GO:0051128:[BP] regulation of cellular component organization	Interaction	0.137849
Alistipes_finegoldii_CAG_68	BP	GO:0051128:[BP] regulation of cellular component organization	Genomic proximity	0.0186702
Alistipes_finegoldii_CAG_68	BP	GO:0051128:[BP] regulation of cellular component organization	Sequence similarity	0.705374
Alistipes_finegoldii_CAG_68	BP	GO:0051128:[BP] regulation of cellular component organization	Co-expression	0.138107
Alistipes_finegoldii_CAG_68	BP	GO:0006814:[BP] sodium ion transport	Interaction	0.0715199
Alistipes_finegoldii_CAG_68	BP	GO:0006814:[BP] sodium ion transport	Genomic proximity	0.166689
Alistipes_finegoldii_CAG_68	BP	GO:0006814:[BP] sodium ion transport	Sequence similarity	0.568006
Alistipes_finegoldii_CAG_68	BP	GO:0006814:[BP] sodium ion transport	Co-expression	0.193786
Alistipes_finegoldii_CAG_68	BP	GO:0006352:[BP] DNA-templated transcription, initiation	Interaction	0.56525
Alistipes_finegoldii_CAG_68	BP	GO:0006352:[BP] DNA-templated transcription, initiation	Genomic proximity	0.0373525
Alistipes_finegoldii_CAG_68	BP	GO:0006352:[BP] DNA-templated transcription, initiation	Sequence similarity	0.228829
Alistipes_finegoldii_CAG_68	BP	GO:0006352:[BP] DNA-templated transcription, initiation	Co-expression	0.168569
Alistipes_finegoldii_CAG_68	BP	GO:0006418:[BP] tRNA aminoacylation for protein translation	Interaction	0.0277623
Alistipes_finegoldii_CAG_68	BP	GO:0006418:[BP] tRNA aminoacylation for protein translation	Genomic proximity	0.0049739
Alistipes_finegoldii_CAG_68	BP	GO:0006418:[BP] tRNA aminoacylation for protein translation	Sequence similarity	0.438707
Alistipes_finegoldii_CAG_68	BP	GO:0006418:[BP] tRNA aminoacylation for protein translation	Co-expression	0.528557
Alistipes_finegoldii_CAG_68	BP	GO:0010629:[BP] negative regulation of gene expression	Interaction	0.131066
Alistipes_finegoldii_CAG_68	BP	GO:0010629:[BP] negative regulation of gene expression	Genomic proximity	0.0513476
Alistipes_finegoldii_CAG_68	BP	GO:0010629:[BP] negative regulation of gene expression	Sequence similarity	0.581493
Alistipes_finegoldii_CAG_68	BP	GO:0010629:[BP] negative regulation of gene expression	Co-expression	0.236093
Alistipes_finegoldii_CAG_68	BP	GO:0015074:[BP] DNA integration	Interaction	0.468312
Alistipes_finegoldii_CAG_68	BP	GO:0015074:[BP] DNA integration	Genomic proximity	0.0868648
Alistipes_finegoldii_CAG_68	BP	GO:0015074:[BP] DNA integration	Sequence similarity	0.194526
Alistipes_finegoldii_CAG_68	BP	GO:0015074:[BP] DNA integration	Co-expression	0.250297
Alistipes_finegoldii_CAG_68	BP	GO:0009063:[BP] cellular amino acid catabolic process	Interaction	0.043359
Alistipes_finegoldii_CAG_68	BP	GO:0009063:[BP] cellular amino acid catabolic process	Genomic proximity	0.0707206
Alistipes_finegoldii_CAG_68	BP	GO:0009063:[BP] cellular amino acid catabolic process	Sequence similarity	0.738554
Alistipes_finegoldii_CAG_68	BP	GO:0009063:[BP] cellular amino acid catabolic process	Co-expression	0.147366
Alistipes_finegoldii_CAG_68	BP	GO:0000160:[BP] phosphorelay signal transduction system	Interaction	0.285758
Alistipes_finegoldii_CAG_68	BP	GO:0000160:[BP] phosphorelay signal transduction system	Genomic proximity	0.0251455
Alistipes_finegoldii_CAG_68	BP	GO:0000160:[BP] phosphorelay signal transduction system	Sequence similarity	0.620178
Alistipes_finegoldii_CAG_68	BP	GO:0000160:[BP] phosphorelay signal transduction system	Co-expression	0.0689183
Alistipes_finegoldii_CAG_68	BP	GO:1901606:[BP] alpha-amino acid catabolic process	Interaction	0.0233251
Alistipes_finegoldii_CAG_68	BP	GO:1901606:[BP] alpha-amino acid catabolic process	Genomic proximity	0.0728471
Alistipes_finegoldii_CAG_68	BP	GO:1901606:[BP] alpha-amino acid catabolic process	Sequence similarity	0.716514
Alistipes_finegoldii_CAG_68	BP	GO:1901606:[BP] alpha-amino acid catabolic process	Co-expression	0.187314
Alistipes_finegoldii_CAG_68	BP	GO:0006090:[BP] pyruvate metabolic process	Interaction	0.0331181
Alistipes_finegoldii_CAG_68	BP	GO:0006090:[BP] pyruvate metabolic process	Genomic proximity	0.0475437
Alistipes_finegoldii_CAG_68	BP	GO:0006090:[BP] pyruvate metabolic process	Sequence similarity	0.695171
Alistipes_finegoldii_CAG_68	BP	GO:0006090:[BP] pyruvate metabolic process	Co-expression	0.224167
Alistipes_finegoldii_CAG_68	BP	GO:0006526:[BP] arginine biosynthetic process	Interaction	0.203577
Alistipes_finegoldii_CAG_68	BP	GO:0006526:[BP] arginine biosynthetic process	Genomic proximity	0.0608135
Alistipes_finegoldii_CAG_68	BP	GO:0006526:[BP] arginine biosynthetic process	Sequence similarity	0.497833
Alistipes_finegoldii_CAG_68	BP	GO:0006526:[BP] arginine biosynthetic process	Co-expression	0.237776
Alistipes_finegoldii_CAG_68	BP	GO:0009220:[BP] pyrimidine ribonucleotide biosynthetic process	Interaction	0.154355
Alistipes_finegoldii_CAG_68	BP	GO:0009220:[BP] pyrimidine ribonucleotide biosynthetic process	Genomic proximity	0.0511012
Alistipes_finegoldii_CAG_68	BP	GO:0009220:[BP] pyrimidine ribonucleotide biosynthetic process	Sequence similarity	0.627126
Alistipes_finegoldii_CAG_68	BP	GO:0009220:[BP] pyrimidine ribonucleotide biosynthetic process	Co-expression	0.167418
Alistipes_finegoldii_CAG_68	BP	GO:0016114:[BP] terpenoid biosynthetic process	Interaction	0.0765792
Alistipes_finegoldii_CAG_68	BP	GO:0016114:[BP] terpenoid biosynthetic process	Genomic proximity	0.182818
Alistipes_finegoldii_CAG_68	BP	GO:0016114:[BP] terpenoid biosynthetic process	Sequence similarity	0.538601
Alistipes_finegoldii_CAG_68	BP	GO:0016114:[BP] terpenoid biosynthetic process	Co-expression	0.202002
Alistipes_finegoldii_CAG_68	BP	GO:0009130:[BP] pyrimidine nucleoside monophosphate biosynthetic process	Interaction	0.126712
Alistipes_finegoldii_CAG_68	BP	GO:0009130:[BP] pyrimidine nucleoside monophosphate biosynthetic process	Genomic proximity	0.1276
Alistipes_finegoldii_CAG_68	BP	GO:0009130:[BP] pyrimidine nucleoside monophosphate biosynthetic process	Sequence similarity	0.556728
Alistipes_finegoldii_CAG_68	BP	GO:0009130:[BP] pyrimidine nucleoside monophosphate biosynthetic process	Co-expression	0.18896
Alistipes_finegoldii_CAG_68	BP	GO:0052803:[BP] imidazole-containing compound metabolic process	Interaction	0.0227381
Alistipes_finegoldii_CAG_68	BP	GO:0052803:[BP] imidazole-containing compound metabolic process	Genomic proximity	0.237857
Alistipes_finegoldii_CAG_68	BP	GO:0052803:[BP] imidazole-containing compound metabolic process	Sequence similarity	0.484345
Alistipes_finegoldii_CAG_68	BP	GO:0052803:[BP] imidazole-containing compound metabolic process	Co-expression	0.25506
Alistipes_finegoldii_CAG_68	BP	GO:0022904:[BP] respiratory electron transport chain	Interaction	0.037766
Alistipes_finegoldii_CAG_68	BP	GO:0022904:[BP] respiratory electron transport chain	Genomic proximity	0.159574
Alistipes_finegoldii_CAG_68	BP	GO:0022904:[BP] respiratory electron transport chain	Sequence similarity	0.54016
Alistipes_finegoldii_CAG_68	BP	GO:0022904:[BP] respiratory electron transport chain	Co-expression	0.2625
Alistipes_finegoldii_CAG_68	BP	GO:0009073:[BP] aromatic amino acid family biosynthetic process	Interaction	0.112347
Alistipes_finegoldii_CAG_68	BP	GO:0009073:[BP] aromatic amino acid family biosynthetic process	Genomic proximity	0.179648
Alistipes_finegoldii_CAG_68	BP	GO:0009073:[BP] aromatic amino acid family biosynthetic process	Sequence similarity	0.58673
Alistipes_finegoldii_CAG_68	BP	GO:0009073:[BP] aromatic amino acid family biosynthetic process	Co-expression	0.121275
Alistipes_finegoldii_CAG_68	BP	GO:0006545:[BP] glycine biosynthetic process	Interaction	0.0228723
Alistipes_finegoldii_CAG_68	BP	GO:0006545:[BP] glycine biosynthetic process	Genomic proximity	0.0590426
Alistipes_finegoldii_CAG_68	BP	GO:0006545:[BP] glycine biosynthetic process	Sequence similarity	0.599335
Alistipes_finegoldii_CAG_68	BP	GO:0006545:[BP] glycine biosynthetic process	Co-expression	0.31875
Alistipes_finegoldii_CAG_68	BP	GO:0006265:[BP] DNA topological change	Interaction	0.0581395
Alistipes_finegoldii_CAG_68	BP	GO:0006265:[BP] DNA topological change	Genomic proximity	0.166667
Alistipes_finegoldii_CAG_68	BP	GO:0006265:[BP] DNA topological change	Sequence similarity	0.4677
Alistipes_finegoldii_CAG_68	BP	GO:0006265:[BP] DNA topological change	Co-expression	0.307494
Alistipes_finegoldii_CAG_68	BP	GO:0019359:[BP] nicotinamide nucleotide biosynthetic process	Interaction	0.165595
Alistipes_finegoldii_CAG_68	BP	GO:0019359:[BP] nicotinamide nucleotide biosynthetic process	Genomic proximity	0.0592173
Alistipes_finegoldii_CAG_68	BP	GO:0019359:[BP] nicotinamide nucleotide biosynthetic process	Sequence similarity	0.591955
Alistipes_finegoldii_CAG_68	BP	GO:0019359:[BP] nicotinamide nucleotide biosynthetic process	Co-expression	0.183233
Alistipes_finegoldii_CAG_68	BP	GO:0006006:[BP] glucose metabolic process	Interaction	0.168605
Alistipes_finegoldii_CAG_68	BP	GO:0006006:[BP] glucose metabolic process	Genomic proximity	0.0968992
Alistipes_finegoldii_CAG_68	BP	GO:0006006:[BP] glucose metabolic process	Sequence similarity	0.465116
Alistipes_finegoldii_CAG_68	BP	GO:0006006:[BP] glucose metabolic process	Co-expression	0.26938
Alistipes_putredinis	BP	GO:0001522:[BP] pseudouridine synthesis	Interaction	0.135577
Alistipes_putredinis	BP	GO:0001522:[BP] pseudouridine synthesis	Genomic proximity	0.0914213
Alistipes_putredinis	BP	GO:0001522:[BP] pseudouridine synthesis	Sequence similarity	0.377298
Alistipes_putredinis	BP	GO:0001522:[BP] pseudouridine synthesis	Co-expression	0.395703
Alistipes_putredinis	BP	GO:0046916:[BP] cellular transition metal ion homeostasis	Interaction	0.403989
Alistipes_putredinis	BP	GO:0046916:[BP] cellular transition metal ion homeostasis	Genomic proximity	0.10133
Alistipes_putredinis	BP	GO:0046916:[BP] cellular transition metal ion homeostasis	Sequence similarity	0.245745
Alistipes_putredinis	BP	GO:0046916:[BP] cellular transition metal ion homeostasis	Co-expression	0.248936
Alistipes_putredinis	BP	GO:0006541:[BP] glutamine metabolic process	Interaction	0.237408
Alistipes_putredinis	BP	GO:0006541:[BP] glutamine metabolic process	Genomic proximity	0.0722973
Alistipes_putredinis	BP	GO:0006541:[BP] glutamine metabolic process	Sequence similarity	0.336638
Alistipes_putredinis	BP	GO:0006541:[BP] glutamine metabolic process	Co-expression	0.353657
Alistipes_putredinis	BP	GO:0009252:[BP] peptidoglycan biosynthetic process	Interaction	0.05503
Alistipes_putredinis	BP	GO:0009252:[BP] peptidoglycan biosynthetic process	Genomic proximity	0.0305106
Alistipes_putredinis	BP	GO:0009252:[BP] peptidoglycan biosynthetic process	Sequence similarity	0.348145
Alistipes_putredinis	BP	GO:0009252:[BP] peptidoglycan biosynthetic process	Co-expression	0.566314
Alistipes_putredinis	BP	GO:0042737:[BP] drug catabolic process	Interaction	0.0100421
Alistipes_putredinis	BP	GO:0042737:[BP] drug catabolic process	Genomic proximity	0.174045
Alistipes_putredinis	BP	GO:0042737:[BP] drug catabolic process	Sequence similarity	0.621386
Alistipes_putredinis	BP	GO:0042737:[BP] drug catabolic process	Co-expression	0.194526
Alistipes_putredinis	BP	GO:0006566:[BP] threonine metabolic process	Interaction	0.0900709
Alistipes_putredinis	BP	GO:0006566:[BP] threonine metabolic process	Genomic proximity	0.27234
Alistipes_putredinis	BP	GO:0006566:[BP] threonine metabolic process	Sequence similarity	0.431206
Alistipes_putredinis	BP	GO:0006566:[BP] threonine metabolic process	Co-expression	0.206383
Alistipes_putredinis	BP	GO:0006306:[BP] DNA methylation	Interaction	0.0192524
Alistipes_putredinis	BP	GO:0006306:[BP] DNA methylation	Genomic proximity	0.0759309
Alistipes_putredinis	BP	GO:0006306:[BP] DNA methylation	Sequence similarity	0.555496
Alistipes_putredinis	BP	GO:0006306:[BP] DNA methylation	Co-expression	0.34932
Alistipes_putredinis	BP	GO:0006281:[BP] DNA repair	Interaction	0.074852
Alistipes_putredinis	BP	GO:0006281:[BP] DNA repair	Genomic proximity	0.0406862
Alistipes_putredinis	BP	GO:0006281:[BP] DNA repair	Sequence similarity	0.53521
Alistipes_putredinis	BP	GO:0006281:[BP] DNA repair	Co-expression	0.349252
Alistipes_putredinis	BP	GO:0019682:[BP] glyceraldehyde-3-phosphate metabolic process	Interaction	0.0154455
Alistipes_putredinis	BP	GO:0019682:[BP] glyceraldehyde-3-phosphate metabolic process	Genomic proximity	0.0547467
Alistipes_putredinis	BP	GO:0019682:[BP] glyceraldehyde-3-phosphate metabolic process	Sequence similarity	0.615031
Alistipes_putredinis	BP	GO:0019682:[BP] glyceraldehyde-3-phosphate metabolic process	Co-expression	0.314777
Alistipes_putredinis	BP	GO:0046474:[BP] glycerophospholipid biosynthetic process	Interaction	0.177837
Alistipes_putredinis	BP	GO:0046474:[BP] glycerophospholipid biosynthetic process	Genomic proximity	0.125325
Alistipes_putredinis	BP	GO:0046474:[BP] glycerophospholipid biosynthetic process	Sequence similarity	0.354817
Alistipes_putredinis	BP	GO:0046474:[BP] glycerophospholipid biosynthetic process	Co-expression	0.342021
Alistipes_putredinis	BP	GO:0071555:[BP] cell wall organization	Interaction	0.0458136
Alistipes_putredinis	BP	GO:0071555:[BP] cell wall organization	Genomic proximity	0.0371437
Alistipes_putredinis	BP	GO:0071555:[BP] cell wall organization	Sequence similarity	0.624235
Alistipes_putredinis	BP	GO:0071555:[BP] cell wall organization	Co-expression	0.292807
Alistipes_putredinis	BP	GO:0009306:[BP] protein secretion	Interaction	0.154521
Alistipes_putredinis	BP	GO:0009306:[BP] protein secretion	Genomic proximity	0.268233
Alistipes_putredinis	BP	GO:0009306:[BP] protein secretion	Sequence similarity	0.331324
Alistipes_putredinis	BP	GO:0009306:[BP] protein secretion	Co-expression	0.245922
Alistipes_putredinis	BP	GO:1901663:[BP] quinone biosynthetic process	Interaction	0.0591755
Alistipes_putredinis	BP	GO:1901663:[BP] quinone biosynthetic process	Genomic proximity	0.103457
Alistipes_putredinis	BP	GO:1901663:[BP] quinone biosynthetic process	Sequence similarity	0.585372
Alistipes_putredinis	BP	GO:1901663:[BP] quinone biosynthetic process	Co-expression	0.251995
Alistipes_putredinis	BP	GO:0006633:[BP] fatty acid biosynthetic process	Interaction	0.035419
Alistipes_putredinis	BP	GO:0006633:[BP] fatty acid biosynthetic process	Genomic proximity	0.129629
Alistipes_putredinis	BP	GO:0006633:[BP] fatty acid biosynthetic process	Sequence similarity	0.444762
Alistipes_putredinis	BP	GO:0006633:[BP] fatty acid biosynthetic process	Co-expression	0.39019
Alistipes_putredinis	BP	GO:0009119:[BP] ribonucleoside metabolic process	Interaction	0.0898343
Alistipes_putredinis	BP	GO:0009119:[BP] ribonucleoside metabolic process	Genomic proximity	0.0396633
Alistipes_putredinis	BP	GO:0009119:[BP] ribonucleoside metabolic process	Sequence similarity	0.699844
Alistipes_putredinis	BP	GO:0009119:[BP] ribonucleoside metabolic process	Co-expression	0.170658
Alistipes_putredinis	BP	GO:0009432:[BP] SOS response	Interaction	0.0503555
Alistipes_putredinis	BP	GO:0009432:[BP] SOS response	Genomic proximity	0.125029
Alistipes_putredinis	BP	GO:0009432:[BP] SOS response	Sequence similarity	0.594392
Alistipes_putredinis	BP	GO:0009432:[BP] SOS response	Co-expression	0.230224
Alistipes_putredinis	BP	GO:0045454:[BP] cell redox homeostasis	Interaction	0.216806
Alistipes_putredinis	BP	GO:0045454:[BP] cell redox homeostasis	Genomic proximity	0.168572
Alistipes_putredinis	BP	GO:0045454:[BP] cell redox homeostasis	Sequence similarity	0.231393
Alistipes_putredinis	BP	GO:0045454:[BP] cell redox homeostasis	Co-expression	0.383229
Alistipes_putredinis	BP	GO:0006400:[BP] tRNA modification	Interaction	0.0456116
Alistipes_putredinis	BP	GO:0006400:[BP] tRNA modification	Genomic proximity	0.0541114
Alistipes_putredinis	BP	GO:0006400:[BP] tRNA modification	Sequence similarity	0.649891
Alistipes_putredinis	BP	GO:0006400:[BP] tRNA modification	Co-expression	0.250386
Alistipes_putredinis	BP	GO:0006189:[BP] 'de novo' IMP biosynthetic process	Interaction	0.01433
Alistipes_putredinis	BP	GO:0006189:[BP] 'de novo' IMP biosynthetic process	Genomic proximity	0.18054
Alistipes_putredinis	BP	GO:0006189:[BP] 'de novo' IMP biosynthetic process	Sequence similarity	0.480071
Alistipes_putredinis	BP	GO:0006189:[BP] 'de novo' IMP biosynthetic process	Co-expression	0.325059
Alistipes_putredinis	BP	GO:0008360:[BP] regulation of cell shape	Interaction	0.0488122
Alistipes_putredinis	BP	GO:0008360:[BP] regulation of cell shape	Genomic proximity	0.0247038
Alistipes_putredinis	BP	GO:0008360:[BP] regulation of cell shape	Sequence similarity	0.563861
Alistipes_putredinis	BP	GO:0008360:[BP] regulation of cell shape	Co-expression	0.362623
Alistipes_putredinis	BP	GO:0009163:[BP] nucleoside biosynthetic process	Interaction	0.0329352
Alistipes_putredinis	BP	GO:0009163:[BP] nucleoside biosynthetic process	Genomic proximity	0.0524308
Alistipes_putredinis	BP	GO:0009163:[BP] nucleoside biosynthetic process	Sequence similarity	0.68785
Alistipes_putredinis	BP	GO:0009163:[BP] nucleoside biosynthetic process	Co-expression	0.226784
Alistipes_putredinis	BP	GO:0009166:[BP] nucleotide catabolic process	Interaction	0.0863862
Alistipes_putredinis	BP	GO:0009166:[BP] nucleotide catabolic process	Genomic proximity	0.111415
Alistipes_putredinis	BP	GO:0009166:[BP] nucleotide catabolic process	Sequence similarity	0.630427
Alistipes_putredinis	BP	GO:0009166:[BP] nucleotide catabolic process	Co-expression	0.171772
Alistipes_putredinis	BP	GO:0071806:[BP] protein transmembrane transport	Interaction	0.0382092
Alistipes_putredinis	BP	GO:0071806:[BP] protein transmembrane transport	Genomic proximity	0.139229
Alistipes_putredinis	BP	GO:0071806:[BP] protein transmembrane transport	Sequence similarity	0.573493
Alistipes_putredinis	BP	GO:0071806:[BP] protein transmembrane transport	Co-expression	0.249069
Alistipes_putredinis	BP	GO:0046112:[BP] nucleobase biosynthetic process	Interaction	0.01
Alistipes_putredinis	BP	GO:0046112:[BP] nucleobase biosynthetic process	Genomic proximity	0.234286
Alistipes_putredinis	BP	GO:0046112:[BP] nucleobase biosynthetic process	Sequence similarity	0.31
Alistipes_putredinis	BP	GO:0046112:[BP] nucleobase biosynthetic process	Co-expression	0.445714
Alistipes_putredinis	BP	GO:0006206:[BP] pyrimidine nucleobase metabolic process	Interaction	0.0880319
Alistipes_putredinis	BP	GO:0006206:[BP] pyrimidine nucleobase metabolic process	Genomic proximity	0.20133
Alistipes_putredinis	BP	GO:0006206:[BP] pyrimidine nucleobase metabolic process	Sequence similarity	0.452216
Alistipes_putredinis	BP	GO:0006206:[BP] pyrimidine nucleobase metabolic process	Co-expression	0.258422
Alistipes_putredinis	BP	GO:0043094:[BP] cellular metabolic compound salvage	Interaction	0.0724586
Alistipes_putredinis	BP	GO:0043094:[BP] cellular metabolic compound salvage	Genomic proximity	0.0858895
Alistipes_putredinis	BP	GO:0043094:[BP] cellular metabolic compound salvage	Sequence similarity	0.536333
Alistipes_putredinis	BP	GO:0043094:[BP] cellular metabolic compound salvage	Co-expression	0.305319
Alistipes_putredinis	BP	GO:0009245:[BP] lipid A biosynthetic process	Interaction	0.0375769
Alistipes_putredinis	BP	GO:0009245:[BP] lipid A biosynthetic process	Genomic proximity	0.0752154
Alistipes_putredinis	BP	GO:0009245:[BP] lipid A biosynthetic process	Sequence similarity	0.55723
Alistipes_putredinis	BP	GO:0009245:[BP] lipid A biosynthetic process	Co-expression	0.329977
Alistipes_putredinis	BP	GO:0051128:[BP] regulation of cellular component organization	Interaction	0.0828231
Alistipes_putredinis	BP	GO:0051128:[BP] regulation of cellular component organization	Genomic proximity	0.0602159
Alistipes_putredinis	BP	GO:0051128:[BP] regulation of cellular component organization	Sequence similarity	0.51427
Alistipes_putredinis	BP	GO:0051128:[BP] regulation of cellular component organization	Co-expression	0.342691
Alistipes_putredinis	BP	GO:0002790:[BP] peptide secretion	Interaction	0.170745
Alistipes_putredinis	BP	GO:0002790:[BP] peptide secretion	Genomic proximity	0.146144
Alistipes_putredinis	BP	GO:0002790:[BP] peptide secretion	Sequence similarity	0.352881
Alistipes_putredinis	BP	GO:0002790:[BP] peptide secretion	Co-expression	0.33023
Alistipes_putredinis	BP	GO:0009228:[BP] thiamine biosynthetic process	Interaction	0.0595745
Alistipes_putredinis	BP	GO:0009228:[BP] thiamine biosynthetic process	Genomic proximity	0.0797872
Alistipes_putredinis	BP	GO:0009228:[BP] thiamine biosynthetic process	Sequence similarity	0.396809
Alistipes_putredinis	BP	GO:0009228:[BP] thiamine biosynthetic process	Co-expression	0.46383
Alistipes_putredinis	BP	GO:0006814:[BP] sodium ion transport	Interaction	0.0220381
Alistipes_putredinis	BP	GO:0006814:[BP] sodium ion transport	Genomic proximity	0.0345
Alistipes_putredinis	BP	GO:0006814:[BP] sodium ion transport	Sequence similarity	0.426905
Alistipes_putredinis	BP	GO:0006814:[BP] sodium ion transport	Co-expression	0.516557
Alistipes_putredinis	BP	GO:0009089:[BP] lysine biosynthetic process via diaminopimelate	Interaction	0.00375
Alistipes_putredinis	BP	GO:0009089:[BP] lysine biosynthetic process via diaminopimelate	Genomic proximity	0.157738
Alistipes_putredinis	BP	GO:0009089:[BP] lysine biosynthetic process via diaminopimelate	Sequence similarity	0.369821
Alistipes_putredinis	BP	GO:0009089:[BP] lysine biosynthetic process via diaminopimelate	Co-expression	0.46869
Alistipes_putredinis	BP	GO:0000097:[BP] sulfur amino acid biosynthetic process	Interaction	0.0503543
Alistipes_putredinis	BP	GO:0000097:[BP] sulfur amino acid biosynthetic process	Genomic proximity	0.0859412
Alistipes_putredinis	BP	GO:0000097:[BP] sulfur amino acid biosynthetic process	Sequence similarity	0.468518
Alistipes_putredinis	BP	GO:0000097:[BP] sulfur amino acid biosynthetic process	Co-expression	0.395186
Alistipes_putredinis	BP	GO:0006352:[BP] DNA-templated transcription, initiation	Interaction	0.293617
Alistipes_putredinis	BP	GO:0006352:[BP] DNA-templated transcription, initiation	Genomic proximity	0.1
Alistipes_putredinis	BP	GO:0006352:[BP] DNA-templated transcription, initiation	Sequence similarity	0.431915
Alistipes_putredinis	BP	GO:0006352:[BP] DNA-templated transcription, initiation	Co-expression	0.174468
Alistipes_putredinis	BP	GO:0006313:[BP] transposition, DNA-mediated	Interaction	0.182817
Alistipes_putredinis	BP	GO:0006313:[BP] transposition, DNA-mediated	Genomic proximity	0.155663
Alistipes_putredinis	BP	GO:0006313:[BP] transposition, DNA-mediated	Sequence similarity	0.40568
Alistipes_putredinis	BP	GO:0006313:[BP] transposition, DNA-mediated	Co-expression	0.25584
Alistipes_putredinis	BP	GO:0006418:[BP] tRNA aminoacylation for protein translation	Interaction	0.260354
Alistipes_putredinis	BP	GO:0006418:[BP] tRNA aminoacylation for protein translation	Genomic proximity	0.0109366
Alistipes_putredinis	BP	GO:0006418:[BP] tRNA aminoacylation for protein translation	Sequence similarity	0.506769
Alistipes_putredinis	BP	GO:0006418:[BP] tRNA aminoacylation for protein translation	Co-expression	0.221941
Alistipes_putredinis	BP	GO:0010629:[BP] negative regulation of gene expression	Interaction	0.193314
Alistipes_putredinis	BP	GO:0010629:[BP] negative regulation of gene expression	Genomic proximity	0.15104
Alistipes_putredinis	BP	GO:0010629:[BP] negative regulation of gene expression	Sequence similarity	0.335881
Alistipes_putredinis	BP	GO:0010629:[BP] negative regulation of gene expression	Co-expression	0.319765
Alistipes_putredinis	BP	GO:0018193:[BP] peptidyl-amino acid modification	Interaction	0.0748947
Alistipes_putredinis	BP	GO:0018193:[BP] peptidyl-amino acid modification	Genomic proximity	0.136845
Alistipes_putredinis	BP	GO:0018193:[BP] peptidyl-amino acid modification	Sequence similarity	0.523537
Alistipes_putredinis	BP	GO:0018193:[BP] peptidyl-amino acid modification	Co-expression	0.264723
Alistipes_putredinis	BP	GO:0006855:[BP] drug transmembrane transport	Interaction	0.162791
Alistipes_putredinis	BP	GO:0006855:[BP] drug transmembrane transport	Genomic proximity	0.325581
Alistipes_putredinis	BP	GO:0006855:[BP] drug transmembrane transport	Sequence similarity	0.186047
Alistipes_putredinis	BP	GO:0006855:[BP] drug transmembrane transport	Co-expression	0.325581
Alistipes_putredinis	BP	GO:0015074:[BP] DNA integration	Interaction	0.467291
Alistipes_putredinis	BP	GO:0015074:[BP] DNA integration	Genomic proximity	0.0991672
Alistipes_putredinis	BP	GO:0015074:[BP] DNA integration	Sequence similarity	0.349829
Alistipes_putredinis	BP	GO:0015074:[BP] DNA integration	Co-expression	0.0837124
Alistipes_putredinis	BP	GO:0009063:[BP] cellular amino acid catabolic process	Interaction	0.0458739
Alistipes_putredinis	BP	GO:0009063:[BP] cellular amino acid catabolic process	Genomic proximity	0.0621425
Alistipes_putredinis	BP	GO:0009063:[BP] cellular amino acid catabolic process	Sequence similarity	0.728164
Alistipes_putredinis	BP	GO:0009063:[BP] cellular amino acid catabolic process	Co-expression	0.163819
Alistipes_putredinis	BP	GO:0009266:[BP] response to temperature stimulus	Interaction	0.189355
Alistipes_putredinis	BP	GO:0009266:[BP] response to temperature stimulus	Genomic proximity	0.123559
Alistipes_putredinis	BP	GO:0009266:[BP] response to temperature stimulus	Sequence similarity	0.34895
Alistipes_putredinis	BP	GO:0009266:[BP] response to temperature stimulus	Co-expression	0.338136
Alistipes_putredinis	BP	GO:0000160:[BP] phosphorelay signal transduction system	Interaction	0.337784
Alistipes_putredinis	BP	GO:0000160:[BP] phosphorelay signal transduction system	Genomic proximity	0.023115
Alistipes_putredinis	BP	GO:0000160:[BP] phosphorelay signal transduction system	Sequence similarity	0.568993
Alistipes_putredinis	BP	GO:0000160:[BP] phosphorelay signal transduction system	Co-expression	0.0701075
Alistipes_putredinis	BP	GO:1901606:[BP] alpha-amino acid catabolic process	Interaction	0.112387
Alistipes_putredinis	BP	GO:1901606:[BP] alpha-amino acid catabolic process	Genomic proximity	0.110547
Alistipes_putredinis	BP	GO:1901606:[BP] alpha-amino acid catabolic process	Sequence similarity	0.603191
Alistipes_putredinis	BP	GO:1901606:[BP] alpha-amino acid catabolic process	Co-expression	0.173875
Alistipes_putredinis	BP	GO:0006090:[BP] pyruvate metabolic process	Interaction	0.0351921
Alistipes_putredinis	BP	GO:0006090:[BP] pyruvate metabolic process	Genomic proximity	0.0671585
Alistipes_putredinis	BP	GO:0006090:[BP] pyruvate metabolic process	Sequence similarity	0.634576
Alistipes_putredinis	BP	GO:0006090:[BP] pyruvate metabolic process	Co-expression	0.263074
Alistipes_putredinis	BP	GO:0009307:[BP] DNA restriction-modification system	Interaction	0.0748837
Alistipes_putredinis	BP	GO:0009307:[BP] DNA restriction-modification system	Genomic proximity	0.103875
Alistipes_putredinis	BP	GO:0009307:[BP] DNA restriction-modification system	Sequence similarity	0.248743
Alistipes_putredinis	BP	GO:0009307:[BP] DNA restriction-modification system	Co-expression	0.572498
Alistipes_putredinis	BP	GO:0009220:[BP] pyrimidine ribonucleotide biosynthetic process	Interaction	0.0423632
Alistipes_putredinis	BP	GO:0009220:[BP] pyrimidine ribonucleotide biosynthetic process	Genomic proximity	0.0622976
Alistipes_putredinis	BP	GO:0009220:[BP] pyrimidine ribonucleotide biosynthetic process	Sequence similarity	0.737209
Alistipes_putredinis	BP	GO:0009220:[BP] pyrimidine ribonucleotide biosynthetic process	Co-expression	0.15813
Alistipes_putredinis	BP	GO:0016114:[BP] terpenoid biosynthetic process	Interaction	0.0329991
Alistipes_putredinis	BP	GO:0016114:[BP] terpenoid biosynthetic process	Genomic proximity	0.0246444
Alistipes_putredinis	BP	GO:0016114:[BP] terpenoid biosynthetic process	Sequence similarity	0.620937
Alistipes_putredinis	BP	GO:0016114:[BP] terpenoid biosynthetic process	Co-expression	0.32142
Alistipes_putredinis	BP	GO:0015937:[BP] coenzyme A biosynthetic process	Interaction	0.126984
Alistipes_putredinis	BP	GO:0015937:[BP] coenzyme A biosynthetic process	Genomic proximity	0.237525
Alistipes_putredinis	BP	GO:0015937:[BP] coenzyme A biosynthetic process	Sequence similarity	0.500117
Alistipes_putredinis	BP	GO:0015937:[BP] coenzyme A biosynthetic process	Co-expression	0.135374
Alistipes_putredinis	BP	GO:0009130:[BP] pyrimidine nucleoside monophosphate biosynthetic process	Interaction	0.018653
Alistipes_putredinis	BP	GO:0009130:[BP] pyrimidine nucleoside monophosphate biosynthetic process	Genomic proximity	0.0274828
Alistipes_putredinis	BP	GO:0009130:[BP] pyrimidine nucleoside monophosphate biosynthetic process	Sequence similarity	0.596128
Alistipes_putredinis	BP	GO:0009130:[BP] pyrimidine nucleoside monophosphate biosynthetic process	Co-expression	0.357736
Alistipes_putredinis	BP	GO:0009226:[BP] nucleotide-sugar biosynthetic process	Interaction	0.0917827
Alistipes_putredinis	BP	GO:0009226:[BP] nucleotide-sugar biosynthetic process	Genomic proximity	0.135484
Alistipes_putredinis	BP	GO:0009226:[BP] nucleotide-sugar biosynthetic process	Sequence similarity	0.598055
Alistipes_putredinis	BP	GO:0009226:[BP] nucleotide-sugar biosynthetic process	Co-expression	0.174679
Alistipes_putredinis	BP	GO:0009423:[BP] chorismate biosynthetic process	Interaction	0.0412132
Alistipes_putredinis	BP	GO:0009423:[BP] chorismate biosynthetic process	Genomic proximity	0.136615
Alistipes_putredinis	BP	GO:0009423:[BP] chorismate biosynthetic process	Sequence similarity	0.457332
Alistipes_putredinis	BP	GO:0009423:[BP] chorismate biosynthetic process	Co-expression	0.36484
Alistipes_putredinis	BP	GO:0052803:[BP] imidazole-containing compound metabolic process	Interaction	0.0699061
Alistipes_putredinis	BP	GO:0052803:[BP] imidazole-containing compound metabolic process	Genomic proximity	0.186848
Alistipes_putredinis	BP	GO:0052803:[BP] imidazole-containing compound metabolic process	Sequence similarity	0.490703
Alistipes_putredinis	BP	GO:0052803:[BP] imidazole-containing compound metabolic process	Co-expression	0.252543
Alistipes_putredinis	BP	GO:0022904:[BP] respiratory electron transport chain	Interaction	0.0246528
Alistipes_putredinis	BP	GO:0022904:[BP] respiratory electron transport chain	Genomic proximity	0.166798
Alistipes_putredinis	BP	GO:0022904:[BP] respiratory electron transport chain	Sequence similarity	0.644378
Alistipes_putredinis	BP	GO:0022904:[BP] respiratory electron transport chain	Co-expression	0.164172
Alistipes_putredinis	BP	GO:0034613:[BP] cellular protein localization	Interaction	0.0529592
Alistipes_putredinis	BP	GO:0034613:[BP] cellular protein localization	Genomic proximity	0.0792884
Alistipes_putredinis	BP	GO:0034613:[BP] cellular protein localization	Sequence similarity	0.678957
Alistipes_putredinis	BP	GO:0034613:[BP] cellular protein localization	Co-expression	0.188795
Alistipes_putredinis	BP	GO:0009073:[BP] aromatic amino acid family biosynthetic process	Interaction	0.0270455
Alistipes_putredinis	BP	GO:0009073:[BP] aromatic amino acid family biosynthetic process	Genomic proximity	0.0648408
Alistipes_putredinis	BP	GO:0009073:[BP] aromatic amino acid family biosynthetic process	Sequence similarity	0.3807
Alistipes_putredinis	BP	GO:0009073:[BP] aromatic amino acid family biosynthetic process	Co-expression	0.527414
Alistipes_putredinis	BP	GO:0055072:[BP] iron ion homeostasis	Interaction	0.267906
Alistipes_putredinis	BP	GO:0055072:[BP] iron ion homeostasis	Genomic proximity	0.11407
Alistipes_putredinis	BP	GO:0055072:[BP] iron ion homeostasis	Sequence similarity	0.336864
Alistipes_putredinis	BP	GO:0055072:[BP] iron ion homeostasis	Co-expression	0.28116
Alistipes_putredinis	BP	GO:0006265:[BP] DNA topological change	Interaction	0.172146
Alistipes_putredinis	BP	GO:0006265:[BP] DNA topological change	Genomic proximity	0.12004
Alistipes_putredinis	BP	GO:0006265:[BP] DNA topological change	Sequence similarity	0.619894
Alistipes_putredinis	BP	GO:0006265:[BP] DNA topological change	Co-expression	0.0879204
Alistipes_putredinis	BP	GO:0019359:[BP] nicotinamide nucleotide biosynthetic process	Interaction	0.0505374
Alistipes_putredinis	BP	GO:0019359:[BP] nicotinamide nucleotide biosynthetic process	Genomic proximity	0.0739259
Alistipes_putredinis	BP	GO:0019359:[BP] nicotinamide nucleotide biosynthetic process	Sequence similarity	0.583549
Alistipes_putredinis	BP	GO:0019359:[BP] nicotinamide nucleotide biosynthetic process	Co-expression	0.291988
Alistipes_putredinis	BP	GO:0006364:[BP] rRNA processing	Interaction	0.0694547
Alistipes_putredinis	BP	GO:0006364:[BP] rRNA processing	Genomic proximity	0.0597936
Alistipes_putredinis	BP	GO:0006364:[BP] rRNA processing	Sequence similarity	0.612484
Alistipes_putredinis	BP	GO:0006364:[BP] rRNA processing	Co-expression	0.258267
Alistipes_putredinis	BP	GO:0051649:[BP] establishment of localization in cell	Interaction	0.0564243
Alistipes_putredinis	BP	GO:0051649:[BP] establishment of localization in cell	Genomic proximity	0.0303968
Alistipes_putredinis	BP	GO:0051649:[BP] establishment of localization in cell	Sequence similarity	0.638973
Alistipes_putredinis	BP	GO:0051649:[BP] establishment of localization in cell	Co-expression	0.274206
Alistipes_putredinis	BP	GO:0006006:[BP] glucose metabolic process	Interaction	0.0901681
Alistipes_putredinis	BP	GO:0006006:[BP] glucose metabolic process	Genomic proximity	0.0928641
Alistipes_putredinis	BP	GO:0006006:[BP] glucose metabolic process	Sequence similarity	0.448101
Alistipes_putredinis	BP	GO:0006006:[BP] glucose metabolic process	Co-expression	0.368867
Alistipes_shahii	BP	GO:0001522:[BP] pseudouridine synthesis	Interaction	0.237965
Alistipes_shahii	BP	GO:0001522:[BP] pseudouridine synthesis	Genomic proximity	0.0278262
Alistipes_shahii	BP	GO:0001522:[BP] pseudouridine synthesis	Sequence similarity	0.601681
Alistipes_shahii	BP	GO:0001522:[BP] pseudouridine synthesis	Co-expression	0.132527
Alistipes_shahii	BP	GO:0009252:[BP] peptidoglycan biosynthetic process	Interaction	0.0671129
Alistipes_shahii	BP	GO:0009252:[BP] peptidoglycan biosynthetic process	Genomic proximity	0.0245325
Alistipes_shahii	BP	GO:0009252:[BP] peptidoglycan biosynthetic process	Sequence similarity	0.717426
Alistipes_shahii	BP	GO:0009252:[BP] peptidoglycan biosynthetic process	Co-expression	0.190929
Alistipes_shahii	BP	GO:0009082:[BP] branched-chain amino acid biosynthetic process	Interaction	0.0198189
Alistipes_shahii	BP	GO:0009082:[BP] branched-chain amino acid biosynthetic process	Genomic proximity	0.0326175
Alistipes_shahii	BP	GO:0009082:[BP] branched-chain amino acid biosynthetic process	Sequence similarity	0.61496
Alistipes_shahii	BP	GO:0009082:[BP] branched-chain amino acid biosynthetic process	Co-expression	0.332604
Alistipes_shahii	BP	GO:0042737:[BP] drug catabolic process	Interaction	0.036976
Alistipes_shahii	BP	GO:0042737:[BP] drug catabolic process	Genomic proximity	0.116454
Alistipes_shahii	BP	GO:0042737:[BP] drug catabolic process	Sequence similarity	0.479572
Alistipes_shahii	BP	GO:0042737:[BP] drug catabolic process	Co-expression	0.366998
Alistipes_shahii	BP	GO:0006306:[BP] DNA methylation	Interaction	0.133721
Alistipes_shahii	BP	GO:0006306:[BP] DNA methylation	Genomic proximity	0.161499
Alistipes_shahii	BP	GO:0006306:[BP] DNA methylation	Sequence similarity	0.109819
Alistipes_shahii	BP	GO:0006306:[BP] DNA methylation	Co-expression	0.594961
Alistipes_shahii	BP	GO:0006281:[BP] DNA repair	Interaction	0.0247654
Alistipes_shahii	BP	GO:0006281:[BP] DNA repair	Genomic proximity	0.039027
Alistipes_shahii	BP	GO:0006281:[BP] DNA repair	Sequence similarity	0.771705
Alistipes_shahii	BP	GO:0006281:[BP] DNA repair	Co-expression	0.164502
Alistipes_shahii	BP	GO:0019682:[BP] glyceraldehyde-3-phosphate metabolic process	Interaction	0.0150209
Alistipes_shahii	BP	GO:0019682:[BP] glyceraldehyde-3-phosphate metabolic process	Genomic proximity	0.0240435
Alistipes_shahii	BP	GO:0019682:[BP] glyceraldehyde-3-phosphate metabolic process	Sequence similarity	0.752353
Alistipes_shahii	BP	GO:0019682:[BP] glyceraldehyde-3-phosphate metabolic process	Co-expression	0.208583
Alistipes_shahii	BP	GO:0046474:[BP] glycerophospholipid biosynthetic process	Interaction	0.14585
Alistipes_shahii	BP	GO:0046474:[BP] glycerophospholipid biosynthetic process	Genomic proximity	0.102709
Alistipes_shahii	BP	GO:0046474:[BP] glycerophospholipid biosynthetic process	Sequence similarity	0.335165
Alistipes_shahii	BP	GO:0046474:[BP] glycerophospholipid biosynthetic process	Co-expression	0.416276
Alistipes_shahii	BP	GO:0062197:[BP] cellular response to chemical stress	Interaction	0.09625
Alistipes_shahii	BP	GO:0062197:[BP] cellular response to chemical stress	Genomic proximity	0.208805
Alistipes_shahii	BP	GO:0062197:[BP] cellular response to chemical stress	Sequence similarity	0
Alistipes_shahii	BP	GO:0062197:[BP] cellular response to chemical stress	Co-expression	0.694945
Alistipes_shahii	BP	GO:0071555:[BP] cell wall organization	Interaction	0.0833233
Alistipes_shahii	BP	GO:0071555:[BP] cell wall organization	Genomic proximity	0.0639062
Alistipes_shahii	BP	GO:0071555:[BP] cell wall organization	Sequence similarity	0.590214
Alistipes_shahii	BP	GO:0071555:[BP] cell wall organization	Co-expression	0.262557
Alistipes_shahii	BP	GO:0009250:[BP] glucan biosynthetic process	Interaction	0.135106
Alistipes_shahii	BP	GO:0009250:[BP] glucan biosynthetic process	Genomic proximity	0.0949468
Alistipes_shahii	BP	GO:0009250:[BP] glucan biosynthetic process	Sequence similarity	0.512766
Alistipes_shahii	BP	GO:0009250:[BP] glucan biosynthetic process	Co-expression	0.257181
Alistipes_shahii	BP	GO:0009306:[BP] protein secretion	Interaction	0.0929521
Alistipes_shahii	BP	GO:0009306:[BP] protein secretion	Genomic proximity	0.18289
Alistipes_shahii	BP	GO:0009306:[BP] protein secretion	Sequence similarity	0.214096
Alistipes_shahii	BP	GO:0009306:[BP] protein secretion	Co-expression	0.510062
Alistipes_shahii	BP	GO:0009119:[BP] ribonucleoside metabolic process	Interaction	0.105416
Alistipes_shahii	BP	GO:0009119:[BP] ribonucleoside metabolic process	Genomic proximity	0.0442195
Alistipes_shahii	BP	GO:0009119:[BP] ribonucleoside metabolic process	Sequence similarity	0.674017
Alistipes_shahii	BP	GO:0009119:[BP] ribonucleoside metabolic process	Co-expression	0.176348
Alistipes_shahii	BP	GO:0009432:[BP] SOS response	Interaction	0.0970745
Alistipes_shahii	BP	GO:0009432:[BP] SOS response	Genomic proximity	0.162234
Alistipes_shahii	BP	GO:0009432:[BP] SOS response	Sequence similarity	0.45984
Alistipes_shahii	BP	GO:0009432:[BP] SOS response	Co-expression	0.280851
Alistipes_shahii	BP	GO:0045454:[BP] cell redox homeostasis	Interaction	0.253995
Alistipes_shahii	BP	GO:0045454:[BP] cell redox homeostasis	Genomic proximity	0.0697994
Alistipes_shahii	BP	GO:0045454:[BP] cell redox homeostasis	Sequence similarity	0.504266
Alistipes_shahii	BP	GO:0045454:[BP] cell redox homeostasis	Co-expression	0.171939
Alistipes_shahii	BP	GO:0006400:[BP] tRNA modification	Interaction	0.0324291
Alistipes_shahii	BP	GO:0006400:[BP] tRNA modification	Genomic proximity	0.0619718
Alistipes_shahii	BP	GO:0006400:[BP] tRNA modification	Sequence similarity	0.574763
Alistipes_shahii	BP	GO:0006400:[BP] tRNA modification	Co-expression	0.330836
Alistipes_shahii	BP	GO:0006189:[BP] 'de novo' IMP biosynthetic process	Interaction	0.0382341
Alistipes_shahii	BP	GO:0006189:[BP] 'de novo' IMP biosynthetic process	Genomic proximity	0.051618
Alistipes_shahii	BP	GO:0006189:[BP] 'de novo' IMP biosynthetic process	Sequence similarity	0.632196
Alistipes_shahii	BP	GO:0006189:[BP] 'de novo' IMP biosynthetic process	Co-expression	0.277952
Alistipes_shahii	BP	GO:0008360:[BP] regulation of cell shape	Interaction	0.108977
Alistipes_shahii	BP	GO:0008360:[BP] regulation of cell shape	Genomic proximity	0.0622648
Alistipes_shahii	BP	GO:0008360:[BP] regulation of cell shape	Sequence similarity	0.687512
Alistipes_shahii	BP	GO:0008360:[BP] regulation of cell shape	Co-expression	0.141247
Alistipes_shahii	BP	GO:0009163:[BP] nucleoside biosynthetic process	Interaction	0.0833819
Alistipes_shahii	BP	GO:0009163:[BP] nucleoside biosynthetic process	Genomic proximity	0.0822044
Alistipes_shahii	BP	GO:0009163:[BP] nucleoside biosynthetic process	Sequence similarity	0.600083
Alistipes_shahii	BP	GO:0009163:[BP] nucleoside biosynthetic process	Co-expression	0.234331
Alistipes_shahii	BP	GO:0009166:[BP] nucleotide catabolic process	Interaction	0.0449232
Alistipes_shahii	BP	GO:0009166:[BP] nucleotide catabolic process	Genomic proximity	0.0536533
Alistipes_shahii	BP	GO:0009166:[BP] nucleotide catabolic process	Sequence similarity	0.594308
Alistipes_shahii	BP	GO:0009166:[BP] nucleotide catabolic process	Co-expression	0.307115
Alistipes_shahii	BP	GO:0071806:[BP] protein transmembrane transport	Interaction	0.174419
Alistipes_shahii	BP	GO:0071806:[BP] protein transmembrane transport	Genomic proximity	0.360465
Alistipes_shahii	BP	GO:0071806:[BP] protein transmembrane transport	Sequence similarity	0.127907
Alistipes_shahii	BP	GO:0071806:[BP] protein transmembrane transport	Co-expression	0.337209
Alistipes_shahii	BP	GO:0046112:[BP] nucleobase biosynthetic process	Interaction	0.0498421
Alistipes_shahii	BP	GO:0046112:[BP] nucleobase biosynthetic process	Genomic proximity	0.051252
Alistipes_shahii	BP	GO:0046112:[BP] nucleobase biosynthetic process	Sequence similarity	0.594678
Alistipes_shahii	BP	GO:0046112:[BP] nucleobase biosynthetic process	Co-expression	0.304228
Alistipes_shahii	BP	GO:0043094:[BP] cellular metabolic compound salvage	Interaction	0.22093
Alistipes_shahii	BP	GO:0043094:[BP] cellular metabolic compound salvage	Genomic proximity	0.224806
Alistipes_shahii	BP	GO:0043094:[BP] cellular metabolic compound salvage	Sequence similarity	0.162791
Alistipes_shahii	BP	GO:0043094:[BP] cellular metabolic compound salvage	Co-expression	0.391473
Alistipes_shahii	BP	GO:0009245:[BP] lipid A biosynthetic process	Interaction	0.0969226
Alistipes_shahii	BP	GO:0009245:[BP] lipid A biosynthetic process	Genomic proximity	0.0950567
Alistipes_shahii	BP	GO:0009245:[BP] lipid A biosynthetic process	Sequence similarity	0.513949
Alistipes_shahii	BP	GO:0009245:[BP] lipid A biosynthetic process	Co-expression	0.294072
Alistipes_shahii	BP	GO:0051128:[BP] regulation of cellular component organization	Interaction	0.0709206
Alistipes_shahii	BP	GO:0051128:[BP] regulation of cellular component organization	Genomic proximity	0.0808908
Alistipes_shahii	BP	GO:0051128:[BP] regulation of cellular component organization	Sequence similarity	0.745712
Alistipes_shahii	BP	GO:0051128:[BP] regulation of cellular component organization	Co-expression	0.102477
Alistipes_shahii	BP	GO:0017001:[BP] antibiotic catabolic process	Interaction	0.174419
Alistipes_shahii	BP	GO:0017001:[BP] antibiotic catabolic process	Genomic proximity	0.186047
Alistipes_shahii	BP	GO:0017001:[BP] antibiotic catabolic process	Sequence similarity	0.267442
Alistipes_shahii	BP	GO:0017001:[BP] antibiotic catabolic process	Co-expression	0.372093
Alistipes_shahii	BP	GO:0002790:[BP] peptide secretion	Interaction	0.0210993
Alistipes_shahii	BP	GO:0002790:[BP] peptide secretion	Genomic proximity	0.255777
Alistipes_shahii	BP	GO:0002790:[BP] peptide secretion	Sequence similarity	0.526847
Alistipes_shahii	BP	GO:0002790:[BP] peptide secretion	Co-expression	0.196277
Alistipes_shahii	BP	GO:0000272:[BP] polysaccharide catabolic process	Interaction	0.0402187
Alistipes_shahii	BP	GO:0000272:[BP] polysaccharide catabolic process	Genomic proximity	0.250975
Alistipes_shahii	BP	GO:0000272:[BP] polysaccharide catabolic process	Sequence similarity	0.109929
Alistipes_shahii	BP	GO:0000272:[BP] polysaccharide catabolic process	Co-expression	0.598877
Alistipes_shahii	BP	GO:0032506:[BP] cytokinetic process	Interaction	0.050266
Alistipes_shahii	BP	GO:0032506:[BP] cytokinetic process	Genomic proximity	0.215352
Alistipes_shahii	BP	GO:0032506:[BP] cytokinetic process	Sequence similarity	0.242642
Alistipes_shahii	BP	GO:0032506:[BP] cytokinetic process	Co-expression	0.491741
Alistipes_shahii	BP	GO:0009089:[BP] lysine biosynthetic process via diaminopimelate	Interaction	0.0501908
Alistipes_shahii	BP	GO:0009089:[BP] lysine biosynthetic process via diaminopimelate	Genomic proximity	0.052063
Alistipes_shahii	BP	GO:0009089:[BP] lysine biosynthetic process via diaminopimelate	Sequence similarity	0.654629
Alistipes_shahii	BP	GO:0009089:[BP] lysine biosynthetic process via diaminopimelate	Co-expression	0.243117
Alistipes_shahii	BP	GO:0000097:[BP] sulfur amino acid biosynthetic process	Interaction	0.0781915
Alistipes_shahii	BP	GO:0000097:[BP] sulfur amino acid biosynthetic process	Genomic proximity	0.0473404
Alistipes_shahii	BP	GO:0000097:[BP] sulfur amino acid biosynthetic process	Sequence similarity	0.57766
Alistipes_shahii	BP	GO:0000097:[BP] sulfur amino acid biosynthetic process	Co-expression	0.296809
Alistipes_shahii	BP	GO:0000105:[BP] histidine biosynthetic process	Interaction	0.0358144
Alistipes_shahii	BP	GO:0000105:[BP] histidine biosynthetic process	Genomic proximity	0.06318
Alistipes_shahii	BP	GO:0000105:[BP] histidine biosynthetic process	Sequence similarity	0.77623
Alistipes_shahii	BP	GO:0000105:[BP] histidine biosynthetic process	Co-expression	0.124775
Alistipes_shahii	BP	GO:0006352:[BP] DNA-templated transcription, initiation	Interaction	0.642365
Alistipes_shahii	BP	GO:0006352:[BP] DNA-templated transcription, initiation	Genomic proximity	0.0298792
Alistipes_shahii	BP	GO:0006352:[BP] DNA-templated transcription, initiation	Sequence similarity	0.133215
Alistipes_shahii	BP	GO:0006352:[BP] DNA-templated transcription, initiation	Co-expression	0.194541
Alistipes_shahii	BP	GO:0006418:[BP] tRNA aminoacylation for protein translation	Interaction	0.038538
Alistipes_shahii	BP	GO:0006418:[BP] tRNA aminoacylation for protein translation	Genomic proximity	0.0483105
Alistipes_shahii	BP	GO:0006418:[BP] tRNA aminoacylation for protein translation	Sequence similarity	0.714501
Alistipes_shahii	BP	GO:0006418:[BP] tRNA aminoacylation for protein translation	Co-expression	0.19865
Alistipes_shahii	BP	GO:0010629:[BP] negative regulation of gene expression	Interaction	0.144917
Alistipes_shahii	BP	GO:0010629:[BP] negative regulation of gene expression	Genomic proximity	0.109828
Alistipes_shahii	BP	GO:0010629:[BP] negative regulation of gene expression	Sequence similarity	0.593592
Alistipes_shahii	BP	GO:0010629:[BP] negative regulation of gene expression	Co-expression	0.151662
Alistipes_shahii	BP	GO:0018193:[BP] peptidyl-amino acid modification	Interaction	0.0959467
Alistipes_shahii	BP	GO:0018193:[BP] peptidyl-amino acid modification	Genomic proximity	0.0439909
Alistipes_shahii	BP	GO:0018193:[BP] peptidyl-amino acid modification	Sequence similarity	0.527766
Alistipes_shahii	BP	GO:0018193:[BP] peptidyl-amino acid modification	Co-expression	0.332297
Alistipes_shahii	BP	GO:0015074:[BP] DNA integration	Interaction	0.391697
Alistipes_shahii	BP	GO:0015074:[BP] DNA integration	Genomic proximity	0.0284644
Alistipes_shahii	BP	GO:0015074:[BP] DNA integration	Sequence similarity	0.326757
Alistipes_shahii	BP	GO:0015074:[BP] DNA integration	Co-expression	0.253081
Alistipes_shahii	BP	GO:0009063:[BP] cellular amino acid catabolic process	Interaction	0.0121801
Alistipes_shahii	BP	GO:0009063:[BP] cellular amino acid catabolic process	Genomic proximity	0.0523939
Alistipes_shahii	BP	GO:0009063:[BP] cellular amino acid catabolic process	Sequence similarity	0.418076
Alistipes_shahii	BP	GO:0009063:[BP] cellular amino acid catabolic process	Co-expression	0.51735
Alistipes_shahii	BP	GO:0006270:[BP] DNA replication initiation	Interaction	0.154393
Alistipes_shahii	BP	GO:0006270:[BP] DNA replication initiation	Genomic proximity	0.231912
Alistipes_shahii	BP	GO:0006270:[BP] DNA replication initiation	Sequence similarity	0.111111
Alistipes_shahii	BP	GO:0006270:[BP] DNA replication initiation	Co-expression	0.502584
Alistipes_shahii	BP	GO:0030258:[BP] lipid modification	Interaction	0.0692209
Alistipes_shahii	BP	GO:0030258:[BP] lipid modification	Genomic proximity	0.210313
Alistipes_shahii	BP	GO:0030258:[BP] lipid modification	Sequence similarity	0.572712
Alistipes_shahii	BP	GO:0030258:[BP] lipid modification	Co-expression	0.147753
Alistipes_shahii	BP	GO:0000160:[BP] phosphorelay signal transduction system	Interaction	0.45623
Alistipes_shahii	BP	GO:0000160:[BP] phosphorelay signal transduction system	Genomic proximity	0.0345135
Alistipes_shahii	BP	GO:0000160:[BP] phosphorelay signal transduction system	Sequence similarity	0.451317
Alistipes_shahii	BP	GO:0000160:[BP] phosphorelay signal transduction system	Co-expression	0.0579396
Alistipes_shahii	BP	GO:1901606:[BP] alpha-amino acid catabolic process	Interaction	0.041695
Alistipes_shahii	BP	GO:1901606:[BP] alpha-amino acid catabolic process	Genomic proximity	0.0682459
Alistipes_shahii	BP	GO:1901606:[BP] alpha-amino acid catabolic process	Sequence similarity	0.426567
Alistipes_shahii	BP	GO:1901606:[BP] alpha-amino acid catabolic process	Co-expression	0.463492
Alistipes_shahii	BP	GO:0006090:[BP] pyruvate metabolic process	Interaction	0.0322365
Alistipes_shahii	BP	GO:0006090:[BP] pyruvate metabolic process	Genomic proximity	0.0309667
Alistipes_shahii	BP	GO:0006090:[BP] pyruvate metabolic process	Sequence similarity	0.73835
Alistipes_shahii	BP	GO:0006090:[BP] pyruvate metabolic process	Co-expression	0.198447
Alistipes_shahii	BP	GO:0006526:[BP] arginine biosynthetic process	Interaction	0.0259665
Alistipes_shahii	BP	GO:0006526:[BP] arginine biosynthetic process	Genomic proximity	0.0904592
Alistipes_shahii	BP	GO:0006526:[BP] arginine biosynthetic process	Sequence similarity	0.639951
Alistipes_shahii	BP	GO:0006526:[BP] arginine biosynthetic process	Co-expression	0.243623
Alistipes_shahii	BP	GO:0009220:[BP] pyrimidine ribonucleotide biosynthetic process	Interaction	0.051507
Alistipes_shahii	BP	GO:0009220:[BP] pyrimidine ribonucleotide biosynthetic process	Genomic proximity	0.0647706
Alistipes_shahii	BP	GO:0009220:[BP] pyrimidine ribonucleotide biosynthetic process	Sequence similarity	0.684866
Alistipes_shahii	BP	GO:0009220:[BP] pyrimidine ribonucleotide biosynthetic process	Co-expression	0.198856
Alistipes_shahii	BP	GO:0016114:[BP] terpenoid biosynthetic process	Interaction	0.0619783
Alistipes_shahii	BP	GO:0016114:[BP] terpenoid biosynthetic process	Genomic proximity	0.0454952
Alistipes_shahii	BP	GO:0016114:[BP] terpenoid biosynthetic process	Sequence similarity	0.683374
Alistipes_shahii	BP	GO:0016114:[BP] terpenoid biosynthetic process	Co-expression	0.209153
Alistipes_shahii	BP	GO:0009130:[BP] pyrimidine nucleoside monophosphate biosynthetic process	Interaction	0.0491497
Alistipes_shahii	BP	GO:0009130:[BP] pyrimidine nucleoside monophosphate biosynthetic process	Genomic proximity	0.0573567
Alistipes_shahii	BP	GO:0009130:[BP] pyrimidine nucleoside monophosphate biosynthetic process	Sequence similarity	0.691743
Alistipes_shahii	BP	GO:0009130:[BP] pyrimidine nucleoside monophosphate biosynthetic process	Co-expression	0.201751
Alistipes_shahii	BP	GO:0009226:[BP] nucleotide-sugar biosynthetic process	Interaction	0.0585106
Alistipes_shahii	BP	GO:0009226:[BP] nucleotide-sugar biosynthetic process	Genomic proximity	0.221277
Alistipes_shahii	BP	GO:0009226:[BP] nucleotide-sugar biosynthetic process	Sequence similarity	0.47234
Alistipes_shahii	BP	GO:0009226:[BP] nucleotide-sugar biosynthetic process	Co-expression	0.247872
Alistipes_shahii	BP	GO:0009423:[BP] chorismate biosynthetic process	Interaction	0.0515684
Alistipes_shahii	BP	GO:0009423:[BP] chorismate biosynthetic process	Genomic proximity	0.0922599
Alistipes_shahii	BP	GO:0009423:[BP] chorismate biosynthetic process	Sequence similarity	0.655035
Alistipes_shahii	BP	GO:0009423:[BP] chorismate biosynthetic process	Co-expression	0.201137
Alistipes_shahii	BP	GO:0052803:[BP] imidazole-containing compound metabolic process	Interaction	0.0142423
Alistipes_shahii	BP	GO:0052803:[BP] imidazole-containing compound metabolic process	Genomic proximity	0.0426099
Alistipes_shahii	BP	GO:0052803:[BP] imidazole-containing compound metabolic process	Sequence similarity	0.745925
Alistipes_shahii	BP	GO:0052803:[BP] imidazole-containing compound metabolic process	Co-expression	0.197223
Alistipes_shahii	BP	GO:0034613:[BP] cellular protein localization	Interaction	0.218662
Alistipes_shahii	BP	GO:0034613:[BP] cellular protein localization	Genomic proximity	0.123434
Alistipes_shahii	BP	GO:0034613:[BP] cellular protein localization	Sequence similarity	0.556706
Alistipes_shahii	BP	GO:0034613:[BP] cellular protein localization	Co-expression	0.101199
Alistipes_shahii	BP	GO:0009073:[BP] aromatic amino acid family biosynthetic process	Interaction	0.0225493
Alistipes_shahii	BP	GO:0009073:[BP] aromatic amino acid family biosynthetic process	Genomic proximity	0.0413288
Alistipes_shahii	BP	GO:0009073:[BP] aromatic amino acid family biosynthetic process	Sequence similarity	0.825771
Alistipes_shahii	BP	GO:0009073:[BP] aromatic amino acid family biosynthetic process	Co-expression	0.110351
Alistipes_shahii	BP	GO:0055072:[BP] iron ion homeostasis	Interaction	0.0468676
Alistipes_shahii	BP	GO:0055072:[BP] iron ion homeostasis	Genomic proximity	0.106634
Alistipes_shahii	BP	GO:0055072:[BP] iron ion homeostasis	Sequence similarity	0.545759
Alistipes_shahii	BP	GO:0055072:[BP] iron ion homeostasis	Co-expression	0.300739
Alistipes_shahii	BP	GO:0006265:[BP] DNA topological change	Interaction	0.064805
Alistipes_shahii	BP	GO:0006265:[BP] DNA topological change	Genomic proximity	0.0945479
Alistipes_shahii	BP	GO:0006265:[BP] DNA topological change	Sequence similarity	0.546897
Alistipes_shahii	BP	GO:0006265:[BP] DNA topological change	Co-expression	0.29375
Alistipes_shahii	BP	GO:0019359:[BP] nicotinamide nucleotide biosynthetic process	Interaction	0.0142774
Alistipes_shahii	BP	GO:0019359:[BP] nicotinamide nucleotide biosynthetic process	Genomic proximity	0.0102041
Alistipes_shahii	BP	GO:0019359:[BP] nicotinamide nucleotide biosynthetic process	Sequence similarity	0.581078
Alistipes_shahii	BP	GO:0019359:[BP] nicotinamide nucleotide biosynthetic process	Co-expression	0.394441
Alistipes_shahii	BP	GO:0006364:[BP] rRNA processing	Interaction	0.0303267
Alistipes_shahii	BP	GO:0006364:[BP] rRNA processing	Genomic proximity	0.0301881
Alistipes_shahii	BP	GO:0006364:[BP] rRNA processing	Sequence similarity	0.790594
Alistipes_shahii	BP	GO:0006364:[BP] rRNA processing	Co-expression	0.148891
Alistipes_shahii	BP	GO:0051649:[BP] establishment of localization in cell	Interaction	0.153001
Alistipes_shahii	BP	GO:0051649:[BP] establishment of localization in cell	Genomic proximity	0.0835569
Alistipes_shahii	BP	GO:0051649:[BP] establishment of localization in cell	Sequence similarity	0.556425
Alistipes_shahii	BP	GO:0051649:[BP] establishment of localization in cell	Co-expression	0.207017
Alistipes_shahii	BP	GO:0006006:[BP] glucose metabolic process	Interaction	0.0398757
Alistipes_shahii	BP	GO:0006006:[BP] glucose metabolic process	Genomic proximity	0.023955
Alistipes_shahii	BP	GO:0006006:[BP] glucose metabolic process	Sequence similarity	0.548935
Alistipes_shahii	BP	GO:0006006:[BP] glucose metabolic process	Co-expression	0.387234
Alistipes_sp_CAG_268	BP	GO:0001522:[BP] pseudouridine synthesis	Interaction	0.0580499
Alistipes_sp_CAG_268	BP	GO:0001522:[BP] pseudouridine synthesis	Genomic proximity	0.152324
Alistipes_sp_CAG_268	BP	GO:0001522:[BP] pseudouridine synthesis	Sequence similarity	0.534232
Alistipes_sp_CAG_268	BP	GO:0001522:[BP] pseudouridine synthesis	Co-expression	0.255394
Alistipes_sp_CAG_268	BP	GO:0046916:[BP] cellular transition metal ion homeostasis	Interaction	0.19276
Alistipes_sp_CAG_268	BP	GO:0046916:[BP] cellular transition metal ion homeostasis	Genomic proximity	0.0982912
Alistipes_sp_CAG_268	BP	GO:0046916:[BP] cellular transition metal ion homeostasis	Sequence similarity	0.602365
Alistipes_sp_CAG_268	BP	GO:0046916:[BP] cellular transition metal ion homeostasis	Co-expression	0.106584
Alistipes_sp_CAG_268	BP	GO:0006541:[BP] glutamine metabolic process	Interaction	0.145198
Alistipes_sp_CAG_268	BP	GO:0006541:[BP] glutamine metabolic process	Genomic proximity	0.120774
Alistipes_sp_CAG_268	BP	GO:0006541:[BP] glutamine metabolic process	Sequence similarity	0.607837
Alistipes_sp_CAG_268	BP	GO:0006541:[BP] glutamine metabolic process	Co-expression	0.12619
Alistipes_sp_CAG_268	BP	GO:0009252:[BP] peptidoglycan biosynthetic process	Interaction	0.0714337
Alistipes_sp_CAG_268	BP	GO:0009252:[BP] peptidoglycan biosynthetic process	Genomic proximity	0.103679
Alistipes_sp_CAG_268	BP	GO:0009252:[BP] peptidoglycan biosynthetic process	Sequence similarity	0.72044
Alistipes_sp_CAG_268	BP	GO:0009252:[BP] peptidoglycan biosynthetic process	Co-expression	0.104448
Alistipes_sp_CAG_268	BP	GO:0009082:[BP] branched-chain amino acid biosynthetic process	Interaction	0.0236952
Alistipes_sp_CAG_268	BP	GO:0009082:[BP] branched-chain amino acid biosynthetic process	Genomic proximity	0.15164
Alistipes_sp_CAG_268	BP	GO:0009082:[BP] branched-chain amino acid biosynthetic process	Sequence similarity	0.663183
Alistipes_sp_CAG_268	BP	GO:0009082:[BP] branched-chain amino acid biosynthetic process	Co-expression	0.161482
Alistipes_sp_CAG_268	BP	GO:0042737:[BP] drug catabolic process	Interaction	0.00638298
Alistipes_sp_CAG_268	BP	GO:0042737:[BP] drug catabolic process	Genomic proximity	0.0890957
Alistipes_sp_CAG_268	BP	GO:0042737:[BP] drug catabolic process	Sequence similarity	0.427128
Alistipes_sp_CAG_268	BP	GO:0042737:[BP] drug catabolic process	Co-expression	0.477394
Alistipes_sp_CAG_268	BP	GO:0006566:[BP] threonine metabolic process	Interaction	0.0492021
Alistipes_sp_CAG_268	BP	GO:0006566:[BP] threonine metabolic process	Genomic proximity	0.225
Alistipes_sp_CAG_268	BP	GO:0006566:[BP] threonine metabolic process	Sequence similarity	0.530585
Alistipes_sp_CAG_268	BP	GO:0006566:[BP] threonine metabolic process	Co-expression	0.195213
Alistipes_sp_CAG_268	BP	GO:0006281:[BP] DNA repair	Interaction	0.0245052
Alistipes_sp_CAG_268	BP	GO:0006281:[BP] DNA repair	Genomic proximity	0.0497386
Alistipes_sp_CAG_268	BP	GO:0006281:[BP] DNA repair	Sequence similarity	0.871051
Alistipes_sp_CAG_268	BP	GO:0006281:[BP] DNA repair	Co-expression	0.0547051
Alistipes_sp_CAG_268	BP	GO:0019682:[BP] glyceraldehyde-3-phosphate metabolic process	Interaction	0.0873304
Alistipes_sp_CAG_268	BP	GO:0019682:[BP] glyceraldehyde-3-phosphate metabolic process	Genomic proximity	0.108984
Alistipes_sp_CAG_268	BP	GO:0019682:[BP] glyceraldehyde-3-phosphate metabolic process	Sequence similarity	0.595377
Alistipes_sp_CAG_268	BP	GO:0019682:[BP] glyceraldehyde-3-phosphate metabolic process	Co-expression	0.208309
Alistipes_sp_CAG_268	BP	GO:0046474:[BP] glycerophospholipid biosynthetic process	Interaction	0.0682143
Alistipes_sp_CAG_268	BP	GO:0046474:[BP] glycerophospholipid biosynthetic process	Genomic proximity	0.251983
Alistipes_sp_CAG_268	BP	GO:0046474:[BP] glycerophospholipid biosynthetic process	Sequence similarity	0.271832
Alistipes_sp_CAG_268	BP	GO:0046474:[BP] glycerophospholipid biosynthetic process	Co-expression	0.407971
Alistipes_sp_CAG_268	BP	GO:0062197:[BP] cellular response to chemical stress	Interaction	0.17961
Alistipes_sp_CAG_268	BP	GO:0062197:[BP] cellular response to chemical stress	Genomic proximity	0.252586
Alistipes_sp_CAG_268	BP	GO:0062197:[BP] cellular response to chemical stress	Sequence similarity	0
Alistipes_sp_CAG_268	BP	GO:0062197:[BP] cellular response to chemical stress	Co-expression	0.567804
Alistipes_sp_CAG_268	BP	GO:0071555:[BP] cell wall organization	Interaction	0.0491263
Alistipes_sp_CAG_268	BP	GO:0071555:[BP] cell wall organization	Genomic proximity	0.0316232
Alistipes_sp_CAG_268	BP	GO:0071555:[BP] cell wall organization	Sequence similarity	0.705746
Alistipes_sp_CAG_268	BP	GO:0071555:[BP] cell wall organization	Co-expression	0.213504
Alistipes_sp_CAG_268	BP	GO:0009250:[BP] glucan biosynthetic process	Interaction	0.0930233
Alistipes_sp_CAG_268	BP	GO:0009250:[BP] glucan biosynthetic process	Genomic proximity	0.174419
Alistipes_sp_CAG_268	BP	GO:0009250:[BP] glucan biosynthetic process	Sequence similarity	0.317829
Alistipes_sp_CAG_268	BP	GO:0009250:[BP] glucan biosynthetic process	Co-expression	0.414729
Alistipes_sp_CAG_268	BP	GO:0044275:[BP] cellular carbohydrate catabolic process	Interaction	0.127907
Alistipes_sp_CAG_268	BP	GO:0044275:[BP] cellular carbohydrate catabolic process	Genomic proximity	0.127907
Alistipes_sp_CAG_268	BP	GO:0044275:[BP] cellular carbohydrate catabolic process	Sequence similarity	0.317829
Alistipes_sp_CAG_268	BP	GO:0044275:[BP] cellular carbohydrate catabolic process	Co-expression	0.426357
Alistipes_sp_CAG_268	BP	GO:0017004:[BP] cytochrome complex assembly	Interaction	0.116279
Alistipes_sp_CAG_268	BP	GO:0017004:[BP] cytochrome complex assembly	Genomic proximity	0.437984
Alistipes_sp_CAG_268	BP	GO:0017004:[BP] cytochrome complex assembly	Sequence similarity	0.155039
Alistipes_sp_CAG_268	BP	GO:0017004:[BP] cytochrome complex assembly	Co-expression	0.290698
Alistipes_sp_CAG_268	BP	GO:0006633:[BP] fatty acid biosynthetic process	Interaction	0.00655754
Alistipes_sp_CAG_268	BP	GO:0006633:[BP] fatty acid biosynthetic process	Genomic proximity	0.182758
Alistipes_sp_CAG_268	BP	GO:0006633:[BP] fatty acid biosynthetic process	Sequence similarity	0.475294
Alistipes_sp_CAG_268	BP	GO:0006633:[BP] fatty acid biosynthetic process	Co-expression	0.335391
Alistipes_sp_CAG_268	BP	GO:0009119:[BP] ribonucleoside metabolic process	Interaction	0.0234889
Alistipes_sp_CAG_268	BP	GO:0009119:[BP] ribonucleoside metabolic process	Genomic proximity	0.0415906
Alistipes_sp_CAG_268	BP	GO:0009119:[BP] ribonucleoside metabolic process	Sequence similarity	0.576491
Alistipes_sp_CAG_268	BP	GO:0009119:[BP] ribonucleoside metabolic process	Co-expression	0.358429
Alistipes_sp_CAG_268	BP	GO:0009432:[BP] SOS response	Interaction	0.0189664
Alistipes_sp_CAG_268	BP	GO:0009432:[BP] SOS response	Genomic proximity	0.117247
Alistipes_sp_CAG_268	BP	GO:0009432:[BP] SOS response	Sequence similarity	0.623692
Alistipes_sp_CAG_268	BP	GO:0009432:[BP] SOS response	Co-expression	0.240094
Alistipes_sp_CAG_268	BP	GO:0045454:[BP] cell redox homeostasis	Interaction	0.229366
Alistipes_sp_CAG_268	BP	GO:0045454:[BP] cell redox homeostasis	Genomic proximity	0.104582
Alistipes_sp_CAG_268	BP	GO:0045454:[BP] cell redox homeostasis	Sequence similarity	0.562771
Alistipes_sp_CAG_268	BP	GO:0045454:[BP] cell redox homeostasis	Co-expression	0.10328
Alistipes_sp_CAG_268	BP	GO:0006400:[BP] tRNA modification	Interaction	0.0803606
Alistipes_sp_CAG_268	BP	GO:0006400:[BP] tRNA modification	Genomic proximity	0.0588991
Alistipes_sp_CAG_268	BP	GO:0006400:[BP] tRNA modification	Sequence similarity	0.801122
Alistipes_sp_CAG_268	BP	GO:0006400:[BP] tRNA modification	Co-expression	0.0596186
Alistipes_sp_CAG_268	BP	GO:0006189:[BP] 'de novo' IMP biosynthetic process	Interaction	0.034046
Alistipes_sp_CAG_268	BP	GO:0006189:[BP] 'de novo' IMP biosynthetic process	Genomic proximity	0.0813519
Alistipes_sp_CAG_268	BP	GO:0006189:[BP] 'de novo' IMP biosynthetic process	Sequence similarity	0.757532
Alistipes_sp_CAG_268	BP	GO:0006189:[BP] 'de novo' IMP biosynthetic process	Co-expression	0.12707
Alistipes_sp_CAG_268	BP	GO:0008360:[BP] regulation of cell shape	Interaction	0.086624
Alistipes_sp_CAG_268	BP	GO:0008360:[BP] regulation of cell shape	Genomic proximity	0.0815736
Alistipes_sp_CAG_268	BP	GO:0008360:[BP] regulation of cell shape	Sequence similarity	0.73288
Alistipes_sp_CAG_268	BP	GO:0008360:[BP] regulation of cell shape	Co-expression	0.098922
Alistipes_sp_CAG_268	BP	GO:0009163:[BP] nucleoside biosynthetic process	Interaction	0.0451533
Alistipes_sp_CAG_268	BP	GO:0009163:[BP] nucleoside biosynthetic process	Genomic proximity	0.0754775
Alistipes_sp_CAG_268	BP	GO:0009163:[BP] nucleoside biosynthetic process	Sequence similarity	0.664289
Alistipes_sp_CAG_268	BP	GO:0009163:[BP] nucleoside biosynthetic process	Co-expression	0.21508
Alistipes_sp_CAG_268	BP	GO:0009166:[BP] nucleotide catabolic process	Interaction	0.08813
Alistipes_sp_CAG_268	BP	GO:0009166:[BP] nucleotide catabolic process	Genomic proximity	0.0189824
Alistipes_sp_CAG_268	BP	GO:0009166:[BP] nucleotide catabolic process	Sequence similarity	0.665694
Alistipes_sp_CAG_268	BP	GO:0009166:[BP] nucleotide catabolic process	Co-expression	0.227193
Alistipes_sp_CAG_268	BP	GO:0071806:[BP] protein transmembrane transport	Interaction	0.106915
Alistipes_sp_CAG_268	BP	GO:0071806:[BP] protein transmembrane transport	Genomic proximity	0.359929
Alistipes_sp_CAG_268	BP	GO:0071806:[BP] protein transmembrane transport	Sequence similarity	0.333688
Alistipes_sp_CAG_268	BP	GO:0071806:[BP] protein transmembrane transport	Co-expression	0.199468
Alistipes_sp_CAG_268	BP	GO:0046112:[BP] nucleobase biosynthetic process	Interaction	0.0993845
Alistipes_sp_CAG_268	BP	GO:0046112:[BP] nucleobase biosynthetic process	Genomic proximity	0.122235
Alistipes_sp_CAG_268	BP	GO:0046112:[BP] nucleobase biosynthetic process	Sequence similarity	0.585909
Alistipes_sp_CAG_268	BP	GO:0046112:[BP] nucleobase biosynthetic process	Co-expression	0.192472
Alistipes_sp_CAG_268	BP	GO:0019321:[BP] pentose metabolic process	Interaction	0.0702494
Alistipes_sp_CAG_268	BP	GO:0019321:[BP] pentose metabolic process	Genomic proximity	0.269744
Alistipes_sp_CAG_268	BP	GO:0019321:[BP] pentose metabolic process	Sequence similarity	0.280155
Alistipes_sp_CAG_268	BP	GO:0019321:[BP] pentose metabolic process	Co-expression	0.379851
Alistipes_sp_CAG_268	BP	GO:0051607:[BP] defense response to virus	Interaction	0.08224
Alistipes_sp_CAG_268	BP	GO:0051607:[BP] defense response to virus	Genomic proximity	0.116223
Alistipes_sp_CAG_268	BP	GO:0051607:[BP] defense response to virus	Sequence similarity	0.541696
[truncated: 135,701 more rows]

## Sheet: Fig3d-f
taxon	category	func	type	importance
Escherichia_coli	BP	GO:0003333:[BP] amino acid transmembrane transport	Interaction	0.092487
Escherichia_coli	BP	GO:0003333:[BP] amino acid transmembrane transport	Genomic proximity	0.0647006
Escherichia_coli	BP	GO:0003333:[BP] amino acid transmembrane transport	Sequence similarity	0.389396
Escherichia_coli	BP	GO:0003333:[BP] amino acid transmembrane transport	Co-expression	0.453416
Escherichia_coli	BP	GO:0046916:[BP] cellular transition metal ion homeostasis	Interaction	0.138488
Escherichia_coli	BP	GO:0046916:[BP] cellular transition metal ion homeostasis	Genomic proximity	0.0998744
Escherichia_coli	BP	GO:0046916:[BP] cellular transition metal ion homeostasis	Sequence similarity	0.365045
Escherichia_coli	BP	GO:0046916:[BP] cellular transition metal ion homeostasis	Co-expression	0.396592
Escherichia_coli	BP	GO:0006979:[BP] response to oxidative stress	Interaction	0.119345
Escherichia_coli	BP	GO:0006979:[BP] response to oxidative stress	Genomic proximity	0.0442757
Escherichia_coli	BP	GO:0006979:[BP] response to oxidative stress	Sequence similarity	0.313383
Escherichia_coli	BP	GO:0006979:[BP] response to oxidative stress	Co-expression	0.522996
Escherichia_coli	BP	GO:0006541:[BP] glutamine metabolic process	Interaction	0.135735
Escherichia_coli	BP	GO:0006541:[BP] glutamine metabolic process	Genomic proximity	0.0694422
Escherichia_coli	BP	GO:0006541:[BP] glutamine metabolic process	Sequence similarity	0.473087
Escherichia_coli	BP	GO:0006541:[BP] glutamine metabolic process	Co-expression	0.321735
Escherichia_coli	BP	GO:0009252:[BP] peptidoglycan biosynthetic process	Interaction	0.0602619
Escherichia_coli	BP	GO:0009252:[BP] peptidoglycan biosynthetic process	Genomic proximity	0.0333171
Escherichia_coli	BP	GO:0009252:[BP] peptidoglycan biosynthetic process	Sequence similarity	0.571281
Escherichia_coli	BP	GO:0009252:[BP] peptidoglycan biosynthetic process	Co-expression	0.33514
Escherichia_coli	BP	GO:0006281:[BP] DNA repair	Interaction	0.138039
Escherichia_coli	BP	GO:0006281:[BP] DNA repair	Genomic proximity	0.0317146
Escherichia_coli	BP	GO:0006281:[BP] DNA repair	Sequence similarity	0.525281
Escherichia_coli	BP	GO:0006281:[BP] DNA repair	Co-expression	0.304966
Escherichia_coli	BP	GO:1901700:[BP] response to oxygen-containing compound	Interaction	0.156732
Escherichia_coli	BP	GO:1901700:[BP] response to oxygen-containing compound	Genomic proximity	0.0754896
Escherichia_coli	BP	GO:1901700:[BP] response to oxygen-containing compound	Sequence similarity	0.159816
Escherichia_coli	BP	GO:1901700:[BP] response to oxygen-containing compound	Co-expression	0.607962
Escherichia_coli	BP	GO:0062197:[BP] cellular response to chemical stress	Interaction	0.189888
Escherichia_coli	BP	GO:0062197:[BP] cellular response to chemical stress	Genomic proximity	0.0750249
Escherichia_coli	BP	GO:0062197:[BP] cellular response to chemical stress	Sequence similarity	0
Escherichia_coli	BP	GO:0062197:[BP] cellular response to chemical stress	Co-expression	0.735087
Escherichia_coli	BP	GO:0009061:[BP] anaerobic respiration	Interaction	0.103812
Escherichia_coli	BP	GO:0009061:[BP] anaerobic respiration	Genomic proximity	0.0395238
Escherichia_coli	BP	GO:0009061:[BP] anaerobic respiration	Sequence similarity	0.303451
Escherichia_coli	BP	GO:0009061:[BP] anaerobic respiration	Co-expression	0.553213
Escherichia_coli	BP	GO:0098656:[BP] anion transmembrane transport	Interaction	0.0786015
Escherichia_coli	BP	GO:0098656:[BP] anion transmembrane transport	Genomic proximity	0.0447171
Escherichia_coli	BP	GO:0098656:[BP] anion transmembrane transport	Sequence similarity	0.410917
Escherichia_coli	BP	GO:0098656:[BP] anion transmembrane transport	Co-expression	0.465764
Escherichia_coli	BP	GO:0046174:[BP] polyol catabolic process	Interaction	0.0989148
Escherichia_coli	BP	GO:0046174:[BP] polyol catabolic process	Genomic proximity	0.121562
Escherichia_coli	BP	GO:0046174:[BP] polyol catabolic process	Sequence similarity	0.494087
Escherichia_coli	BP	GO:0046174:[BP] polyol catabolic process	Co-expression	0.285436
Escherichia_coli	BP	GO:0044275:[BP] cellular carbohydrate catabolic process	Interaction	0.12556
Escherichia_coli	BP	GO:0044275:[BP] cellular carbohydrate catabolic process	Genomic proximity	0.0613858
Escherichia_coli	BP	GO:0044275:[BP] cellular carbohydrate catabolic process	Sequence similarity	0.335611
Escherichia_coli	BP	GO:0044275:[BP] cellular carbohydrate catabolic process	Co-expression	0.477443
Escherichia_coli	BP	GO:0009253:[BP] peptidoglycan catabolic process	Interaction	0.160699
Escherichia_coli	BP	GO:0009253:[BP] peptidoglycan catabolic process	Genomic proximity	0.068528
Escherichia_coli	BP	GO:0009253:[BP] peptidoglycan catabolic process	Sequence similarity	0.370663
Escherichia_coli	BP	GO:0009253:[BP] peptidoglycan catabolic process	Co-expression	0.40011
Escherichia_coli	BP	GO:0009306:[BP] protein secretion	Interaction	0.0725976
Escherichia_coli	BP	GO:0009306:[BP] protein secretion	Genomic proximity	0.144794
Escherichia_coli	BP	GO:0009306:[BP] protein secretion	Sequence similarity	0.460993
Escherichia_coli	BP	GO:0009306:[BP] protein secretion	Co-expression	0.321615
Escherichia_coli	BP	GO:0045893:[BP] positive regulation of transcription, DNA-templated	Interaction	0.136809
Escherichia_coli	BP	GO:0045893:[BP] positive regulation of transcription, DNA-templated	Genomic proximity	0.0724039
Escherichia_coli	BP	GO:0045893:[BP] positive regulation of transcription, DNA-templated	Sequence similarity	0.220665
Escherichia_coli	BP	GO:0045893:[BP] positive regulation of transcription, DNA-templated	Co-expression	0.570122
Escherichia_coli	BP	GO:1901663:[BP] quinone biosynthetic process	Interaction	0.0343679
Escherichia_coli	BP	GO:1901663:[BP] quinone biosynthetic process	Genomic proximity	0.0303863
Escherichia_coli	BP	GO:1901663:[BP] quinone biosynthetic process	Sequence similarity	0.678221
Escherichia_coli	BP	GO:1901663:[BP] quinone biosynthetic process	Co-expression	0.257025
Escherichia_coli	BP	GO:0042402:[BP] cellular biogenic amine catabolic process	Interaction	0.108472
Escherichia_coli	BP	GO:0042402:[BP] cellular biogenic amine catabolic process	Genomic proximity	0.122263
Escherichia_coli	BP	GO:0042402:[BP] cellular biogenic amine catabolic process	Sequence similarity	0.225568
Escherichia_coli	BP	GO:0042402:[BP] cellular biogenic amine catabolic process	Co-expression	0.543697
Escherichia_coli	BP	GO:0006400:[BP] tRNA modification	Interaction	0.0817955
Escherichia_coli	BP	GO:0006400:[BP] tRNA modification	Genomic proximity	0.0321108
Escherichia_coli	BP	GO:0006400:[BP] tRNA modification	Sequence similarity	0.568268
Escherichia_coli	BP	GO:0006400:[BP] tRNA modification	Co-expression	0.317826
Escherichia_coli	BP	GO:0008360:[BP] regulation of cell shape	Interaction	0.0623997
Escherichia_coli	BP	GO:0008360:[BP] regulation of cell shape	Genomic proximity	0.0480613
Escherichia_coli	BP	GO:0008360:[BP] regulation of cell shape	Sequence similarity	0.572076
Escherichia_coli	BP	GO:0008360:[BP] regulation of cell shape	Co-expression	0.317463
Escherichia_coli	BP	GO:0015891:[BP] siderophore transport	Interaction	0.0295302
Escherichia_coli	BP	GO:0015891:[BP] siderophore transport	Genomic proximity	0.0539231
Escherichia_coli	BP	GO:0015891:[BP] siderophore transport	Sequence similarity	0.546884
Escherichia_coli	BP	GO:0015891:[BP] siderophore transport	Co-expression	0.369663
Escherichia_coli	BP	GO:0044403:[BP] biological process involved in symbiotic interaction	Interaction	0.20969
Escherichia_coli	BP	GO:0044403:[BP] biological process involved in symbiotic interaction	Genomic proximity	0.0390105
Escherichia_coli	BP	GO:0044403:[BP] biological process involved in symbiotic interaction	Sequence similarity	0.418659
Escherichia_coli	BP	GO:0044403:[BP] biological process involved in symbiotic interaction	Co-expression	0.33264
Escherichia_coli	BP	GO:0045892:[BP] negative regulation of transcription, DNA-templated	Interaction	0.0725746
Escherichia_coli	BP	GO:0045892:[BP] negative regulation of transcription, DNA-templated	Genomic proximity	0.0539777
Escherichia_coli	BP	GO:0045892:[BP] negative regulation of transcription, DNA-templated	Sequence similarity	0.319433
Escherichia_coli	BP	GO:0045892:[BP] negative regulation of transcription, DNA-templated	Co-expression	0.554015
Escherichia_coli	BP	GO:0071806:[BP] protein transmembrane transport	Interaction	0.0448101
Escherichia_coli	BP	GO:0071806:[BP] protein transmembrane transport	Genomic proximity	0.132539
Escherichia_coli	BP	GO:0071806:[BP] protein transmembrane transport	Sequence similarity	0.521675
Escherichia_coli	BP	GO:0071806:[BP] protein transmembrane transport	Co-expression	0.300976
Escherichia_coli	BP	GO:0071973:[BP] bacterial-type flagellum-dependent cell motility	Interaction	0.0375415
Escherichia_coli	BP	GO:0071973:[BP] bacterial-type flagellum-dependent cell motility	Genomic proximity	0.12339
Escherichia_coli	BP	GO:0071973:[BP] bacterial-type flagellum-dependent cell motility	Sequence similarity	0.572464
Escherichia_coli	BP	GO:0071973:[BP] bacterial-type flagellum-dependent cell motility	Co-expression	0.266604
Escherichia_coli	BP	GO:0006101:[BP] citrate metabolic process	Interaction	0.312834
Escherichia_coli	BP	GO:0006101:[BP] citrate metabolic process	Genomic proximity	0.0672899
Escherichia_coli	BP	GO:0006101:[BP] citrate metabolic process	Sequence similarity	0.424526
Escherichia_coli	BP	GO:0006101:[BP] citrate metabolic process	Co-expression	0.19535
Escherichia_coli	BP	GO:0065009:[BP] regulation of molecular function	Interaction	0.0595982
Escherichia_coli	BP	GO:0065009:[BP] regulation of molecular function	Genomic proximity	0.10424
Escherichia_coli	BP	GO:0065009:[BP] regulation of molecular function	Sequence similarity	0.194696
Escherichia_coli	BP	GO:0065009:[BP] regulation of molecular function	Co-expression	0.641465
Escherichia_coli	BP	GO:0019058:[BP] viral life cycle	Interaction	0.236837
Escherichia_coli	BP	GO:0019058:[BP] viral life cycle	Genomic proximity	0.0376714
Escherichia_coli	BP	GO:0019058:[BP] viral life cycle	Sequence similarity	0.48952
Escherichia_coli	BP	GO:0019058:[BP] viral life cycle	Co-expression	0.235972
Escherichia_coli	BP	GO:0061077:[BP] chaperone-mediated protein folding	Interaction	0.0339824
Escherichia_coli	BP	GO:0061077:[BP] chaperone-mediated protein folding	Genomic proximity	0.03211
Escherichia_coli	BP	GO:0061077:[BP] chaperone-mediated protein folding	Sequence similarity	0.576632
Escherichia_coli	BP	GO:0061077:[BP] chaperone-mediated protein folding	Co-expression	0.357276
Escherichia_coli	BP	GO:0051128:[BP] regulation of cellular component organization	Interaction	0.0944997
Escherichia_coli	BP	GO:0051128:[BP] regulation of cellular component organization	Genomic proximity	0.0695542
Escherichia_coli	BP	GO:0051128:[BP] regulation of cellular component organization	Sequence similarity	0.53267
Escherichia_coli	BP	GO:0051128:[BP] regulation of cellular component organization	Co-expression	0.303276
Escherichia_coli	BP	GO:0000272:[BP] polysaccharide catabolic process	Interaction	0.115728
Escherichia_coli	BP	GO:0000272:[BP] polysaccharide catabolic process	Genomic proximity	0.04758
Escherichia_coli	BP	GO:0000272:[BP] polysaccharide catabolic process	Sequence similarity	0.477577
Escherichia_coli	BP	GO:0000272:[BP] polysaccharide catabolic process	Co-expression	0.359115
Escherichia_coli	BP	GO:0032506:[BP] cytokinetic process	Interaction	0.0256673
Escherichia_coli	BP	GO:0032506:[BP] cytokinetic process	Genomic proximity	0.0151541
Escherichia_coli	BP	GO:0032506:[BP] cytokinetic process	Sequence similarity	0.772284
Escherichia_coli	BP	GO:0032506:[BP] cytokinetic process	Co-expression	0.186894
Escherichia_coli	BP	GO:0000097:[BP] sulfur amino acid biosynthetic process	Interaction	0.140372
Escherichia_coli	BP	GO:0000097:[BP] sulfur amino acid biosynthetic process	Genomic proximity	0.0718193
Escherichia_coli	BP	GO:0000097:[BP] sulfur amino acid biosynthetic process	Sequence similarity	0.558608
Escherichia_coli	BP	GO:0000097:[BP] sulfur amino acid biosynthetic process	Co-expression	0.229201
Escherichia_coli	BP	GO:1901617:[BP] organic hydroxy compound biosynthetic process	Interaction	0.0962092
Escherichia_coli	BP	GO:1901617:[BP] organic hydroxy compound biosynthetic process	Genomic proximity	0.0769131
Escherichia_coli	BP	GO:1901617:[BP] organic hydroxy compound biosynthetic process	Sequence similarity	0.49069
Escherichia_coli	BP	GO:1901617:[BP] organic hydroxy compound biosynthetic process	Co-expression	0.336188
Escherichia_coli	BP	GO:0032879:[BP] regulation of localization	Interaction	0.0669275
Escherichia_coli	BP	GO:0032879:[BP] regulation of localization	Genomic proximity	0.0645319
Escherichia_coli	BP	GO:0032879:[BP] regulation of localization	Sequence similarity	0.230723
Escherichia_coli	BP	GO:0032879:[BP] regulation of localization	Co-expression	0.637818
Escherichia_coli	BP	GO:0010629:[BP] negative regulation of gene expression	Interaction	0.0722161
Escherichia_coli	BP	GO:0010629:[BP] negative regulation of gene expression	Genomic proximity	0.052009
Escherichia_coli	BP	GO:0010629:[BP] negative regulation of gene expression	Sequence similarity	0.316069
Escherichia_coli	BP	GO:0010629:[BP] negative regulation of gene expression	Co-expression	0.559706
Escherichia_coli	BP	GO:0018193:[BP] peptidyl-amino acid modification	Interaction	0.0978469
Escherichia_coli	BP	GO:0018193:[BP] peptidyl-amino acid modification	Genomic proximity	0.0417102
Escherichia_coli	BP	GO:0018193:[BP] peptidyl-amino acid modification	Sequence similarity	0.110494
Escherichia_coli	BP	GO:0018193:[BP] peptidyl-amino acid modification	Co-expression	0.749949
Escherichia_coli	BP	GO:0009297:[BP] pilus assembly	Interaction	0.0342199
Escherichia_coli	BP	GO:0009297:[BP] pilus assembly	Genomic proximity	0.0357914
Escherichia_coli	BP	GO:0009297:[BP] pilus assembly	Sequence similarity	0.49128
Escherichia_coli	BP	GO:0009297:[BP] pilus assembly	Co-expression	0.438708
Escherichia_coli	BP	GO:0009063:[BP] cellular amino acid catabolic process	Interaction	0.119426
Escherichia_coli	BP	GO:0009063:[BP] cellular amino acid catabolic process	Genomic proximity	0.0627288
Escherichia_coli	BP	GO:0009063:[BP] cellular amino acid catabolic process	Sequence similarity	0.357985
Escherichia_coli	BP	GO:0009063:[BP] cellular amino acid catabolic process	Co-expression	0.45986
Escherichia_coli	BP	GO:0006270:[BP] DNA replication initiation	Interaction	0.0432725
Escherichia_coli	BP	GO:0006270:[BP] DNA replication initiation	Genomic proximity	0.0492512
Escherichia_coli	BP	GO:0006270:[BP] DNA replication initiation	Sequence similarity	0.609508
Escherichia_coli	BP	GO:0006270:[BP] DNA replication initiation	Co-expression	0.297968
Escherichia_coli	BP	GO:0072348:[BP] sulfur compound transport	Interaction	0.182403
Escherichia_coli	BP	GO:0072348:[BP] sulfur compound transport	Genomic proximity	0.0800347
Escherichia_coli	BP	GO:0072348:[BP] sulfur compound transport	Sequence similarity	0.237595
Escherichia_coli	BP	GO:0072348:[BP] sulfur compound transport	Co-expression	0.499967
Escherichia_coli	BP	GO:0051260:[BP] protein homooligomerization	Interaction	0.0480701
Escherichia_coli	BP	GO:0051260:[BP] protein homooligomerization	Genomic proximity	0.0486095
Escherichia_coli	BP	GO:0051260:[BP] protein homooligomerization	Sequence similarity	0.0222135
Escherichia_coli	BP	GO:0051260:[BP] protein homooligomerization	Co-expression	0.881107
Escherichia_coli	BP	GO:0009266:[BP] response to temperature stimulus	Interaction	0.101586
Escherichia_coli	BP	GO:0009266:[BP] response to temperature stimulus	Genomic proximity	0.0635736
Escherichia_coli	BP	GO:0009266:[BP] response to temperature stimulus	Sequence similarity	0.248688
Escherichia_coli	BP	GO:0009266:[BP] response to temperature stimulus	Co-expression	0.586152
Escherichia_coli	BP	GO:0000160:[BP] phosphorelay signal transduction system	Interaction	0.651365
Escherichia_coli	BP	GO:0000160:[BP] phosphorelay signal transduction system	Genomic proximity	0.012763
Escherichia_coli	BP	GO:0000160:[BP] phosphorelay signal transduction system	Sequence similarity	0.297146
Escherichia_coli	BP	GO:0000160:[BP] phosphorelay signal transduction system	Co-expression	0.0387266
Escherichia_coli	BP	GO:0098754:[BP] detoxification	Interaction	0.235863
Escherichia_coli	BP	GO:0098754:[BP] detoxification	Genomic proximity	0.0756765
Escherichia_coli	BP	GO:0098754:[BP] detoxification	Sequence similarity	0.259059
Escherichia_coli	BP	GO:0098754:[BP] detoxification	Co-expression	0.429402
Escherichia_coli	BP	GO:1901606:[BP] alpha-amino acid catabolic process	Interaction	0.0969449
Escherichia_coli	BP	GO:1901606:[BP] alpha-amino acid catabolic process	Genomic proximity	0.098067
Escherichia_coli	BP	GO:1901606:[BP] alpha-amino acid catabolic process	Sequence similarity	0.44802
Escherichia_coli	BP	GO:1901606:[BP] alpha-amino acid catabolic process	Co-expression	0.356968
Escherichia_coli	BP	GO:0006090:[BP] pyruvate metabolic process	Interaction	0.0870134
Escherichia_coli	BP	GO:0006090:[BP] pyruvate metabolic process	Genomic proximity	0.0415574
Escherichia_coli	BP	GO:0006090:[BP] pyruvate metabolic process	Sequence similarity	0.509572
Escherichia_coli	BP	GO:0006090:[BP] pyruvate metabolic process	Co-expression	0.361857
Escherichia_coli	BP	GO:0009314:[BP] response to radiation	Interaction	0.0660291
Escherichia_coli	BP	GO:0009314:[BP] response to radiation	Genomic proximity	0.0458372
Escherichia_coli	BP	GO:0009314:[BP] response to radiation	Sequence similarity	0.103771
Escherichia_coli	BP	GO:0009314:[BP] response to radiation	Co-expression	0.784363
Escherichia_coli	BP	GO:0010038:[BP] response to metal ion	Interaction	0.194149
Escherichia_coli	BP	GO:0010038:[BP] response to metal ion	Genomic proximity	0.0858994
Escherichia_coli	BP	GO:0010038:[BP] response to metal ion	Sequence similarity	0.285283
Escherichia_coli	BP	GO:0010038:[BP] response to metal ion	Co-expression	0.434669
Escherichia_coli	BP	GO:0009307:[BP] DNA restriction-modification system	Interaction	0.137304
Escherichia_coli	BP	GO:0009307:[BP] DNA restriction-modification system	Genomic proximity	0.0979355
Escherichia_coli	BP	GO:0009307:[BP] DNA restriction-modification system	Sequence similarity	0.296831
Escherichia_coli	BP	GO:0009307:[BP] DNA restriction-modification system	Co-expression	0.46793
Escherichia_coli	BP	GO:0006935:[BP] chemotaxis	Interaction	0.0859044
Escherichia_coli	BP	GO:0006935:[BP] chemotaxis	Genomic proximity	0.0726217
Escherichia_coli	BP	GO:0006935:[BP] chemotaxis	Sequence similarity	0.286697
Escherichia_coli	BP	GO:0006935:[BP] chemotaxis	Co-expression	0.554777
Escherichia_coli	BP	GO:0009244:[BP] lipopolysaccharide core region biosynthetic process	Interaction	0.0971644
Escherichia_coli	BP	GO:0009244:[BP] lipopolysaccharide core region biosynthetic process	Genomic proximity	0.242119
Escherichia_coli	BP	GO:0009244:[BP] lipopolysaccharide core region biosynthetic process	Sequence similarity	0.223136
Escherichia_coli	BP	GO:0009244:[BP] lipopolysaccharide core region biosynthetic process	Co-expression	0.437581
Escherichia_coli	BP	GO:0022904:[BP] respiratory electron transport chain	Interaction	0.0573993
Escherichia_coli	BP	GO:0022904:[BP] respiratory electron transport chain	Genomic proximity	0.0177727
Escherichia_coli	BP	GO:0022904:[BP] respiratory electron transport chain	Sequence similarity	0.759723
Escherichia_coli	BP	GO:0022904:[BP] respiratory electron transport chain	Co-expression	0.165105
Escherichia_coli	BP	GO:0019320:[BP] hexose catabolic process	Interaction	0.178994
Escherichia_coli	BP	GO:0019320:[BP] hexose catabolic process	Genomic proximity	0.148261
Escherichia_coli	BP	GO:0019320:[BP] hexose catabolic process	Sequence similarity	0.324305
Escherichia_coli	BP	GO:0019320:[BP] hexose catabolic process	Co-expression	0.348441
Escherichia_coli	BP	GO:0034613:[BP] cellular protein localization	Interaction	0.0285079
Escherichia_coli	BP	GO:0034613:[BP] cellular protein localization	Genomic proximity	0.0175687
Escherichia_coli	BP	GO:0034613:[BP] cellular protein localization	Sequence similarity	0.677153
Escherichia_coli	BP	GO:0034613:[BP] cellular protein localization	Co-expression	0.27677
Escherichia_coli	BP	GO:0044781:[BP] bacterial-type flagellum organization	Interaction	0.0151634
Escherichia_coli	BP	GO:0044781:[BP] bacterial-type flagellum organization	Genomic proximity	0.164406
Escherichia_coli	BP	GO:0044781:[BP] bacterial-type flagellum organization	Sequence similarity	0.469137
Escherichia_coli	BP	GO:0044781:[BP] bacterial-type flagellum organization	Co-expression	0.351294
Escherichia_coli	BP	GO:0055072:[BP] iron ion homeostasis	Interaction	0.104705
Escherichia_coli	BP	GO:0055072:[BP] iron ion homeostasis	Genomic proximity	0.0642349
Escherichia_coli	BP	GO:0055072:[BP] iron ion homeostasis	Sequence similarity	0.273705
Escherichia_coli	BP	GO:0055072:[BP] iron ion homeostasis	Co-expression	0.557356
Escherichia_coli	BP	GO:0046777:[BP] protein autophosphorylation	Interaction	0.45051
Escherichia_coli	BP	GO:0046777:[BP] protein autophosphorylation	Genomic proximity	0.035332
Escherichia_coli	BP	GO:0046777:[BP] protein autophosphorylation	Sequence similarity	0.0877844
Escherichia_coli	BP	GO:0046777:[BP] protein autophosphorylation	Co-expression	0.426374
Escherichia_coli	BP	GO:0034219:[BP] carbohydrate transmembrane transport	Interaction	0.12541
Escherichia_coli	BP	GO:0034219:[BP] carbohydrate transmembrane transport	Genomic proximity	0.0651088
Escherichia_coli	BP	GO:0034219:[BP] carbohydrate transmembrane transport	Sequence similarity	0.298448
Escherichia_coli	BP	GO:0034219:[BP] carbohydrate transmembrane transport	Co-expression	0.511034
Escherichia_coli	BP	GO:0006071:[BP] glycerol metabolic process	Interaction	0.150421
Escherichia_coli	BP	GO:0006071:[BP] glycerol metabolic process	Genomic proximity	0.0853381
Escherichia_coli	BP	GO:0006071:[BP] glycerol metabolic process	Sequence similarity	0.363295
Escherichia_coli	BP	GO:0006071:[BP] glycerol metabolic process	Co-expression	0.400945
Escherichia_coli	BP	GO:0010033:[BP] response to organic substance	Interaction	0.131767
Escherichia_coli	BP	GO:0010033:[BP] response to organic substance	Genomic proximity	0.0736483
Escherichia_coli	BP	GO:0010033:[BP] response to organic substance	Sequence similarity	0.225965
Escherichia_coli	BP	GO:0010033:[BP] response to organic substance	Co-expression	0.56862
Escherichia_coli	BP	GO:0006265:[BP] DNA topological change	Interaction	0.326335
Escherichia_coli	BP	GO:0006265:[BP] DNA topological change	Genomic proximity	0.0182585
Escherichia_coli	BP	GO:0006265:[BP] DNA topological change	Sequence similarity	0.558435
Escherichia_coli	BP	GO:0006265:[BP] DNA topological change	Co-expression	0.0969715
Escherichia_coli	BP	GO:0006364:[BP] rRNA processing	Interaction	0.0803624
Escherichia_coli	BP	GO:0006364:[BP] rRNA processing	Genomic proximity	0.0513242
Escherichia_coli	BP	GO:0006364:[BP] rRNA processing	Sequence similarity	0.488513
Escherichia_coli	BP	GO:0006364:[BP] rRNA processing	Co-expression	0.379801
Escherichia_coli	BP	GO:0051649:[BP] establishment of localization in cell	Interaction	0.0604565
Escherichia_coli	BP	GO:0051649:[BP] establishment of localization in cell	Genomic proximity	0.049895
Escherichia_coli	BP	GO:0051649:[BP] establishment of localization in cell	Sequence similarity	0.34096
Escherichia_coli	BP	GO:0051649:[BP] establishment of localization in cell	Co-expression	0.548688
Escherichia_coli	BP	GO:0006006:[BP] glucose metabolic process	Interaction	0.124488
Escherichia_coli	BP	GO:0006006:[BP] glucose metabolic process	Genomic proximity	0.0152059
Escherichia_coli	BP	GO:0006006:[BP] glucose metabolic process	Sequence similarity	0.496016
Escherichia_coli	BP	GO:0006006:[BP] glucose metabolic process	Co-expression	0.36429
Escherichia_coli	BP	GO:0046677:[BP] response to antibiotic	Interaction	0.0885103
Escherichia_coli	BP	GO:0046677:[BP] response to antibiotic	Genomic proximity	0.0876776
Escherichia_coli	BP	GO:0046677:[BP] response to antibiotic	Sequence similarity	0.228091
Escherichia_coli	BP	GO:0046677:[BP] response to antibiotic	Co-expression	0.595721
