# Supplementary material for: Predicting functions of uncharacterized gene products from microbial communities
Source: Nat Biotechnol. 2025 Oct 15;44(7):1126–41. doi: 10.1038/s41587-025-02813-7 (PMC13368603; doi:10.1038/s41587-025-02813-7)
Supplement: Supplementary file 7 — Values of bar plots and point plots. [file 41587_2025_2813_MOESM7_ESM.xlsx]

## Sheet: Fig4a
taxon	type	counts	total	percentage
Akkermansia muciniphila	no_ann	1514	3751	40.3626
Akkermansia muciniphila	preserved_ann	104	3751	2.77259
Akkermansia muciniphila	amp_ann_default	108	3751	2.87923
Akkermansia muciniphila	new_ann_default	1451	3751	38.683
Akkermansia muciniphila	amp_ann_stringent	135	3751	3.59904
Akkermansia muciniphila	new_ann_stringent	439	3751	11.7035
Akkermansia sp KLE1798	no_ann	800	1938	41.2797
Akkermansia sp KLE1798	preserved_ann	93	1938	4.79876
Akkermansia sp KLE1798	amp_ann_default	98	1938	5.05676
Akkermansia sp KLE1798	new_ann_default	655	1938	33.7977
Akkermansia sp KLE1798	amp_ann_stringent	72	1938	3.71517
Akkermansia sp KLE1798	new_ann_stringent	220	1938	11.3519
Alistipes putredinis	no_ann	1345	3156	42.6172
Alistipes putredinis	preserved_ann	129	3156	4.08745
Alistipes putredinis	amp_ann_default	142	3156	4.49937
Alistipes putredinis	new_ann_default	1135	3156	35.9632
Alistipes putredinis	amp_ann_stringent	39	3156	1.23574
Alistipes putredinis	new_ann_stringent	366	3156	11.597
Bacteroides fragilis	no_ann	3931	9750	40.3179
Bacteroides fragilis	preserved_ann	305	9750	3.12821
Bacteroides fragilis	amp_ann_default	281	9750	2.88205
Bacteroides fragilis	new_ann_default	3013	9750	30.9026
Bacteroides fragilis	amp_ann_stringent	156	9750	1.6
Bacteroides fragilis	new_ann_stringent	2064	9750	21.1692
Bacteroides massiliensis	no_ann	2003	2771	72.2844
Bacteroides massiliensis	preserved_ann	223	2771	8.04764
Bacteroides massiliensis	amp_ann_default	8	2771	0.288704
Bacteroides massiliensis	new_ann_default	133	2771	4.79971
Bacteroides massiliensis	amp_ann_stringent	32	2771	1.15482
Bacteroides massiliensis	new_ann_stringent	372	2771	13.4248
Bacteroides thetaiotaomicron	no_ann	1591	6791	23.4281
Bacteroides thetaiotaomicron	preserved_ann	81	6791	1.19276
Bacteroides thetaiotaomicron	amp_ann_default	118	6791	1.73759
Bacteroides thetaiotaomicron	new_ann_default	2038	6791	30.0103
Bacteroides thetaiotaomicron	amp_ann_stringent	376	6791	5.53674
Bacteroides thetaiotaomicron	new_ann_stringent	2587	6791	38.0945
Barnesiella intestinihominis	no_ann	1712	2615	65.4685
Barnesiella intestinihominis	preserved_ann	298	2615	11.3958
Barnesiella intestinihominis	amp_ann_default	55	2615	2.10325
Barnesiella intestinihominis	new_ann_default	261	2615	9.98088
Barnesiella intestinihominis	amp_ann_stringent	16	2615	0.611855
Barnesiella intestinihominis	new_ann_stringent	273	2615	10.4398
Dialister invisus	no_ann	817	1544	52.9145
Dialister invisus	preserved_ann	122	1544	7.90155
Dialister invisus	amp_ann_default	78	1544	5.05181
Dialister invisus	new_ann_default	381	1544	24.6762
Dialister invisus	amp_ann_stringent	24	1544	1.5544
Dialister invisus	new_ann_stringent	122	1544	7.90155
Escherichia coli	no_ann	634	12597	5.03294
Escherichia coli	preserved_ann	139	12597	1.10344
Escherichia coli	amp_ann_default	428	12597	3.39763
Escherichia coli	new_ann_default	2095	12597	16.6309
Escherichia coli	amp_ann_stringent	2300	12597	18.2583
Escherichia coli	new_ann_stringent	7001	12597	55.5767
Eubacterium rectale	no_ann	2521	5989	42.0938
Eubacterium rectale	preserved_ann	196	5989	3.27267
Eubacterium rectale	amp_ann_default	173	5989	2.88863
Eubacterium rectale	new_ann_default	2509	5989	41.8935
Eubacterium rectale	amp_ann_stringent	37	5989	0.617799
Eubacterium rectale	new_ann_stringent	553	5989	9.23359
Eubacterium siraeum	no_ann	1307	3144	41.5712
Eubacterium siraeum	preserved_ann	207	3144	6.58397
Eubacterium siraeum	amp_ann_default	137	3144	4.35751
Eubacterium siraeum	new_ann_default	1093	3144	34.7646
Eubacterium siraeum	amp_ann_stringent	91	3144	2.8944
Eubacterium siraeum	new_ann_stringent	309	3144	9.82824
Eubacterium sp CAG 38	no_ann	663	2232	29.7043
Eubacterium sp CAG 38	preserved_ann	165	2232	7.39247
Eubacterium sp CAG 38	amp_ann_default	179	2232	8.01971
Eubacterium sp CAG 38	new_ann_default	806	2232	36.1111
Eubacterium sp CAG 38	amp_ann_stringent	96	2232	4.30108
Eubacterium sp CAG 38	new_ann_stringent	323	2232	14.4713
Faecalibacterium prausnitzii	no_ann	15199	21358	71.163
Faecalibacterium prausnitzii	preserved_ann	1345	21358	6.29741
Faecalibacterium prausnitzii	amp_ann_default	387	21358	1.81197
Faecalibacterium prausnitzii	new_ann_default	3195	21358	14.9593
Faecalibacterium prausnitzii	amp_ann_stringent	43	21358	0.20133
Faecalibacterium prausnitzii	new_ann_stringent	1189	21358	5.567
Firmicutes bacterium CAG 124	no_ann	1290	3492	36.9416
Firmicutes bacterium CAG 124	preserved_ann	85	3492	2.43414
Firmicutes bacterium CAG 124	amp_ann_default	52	3492	1.48912
Firmicutes bacterium CAG 124	new_ann_default	494	3492	14.1466
Firmicutes bacterium CAG 124	amp_ann_stringent	213	3492	6.09966
Firmicutes bacterium CAG 124	new_ann_stringent	1358	3492	38.8889
Firmicutes bacterium CAG 129	no_ann	973	1957	49.719
Firmicutes bacterium CAG 129	preserved_ann	132	1957	6.74502
Firmicutes bacterium CAG 129	amp_ann_default	112	1957	5.72305
Firmicutes bacterium CAG 129	new_ann_default	589	1957	30.0971
Firmicutes bacterium CAG 129	amp_ann_stringent	22	1957	1.12417
Firmicutes bacterium CAG 129	new_ann_stringent	129	1957	6.59172
Firmicutes bacterium CAG 24	no_ann	1129	2427	46.5183
Firmicutes bacterium CAG 24	preserved_ann	206	2427	8.48785
Firmicutes bacterium CAG 24	amp_ann_default	164	2427	6.75731
Firmicutes bacterium CAG 24	new_ann_default	890	2427	36.6708
Firmicutes bacterium CAG 24	amp_ann_stringent	7	2427	0.288422
Firmicutes bacterium CAG 24	new_ann_stringent	31	2427	1.2773
Flavonifractor plautii	no_ann	1374	6930	19.8268
Flavonifractor plautii	preserved_ann	257	6930	3.70851
Flavonifractor plautii	amp_ann_default	318	6930	4.58874
Flavonifractor plautii	new_ann_default	2321	6930	33.4921
Flavonifractor plautii	amp_ann_stringent	405	6930	5.84416
Flavonifractor plautii	new_ann_stringent	2255	6930	32.5397
Hungatella hathewayi	no_ann	3896	8884	43.8541
Hungatella hathewayi	preserved_ann	422	8884	4.75011
Hungatella hathewayi	amp_ann_default	441	8884	4.96398
Hungatella hathewayi	new_ann_default	3304	8884	37.1905
Hungatella hathewayi	amp_ann_stringent	67	8884	0.754165
Hungatella hathewayi	new_ann_stringent	754	8884	8.48717
Oscillibacter sp KLE 1745	no_ann	2672	4569	58.4811
Oscillibacter sp KLE 1745	preserved_ann	248	4569	5.42788
Oscillibacter sp KLE 1745	amp_ann_default	198	4569	4.33355
Oscillibacter sp KLE 1745	new_ann_default	1270	4569	27.796
Oscillibacter sp KLE 1745	amp_ann_stringent	20	4569	0.437733
Oscillibacter sp KLE 1745	new_ann_stringent	161	4569	3.52375
Phascolarctobacterium sp CAG 207	no_ann	1038	2135	48.6183
Phascolarctobacterium sp CAG 207	preserved_ann	190	2135	8.8993
Phascolarctobacterium sp CAG 207	amp_ann_default	159	2135	7.44731
Phascolarctobacterium sp CAG 207	new_ann_default	554	2135	25.9485
Phascolarctobacterium sp CAG 207	amp_ann_stringent	39	2135	1.8267
Phascolarctobacterium sp CAG 207	new_ann_stringent	155	2135	7.25995
Pseudoflavonifractor sp An184	no_ann	1220	2127	57.3578
Pseudoflavonifractor sp An184	preserved_ann	213	2127	10.0141
Pseudoflavonifractor sp An184	amp_ann_default	78	2127	3.66714
Pseudoflavonifractor sp An184	new_ann_default	373	2127	17.5364
Pseudoflavonifractor sp An184	amp_ann_stringent	34	2127	1.5985
Pseudoflavonifractor sp An184	new_ann_stringent	209	2127	9.82605
Roseburia intestinalis	no_ann	3799	6097	62.3093
Roseburia intestinalis	preserved_ann	402	6097	6.59341
Roseburia intestinalis	amp_ann_default	129	6097	2.11579
Roseburia intestinalis	new_ann_default	967	6097	15.8603
Roseburia intestinalis	amp_ann_stringent	81	6097	1.32852
Roseburia intestinalis	new_ann_stringent	719	6097	11.7927
Roseburia inulinivorans	no_ann	1183	4458	26.5366
Roseburia inulinivorans	preserved_ann	164	4458	3.67878
Roseburia inulinivorans	amp_ann_default	335	4458	7.51458
Roseburia inulinivorans	new_ann_default	2050	4458	45.9847
Roseburia inulinivorans	amp_ann_stringent	47	4458	1.05428
Roseburia inulinivorans	new_ann_stringent	679	4458	15.231
Ruminococcaceae bacterium	no_ann	1307	6089	21.4649
Ruminococcaceae bacterium	preserved_ann	115	6089	1.88865
Ruminococcaceae bacterium	amp_ann_default	227	6089	3.72803
Ruminococcaceae bacterium	new_ann_default	2681	6089	44.0302
Ruminococcaceae bacterium	amp_ann_stringent	193	6089	3.16965
Ruminococcaceae bacterium	new_ann_stringent	1566	6089	25.7185
Sutterella wadsworthensis	no_ann	1771	8244	21.4823
Sutterella wadsworthensis	preserved_ann	13	8244	0.15769
Sutterella wadsworthensis	amp_ann_default	261	8244	3.16594
Sutterella wadsworthensis	new_ann_default	2655	8244	32.2052
Sutterella wadsworthensis	amp_ann_stringent	573	8244	6.95051
Sutterella wadsworthensis	new_ann_stringent	2971	8244	36.0383

## Sheet: Fig4b
taxon	map_type	type	counts	total	percentage
Akkermansia muciniphila	NH	no_ann	159	3751	4.23887
Akkermansia muciniphila	NH	new_ann_default	171	3751	4.55878
Akkermansia muciniphila	NH	new_ann_stringent	8	3751	0.213276
Akkermansia muciniphila	RH	no_ann	235	3751	6.265
Akkermansia muciniphila	RH	new_ann_default	200	3751	5.33191
Akkermansia muciniphila	RH	new_ann_stringent	22	3751	0.58651
Akkermansia muciniphila	SC	preserved_ann	104	3751	2.77259
Akkermansia muciniphila	SC	relax_amp_ann	108	3751	2.87923
Akkermansia muciniphila	SC	stringent_amp_ann	135	3751	3.59904
Akkermansia muciniphila	SU	no_ann	965	3751	25.7265
Akkermansia muciniphila	SU	new_ann_default	891	3751	23.7537
Akkermansia muciniphila	SU	new_ann_stringent	397	3751	10.5838
Akkermansia sp KLE1798	NH	no_ann	22	1938	1.13519
Akkermansia sp KLE1798	NH	new_ann_default	35	1938	1.80599
Akkermansia sp KLE1798	NH	new_ann_stringent	7	1938	0.361197
Akkermansia sp KLE1798	RH	no_ann	49	1938	2.52838
Akkermansia sp KLE1798	RH	new_ann_default	68	1938	3.50877
Akkermansia sp KLE1798	RH	new_ann_stringent	21	1938	1.08359
Akkermansia sp KLE1798	SC	preserved_ann	93	1938	4.79876
Akkermansia sp KLE1798	SC	relax_amp_ann	98	1938	5.05676
Akkermansia sp KLE1798	SC	stringent_amp_ann	72	1938	3.71517
Akkermansia sp KLE1798	SU	no_ann	729	1938	37.6161
Akkermansia sp KLE1798	SU	new_ann_default	552	1938	28.483
Akkermansia sp KLE1798	SU	new_ann_stringent	192	1938	9.90712
Alistipes putredinis	NH	no_ann	221	3156	7.00253
Alistipes putredinis	NH	new_ann_default	164	3156	5.19645
Alistipes putredinis	NH	new_ann_stringent	39	3156	1.23574
Alistipes putredinis	RH	no_ann	472	3156	14.9556
Alistipes putredinis	RH	new_ann_default	300	3156	9.5057
Alistipes putredinis	RH	new_ann_stringent	157	3156	4.97465
Alistipes putredinis	SC	preserved_ann	129	3156	4.08745
Alistipes putredinis	SC	relax_amp_ann	142	3156	4.49937
Alistipes putredinis	SC	stringent_amp_ann	39	3156	1.23574
Alistipes putredinis	SU	no_ann	650	3156	20.5957
Alistipes putredinis	SU	new_ann_default	669	3156	21.1977
Alistipes putredinis	SU	new_ann_stringent	170	3156	5.38657
Bacteroides fragilis	NH	no_ann	131	9750	1.34359
Bacteroides fragilis	NH	new_ann_default	76	9750	0.779487
Bacteroides fragilis	NH	new_ann_stringent	76	9750	0.779487
Bacteroides fragilis	RH	no_ann	405	9750	4.15385
Bacteroides fragilis	RH	new_ann_default	253	9750	2.59487
Bacteroides fragilis	RH	new_ann_stringent	200	9750	2.05128
Bacteroides fragilis	SC	preserved_ann	305	9750	3.12821
Bacteroides fragilis	SC	relax_amp_ann	281	9750	2.88205
Bacteroides fragilis	SC	stringent_amp_ann	156	9750	1.6
Bacteroides fragilis	SU	no_ann	3257	9750	33.4051
Bacteroides fragilis	SU	new_ann_default	2576	9750	26.4205
Bacteroides fragilis	SU	new_ann_stringent	1702	9750	17.4564
Bacteroides massiliensis	NH	no_ann	153	2771	5.52147
Bacteroides massiliensis	NH	new_ann_default	10	2771	0.360881
Bacteroides massiliensis	NH	new_ann_stringent	40	2771	1.44352
Bacteroides massiliensis	RH	no_ann	292	2771	10.5377
Bacteroides massiliensis	RH	new_ann_default	61	2771	2.20137
Bacteroides massiliensis	RH	new_ann_stringent	86	2771	3.10357
Bacteroides massiliensis	SC	preserved_ann	223	2771	8.04764
Bacteroides massiliensis	SC	relax_amp_ann	8	2771	0.288704
Bacteroides massiliensis	SC	stringent_amp_ann	32	2771	1.15482
Bacteroides massiliensis	SU	no_ann	1553	2771	56.0447
Bacteroides massiliensis	SU	new_ann_default	61	2771	2.20137
Bacteroides massiliensis	SU	new_ann_stringent	245	2771	8.84157
Bacteroides thetaiotaomicron	NH	no_ann	53	6791	0.780445
Bacteroides thetaiotaomicron	NH	new_ann_default	71	6791	1.0455
Bacteroides thetaiotaomicron	NH	new_ann_stringent	64	6791	0.942424
Bacteroides thetaiotaomicron	RH	no_ann	144	6791	2.12045
Bacteroides thetaiotaomicron	RH	new_ann_default	167	6791	2.45914
Bacteroides thetaiotaomicron	RH	new_ann_stringent	166	6791	2.44441
Bacteroides thetaiotaomicron	SC	preserved_ann	81	6791	1.19276
Bacteroides thetaiotaomicron	SC	relax_amp_ann	118	6791	1.73759
Bacteroides thetaiotaomicron	SC	stringent_amp_ann	376	6791	5.53674
Bacteroides thetaiotaomicron	SU	no_ann	1319	6791	19.4228
Bacteroides thetaiotaomicron	SU	new_ann_default	1713	6791	25.2246
Bacteroides thetaiotaomicron	SU	new_ann_stringent	2311	6791	34.0303
Barnesiella intestinihominis	NH	no_ann	121	2615	4.62715
Barnesiella intestinihominis	NH	new_ann_default	7	2615	0.267686
Barnesiella intestinihominis	NH	new_ann_stringent	36	2615	1.37667
Barnesiella intestinihominis	RH	no_ann	188	2615	7.18929
Barnesiella intestinihominis	RH	new_ann_default	54	2615	2.06501
Barnesiella intestinihominis	RH	new_ann_stringent	119	2615	4.55067
Barnesiella intestinihominis	SC	preserved_ann	298	2615	11.3958
Barnesiella intestinihominis	SC	relax_amp_ann	55	2615	2.10325
Barnesiella intestinihominis	SC	stringent_amp_ann	16	2615	0.611855
Barnesiella intestinihominis	SU	no_ann	1400	2615	53.5373
Barnesiella intestinihominis	SU	new_ann_default	200	2615	7.64818
Barnesiella intestinihominis	SU	new_ann_stringent	118	2615	4.51243
Dialister invisus	NH	no_ann	129	1544	8.35492
Dialister invisus	NH	new_ann_default	49	1544	3.17358
Dialister invisus	NH	new_ann_stringent	29	1544	1.87824
Dialister invisus	RH	no_ann	181	1544	11.7228
Dialister invisus	RH	new_ann_default	85	1544	5.50518
Dialister invisus	RH	new_ann_stringent	29	1544	1.87824
Dialister invisus	SC	preserved_ann	122	1544	7.90155
Dialister invisus	SC	relax_amp_ann	78	1544	5.05181
Dialister invisus	SC	stringent_amp_ann	24	1544	1.5544
Dialister invisus	SU	no_ann	506	1544	32.772
Dialister invisus	SU	new_ann_default	247	1544	15.9974
Dialister invisus	SU	new_ann_stringent	64	1544	4.14508
Escherichia coli	NH	no_ann	2	12597	0.0158768
Escherichia coli	NH	new_ann_default	12	12597	0.0952608
Escherichia coli	NH	new_ann_stringent	45	12597	0.357228
Escherichia coli	RH	no_ann	36	12597	0.285782
Escherichia coli	RH	new_ann_default	108	12597	0.857347
Escherichia coli	RH	new_ann_stringent	542	12597	4.30261
Escherichia coli	SC	preserved_ann	139	12597	1.10344
Escherichia coli	SC	relax_amp_ann	428	12597	3.39763
Escherichia coli	SC	stringent_amp_ann	2300	12597	18.2583
Escherichia coli	SU	no_ann	579	12597	4.59633
Escherichia coli	SU	new_ann_default	1928	12597	15.3052
Escherichia coli	SU	new_ann_stringent	6260	12597	49.6944
Eubacterium rectale	NH	no_ann	109	5989	1.82
Eubacterium rectale	NH	new_ann_default	103	5989	1.71982
Eubacterium rectale	NH	new_ann_stringent	15	5989	0.250459
Eubacterium rectale	RH	no_ann	345	5989	5.76056
Eubacterium rectale	RH	new_ann_default	419	5989	6.99616
Eubacterium rectale	RH	new_ann_stringent	66	5989	1.10202
Eubacterium rectale	SC	preserved_ann	196	5989	3.27267
Eubacterium rectale	SC	relax_amp_ann	173	5989	2.88863
Eubacterium rectale	SC	stringent_amp_ann	37	5989	0.617799
Eubacterium rectale	SU	no_ann	1950	5989	32.5597
Eubacterium rectale	SU	new_ann_default	1856	5989	30.9901
Eubacterium rectale	SU	new_ann_stringent	426	5989	7.11304
Eubacterium siraeum	NH	no_ann	105	3144	3.33969
Eubacterium siraeum	NH	new_ann_default	72	3144	2.29008
Eubacterium siraeum	NH	new_ann_stringent	11	3144	0.349873
Eubacterium siraeum	RH	no_ann	232	3144	7.37913
Eubacterium siraeum	RH	new_ann_default	206	3144	6.55216
Eubacterium siraeum	RH	new_ann_stringent	44	3144	1.39949
Eubacterium siraeum	SC	preserved_ann	207	3144	6.58397
Eubacterium siraeum	SC	relax_amp_ann	137	3144	4.35751
Eubacterium siraeum	SC	stringent_amp_ann	91	3144	2.8944
Eubacterium siraeum	SU	no_ann	966	3144	30.7252
Eubacterium siraeum	SU	new_ann_default	812	3144	25.827
Eubacterium siraeum	SU	new_ann_stringent	254	3144	8.07888
Eubacterium sp CAG 38	NH	no_ann	20	2232	0.896057
Eubacterium sp CAG 38	NH	new_ann_default	20	2232	0.896057
Eubacterium sp CAG 38	NH	new_ann_stringent	8	2232	0.358423
Eubacterium sp CAG 38	RH	no_ann	104	2232	4.6595
Eubacterium sp CAG 38	RH	new_ann_default	125	2232	5.60036
Eubacterium sp CAG 38	RH	new_ann_stringent	50	2232	2.24014
Eubacterium sp CAG 38	SC	preserved_ann	165	2232	7.39247
Eubacterium sp CAG 38	SC	relax_amp_ann	179	2232	8.01971
Eubacterium sp CAG 38	SC	stringent_amp_ann	96	2232	4.30108
Eubacterium sp CAG 38	SU	no_ann	539	2232	24.1487
Eubacterium sp CAG 38	SU	new_ann_default	661	2232	29.6147
Eubacterium sp CAG 38	SU	new_ann_stringent	265	2232	11.8728
Faecalibacterium prausnitzii	NH	no_ann	993	21358	4.64931
Faecalibacterium prausnitzii	NH	new_ann_default	124	21358	0.580579
Faecalibacterium prausnitzii	NH	new_ann_stringent	29	21358	0.13578
Faecalibacterium prausnitzii	RH	no_ann	3413	21358	15.98
Faecalibacterium prausnitzii	RH	new_ann_default	588	21358	2.75307
Faecalibacterium prausnitzii	RH	new_ann_stringent	509	21358	2.38318
Faecalibacterium prausnitzii	SC	preserved_ann	1345	21358	6.29741
Faecalibacterium prausnitzii	SC	relax_amp_ann	387	21358	1.81197
Faecalibacterium prausnitzii	SC	stringent_amp_ann	43	21358	0.20133
Faecalibacterium prausnitzii	SU	no_ann	10716	21358	50.1732
Faecalibacterium prausnitzii	SU	new_ann_default	2463	21358	11.532
Faecalibacterium prausnitzii	SU	new_ann_stringent	644	21358	3.01526
Firmicutes bacterium CAG 124	NH	no_ann	119	3492	3.40779
Firmicutes bacterium CAG 124	NH	new_ann_default	28	3492	0.801833
Firmicutes bacterium CAG 124	NH	new_ann_stringent	75	3492	2.14777
Firmicutes bacterium CAG 124	RH	no_ann	730	3492	20.9049
Firmicutes bacterium CAG 124	RH	new_ann_default	264	3492	7.56014
Firmicutes bacterium CAG 124	RH	new_ann_stringent	381	3492	10.9107
Firmicutes bacterium CAG 124	SC	preserved_ann	85	3492	2.43414
Firmicutes bacterium CAG 124	SC	relax_amp_ann	52	3492	1.48912
Firmicutes bacterium CAG 124	SC	stringent_amp_ann	213	3492	6.09966
Firmicutes bacterium CAG 124	SU	no_ann	441	3492	12.6289
Firmicutes bacterium CAG 124	SU	new_ann_default	202	3492	5.78465
Firmicutes bacterium CAG 124	SU	new_ann_stringent	902	3492	25.8305
Firmicutes bacterium CAG 129	NH	no_ann	64	1957	3.27031
Firmicutes bacterium CAG 129	NH	new_ann_default	18	1957	0.919775
Firmicutes bacterium CAG 129	NH	new_ann_stringent	1	1957	0.0510986
Firmicutes bacterium CAG 129	RH	no_ann	364	1957	18.5999
Firmicutes bacterium CAG 129	RH	new_ann_default	168	1957	8.58457
Firmicutes bacterium CAG 129	RH	new_ann_stringent	52	1957	2.65713
Firmicutes bacterium CAG 129	SC	preserved_ann	132	1957	6.74502
Firmicutes bacterium CAG 129	SC	relax_amp_ann	112	1957	5.72305
Firmicutes bacterium CAG 129	SC	stringent_amp_ann	22	1957	1.12417
Firmicutes bacterium CAG 129	SU	no_ann	545	1957	27.8487
Firmicutes bacterium CAG 129	SU	new_ann_default	403	1957	20.5927
Firmicutes bacterium CAG 129	SU	new_ann_stringent	76	1957	3.8835
Firmicutes bacterium CAG 24	NH	no_ann	94	2427	3.87309
Firmicutes bacterium CAG 24	NH	new_ann_default	74	2427	3.04903
Firmicutes bacterium CAG 24	NH	new_ann_stringent	1	2427	0.0412031
Firmicutes bacterium CAG 24	RH	no_ann	161	2427	6.6337
Firmicutes bacterium CAG 24	RH	new_ann_default	119	2427	4.90317
Firmicutes bacterium CAG 24	RH	new_ann_stringent	12	2427	0.494438
Firmicutes bacterium CAG 24	SC	preserved_ann	206	2427	8.48785
Firmicutes bacterium CAG 24	SC	relax_amp_ann	164	2427	6.75731
Firmicutes bacterium CAG 24	SC	stringent_amp_ann	7	2427	0.288422
Firmicutes bacterium CAG 24	SU	no_ann	874	2427	36.0115
Firmicutes bacterium CAG 24	SU	new_ann_default	697	2427	28.7186
Firmicutes bacterium CAG 24	SU	new_ann_stringent	18	2427	0.741656
Flavonifractor plautii	NH	no_ann	15	6930	0.21645
Flavonifractor plautii	NH	new_ann_default	30	6930	0.4329
Flavonifractor plautii	NH	new_ann_stringent	28	6930	0.40404
Flavonifractor plautii	RH	no_ann	74	6930	1.06782
Flavonifractor plautii	RH	new_ann_default	128	6930	1.84704
Flavonifractor plautii	RH	new_ann_stringent	122	6930	1.76046
Flavonifractor plautii	SC	preserved_ann	257	6930	3.70851
Flavonifractor plautii	SC	relax_amp_ann	318	6930	4.58874
Flavonifractor plautii	SC	stringent_amp_ann	405	6930	5.84416
Flavonifractor plautii	SU	no_ann	1283	6930	18.5137
Flavonifractor plautii	SU	new_ann_default	2148	6930	30.9957
Flavonifractor plautii	SU	new_ann_stringent	2098	6930	30.2742
Hungatella hathewayi	NH	no_ann	55	8884	0.61909
Hungatella hathewayi	NH	new_ann_default	43	8884	0.484016
Hungatella hathewayi	NH	new_ann_stringent	8	8884	0.0900495
Hungatella hathewayi	RH	no_ann	180	8884	2.02611
Hungatella hathewayi	RH	new_ann_default	170	8884	1.91355
Hungatella hathewayi	RH	new_ann_stringent	54	8884	0.607834
Hungatella hathewayi	SC	preserved_ann	422	8884	4.75011
Hungatella hathewayi	SC	relax_amp_ann	441	8884	4.96398
Hungatella hathewayi	SC	stringent_amp_ann	67	8884	0.754165
Hungatella hathewayi	SU	no_ann	3571	8884	40.1959
Hungatella hathewayi	SU	new_ann_default	3018	8884	33.9712
Hungatella hathewayi	SU	new_ann_stringent	667	8884	7.50788
Oscillibacter sp KLE 1745	NH	no_ann	121	4569	2.64828
Oscillibacter sp KLE 1745	NH	new_ann_default	41	4569	0.897352
Oscillibacter sp KLE 1745	NH	new_ann_stringent	2	4569	0.0437732
Oscillibacter sp KLE 1745	RH	no_ann	1291	4569	28.2556
Oscillibacter sp KLE 1745	RH	new_ann_default	340	4569	7.44145
Oscillibacter sp KLE 1745	RH	new_ann_stringent	79	4569	1.72904
Oscillibacter sp KLE 1745	SC	preserved_ann	248	4569	5.42788
Oscillibacter sp KLE 1745	SC	relax_amp_ann	198	4569	4.33355
Oscillibacter sp KLE 1745	SC	stringent_amp_ann	20	4569	0.437733
Oscillibacter sp KLE 1745	SU	no_ann	1260	4569	27.5772
Oscillibacter sp KLE 1745	SU	new_ann_default	889	4569	19.4572
Oscillibacter sp KLE 1745	SU	new_ann_stringent	80	4569	1.75093
Phascolarctobacterium sp CAG 207	NH	no_ann	53	2135	2.48244
Phascolarctobacterium sp CAG 207	NH	new_ann_default	11	2135	0.515222
Phascolarctobacterium sp CAG 207	NH	new_ann_stringent	4	2135	0.187354
Phascolarctobacterium sp CAG 207	RH	no_ann	192	2135	8.99297
Phascolarctobacterium sp CAG 207	RH	new_ann_default	62	2135	2.90398
Phascolarctobacterium sp CAG 207	RH	new_ann_stringent	25	2135	1.17096
Phascolarctobacterium sp CAG 207	SC	preserved_ann	190	2135	8.8993
Phascolarctobacterium sp CAG 207	SC	relax_amp_ann	159	2135	7.44731
Phascolarctobacterium sp CAG 207	SC	stringent_amp_ann	39	2135	1.8267
Phascolarctobacterium sp CAG 207	SU	no_ann	792	2135	37.096
Phascolarctobacterium sp CAG 207	SU	new_ann_default	481	2135	22.5293
Phascolarctobacterium sp CAG 207	SU	new_ann_stringent	125	2135	5.8548
Pseudoflavonifractor sp An184	NH	no_ann	66	2127	3.10296
Pseudoflavonifractor sp An184	NH	new_ann_default	11	2127	0.51716
Pseudoflavonifractor sp An184	NH	new_ann_stringent	5	2127	0.235073
Pseudoflavonifractor sp An184	RH	no_ann	315	2127	14.8096
Pseudoflavonifractor sp An184	RH	new_ann_default	97	2127	4.56041
Pseudoflavonifractor sp An184	RH	new_ann_stringent	67	2127	3.14998
Pseudoflavonifractor sp An184	SC	preserved_ann	213	2127	10.0141
Pseudoflavonifractor sp An184	SC	relax_amp_ann	78	2127	3.66714
Pseudoflavonifractor sp An184	SC	stringent_amp_ann	34	2127	1.5985
Pseudoflavonifractor sp An184	SU	no_ann	832	2127	39.1161
Pseudoflavonifractor sp An184	SU	new_ann_default	263	2127	12.3648
Pseudoflavonifractor sp An184	SU	new_ann_stringent	137	2127	6.441
Roseburia intestinalis	NH	no_ann	349	6097	5.72413
Roseburia intestinalis	NH	new_ann_default	60	6097	0.984091
Roseburia intestinalis	NH	new_ann_stringent	33	6097	0.54125
Roseburia intestinalis	RH	no_ann	871	6097	14.2857
Roseburia intestinalis	RH	new_ann_default	209	6097	3.42792
Roseburia intestinalis	RH	new_ann_stringent	145	6097	2.37822
Roseburia intestinalis	SC	preserved_ann	402	6097	6.59341
Roseburia intestinalis	SC	relax_amp_ann	129	6097	2.11579
Roseburia intestinalis	SC	stringent_amp_ann	81	6097	1.32852
Roseburia intestinalis	SU	no_ann	2260	6097	37.0674
Roseburia intestinalis	SU	new_ann_default	616	6097	10.1033
Roseburia intestinalis	SU	new_ann_stringent	480	6097	7.87272
Roseburia inulinivorans	NH	no_ann	10	4458	0.224316
Roseburia inulinivorans	NH	new_ann_default	12	4458	0.269179
Roseburia inulinivorans	NH	new_ann_stringent	13	4458	0.291611
Roseburia inulinivorans	RH	no_ann	59	4458	1.32346
Roseburia inulinivorans	RH	new_ann_default	68	4458	1.52535
Roseburia inulinivorans	RH	new_ann_stringent	39	4458	0.874832
Roseburia inulinivorans	SC	preserved_ann	164	4458	3.67878
Roseburia inulinivorans	SC	relax_amp_ann	335	4458	7.51458
Roseburia inulinivorans	SC	stringent_amp_ann	47	4458	1.05428
Roseburia inulinivorans	SU	no_ann	983	4458	22.0502
Roseburia inulinivorans	SU	new_ann_default	1816	4458	40.7358
Roseburia inulinivorans	SU	new_ann_stringent	531	4458	11.9112
Ruminococcaceae bacterium	NH	no_ann	1	6089	0.0164231
Ruminococcaceae bacterium	NH	new_ann_default	10	6089	0.164231
Ruminococcaceae bacterium	NH	new_ann_stringent	20	6089	0.328461
Ruminococcaceae bacterium	RH	no_ann	4	6089	0.0656922
Ruminococcaceae bacterium	RH	new_ann_default	44	6089	0.722615
Ruminococcaceae bacterium	RH	new_ann_stringent	117	6089	1.9215
Ruminococcaceae bacterium	SC	preserved_ann	115	6089	1.88865
Ruminococcaceae bacterium	SC	relax_amp_ann	227	6089	3.72803
Ruminococcaceae bacterium	SC	stringent_amp_ann	193	6089	3.16965
Ruminococcaceae bacterium	SU	no_ann	1302	6089	21.3828
Ruminococcaceae bacterium	SU	new_ann_default	2627	6089	43.1434
Ruminococcaceae bacterium	SU	new_ann_stringent	1429	6089	23.4685
Sutterella wadsworthensis	NH	no_ann	278	8244	3.37215
Sutterella wadsworthensis	NH	new_ann_default	248	8244	3.00825
Sutterella wadsworthensis	NH	new_ann_stringent	183	8244	2.2198
Sutterella wadsworthensis	RH	no_ann	1342	8244	16.2785
Sutterella wadsworthensis	RH	new_ann_default	1561	8244	18.935
Sutterella wadsworthensis	RH	new_ann_stringent	817	8244	9.91024
Sutterella wadsworthensis	SC	preserved_ann	13	8244	0.15769
Sutterella wadsworthensis	SC	relax_amp_ann	261	8244	3.16594
Sutterella wadsworthensis	SC	stringent_amp_ann	573	8244	6.95051
Sutterella wadsworthensis	SU	no_ann	137	8244	1.66181
Sutterella wadsworthensis	SU	new_ann_default	826	8244	10.0194
Sutterella wadsworthensis	SU	new_ann_stringent	1938	8244	23.508

## Sheet: Fig4c
taxon	category	counts	total	percentage
Akkermansia muciniphila	BP	2197	3751	58.571
Akkermansia muciniphila	CC	1247	3751	33.2445
Akkermansia muciniphila	MF	3256	3751	86.8035
Akkermansia sp KLE1798	BP	1098	1938	56.6563
Akkermansia sp KLE1798	CC	442	1938	22.807
Akkermansia sp KLE1798	MF	1416	1938	73.065
Alistipes putredinis	BP	1757	3156	55.6717
Alistipes putredinis	CC	904	3156	28.6439
Alistipes putredinis	MF	1726	3156	54.6895
Bacteroides fragilis	BP	5758	9750	59.0564
Bacteroides fragilis	CC	218	9750	2.2359
Bacteroides fragilis	MF	6956	9750	71.3436
Bacteroides massiliensis	BP	692	2771	24.9729
Bacteroides massiliensis	CC	267	2771	9.63551
Bacteroides massiliensis	MF	1301	2771	46.9506
Bacteroides thetaiotaomicron	BP	5183	6791	76.3216
Bacteroides thetaiotaomicron	CC	3296	6791	48.5348
Bacteroides thetaiotaomicron	MF	4374	6791	64.4088
Barnesiella intestinihominis	BP	820	2615	31.3576
Barnesiella intestinihominis	CC	685	2615	26.195
Barnesiella intestinihominis	MF	1952	2615	74.6463
Dialister invisus	BP	679	1544	43.9767
Dialister invisus	CC	278	1544	18.0052
Dialister invisus	MF	957	1544	61.9819
Escherichia coli	BP	11926	12597	94.6733
Escherichia coli	CC	5764	12597	45.7569
Escherichia coli	MF	10727	12597	85.1552
Eubacterium rectale	BP	3414	5989	57.0045
Eubacterium rectale	CC	3772	5989	62.9821
Eubacterium rectale	MF	4905	5989	81.9002
Eubacterium siraeum	BP	1772	3144	56.3613
Eubacterium siraeum	CC	1159	3144	36.8639
Eubacterium siraeum	MF	2504	3144	79.6438
Eubacterium sp CAG 38	BP	1525	2232	68.3244
Eubacterium sp CAG 38	CC	442	2232	19.8029
Eubacterium sp CAG 38	MF	1511	2232	67.6971
Faecalibacterium prausnitzii	BP	6038	21358	28.2704
Faecalibacterium prausnitzii	CC	2189	21362	10.2472
Faecalibacterium prausnitzii	MF	10114	21358	47.3546
Firmicutes bacterium CAG 124	BP	2172	3492	62.1993
Firmicutes bacterium CAG 124	CC	858	3492	24.5704
Firmicutes bacterium CAG 124	MF	2673	3492	76.5464
Firmicutes bacterium CAG 129	BP	950	1957	48.5437
Firmicutes bacterium CAG 129	CC	534	1957	27.2867
Firmicutes bacterium CAG 129	MF	923	1957	47.164
Firmicutes bacterium CAG 24	BP	1245	2427	51.2979
Firmicutes bacterium CAG 24	CC	330	2427	13.597
Firmicutes bacterium CAG 24	MF	1516	2427	62.4639
Flavonifractor plautii	BP	5526	6930	79.7403
Flavonifractor plautii	CC	1645	6930	23.7374
Flavonifractor plautii	MF	5706	6930	82.3377
Hungatella hathewayi	BP	4919	8884	55.3692
Hungatella hathewayi	CC	1279	8884	14.3967
Hungatella hathewayi	MF	7167	8884	80.6731
Oscillibacter sp KLE 1745	BP	1825	4569	39.9431
Oscillibacter sp KLE 1745	CC	1794	4569	39.2646
Oscillibacter sp KLE 1745	MF	2519	4569	55.1324
Phascolarctobacterium sp CAG 207	BP	1029	2135	48.1967
Phascolarctobacterium sp CAG 207	CC	930	2135	43.5597
Phascolarctobacterium sp CAG 207	MF	1566	2135	73.3489
Pseudoflavonifractor sp An184	BP	847	2127	39.8213
Pseudoflavonifractor sp An184	CC	354	2127	16.6432
Pseudoflavonifractor sp An184	MF	1343	2127	63.1406
Roseburia intestinalis	BP	2200	6097	36.0833
Roseburia intestinalis	CC	951	6097	15.5978
Roseburia intestinalis	MF	3076	6097	50.451
Roseburia inulinivorans	BP	3242	4458	72.7232
Roseburia inulinivorans	CC	1776	4458	39.8385
Roseburia inulinivorans	MF	3452	4458	77.4338
Ruminococcaceae bacterium	BP	4749	6089	77.9931
Ruminococcaceae bacterium	CC	1256	6089	20.6274
Ruminococcaceae bacterium	MF	5131	6089	84.2667
Sutterella wadsworthensis	BP	6467	8244	78.4449
Sutterella wadsworthensis	CC	3298	8244	40.0049
Sutterella wadsworthensis	MF	5023	8244	60.9292

## Sheet: Fig4d
taxon	category	type	percentage
Akkermansia muciniphila	BP	before	9.14423
Akkermansia muciniphila	BP	after_default	59.5308
Akkermansia muciniphila	BP	after_stringent	20.8478
Akkermansia muciniphila	CC	before	5.62517
Akkermansia muciniphila	CC	after_default	33.4577
Akkermansia muciniphila	CC	after_stringent	18.9283
Akkermansia muciniphila	MF	before	18.6084
Akkermansia muciniphila	MF	after_default	87.1768
Akkermansia muciniphila	MF	after_stringent	60.5439
Akkermansia sp KLE1798	BP	before	13.2095
Akkermansia sp KLE1798	BP	after_default	58.3591
Akkermansia sp KLE1798	BP	after_stringent	24.5614
Akkermansia sp KLE1798	CC	before	3.76677
Akkermansia sp KLE1798	CC	after_default	23.3746
Akkermansia sp KLE1798	CC	after_stringent	12.0227
Akkermansia sp KLE1798	MF	before	27.0382
Akkermansia sp KLE1798	MF	after_default	74.2518
Akkermansia sp KLE1798	MF	after_stringent	60.9907
Alistipes putredinis	BP	before	9.66413
Alistipes putredinis	BP	after_default	57.2243
Alistipes putredinis	BP	after_stringent	21.2611
Alistipes putredinis	CC	before	4.56274
Alistipes putredinis	CC	after_default	29.0875
Alistipes putredinis	CC	after_stringent	8.8403
Alistipes putredinis	MF	before	17.1736
Alistipes putredinis	MF	after_default	56.2738
Alistipes putredinis	MF	after_stringent	33.3016
Bacteroides fragilis	BP	before	7.61026
Bacteroides fragilis	BP	after_default	59.6821
Bacteroides fragilis	BP	after_stringent	28.7795
Bacteroides fragilis	CC	before	1.45641
Bacteroides fragilis	CC	after_default	2.48205
Bacteroides fragilis	CC	after_stringent	2.01026
Bacteroides fragilis	MF	before	15.9795
Bacteroides fragilis	MF	after_default	72.1128
Bacteroides fragilis	MF	after_stringent	48.3282
Bacteroides massiliensis	BP	before	8.84157
Bacteroides massiliensis	BP	after_default	27.066
Bacteroides massiliensis	BP	after_stringent	22.2663
Bacteroides massiliensis	CC	before	2.45399
Bacteroides massiliensis	CC	after_default	10.1047
Bacteroides massiliensis	CC	after_stringent	9.52725
Bacteroides massiliensis	MF	before	19.1628
Bacteroides massiliensis	MF	after_default	49.1519
Bacteroides massiliensis	MF	after_stringent	24.4316
Bacteroides thetaiotaomicron	BP	before	8.45236
Bacteroides thetaiotaomicron	BP	after_default	76.5572
Bacteroides thetaiotaomicron	BP	after_stringent	46.5469
Bacteroides thetaiotaomicron	CC	before	8.21676
Bacteroides thetaiotaomicron	CC	after_default	48.7557
Bacteroides thetaiotaomicron	CC	after_stringent	26.0197
Bacteroides thetaiotaomicron	MF	before	17.9797
Bacteroides thetaiotaomicron	MF	after_default	65.4248
Bacteroides thetaiotaomicron	MF	after_stringent	52.3192
Barnesiella intestinihominis	BP	before	13.7285
Barnesiella intestinihominis	BP	after_default	34.1491
Barnesiella intestinihominis	BP	after_stringent	24.1683
Barnesiella intestinihominis	CC	before	7.3805
Barnesiella intestinihominis	CC	after_default	26.7686
Barnesiella intestinihominis	CC	after_stringent	19.1205
Barnesiella intestinihominis	MF	before	25.5832
Barnesiella intestinihominis	MF	after_default	76.2524
Barnesiella intestinihominis	MF	after_stringent	52.0076
Dialister invisus	BP	before	14.1192
Dialister invisus	BP	after_default	46.6969
Dialister invisus	BP	after_stringent	22.0207
Dialister invisus	CC	before	5.63472
Dialister invisus	CC	after_default	19.171
Dialister invisus	CC	after_stringent	6.60622
Dialister invisus	MF	before	25.9067
Dialister invisus	MF	after_default	64.1192
Dialister invisus	MF	after_stringent	43.9119
Escherichia coli	BP	before	22.7594
Escherichia coli	BP	after_default	94.9671
Escherichia coli	BP	after_stringent	78.3361
Escherichia coli	CC	before	16.2023
Escherichia coli	CC	after_default	46.7889
Escherichia coli	CC	after_stringent	30.1103
Escherichia coli	MF	before	36.7865
Escherichia coli	MF	after_default	86.0364
Escherichia coli	MF	after_stringent	65.4045
Eubacterium rectale	BP	before	6.62882
Eubacterium rectale	BP	after_default	57.7559
Eubacterium rectale	BP	after_stringent	15.8624
Eubacterium rectale	CC	before	4.8923
Eubacterium rectale	CC	after_default	63.099
Eubacterium rectale	CC	after_stringent	39.6894
Eubacterium rectale	MF	before	13.0072
Eubacterium rectale	MF	after_default	82.2341
Eubacterium rectale	MF	after_stringent	51.9953
Eubacterium siraeum	BP	before	13.7087
Eubacterium siraeum	BP	after_default	58.3015
Eubacterium siraeum	BP	after_stringent	23.5369
Eubacterium siraeum	CC	before	7.82443
Eubacterium siraeum	CC	after_default	37.2774
Eubacterium siraeum	CC	after_stringent	14.2812
Eubacterium siraeum	MF	before	26.7494
Eubacterium siraeum	MF	after_default	80.4389
Eubacterium siraeum	MF	after_stringent	55.4389
Eubacterium sp CAG 38	BP	before	19.6237
Eubacterium sp CAG 38	BP	after_default	70.2061
Eubacterium sp CAG 38	BP	after_stringent	34.095
Eubacterium sp CAG 38	CC	before	6.40681
Eubacterium sp CAG 38	CC	after_default	20.3853
Eubacterium sp CAG 38	CC	after_stringent	10.3047
Eubacterium sp CAG 38	MF	before	32.5717
Eubacterium sp CAG 38	MF	after_default	69.7133
Eubacterium sp CAG 38	MF	after_stringent	44.4892
Faecalibacterium prausnitzii	BP	before	8.3107
Faecalibacterium prausnitzii	BP	after_default	28.837
Faecalibacterium prausnitzii	BP	after_stringent	13.8777
Faecalibacterium prausnitzii	CC	before	1.96611
Faecalibacterium prausnitzii	CC	after_default	10.4251
Faecalibacterium prausnitzii	CC	after_stringent	8.1219
Faecalibacterium prausnitzii	MF	before	15.8395
Faecalibacterium prausnitzii	MF	after_default	48.1553
Faecalibacterium prausnitzii	MF	after_stringent	35.7477
Firmicutes bacterium CAG 124	BP	before	9.90836
Firmicutes bacterium CAG 124	BP	after_default	62.9439
Firmicutes bacterium CAG 124	BP	after_stringent	48.7973
Firmicutes bacterium CAG 124	CC	before	3.55097
Firmicutes bacterium CAG 124	CC	after_default	24.8568
Firmicutes bacterium CAG 124	CC	after_stringent	7.70332
Firmicutes bacterium CAG 124	MF	before	21.1627
Firmicutes bacterium CAG 124	MF	after_default	76.9473
Firmicutes bacterium CAG 124	MF	after_stringent	58.7342
Firmicutes bacterium CAG 129	BP	before	13.3367
Firmicutes bacterium CAG 129	BP	after_default	50.0255
Firmicutes bacterium CAG 129	BP	after_stringent	19.9285
Firmicutes bacterium CAG 129	CC	before	4.39448
Firmicutes bacterium CAG 129	CC	after_default	27.7466
Firmicutes bacterium CAG 129	CC	after_stringent	23.4543
Firmicutes bacterium CAG 129	MF	before	24.9872
Firmicutes bacterium CAG 129	MF	after_default	50.0766
Firmicutes bacterium CAG 129	MF	after_stringent	40.9811
Firmicutes bacterium CAG 24	BP	before	15.3276
Firmicutes bacterium CAG 24	BP	after_default	53.2756
Firmicutes bacterium CAG 24	BP	after_stringent	16.6049
Firmicutes bacterium CAG 24	CC	before	4.16152
Firmicutes bacterium CAG 24	CC	after_default	14.0503
Firmicutes bacterium CAG 24	CC	after_stringent	9.88875
Firmicutes bacterium CAG 24	MF	before	29.8723
Firmicutes bacterium CAG 24	MF	after_default	64.9773
Firmicutes bacterium CAG 24	MF	after_stringent	44.211
Flavonifractor plautii	BP	before	14.127
Flavonifractor plautii	BP	after_default	80.1587
Flavonifractor plautii	BP	after_stringent	46.6667
Flavonifractor plautii	CC	before	5.00722
Flavonifractor plautii	CC	after_default	24.0981
Flavonifractor plautii	CC	after_stringent	18.0519
Flavonifractor plautii	MF	before	31.342
Flavonifractor plautii	MF	after_default	83.3622
Flavonifractor plautii	MF	after_stringent	57.4459
Hungatella hathewayi	BP	before	10.4232
Hungatella hathewayi	BP	after_default	56.1009
Hungatella hathewayi	BP	after_stringent	18.9104
Hungatella hathewayi	CC	before	2.58892
Hungatella hathewayi	CC	after_default	14.7118
Hungatella hathewayi	CC	after_stringent	5.80819
Hungatella hathewayi	MF	before	23.4354
Hungatella hathewayi	MF	after_default	81.3485
Hungatella hathewayi	MF	after_stringent	46.0716
Oscillibacter sp KLE 1745	BP	before	10.1116
Oscillibacter sp KLE 1745	BP	after_default	41.4314
Oscillibacter sp KLE 1745	BP	after_stringent	13.6354
Oscillibacter sp KLE 1745	CC	before	7.50711
Oscillibacter sp KLE 1745	CC	after_default	39.571
Oscillibacter sp KLE 1745	CC	after_stringent	31.9326
Oscillibacter sp KLE 1745	MF	before	18.7568
Oscillibacter sp KLE 1745	MF	after_default	56.2705
Oscillibacter sp KLE 1745	MF	after_stringent	33.1801
Phascolarctobacterium sp CAG 207	BP	before	17.8923
Phascolarctobacterium sp CAG 207	BP	after_default	51.1007
Phascolarctobacterium sp CAG 207	BP	after_stringent	25.1522
Phascolarctobacterium sp CAG 207	CC	before	10.5855
Phascolarctobacterium sp CAG 207	CC	after_default	44.4965
Phascolarctobacterium sp CAG 207	CC	after_stringent	25.1991
Phascolarctobacterium sp CAG 207	MF	before	34.6604
Phascolarctobacterium sp CAG 207	MF	after_default	75.4098
Phascolarctobacterium sp CAG 207	MF	after_stringent	56.2529
Pseudoflavonifractor sp An184	BP	before	15.0447
Pseudoflavonifractor sp An184	BP	after_default	42.4071
Pseudoflavonifractor sp An184	BP	after_stringent	24.8707
Pseudoflavonifractor sp An184	CC	before	4.23131
Pseudoflavonifractor sp An184	CC	after_default	17.1133
Pseudoflavonifractor sp An184	CC	after_stringent	5.12459
Pseudoflavonifractor sp An184	MF	before	27.5505
Pseudoflavonifractor sp An184	MF	after_default	65.0682
Pseudoflavonifractor sp An184	MF	after_stringent	40.9497
Roseburia intestinalis	BP	before	10.0049
Roseburia intestinalis	BP	after_default	37.6579
Roseburia intestinalis	BP	after_stringent	21.7976
Roseburia intestinalis	CC	before	4.00197
Roseburia intestinalis	CC	after_default	15.7619
Roseburia intestinalis	CC	after_stringent	11.6615
Roseburia intestinalis	MF	before	18.9765
Roseburia intestinalis	MF	after_default	51.8944
Roseburia intestinalis	MF	after_stringent	42.3979
Roseburia inulinivorans	BP	before	12.2252
Roseburia inulinivorans	BP	after_default	73.441
Roseburia inulinivorans	BP	after_stringent	27.4563
Roseburia inulinivorans	CC	before	6.10139
Roseburia inulinivorans	CC	after_default	40.0852
Roseburia inulinivorans	CC	after_stringent	20.8838
Roseburia inulinivorans	MF	before	24.114
Roseburia inulinivorans	MF	after_default	78.3311
Roseburia inulinivorans	MF	after_stringent	55.406
Ruminococcaceae bacterium	BP	before	8.75349
Ruminococcaceae bacterium	BP	after_default	78.5022
Ruminococcaceae bacterium	BP	after_stringent	34.472
Ruminococcaceae bacterium	CC	before	2.562
Ruminococcaceae bacterium	CC	after_default	21.0051
Ruminococcaceae bacterium	CC	after_stringent	5.63311
Ruminococcaceae bacterium	MF	before	19.1164
Ruminococcaceae bacterium	MF	after_default	84.7101
Ruminococcaceae bacterium	MF	after_stringent	52.833
Sutterella wadsworthensis	BP	before	10.2741
Sutterella wadsworthensis	BP	after_default	78.5177
Sutterella wadsworthensis	BP	after_stringent	46.3125
Sutterella wadsworthensis	CC	before	9.4493
Sutterella wadsworthensis	CC	after_default	40.2353
Sutterella wadsworthensis	CC	after_stringent	25.1698
Sutterella wadsworthensis	MF	before	20.0146
Sutterella wadsworthensis	MF	after_default	61.378
Sutterella wadsworthensis	MF	after_stringent	39.4711
