# Supplementary material for: Predicting functions of uncharacterized gene products from microbial communities
Source: Nat Biotechnol. 2025 Oct 15;44(7):1126–41. doi: 10.1038/s41587-025-02813-7 (PMC13368603; doi:10.1038/s41587-025-02813-7)
Supplement: Supplementary file 8 — Values of bar plots, box plots and point plots. [file 41587_2025_2813_MOESM8_ESM.xlsx]

## Sheet: Fig5a.1
category	func	type	counts	total	per	func_sim
BP	GO:0006352:DNA-templated transcription, initiation	after	214	313	0.683706	GO:0006352
BP	GO:0009119:ribonucleoside metabolic process	after	188	313	0.600639	GO:0009119
BP	GO:0009166:nucleotide catabolic process	after	167	313	0.533546	GO:0009166
BP	GO:0019359:nicotinamide nucleotide biosynthetic process	after	188	313	0.600639	GO:0019359
BP	GO:0006090:pyruvate metabolic process	after	194	313	0.619808	GO:0006090
BP	GO:0006364:rRNA processing	after	200	313	0.638978	GO:0006364
BP	GO:0006400:tRNA modification	after	219	313	0.699681	GO:0006400
BP	GO:0008360:regulation of cell shape	after	221	313	0.70607	GO:0008360
BP	GO:0006418:tRNA aminoacylation for protein translation	after	223	313	0.71246	GO:0006418
BP	GO:0009252:peptidoglycan biosynthetic process	after	221	313	0.70607	GO:0009252
BP	GO:0071555:cell wall organization	after	229	313	0.731629	GO:0071555
BP	GO:0009073:aromatic amino acid family biosynthetic process	after	231	313	0.738019	GO:0009073
BP	GO:0051128:regulation of cellular component organization	after	243	313	0.776358	GO:0051128
BP	GO:0006281:DNA repair	after	296	313	0.945687	GO:0006281
BP	GO:0000160:phosphorelay signal transduction system	after	263	313	0.840256	GO:0000160

## Sheet: Fig5a.2
func	func_type	taxon	auc
GO:0006418:tRNA aminoacylation for protein translation	BP	Acetobacter_sp_CAG_267	0.996495
GO:0006418:tRNA aminoacylation for protein translation	BP	Acidaminococcus_intestini	0.997331
GO:0006418:tRNA aminoacylation for protein translation	BP	Acinetobacter_sp_CAG_196	0.976805
GO:0006418:tRNA aminoacylation for protein translation	BP	Akkermansia_muciniphila	0.96385
GO:0006418:tRNA aminoacylation for protein translation	BP	Akkermansia_sp_KLE1798	0.844056
GO:0006418:tRNA aminoacylation for protein translation	BP	Alistipes_finegoldii	1
GO:0006418:tRNA aminoacylation for protein translation	BP	Alistipes_finegoldii_CAG_68	1
GO:0006418:tRNA aminoacylation for protein translation	BP	Alistipes_putredinis	0.998964
GO:0006418:tRNA aminoacylation for protein translation	BP	Alistipes_shahii	1
GO:0006418:tRNA aminoacylation for protein translation	BP	Alistipes_sp_CAG_268	1
GO:0006418:tRNA aminoacylation for protein translation	BP	Alistipes_sp_CAG_435	0.936064
GO:0006418:tRNA aminoacylation for protein translation	BP	Alistipes_sp_CAG_514	0.718405
GO:0006418:tRNA aminoacylation for protein translation	BP	Anaeromassilibacillus_sp_An250	1
GO:0006418:tRNA aminoacylation for protein translation	BP	Anaerostipes_hadrus	0.999873
GO:0006418:tRNA aminoacylation for protein translation	BP	Anaerotruncus_sp_CAG_528	1
GO:0006418:tRNA aminoacylation for protein translation	BP	Azospirillum_sp_51_20	1
GO:0006418:tRNA aminoacylation for protein translation	BP	Azospirillum_sp_CAG_239	1
GO:0006418:tRNA aminoacylation for protein translation	BP	Azospirillum_sp_CAG_260	0.999594
GO:0006418:tRNA aminoacylation for protein translation	BP	Bacteroidales_bacterium_52_46	1
GO:0006418:tRNA aminoacylation for protein translation	BP	Bacteroides_fragilis	1
GO:0006418:tRNA aminoacylation for protein translation	BP	Bacteroides_sp_43_108	0.999766
GO:0006418:tRNA aminoacylation for protein translation	BP	Bacteroides_sp_CAG_144	0.999109
GO:0006418:tRNA aminoacylation for protein translation	BP	Bacteroides_sp_CAG_633	0.990196
GO:0006418:tRNA aminoacylation for protein translation	BP	Bacteroides_sp_CAG_875	1
GO:0006418:tRNA aminoacylation for protein translation	BP	Bacteroides_thetaiotaomicron	1
GO:0006418:tRNA aminoacylation for protein translation	BP	Bacteroides_uniformis	0.999578
GO:0006418:tRNA aminoacylation for protein translation	BP	Bacteroides_vulgatus	0.92599
GO:0006418:tRNA aminoacylation for protein translation	BP	Barnesiella_intestinihominis	0.999836
GO:0006418:tRNA aminoacylation for protein translation	BP	Bifidobacterium_adolescentis	0.901257
GO:0006418:tRNA aminoacylation for protein translation	BP	Bifidobacterium_bifidum	0.918098
GO:0006418:tRNA aminoacylation for protein translation	BP	Bifidobacterium_longum	0.986139
GO:0006418:tRNA aminoacylation for protein translation	BP	Bilophila_wadsworthia	0.980261
GO:0006418:tRNA aminoacylation for protein translation	BP	Blautia_obeum	0.99986
GO:0006418:tRNA aminoacylation for protein translation	BP	Blautia_sp_CAG_257	0.997149
GO:0006418:tRNA aminoacylation for protein translation	BP	Blautia_sp_CAG_37	1
GO:0006418:tRNA aminoacylation for protein translation	BP	Blautia_sp_CAG_52	1
GO:0006418:tRNA aminoacylation for protein translation	BP	Blautia_sp_KLE_1732	0.998566
GO:0006418:tRNA aminoacylation for protein translation	BP	Brachyspira_sp_CAG_484	1
GO:0006418:tRNA aminoacylation for protein translation	BP	Burkholderiales_bacterium_1_1_47	1
GO:0006418:tRNA aminoacylation for protein translation	BP	butyrate-producing_bacterium_SS3_4	1
GO:0006418:tRNA aminoacylation for protein translation	BP	Butyricicoccus_pullicaecorum	1
GO:0006418:tRNA aminoacylation for protein translation	BP	Butyrivibrio_crossotus	0.999154
GO:0006418:tRNA aminoacylation for protein translation	BP	Candidatus_Methanomassiliicoccus_intestinalis	0.780714
GO:0006418:tRNA aminoacylation for protein translation	BP	Candidatus_Stoquefichus_sp_KLE1796	0.999814
GO:0006418:tRNA aminoacylation for protein translation	BP	Catenibacterium_mitsuokai	0.998205
GO:0006418:tRNA aminoacylation for protein translation	BP	Clostridia_bacterium	0.998509
GO:0006418:tRNA aminoacylation for protein translation	BP	Clostridiales_bacterium	0.941906
GO:0006418:tRNA aminoacylation for protein translation	BP	Clostridiales_bacterium_1_7_47FAA	1
GO:0006418:tRNA aminoacylation for protein translation	BP	Clostridiales_bacterium_41_21_two_genomes	1
GO:0006418:tRNA aminoacylation for protein translation	BP	Clostridiales_bacterium_42_27	1
GO:0006418:tRNA aminoacylation for protein translation	BP	Clostridiales_bacterium_KLE1615	1
GO:0006418:tRNA aminoacylation for protein translation	BP	Clostridium_bolteae	1
GO:0006418:tRNA aminoacylation for protein translation	BP	Clostridium_bolteae_CAG_59	1
GO:0006418:tRNA aminoacylation for protein translation	BP	Clostridium_clostridioforme	0.999811
GO:0006418:tRNA aminoacylation for protein translation	BP	Clostridium_hathewayi_CAG_224	0.999694
GO:0006418:tRNA aminoacylation for protein translation	BP	Clostridium_leptum	0.999647
GO:0006418:tRNA aminoacylation for protein translation	BP	Clostridium_neonatale	0.964487
GO:0006418:tRNA aminoacylation for protein translation	BP	Clostridium_nexile_CAG_348	1
GO:0006418:tRNA aminoacylation for protein translation	BP	Clostridium_saccharolyticum	0.998823
GO:0006418:tRNA aminoacylation for protein translation	BP	Clostridium_sp_CAG_127	0.999906
GO:0006418:tRNA aminoacylation for protein translation	BP	Clostridium_sp_CAG_138	0.942706
GO:0006418:tRNA aminoacylation for protein translation	BP	Clostridium_sp_CAG_169	1
GO:0006418:tRNA aminoacylation for protein translation	BP	Clostridium_sp_CAG_217	1
GO:0006418:tRNA aminoacylation for protein translation	BP	Clostridium_sp_CAG_226	0.999523
GO:0006418:tRNA aminoacylation for protein translation	BP	Clostridium_sp_CAG_242	0.920064
GO:0006418:tRNA aminoacylation for protein translation	BP	Clostridium_sp_CAG_277	0.999934
GO:0006418:tRNA aminoacylation for protein translation	BP	Clostridium_sp_CAG_288	0.942799
GO:0006418:tRNA aminoacylation for protein translation	BP	Clostridium_sp_CAG_349	0.955974
GO:0006418:tRNA aminoacylation for protein translation	BP	Clostridium_sp_CAG_352	1
GO:0006418:tRNA aminoacylation for protein translation	BP	Clostridium_sp_CAG_354	0.948848
GO:0006418:tRNA aminoacylation for protein translation	BP	Clostridium_sp_CAG_43	1
GO:0006418:tRNA aminoacylation for protein translation	BP	Clostridium_sp_CAG_568	0.97539
GO:0006418:tRNA aminoacylation for protein translation	BP	Clostridium_sp_CAG_62	0.999713
GO:0006418:tRNA aminoacylation for protein translation	BP	Clostridium_sp_CAG_678	0.998397
GO:0006418:tRNA aminoacylation for protein translation	BP	Clostridium_sp_CAG_7	0.999629
GO:0006418:tRNA aminoacylation for protein translation	BP	Clostridium_sp_CAG_75	1
GO:0006418:tRNA aminoacylation for protein translation	BP	Clostridium_sp_CAG_91	0.878661
GO:0006418:tRNA aminoacylation for protein translation	BP	Clostridium_sp_FS41	0.999401
GO:0006418:tRNA aminoacylation for protein translation	BP	Clostridium_sp_KLE_1755	0.994233
GO:0006418:tRNA aminoacylation for protein translation	BP	Clostridium_sp_SS2_1	1
GO:0006418:tRNA aminoacylation for protein translation	BP	Clostridium_symbiosum	0.999837
GO:0006418:tRNA aminoacylation for protein translation	BP	Collinsella_aerofaciens	0.955112
GO:0006418:tRNA aminoacylation for protein translation	BP	Coprobacillus_sp_8_2_54BFAA	1
GO:0006418:tRNA aminoacylation for protein translation	BP	Coprobacter_fastidiosus	0.999549
GO:0006418:tRNA aminoacylation for protein translation	BP	Coprococcus_comes	0.999508
GO:0006418:tRNA aminoacylation for protein translation	BP	Coprococcus_eutactus	1
GO:0006418:tRNA aminoacylation for protein translation	BP	Coprococcus_sp_ART55_1	0.998918
GO:0006418:tRNA aminoacylation for protein translation	BP	Desulfovibrio_piger	0.960228
GO:0006418:tRNA aminoacylation for protein translation	BP	Dialister_invisus	0.999499
GO:0006418:tRNA aminoacylation for protein translation	BP	Dialister_invisus_CAG_218	0.998311
GO:0006418:tRNA aminoacylation for protein translation	BP	Dialister_sp_CAG_357	0.943038
GO:0006418:tRNA aminoacylation for protein translation	BP	Dorea_longicatena	0.993636
GO:0006418:tRNA aminoacylation for protein translation	BP	Dorea_sp_CAG_317	0.998077
GO:0006418:tRNA aminoacylation for protein translation	BP	Dysgonomonas_gadei	0.999671
GO:0006418:tRNA aminoacylation for protein translation	BP	Dysgonomonas_mossii	0.999932
GO:0006418:tRNA aminoacylation for protein translation	BP	Eisenbergiella_tayi	0.974827
GO:0006418:tRNA aminoacylation for protein translation	BP	Erysipelatoclostridium_ramosum	1
GO:0006418:tRNA aminoacylation for protein translation	BP	Erysipelotrichaceae_bacterium_2_2_44A	1
GO:0006418:tRNA aminoacylation for protein translation	BP	Erysipelotrichaceae_bacterium_5_2_54FAA	1
GO:0006418:tRNA aminoacylation for protein translation	BP	Escherichia_coli	0.998745
GO:0006418:tRNA aminoacylation for protein translation	BP	Eubacterium_eligens	1
GO:0006418:tRNA aminoacylation for protein translation	BP	Eubacterium_hallii	1
GO:0006418:tRNA aminoacylation for protein translation	BP	Eubacterium_ramulus	0.999878
GO:0006418:tRNA aminoacylation for protein translation	BP	Eubacterium_rectale	0.986065
GO:0006418:tRNA aminoacylation for protein translation	BP	Eubacterium_siraeum	1
GO:0006418:tRNA aminoacylation for protein translation	BP	Eubacterium_sp	0.929471
GO:0006418:tRNA aminoacylation for protein translation	BP	Eubacterium_sp_CAG_115	0.999817
GO:0006418:tRNA aminoacylation for protein translation	BP	Eubacterium_sp_CAG_161	1
GO:0006418:tRNA aminoacylation for protein translation	BP	Eubacterium_sp_CAG_180	0.998492
GO:0006418:tRNA aminoacylation for protein translation	BP	Eubacterium_sp_CAG_192	0.999274
GO:0006418:tRNA aminoacylation for protein translation	BP	Eubacterium_sp_CAG_202	1
GO:0006418:tRNA aminoacylation for protein translation	BP	Eubacterium_sp_CAG_248	1
GO:0006418:tRNA aminoacylation for protein translation	BP	Eubacterium_sp_CAG_251	0.99957
GO:0006418:tRNA aminoacylation for protein translation	BP	Eubacterium_sp_CAG_38	0.999287
GO:0006418:tRNA aminoacylation for protein translation	BP	Eubacterium_sp_CAG_76	0.999631
GO:0006418:tRNA aminoacylation for protein translation	BP	Eubacterium_sp_CAG_86	0.998394
GO:0006418:tRNA aminoacylation for protein translation	BP	Eubacterium_ventriosum	0.999677
GO:0006418:tRNA aminoacylation for protein translation	BP	Faecalibacterium_prausnitzii	0.99924
GO:0006418:tRNA aminoacylation for protein translation	BP	Faecalibacterium_sp_CAG_74	0.961165
GO:0006418:tRNA aminoacylation for protein translation	BP	Firmicutes_bacterium_CAG_102	1
GO:0006418:tRNA aminoacylation for protein translation	BP	Firmicutes_bacterium_CAG_103	1
GO:0006418:tRNA aminoacylation for protein translation	BP	Firmicutes_bacterium_CAG_110	0.996538
GO:0006418:tRNA aminoacylation for protein translation	BP	Firmicutes_bacterium_CAG_124	0.955732
GO:0006418:tRNA aminoacylation for protein translation	BP	Firmicutes_bacterium_CAG_129	0.999812
GO:0006418:tRNA aminoacylation for protein translation	BP	Firmicutes_bacterium_CAG_137	0.998897
GO:0006418:tRNA aminoacylation for protein translation	BP	Firmicutes_bacterium_CAG_176	1
GO:0006418:tRNA aminoacylation for protein translation	BP	Firmicutes_bacterium_CAG_194	0.999832
GO:0006418:tRNA aminoacylation for protein translation	BP	Firmicutes_bacterium_CAG_24	0.973767
GO:0006418:tRNA aminoacylation for protein translation	BP	Firmicutes_bacterium_CAG_345	0.957495
GO:0006418:tRNA aminoacylation for protein translation	BP	Firmicutes_bacterium_CAG_41	1
GO:0006418:tRNA aminoacylation for protein translation	BP	Firmicutes_bacterium_CAG_466	1
GO:0006418:tRNA aminoacylation for protein translation	BP	Firmicutes_bacterium_CAG_65	1
GO:0006418:tRNA aminoacylation for protein translation	BP	Firmicutes_bacterium_CAG_83	1
GO:0006418:tRNA aminoacylation for protein translation	BP	Firmicutes_bacterium_CAG_94	0.999675
GO:0006418:tRNA aminoacylation for protein translation	BP	Flavonifractor_plautii	0.999957
GO:0006418:tRNA aminoacylation for protein translation	BP	Fusicatenibacter_saccharivorans	0.96224
GO:0006418:tRNA aminoacylation for protein translation	BP	Fusobacterium_ulcerans	0.983349
GO:0006418:tRNA aminoacylation for protein translation	BP	Gemmiger_sp_An194	1
GO:0006418:tRNA aminoacylation for protein translation	BP	Haemophilus_parainfluenzae	1
GO:0006418:tRNA aminoacylation for protein translation	BP	Holdemania_filiformis	0.93708
GO:0006418:tRNA aminoacylation for protein translation	BP	Hungatella_hathewayi	0.999893
GO:0006418:tRNA aminoacylation for protein translation	BP	Intestinimonas_butyriciproducens	1
GO:0006418:tRNA aminoacylation for protein translation	BP	Klebsiella_pneumoniae	0.862352
GO:0006418:tRNA aminoacylation for protein translation	BP	Lachnoclostridium_sp_An14	0.999585
GO:0006418:tRNA aminoacylation for protein translation	BP	Lachnospira_pectinoschiza	0.998086
GO:0006418:tRNA aminoacylation for protein translation	BP	Lachnospiraceae_bacterium	0.994587
GO:0006418:tRNA aminoacylation for protein translation	BP	Lachnospiraceae_bacterium_6_1_63FAA	0.987713
GO:0006418:tRNA aminoacylation for protein translation	BP	Lachnospiraceae_bacterium_8_1_57FAA	1
GO:0006418:tRNA aminoacylation for protein translation	BP	Lachnospiraceae_bacterium_9_1_43BFAA	1
GO:0006418:tRNA aminoacylation for protein translation	BP	Lachnospiraceae_bacterium_TF01-11	0.999829
GO:0006418:tRNA aminoacylation for protein translation	BP	Lawsonibacter_asaccharolyticus	1
GO:0006418:tRNA aminoacylation for protein translation	BP	Megamonas_funiformis	1
GO:0006418:tRNA aminoacylation for protein translation	BP	Megasphaera_sp_MJR8396C	1
GO:0006418:tRNA aminoacylation for protein translation	BP	Methanobrevibacter_sp_A54	0.35817
GO:0006418:tRNA aminoacylation for protein translation	BP	Mitsuokella_multacida	0.959041
GO:0006418:tRNA aminoacylation for protein translation	BP	Morganella_morganii	1
GO:0006418:tRNA aminoacylation for protein translation	BP	Odoribacter_splanchnicus	1
GO:0006418:tRNA aminoacylation for protein translation	BP	Odoribacter_splanchnicus_CAG_14	1
GO:0006418:tRNA aminoacylation for protein translation	BP	Oscillibacter_sp	0.998384
GO:0006418:tRNA aminoacylation for protein translation	BP	Oscillibacter_sp_57_20	1
GO:0006418:tRNA aminoacylation for protein translation	BP	Oscillibacter_sp_CAG_155	0.999521
GO:0006418:tRNA aminoacylation for protein translation	BP	Oscillibacter_sp_CAG_241	1
GO:0006418:tRNA aminoacylation for protein translation	BP	Oscillibacter_sp_KLE_1745	0.99949
GO:0006418:tRNA aminoacylation for protein translation	BP	Parabacteroides_distasonis	0.999798
GO:0006418:tRNA aminoacylation for protein translation	BP	Parabacteroides_goldsteinii	0.999769
GO:0006418:tRNA aminoacylation for protein translation	BP	Parabacteroides_merdae_CAG_48	0.992602
GO:0006418:tRNA aminoacylation for protein translation	BP	Parabacteroides_sp_CAG_409	0.999634
GO:0006418:tRNA aminoacylation for protein translation	BP	Paraprevotella_clara	1
GO:0006418:tRNA aminoacylation for protein translation	BP	Paraprevotella_xylaniphila	0.999479
GO:0006418:tRNA aminoacylation for protein translation	BP	Parasutterella_excrementihominis_CAG_233	1
GO:0006418:tRNA aminoacylation for protein translation	BP	Phascolarctobacterium_sp_CAG_207	0.97894
GO:0006418:tRNA aminoacylation for protein translation	BP	Phascolarctobacterium_succinatutens	0.999105
GO:0006418:tRNA aminoacylation for protein translation	BP	Porphyromonas_asaccharolytica	0.939785
GO:0006418:tRNA aminoacylation for protein translation	BP	Prevotella_buccae	0.999527
GO:0006418:tRNA aminoacylation for protein translation	BP	Prevotella_corporis	0.9919
GO:0006418:tRNA aminoacylation for protein translation	BP	Prevotella_sp_109	1
GO:0006418:tRNA aminoacylation for protein translation	BP	Prevotella_sp_CAG_279	0.999642
GO:0006418:tRNA aminoacylation for protein translation	BP	Prevotella_sp_CAG_520	1
GO:0006418:tRNA aminoacylation for protein translation	BP	Prevotella_sp_CAG_891	0.999238
GO:0006418:tRNA aminoacylation for protein translation	BP	Prevotella_stercorea	0.999668
GO:0006418:tRNA aminoacylation for protein translation	BP	Proteobacteria_bacterium_CAG_495	1
GO:0006418:tRNA aminoacylation for protein translation	BP	Proteus_mirabilis	1
GO:0006418:tRNA aminoacylation for protein translation	BP	Pseudoflavonifractor_sp_An184	0.995069
GO:0006418:tRNA aminoacylation for protein translation	BP	Pseudomonas_aeruginosa	0.972689
GO:0006418:tRNA aminoacylation for protein translation	BP	Roseburia_hominis	0.999014
GO:0006418:tRNA aminoacylation for protein translation	BP	Roseburia_intestinalis	0.999723
GO:0006418:tRNA aminoacylation for protein translation	BP	Roseburia_inulinivorans	0.999662
GO:0006418:tRNA aminoacylation for protein translation	BP	Roseburia_sp_CAG_100	0.989711
GO:0006418:tRNA aminoacylation for protein translation	BP	Roseburia_sp_CAG_182	0.813411
GO:0006418:tRNA aminoacylation for protein translation	BP	Roseburia_sp_CAG_197	0.999226
GO:0006418:tRNA aminoacylation for protein translation	BP	Roseburia_sp_CAG_380	1
GO:0006418:tRNA aminoacylation for protein translation	BP	Roseburia_sp_CAG_45	0.999911
GO:0006418:tRNA aminoacylation for protein translation	BP	Ruminococcaceae_bacterium	0.998754
GO:0006418:tRNA aminoacylation for protein translation	BP	Ruminococcaceae_bacterium_D16	1
GO:0006418:tRNA aminoacylation for protein translation	BP	Ruminococcus_bicirculans	0.997606
GO:0006418:tRNA aminoacylation for protein translation	BP	Ruminococcus_callidus	0.999634
GO:0006418:tRNA aminoacylation for protein translation	BP	Ruminococcus_gnavus	1
GO:0006418:tRNA aminoacylation for protein translation	BP	Ruminococcus_lactaris	1
GO:0006418:tRNA aminoacylation for protein translation	BP	Ruminococcus_obeum_CAG_39	1
GO:0006418:tRNA aminoacylation for protein translation	BP	Ruminococcus_sp_CAG_108	0.999848
GO:0006418:tRNA aminoacylation for protein translation	BP	Ruminococcus_sp_CAG_177	0.999631
GO:0006418:tRNA aminoacylation for protein translation	BP	Ruminococcus_sp_CAG_330	1
GO:0006418:tRNA aminoacylation for protein translation	BP	Ruminococcus_sp_CAG_353	1
GO:0006418:tRNA aminoacylation for protein translation	BP	Ruminococcus_sp_CAG_57	1
GO:0006418:tRNA aminoacylation for protein translation	BP	Ruminococcus_sp_CAG_90	1
GO:0006418:tRNA aminoacylation for protein translation	BP	Ruminococcus_sp_DSM_100440	0.963593
GO:0006418:tRNA aminoacylation for protein translation	BP	Ruminococcus_torques	0.9999
GO:0006418:tRNA aminoacylation for protein translation	BP	Ruthenibacterium_lactatiformans	0.999525
GO:0006418:tRNA aminoacylation for protein translation	BP	Staphylococcus_sp_CAG_324	0.972035
GO:0006418:tRNA aminoacylation for protein translation	BP	Subdoligranulum_sp_4_3_54A2FAA	1
GO:0006418:tRNA aminoacylation for protein translation	BP	Subdoligranulum_sp_CAG_314	0.973605
GO:0006418:tRNA aminoacylation for protein translation	BP	Subdoligranulum_variabile	0.999246
GO:0006418:tRNA aminoacylation for protein translation	BP	Sutterella_sp_CAG_351	1
GO:0006418:tRNA aminoacylation for protein translation	BP	Sutterella_wadsworthensis	0.99896
GO:0006418:tRNA aminoacylation for protein translation	BP	Synergistes_sp_3_1_syn1	0.897677
GO:0006418:tRNA aminoacylation for protein translation	BP	Tannerella_sp_6_1_58FAA_CT1	1
GO:0006418:tRNA aminoacylation for protein translation	BP	Turicibacter_sanguinis	1
GO:0006418:tRNA aminoacylation for protein translation	BP	uncultured_Clostridium_sp	0.85072
GO:0006418:tRNA aminoacylation for protein translation	BP	uncultured_Eubacterium_sp	0.959158
GO:0006418:tRNA aminoacylation for protein translation	BP	uncultured_Flavonifractor_sp	1
GO:0006418:tRNA aminoacylation for protein translation	BP	Veillonella_atypica	0.999422
GO:0006418:tRNA aminoacylation for protein translation	BP	Veillonella_parvula	0.994126
GO:0006418:tRNA aminoacylation for protein translation	BP	Veillonella_seminalis	0.948166
GO:0000160:phosphorelay signal transduction system	BP	Acetobacter_sp_CAG_267	0.999648
GO:0000160:phosphorelay signal transduction system	BP	Acidaminococcus_intestini	1
GO:0000160:phosphorelay signal transduction system	BP	Acinetobacter_sp_CAG_196	0.99952
GO:0000160:phosphorelay signal transduction system	BP	Akkermansia_muciniphila	0.999755
GO:0000160:phosphorelay signal transduction system	BP	Alistipes_finegoldii	0.894439
GO:0000160:phosphorelay signal transduction system	BP	Alistipes_finegoldii_CAG_68	1
GO:0000160:phosphorelay signal transduction system	BP	Alistipes_putredinis	0.999523
GO:0000160:phosphorelay signal transduction system	BP	Alistipes_shahii	0.946709
GO:0000160:phosphorelay signal transduction system	BP	Alistipes_sp_CAG_268	1
GO:0000160:phosphorelay signal transduction system	BP	Alistipes_sp_CAG_29	0.998625
GO:0000160:phosphorelay signal transduction system	BP	Alistipes_timonensis	1
GO:0000160:phosphorelay signal transduction system	BP	Anaeromassilibacillus_sp_An250	0.950842
GO:0000160:phosphorelay signal transduction system	BP	Anaerostipes_hadrus	0.998964
GO:0000160:phosphorelay signal transduction system	BP	Anaerotruncus_colihominis	0.999314
GO:0000160:phosphorelay signal transduction system	BP	Anaerotruncus_sp_CAG_528	0.999666
GO:0000160:phosphorelay signal transduction system	BP	Azospirillum_sp_51_20	0.999478
GO:0000160:phosphorelay signal transduction system	BP	Azospirillum_sp_CAG_239	0.919914
GO:0000160:phosphorelay signal transduction system	BP	Azospirillum_sp_CAG_260	0.999882
GO:0000160:phosphorelay signal transduction system	BP	Bacteroidales_bacterium_52_46	0.765613
GO:0000160:phosphorelay signal transduction system	BP	Bacteroides_caccae	0.970417
GO:0000160:phosphorelay signal transduction system	BP	Bacteroides_caccae_CAG_21	0.999458
GO:0000160:phosphorelay signal transduction system	BP	Bacteroides_cellulosilyticus	0.995221
GO:0000160:phosphorelay signal transduction system	BP	Bacteroides_coprocola	1
GO:0000160:phosphorelay signal transduction system	BP	Bacteroides_coprocola_CAG_162	1
GO:0000160:phosphorelay signal transduction system	BP	Bacteroides_dorei	0.998038
GO:0000160:phosphorelay signal transduction system	BP	Bacteroides_eggerthii_CAG_109	0.998999
GO:0000160:phosphorelay signal transduction system	BP	Bacteroides_faecis_CAG_32	0.998621
GO:0000160:phosphorelay signal transduction system	BP	Bacteroides_fluxus	0.999564
GO:0000160:phosphorelay signal transduction system	BP	Bacteroides_fragilis	0.998414
GO:0000160:phosphorelay signal transduction system	BP	Bacteroides_intestinalis_CAG_564	1
GO:0000160:phosphorelay signal transduction system	BP	Bacteroides_massiliensis	0.998639
GO:0000160:phosphorelay signal transduction system	BP	Bacteroides_nordii	0.999648
GO:0000160:phosphorelay signal transduction system	BP	Bacteroides_oleiciplenus	0.939098
GO:0000160:phosphorelay signal transduction system	BP	Bacteroides_ovatus	0.996881
GO:0000160:phosphorelay signal transduction system	BP	Bacteroides_plebeius	0.998338
GO:0000160:phosphorelay signal transduction system	BP	Bacteroides_plebeius_CAG_211	1
GO:0000160:phosphorelay signal transduction system	BP	Bacteroides_salyersiae	0.996568
GO:0000160:phosphorelay signal transduction system	BP	Bacteroides_sp_43_108	0.997415
GO:0000160:phosphorelay signal transduction system	BP	Bacteroides_sp_CAG_144	0.999952
GO:0000160:phosphorelay signal transduction system	BP	Bacteroides_sp_CAG_189	0.999531
GO:0000160:phosphorelay signal transduction system	BP	Bacteroides_sp_CAG_633	0.999346
GO:0000160:phosphorelay signal transduction system	BP	Bacteroides_sp_CAG_714	0.999865
GO:0000160:phosphorelay signal transduction system	BP	Bacteroides_sp_CAG_754	1
GO:0000160:phosphorelay signal transduction system	BP	Bacteroides_sp_CAG_875	1
GO:0000160:phosphorelay signal transduction system	BP	Bacteroides_stercoris	0.999112
GO:0000160:phosphorelay signal transduction system	BP	Bacteroides_thetaiotaomicron	0.956901
GO:0000160:phosphorelay signal transduction system	BP	Bacteroides_uniformis	0.998998
GO:0000160:phosphorelay signal transduction system	BP	Bacteroides_vulgatus	0.945803
GO:0000160:phosphorelay signal transduction system	BP	Bacteroides_xylanisolvens	0.807112
GO:0000160:phosphorelay signal transduction system	BP	Barnesiella_intestinihominis	0.999664
GO:0000160:phosphorelay signal transduction system	BP	Bifidobacterium_adolescentis	0.999594
GO:0000160:phosphorelay signal transduction system	BP	Bifidobacterium_bifidum	0.999252
GO:0000160:phosphorelay signal transduction system	BP	Bifidobacterium_dentium	1
GO:0000160:phosphorelay signal transduction system	BP	Bifidobacterium_longum	1
GO:0000160:phosphorelay signal transduction system	BP	Bilophila_wadsworthia	0.996445
GO:0000160:phosphorelay signal transduction system	BP	Blautia_obeum	0.995053
GO:0000160:phosphorelay signal transduction system	BP	Blautia_sp_CAG_257	0.999165
GO:0000160:phosphorelay signal transduction system	BP	Blautia_sp_CAG_37	0.810159
GO:0000160:phosphorelay signal transduction system	BP	Blautia_sp_CAG_52	0.930734
GO:0000160:phosphorelay signal transduction system	BP	Blautia_sp_KLE_1732	0.884538
GO:0000160:phosphorelay signal transduction system	BP	Blautia_wexlerae	0.996725
GO:0000160:phosphorelay signal transduction system	BP	Burkholderiales_bacterium_1_1_47	1
GO:0000160:phosphorelay signal transduction system	BP	butyrate-producing_bacterium_SM4_1	1
GO:0000160:phosphorelay signal transduction system	BP	butyrate-producing_bacterium_SS3_4	0.999956
GO:0000160:phosphorelay signal transduction system	BP	Butyricicoccus_pullicaecorum	0.999342
GO:0000160:phosphorelay signal transduction system	BP	Butyricimonas_synergistica	1
GO:0000160:phosphorelay signal transduction system	BP	Butyrivibrio_crossotus	0.999079
GO:0000160:phosphorelay signal transduction system	BP	Candidatus_Stoquefichus_sp_KLE1796	1
GO:0000160:phosphorelay signal transduction system	BP	Catenibacterium_mitsuokai	1
GO:0000160:phosphorelay signal transduction system	BP	Clostridia_bacterium	0.975798
GO:0000160:phosphorelay signal transduction system	BP	Clostridiales_bacterium	0.997682
GO:0000160:phosphorelay signal transduction system	BP	Clostridiales_bacterium_1_7_47FAA	0.999675
GO:0000160:phosphorelay signal transduction system	BP	Clostridiales_bacterium_41_12_two_minus	0.946873
GO:0000160:phosphorelay signal transduction system	BP	Clostridiales_bacterium_42_27	0.843679
GO:0000160:phosphorelay signal transduction system	BP	Clostridiales_bacterium_52_15	1
GO:0000160:phosphorelay signal transduction system	BP	Clostridiales_bacterium_KLE1615	0.999687
GO:0000160:phosphorelay signal transduction system	BP	Clostridium_asparagiforme	0.965805
GO:0000160:phosphorelay signal transduction system	BP	Clostridium_bolteae	0.998102
GO:0000160:phosphorelay signal transduction system	BP	Clostridium_bolteae_CAG_59	0.966489
GO:0000160:phosphorelay signal transduction system	BP	Clostridium_citroniae	0.997595
GO:0000160:phosphorelay signal transduction system	BP	Clostridium_clostridioforme	0.998917
GO:0000160:phosphorelay signal transduction system	BP	Clostridium_clostridioforme_CAG_511	0.99879
GO:0000160:phosphorelay signal transduction system	BP	Clostridium_hathewayi_CAG_224	1
GO:0000160:phosphorelay signal transduction system	BP	Clostridium_leptum	0.976457
GO:0000160:phosphorelay signal transduction system	BP	Clostridium_leptum_CAG_27	0.999526
GO:0000160:phosphorelay signal transduction system	BP	Clostridium_neonatale	0.999639
GO:0000160:phosphorelay signal transduction system	BP	Clostridium_nexile_CAG_348	0.988716
GO:0000160:phosphorelay signal transduction system	BP	Clostridium_saccharolyticum	1
GO:0000160:phosphorelay signal transduction system	BP	Clostridium_sp_CAG_122	0.921767
GO:0000160:phosphorelay signal transduction system	BP	Clostridium_sp_CAG_127	0.996741
GO:0000160:phosphorelay signal transduction system	BP	Clostridium_sp_CAG_138	0.999638
GO:0000160:phosphorelay signal transduction system	BP	Clostridium_sp_CAG_169	1
GO:0000160:phosphorelay signal transduction system	BP	Clostridium_sp_CAG_217	1
GO:0000160:phosphorelay signal transduction system	BP	Clostridium_sp_CAG_226	0.998441
GO:0000160:phosphorelay signal transduction system	BP	Clostridium_sp_CAG_242	0.942026
GO:0000160:phosphorelay signal transduction system	BP	Clostridium_sp_CAG_277	0.99908
GO:0000160:phosphorelay signal transduction system	BP	Clostridium_sp_CAG_288	0.891596
GO:0000160:phosphorelay signal transduction system	BP	Clostridium_sp_CAG_299	0.998496
GO:0000160:phosphorelay signal transduction system	BP	Clostridium_sp_CAG_354	1
GO:0000160:phosphorelay signal transduction system	BP	Clostridium_sp_CAG_43	0.999836
GO:0000160:phosphorelay signal transduction system	BP	Clostridium_sp_CAG_568	1
GO:0000160:phosphorelay signal transduction system	BP	Clostridium_sp_CAG_58	1
GO:0000160:phosphorelay signal transduction system	BP	Clostridium_sp_CAG_62	0.978342
GO:0000160:phosphorelay signal transduction system	BP	Clostridium_sp_CAG_678	0.9991
GO:0000160:phosphorelay signal transduction system	BP	Clostridium_sp_CAG_7	0.991747
GO:0000160:phosphorelay signal transduction system	BP	Clostridium_sp_CAG_75	0.999355
GO:0000160:phosphorelay signal transduction system	BP	Clostridium_sp_CAG_91	1
GO:0000160:phosphorelay signal transduction system	BP	Clostridium_sp_FS41	0.999535
GO:0000160:phosphorelay signal transduction system	BP	Clostridium_sp_HGF2	0.999855
GO:0000160:phosphorelay signal transduction system	BP	Clostridium_sp_KLE_1755	0.998926
GO:0000160:phosphorelay signal transduction system	BP	Clostridium_sp_M62_1	1
GO:0000160:phosphorelay signal transduction system	BP	Clostridium_symbiosum	0.997516
GO:0000160:phosphorelay signal transduction system	BP	Collinsella_aerofaciens	0.999754
GO:0000160:phosphorelay signal transduction system	BP	Coprobacillus_sp_8_2_54BFAA	1
GO:0000160:phosphorelay signal transduction system	BP	Coprobacter_fastidiosus	0.999286
GO:0000160:phosphorelay signal transduction system	BP	Coprococcus_comes	0.98197
GO:0000160:phosphorelay signal transduction system	BP	Coprococcus_eutactus	0.999762
GO:0000160:phosphorelay signal transduction system	BP	Coprococcus_sp_ART55_1	0.999261
GO:0000160:phosphorelay signal transduction system	BP	Coprococcus_sp_HPP0074	1
GO:0000160:phosphorelay signal transduction system	BP	Desulfovibrio_piger	0.945498
GO:0000160:phosphorelay signal transduction system	BP	Dialister_invisus_CAG_218	1
GO:0000160:phosphorelay signal transduction system	BP	Dialister_sp_CAG_357	1
GO:0000160:phosphorelay signal transduction system	BP	Dielma_fastidiosa	0.997794
GO:0000160:phosphorelay signal transduction system	BP	Dorea_formicigenerans	0.998964
GO:0000160:phosphorelay signal transduction system	BP	Dorea_longicatena	0.998775
GO:0000160:phosphorelay signal transduction system	BP	Dorea_sp_CAG_317	0.999648
GO:0000160:phosphorelay signal transduction system	BP	Dysgonomonas_gadei	0.997985
GO:0000160:phosphorelay signal transduction system	BP	Dysgonomonas_mossii	0.99985
GO:0000160:phosphorelay signal transduction system	BP	Eisenbergiella_tayi	0.999924
GO:0000160:phosphorelay signal transduction system	BP	Erysipelatoclostridium_ramosum	0.998878
GO:0000160:phosphorelay signal transduction system	BP	Erysipelotrichaceae_bacterium_2_2_44A	1
GO:0000160:phosphorelay signal transduction system	BP	Erysipelotrichaceae_bacterium_5_2_54FAA	0.999773
GO:0000160:phosphorelay signal transduction system	BP	Escherichia_coli	0.990662
GO:0000160:phosphorelay signal transduction system	BP	Eubacterium_eligens	0.96293
GO:0000160:phosphorelay signal transduction system	BP	Eubacterium_hallii	0.988771
GO:0000160:phosphorelay signal transduction system	BP	Eubacterium_ramulus	0.976951
GO:0000160:phosphorelay signal transduction system	BP	Eubacterium_rectale	0.996098
GO:0000160:phosphorelay signal transduction system	BP	Eubacterium_siraeum	0.999307
GO:0000160:phosphorelay signal transduction system	BP	Eubacterium_sp	0.998942
GO:0000160:phosphorelay signal transduction system	BP	Eubacterium_sp_CAG_115	0.883123
GO:0000160:phosphorelay signal transduction system	BP	Eubacterium_sp_CAG_161	1
GO:0000160:phosphorelay signal transduction system	BP	Eubacterium_sp_CAG_180	0.968724
GO:0000160:phosphorelay signal transduction system	BP	Eubacterium_sp_CAG_192	1
GO:0000160:phosphorelay signal transduction system	BP	Eubacterium_sp_CAG_202	0.99948
GO:0000160:phosphorelay signal transduction system	BP	Eubacterium_sp_CAG_248	0.856581
GO:0000160:phosphorelay signal transduction system	BP	Eubacterium_sp_CAG_251	0.998416
GO:0000160:phosphorelay signal transduction system	BP	Eubacterium_sp_CAG_252	1
GO:0000160:phosphorelay signal transduction system	BP	Eubacterium_sp_CAG_38	0.998468
GO:0000160:phosphorelay signal transduction system	BP	Eubacterium_sp_CAG_76	0.999863
GO:0000160:phosphorelay signal transduction system	BP	Eubacterium_sp_CAG_86	1
GO:0000160:phosphorelay signal transduction system	BP	Eubacterium_ventriosum	0.99995
GO:0000160:phosphorelay signal transduction system	BP	Faecalibacterium_prausnitzii	0.996796
GO:0000160:phosphorelay signal transduction system	BP	Faecalibacterium_sp_CAG_74	0.968459
GO:0000160:phosphorelay signal transduction system	BP	Faecalibacterium_sp_CAG_82	1
GO:0000160:phosphorelay signal transduction system	BP	Firmicutes_bacterium_CAG_102	0.998791
GO:0000160:phosphorelay signal transduction system	BP	Firmicutes_bacterium_CAG_103	0.976237
GO:0000160:phosphorelay signal transduction system	BP	Firmicutes_bacterium_CAG_110	0.999465
GO:0000160:phosphorelay signal transduction system	BP	Firmicutes_bacterium_CAG_124	0.999363
GO:0000160:phosphorelay signal transduction system	BP	Firmicutes_bacterium_CAG_129	0.938242
GO:0000160:phosphorelay signal transduction system	BP	Firmicutes_bacterium_CAG_137	0.998071
GO:0000160:phosphorelay signal transduction system	BP	Firmicutes_bacterium_CAG_176	0.932487
GO:0000160:phosphorelay signal transduction system	BP	Firmicutes_bacterium_CAG_194	0.966857
GO:0000160:phosphorelay signal transduction system	BP	Firmicutes_bacterium_CAG_24	0.9838
GO:0000160:phosphorelay signal transduction system	BP	Firmicutes_bacterium_CAG_41	0.996906
GO:0000160:phosphorelay signal transduction system	BP	Firmicutes_bacterium_CAG_466	1
GO:0000160:phosphorelay signal transduction system	BP	Firmicutes_bacterium_CAG_65	0.96592
GO:0000160:phosphorelay signal transduction system	BP	Firmicutes_bacterium_CAG_83	1
GO:0000160:phosphorelay signal transduction system	BP	Firmicutes_bacterium_CAG_94	1
GO:0000160:phosphorelay signal transduction system	BP	Flavonifractor_plautii	0.990579
GO:0000160:phosphorelay signal transduction system	BP	Flavonifractor_sp_An10	1
GO:0000160:phosphorelay signal transduction system	BP	Fusicatenibacter_saccharivorans	0.999149
GO:0000160:phosphorelay signal transduction system	BP	Fusobacterium_ulcerans	0.881607
GO:0000160:phosphorelay signal transduction system	BP	Gemmiger_formicilis	1
GO:0000160:phosphorelay signal transduction system	BP	Gemmiger_sp_An194	0.982062
GO:0000160:phosphorelay signal transduction system	BP	Haemophilus_parainfluenzae	1
GO:0000160:phosphorelay signal transduction system	BP	Holdemania_filiformis	0.999468
GO:0000160:phosphorelay signal transduction system	BP	Hungatella_hathewayi	0.996442
GO:0000160:phosphorelay signal transduction system	BP	Intestinimonas_butyriciproducens	0.968342
GO:0000160:phosphorelay signal transduction system	BP	Klebsiella_oxytoca	0.999556
GO:0000160:phosphorelay signal transduction system	BP	Klebsiella_pneumoniae	0.997831
GO:0000160:phosphorelay signal transduction system	BP	Lachnoclostridium_sp_An14	0.996369
GO:0000160:phosphorelay signal transduction system	BP	Lachnospira_pectinoschiza	0.94261
GO:0000160:phosphorelay signal transduction system	BP	Lachnospiraceae_bacterium	0.993908
GO:0000160:phosphorelay signal transduction system	BP	Lachnospiraceae_bacterium_3_1_57FAA_CT1	0.909904
GO:0000160:phosphorelay signal transduction system	BP	Lachnospiraceae_bacterium_6_1_63FAA	0.999345
GO:0000160:phosphorelay signal transduction system	BP	Lachnospiraceae_bacterium_7_1_58FAA	1
GO:0000160:phosphorelay signal transduction system	BP	Lachnospiraceae_bacterium_8_1_57FAA	1
GO:0000160:phosphorelay signal transduction system	BP	Lachnospiraceae_bacterium_9_1_43BFAA	1
GO:0000160:phosphorelay signal transduction system	BP	Lachnospiraceae_bacterium_TF01-11	0.99452
GO:0000160:phosphorelay signal transduction system	BP	Lawsonibacter_asaccharolyticus	0.956735
GO:0000160:phosphorelay signal transduction system	BP	Megamonas_funiformis	0.909717
GO:0000160:phosphorelay signal transduction system	BP	Mitsuokella_jalaludinii	1
GO:0000160:phosphorelay signal transduction system	BP	Morganella_morganii	0.89713
GO:0000160:phosphorelay signal transduction system	BP	Odoribacter_splanchnicus	0.974374
GO:0000160:phosphorelay signal transduction system	BP	Odoribacter_splanchnicus_CAG_14	0.999544
GO:0000160:phosphorelay signal transduction system	BP	Oscillibacter_sp	0.907548
GO:0000160:phosphorelay signal transduction system	BP	Oscillibacter_sp_57_20	1
GO:0000160:phosphorelay signal transduction system	BP	Oscillibacter_sp_CAG_155	0.999759
GO:0000160:phosphorelay signal transduction system	BP	Oscillibacter_sp_CAG_241	1
GO:0000160:phosphorelay signal transduction system	BP	Oscillibacter_sp_KLE_1745	0.931519
GO:0000160:phosphorelay signal transduction system	BP	Parabacteroides_distasonis	0.973816
GO:0000160:phosphorelay signal transduction system	BP	Parabacteroides_goldsteinii	0.997056
GO:0000160:phosphorelay signal transduction system	BP	Parabacteroides_merdae	0.998446
GO:0000160:phosphorelay signal transduction system	BP	Parabacteroides_merdae_CAG_48	0.999907
GO:0000160:phosphorelay signal transduction system	BP	Parabacteroides_sp_CAG_409	0.999712
GO:0000160:phosphorelay signal transduction system	BP	Paraprevotella_clara	0.91206
GO:0000160:phosphorelay signal transduction system	BP	Paraprevotella_xylaniphila	0.998928
GO:0000160:phosphorelay signal transduction system	BP	Parasutterella_excrementihominis	0.972964
GO:0000160:phosphorelay signal transduction system	BP	Parasutterella_excrementihominis_CAG_233	1
GO:0000160:phosphorelay signal transduction system	BP	Phascolarctobacterium_sp_CAG_207	0.845104
GO:0000160:phosphorelay signal transduction system	BP	Phascolarctobacterium_succinatutens	1
GO:0000160:phosphorelay signal transduction system	BP	Prevotella_buccae	0.999825
GO:0000160:phosphorelay signal transduction system	BP	Prevotella_sp_109	0.999772
GO:0000160:phosphorelay signal transduction system	BP	Prevotella_sp_885	0.999185
GO:0000160:phosphorelay signal transduction system	BP	Prevotella_sp_CAG_255	1
GO:0000160:phosphorelay signal transduction system	BP	Prevotella_sp_CAG_386	1
GO:0000160:phosphorelay signal transduction system	BP	Prevotella_sp_CAG_520	0.999647
GO:0000160:phosphorelay signal transduction system	BP	Prevotella_sp_CAG_891	0.999178
GO:0000160:phosphorelay signal transduction system	BP	Proteus_mirabilis	0.985833
GO:0000160:phosphorelay signal transduction system	BP	Pseudoflavonifractor_sp_An184	0.999593
GO:0000160:phosphorelay signal transduction system	BP	Pseudomonas_aeruginosa	0.948245
GO:0000160:phosphorelay signal transduction system	BP	Roseburia_faecis	0.98337
GO:0000160:phosphorelay signal transduction system	BP	Roseburia_hominis	0.996034
GO:0000160:phosphorelay signal transduction system	BP	Roseburia_intestinalis	0.979014
GO:0000160:phosphorelay signal transduction system	BP	Roseburia_inulinivorans	0.985786
GO:0000160:phosphorelay signal transduction system	BP	Roseburia_sp_CAG_100	0.978571
GO:0000160:phosphorelay signal transduction system	BP	Roseburia_sp_CAG_18	1
GO:0000160:phosphorelay signal transduction system	BP	Roseburia_sp_CAG_197	0.999087
GO:0000160:phosphorelay signal transduction system	BP	Roseburia_sp_CAG_380	0.999613
GO:0000160:phosphorelay signal transduction system	BP	Roseburia_sp_CAG_45	0.999392
GO:0000160:phosphorelay signal transduction system	BP	Ruminococcaceae_bacterium	0.968719
GO:0000160:phosphorelay signal transduction system	BP	Ruminococcaceae_bacterium_D16	1
GO:0000160:phosphorelay signal transduction system	BP	Ruminococcus_bicirculans	1
GO:0000160:phosphorelay signal transduction system	BP	Ruminococcus_callidus	0.966184
GO:0000160:phosphorelay signal transduction system	BP	Ruminococcus_gnavus	0.997769
GO:0000160:phosphorelay signal transduction system	BP	Ruminococcus_lactaris	0.962698
GO:0000160:phosphorelay signal transduction system	BP	Ruminococcus_obeum_CAG_39	0.999824
GO:0000160:phosphorelay signal transduction system	BP	Ruminococcus_sp_5_1_39BFAA	0.968417
GO:0000160:phosphorelay signal transduction system	BP	Ruminococcus_sp_CAG_108	1
GO:0000160:phosphorelay signal transduction system	BP	Ruminococcus_sp_CAG_177	0.991323
GO:0000160:phosphorelay signal transduction system	BP	Ruminococcus_sp_CAG_330	0.999683
GO:0000160:phosphorelay signal transduction system	BP	Ruminococcus_sp_CAG_353	0.921671
GO:0000160:phosphorelay signal transduction system	BP	Ruminococcus_sp_CAG_57	1
GO:0000160:phosphorelay signal transduction system	BP	Ruminococcus_sp_CAG_90	1
GO:0000160:phosphorelay signal transduction system	BP	Ruminococcus_sp_DSM_100440	0.999844
GO:0000160:phosphorelay signal transduction system	BP	Ruminococcus_sp_SR1_5	0.906995
GO:0000160:phosphorelay signal transduction system	BP	Ruminococcus_torques	0.988788
GO:0000160:phosphorelay signal transduction system	BP	Ruthenibacterium_lactatiformans	0.999869
GO:0000160:phosphorelay signal transduction system	BP	Subdoligranulum_sp_4_3_54A2FAA	0.999649
GO:0000160:phosphorelay signal transduction system	BP	Subdoligranulum_sp_APC924_74	1
GO:0000160:phosphorelay signal transduction system	BP	Subdoligranulum_variabile	0.999841
GO:0000160:phosphorelay signal transduction system	BP	Sutterella_sp_CAG_351	0.999875
GO:0000160:phosphorelay signal transduction system	BP	Sutterella_sp_KLE1602	0.999666
GO:0000160:phosphorelay signal transduction system	BP	Sutterella_wadsworthensis	0.999609
GO:0000160:phosphorelay signal transduction system	BP	Synergistes_sp_3_1_syn1	0.973529
GO:0000160:phosphorelay signal transduction system	BP	uncultured_Bacteroides_sp	0.999591
GO:0000160:phosphorelay signal transduction system	BP	uncultured_Blautia_sp	0.984015
GO:0000160:phosphorelay signal transduction system	BP	uncultured_Clostridium_sp	0.980983
GO:0000160:phosphorelay signal transduction system	BP	uncultured_Desulfovibrio_sp	0.997927
GO:0000160:phosphorelay signal transduction system	BP	uncultured_Eubacterium_sp	1
GO:0000160:phosphorelay signal transduction system	BP	uncultured_Flavonifractor_sp	0.972328
GO:0000160:phosphorelay signal transduction system	BP	uncultured_Oscillibacter_sp	1
GO:0000160:phosphorelay signal transduction system	BP	uncultured_Ruminococcus_sp	1
GO:0006400:tRNA modification	BP	Acetobacter_sp_CAG_267	0.827491
GO:0006400:tRNA modification	BP	Acidaminococcus_intestini	0.942692
GO:0006400:tRNA modification	BP	Acinetobacter_sp_CAG_196	0.902341
GO:0006400:tRNA modification	BP	Akkermansia_muciniphila	0.961168
GO:0006400:tRNA modification	BP	Akkermansia_sp_KLE1798	0.944191
GO:0006400:tRNA modification	BP	Alistipes_finegoldii	0.875076
GO:0006400:tRNA modification	BP	Alistipes_putredinis	0.960217
GO:0006400:tRNA modification	BP	Alistipes_shahii	0.908008
GO:0006400:tRNA modification	BP	Alistipes_sp_CAG_268	0.999402
GO:0006400:tRNA modification	BP	Alistipes_sp_CAG_514	0.90543
GO:0006400:tRNA modification	BP	Alistipes_timonensis	0.999803
GO:0006400:tRNA modification	BP	Anaeromassilibacillus_sp_An250	0.981721
GO:0006400:tRNA modification	BP	Anaerostipes_hadrus	0.999459
GO:0006400:tRNA modification	BP	Anaerotruncus_sp_CAG_528	0.957713
GO:0006400:tRNA modification	BP	Azospirillum_sp_51_20	0.945251
GO:0006400:tRNA modification	BP	Azospirillum_sp_CAG_239	0.888009
GO:0006400:tRNA modification	BP	Azospirillum_sp_CAG_260	1
GO:0006400:tRNA modification	BP	Bacteroidales_bacterium_52_46	0.635409
GO:0006400:tRNA modification	BP	Bacteroides_coprocola_CAG_162	0.997542
GO:0006400:tRNA modification	BP	Bacteroides_fluxus	0.999667
GO:0006400:tRNA modification	BP	Bacteroides_fragilis	0.999729
GO:0006400:tRNA modification	BP	Bacteroides_massiliensis	0.999095
GO:0006400:tRNA modification	BP	Bacteroides_nordii	0.999332
GO:0006400:tRNA modification	BP	Bacteroides_plebeius	0.998837
GO:0006400:tRNA modification	BP	Bacteroides_plebeius_CAG_211	0.999373
GO:0006400:tRNA modification	BP	Bacteroides_sp_43_108	0.942554
GO:0006400:tRNA modification	BP	Bacteroides_sp_CAG_144	0.998911
GO:0006400:tRNA modification	BP	Bacteroides_sp_CAG_633	0.997928
GO:0006400:tRNA modification	BP	Bacteroides_sp_CAG_714	0.998315
GO:0006400:tRNA modification	BP	Bacteroides_stercoris	0.99976
GO:0006400:tRNA modification	BP	Bacteroides_thetaiotaomicron	0.95106
GO:0006400:tRNA modification	BP	Bacteroides_uniformis	0.999809
GO:0006400:tRNA modification	BP	Bacteroides_vulgatus	0.999347
GO:0006400:tRNA modification	BP	Barnesiella_intestinihominis	0.982163
GO:0006400:tRNA modification	BP	Bifidobacterium_adolescentis	1
GO:0006400:tRNA modification	BP	Bifidobacterium_bifidum	0.951541
GO:0006400:tRNA modification	BP	Bilophila_wadsworthia	0.74403
GO:0006400:tRNA modification	BP	Blautia_obeum	0.999686
GO:0006400:tRNA modification	BP	Blautia_sp_CAG_257	0.998466
GO:0006400:tRNA modification	BP	Blautia_sp_CAG_52	0.999949
GO:0006400:tRNA modification	BP	Burkholderiales_bacterium_1_1_47	0.908981
GO:0006400:tRNA modification	BP	butyrate-producing_bacterium_SS3_4	0.999614
GO:0006400:tRNA modification	BP	Butyricimonas_synergistica	0.898879
GO:0006400:tRNA modification	BP	Candidatus_Methanomassiliicoccus_intestinalis	0.384832
GO:0006400:tRNA modification	BP	Catenibacterium_mitsuokai	0.916486
GO:0006400:tRNA modification	BP	Clostridia_bacterium	0.924135
GO:0006400:tRNA modification	BP	Clostridiales_bacterium	0.949523
GO:0006400:tRNA modification	BP	Clostridiales_bacterium_1_7_47FAA	0.999653
GO:0006400:tRNA modification	BP	Clostridiales_bacterium_52_15	0.934163
GO:0006400:tRNA modification	BP	Clostridium_asparagiforme	1
GO:0006400:tRNA modification	BP	Clostridium_clostridioforme	0.991191
GO:0006400:tRNA modification	BP	Clostridium_leptum	0.969516
GO:0006400:tRNA modification	BP	Clostridium_leptum_CAG_27	0.999063
GO:0006400:tRNA modification	BP	Clostridium_neonatale	0.763167
GO:0006400:tRNA modification	BP	Clostridium_nexile_CAG_348	0.999319
GO:0006400:tRNA modification	BP	Clostridium_saccharolyticum	0.998858
GO:0006400:tRNA modification	BP	Clostridium_sp_CAG_122	0.999069
GO:0006400:tRNA modification	BP	Clostridium_sp_CAG_127	0.933016
GO:0006400:tRNA modification	BP	Clostridium_sp_CAG_138	0.920655
GO:0006400:tRNA modification	BP	Clostridium_sp_CAG_169	1
GO:0006400:tRNA modification	BP	Clostridium_sp_CAG_217	0.940934
GO:0006400:tRNA modification	BP	Clostridium_sp_CAG_226	0.905218
GO:0006400:tRNA modification	BP	Clostridium_sp_CAG_242	0.893786
GO:0006400:tRNA modification	BP	Clostridium_sp_CAG_277	0.998587
GO:0006400:tRNA modification	BP	Clostridium_sp_CAG_288	0.834932
GO:0006400:tRNA modification	BP	Clostridium_sp_CAG_299	0.999209
GO:0006400:tRNA modification	BP	Clostridium_sp_CAG_349	0.818879
GO:0006400:tRNA modification	BP	Clostridium_sp_CAG_352	0.998409
GO:0006400:tRNA modification	BP	Clostridium_sp_CAG_354	0.715022
GO:0006400:tRNA modification	BP	Clostridium_sp_CAG_43	0.999595
GO:0006400:tRNA modification	BP	Clostridium_sp_CAG_568	0.650932
GO:0006400:tRNA modification	BP	Clostridium_sp_CAG_58	0.999041
GO:0006400:tRNA modification	BP	Clostridium_sp_CAG_62	0.928221
GO:0006400:tRNA modification	BP	Clostridium_sp_CAG_678	0.918523
GO:0006400:tRNA modification	BP	Clostridium_sp_CAG_7	0.998714
GO:0006400:tRNA modification	BP	Clostridium_sp_CAG_75	0.989797
GO:0006400:tRNA modification	BP	Clostridium_sp_FS41	0.938323
GO:0006400:tRNA modification	BP	Clostridium_sp_HGF2	1
GO:0006400:tRNA modification	BP	Clostridium_sp_KLE_1755	0.923587
GO:0006400:tRNA modification	BP	Clostridium_symbiosum	0.9994
GO:0006400:tRNA modification	BP	Collinsella_aerofaciens	0.722268
GO:0006400:tRNA modification	BP	Coprobacillus_sp_8_2_54BFAA	0.8
GO:0006400:tRNA modification	BP	Coprobacter_fastidiosus	0.99783
GO:0006400:tRNA modification	BP	Coprococcus_comes	0.956449
GO:0006400:tRNA modification	BP	Coprococcus_eutactus	0.955345
GO:0006400:tRNA modification	BP	Coprococcus_sp_ART55_1	1
GO:0006400:tRNA modification	BP	Coprococcus_sp_HPP0074	1
GO:0006400:tRNA modification	BP	Desulfovibrio_piger	0.923097
GO:0006400:tRNA modification	BP	Dialister_invisus	0.939244
GO:0006400:tRNA modification	BP	Dialister_sp_CAG_357	0.99851
GO:0006400:tRNA modification	BP	Dorea_longicatena	0.999175
GO:0006400:tRNA modification	BP	Dorea_sp_CAG_317	0.999049
GO:0006400:tRNA modification	BP	Dysgonomonas_gadei	0.999323
GO:0006400:tRNA modification	BP	Dysgonomonas_mossii	0.999101
GO:0006400:tRNA modification	BP	Erysipelotrichaceae_bacterium_5_2_54FAA	0.924037
GO:0006400:tRNA modification	BP	Escherichia_coli	0.920988
GO:0006400:tRNA modification	BP	Eubacterium_eligens	0.964714
GO:0006400:tRNA modification	BP	Eubacterium_hallii	0.930795
GO:0006400:tRNA modification	BP	Eubacterium_ramulus	0.945241
GO:0006400:tRNA modification	BP	Eubacterium_rectale	0.999185
GO:0006400:tRNA modification	BP	Eubacterium_siraeum	0.953701
GO:0006400:tRNA modification	BP	Eubacterium_sp	0.701229
GO:0006400:tRNA modification	BP	Eubacterium_sp_CAG_115	0.96212
GO:0006400:tRNA modification	BP	Eubacterium_sp_CAG_161	0.998396
GO:0006400:tRNA modification	BP	Eubacterium_sp_CAG_180	0.978681
GO:0006400:tRNA modification	BP	Eubacterium_sp_CAG_192	0.96875
GO:0006400:tRNA modification	BP	Eubacterium_sp_CAG_202	0.98317
GO:0006400:tRNA modification	BP	Eubacterium_sp_CAG_248	1
GO:0006400:tRNA modification	BP	Eubacterium_sp_CAG_251	0.935952
GO:0006400:tRNA modification	BP	Eubacterium_sp_CAG_252	1
GO:0006400:tRNA modification	BP	Eubacterium_sp_CAG_38	0.984051
GO:0006400:tRNA modification	BP	Eubacterium_sp_CAG_76	1
GO:0006400:tRNA modification	BP	Eubacterium_sp_CAG_86	0.915511
GO:0006400:tRNA modification	BP	Eubacterium_ventriosum	0.963287
GO:0006400:tRNA modification	BP	Faecalibacterium_prausnitzii	0.999593
GO:0006400:tRNA modification	BP	Faecalibacterium_sp_CAG_74	0.84765
GO:0006400:tRNA modification	BP	Faecalibacterium_sp_CAG_82	0.882271
GO:0006400:tRNA modification	BP	Firmicutes_bacterium_CAG_102	0.999926
GO:0006400:tRNA modification	BP	Firmicutes_bacterium_CAG_103	0.952168
GO:0006400:tRNA modification	BP	Firmicutes_bacterium_CAG_110	0.999449
GO:0006400:tRNA modification	BP	Firmicutes_bacterium_CAG_124	0.995336
GO:0006400:tRNA modification	BP	Firmicutes_bacterium_CAG_129	0.983102
GO:0006400:tRNA modification	BP	Firmicutes_bacterium_CAG_176	0.948851
GO:0006400:tRNA modification	BP	Firmicutes_bacterium_CAG_194	0.948711
GO:0006400:tRNA modification	BP	Firmicutes_bacterium_CAG_24	0.930124
GO:0006400:tRNA modification	BP	Firmicutes_bacterium_CAG_341	0.999129
GO:0006400:tRNA modification	BP	Firmicutes_bacterium_CAG_345	0.847581
GO:0006400:tRNA modification	BP	Firmicutes_bacterium_CAG_41	0.890408
GO:0006400:tRNA modification	BP	Firmicutes_bacterium_CAG_466	0.999523
GO:0006400:tRNA modification	BP	Firmicutes_bacterium_CAG_65	0.999536
GO:0006400:tRNA modification	BP	Firmicutes_bacterium_CAG_83	0.935597
GO:0006400:tRNA modification	BP	Firmicutes_bacterium_CAG_94	0.9065
GO:0006400:tRNA modification	BP	Flavonifractor_plautii	0.997365
GO:0006400:tRNA modification	BP	Flavonifractor_sp_An10	1
GO:0006400:tRNA modification	BP	Fusicatenibacter_saccharivorans	0.963931
GO:0006400:tRNA modification	BP	Fusobacterium_ulcerans	0.948809
GO:0006400:tRNA modification	BP	Gemmiger_formicilis	1
GO:0006400:tRNA modification	BP	Gemmiger_sp_An194	0.940471
GO:0006400:tRNA modification	BP	Haemophilus_parainfluenzae	0.858544
GO:0006400:tRNA modification	BP	Holdemania_filiformis	0.990118
GO:0006400:tRNA modification	BP	Hungatella_hathewayi	0.999765
GO:0006400:tRNA modification	BP	Intestinimonas_butyriciproducens	1
GO:0006400:tRNA modification	BP	Klebsiella_pneumoniae	0.999309
GO:0006400:tRNA modification	BP	Lachnospira_pectinoschiza	1
GO:0006400:tRNA modification	BP	Lachnospiraceae_bacterium	0.915255
GO:0006400:tRNA modification	BP	Lachnospiraceae_bacterium_6_1_63FAA	1
GO:0006400:tRNA modification	BP	Lachnospiraceae_bacterium_9_1_43BFAA	0.821164
GO:0006400:tRNA modification	BP	Lachnospiraceae_bacterium_TF01-11	0.881662
GO:0006400:tRNA modification	BP	Lawsonibacter_asaccharolyticus	1
GO:0006400:tRNA modification	BP	Megamonas_funiformis	0.9515
GO:0006400:tRNA modification	BP	Megasphaera_sp_MJR8396C	0.914733
GO:0006400:tRNA modification	BP	Methanobrevibacter_sp_A54	0.646838
GO:0006400:tRNA modification	BP	Mitsuokella_multacida	0.999698
GO:0006400:tRNA modification	BP	Morganella_morganii	0.941148
GO:0006400:tRNA modification	BP	Odoribacter_splanchnicus	0.945321
GO:0006400:tRNA modification	BP	Odoribacter_splanchnicus_CAG_14	0.863678
GO:0006400:tRNA modification	BP	Oscillibacter_sp	0.873104
GO:0006400:tRNA modification	BP	Oscillibacter_sp_57_20	0.93901
GO:0006400:tRNA modification	BP	Oscillibacter_sp_CAG_155	0.999336
GO:0006400:tRNA modification	BP	Oscillibacter_sp_CAG_241	0.99994
GO:0006400:tRNA modification	BP	Oscillibacter_sp_KLE_1745	0.990947
GO:0006400:tRNA modification	BP	Parabacteroides_distasonis	0.999083
GO:0006400:tRNA modification	BP	Parabacteroides_goldsteinii	0.999423
GO:0006400:tRNA modification	BP	Parabacteroides_sp_CAG_409	0.997098
GO:0006400:tRNA modification	BP	Paraprevotella_xylaniphila	0.937523
GO:0006400:tRNA modification	BP	Parasutterella_excrementihominis	0.921717
GO:0006400:tRNA modification	BP	Parasutterella_excrementihominis_CAG_233	0.909456
GO:0006400:tRNA modification	BP	Phascolarctobacterium_sp_CAG_207	0.930171
GO:0006400:tRNA modification	BP	Phascolarctobacterium_succinatutens	0.961125
GO:0006400:tRNA modification	BP	Porphyromonas_asaccharolytica	0.745942
GO:0006400:tRNA modification	BP	Prevotella_buccae	0.992219
GO:0006400:tRNA modification	BP	Prevotella_corporis	0.998665
GO:0006400:tRNA modification	BP	Prevotella_sp_109	0.899389
GO:0006400:tRNA modification	BP	Prevotella_sp_885	0.960889
GO:0006400:tRNA modification	BP	Prevotella_sp_CAG_279	0.998274
GO:0006400:tRNA modification	BP	Prevotella_sp_CAG_386	0.998551
GO:0006400:tRNA modification	BP	Prevotella_sp_CAG_520	0.998236
GO:0006400:tRNA modification	BP	Prevotella_sp_CAG_604	0.964695
GO:0006400:tRNA modification	BP	Prevotella_sp_CAG_891	0.93342
GO:0006400:tRNA modification	BP	Prevotella_stercorea	0.997869
GO:0006400:tRNA modification	BP	Proteus_mirabilis	0.978694
GO:0006400:tRNA modification	BP	Pseudoflavonifractor_sp_An184	0.95286
GO:0006400:tRNA modification	BP	Pseudomonas_aeruginosa	0.690519
GO:0006400:tRNA modification	BP	Roseburia_faecis	0.989339
GO:0006400:tRNA modification	BP	Roseburia_hominis	0.998244
GO:0006400:tRNA modification	BP	Roseburia_intestinalis	0.967612
GO:0006400:tRNA modification	BP	Roseburia_inulinivorans	0.975585
GO:0006400:tRNA modification	BP	Roseburia_sp_CAG_100	0.951334
GO:0006400:tRNA modification	BP	Roseburia_sp_CAG_18	1
GO:0006400:tRNA modification	BP	Roseburia_sp_CAG_182	0.999417
GO:0006400:tRNA modification	BP	Roseburia_sp_CAG_197	0.999422
GO:0006400:tRNA modification	BP	Roseburia_sp_CAG_380	0.999373
GO:0006400:tRNA modification	BP	Roseburia_sp_CAG_45	0.937918
GO:0006400:tRNA modification	BP	Ruminococcaceae_bacterium	0.964744
GO:0006400:tRNA modification	BP	Ruminococcus_callidus	0.999501
GO:0006400:tRNA modification	BP	Ruminococcus_gnavus	0.955229
GO:0006400:tRNA modification	BP	Ruminococcus_lactaris	0.924261
GO:0006400:tRNA modification	BP	Ruminococcus_sp_5_1_39BFAA	0.975392
GO:0006400:tRNA modification	BP	Ruminococcus_sp_CAG_108	0.999501
GO:0006400:tRNA modification	BP	Ruminococcus_sp_CAG_177	0.87502
GO:0006400:tRNA modification	BP	Ruminococcus_sp_CAG_330	1
GO:0006400:tRNA modification	BP	Ruminococcus_sp_CAG_353	0.873216
GO:0006400:tRNA modification	BP	Ruminococcus_sp_CAG_57	0.91726
GO:0006400:tRNA modification	BP	Ruminococcus_sp_DSM_100440	0.936087
GO:0006400:tRNA modification	BP	Ruminococcus_torques	0.980777
GO:0006400:tRNA modification	BP	Ruthenibacterium_lactatiformans	0.999036
GO:0006400:tRNA modification	BP	Staphylococcus_sp_CAG_324	0.788172
GO:0006400:tRNA modification	BP	Subdoligranulum_sp_4_3_54A2FAA	0.945436
GO:0006400:tRNA modification	BP	Subdoligranulum_sp_CAG_314	0.807765
GO:0006400:tRNA modification	BP	Sutterella_sp_CAG_351	0.978161
GO:0006400:tRNA modification	BP	Sutterella_wadsworthensis	0.998713
GO:0006400:tRNA modification	BP	Tyzzerella_nexilis	0.809599
GO:0006400:tRNA modification	BP	uncultured_Bacteroides_sp	0.998878
GO:0006400:tRNA modification	BP	uncultured_Clostridium_sp	0.995971
GO:0006400:tRNA modification	BP	uncultured_Eubacterium_sp	0.760834
GO:0006400:tRNA modification	BP	uncultured_Flavonifractor_sp	1
GO:0006400:tRNA modification	BP	Veillonella_dispar	0.999744
GO:0006400:tRNA modification	BP	Veillonella_parvula	0.904489
GO:0006400:tRNA modification	BP	Veillonella_seminalis	0.819992
GO:0006090:pyruvate metabolic process	BP	Acetobacter_sp_CAG_267	0.835935
GO:0006090:pyruvate metabolic process	BP	Acidaminococcus_intestini	0.864699
GO:0006090:pyruvate metabolic process	BP	Acinetobacter_sp_CAG_196	1
GO:0006090:pyruvate metabolic process	BP	Akkermansia_muciniphila	0.980507
GO:0006090:pyruvate metabolic process	BP	Akkermansia_sp_KLE1798	0.912403
GO:0006090:pyruvate metabolic process	BP	Alistipes_finegoldii_CAG_68	0.997152
GO:0006090:pyruvate metabolic process	BP	Alistipes_putredinis	0.970704
GO:0006090:pyruvate metabolic process	BP	Alistipes_shahii	0.994254
GO:0006090:pyruvate metabolic process	BP	Alistipes_sp_CAG_268	0.932529
GO:0006090:pyruvate metabolic process	BP	Alistipes_sp_CAG_435	0.999688
GO:0006090:pyruvate metabolic process	BP	Alistipes_sp_CAG_514	0.805101
GO:0006090:pyruvate metabolic process	BP	Anaeromassilibacillus_sp_An250	0.999293
GO:0006090:pyruvate metabolic process	BP	Anaerostipes_hadrus	0.999892
GO:0006090:pyruvate metabolic process	BP	Anaerotruncus_sp_CAG_528	0.998992
GO:0006090:pyruvate metabolic process	BP	Azospirillum_sp_CAG_239	0.999348
GO:0006090:pyruvate metabolic process	BP	Azospirillum_sp_CAG_260	0.999816
GO:0006090:pyruvate metabolic process	BP	Bacteroidales_bacterium_52_46	0.841062
GO:0006090:pyruvate metabolic process	BP	Bacteroides_coprocola_CAG_162	0.999293
GO:0006090:pyruvate metabolic process	BP	Bacteroides_fragilis	0.999779
GO:0006090:pyruvate metabolic process	BP	Bacteroides_nordii	1
GO:0006090:pyruvate metabolic process	BP	Bacteroides_plebeius	0.999337
GO:0006090:pyruvate metabolic process	BP	Bacteroides_sp_43_108	0.99939
GO:0006090:pyruvate metabolic process	BP	Bacteroides_sp_CAG_144	0.998712
GO:0006090:pyruvate metabolic process	BP	Bacteroides_sp_CAG_714	0.99882
GO:0006090:pyruvate metabolic process	BP	Bacteroides_thetaiotaomicron	0.988438
GO:0006090:pyruvate metabolic process	BP	Bacteroides_uniformis	0.999504
GO:0006090:pyruvate metabolic process	BP	Bacteroides_vulgatus	0.97401
GO:0006090:pyruvate metabolic process	BP	Barnesiella_intestinihominis	0.999704
GO:0006090:pyruvate metabolic process	BP	Bifidobacterium_adolescentis	0.889086
GO:0006090:pyruvate metabolic process	BP	Bifidobacterium_bifidum	0.950368
GO:0006090:pyruvate metabolic process	BP	Bifidobacterium_longum	1
GO:0006090:pyruvate metabolic process	BP	Bilophila_wadsworthia	0.876253
GO:0006090:pyruvate metabolic process	BP	Blautia_obeum	0.999869
GO:0006090:pyruvate metabolic process	BP	Blautia_sp_CAG_257	0.999387
GO:0006090:pyruvate metabolic process	BP	Blautia_sp_CAG_52	1
GO:0006090:pyruvate metabolic process	BP	Brachyspira_sp_CAG_484	1
GO:0006090:pyruvate metabolic process	BP	butyrate-producing_bacterium_SS3_4	1
GO:0006090:pyruvate metabolic process	BP	Butyricicoccus_pullicaecorum	0.999411
GO:0006090:pyruvate metabolic process	BP	Butyrivibrio_crossotus	0.999692
GO:0006090:pyruvate metabolic process	BP	Candidatus_Methanomassiliicoccus_intestinalis	0.503128
GO:0006090:pyruvate metabolic process	BP	Candidatus_Stoquefichus_sp_KLE1796	1
GO:0006090:pyruvate metabolic process	BP	Catenibacterium_mitsuokai	0.999976
GO:0006090:pyruvate metabolic process	BP	Clostridia_bacterium	0.943423
GO:0006090:pyruvate metabolic process	BP	Clostridiales_bacterium	0.873988
GO:0006090:pyruvate metabolic process	BP	Clostridiales_bacterium_1_7_47FAA	0.939103
GO:0006090:pyruvate metabolic process	BP	Clostridium_asparagiforme	1
GO:0006090:pyruvate metabolic process	BP	Clostridium_bolteae	1
GO:0006090:pyruvate metabolic process	BP	Clostridium_clostridioforme	0.999886
GO:0006090:pyruvate metabolic process	BP	Clostridium_leptum	0.912634
GO:0006090:pyruvate metabolic process	BP	Clostridium_neonatale	0.975114
GO:0006090:pyruvate metabolic process	BP	Clostridium_nexile_CAG_348	1
GO:0006090:pyruvate metabolic process	BP	Clostridium_sp_CAG_127	0.999719
GO:0006090:pyruvate metabolic process	BP	Clostridium_sp_CAG_138	0.981023
GO:0006090:pyruvate metabolic process	BP	Clostridium_sp_CAG_169	0.87061
GO:0006090:pyruvate metabolic process	BP	Clostridium_sp_CAG_217	0.998669
GO:0006090:pyruvate metabolic process	BP	Clostridium_sp_CAG_226	0.92803
GO:0006090:pyruvate metabolic process	BP	Clostridium_sp_CAG_242	0.894792
GO:0006090:pyruvate metabolic process	BP	Clostridium_sp_CAG_277	0.999662
GO:0006090:pyruvate metabolic process	BP	Clostridium_sp_CAG_288	0.600147
GO:0006090:pyruvate metabolic process	BP	Clostridium_sp_CAG_349	0.783018
GO:0006090:pyruvate metabolic process	BP	Clostridium_sp_CAG_352	0.881457
GO:0006090:pyruvate metabolic process	BP	Clostridium_sp_CAG_354	0.885554
GO:0006090:pyruvate metabolic process	BP	Clostridium_sp_CAG_43	0.999931
GO:0006090:pyruvate metabolic process	BP	Clostridium_sp_CAG_568	0.67404
GO:0006090:pyruvate metabolic process	BP	Clostridium_sp_CAG_62	0.999728
GO:0006090:pyruvate metabolic process	BP	Clostridium_sp_CAG_678	0.999334
GO:0006090:pyruvate metabolic process	BP	Clostridium_sp_CAG_7	1
GO:0006090:pyruvate metabolic process	BP	Clostridium_sp_CAG_75	0.999435
GO:0006090:pyruvate metabolic process	BP	Clostridium_sp_CAG_91	0.876676
GO:0006090:pyruvate metabolic process	BP	Clostridium_sp_FS41	0.999897
GO:0006090:pyruvate metabolic process	BP	Clostridium_sp_KLE_1755	1
GO:0006090:pyruvate metabolic process	BP	Clostridium_sp_SS2_1	1
GO:0006090:pyruvate metabolic process	BP	Clostridium_symbiosum	1
GO:0006090:pyruvate metabolic process	BP	Collinsella_aerofaciens	0.731699
GO:0006090:pyruvate metabolic process	BP	Coprobacillus_sp_8_2_54BFAA	1
GO:0006090:pyruvate metabolic process	BP	Coprobacter_fastidiosus	0.999073
GO:0006090:pyruvate metabolic process	BP	Coprococcus_comes	0.9997
GO:0006090:pyruvate metabolic process	BP	Coprococcus_eutactus	1
GO:0006090:pyruvate metabolic process	BP	Coprococcus_sp_HPP0074	1
GO:0006090:pyruvate metabolic process	BP	Desulfovibrio_piger	0.96945
GO:0006090:pyruvate metabolic process	BP	Dialister_invisus	1
GO:0006090:pyruvate metabolic process	BP	Dialister_sp_CAG_357	0.998985
GO:0006090:pyruvate metabolic process	BP	Dorea_longicatena	0.999807
GO:0006090:pyruvate metabolic process	BP	Dorea_sp_CAG_317	0.997613
GO:0006090:pyruvate metabolic process	BP	Dysgonomonas_gadei	0.999416
GO:0006090:pyruvate metabolic process	BP	Dysgonomonas_mossii	0.999045
GO:0006090:pyruvate metabolic process	BP	Eisenbergiella_tayi	0.99904
GO:0006090:pyruvate metabolic process	BP	Erysipelotrichaceae_bacterium_2_2_44A	0.818129
GO:0006090:pyruvate metabolic process	BP	Erysipelotrichaceae_bacterium_5_2_54FAA	1
GO:0006090:pyruvate metabolic process	BP	Escherichia_coli	0.941534
GO:0006090:pyruvate metabolic process	BP	Eubacterium_eligens	1
GO:0006090:pyruvate metabolic process	BP	Eubacterium_hallii	0.999357
GO:0006090:pyruvate metabolic process	BP	Eubacterium_ramulus	0.999977
GO:0006090:pyruvate metabolic process	BP	Eubacterium_rectale	0.999916
GO:0006090:pyruvate metabolic process	BP	Eubacterium_siraeum	0.854627
GO:0006090:pyruvate metabolic process	BP	Eubacterium_sp_CAG_115	0.914375
GO:0006090:pyruvate metabolic process	BP	Eubacterium_sp_CAG_161	1
GO:0006090:pyruvate metabolic process	BP	Eubacterium_sp_CAG_180	0.965276
GO:0006090:pyruvate metabolic process	BP	Eubacterium_sp_CAG_192	0.900342
GO:0006090:pyruvate metabolic process	BP	Eubacterium_sp_CAG_202	1
GO:0006090:pyruvate metabolic process	BP	Eubacterium_sp_CAG_251	0.999829
GO:0006090:pyruvate metabolic process	BP	Eubacterium_sp_CAG_252	1
GO:0006090:pyruvate metabolic process	BP	Eubacterium_sp_CAG_38	1
GO:0006090:pyruvate metabolic process	BP	Eubacterium_sp_CAG_76	1
GO:0006090:pyruvate metabolic process	BP	Eubacterium_sp_CAG_86	1
GO:0006090:pyruvate metabolic process	BP	Eubacterium_ventriosum	0.999801
GO:0006090:pyruvate metabolic process	BP	Faecalibacterium_prausnitzii	0.997991
GO:0006090:pyruvate metabolic process	BP	Faecalibacterium_sp_CAG_74	0.472942
GO:0006090:pyruvate metabolic process	BP	Firmicutes_bacterium_CAG_102	0.952954
GO:0006090:pyruvate metabolic process	BP	Firmicutes_bacterium_CAG_103	0.937324
GO:0006090:pyruvate metabolic process	BP	Firmicutes_bacterium_CAG_110	0.999825
GO:0006090:pyruvate metabolic process	BP	Firmicutes_bacterium_CAG_124	0.97482
GO:0006090:pyruvate metabolic process	BP	Firmicutes_bacterium_CAG_129	0.999201
GO:0006090:pyruvate metabolic process	BP	Firmicutes_bacterium_CAG_176	0.968748
GO:0006090:pyruvate metabolic process	BP	Firmicutes_bacterium_CAG_194	0.999749
GO:0006090:pyruvate metabolic process	BP	Firmicutes_bacterium_CAG_24	0.999206
GO:0006090:pyruvate metabolic process	BP	Firmicutes_bacterium_CAG_341	0.878621
GO:0006090:pyruvate metabolic process	BP	Firmicutes_bacterium_CAG_345	0.87772
GO:0006090:pyruvate metabolic process	BP	Firmicutes_bacterium_CAG_41	0.808522
GO:0006090:pyruvate metabolic process	BP	Firmicutes_bacterium_CAG_466	0.999518
GO:0006090:pyruvate metabolic process	BP	Firmicutes_bacterium_CAG_65	1
GO:0006090:pyruvate metabolic process	BP	Firmicutes_bacterium_CAG_83	0.948394
GO:0006090:pyruvate metabolic process	BP	Firmicutes_bacterium_CAG_94	0.882851
GO:0006090:pyruvate metabolic process	BP	Flavonifractor_plautii	0.999756
GO:0006090:pyruvate metabolic process	BP	Fusicatenibacter_saccharivorans	1
GO:0006090:pyruvate metabolic process	BP	Fusobacterium_ulcerans	0.852578
GO:0006090:pyruvate metabolic process	BP	Gemmiger_sp_An194	0.874004
GO:0006090:pyruvate metabolic process	BP	Holdemania_filiformis	0.881085
GO:0006090:pyruvate metabolic process	BP	Hungatella_hathewayi	0.957285
GO:0006090:pyruvate metabolic process	BP	Intestinimonas_butyriciproducens	0.94856
GO:0006090:pyruvate metabolic process	BP	Lachnoclostridium_sp_An14	0.998695
GO:0006090:pyruvate metabolic process	BP	Lachnospira_pectinoschiza	0.999739
GO:0006090:pyruvate metabolic process	BP	Lachnospiraceae_bacterium_6_1_63FAA	0.999519
GO:0006090:pyruvate metabolic process	BP	Lachnospiraceae_bacterium_8_1_57FAA	0.988688
GO:0006090:pyruvate metabolic process	BP	Megamonas_funiformis	0.999776
GO:0006090:pyruvate metabolic process	BP	Megasphaera_sp_MJR8396C	0.860908
GO:0006090:pyruvate metabolic process	BP	Mitsuokella_multacida	1
GO:0006090:pyruvate metabolic process	BP	Morganella_morganii	0.998463
GO:0006090:pyruvate metabolic process	BP	Odoribacter_splanchnicus	0.893811
GO:0006090:pyruvate metabolic process	BP	Odoribacter_splanchnicus_CAG_14	0.981888
GO:0006090:pyruvate metabolic process	BP	Oscillibacter_sp_57_20	0.999577
GO:0006090:pyruvate metabolic process	BP	Oscillibacter_sp_CAG_155	0.999763
GO:0006090:pyruvate metabolic process	BP	Oscillibacter_sp_CAG_241	0.998209
GO:0006090:pyruvate metabolic process	BP	Oscillibacter_sp_KLE_1745	0.92848
GO:0006090:pyruvate metabolic process	BP	Parabacteroides_distasonis	0.962597
GO:0006090:pyruvate metabolic process	BP	Parabacteroides_goldsteinii	0.999179
GO:0006090:pyruvate metabolic process	BP	Paraprevotella_xylaniphila	0.998818
GO:0006090:pyruvate metabolic process	BP	Parasutterella_excrementihominis	1
GO:0006090:pyruvate metabolic process	BP	Parasutterella_excrementihominis_CAG_233	0.970788
GO:0006090:pyruvate metabolic process	BP	Phascolarctobacterium_sp_CAG_207	0.999549
GO:0006090:pyruvate metabolic process	BP	Phascolarctobacterium_succinatutens	0.999769
GO:0006090:pyruvate metabolic process	BP	Porphyromonas_asaccharolytica	0.954852
GO:0006090:pyruvate metabolic process	BP	Prevotella_buccae	1
GO:0006090:pyruvate metabolic process	BP	Prevotella_corporis	0.999683
GO:0006090:pyruvate metabolic process	BP	Prevotella_sp_109	0.999091
GO:0006090:pyruvate metabolic process	BP	Prevotella_sp_885	0.99949
GO:0006090:pyruvate metabolic process	BP	Prevotella_sp_CAG_279	0.8602
GO:0006090:pyruvate metabolic process	BP	Prevotella_sp_CAG_891	0.688108
GO:0006090:pyruvate metabolic process	BP	Proteus_mirabilis	0.998484
GO:0006090:pyruvate metabolic process	BP	Pseudoflavonifractor_sp_An184	0.939726
GO:0006090:pyruvate metabolic process	BP	Pseudomonas_aeruginosa	0.929342
GO:0006090:pyruvate metabolic process	BP	Roseburia_faecis	0.884962
GO:0006090:pyruvate metabolic process	BP	Roseburia_hominis	0.854241
GO:0006090:pyruvate metabolic process	BP	Roseburia_intestinalis	1
GO:0006090:pyruvate metabolic process	BP	Roseburia_inulinivorans	0.999813
GO:0006090:pyruvate metabolic process	BP	Roseburia_sp_CAG_100	0.999843
GO:0006090:pyruvate metabolic process	BP	Roseburia_sp_CAG_380	1
GO:0006090:pyruvate metabolic process	BP	Roseburia_sp_CAG_45	1
GO:0006090:pyruvate metabolic process	BP	Ruminococcaceae_bacterium	0.966743
GO:0006090:pyruvate metabolic process	BP	Ruminococcus_callidus	0.999487
GO:0006090:pyruvate metabolic process	BP	Ruminococcus_gnavus	0.999718
GO:0006090:pyruvate metabolic process	BP	Ruminococcus_lactaris	0.928502
GO:0006090:pyruvate metabolic process	BP	Ruminococcus_sp_CAG_108	1
GO:0006090:pyruvate metabolic process	BP	Ruminococcus_sp_CAG_177	0.999302
GO:0006090:pyruvate metabolic process	BP	Ruminococcus_sp_CAG_330	0.99924
GO:0006090:pyruvate metabolic process	BP	Ruminococcus_sp_CAG_353	0.955383
GO:0006090:pyruvate metabolic process	BP	Ruminococcus_sp_CAG_57	0.9995
GO:0006090:pyruvate metabolic process	BP	Ruminococcus_sp_CAG_90	1
GO:0006090:pyruvate metabolic process	BP	Ruminococcus_sp_DSM_100440	0.973933
GO:0006090:pyruvate metabolic process	BP	Ruminococcus_torques	0.999764
GO:0006090:pyruvate metabolic process	BP	Ruthenibacterium_lactatiformans	0.999437
GO:0006090:pyruvate metabolic process	BP	Staphylococcus_sp_CAG_324	0.804825
GO:0006090:pyruvate metabolic process	BP	Subdoligranulum_sp_4_3_54A2FAA	0.979465
GO:0006090:pyruvate metabolic process	BP	Subdoligranulum_sp_CAG_314	0.840741
GO:0006090:pyruvate metabolic process	BP	Subdoligranulum_variabile	1
GO:0006090:pyruvate metabolic process	BP	Sutterella_sp_CAG_351	0.86901
GO:0006090:pyruvate metabolic process	BP	Sutterella_wadsworthensis	0.999532
GO:0006090:pyruvate metabolic process	BP	Turicibacter_sanguinis	0.873656
GO:0006090:pyruvate metabolic process	BP	uncultured_Bacteroides_sp	0.998439
GO:0006090:pyruvate metabolic process	BP	uncultured_Clostridium_sp	0.987239
GO:0006090:pyruvate metabolic process	BP	uncultured_Flavonifractor_sp	0.915229
GO:0006090:pyruvate metabolic process	BP	Veillonella_atypica	0.989743
GO:0006090:pyruvate metabolic process	BP	Veillonella_parvula	0.999899
GO:0006090:pyruvate metabolic process	BP	Veillonella_seminalis	1
GO:0009166:nucleotide catabolic process	BP	Acetobacter_sp_CAG_267	0.911771
GO:0009166:nucleotide catabolic process	BP	Acidaminococcus_intestini	1
GO:0009166:nucleotide catabolic process	BP	Acinetobacter_sp_CAG_196	0.967831
GO:0009166:nucleotide catabolic process	BP	Akkermansia_muciniphila	1
GO:0009166:nucleotide catabolic process	BP	Akkermansia_sp_KLE1798	0.915675
GO:0009166:nucleotide catabolic process	BP	Alistipes_putredinis	0.915415
GO:0009166:nucleotide catabolic process	BP	Alistipes_shahii	0.985388
GO:0009166:nucleotide catabolic process	BP	Alistipes_sp_CAG_268	1
GO:0009166:nucleotide catabolic process	BP	Alistipes_sp_CAG_435	0.909346
GO:0009166:nucleotide catabolic process	BP	Alistipes_sp_CAG_514	0.866258
GO:0009166:nucleotide catabolic process	BP	Anaeromassilibacillus_sp_An250	0.99985
GO:0009166:nucleotide catabolic process	BP	Anaerostipes_hadrus	0.999989
GO:0009166:nucleotide catabolic process	BP	Anaerotruncus_sp_CAG_528	0.999651
GO:0009166:nucleotide catabolic process	BP	Azospirillum_sp_51_20	0.999305
GO:0009166:nucleotide catabolic process	BP	Azospirillum_sp_CAG_239	0.922844
GO:0009166:nucleotide catabolic process	BP	Azospirillum_sp_CAG_260	0.999495
GO:0009166:nucleotide catabolic process	BP	Bacteroidales_bacterium_52_46	0.935486
GO:0009166:nucleotide catabolic process	BP	Bacteroides_fragilis	0.999729
GO:0009166:nucleotide catabolic process	BP	Bacteroides_massiliensis	0.929325
GO:0009166:nucleotide catabolic process	BP	Bacteroides_nordii	0.999941
GO:0009166:nucleotide catabolic process	BP	Bacteroides_sp_43_108	0.776968
GO:0009166:nucleotide catabolic process	BP	Bacteroides_sp_CAG_144	0.999826
GO:0009166:nucleotide catabolic process	BP	Bacteroides_sp_CAG_714	0.997958
GO:0009166:nucleotide catabolic process	BP	Bacteroides_thetaiotaomicron	0.924303
GO:0009166:nucleotide catabolic process	BP	Bacteroides_uniformis	0.933272
GO:0009166:nucleotide catabolic process	BP	Bacteroides_vulgatus	0.952115
GO:0009166:nucleotide catabolic process	BP	Barnesiella_intestinihominis	0.897486
GO:0009166:nucleotide catabolic process	BP	Bifidobacterium_longum	1
GO:0009166:nucleotide catabolic process	BP	Bilophila_wadsworthia	0.773507
GO:0009166:nucleotide catabolic process	BP	Blautia_obeum	0.979348
GO:0009166:nucleotide catabolic process	BP	Brachyspira_sp_CAG_484	1
GO:0009166:nucleotide catabolic process	BP	butyrate-producing_bacterium_SS3_4	0.910516
GO:0009166:nucleotide catabolic process	BP	Butyricicoccus_pullicaecorum	0.999342
GO:0009166:nucleotide catabolic process	BP	Butyrivibrio_crossotus	0.999077
GO:0009166:nucleotide catabolic process	BP	Candidatus_Methanomassiliicoccus_intestinalis	0.463934
GO:0009166:nucleotide catabolic process	BP	Catenibacterium_mitsuokai	0.999535
GO:0009166:nucleotide catabolic process	BP	Clostridia_bacterium	0.999619
GO:0009166:nucleotide catabolic process	BP	Clostridiales_bacterium_1_7_47FAA	0.93144
GO:0009166:nucleotide catabolic process	BP	Clostridium_asparagiforme	0.939519
GO:0009166:nucleotide catabolic process	BP	Clostridium_bolteae	0.739507
GO:0009166:nucleotide catabolic process	BP	Clostridium_bolteae_CAG_59	0.91442
GO:0009166:nucleotide catabolic process	BP	Clostridium_clostridioforme	0.875518
GO:0009166:nucleotide catabolic process	BP	Clostridium_leptum	0.99908
GO:0009166:nucleotide catabolic process	BP	Clostridium_neonatale	0.953851
GO:0009166:nucleotide catabolic process	BP	Clostridium_nexile_CAG_348	0.79095
GO:0009166:nucleotide catabolic process	BP	Clostridium_sp_CAG_127	0.99952
GO:0009166:nucleotide catabolic process	BP	Clostridium_sp_CAG_138	0.977663
GO:0009166:nucleotide catabolic process	BP	Clostridium_sp_CAG_169	0.982467
GO:0009166:nucleotide catabolic process	BP	Clostridium_sp_CAG_217	0.999711
GO:0009166:nucleotide catabolic process	BP	Clostridium_sp_CAG_226	0.999386
GO:0009166:nucleotide catabolic process	BP	Clostridium_sp_CAG_242	0.999463
GO:0009166:nucleotide catabolic process	BP	Clostridium_sp_CAG_288	0.83432
GO:0009166:nucleotide catabolic process	BP	Clostridium_sp_CAG_299	0.999369
GO:0009166:nucleotide catabolic process	BP	Clostridium_sp_CAG_349	0.999494
GO:0009166:nucleotide catabolic process	BP	Clostridium_sp_CAG_354	0.959927
GO:0009166:nucleotide catabolic process	BP	Clostridium_sp_CAG_43	0.999901
GO:0009166:nucleotide catabolic process	BP	Clostridium_sp_CAG_568	0.744957
GO:0009166:nucleotide catabolic process	BP	Clostridium_sp_CAG_62	1
GO:0009166:nucleotide catabolic process	BP	Clostridium_sp_CAG_7	0.915364
GO:0009166:nucleotide catabolic process	BP	Clostridium_sp_CAG_75	1
GO:0009166:nucleotide catabolic process	BP	Clostridium_sp_CAG_91	0.864464
GO:0009166:nucleotide catabolic process	BP	Clostridium_sp_FS41	0.969404
GO:0009166:nucleotide catabolic process	BP	Clostridium_sp_HGF2	0.999568
GO:0009166:nucleotide catabolic process	BP	Clostridium_sp_KLE_1755	0.922038
GO:0009166:nucleotide catabolic process	BP	Clostridium_sp_SS2_1	1
GO:0009166:nucleotide catabolic process	BP	Clostridium_symbiosum	1
GO:0009166:nucleotide catabolic process	BP	Coprobacillus_sp_8_2_54BFAA	1
GO:0009166:nucleotide catabolic process	BP	Coprobacter_fastidiosus	0.999335
GO:0009166:nucleotide catabolic process	BP	Coprococcus_comes	0.999001
GO:0009166:nucleotide catabolic process	BP	Coprococcus_eutactus	1
GO:0009166:nucleotide catabolic process	BP	Desulfovibrio_piger	0.999754
GO:0009166:nucleotide catabolic process	BP	Dialister_invisus	0.964068
GO:0009166:nucleotide catabolic process	BP	Dialister_sp_CAG_357	0.999818
GO:0009166:nucleotide catabolic process	BP	Dielma_fastidiosa	0.995221
GO:0009166:nucleotide catabolic process	BP	Dorea_longicatena	0.985964
GO:0009166:nucleotide catabolic process	BP	Dorea_sp_CAG_317	0.92179
GO:0009166:nucleotide catabolic process	BP	Dysgonomonas_gadei	1
GO:0009166:nucleotide catabolic process	BP	Dysgonomonas_mossii	0.999477
GO:0009166:nucleotide catabolic process	BP	Eisenbergiella_tayi	0.999738
GO:0009166:nucleotide catabolic process	BP	Erysipelatoclostridium_ramosum	0.807978
GO:0009166:nucleotide catabolic process	BP	Erysipelotrichaceae_bacterium_5_2_54FAA	1
GO:0009166:nucleotide catabolic process	BP	Escherichia_coli	0.999381
GO:0009166:nucleotide catabolic process	BP	Eubacterium_eligens	1
GO:0009166:nucleotide catabolic process	BP	Eubacterium_hallii	0.919783
GO:0009166:nucleotide catabolic process	BP	Eubacterium_ramulus	0.999664
GO:0009166:nucleotide catabolic process	BP	Eubacterium_siraeum	0.992564
GO:0009166:nucleotide catabolic process	BP	Eubacterium_sp_CAG_115	0.900891
GO:0009166:nucleotide catabolic process	BP	Eubacterium_sp_CAG_161	1
GO:0009166:nucleotide catabolic process	BP	Eubacterium_sp_CAG_180	0.999523
GO:0009166:nucleotide catabolic process	BP	Eubacterium_sp_CAG_202	1
GO:0009166:nucleotide catabolic process	BP	Eubacterium_sp_CAG_251	0.999837
GO:0009166:nucleotide catabolic process	BP	Eubacterium_sp_CAG_252	1
GO:0009166:nucleotide catabolic process	BP	Eubacterium_sp_CAG_38	1
GO:0009166:nucleotide catabolic process	BP	Eubacterium_sp_CAG_86	1
GO:0009166:nucleotide catabolic process	BP	Eubacterium_ventriosum	0.999795
GO:0009166:nucleotide catabolic process	BP	Faecalibacterium_prausnitzii	0.996972
GO:0009166:nucleotide catabolic process	BP	Faecalibacterium_sp_CAG_74	0.611077
GO:0009166:nucleotide catabolic process	BP	Firmicutes_bacterium_CAG_102	0.882897
GO:0009166:nucleotide catabolic process	BP	Firmicutes_bacterium_CAG_103	0.947138
GO:0009166:nucleotide catabolic process	BP	Firmicutes_bacterium_CAG_110	0.999379
GO:0009166:nucleotide catabolic process	BP	Firmicutes_bacterium_CAG_124	0.935569
GO:0009166:nucleotide catabolic process	BP	Firmicutes_bacterium_CAG_129	0.998589
GO:0009166:nucleotide catabolic process	BP	Firmicutes_bacterium_CAG_176	0.831856
GO:0009166:nucleotide catabolic process	BP	Firmicutes_bacterium_CAG_194	1
GO:0009166:nucleotide catabolic process	BP	Firmicutes_bacterium_CAG_24	0.99085
GO:0009166:nucleotide catabolic process	BP	Firmicutes_bacterium_CAG_345	0.94698
GO:0009166:nucleotide catabolic process	BP	Firmicutes_bacterium_CAG_41	0.891762
GO:0009166:nucleotide catabolic process	BP	Firmicutes_bacterium_CAG_466	0.999657
GO:0009166:nucleotide catabolic process	BP	Firmicutes_bacterium_CAG_65	1
GO:0009166:nucleotide catabolic process	BP	Firmicutes_bacterium_CAG_83	0.927123
GO:0009166:nucleotide catabolic process	BP	Flavonifractor_plautii	0.999352
GO:0009166:nucleotide catabolic process	BP	Flavonifractor_sp_An10	0.776815
GO:0009166:nucleotide catabolic process	BP	Fusicatenibacter_saccharivorans	0.926374
GO:0009166:nucleotide catabolic process	BP	Fusobacterium_ulcerans	0.875972
GO:0009166:nucleotide catabolic process	BP	Gemmiger_sp_An194	0.848014
GO:0009166:nucleotide catabolic process	BP	Haemophilus_parainfluenzae	0.831065
GO:0009166:nucleotide catabolic process	BP	Holdemania_filiformis	0.999351
GO:0009166:nucleotide catabolic process	BP	Hungatella_hathewayi	0.988793
GO:0009166:nucleotide catabolic process	BP	Intestinimonas_butyriciproducens	0.915436
GO:0009166:nucleotide catabolic process	BP	Lachnoclostridium_sp_An14	0.999274
GO:0009166:nucleotide catabolic process	BP	Lachnospiraceae_bacterium_6_1_63FAA	0.999886
GO:0009166:nucleotide catabolic process	BP	Lawsonibacter_asaccharolyticus	0.792098
GO:0009166:nucleotide catabolic process	BP	Megamonas_funiformis	0.999486
GO:0009166:nucleotide catabolic process	BP	Mitsuokella_multacida	1
GO:0009166:nucleotide catabolic process	BP	Odoribacter_splanchnicus	0.759867
GO:0009166:nucleotide catabolic process	BP	Oscillibacter_sp_57_20	0.978814
GO:0009166:nucleotide catabolic process	BP	Oscillibacter_sp_CAG_241	0.926843
GO:0009166:nucleotide catabolic process	BP	Oscillibacter_sp_KLE_1745	0.999657
GO:0009166:nucleotide catabolic process	BP	Parabacteroides_distasonis	0.947769
GO:0009166:nucleotide catabolic process	BP	Paraprevotella_xylaniphila	0.998843
GO:0009166:nucleotide catabolic process	BP	Phascolarctobacterium_sp_CAG_207	0.97157
GO:0009166:nucleotide catabolic process	BP	Phascolarctobacterium_succinatutens	0.999834
GO:0009166:nucleotide catabolic process	BP	Porphyromonas_asaccharolytica	0.821699
GO:0009166:nucleotide catabolic process	BP	Prevotella_buccae	0.999869
GO:0009166:nucleotide catabolic process	BP	Prevotella_corporis	1
GO:0009166:nucleotide catabolic process	BP	Prevotella_sp_885	0.996747
GO:0009166:nucleotide catabolic process	BP	Prevotella_sp_CAG_279	0.998823
GO:0009166:nucleotide catabolic process	BP	Prevotella_sp_CAG_891	0.739218
GO:0009166:nucleotide catabolic process	BP	Proteus_mirabilis	0.974361
GO:0009166:nucleotide catabolic process	BP	Pseudoflavonifractor_sp_An184	1
GO:0009166:nucleotide catabolic process	BP	Pseudomonas_aeruginosa	0.866098
GO:0009166:nucleotide catabolic process	BP	Roseburia_hominis	0.953593
GO:0009166:nucleotide catabolic process	BP	Roseburia_intestinalis	1
GO:0009166:nucleotide catabolic process	BP	Roseburia_inulinivorans	0.999315
GO:0009166:nucleotide catabolic process	BP	Roseburia_sp_CAG_100	1
GO:0009166:nucleotide catabolic process	BP	Roseburia_sp_CAG_18	1
GO:0009166:nucleotide catabolic process	BP	Roseburia_sp_CAG_380	0.856863
GO:0009166:nucleotide catabolic process	BP	Roseburia_sp_CAG_45	1
GO:0009166:nucleotide catabolic process	BP	Ruminococcaceae_bacterium	0.998588
GO:0009166:nucleotide catabolic process	BP	Ruminococcus_callidus	0.999967
GO:0009166:nucleotide catabolic process	BP	Ruminococcus_gnavus	0.999485
GO:0009166:nucleotide catabolic process	BP	Ruminococcus_lactaris	0.86191
GO:0009166:nucleotide catabolic process	BP	Ruminococcus_sp_CAG_108	0.909232
GO:0009166:nucleotide catabolic process	BP	Ruminococcus_sp_CAG_177	1
GO:0009166:nucleotide catabolic process	BP	Ruminococcus_sp_CAG_353	0.999506
GO:0009166:nucleotide catabolic process	BP	Ruminococcus_sp_DSM_100440	0.968399
GO:0009166:nucleotide catabolic process	BP	Ruminococcus_torques	0.99978
GO:0009166:nucleotide catabolic process	BP	Ruthenibacterium_lactatiformans	0.99925
GO:0009166:nucleotide catabolic process	BP	Staphylococcus_sp_CAG_324	0.971554
GO:0009166:nucleotide catabolic process	BP	Subdoligranulum_sp_4_3_54A2FAA	1
GO:0009166:nucleotide catabolic process	BP	Subdoligranulum_sp_CAG_314	0.954695
GO:0009166:nucleotide catabolic process	BP	Subdoligranulum_variabile	1
GO:0009166:nucleotide catabolic process	BP	Sutterella_sp_CAG_351	0.811056
GO:0009166:nucleotide catabolic process	BP	Sutterella_wadsworthensis	0.961259
GO:0009166:nucleotide catabolic process	BP	Turicibacter_sanguinis	1
GO:0009166:nucleotide catabolic process	BP	Veillonella_atypica	0.657651
GO:0009166:nucleotide catabolic process	BP	Veillonella_seminalis	1
GO:0006281:DNA repair	BP	Acetobacter_sp_CAG_267	0.858432
GO:0006281:DNA repair	BP	Acidaminococcus_intestini	0.926225
GO:0006281:DNA repair	BP	Acinetobacter_sp_CAG_196	0.935287
GO:0006281:DNA repair	BP	Akkermansia_muciniphila	0.950865
GO:0006281:DNA repair	BP	Akkermansia_sp_KLE1798	0.985055
GO:0006281:DNA repair	BP	Alistipes_finegoldii	1
GO:0006281:DNA repair	BP	Alistipes_finegoldii_CAG_68	1
GO:0006281:DNA repair	BP	Alistipes_putredinis	0.948974
GO:0006281:DNA repair	BP	Alistipes_shahii	0.999535
GO:0006281:DNA repair	BP	Alistipes_sp_CAG_268	1
GO:0006281:DNA repair	BP	Alistipes_sp_CAG_29	0.946016
GO:0006281:DNA repair	BP	Alistipes_sp_CAG_435	0.853268
GO:0006281:DNA repair	BP	Alistipes_sp_CAG_514	0.7751
GO:0006281:DNA repair	BP	Alistipes_sp_HGB5	1
GO:0006281:DNA repair	BP	Alistipes_timonensis	0.933375
GO:0006281:DNA repair	BP	Anaeromassilibacillus_sp_An250	0.948576
GO:0006281:DNA repair	BP	Anaerostipes_hadrus	0.889202
GO:0006281:DNA repair	BP	Anaerotruncus_colihominis	0.999218
GO:0006281:DNA repair	BP	Anaerotruncus_sp_CAG_528	0.974601
GO:0006281:DNA repair	BP	Azospirillum_sp_51_20	0.951384
GO:0006281:DNA repair	BP	Azospirillum_sp_CAG_239	0.958469
GO:0006281:DNA repair	BP	Azospirillum_sp_CAG_260	0.988588
GO:0006281:DNA repair	BP	Bacteroidales_bacterium_52_46	0.871494
GO:0006281:DNA repair	BP	Bacteroides_caccae	0.90078
GO:0006281:DNA repair	BP	Bacteroides_caccae_CAG_21	0.998643
GO:0006281:DNA repair	BP	Bacteroides_cellulosilyticus	0.848118
GO:0006281:DNA repair	BP	Bacteroides_clarus	0.99783
GO:0006281:DNA repair	BP	Bacteroides_clarus_CAG_160	1
GO:0006281:DNA repair	BP	Bacteroides_coprocola	0.946913
GO:0006281:DNA repair	BP	Bacteroides_coprocola_CAG_162	0.998916
GO:0006281:DNA repair	BP	Bacteroides_dorei	0.886237
GO:0006281:DNA repair	BP	Bacteroides_eggerthii_CAG_109	0.999618
GO:0006281:DNA repair	BP	Bacteroides_finegoldii	0.966805
GO:0006281:DNA repair	BP	Bacteroides_fluxus	0.999546
GO:0006281:DNA repair	BP	Bacteroides_fragilis	0.96841
GO:0006281:DNA repair	BP	Bacteroides_intestinalis_CAG_564	0.999957
GO:0006281:DNA repair	BP	Bacteroides_massiliensis	0.989534
GO:0006281:DNA repair	BP	Bacteroides_nordii	0.999132
GO:0006281:DNA repair	BP	Bacteroides_oleiciplenus	0.998904
GO:0006281:DNA repair	BP	Bacteroides_ovatus	0.945589
GO:0006281:DNA repair	BP	Bacteroides_plebeius	0.999455
GO:0006281:DNA repair	BP	Bacteroides_salyersiae	0.999084
GO:0006281:DNA repair	BP	Bacteroides_sp_43_108	0.956579
GO:0006281:DNA repair	BP	Bacteroides_sp_CAG_144	0.967433
GO:0006281:DNA repair	BP	Bacteroides_sp_CAG_189	0.999061
GO:0006281:DNA repair	BP	Bacteroides_sp_CAG_633	0.99967
GO:0006281:DNA repair	BP	Bacteroides_sp_CAG_714	0.974438
GO:0006281:DNA repair	BP	Bacteroides_sp_CAG_754	0.999636
GO:0006281:DNA repair	BP	Bacteroides_sp_CAG_875	0.998862
GO:0006281:DNA repair	BP	Bacteroides_stercoris	0.975605
GO:0006281:DNA repair	BP	Bacteroides_thetaiotaomicron	0.952804
GO:0006281:DNA repair	BP	Bacteroides_uniformis	0.989598
GO:0006281:DNA repair	BP	Bacteroides_vulgatus	0.966671
GO:0006281:DNA repair	BP	Bacteroides_xylanisolvens	0.860413
GO:0006281:DNA repair	BP	Barnesiella_intestinihominis	0.98547
GO:0006281:DNA repair	BP	Bifidobacterium_adolescentis	0.97059
GO:0006281:DNA repair	BP	Bifidobacterium_bifidum	0.916821
GO:0006281:DNA repair	BP	Bifidobacterium_breve	0.948755
GO:0006281:DNA repair	BP	Bifidobacterium_dentium	0.911869
GO:0006281:DNA repair	BP	Bifidobacterium_longum	0.977046
GO:0006281:DNA repair	BP	Bifidobacterium_longum_subsp_longum	0.721233
GO:0006281:DNA repair	BP	Bilophila_wadsworthia	0.942903
GO:0006281:DNA repair	BP	Blautia_obeum	0.982092
GO:0006281:DNA repair	BP	Blautia_sp_CAG_257	0.965116
GO:0006281:DNA repair	BP	Blautia_sp_CAG_37	0.838218
GO:0006281:DNA repair	BP	Blautia_sp_CAG_52	0.999587
GO:0006281:DNA repair	BP	Blautia_sp_KLE_1732	0.996291
GO:0006281:DNA repair	BP	Brachyspira_sp_CAG_484	0.99943
GO:0006281:DNA repair	BP	Burkholderiales_bacterium_1_1_47	0.666836
GO:0006281:DNA repair	BP	butyrate-producing_bacterium_SM4_1	0.868849
GO:0006281:DNA repair	BP	butyrate-producing_bacterium_SS3_4	0.999129
GO:0006281:DNA repair	BP	Butyricicoccus_pullicaecorum	0.648347
GO:0006281:DNA repair	BP	Butyricimonas_synergistica	0.958583
GO:0006281:DNA repair	BP	Butyrivibrio_crossotus	0.999736
GO:0006281:DNA repair	BP	Candidatus_Methanomassiliicoccus_intestinalis	0.692967
GO:0006281:DNA repair	BP	Candidatus_Stoquefichus_sp_KLE1796	0.998916
GO:0006281:DNA repair	BP	Catenibacterium_mitsuokai	0.808618
GO:0006281:DNA repair	BP	Clostridia_bacterium	0.942787
GO:0006281:DNA repair	BP	Clostridiales_bacterium	0.80538
GO:0006281:DNA repair	BP	Clostridiales_bacterium_1_7_47FAA	0.972849
GO:0006281:DNA repair	BP	Clostridiales_bacterium_41_12_two_minus	0.888076
GO:0006281:DNA repair	BP	Clostridiales_bacterium_41_21_two_genomes	0.807143
GO:0006281:DNA repair	BP	Clostridiales_bacterium_42_27	0.905331
GO:0006281:DNA repair	BP	Clostridiales_bacterium_52_15	0.831261
GO:0006281:DNA repair	BP	Clostridiales_bacterium_KLE1615	0.900968
GO:0006281:DNA repair	BP	Clostridium_asparagiforme	1
GO:0006281:DNA repair	BP	Clostridium_bolteae	0.960659
GO:0006281:DNA repair	BP	Clostridium_bolteae_CAG_59	0.709022
GO:0006281:DNA repair	BP	Clostridium_citroniae	0.966415
GO:0006281:DNA repair	BP	Clostridium_clostridioforme	0.996507
GO:0006281:DNA repair	BP	Clostridium_clostridioforme_CAG_511	0.99262
GO:0006281:DNA repair	BP	Clostridium_hathewayi_CAG_224	0.999881
GO:0006281:DNA repair	BP	Clostridium_innocuum	0.91278
GO:0006281:DNA repair	BP	Clostridium_leptum	0.953027
GO:0006281:DNA repair	BP	Clostridium_leptum_CAG_27	0.903053
GO:0006281:DNA repair	BP	Clostridium_neonatale	0.785108
GO:0006281:DNA repair	BP	Clostridium_nexile_CAG_348	0.935992
GO:0006281:DNA repair	BP	Clostridium_saccharolyticum	0.926447
GO:0006281:DNA repair	BP	Clostridium_sp_CAG_122	0.998885
GO:0006281:DNA repair	BP	Clostridium_sp_CAG_127	0.973994
GO:0006281:DNA repair	BP	Clostridium_sp_CAG_138	0.809568
GO:0006281:DNA repair	BP	Clostridium_sp_CAG_169	0.923266
GO:0006281:DNA repair	BP	Clostridium_sp_CAG_217	0.933179
GO:0006281:DNA repair	BP	Clostridium_sp_CAG_226	0.968808
GO:0006281:DNA repair	BP	Clostridium_sp_CAG_242	0.85992
GO:0006281:DNA repair	BP	Clostridium_sp_CAG_277	0.963997
GO:0006281:DNA repair	BP	Clostridium_sp_CAG_288	0.771537
GO:0006281:DNA repair	BP	Clostridium_sp_CAG_299	0.969979
GO:0006281:DNA repair	BP	Clostridium_sp_CAG_349	0.765598
GO:0006281:DNA repair	BP	Clostridium_sp_CAG_352	0.990305
GO:0006281:DNA repair	BP	Clostridium_sp_CAG_354	0.869735
GO:0006281:DNA repair	BP	Clostridium_sp_CAG_43	0.957197
GO:0006281:DNA repair	BP	Clostridium_sp_CAG_568	0.678566
GO:0006281:DNA repair	BP	Clostridium_sp_CAG_58	1
GO:0006281:DNA repair	BP	Clostridium_sp_CAG_62	0.895985
GO:0006281:DNA repair	BP	Clostridium_sp_CAG_678	0.904443
GO:0006281:DNA repair	BP	Clostridium_sp_CAG_7	0.92857
GO:0006281:DNA repair	BP	Clostridium_sp_CAG_75	0.942217
GO:0006281:DNA repair	BP	Clostridium_sp_CAG_91	0.939299
GO:0006281:DNA repair	BP	Clostridium_sp_FS41	0.983064
GO:0006281:DNA repair	BP	Clostridium_sp_HGF2	0.866083
GO:0006281:DNA repair	BP	Clostridium_sp_KLE_1755	0.995127
GO:0006281:DNA repair	BP	Clostridium_sp_M62_1	1
GO:0006281:DNA repair	BP	Clostridium_sp_SS2_1	0.936896
GO:0006281:DNA repair	BP	Clostridium_symbiosum	0.94726
GO:0006281:DNA repair	BP	Collinsella_aerofaciens	0.796175
GO:0006281:DNA repair	BP	Coprobacillus_sp_8_2_54BFAA	0.940675
GO:0006281:DNA repair	BP	Coprobacter_fastidiosus	0.986778
GO:0006281:DNA repair	BP	Coprococcus_comes	0.959381
GO:0006281:DNA repair	BP	Coprococcus_eutactus	0.978439
GO:0006281:DNA repair	BP	Coprococcus_sp_ART55_1	0.827667
GO:0006281:DNA repair	BP	Coprococcus_sp_HPP0074	1
GO:0006281:DNA repair	BP	Desulfovibrio_piger	0.926055
GO:0006281:DNA repair	BP	Dialister_invisus	0.91473
GO:0006281:DNA repair	BP	Dialister_invisus_CAG_218	0.999606
GO:0006281:DNA repair	BP	Dialister_sp_CAG_357	0.967957
GO:0006281:DNA repair	BP	Dorea_formicigenerans	0.999305
GO:0006281:DNA repair	BP	Dorea_longicatena	0.997222
GO:0006281:DNA repair	BP	Dorea_sp_CAG_317	0.910185
GO:0006281:DNA repair	BP	Dysgonomonas_gadei	0.956648
GO:0006281:DNA repair	BP	Dysgonomonas_mossii	0.973122
GO:0006281:DNA repair	BP	Eisenbergiella_tayi	0.970464
GO:0006281:DNA repair	BP	Erysipelatoclostridium_ramosum	0.976108
GO:0006281:DNA repair	BP	Erysipelotrichaceae_bacterium_2_2_44A	0.900789
GO:0006281:DNA repair	BP	Erysipelotrichaceae_bacterium_5_2_54FAA	0.950205
GO:0006281:DNA repair	BP	Escherichia_coli	0.931344
GO:0006281:DNA repair	BP	Eubacterium_eligens	0.953695
GO:0006281:DNA repair	BP	Eubacterium_hallii	0.90619
GO:0006281:DNA repair	BP	Eubacterium_ramulus	0.852517
GO:0006281:DNA repair	BP	Eubacterium_rectale	0.973513
GO:0006281:DNA repair	BP	Eubacterium_siraeum	0.826063
GO:0006281:DNA repair	BP	Eubacterium_sp	0.974666
GO:0006281:DNA repair	BP	Eubacterium_sp_CAG_115	0.905773
GO:0006281:DNA repair	BP	Eubacterium_sp_CAG_161	0.934959
GO:0006281:DNA repair	BP	Eubacterium_sp_CAG_180	0.908852
GO:0006281:DNA repair	BP	Eubacterium_sp_CAG_192	0.918852
GO:0006281:DNA repair	BP	Eubacterium_sp_CAG_202	0.933916
GO:0006281:DNA repair	BP	Eubacterium_sp_CAG_248	0.997264
GO:0006281:DNA repair	BP	Eubacterium_sp_CAG_251	0.973914
GO:0006281:DNA repair	BP	Eubacterium_sp_CAG_252	1
GO:0006281:DNA repair	BP	Eubacterium_sp_CAG_38	0.98142
GO:0006281:DNA repair	BP	Eubacterium_sp_CAG_76	0.999171
GO:0006281:DNA repair	BP	Eubacterium_sp_CAG_86	0.962491
GO:0006281:DNA repair	BP	Eubacterium_ventriosum	0.937852
GO:0006281:DNA repair	BP	Faecalibacterium_prausnitzii	0.996322
GO:0006281:DNA repair	BP	Faecalibacterium_sp_CAG_74	0.716196
GO:0006281:DNA repair	BP	Faecalibacterium_sp_CAG_82	0.980081
GO:0006281:DNA repair	BP	Firmicutes_bacterium_CAG_102	0.940232
GO:0006281:DNA repair	BP	Firmicutes_bacterium_CAG_103	0.914642
GO:0006281:DNA repair	BP	Firmicutes_bacterium_CAG_110	0.880686
GO:0006281:DNA repair	BP	Firmicutes_bacterium_CAG_124	0.98853
GO:0006281:DNA repair	BP	Firmicutes_bacterium_CAG_129	0.993934
GO:0006281:DNA repair	BP	Firmicutes_bacterium_CAG_176	0.998541
GO:0006281:DNA repair	BP	Firmicutes_bacterium_CAG_194	0.908851
GO:0006281:DNA repair	BP	Firmicutes_bacterium_CAG_24	0.997504
GO:0006281:DNA repair	BP	Firmicutes_bacterium_CAG_341	0.981765
GO:0006281:DNA repair	BP	Firmicutes_bacterium_CAG_345	0.837264
GO:0006281:DNA repair	BP	Firmicutes_bacterium_CAG_41	0.704387
GO:0006281:DNA repair	BP	Firmicutes_bacterium_CAG_466	0.931823
GO:0006281:DNA repair	BP	Firmicutes_bacterium_CAG_65	0.965288
GO:0006281:DNA repair	BP	Firmicutes_bacterium_CAG_83	0.998762
GO:0006281:DNA repair	BP	Firmicutes_bacterium_CAG_94	0.982612
GO:0006281:DNA repair	BP	Flavonifractor_plautii	0.973915
GO:0006281:DNA repair	BP	Flavonifractor_sp_An10	0.976792
GO:0006281:DNA repair	BP	Fusicatenibacter_saccharivorans	0.923262
GO:0006281:DNA repair	BP	Fusobacterium_ulcerans	0.930181
GO:0006281:DNA repair	BP	Gemmiger_formicilis	0.919515
GO:0006281:DNA repair	BP	Gemmiger_sp_An194	0.980202
GO:0006281:DNA repair	BP	Haemophilus_parainfluenzae	0.894184
GO:0006281:DNA repair	BP	Holdemania_filiformis	0.899966
GO:0006281:DNA repair	BP	Hungatella_hathewayi	0.969523
GO:0006281:DNA repair	BP	Intestinimonas_butyriciproducens	0.966608
GO:0006281:DNA repair	BP	Klebsiella_oxytoca	0.987544
GO:0006281:DNA repair	BP	Klebsiella_pneumoniae	0.978506
GO:0006281:DNA repair	BP	Lachnoclostridium_sp_An14	0.995102
GO:0006281:DNA repair	BP	Lachnospira_pectinoschiza	0.965116
GO:0006281:DNA repair	BP	Lachnospiraceae_bacterium	0.969654
GO:0006281:DNA repair	BP	Lachnospiraceae_bacterium_3_1_57FAA_CT1	0.999866
GO:0006281:DNA repair	BP	Lachnospiraceae_bacterium_6_1_63FAA	0.987598
GO:0006281:DNA repair	BP	Lachnospiraceae_bacterium_7_1_58FAA	0.854355
GO:0006281:DNA repair	BP	Lachnospiraceae_bacterium_8_1_57FAA	0.926026
GO:0006281:DNA repair	BP	Lachnospiraceae_bacterium_9_1_43BFAA	0.996349
GO:0006281:DNA repair	BP	Lachnospiraceae_bacterium_TF01-11	0.88582
GO:0006281:DNA repair	BP	Lawsonibacter_asaccharolyticus	0.918582
GO:0006281:DNA repair	BP	Megamonas_funiformis	0.797936
GO:0006281:DNA repair	BP	Megasphaera_sp_MJR8396C	0.888169
GO:0006281:DNA repair	BP	Methanobrevibacter_sp_A54	0.679773
GO:0006281:DNA repair	BP	Mitsuokella_jalaludinii	0.756309
GO:0006281:DNA repair	BP	Mitsuokella_multacida	0.952984
GO:0006281:DNA repair	BP	Morganella_morganii	0.901709
GO:0006281:DNA repair	BP	Odoribacter_splanchnicus	0.87511
GO:0006281:DNA repair	BP	Odoribacter_splanchnicus_CAG_14	0.915886
GO:0006281:DNA repair	BP	Oscillibacter_sp	0.99363
GO:0006281:DNA repair	BP	Oscillibacter_sp_57_20	0.958528
GO:0006281:DNA repair	BP	Oscillibacter_sp_CAG_155	0.99694
GO:0006281:DNA repair	BP	Oscillibacter_sp_CAG_241	0.999313
GO:0006281:DNA repair	BP	Oscillibacter_sp_KLE_1745	0.951871
GO:0006281:DNA repair	BP	Parabacteroides_distasonis	0.90857
GO:0006281:DNA repair	BP	Parabacteroides_goldsteinii	0.944018
GO:0006281:DNA repair	BP	Parabacteroides_johnsonii	0.846113
GO:0006281:DNA repair	BP	Parabacteroides_merdae	0.952609
GO:0006281:DNA repair	BP	Parabacteroides_merdae_CAG_48	0.999394
GO:0006281:DNA repair	BP	Parabacteroides_sp_CAG_409	0.999107
GO:0006281:DNA repair	BP	Paraprevotella_clara	0.892551
GO:0006281:DNA repair	BP	Paraprevotella_xylaniphila	0.999158
GO:0006281:DNA repair	BP	Parasutterella_excrementihominis	0.68019
GO:0006281:DNA repair	BP	Parasutterella_excrementihominis_CAG_233	0.84967
GO:0006281:DNA repair	BP	Phascolarctobacterium_sp_CAG_207	0.974823
GO:0006281:DNA repair	BP	Phascolarctobacterium_succinatutens	0.925659
GO:0006281:DNA repair	BP	Porphyromonas_asaccharolytica	0.795348
GO:0006281:DNA repair	BP	Prevotella_buccae	0.999484
GO:0006281:DNA repair	BP	Prevotella_corporis	0.944557
GO:0006281:DNA repair	BP	Prevotella_sp_109	1
GO:0006281:DNA repair	BP	Prevotella_sp_885	0.966089
GO:0006281:DNA repair	BP	Prevotella_sp_AM42-24	0.772313
GO:0006281:DNA repair	BP	Prevotella_sp_CAG_255	0.988536
GO:0006281:DNA repair	BP	Prevotella_sp_CAG_279	0.9348
GO:0006281:DNA repair	BP	Prevotella_sp_CAG_386	0.952428
GO:0006281:DNA repair	BP	Prevotella_sp_CAG_520	1
GO:0006281:DNA repair	BP	Prevotella_sp_CAG_604	1
GO:0006281:DNA repair	BP	Prevotella_sp_CAG_891	0.926433
GO:0006281:DNA repair	BP	Prevotella_stercorea	0.963414
GO:0006281:DNA repair	BP	Prevotella_stercorea_CAG_629	0.870567
GO:0006281:DNA repair	BP	Proteobacteria_bacterium_CAG_495	1
GO:0006281:DNA repair	BP	Proteus_mirabilis	0.845475
GO:0006281:DNA repair	BP	Pseudoflavonifractor_sp_An184	0.994162
GO:0006281:DNA repair	BP	Pseudomonas_aeruginosa	0.806908
GO:0006281:DNA repair	BP	Roseburia_faecis	0.986932
GO:0006281:DNA repair	BP	Roseburia_hominis	0.881576
GO:0006281:DNA repair	BP	Roseburia_intestinalis	0.955606
GO:0006281:DNA repair	BP	Roseburia_inulinivorans	0.986999
GO:0006281:DNA repair	BP	Roseburia_sp_CAG_100	0.964093
GO:0006281:DNA repair	BP	Roseburia_sp_CAG_18	0.938655
GO:0006281:DNA repair	BP	Roseburia_sp_CAG_197	0.936839
GO:0006281:DNA repair	BP	Roseburia_sp_CAG_380	0.982341
GO:0006281:DNA repair	BP	Roseburia_sp_CAG_45	0.953832
GO:0006281:DNA repair	BP	Ruminococcaceae_bacterium	0.899165
GO:0006281:DNA repair	BP	Ruminococcaceae_bacterium_D16	1
GO:0006281:DNA repair	BP	Ruminococcus_bicirculans	0.853367
GO:0006281:DNA repair	BP	Ruminococcus_callidus	0.947917
GO:0006281:DNA repair	BP	Ruminococcus_gnavus	0.982085
GO:0006281:DNA repair	BP	Ruminococcus_lactaris	0.976139
GO:0006281:DNA repair	BP	Ruminococcus_obeum_CAG_39	0.998358
GO:0006281:DNA repair	BP	Ruminococcus_sp_5_1_39BFAA	0.901953
GO:0006281:DNA repair	BP	Ruminococcus_sp_CAG_108	0.988444
GO:0006281:DNA repair	BP	Ruminococcus_sp_CAG_177	0.808669
GO:0006281:DNA repair	BP	Ruminococcus_sp_CAG_330	0.973619
GO:0006281:DNA repair	BP	Ruminococcus_sp_CAG_353	0.876833
GO:0006281:DNA repair	BP	Ruminococcus_sp_CAG_57	0.920054
GO:0006281:DNA repair	BP	Ruminococcus_sp_CAG_90	0.985625
GO:0006281:DNA repair	BP	Ruminococcus_sp_DSM_100440	0.973458
GO:0006281:DNA repair	BP	Ruminococcus_sp_SR1_5	0.998692
GO:0006281:DNA repair	BP	Ruminococcus_torques	0.987229
GO:0006281:DNA repair	BP	Ruthenibacterium_lactatiformans	0.895027
GO:0006281:DNA repair	BP	Staphylococcus_sp_CAG_324	0.819413
GO:0006281:DNA repair	BP	Subdoligranulum_sp_4_3_54A2FAA	0.852919
GO:0006281:DNA repair	BP	Subdoligranulum_sp_APC924_74	0.999464
GO:0006281:DNA repair	BP	Subdoligranulum_sp_CAG_314	0.795311
GO:0006281:DNA repair	BP	Subdoligranulum_variabile	0.999825
GO:0006281:DNA repair	BP	Sutterella_sp_CAG_351	0.791081
GO:0006281:DNA repair	BP	Sutterella_wadsworthensis	0.953438
GO:0006281:DNA repair	BP	Tannerella_sp_6_1_58FAA_CT1	0.933689
GO:0006281:DNA repair	BP	Turicibacter_sanguinis	0.74099
GO:0006281:DNA repair	BP	Tyzzerella_nexilis	0.940768
GO:0006281:DNA repair	BP	uncultured_Bacteroides_sp	0.954393
GO:0006281:DNA repair	BP	uncultured_Blautia_sp	0.999686
GO:0006281:DNA repair	BP	uncultured_Clostridium_sp	0.922172
GO:0006281:DNA repair	BP	uncultured_Desulfovibrio_sp	0.840921
GO:0006281:DNA repair	BP	uncultured_Eubacterium_sp	0.76647
GO:0006281:DNA repair	BP	uncultured_Flavonifractor_sp	0.941764
GO:0006281:DNA repair	BP	uncultured_Oscillibacter_sp	0.853408
GO:0006281:DNA repair	BP	uncultured_Ruminococcus_sp	0.798894
GO:0006281:DNA repair	BP	Veillonella_atypica	0.896951
GO:0006281:DNA repair	BP	Veillonella_dispar	1
GO:0006281:DNA repair	BP	Veillonella_parvula	0.966903
GO:0006281:DNA repair	BP	Veillonella_seminalis	0.962038
GO:0051128:regulation of cellular component organization	BP	Acetobacter_sp_CAG_267	0.88947
GO:0051128:regulation of cellular component organization	BP	Acidaminococcus_intestini	0.88744
GO:0051128:regulation of cellular component organization	BP	Acinetobacter_sp_CAG_196	0.924654
GO:0051128:regulation of cellular component organization	BP	Akkermansia_muciniphila	0.945122
GO:0051128:regulation of cellular component organization	BP	Akkermansia_sp_KLE1798	0.932636
GO:0051128:regulation of cellular component organization	BP	Alistipes_finegoldii	1
GO:0051128:regulation of cellular component organization	BP	Alistipes_finegoldii_CAG_68	1
GO:0051128:regulation of cellular component organization	BP	Alistipes_putredinis	0.977439
GO:0051128:regulation of cellular component organization	BP	Alistipes_shahii	0.99984
GO:0051128:regulation of cellular component organization	BP	Alistipes_sp_CAG_268	0.999364
GO:0051128:regulation of cellular component organization	BP	Alistipes_sp_CAG_29	0.920196
GO:0051128:regulation of cellular component organization	BP	Alistipes_sp_CAG_514	0.899486
GO:0051128:regulation of cellular component organization	BP	Anaeromassilibacillus_sp_An250	0.971947
GO:0051128:regulation of cellular component organization	BP	Anaerostipes_hadrus	0.965744
GO:0051128:regulation of cellular component organization	BP	Anaerotruncus_sp_CAG_528	0.971142
GO:0051128:regulation of cellular component organization	BP	Azospirillum_sp_51_20	0.951235
GO:0051128:regulation of cellular component organization	BP	Azospirillum_sp_CAG_239	0.970525
GO:0051128:regulation of cellular component organization	BP	Azospirillum_sp_CAG_260	0.999526
GO:0051128:regulation of cellular component organization	BP	Bacteroidales_bacterium_52_46	0.863077
GO:0051128:regulation of cellular component organization	BP	Bacteroides_cellulosilyticus	0.99975
GO:0051128:regulation of cellular component organization	BP	Bacteroides_coprocola_CAG_162	0.900073
GO:0051128:regulation of cellular component organization	BP	Bacteroides_fluxus	0.88222
GO:0051128:regulation of cellular component organization	BP	Bacteroides_fragilis	0.999788
GO:0051128:regulation of cellular component organization	BP	Bacteroides_massiliensis	0.999729
GO:0051128:regulation of cellular component organization	BP	Bacteroides_nordii	0.99965
GO:0051128:regulation of cellular component organization	BP	Bacteroides_oleiciplenus	0.999664
GO:0051128:regulation of cellular component organization	BP	Bacteroides_plebeius_CAG_211	0.90201
GO:0051128:regulation of cellular component organization	BP	Bacteroides_sp_43_108	0.985056
GO:0051128:regulation of cellular component organization	BP	Bacteroides_sp_CAG_144	0.865262
GO:0051128:regulation of cellular component organization	BP	Bacteroides_sp_CAG_633	0.999251
GO:0051128:regulation of cellular component organization	BP	Bacteroides_sp_CAG_714	1
GO:0051128:regulation of cellular component organization	BP	Bacteroides_sp_CAG_875	1
GO:0051128:regulation of cellular component organization	BP	Bacteroides_stercoris	1
GO:0051128:regulation of cellular component organization	BP	Bacteroides_thetaiotaomicron	0.999961
GO:0051128:regulation of cellular component organization	BP	Bacteroides_uniformis	0.994835
GO:0051128:regulation of cellular component organization	BP	Bacteroides_vulgatus	1
GO:0051128:regulation of cellular component organization	BP	Barnesiella_intestinihominis	0.999974
GO:0051128:regulation of cellular component organization	BP	Bifidobacterium_adolescentis	0.999115
GO:0051128:regulation of cellular component organization	BP	Bifidobacterium_bifidum	0.999112
GO:0051128:regulation of cellular component organization	BP	Bifidobacterium_breve	0.98806
GO:0051128:regulation of cellular component organization	BP	Bifidobacterium_longum	0.93908
GO:0051128:regulation of cellular component organization	BP	Bilophila_wadsworthia	0.880255
GO:0051128:regulation of cellular component organization	BP	Blautia_obeum	0.999899
GO:0051128:regulation of cellular component organization	BP	Blautia_sp_CAG_257	0.99978
GO:0051128:regulation of cellular component organization	BP	Blautia_sp_CAG_37	0.999073
GO:0051128:regulation of cellular component organization	BP	Blautia_sp_CAG_52	0.935461
GO:0051128:regulation of cellular component organization	BP	Blautia_sp_KLE_1732	1
GO:0051128:regulation of cellular component organization	BP	butyrate-producing_bacterium_SS3_4	0.960277
GO:0051128:regulation of cellular component organization	BP	Butyricicoccus_pullicaecorum	0.799853
GO:0051128:regulation of cellular component organization	BP	Butyricimonas_synergistica	1
GO:0051128:regulation of cellular component organization	BP	Candidatus_Stoquefichus_sp_KLE1796	0.872171
GO:0051128:regulation of cellular component organization	BP	Catenibacterium_mitsuokai	0.899668
GO:0051128:regulation of cellular component organization	BP	Clostridia_bacterium	0.955645
GO:0051128:regulation of cellular component organization	BP	Clostridiales_bacterium	0.998137
GO:0051128:regulation of cellular component organization	BP	Clostridiales_bacterium_1_7_47FAA	0.940198
GO:0051128:regulation of cellular component organization	BP	Clostridiales_bacterium_41_21_two_genomes	0.898471
GO:0051128:regulation of cellular component organization	BP	Clostridiales_bacterium_KLE1615	1
GO:0051128:regulation of cellular component organization	BP	Clostridium_asparagiforme	1
GO:0051128:regulation of cellular component organization	BP	Clostridium_bolteae	0.999865
GO:0051128:regulation of cellular component organization	BP	Clostridium_bolteae_CAG_59	0.997774
GO:0051128:regulation of cellular component organization	BP	Clostridium_clostridioforme	1
GO:0051128:regulation of cellular component organization	BP	Clostridium_leptum	0.968718
GO:0051128:regulation of cellular component organization	BP	Clostridium_leptum_CAG_27	0.852652
GO:0051128:regulation of cellular component organization	BP	Clostridium_neonatale	0.876359
GO:0051128:regulation of cellular component organization	BP	Clostridium_nexile_CAG_348	0.977211
GO:0051128:regulation of cellular component organization	BP	Clostridium_saccharolyticum	0.999129
GO:0051128:regulation of cellular component organization	BP	Clostridium_sp_CAG_122	0.97377
GO:0051128:regulation of cellular component organization	BP	Clostridium_sp_CAG_127	0.895969
GO:0051128:regulation of cellular component organization	BP	Clostridium_sp_CAG_138	0.865703
GO:0051128:regulation of cellular component organization	BP	Clostridium_sp_CAG_169	0.983402
GO:0051128:regulation of cellular component organization	BP	Clostridium_sp_CAG_217	0.874606
GO:0051128:regulation of cellular component organization	BP	Clostridium_sp_CAG_226	0.938826
GO:0051128:regulation of cellular component organization	BP	Clostridium_sp_CAG_242	0.854167
GO:0051128:regulation of cellular component organization	BP	Clostridium_sp_CAG_277	1
GO:0051128:regulation of cellular component organization	BP	Clostridium_sp_CAG_299	0.899794
GO:0051128:regulation of cellular component organization	BP	Clostridium_sp_CAG_349	0.707779
GO:0051128:regulation of cellular component organization	BP	Clostridium_sp_CAG_352	0.830472
GO:0051128:regulation of cellular component organization	BP	Clostridium_sp_CAG_354	0.989162
GO:0051128:regulation of cellular component organization	BP	Clostridium_sp_CAG_43	0.999536
GO:0051128:regulation of cellular component organization	BP	Clostridium_sp_CAG_58	1
GO:0051128:regulation of cellular component organization	BP	Clostridium_sp_CAG_62	0.961217
GO:0051128:regulation of cellular component organization	BP	Clostridium_sp_CAG_678	0.999008
GO:0051128:regulation of cellular component organization	BP	Clostridium_sp_CAG_7	0.897264
GO:0051128:regulation of cellular component organization	BP	Clostridium_sp_CAG_75	0.871081
GO:0051128:regulation of cellular component organization	BP	Clostridium_sp_CAG_91	1
GO:0051128:regulation of cellular component organization	BP	Clostridium_sp_HGF2	0.879389
GO:0051128:regulation of cellular component organization	BP	Clostridium_sp_KLE_1755	0.999978
GO:0051128:regulation of cellular component organization	BP	Clostridium_sp_SS2_1	0.995611
GO:0051128:regulation of cellular component organization	BP	Clostridium_symbiosum	0.946916
GO:0051128:regulation of cellular component organization	BP	Collinsella_aerofaciens	0.863572
GO:0051128:regulation of cellular component organization	BP	Coprobacillus_sp_8_2_54BFAA	0.912264
GO:0051128:regulation of cellular component organization	BP	Coprobacter_fastidiosus	0.942621
GO:0051128:regulation of cellular component organization	BP	Coprococcus_comes	0.949618
GO:0051128:regulation of cellular component organization	BP	Coprococcus_eutactus	0.902845
GO:0051128:regulation of cellular component organization	BP	Coprococcus_sp_ART55_1	0.851532
GO:0051128:regulation of cellular component organization	BP	Coprococcus_sp_HPP0074	0.998724
GO:0051128:regulation of cellular component organization	BP	Desulfovibrio_piger	0.969751
GO:0051128:regulation of cellular component organization	BP	Dialister_invisus	0.980989
GO:0051128:regulation of cellular component organization	BP	Dialister_invisus_CAG_218	0.796265
GO:0051128:regulation of cellular component organization	BP	Dialister_sp_CAG_357	0.951942
GO:0051128:regulation of cellular component organization	BP	Dorea_formicigenerans	0.999734
GO:0051128:regulation of cellular component organization	BP	Dorea_longicatena	0.961153
GO:0051128:regulation of cellular component organization	BP	Dorea_sp_CAG_317	0.946653
GO:0051128:regulation of cellular component organization	BP	Dysgonomonas_gadei	0.99978
GO:0051128:regulation of cellular component organization	BP	Dysgonomonas_mossii	0.945801
GO:0051128:regulation of cellular component organization	BP	Eisenbergiella_tayi	0.958721
GO:0051128:regulation of cellular component organization	BP	Erysipelatoclostridium_ramosum	0.941541
GO:0051128:regulation of cellular component organization	BP	Erysipelotrichaceae_bacterium_2_2_44A	0.980405
GO:0051128:regulation of cellular component organization	BP	Erysipelotrichaceae_bacterium_5_2_54FAA	0.925884
GO:0051128:regulation of cellular component organization	BP	Escherichia_coli	0.88328
GO:0051128:regulation of cellular component organization	BP	Eubacterium_eligens	1
GO:0051128:regulation of cellular component organization	BP	Eubacterium_hallii	0.942096
GO:0051128:regulation of cellular component organization	BP	Eubacterium_ramulus	0.994446
GO:0051128:regulation of cellular component organization	BP	Eubacterium_rectale	0.988627
GO:0051128:regulation of cellular component organization	BP	Eubacterium_siraeum	0.933376
GO:0051128:regulation of cellular component organization	BP	Eubacterium_sp_CAG_115	0.930426
GO:0051128:regulation of cellular component organization	BP	Eubacterium_sp_CAG_161	0.970315
GO:0051128:regulation of cellular component organization	BP	Eubacterium_sp_CAG_180	0.858923
GO:0051128:regulation of cellular component organization	BP	Eubacterium_sp_CAG_192	1
GO:0051128:regulation of cellular component organization	BP	Eubacterium_sp_CAG_202	0.999554
GO:0051128:regulation of cellular component organization	BP	Eubacterium_sp_CAG_248	0.863451
GO:0051128:regulation of cellular component organization	BP	Eubacterium_sp_CAG_251	0.99951
GO:0051128:regulation of cellular component organization	BP	Eubacterium_sp_CAG_252	1
GO:0051128:regulation of cellular component organization	BP	Eubacterium_sp_CAG_38	0.994494
GO:0051128:regulation of cellular component organization	BP	Eubacterium_sp_CAG_76	1
GO:0051128:regulation of cellular component organization	BP	Eubacterium_sp_CAG_86	0.89203
GO:0051128:regulation of cellular component organization	BP	Eubacterium_ventriosum	0.989488
GO:0051128:regulation of cellular component organization	BP	Faecalibacterium_prausnitzii	0.994214
GO:0051128:regulation of cellular component organization	BP	Faecalibacterium_sp_CAG_74	0.739625
GO:0051128:regulation of cellular component organization	BP	Faecalibacterium_sp_CAG_82	0.999346
GO:0051128:regulation of cellular component organization	BP	Firmicutes_bacterium_CAG_102	0.993468
GO:0051128:regulation of cellular component organization	BP	Firmicutes_bacterium_CAG_103	0.94427
GO:0051128:regulation of cellular component organization	BP	Firmicutes_bacterium_CAG_110	0.902665
GO:0051128:regulation of cellular component organization	BP	Firmicutes_bacterium_CAG_124	0.794152
GO:0051128:regulation of cellular component organization	BP	Firmicutes_bacterium_CAG_129	0.964564
GO:0051128:regulation of cellular component organization	BP	Firmicutes_bacterium_CAG_176	0.999277
GO:0051128:regulation of cellular component organization	BP	Firmicutes_bacterium_CAG_194	0.945264
GO:0051128:regulation of cellular component organization	BP	Firmicutes_bacterium_CAG_24	0.980388
GO:0051128:regulation of cellular component organization	BP	Firmicutes_bacterium_CAG_341	1
GO:0051128:regulation of cellular component organization	BP	Firmicutes_bacterium_CAG_345	0.795378
GO:0051128:regulation of cellular component organization	BP	Firmicutes_bacterium_CAG_41	0.67057
GO:0051128:regulation of cellular component organization	BP	Firmicutes_bacterium_CAG_466	0.992337
GO:0051128:regulation of cellular component organization	BP	Firmicutes_bacterium_CAG_65	0.999846
GO:0051128:regulation of cellular component organization	BP	Firmicutes_bacterium_CAG_83	0.999073
GO:0051128:regulation of cellular component organization	BP	Firmicutes_bacterium_CAG_94	0.835259
GO:0051128:regulation of cellular component organization	BP	Flavonifractor_plautii	0.955874
GO:0051128:regulation of cellular component organization	BP	Flavonifractor_sp_An10	0.847288
GO:0051128:regulation of cellular component organization	BP	Fusicatenibacter_saccharivorans	0.85272
GO:0051128:regulation of cellular component organization	BP	Fusobacterium_nucleatum_subsp_animalis	0.890543
GO:0051128:regulation of cellular component organization	BP	Fusobacterium_ulcerans	0.977908
GO:0051128:regulation of cellular component organization	BP	Gemmiger_formicilis	1
GO:0051128:regulation of cellular component organization	BP	Gemmiger_sp_An194	1
GO:0051128:regulation of cellular component organization	BP	Haemophilus_parainfluenzae	0.897363
GO:0051128:regulation of cellular component organization	BP	Holdemania_filiformis	0.785434
GO:0051128:regulation of cellular component organization	BP	Hungatella_hathewayi	0.987682
GO:0051128:regulation of cellular component organization	BP	Intestinimonas_butyriciproducens	0.987357
GO:0051128:regulation of cellular component organization	BP	Klebsiella_pneumoniae	0.996786
GO:0051128:regulation of cellular component organization	BP	Lachnoclostridium_sp_An14	0.997752
GO:0051128:regulation of cellular component organization	BP	Lachnospira_pectinoschiza	0.999302
GO:0051128:regulation of cellular component organization	BP	Lachnospiraceae_bacterium_6_1_63FAA	0.998739
GO:0051128:regulation of cellular component organization	BP	Lachnospiraceae_bacterium_8_1_57FAA	0.999912
GO:0051128:regulation of cellular component organization	BP	Lachnospiraceae_bacterium_9_1_43BFAA	0.999411
GO:0051128:regulation of cellular component organization	BP	Lachnospiraceae_bacterium_TF01-11	0.897024
GO:0051128:regulation of cellular component organization	BP	Lawsonibacter_asaccharolyticus	0.83674
GO:0051128:regulation of cellular component organization	BP	Megamonas_funiformis	0.922863
GO:0051128:regulation of cellular component organization	BP	Megasphaera_sp_MJR8396C	0.987447
GO:0051128:regulation of cellular component organization	BP	Mitsuokella_jalaludinii	0.865951
GO:0051128:regulation of cellular component organization	BP	Mitsuokella_multacida	0.828255
GO:0051128:regulation of cellular component organization	BP	Morganella_morganii	0.998403
GO:0051128:regulation of cellular component organization	BP	Odoribacter_splanchnicus	0.838905
GO:0051128:regulation of cellular component organization	BP	Odoribacter_splanchnicus_CAG_14	0.975068
GO:0051128:regulation of cellular component organization	BP	Oscillibacter_sp_57_20	0.99974
GO:0051128:regulation of cellular component organization	BP	Oscillibacter_sp_CAG_155	0.97399
GO:0051128:regulation of cellular component organization	BP	Oscillibacter_sp_CAG_241	0.990928
GO:0051128:regulation of cellular component organization	BP	Oscillibacter_sp_KLE_1745	0.999835
GO:0051128:regulation of cellular component organization	BP	Parabacteroides_distasonis	0.933598
GO:0051128:regulation of cellular component organization	BP	Parabacteroides_goldsteinii	0.999731
GO:0051128:regulation of cellular component organization	BP	Parabacteroides_merdae_CAG_48	0.999749
GO:0051128:regulation of cellular component organization	BP	Parabacteroides_sp_CAG_409	0.999789
GO:0051128:regulation of cellular component organization	BP	Paraprevotella_xylaniphila	0.944082
GO:0051128:regulation of cellular component organization	BP	Parasutterella_excrementihominis	0.828145
GO:0051128:regulation of cellular component organization	BP	Parasutterella_excrementihominis_CAG_233	0.862747
GO:0051128:regulation of cellular component organization	BP	Phascolarctobacterium_sp_CAG_207	0.950136
GO:0051128:regulation of cellular component organization	BP	Phascolarctobacterium_succinatutens	0.935405
GO:0051128:regulation of cellular component organization	BP	Porphyromonas_asaccharolytica	0.828844
GO:0051128:regulation of cellular component organization	BP	Prevotella_buccae	1
GO:0051128:regulation of cellular component organization	BP	Prevotella_corporis	0.99949
GO:0051128:regulation of cellular component organization	BP	Prevotella_sp_109	0.999545
GO:0051128:regulation of cellular component organization	BP	Prevotella_sp_885	0.973289
GO:0051128:regulation of cellular component organization	BP	Prevotella_sp_CAG_255	1
GO:0051128:regulation of cellular component organization	BP	Prevotella_sp_CAG_279	0.849401
GO:0051128:regulation of cellular component organization	BP	Prevotella_sp_CAG_386	1
GO:0051128:regulation of cellular component organization	BP	Prevotella_sp_CAG_520	0.955879
GO:0051128:regulation of cellular component organization	BP	Prevotella_sp_CAG_604	1
GO:0051128:regulation of cellular component organization	BP	Prevotella_sp_CAG_891	0.999001
GO:0051128:regulation of cellular component organization	BP	Prevotella_stercorea	1
GO:0051128:regulation of cellular component organization	BP	Proteus_mirabilis	0.967888
GO:0051128:regulation of cellular component organization	BP	Pseudoflavonifractor_sp_An184	0.999247
GO:0051128:regulation of cellular component organization	BP	Pseudomonas_aeruginosa	0.864978
GO:0051128:regulation of cellular component organization	BP	Roseburia_faecis	0.955883
GO:0051128:regulation of cellular component organization	BP	Roseburia_hominis	0.813388
GO:0051128:regulation of cellular component organization	BP	Roseburia_intestinalis	0.973745
GO:0051128:regulation of cellular component organization	BP	Roseburia_inulinivorans	0.985399
GO:0051128:regulation of cellular component organization	BP	Roseburia_sp_CAG_100	0.977091
GO:0051128:regulation of cellular component organization	BP	Roseburia_sp_CAG_18	0.999054
GO:0051128:regulation of cellular component organization	BP	Roseburia_sp_CAG_182	0.999269
GO:0051128:regulation of cellular component organization	BP	Roseburia_sp_CAG_197	0.998326
GO:0051128:regulation of cellular component organization	BP	Roseburia_sp_CAG_380	1
GO:0051128:regulation of cellular component organization	BP	Roseburia_sp_CAG_45	0.992854
GO:0051128:regulation of cellular component organization	BP	Ruminococcaceae_bacterium	0.959614
GO:0051128:regulation of cellular component organization	BP	Ruminococcaceae_bacterium_D16	0.848844
GO:0051128:regulation of cellular component organization	BP	Ruminococcus_callidus	0.967017
GO:0051128:regulation of cellular component organization	BP	Ruminococcus_gnavus	0.94201
GO:0051128:regulation of cellular component organization	BP	Ruminococcus_lactaris	0.946202
GO:0051128:regulation of cellular component organization	BP	Ruminococcus_obeum_CAG_39	0.933403
GO:0051128:regulation of cellular component organization	BP	Ruminococcus_sp_5_1_39BFAA	1
GO:0051128:regulation of cellular component organization	BP	Ruminococcus_sp_CAG_108	0.999093
GO:0051128:regulation of cellular component organization	BP	Ruminococcus_sp_CAG_177	0.870579
GO:0051128:regulation of cellular component organization	BP	Ruminococcus_sp_CAG_330	0.999801
GO:0051128:regulation of cellular component organization	BP	Ruminococcus_sp_CAG_353	0.814716
GO:0051128:regulation of cellular component organization	BP	Ruminococcus_sp_CAG_57	0.885616
GO:0051128:regulation of cellular component organization	BP	Ruminococcus_sp_CAG_90	0.91986
GO:0051128:regulation of cellular component organization	BP	Ruminococcus_sp_DSM_100440	0.998428
GO:0051128:regulation of cellular component organization	BP	Ruminococcus_sp_SR1_5	1
GO:0051128:regulation of cellular component organization	BP	Ruminococcus_torques	0.999964
GO:0051128:regulation of cellular component organization	BP	Ruthenibacterium_lactatiformans	1
GO:0051128:regulation of cellular component organization	BP	Staphylococcus_sp_CAG_324	0.851504
GO:0051128:regulation of cellular component organization	BP	Subdoligranulum_sp_4_3_54A2FAA	0.918641
GO:0051128:regulation of cellular component organization	BP	Subdoligranulum_sp_CAG_314	0.8733
GO:0051128:regulation of cellular component organization	BP	Subdoligranulum_variabile	0.99773
GO:0051128:regulation of cellular component organization	BP	Sutterella_sp_CAG_351	0.797688
GO:0051128:regulation of cellular component organization	BP	Sutterella_wadsworthensis	0.94509
GO:0051128:regulation of cellular component organization	BP	Synergistes_sp_3_1_syn1	0.580621
GO:0051128:regulation of cellular component organization	BP	Turicibacter_sanguinis	0.719624
GO:0051128:regulation of cellular component organization	BP	uncultured_bacterium	0.977105
GO:0051128:regulation of cellular component organization	BP	uncultured_Bacteroides_sp	0.983647
GO:0051128:regulation of cellular component organization	BP	uncultured_Clostridium_sp	0.944611
GO:0051128:regulation of cellular component organization	BP	uncultured_Eubacterium_sp	0.613989
GO:0051128:regulation of cellular component organization	BP	uncultured_Flavonifractor_sp	0.999556
GO:0051128:regulation of cellular component organization	BP	Veillonella_atypica	1
GO:0051128:regulation of cellular component organization	BP	Veillonella_dispar	0.911034
GO:0051128:regulation of cellular component organization	BP	Veillonella_parvula	1
GO:0051128:regulation of cellular component organization	BP	Veillonella_seminalis	0.923021
GO:0009119:ribonucleoside metabolic process	BP	Acidaminococcus_intestini	0.91101
GO:0009119:ribonucleoside metabolic process	BP	Acinetobacter_sp_CAG_196	0.899017
GO:0009119:ribonucleoside metabolic process	BP	Akkermansia_sp_KLE1798	0.97185
GO:0009119:ribonucleoside metabolic process	BP	Alistipes_finegoldii_CAG_68	1
GO:0009119:ribonucleoside metabolic process	BP	Alistipes_putredinis	0.999713
GO:0009119:ribonucleoside metabolic process	BP	Alistipes_shahii	1
GO:0009119:ribonucleoside metabolic process	BP	Alistipes_sp_CAG_268	1
GO:0009119:ribonucleoside metabolic process	BP	Alistipes_sp_CAG_435	0.838281
GO:0009119:ribonucleoside metabolic process	BP	Anaeromassilibacillus_sp_An250	1
GO:0009119:ribonucleoside metabolic process	BP	Anaerostipes_hadrus	0.97947
GO:0009119:ribonucleoside metabolic process	BP	Anaerotruncus_sp_CAG_528	1
GO:0009119:ribonucleoside metabolic process	BP	Azospirillum_sp_51_20	0.713665
GO:0009119:ribonucleoside metabolic process	BP	Azospirillum_sp_CAG_239	1
GO:0009119:ribonucleoside metabolic process	BP	Bacteroidales_bacterium_52_46	0.943044
GO:0009119:ribonucleoside metabolic process	BP	Bacteroides_coprocola_CAG_162	1
GO:0009119:ribonucleoside metabolic process	BP	Bacteroides_dorei	0.97142
GO:0009119:ribonucleoside metabolic process	BP	Bacteroides_fragilis	0.999954
GO:0009119:ribonucleoside metabolic process	BP	Bacteroides_intestinalis_CAG_564	1
GO:0009119:ribonucleoside metabolic process	BP	Bacteroides_massiliensis	1
GO:0009119:ribonucleoside metabolic process	BP	Bacteroides_sp_43_108	0.993555
GO:0009119:ribonucleoside metabolic process	BP	Bacteroides_sp_CAG_144	0.882061
GO:0009119:ribonucleoside metabolic process	BP	Bacteroides_sp_CAG_714	1
GO:0009119:ribonucleoside metabolic process	BP	Bacteroides_thetaiotaomicron	0.999812
GO:0009119:ribonucleoside metabolic process	BP	Bacteroides_uniformis	0.941303
GO:0009119:ribonucleoside metabolic process	BP	Bacteroides_vulgatus	0.876966
GO:0009119:ribonucleoside metabolic process	BP	Barnesiella_intestinihominis	1
GO:0009119:ribonucleoside metabolic process	BP	Bifidobacterium_bifidum	1
GO:0009119:ribonucleoside metabolic process	BP	Bilophila_wadsworthia	0.882207
GO:0009119:ribonucleoside metabolic process	BP	Blautia_obeum	0.95084
GO:0009119:ribonucleoside metabolic process	BP	Blautia_sp_CAG_257	0.934044
GO:0009119:ribonucleoside metabolic process	BP	butyrate-producing_bacterium_SS3_4	1
GO:0009119:ribonucleoside metabolic process	BP	Candidatus_Methanomassiliicoccus_intestinalis	0.681872
GO:0009119:ribonucleoside metabolic process	BP	Candidatus_Stoquefichus_sp_KLE1796	1
GO:0009119:ribonucleoside metabolic process	BP	Catenibacterium_mitsuokai	0.927354
GO:0009119:ribonucleoside metabolic process	BP	Clostridia_bacterium	0.999124
GO:0009119:ribonucleoside metabolic process	BP	Clostridiales_bacterium_1_7_47FAA	1
GO:0009119:ribonucleoside metabolic process	BP	Clostridiales_bacterium_KLE1615	1
GO:0009119:ribonucleoside metabolic process	BP	Clostridium_asparagiforme	0.988889
GO:0009119:ribonucleoside metabolic process	BP	Clostridium_leptum	1
GO:0009119:ribonucleoside metabolic process	BP	Clostridium_neonatale	0.914945
GO:0009119:ribonucleoside metabolic process	BP	Clostridium_nexile_CAG_348	1
GO:0009119:ribonucleoside metabolic process	BP	Clostridium_saccharolyticum	0.999184
GO:0009119:ribonucleoside metabolic process	BP	Clostridium_sp_CAG_122	1
GO:0009119:ribonucleoside metabolic process	BP	Clostridium_sp_CAG_127	0.949004
GO:0009119:ribonucleoside metabolic process	BP	Clostridium_sp_CAG_138	0.988688
GO:0009119:ribonucleoside metabolic process	BP	Clostridium_sp_CAG_169	1
GO:0009119:ribonucleoside metabolic process	BP	Clostridium_sp_CAG_217	1
GO:0009119:ribonucleoside metabolic process	BP	Clostridium_sp_CAG_226	0.999568
GO:0009119:ribonucleoside metabolic process	BP	Clostridium_sp_CAG_242	0.837089
GO:0009119:ribonucleoside metabolic process	BP	Clostridium_sp_CAG_277	1
GO:0009119:ribonucleoside metabolic process	BP	Clostridium_sp_CAG_288	0.947378
GO:0009119:ribonucleoside metabolic process	BP	Clostridium_sp_CAG_349	0.785482
GO:0009119:ribonucleoside metabolic process	BP	Clostridium_sp_CAG_352	1
GO:0009119:ribonucleoside metabolic process	BP	Clostridium_sp_CAG_43	0.943761
GO:0009119:ribonucleoside metabolic process	BP	Clostridium_sp_CAG_568	0.904188
GO:0009119:ribonucleoside metabolic process	BP	Clostridium_sp_CAG_62	0.947803
GO:0009119:ribonucleoside metabolic process	BP	Clostridium_sp_CAG_678	0.994557
GO:0009119:ribonucleoside metabolic process	BP	Clostridium_sp_CAG_7	0.933581
GO:0009119:ribonucleoside metabolic process	BP	Clostridium_sp_CAG_75	1
GO:0009119:ribonucleoside metabolic process	BP	Clostridium_sp_FS41	0.729401
GO:0009119:ribonucleoside metabolic process	BP	Clostridium_sp_KLE_1755	1
GO:0009119:ribonucleoside metabolic process	BP	Clostridium_symbiosum	1
GO:0009119:ribonucleoside metabolic process	BP	Collinsella_aerofaciens	0.864286
GO:0009119:ribonucleoside metabolic process	BP	Coprobacillus_sp_8_2_54BFAA	0.939962
GO:0009119:ribonucleoside metabolic process	BP	Coprobacter_fastidiosus	1
GO:0009119:ribonucleoside metabolic process	BP	Coprococcus_comes	0.892943
GO:0009119:ribonucleoside metabolic process	BP	Coprococcus_eutactus	0.988945
GO:0009119:ribonucleoside metabolic process	BP	Coprococcus_sp_ART55_1	1
GO:0009119:ribonucleoside metabolic process	BP	Coprococcus_sp_HPP0074	1
GO:0009119:ribonucleoside metabolic process	BP	Desulfovibrio_piger	0.97159
GO:0009119:ribonucleoside metabolic process	BP	Dialister_invisus	1
GO:0009119:ribonucleoside metabolic process	BP	Dialister_invisus_CAG_218	1
GO:0009119:ribonucleoside metabolic process	BP	Dialister_sp_CAG_357	1
GO:0009119:ribonucleoside metabolic process	BP	Dorea_longicatena	0.999942
GO:0009119:ribonucleoside metabolic process	BP	Dorea_sp_CAG_317	1
GO:0009119:ribonucleoside metabolic process	BP	Dysgonomonas_gadei	1
GO:0009119:ribonucleoside metabolic process	BP	Dysgonomonas_mossii	1
GO:0009119:ribonucleoside metabolic process	BP	Eisenbergiella_tayi	1
GO:0009119:ribonucleoside metabolic process	BP	Erysipelatoclostridium_ramosum	0.72132
GO:0009119:ribonucleoside metabolic process	BP	Escherichia_coli	0.949367
GO:0009119:ribonucleoside metabolic process	BP	Eubacterium_eligens	1
GO:0009119:ribonucleoside metabolic process	BP	Eubacterium_hallii	0.909262
GO:0009119:ribonucleoside metabolic process	BP	Eubacterium_ramulus	0.999747
GO:0009119:ribonucleoside metabolic process	BP	Eubacterium_rectale	0.982154
GO:0009119:ribonucleoside metabolic process	BP	Eubacterium_siraeum	0.978132
GO:0009119:ribonucleoside metabolic process	BP	Eubacterium_sp_CAG_115	1
GO:0009119:ribonucleoside metabolic process	BP	Eubacterium_sp_CAG_180	1
GO:0009119:ribonucleoside metabolic process	BP	Eubacterium_sp_CAG_192	1
GO:0009119:ribonucleoside metabolic process	BP	Eubacterium_sp_CAG_202	0.938608
GO:0009119:ribonucleoside metabolic process	BP	Eubacterium_sp_CAG_251	0.999751
GO:0009119:ribonucleoside metabolic process	BP	Eubacterium_sp_CAG_38	0.99988
GO:0009119:ribonucleoside metabolic process	BP	Eubacterium_sp_CAG_76	1
GO:0009119:ribonucleoside metabolic process	BP	Eubacterium_sp_CAG_86	1
GO:0009119:ribonucleoside metabolic process	BP	Eubacterium_ventriosum	1
GO:0009119:ribonucleoside metabolic process	BP	Faecalibacterium_prausnitzii	0.99864
GO:0009119:ribonucleoside metabolic process	BP	Faecalibacterium_sp_CAG_74	0.746758
GO:0009119:ribonucleoside metabolic process	BP	Firmicutes_bacterium_CAG_102	0.929388
GO:0009119:ribonucleoside metabolic process	BP	Firmicutes_bacterium_CAG_103	1
GO:0009119:ribonucleoside metabolic process	BP	Firmicutes_bacterium_CAG_110	1
GO:0009119:ribonucleoside metabolic process	BP	Firmicutes_bacterium_CAG_124	1
GO:0009119:ribonucleoside metabolic process	BP	Firmicutes_bacterium_CAG_129	0.999772
GO:0009119:ribonucleoside metabolic process	BP	Firmicutes_bacterium_CAG_176	1
GO:0009119:ribonucleoside metabolic process	BP	Firmicutes_bacterium_CAG_194	1
GO:0009119:ribonucleoside metabolic process	BP	Firmicutes_bacterium_CAG_24	0.99962
GO:0009119:ribonucleoside metabolic process	BP	Firmicutes_bacterium_CAG_345	0.731172
GO:0009119:ribonucleoside metabolic process	BP	Firmicutes_bacterium_CAG_41	0.947913
GO:0009119:ribonucleoside metabolic process	BP	Firmicutes_bacterium_CAG_466	1
GO:0009119:ribonucleoside metabolic process	BP	Firmicutes_bacterium_CAG_65	1
GO:0009119:ribonucleoside metabolic process	BP	Firmicutes_bacterium_CAG_83	1
GO:0009119:ribonucleoside metabolic process	BP	Flavonifractor_plautii	0.999826
GO:0009119:ribonucleoside metabolic process	BP	Fusicatenibacter_saccharivorans	1
GO:0009119:ribonucleoside metabolic process	BP	Fusobacterium_ulcerans	0.99995
GO:0009119:ribonucleoside metabolic process	BP	Haemophilus_parainfluenzae	1
GO:0009119:ribonucleoside metabolic process	BP	Holdemania_filiformis	0.956748
GO:0009119:ribonucleoside metabolic process	BP	Hungatella_hathewayi	0.999925
GO:0009119:ribonucleoside metabolic process	BP	Intestinimonas_butyriciproducens	0.999477
GO:0009119:ribonucleoside metabolic process	BP	Klebsiella_pneumoniae	0.999483
GO:0009119:ribonucleoside metabolic process	BP	Lachnoclostridium_sp_An14	0.999202
GO:0009119:ribonucleoside metabolic process	BP	Lachnospira_pectinoschiza	1
GO:0009119:ribonucleoside metabolic process	BP	Lachnospiraceae_bacterium	0.999387
GO:0009119:ribonucleoside metabolic process	BP	Lachnospiraceae_bacterium_6_1_63FAA	0.9032
GO:0009119:ribonucleoside metabolic process	BP	Lachnospiraceae_bacterium_TF01-11	1
GO:0009119:ribonucleoside metabolic process	BP	Megamonas_funiformis	0.910145
GO:0009119:ribonucleoside metabolic process	BP	Megasphaera_sp_MJR8396C	0.688463
GO:0009119:ribonucleoside metabolic process	BP	Methanobrevibacter_sp_A54	0.479302
GO:0009119:ribonucleoside metabolic process	BP	Mitsuokella_multacida	0.943761
GO:0009119:ribonucleoside metabolic process	BP	Morganella_morganii	0.999515
GO:0009119:ribonucleoside metabolic process	BP	Odoribacter_splanchnicus	0.840538
GO:0009119:ribonucleoside metabolic process	BP	Odoribacter_splanchnicus_CAG_14	0.911677
GO:0009119:ribonucleoside metabolic process	BP	Oscillibacter_sp_57_20	0.999241
GO:0009119:ribonucleoside metabolic process	BP	Oscillibacter_sp_CAG_241	1
GO:0009119:ribonucleoside metabolic process	BP	Oscillibacter_sp_KLE_1745	0.999969
GO:0009119:ribonucleoside metabolic process	BP	Parabacteroides_distasonis	1
GO:0009119:ribonucleoside metabolic process	BP	Parabacteroides_goldsteinii	0.916154
GO:0009119:ribonucleoside metabolic process	BP	Parabacteroides_merdae	0.999563
GO:0009119:ribonucleoside metabolic process	BP	Parabacteroides_sp_CAG_409	0.999649
GO:0009119:ribonucleoside metabolic process	BP	Paraprevotella_xylaniphila	0.999304
GO:0009119:ribonucleoside metabolic process	BP	Parasutterella_excrementihominis_CAG_233	0.817631
GO:0009119:ribonucleoside metabolic process	BP	Phascolarctobacterium_sp_CAG_207	1
GO:0009119:ribonucleoside metabolic process	BP	Phascolarctobacterium_succinatutens	0.999929
GO:0009119:ribonucleoside metabolic process	BP	Porphyromonas_asaccharolytica	0.733081
GO:0009119:ribonucleoside metabolic process	BP	Prevotella_buccae	0.999617
GO:0009119:ribonucleoside metabolic process	BP	Prevotella_corporis	1
GO:0009119:ribonucleoside metabolic process	BP	Prevotella_sp_109	0.900364
GO:0009119:ribonucleoside metabolic process	BP	Prevotella_sp_885	1
GO:0009119:ribonucleoside metabolic process	BP	Prevotella_sp_CAG_255	1
GO:0009119:ribonucleoside metabolic process	BP	Prevotella_sp_CAG_279	0.99941
GO:0009119:ribonucleoside metabolic process	BP	Prevotella_sp_CAG_386	1
GO:0009119:ribonucleoside metabolic process	BP	Prevotella_sp_CAG_891	0.948674
GO:0009119:ribonucleoside metabolic process	BP	Prevotella_stercorea_CAG_629	1
GO:0009119:ribonucleoside metabolic process	BP	Proteus_mirabilis	0.924185
GO:0009119:ribonucleoside metabolic process	BP	Pseudomonas_aeruginosa	0.815653
GO:0009119:ribonucleoside metabolic process	BP	Roseburia_faecis	0.983197
GO:0009119:ribonucleoside metabolic process	BP	Roseburia_hominis	0.999129
GO:0009119:ribonucleoside metabolic process	BP	Roseburia_intestinalis	1
GO:0009119:ribonucleoside metabolic process	BP	Roseburia_inulinivorans	0.999897
GO:0009119:ribonucleoside metabolic process	BP	Roseburia_sp_CAG_100	0.935512
GO:0009119:ribonucleoside metabolic process	BP	Roseburia_sp_CAG_182	0.839213
GO:0009119:ribonucleoside metabolic process	BP	Roseburia_sp_CAG_197	1
GO:0009119:ribonucleoside metabolic process	BP	Roseburia_sp_CAG_380	1
GO:0009119:ribonucleoside metabolic process	BP	Roseburia_sp_CAG_45	1
GO:0009119:ribonucleoside metabolic process	BP	Ruminococcaceae_bacterium	0.94782
GO:0009119:ribonucleoside metabolic process	BP	Ruminococcaceae_bacterium_D16	1
GO:0009119:ribonucleoside metabolic process	BP	Ruminococcus_callidus	0.963305
GO:0009119:ribonucleoside metabolic process	BP	Ruminococcus_gnavus	0.999599
GO:0009119:ribonucleoside metabolic process	BP	Ruminococcus_lactaris	0.999906
GO:0009119:ribonucleoside metabolic process	BP	Ruminococcus_obeum_CAG_39	1
GO:0009119:ribonucleoside metabolic process	BP	Ruminococcus_sp_CAG_108	1
GO:0009119:ribonucleoside metabolic process	BP	Ruminococcus_sp_CAG_177	1
GO:0009119:ribonucleoside metabolic process	BP	Ruminococcus_sp_CAG_353	0.938308
GO:0009119:ribonucleoside metabolic process	BP	Ruminococcus_sp_CAG_57	0.868849
GO:0009119:ribonucleoside metabolic process	BP	Ruminococcus_sp_CAG_90	0.999508
GO:0009119:ribonucleoside metabolic process	BP	Ruminococcus_sp_DSM_100440	0.880308
GO:0009119:ribonucleoside metabolic process	BP	Ruminococcus_torques	0.928987
GO:0009119:ribonucleoside metabolic process	BP	Staphylococcus_sp_CAG_324	0.694631
GO:0009119:ribonucleoside metabolic process	BP	Subdoligranulum_sp_4_3_54A2FAA	1
GO:0009119:ribonucleoside metabolic process	BP	Subdoligranulum_sp_CAG_314	0.892214
GO:0009119:ribonucleoside metabolic process	BP	Sutterella_sp_CAG_351	0.910208
GO:0009119:ribonucleoside metabolic process	BP	Sutterella_wadsworthensis	0.997548
GO:0009119:ribonucleoside metabolic process	BP	Tannerella_sp_6_1_58FAA_CT1	1
GO:0009119:ribonucleoside metabolic process	BP	Turicibacter_sanguinis	0.893019
GO:0009119:ribonucleoside metabolic process	BP	uncultured_Bacteroides_sp	1
GO:0009119:ribonucleoside metabolic process	BP	uncultured_Eubacterium_sp	0.999395
GO:0009119:ribonucleoside metabolic process	BP	uncultured_Flavonifractor_sp	1
GO:0009119:ribonucleoside metabolic process	BP	Veillonella_atypica	0.998745
GO:0009119:ribonucleoside metabolic process	BP	Veillonella_dispar	0.998775
GO:0009119:ribonucleoside metabolic process	BP	Veillonella_parvula	0.998635
GO:0009119:ribonucleoside metabolic process	BP	Veillonella_seminalis	0.93195
GO:0009073:aromatic amino acid family biosynthetic process	BP	Acidaminococcus_intestini	0.86266
GO:0009073:aromatic amino acid family biosynthetic process	BP	Acinetobacter_sp_CAG_196	0.806029
GO:0009073:aromatic amino acid family biosynthetic process	BP	Akkermansia_muciniphila	0.969152
GO:0009073:aromatic amino acid family biosynthetic process	BP	Akkermansia_sp_KLE1798	0.932822
GO:0009073:aromatic amino acid family biosynthetic process	BP	Alistipes_finegoldii	1
GO:0009073:aromatic amino acid family biosynthetic process	BP	Alistipes_finegoldii_CAG_68	1
GO:0009073:aromatic amino acid family biosynthetic process	BP	Alistipes_putredinis	0.935476
GO:0009073:aromatic amino acid family biosynthetic process	BP	Alistipes_shahii	1
GO:0009073:aromatic amino acid family biosynthetic process	BP	Alistipes_sp_CAG_268	1
GO:0009073:aromatic amino acid family biosynthetic process	BP	Alistipes_sp_CAG_29	1
GO:0009073:aromatic amino acid family biosynthetic process	BP	Alistipes_sp_CAG_435	0.999377
GO:0009073:aromatic amino acid family biosynthetic process	BP	Alistipes_sp_CAG_514	0.831798
GO:0009073:aromatic amino acid family biosynthetic process	BP	Alistipes_timonensis	0.999421
GO:0009073:aromatic amino acid family biosynthetic process	BP	Anaeromassilibacillus_sp_An250	0.990482
GO:0009073:aromatic amino acid family biosynthetic process	BP	Anaerostipes_hadrus	0.99972
GO:0009073:aromatic amino acid family biosynthetic process	BP	Anaerotruncus_sp_CAG_528	0.999097
GO:0009073:aromatic amino acid family biosynthetic process	BP	Azospirillum_sp_51_20	0.932801
GO:0009073:aromatic amino acid family biosynthetic process	BP	Bacteroidales_bacterium_52_46	0.902837
GO:0009073:aromatic amino acid family biosynthetic process	BP	Bacteroides_cellulosilyticus	0.988837
GO:0009073:aromatic amino acid family biosynthetic process	BP	Bacteroides_coprocola_CAG_162	1
GO:0009073:aromatic amino acid family biosynthetic process	BP	Bacteroides_dorei	0.996521
GO:0009073:aromatic amino acid family biosynthetic process	BP	Bacteroides_fluxus	1
GO:0009073:aromatic amino acid family biosynthetic process	BP	Bacteroides_fragilis	0.956379
GO:0009073:aromatic amino acid family biosynthetic process	BP	Bacteroides_massiliensis	0.999742
GO:0009073:aromatic amino acid family biosynthetic process	BP	Bacteroides_nordii	0.99964
GO:0009073:aromatic amino acid family biosynthetic process	BP	Bacteroides_oleiciplenus	1
GO:0009073:aromatic amino acid family biosynthetic process	BP	Bacteroides_plebeius	0.999498
GO:0009073:aromatic amino acid family biosynthetic process	BP	Bacteroides_plebeius_CAG_211	1
GO:0009073:aromatic amino acid family biosynthetic process	BP	Bacteroides_salyersiae	1
GO:0009073:aromatic amino acid family biosynthetic process	BP	Bacteroides_sp_43_108	0.999616
GO:0009073:aromatic amino acid family biosynthetic process	BP	Bacteroides_sp_CAG_144	0.99967
GO:0009073:aromatic amino acid family biosynthetic process	BP	Bacteroides_sp_CAG_714	0.99874
GO:0009073:aromatic amino acid family biosynthetic process	BP	Bacteroides_sp_CAG_875	0.998152
GO:0009073:aromatic amino acid family biosynthetic process	BP	Bacteroides_stercoris	0.999804
GO:0009073:aromatic amino acid family biosynthetic process	BP	Bacteroides_thetaiotaomicron	1
GO:0009073:aromatic amino acid family biosynthetic process	BP	Bacteroides_uniformis	0.941679
GO:0009073:aromatic amino acid family biosynthetic process	BP	Bacteroides_vulgatus	0.999921
GO:0009073:aromatic amino acid family biosynthetic process	BP	Barnesiella_intestinihominis	1
GO:0009073:aromatic amino acid family biosynthetic process	BP	Bifidobacterium_adolescentis	1
GO:0009073:aromatic amino acid family biosynthetic process	BP	Bifidobacterium_bifidum	1
GO:0009073:aromatic amino acid family biosynthetic process	BP	Bifidobacterium_longum	1
GO:0009073:aromatic amino acid family biosynthetic process	BP	Bilophila_wadsworthia	0.921659
GO:0009073:aromatic amino acid family biosynthetic process	BP	Blautia_obeum	0.999908
GO:0009073:aromatic amino acid family biosynthetic process	BP	Blautia_sp_CAG_257	1
GO:0009073:aromatic amino acid family biosynthetic process	BP	Blautia_sp_CAG_37	0.871905
GO:0009073:aromatic amino acid family biosynthetic process	BP	Blautia_sp_CAG_52	0.999882
GO:0009073:aromatic amino acid family biosynthetic process	BP	Blautia_sp_KLE_1732	1
GO:0009073:aromatic amino acid family biosynthetic process	BP	butyrate-producing_bacterium_SM4_1	0.868968
GO:0009073:aromatic amino acid family biosynthetic process	BP	butyrate-producing_bacterium_SS3_4	1
GO:0009073:aromatic amino acid family biosynthetic process	BP	Butyricicoccus_pullicaecorum	0.811678
GO:0009073:aromatic amino acid family biosynthetic process	BP	Candidatus_Methanomassiliicoccus_intestinalis	0.521461
GO:0009073:aromatic amino acid family biosynthetic process	BP	Catenibacterium_mitsuokai	0.946648
GO:0009073:aromatic amino acid family biosynthetic process	BP	Clostridia_bacterium	0.536667
GO:0009073:aromatic amino acid family biosynthetic process	BP	Clostridiales_bacterium	0.796378
GO:0009073:aromatic amino acid family biosynthetic process	BP	Clostridiales_bacterium_1_7_47FAA	1
GO:0009073:aromatic amino acid family biosynthetic process	BP	Clostridiales_bacterium_41_12_two_minus	0.783834
GO:0009073:aromatic amino acid family biosynthetic process	BP	Clostridium_asparagiforme	0.999588
GO:0009073:aromatic amino acid family biosynthetic process	BP	Clostridium_bolteae	1
GO:0009073:aromatic amino acid family biosynthetic process	BP	Clostridium_clostridioforme	0.895277
GO:0009073:aromatic amino acid family biosynthetic process	BP	Clostridium_hathewayi_CAG_224	1
GO:0009073:aromatic amino acid family biosynthetic process	BP	Clostridium_leptum	0.999936
GO:0009073:aromatic amino acid family biosynthetic process	BP	Clostridium_leptum_CAG_27	0.972308
GO:0009073:aromatic amino acid family biosynthetic process	BP	Clostridium_neonatale	0.92288
GO:0009073:aromatic amino acid family biosynthetic process	BP	Clostridium_nexile_CAG_348	0.967631
GO:0009073:aromatic amino acid family biosynthetic process	BP	Clostridium_sp_CAG_122	0.999069
GO:0009073:aromatic amino acid family biosynthetic process	BP	Clostridium_sp_CAG_127	0.869074
GO:0009073:aromatic amino acid family biosynthetic process	BP	Clostridium_sp_CAG_138	0.710885
GO:0009073:aromatic amino acid family biosynthetic process	BP	Clostridium_sp_CAG_169	0.915418
GO:0009073:aromatic amino acid family biosynthetic process	BP	Clostridium_sp_CAG_217	0.933754
GO:0009073:aromatic amino acid family biosynthetic process	BP	Clostridium_sp_CAG_226	0.754465
GO:0009073:aromatic amino acid family biosynthetic process	BP	Clostridium_sp_CAG_242	0.783109
GO:0009073:aromatic amino acid family biosynthetic process	BP	Clostridium_sp_CAG_277	0.999866
GO:0009073:aromatic amino acid family biosynthetic process	BP	Clostridium_sp_CAG_299	0.999098
GO:0009073:aromatic amino acid family biosynthetic process	BP	Clostridium_sp_CAG_349	0.970476
GO:0009073:aromatic amino acid family biosynthetic process	BP	Clostridium_sp_CAG_352	0.976398
GO:0009073:aromatic amino acid family biosynthetic process	BP	Clostridium_sp_CAG_43	1
GO:0009073:aromatic amino acid family biosynthetic process	BP	Clostridium_sp_CAG_62	0.960346
GO:0009073:aromatic amino acid family biosynthetic process	BP	Clostridium_sp_CAG_678	0.999123
GO:0009073:aromatic amino acid family biosynthetic process	BP	Clostridium_sp_CAG_7	0.999806
GO:0009073:aromatic amino acid family biosynthetic process	BP	Clostridium_sp_CAG_75	0.963972
GO:0009073:aromatic amino acid family biosynthetic process	BP	Clostridium_sp_CAG_91	0.918027
GO:0009073:aromatic amino acid family biosynthetic process	BP	Clostridium_sp_FS41	0.99954
GO:0009073:aromatic amino acid family biosynthetic process	BP	Clostridium_sp_HGF2	0.807124
GO:0009073:aromatic amino acid family biosynthetic process	BP	Clostridium_sp_KLE_1755	0.953987
GO:0009073:aromatic amino acid family biosynthetic process	BP	Clostridium_sp_SS2_1	1
GO:0009073:aromatic amino acid family biosynthetic process	BP	Clostridium_symbiosum	0.952055
GO:0009073:aromatic amino acid family biosynthetic process	BP	Collinsella_aerofaciens	0.696625
GO:0009073:aromatic amino acid family biosynthetic process	BP	Coprobacillus_sp_8_2_54BFAA	0.966417
GO:0009073:aromatic amino acid family biosynthetic process	BP	Coprobacter_fastidiosus	0.933119
GO:0009073:aromatic amino acid family biosynthetic process	BP	Coprococcus_comes	1
GO:0009073:aromatic amino acid family biosynthetic process	BP	Coprococcus_eutactus	0.998826
GO:0009073:aromatic amino acid family biosynthetic process	BP	Coprococcus_sp_ART55_1	0.963213
GO:0009073:aromatic amino acid family biosynthetic process	BP	Coprococcus_sp_HPP0074	1
GO:0009073:aromatic amino acid family biosynthetic process	BP	Desulfovibrio_piger	0.958578
GO:0009073:aromatic amino acid family biosynthetic process	BP	Dialister_sp_CAG_357	0.982604
GO:0009073:aromatic amino acid family biosynthetic process	BP	Dorea_formicigenerans	1
GO:0009073:aromatic amino acid family biosynthetic process	BP	Dorea_longicatena	0.99953
GO:0009073:aromatic amino acid family biosynthetic process	BP	Dorea_sp_CAG_317	0.999292
GO:0009073:aromatic amino acid family biosynthetic process	BP	Dysgonomonas_gadei	0.999954
GO:0009073:aromatic amino acid family biosynthetic process	BP	Dysgonomonas_mossii	0.984878
GO:0009073:aromatic amino acid family biosynthetic process	BP	Eisenbergiella_tayi	0.999738
GO:0009073:aromatic amino acid family biosynthetic process	BP	Erysipelatoclostridium_ramosum	0.690371
GO:0009073:aromatic amino acid family biosynthetic process	BP	Erysipelotrichaceae_bacterium_2_2_44A	0.915611
GO:0009073:aromatic amino acid family biosynthetic process	BP	Erysipelotrichaceae_bacterium_5_2_54FAA	0.784157
GO:0009073:aromatic amino acid family biosynthetic process	BP	Escherichia_coli	0.999268
GO:0009073:aromatic amino acid family biosynthetic process	BP	Eubacterium_eligens	0.96043
GO:0009073:aromatic amino acid family biosynthetic process	BP	Eubacterium_hallii	0.938828
GO:0009073:aromatic amino acid family biosynthetic process	BP	Eubacterium_ramulus	0.923199
GO:0009073:aromatic amino acid family biosynthetic process	BP	Eubacterium_rectale	0.998704
GO:0009073:aromatic amino acid family biosynthetic process	BP	Eubacterium_siraeum	0.976922
GO:0009073:aromatic amino acid family biosynthetic process	BP	Eubacterium_sp_CAG_115	0.984112
GO:0009073:aromatic amino acid family biosynthetic process	BP	Eubacterium_sp_CAG_161	0.999756
GO:0009073:aromatic amino acid family biosynthetic process	BP	Eubacterium_sp_CAG_180	0.984897
GO:0009073:aromatic amino acid family biosynthetic process	BP	Eubacterium_sp_CAG_192	0.967097
GO:0009073:aromatic amino acid family biosynthetic process	BP	Eubacterium_sp_CAG_202	0.999861
GO:0009073:aromatic amino acid family biosynthetic process	BP	Eubacterium_sp_CAG_248	1
GO:0009073:aromatic amino acid family biosynthetic process	BP	Eubacterium_sp_CAG_251	0.972607
GO:0009073:aromatic amino acid family biosynthetic process	BP	Eubacterium_sp_CAG_252	0.998651
GO:0009073:aromatic amino acid family biosynthetic process	BP	Eubacterium_sp_CAG_38	0.999764
GO:0009073:aromatic amino acid family biosynthetic process	BP	Eubacterium_sp_CAG_76	1
GO:0009073:aromatic amino acid family biosynthetic process	BP	Eubacterium_sp_CAG_86	1
GO:0009073:aromatic amino acid family biosynthetic process	BP	Eubacterium_ventriosum	0.96884
GO:0009073:aromatic amino acid family biosynthetic process	BP	Faecalibacterium_prausnitzii	0.999769
GO:0009073:aromatic amino acid family biosynthetic process	BP	Faecalibacterium_sp_CAG_74	0.832491
GO:0009073:aromatic amino acid family biosynthetic process	BP	Faecalibacterium_sp_CAG_82	0.999884
GO:0009073:aromatic amino acid family biosynthetic process	BP	Firmicutes_bacterium_CAG_102	1
GO:0009073:aromatic amino acid family biosynthetic process	BP	Firmicutes_bacterium_CAG_103	1
GO:0009073:aromatic amino acid family biosynthetic process	BP	Firmicutes_bacterium_CAG_110	0.878908
GO:0009073:aromatic amino acid family biosynthetic process	BP	Firmicutes_bacterium_CAG_124	0.999211
GO:0009073:aromatic amino acid family biosynthetic process	BP	Firmicutes_bacterium_CAG_129	0.894792
GO:0009073:aromatic amino acid family biosynthetic process	BP	Firmicutes_bacterium_CAG_176	0.922039
GO:0009073:aromatic amino acid family biosynthetic process	BP	Firmicutes_bacterium_CAG_194	0.994086
GO:0009073:aromatic amino acid family biosynthetic process	BP	Firmicutes_bacterium_CAG_24	0.995717
GO:0009073:aromatic amino acid family biosynthetic process	BP	Firmicutes_bacterium_CAG_341	0.992848
GO:0009073:aromatic amino acid family biosynthetic process	BP	Firmicutes_bacterium_CAG_41	0.704
GO:0009073:aromatic amino acid family biosynthetic process	BP	Firmicutes_bacterium_CAG_466	0.964222
GO:0009073:aromatic amino acid family biosynthetic process	BP	Firmicutes_bacterium_CAG_65	0.99969
GO:0009073:aromatic amino acid family biosynthetic process	BP	Firmicutes_bacterium_CAG_94	0.860439
GO:0009073:aromatic amino acid family biosynthetic process	BP	Flavonifractor_plautii	0.98631
GO:0009073:aromatic amino acid family biosynthetic process	BP	Flavonifractor_sp_An10	0.946183
GO:0009073:aromatic amino acid family biosynthetic process	BP	Fusicatenibacter_saccharivorans	0.999318
GO:0009073:aromatic amino acid family biosynthetic process	BP	Fusobacterium_ulcerans	0.894086
GO:0009073:aromatic amino acid family biosynthetic process	BP	Gemmiger_formicilis	0.847852
GO:0009073:aromatic amino acid family biosynthetic process	BP	Gemmiger_sp_An194	0.999136
GO:0009073:aromatic amino acid family biosynthetic process	BP	Haemophilus_parainfluenzae	0.932034
GO:0009073:aromatic amino acid family biosynthetic process	BP	Holdemania_filiformis	0.822234
GO:0009073:aromatic amino acid family biosynthetic process	BP	Hungatella_hathewayi	0.940884
GO:0009073:aromatic amino acid family biosynthetic process	BP	Intestinimonas_butyriciproducens	0.999229
GO:0009073:aromatic amino acid family biosynthetic process	BP	Klebsiella_pneumoniae	0.999303
GO:0009073:aromatic amino acid family biosynthetic process	BP	Lachnospira_pectinoschiza	1
GO:0009073:aromatic amino acid family biosynthetic process	BP	Lachnospiraceae_bacterium	0.999568
GO:0009073:aromatic amino acid family biosynthetic process	BP	Lachnospiraceae_bacterium_6_1_63FAA	0.978112
GO:0009073:aromatic amino acid family biosynthetic process	BP	Lachnospiraceae_bacterium_8_1_57FAA	0.999431
GO:0009073:aromatic amino acid family biosynthetic process	BP	Lachnospiraceae_bacterium_TF01-11	0.943399
GO:0009073:aromatic amino acid family biosynthetic process	BP	Lawsonibacter_asaccharolyticus	0.982939
GO:0009073:aromatic amino acid family biosynthetic process	BP	Megamonas_funiformis	0.939634
GO:0009073:aromatic amino acid family biosynthetic process	BP	Megasphaera_sp_MJR8396C	0.894834
GO:0009073:aromatic amino acid family biosynthetic process	BP	Methanobrevibacter_sp_A54	0.681946
GO:0009073:aromatic amino acid family biosynthetic process	BP	Mitsuokella_jalaludinii	0.915402
GO:0009073:aromatic amino acid family biosynthetic process	BP	Mitsuokella_multacida	0.979622
GO:0009073:aromatic amino acid family biosynthetic process	BP	Morganella_morganii	0.999806
GO:0009073:aromatic amino acid family biosynthetic process	BP	Odoribacter_splanchnicus	0.853149
GO:0009073:aromatic amino acid family biosynthetic process	BP	Odoribacter_splanchnicus_CAG_14	0.653104
GO:0009073:aromatic amino acid family biosynthetic process	BP	Oscillibacter_sp	0.998205
GO:0009073:aromatic amino acid family biosynthetic process	BP	Oscillibacter_sp_57_20	1
GO:0009073:aromatic amino acid family biosynthetic process	BP	Oscillibacter_sp_CAG_155	0.998849
GO:0009073:aromatic amino acid family biosynthetic process	BP	Oscillibacter_sp_CAG_241	0.976623
GO:0009073:aromatic amino acid family biosynthetic process	BP	Oscillibacter_sp_KLE_1745	0.999121
GO:0009073:aromatic amino acid family biosynthetic process	BP	Parabacteroides_distasonis	0.935765
GO:0009073:aromatic amino acid family biosynthetic process	BP	Parabacteroides_goldsteinii	1
GO:0009073:aromatic amino acid family biosynthetic process	BP	Parabacteroides_merdae_CAG_48	0.979216
GO:0009073:aromatic amino acid family biosynthetic process	BP	Parabacteroides_sp_CAG_409	0.999577
GO:0009073:aromatic amino acid family biosynthetic process	BP	Paraprevotella_xylaniphila	0.999655
GO:0009073:aromatic amino acid family biosynthetic process	BP	Parasutterella_excrementihominis	0.777273
GO:0009073:aromatic amino acid family biosynthetic process	BP	Parasutterella_excrementihominis_CAG_233	0.902275
GO:0009073:aromatic amino acid family biosynthetic process	BP	Phascolarctobacterium_sp_CAG_207	0.963396
GO:0009073:aromatic amino acid family biosynthetic process	BP	Phascolarctobacterium_succinatutens	0.952115
GO:0009073:aromatic amino acid family biosynthetic process	BP	Porphyromonas_asaccharolytica	0.451385
GO:0009073:aromatic amino acid family biosynthetic process	BP	Prevotella_buccae	0.999472
GO:0009073:aromatic amino acid family biosynthetic process	BP	Prevotella_corporis	0.645236
GO:0009073:aromatic amino acid family biosynthetic process	BP	Prevotella_sp_109	0.839697
GO:0009073:aromatic amino acid family biosynthetic process	BP	Prevotella_sp_885	0.999772
GO:0009073:aromatic amino acid family biosynthetic process	BP	Prevotella_sp_CAG_279	0.945416
GO:0009073:aromatic amino acid family biosynthetic process	BP	Prevotella_sp_CAG_386	1
GO:0009073:aromatic amino acid family biosynthetic process	BP	Prevotella_sp_CAG_604	1
GO:0009073:aromatic amino acid family biosynthetic process	BP	Prevotella_sp_CAG_891	0.999836
GO:0009073:aromatic amino acid family biosynthetic process	BP	Proteus_mirabilis	0.96462
GO:0009073:aromatic amino acid family biosynthetic process	BP	Pseudoflavonifractor_sp_An184	0.999192
GO:0009073:aromatic amino acid family biosynthetic process	BP	Pseudomonas_aeruginosa	0.839205
GO:0009073:aromatic amino acid family biosynthetic process	BP	Roseburia_faecis	0.999861
GO:0009073:aromatic amino acid family biosynthetic process	BP	Roseburia_hominis	0.997198
GO:0009073:aromatic amino acid family biosynthetic process	BP	Roseburia_intestinalis	0.967878
GO:0009073:aromatic amino acid family biosynthetic process	BP	Roseburia_inulinivorans	0.999319
GO:0009073:aromatic amino acid family biosynthetic process	BP	Roseburia_sp_CAG_100	1
GO:0009073:aromatic amino acid family biosynthetic process	BP	Roseburia_sp_CAG_18	0.999367
GO:0009073:aromatic amino acid family biosynthetic process	BP	Roseburia_sp_CAG_197	1
GO:0009073:aromatic amino acid family biosynthetic process	BP	Roseburia_sp_CAG_380	0.978308
GO:0009073:aromatic amino acid family biosynthetic process	BP	Roseburia_sp_CAG_45	0.999889
GO:0009073:aromatic amino acid family biosynthetic process	BP	Ruminococcaceae_bacterium	0.945185
GO:0009073:aromatic amino acid family biosynthetic process	BP	Ruminococcaceae_bacterium_D16	1
GO:0009073:aromatic amino acid family biosynthetic process	BP	Ruminococcus_bicirculans	0.806273
GO:0009073:aromatic amino acid family biosynthetic process	BP	Ruminococcus_callidus	0.996029
GO:0009073:aromatic amino acid family biosynthetic process	BP	Ruminococcus_gnavus	0.999511
GO:0009073:aromatic amino acid family biosynthetic process	BP	Ruminococcus_lactaris	0.99958
GO:0009073:aromatic amino acid family biosynthetic process	BP	Ruminococcus_obeum_CAG_39	1
GO:0009073:aromatic amino acid family biosynthetic process	BP	Ruminococcus_sp_5_1_39BFAA	1
[truncated: 1,298 more rows]

## Sheet: Fig5a.3
func	category	map_type	type	value
GO:0006352:DNA-templated transcription, initiation	BP	NH	before	0
GO:0006352:DNA-templated transcription, initiation	BP	NH	after_default	5.66667
GO:0006352:DNA-templated transcription, initiation	BP	NH	after_stringent	4.5
GO:0006352:DNA-templated transcription, initiation	BP	RH	before	0
GO:0006352:DNA-templated transcription, initiation	BP	RH	after_default	5.65789
GO:0006352:DNA-templated transcription, initiation	BP	RH	after_stringent	3.65789
GO:0006352:DNA-templated transcription, initiation	BP	SC	before	6
GO:0006352:DNA-templated transcription, initiation	BP	SC	after_default	31.9091
GO:0006352:DNA-templated transcription, initiation	BP	SC	after_stringent	14.2273
GO:0006352:DNA-templated transcription, initiation	BP	SU	before	0
GO:0006352:DNA-templated transcription, initiation	BP	SU	after_default	34.1639
GO:0006352:DNA-templated transcription, initiation	BP	SU	after_stringent	11.2951
GO:0006352:DNA-templated transcription, initiation	BP	UPI	before	0
GO:0006352:DNA-templated transcription, initiation	BP	UPI	after_default	2.05556
GO:0006352:DNA-templated transcription, initiation	BP	UPI	after_stringent	1.11111
GO:0009119:ribonucleoside metabolic process	BP	NH	before	0
GO:0009119:ribonucleoside metabolic process	BP	NH	after_default	1
GO:0009119:ribonucleoside metabolic process	BP	NH	after_stringent	0
GO:0009119:ribonucleoside metabolic process	BP	RH	before	0
GO:0009119:ribonucleoside metabolic process	BP	RH	after_default	3.84
GO:0009119:ribonucleoside metabolic process	BP	RH	after_stringent	1.32
GO:0009119:ribonucleoside metabolic process	BP	SC	before	6.95455
GO:0009119:ribonucleoside metabolic process	BP	SC	after_default	24.1364
GO:0009119:ribonucleoside metabolic process	BP	SC	after_stringent	8.77273
GO:0009119:ribonucleoside metabolic process	BP	SU	before	0
GO:0009119:ribonucleoside metabolic process	BP	SU	after_default	19.4348
GO:0009119:ribonucleoside metabolic process	BP	SU	after_stringent	3.65217
GO:0009119:ribonucleoside metabolic process	BP	UPI	before	0
GO:0009119:ribonucleoside metabolic process	BP	UPI	after_default	4.85714
GO:0009119:ribonucleoside metabolic process	BP	UPI	after_stringent	1
GO:0009166:nucleotide catabolic process	BP	NH	before	0
GO:0009166:nucleotide catabolic process	BP	NH	after_default	2
GO:0009166:nucleotide catabolic process	BP	NH	after_stringent	0
GO:0009166:nucleotide catabolic process	BP	RH	before	0
GO:0009166:nucleotide catabolic process	BP	RH	after_default	2.22222
GO:0009166:nucleotide catabolic process	BP	RH	after_stringent	1.18519
GO:0009166:nucleotide catabolic process	BP	SC	before	7.96296
GO:0009166:nucleotide catabolic process	BP	SC	after_default	11.3457
GO:0009166:nucleotide catabolic process	BP	SC	after_stringent	8.8642
GO:0009166:nucleotide catabolic process	BP	SU	before	0
GO:0009166:nucleotide catabolic process	BP	SU	after_default	14.3483
GO:0009166:nucleotide catabolic process	BP	SU	after_stringent	1.96629
GO:0009166:nucleotide catabolic process	BP	UPI	before	0
GO:0009166:nucleotide catabolic process	BP	UPI	after_default	5.5
GO:0009166:nucleotide catabolic process	BP	UPI	after_stringent	0.5
GO:0019359:nicotinamide nucleotide biosynthetic process	BP	NH	before	0
GO:0019359:nicotinamide nucleotide biosynthetic process	BP	NH	after_default	6.375
GO:0019359:nicotinamide nucleotide biosynthetic process	BP	NH	after_stringent	0.375
GO:0019359:nicotinamide nucleotide biosynthetic process	BP	RH	before	0
GO:0019359:nicotinamide nucleotide biosynthetic process	BP	RH	after_default	8.26471
GO:0019359:nicotinamide nucleotide biosynthetic process	BP	RH	after_stringent	1.38235
GO:0019359:nicotinamide nucleotide biosynthetic process	BP	SC	before	9.34177
GO:0019359:nicotinamide nucleotide biosynthetic process	BP	SC	after_default	17.8987
GO:0019359:nicotinamide nucleotide biosynthetic process	BP	SC	after_stringent	11.557
GO:0019359:nicotinamide nucleotide biosynthetic process	BP	SU	before	0
GO:0019359:nicotinamide nucleotide biosynthetic process	BP	SU	after_default	27.0989
GO:0019359:nicotinamide nucleotide biosynthetic process	BP	SU	after_stringent	6.59341
GO:0019359:nicotinamide nucleotide biosynthetic process	BP	UPI	before	0
GO:0019359:nicotinamide nucleotide biosynthetic process	BP	UPI	after_default	2.75
GO:0019359:nicotinamide nucleotide biosynthetic process	BP	UPI	after_stringent	0
GO:0006090:pyruvate metabolic process	BP	NH	before	0
GO:0006090:pyruvate metabolic process	BP	NH	after_default	5
GO:0006090:pyruvate metabolic process	BP	NH	after_stringent	0.428571
GO:0006090:pyruvate metabolic process	BP	RH	before	0
GO:0006090:pyruvate metabolic process	BP	RH	after_default	5.2381
GO:0006090:pyruvate metabolic process	BP	RH	after_stringent	1.95238
GO:0006090:pyruvate metabolic process	BP	SC	before	9.38835
GO:0006090:pyruvate metabolic process	BP	SC	after_default	15.068
GO:0006090:pyruvate metabolic process	BP	SC	after_stringent	12.0194
GO:0006090:pyruvate metabolic process	BP	SU	before	0
GO:0006090:pyruvate metabolic process	BP	SU	after_default	12.0855
GO:0006090:pyruvate metabolic process	BP	SU	after_stringent	3.89744
GO:0006090:pyruvate metabolic process	BP	UPI	before	0
GO:0006090:pyruvate metabolic process	BP	UPI	after_default	1
GO:0006090:pyruvate metabolic process	BP	UPI	after_stringent	0.333333
GO:0006364:rRNA processing	BP	NH	before	0
GO:0006364:rRNA processing	BP	NH	after_default	7.57143
GO:0006364:rRNA processing	BP	NH	after_stringent	3.57143
GO:0006364:rRNA processing	BP	RH	before	0
GO:0006364:rRNA processing	BP	RH	after_default	5.56757
GO:0006364:rRNA processing	BP	RH	after_stringent	2
GO:0006364:rRNA processing	BP	SC	before	9.91176
GO:0006364:rRNA processing	BP	SC	after_default	33.1765
GO:0006364:rRNA processing	BP	SC	after_stringent	19.8824
GO:0006364:rRNA processing	BP	SU	before	0
GO:0006364:rRNA processing	BP	SU	after_default	25.1721
GO:0006364:rRNA processing	BP	SU	after_stringent	11.6066
GO:0006364:rRNA processing	BP	UPI	before	0
GO:0006364:rRNA processing	BP	UPI	after_default	1.33333
GO:0006364:rRNA processing	BP	UPI	after_stringent	0.5
GO:0006400:tRNA modification	BP	NH	before	0
GO:0006400:tRNA modification	BP	NH	after_default	1.75
GO:0006400:tRNA modification	BP	NH	after_stringent	0
GO:0006400:tRNA modification	BP	RH	before	0
GO:0006400:tRNA modification	BP	RH	after_default	2.97368
GO:0006400:tRNA modification	BP	RH	after_stringent	1.78947
GO:0006400:tRNA modification	BP	SC	before	11.292
GO:0006400:tRNA modification	BP	SC	after_default	14.8759
GO:0006400:tRNA modification	BP	SC	after_stringent	12.635
GO:0006400:tRNA modification	BP	SU	before	0
GO:0006400:tRNA modification	BP	SU	after_default	9.76129
GO:0006400:tRNA modification	BP	SU	after_stringent	2.86452
GO:0006400:tRNA modification	BP	UPI	before	0
GO:0006400:tRNA modification	BP	UPI	after_default	1.16667
GO:0006400:tRNA modification	BP	UPI	after_stringent	0.333333
GO:0008360:regulation of cell shape	BP	NH	before	0
GO:0008360:regulation of cell shape	BP	NH	after_default	8.18182
GO:0008360:regulation of cell shape	BP	NH	after_stringent	3.45455
GO:0008360:regulation of cell shape	BP	RH	before	0
GO:0008360:regulation of cell shape	BP	RH	after_default	12.2162
GO:0008360:regulation of cell shape	BP	RH	after_stringent	5.81081
GO:0008360:regulation of cell shape	BP	SC	before	11.5357
GO:0008360:regulation of cell shape	BP	SC	after_default	30.9286
GO:0008360:regulation of cell shape	BP	SC	after_stringent	18.5179
GO:0008360:regulation of cell shape	BP	SU	before	0
GO:0008360:regulation of cell shape	BP	SU	after_default	31.7692
GO:0008360:regulation of cell shape	BP	SU	after_stringent	11.4308
GO:0008360:regulation of cell shape	BP	UPI	before	0
GO:0008360:regulation of cell shape	BP	UPI	after_default	2.11111
GO:0008360:regulation of cell shape	BP	UPI	after_stringent	0.444444
GO:0006418:tRNA aminoacylation for protein translation	BP	NH	before	0
GO:0006418:tRNA aminoacylation for protein translation	BP	NH	after_default	4
GO:0006418:tRNA aminoacylation for protein translation	BP	NH	after_stringent	4
GO:0006418:tRNA aminoacylation for protein translation	BP	RH	before	0
GO:0006418:tRNA aminoacylation for protein translation	BP	RH	after_default	3.13333
GO:0006418:tRNA aminoacylation for protein translation	BP	RH	after_stringent	2.55556
GO:0006418:tRNA aminoacylation for protein translation	BP	SC	before	12.9231
GO:0006418:tRNA aminoacylation for protein translation	BP	SC	after_default	23.6154
GO:0006418:tRNA aminoacylation for protein translation	BP	SC	after_stringent	17.2308
GO:0006418:tRNA aminoacylation for protein translation	BP	SU	before	0
GO:0006418:tRNA aminoacylation for protein translation	BP	SU	after_default	7.42169
GO:0006418:tRNA aminoacylation for protein translation	BP	SU	after_stringent	3.80723
GO:0006418:tRNA aminoacylation for protein translation	BP	UPI	before	0
GO:0006418:tRNA aminoacylation for protein translation	BP	UPI	after_default	1
GO:0006418:tRNA aminoacylation for protein translation	BP	UPI	after_stringent	0.5
GO:0009252:peptidoglycan biosynthetic process	BP	NH	before	0
GO:0009252:peptidoglycan biosynthetic process	BP	NH	after_default	6.2
GO:0009252:peptidoglycan biosynthetic process	BP	NH	after_stringent	4
GO:0009252:peptidoglycan biosynthetic process	BP	RH	before	0
GO:0009252:peptidoglycan biosynthetic process	BP	RH	after_default	10.8571
GO:0009252:peptidoglycan biosynthetic process	BP	RH	after_stringent	7.45714
GO:0009252:peptidoglycan biosynthetic process	BP	SC	before	12.9302
GO:0009252:peptidoglycan biosynthetic process	BP	SC	after_default	35.8605
GO:0009252:peptidoglycan biosynthetic process	BP	SC	after_stringent	21.5116
GO:0009252:peptidoglycan biosynthetic process	BP	SU	before	0
GO:0009252:peptidoglycan biosynthetic process	BP	SU	after_default	36.2088
GO:0009252:peptidoglycan biosynthetic process	BP	SU	after_stringent	14.4725
GO:0009252:peptidoglycan biosynthetic process	BP	UPI	before	0
GO:0009252:peptidoglycan biosynthetic process	BP	UPI	after_default	1
GO:0009252:peptidoglycan biosynthetic process	BP	UPI	after_stringent	0
GO:0071555:cell wall organization	BP	NH	before	0
GO:0071555:cell wall organization	BP	NH	after_default	4.0625
GO:0071555:cell wall organization	BP	NH	after_stringent	0.5625
GO:0071555:cell wall organization	BP	RH	before	0
GO:0071555:cell wall organization	BP	RH	after_default	8.43478
GO:0071555:cell wall organization	BP	RH	after_stringent	2.23913
GO:0071555:cell wall organization	BP	SC	before	13.2075
GO:0071555:cell wall organization	BP	SC	after_default	32.8491
GO:0071555:cell wall organization	BP	SC	after_stringent	19.0566
GO:0071555:cell wall organization	BP	SU	before	0
GO:0071555:cell wall organization	BP	SU	after_default	35.3333
GO:0071555:cell wall organization	BP	SU	after_stringent	10.3438
GO:0071555:cell wall organization	BP	UPI	before	0
GO:0071555:cell wall organization	BP	UPI	after_default	1.14286
GO:0071555:cell wall organization	BP	UPI	after_stringent	0.428571
GO:0009073:aromatic amino acid family biosynthetic process	BP	NH	before	0
GO:0009073:aromatic amino acid family biosynthetic process	BP	NH	after_default	5.875
GO:0009073:aromatic amino acid family biosynthetic process	BP	NH	after_stringent	0.375
GO:0009073:aromatic amino acid family biosynthetic process	BP	RH	before	0
GO:0009073:aromatic amino acid family biosynthetic process	BP	RH	after_default	8.61765
GO:0009073:aromatic amino acid family biosynthetic process	BP	RH	after_stringent	2.85294
GO:0009073:aromatic amino acid family biosynthetic process	BP	SC	before	15.0563
GO:0009073:aromatic amino acid family biosynthetic process	BP	SC	after_default	25.6901
GO:0009073:aromatic amino acid family biosynthetic process	BP	SC	after_stringent	18.1549
GO:0009073:aromatic amino acid family biosynthetic process	BP	SU	before	0
GO:0009073:aromatic amino acid family biosynthetic process	BP	SU	after_default	24.5672
GO:0009073:aromatic amino acid family biosynthetic process	BP	SU	after_stringent	6.14925
GO:0009073:aromatic amino acid family biosynthetic process	BP	UPI	before	0
GO:0009073:aromatic amino acid family biosynthetic process	BP	UPI	after_default	6.125
GO:0009073:aromatic amino acid family biosynthetic process	BP	UPI	after_stringent	0.75
GO:0051128:regulation of cellular component organization	BP	NH	before	0
GO:0051128:regulation of cellular component organization	BP	NH	after_default	4.33333
GO:0051128:regulation of cellular component organization	BP	NH	after_stringent	2.11111
GO:0051128:regulation of cellular component organization	BP	RH	before	0
GO:0051128:regulation of cellular component organization	BP	RH	after_default	5.19149
GO:0051128:regulation of cellular component organization	BP	RH	after_stringent	2.3617
GO:0051128:regulation of cellular component organization	BP	SC	before	15.2769
GO:0051128:regulation of cellular component organization	BP	SC	after_default	21.5
GO:0051128:regulation of cellular component organization	BP	SC	after_stringent	17.7615
GO:0051128:regulation of cellular component organization	BP	SU	before	0
GO:0051128:regulation of cellular component organization	BP	SU	after_default	16.4324
GO:0051128:regulation of cellular component organization	BP	SU	after_stringent	6.28378
GO:0051128:regulation of cellular component organization	BP	UPI	before	0
GO:0051128:regulation of cellular component organization	BP	UPI	after_default	1
GO:0051128:regulation of cellular component organization	BP	UPI	after_stringent	0
GO:0006281:DNA repair	BP	NH	before	0
GO:0006281:DNA repair	BP	NH	after_default	1.64286
GO:0006281:DNA repair	BP	NH	after_stringent	0.142857
GO:0006281:DNA repair	BP	RH	before	0
GO:0006281:DNA repair	BP	RH	after_default	5.02532
GO:0006281:DNA repair	BP	RH	after_stringent	3.34177
GO:0006281:DNA repair	BP	SC	before	25.2727
GO:0006281:DNA repair	BP	SC	after_default	34.7143
GO:0006281:DNA repair	BP	SC	after_stringent	27.0909
GO:0006281:DNA repair	BP	SU	before	0
GO:0006281:DNA repair	BP	SU	after_default	14.3252
GO:0006281:DNA repair	BP	SU	after_stringent	4.55691
GO:0006281:DNA repair	BP	UPI	before	0
GO:0006281:DNA repair	BP	UPI	after_default	1.75
GO:0006281:DNA repair	BP	UPI	after_stringent	1
GO:0000160:phosphorelay signal transduction system	BP	NH	before	0
GO:0000160:phosphorelay signal transduction system	BP	NH	after_default	1.57143
GO:0000160:phosphorelay signal transduction system	BP	NH	after_stringent	1.14286
GO:0000160:phosphorelay signal transduction system	BP	RH	before	0
GO:0000160:phosphorelay signal transduction system	BP	RH	after_default	4
GO:0000160:phosphorelay signal transduction system	BP	RH	after_stringent	3.36207
GO:0000160:phosphorelay signal transduction system	BP	SC	before	32.4324
GO:0000160:phosphorelay signal transduction system	BP	SC	after_default	34.973
GO:0000160:phosphorelay signal transduction system	BP	SC	after_stringent	34.3514
GO:0000160:phosphorelay signal transduction system	BP	SU	before	0
GO:0000160:phosphorelay signal transduction system	BP	SU	after_default	8.0303
GO:0000160:phosphorelay signal transduction system	BP	SU	after_stringent	5.40909
GO:0000160:phosphorelay signal transduction system	BP	UPI	before	0
GO:0000160:phosphorelay signal transduction system	BP	UPI	after_default	2.19048
GO:0000160:phosphorelay signal transduction system	BP	UPI	after_stringent	1.71429

## Sheet: Fig5b.1
category	func	type	counts	total	percentage
BP	GO:0009404:toxin metabolic process	after	7	313	0.0223642
BP	GO:0018193:peptidyl-amino acid modification	after	8	313	0.0255591
BP	GO:0005984:disaccharide metabolic process	after	7	313	0.0223642
BP	GO:0009291:unidirectional conjugation	after	8	313	0.0255591
BP	GO:0009266:response to temperature stimulus	after	6	313	0.0191693
BP	GO:0055072:iron ion homeostasis	after	7	313	0.0223642
BP	GO:0098656:anion transmembrane transport	after	9	313	0.028754
BP	GO:0017001:antibiotic catabolic process	after	5	313	0.0159744
BP	GO:0017004:cytochrome complex assembly	after	8	313	0.0255591
BP	GO:0003333:amino acid transmembrane transport	after	6	313	0.0191693
BP	GO:0016485:protein processing	after	4	313	0.0127796
BP	GO:0006835:dicarboxylic acid transport	after	8	313	0.0255591
BP	GO:0097164:ammonium ion metabolic process	after	4	313	0.0127796
BP	GO:0043165:Gram-negative-bacterium-type cell outer membrane assembly	after	7	313	0.0223642
BP	GO:0009061:anaerobic respiration	after	6	313	0.0191693

## Sheet: Fig5b.2
func	func_type	taxon	auc
GO:0097164:ammonium ion metabolic process	BP	Blautia_obeum	0.999807
GO:0097164:ammonium ion metabolic process	BP	Escherichia_coli	0.92756
GO:0097164:ammonium ion metabolic process	BP	Faecalibacterium_prausnitzii	0.999883
GO:0097164:ammonium ion metabolic process	BP	Proteus_mirabilis	0.950071
GO:0009266:response to temperature stimulus	BP	Bacteroides_thetaiotaomicron	0.947829
GO:0009266:response to temperature stimulus	BP	Blautia_obeum	1
GO:0009266:response to temperature stimulus	BP	Escherichia_coli	0.854347
GO:0009266:response to temperature stimulus	BP	Faecalibacterium_prausnitzii	0.999281
GO:0009266:response to temperature stimulus	BP	Pseudomonas_aeruginosa	0.87404
GO:0009266:response to temperature stimulus	BP	Sutterella_wadsworthensis	0.959304
GO:0017001:antibiotic catabolic process	BP	Escherichia_coli	0.876253
GO:0017001:antibiotic catabolic process	BP	Faecalibacterium_prausnitzii	0.999855
GO:0017001:antibiotic catabolic process	BP	Klebsiella_pneumoniae	1
GO:0017001:antibiotic catabolic process	BP	Morganella_morganii	0.999224
GO:0017001:antibiotic catabolic process	BP	uncultured_bacterium	0.874527
GO:0017004:cytochrome complex assembly	BP	Bacteroides_thetaiotaomicron	0.886236
GO:0017004:cytochrome complex assembly	BP	Bilophila_wadsworthia	0.668628
GO:0017004:cytochrome complex assembly	BP	Desulfovibrio_piger	0.701447
GO:0017004:cytochrome complex assembly	BP	Escherichia_coli	0.997934
GO:0017004:cytochrome complex assembly	BP	Haemophilus_parainfluenzae	0.68891
GO:0017004:cytochrome complex assembly	BP	Parasutterella_excrementihominis_CAG_233	0.806783
GO:0017004:cytochrome complex assembly	BP	Sutterella_sp_CAG_351	0.816556
GO:0017004:cytochrome complex assembly	BP	Sutterella_wadsworthensis	0.949523
GO:0098656:anion transmembrane transport	BP	Acidaminococcus_intestini	0.96423
GO:0098656:anion transmembrane transport	BP	Bilophila_wadsworthia	0.926462
GO:0098656:anion transmembrane transport	BP	Clostridium_sp_CAG_43	1
GO:0098656:anion transmembrane transport	BP	Clostridium_symbiosum	0.756733
GO:0098656:anion transmembrane transport	BP	Escherichia_coli	0.911612
GO:0098656:anion transmembrane transport	BP	Fusobacterium_ulcerans	0.832756
GO:0098656:anion transmembrane transport	BP	Lawsonibacter_asaccharolyticus	0.765697
GO:0098656:anion transmembrane transport	BP	Sutterella_wadsworthensis	0.999717
GO:0098656:anion transmembrane transport	BP	uncultured_Flavonifractor_sp	0.906702
GO:0055072:iron ion homeostasis	BP	Anaeromassilibacillus_sp_An250	0.799179
GO:0055072:iron ion homeostasis	BP	Clostridiales_bacterium_1_7_47FAA	0.825592
GO:0055072:iron ion homeostasis	BP	Coprobacillus_sp_8_2_54BFAA	0.810683
GO:0055072:iron ion homeostasis	BP	Coprobacter_fastidiosus	0.94281
GO:0055072:iron ion homeostasis	BP	Escherichia_coli	0.864678
GO:0055072:iron ion homeostasis	BP	Faecalibacterium_prausnitzii	0.999849
GO:0055072:iron ion homeostasis	BP	Ruminococcus_torques	1
GO:0018193:peptidyl-amino acid modification	BP	Alistipes_sp_CAG_268	1
GO:0018193:peptidyl-amino acid modification	BP	Bacteroides_fragilis	1
GO:0018193:peptidyl-amino acid modification	BP	Bilophila_wadsworthia	0.894529
GO:0018193:peptidyl-amino acid modification	BP	Candidatus_Methanomassiliicoccus_intestinalis	0.695513
GO:0018193:peptidyl-amino acid modification	BP	Escherichia_coli	0.888924
GO:0018193:peptidyl-amino acid modification	BP	Flavonifractor_plautii	0.999856
GO:0018193:peptidyl-amino acid modification	BP	Klebsiella_pneumoniae	0.99869
GO:0018193:peptidyl-amino acid modification	BP	Proteus_mirabilis	0.999093
GO:0043165:Gram-negative-bacterium-type cell outer membrane assembly	BP	Escherichia_coli	0.987347
GO:0043165:Gram-negative-bacterium-type cell outer membrane assembly	BP	Haemophilus_parainfluenzae	0.580901
GO:0043165:Gram-negative-bacterium-type cell outer membrane assembly	BP	Morganella_morganii	0.999903
GO:0043165:Gram-negative-bacterium-type cell outer membrane assembly	BP	Proteus_mirabilis	0.999698
GO:0043165:Gram-negative-bacterium-type cell outer membrane assembly	BP	Pseudomonas_aeruginosa	0.549388
GO:0043165:Gram-negative-bacterium-type cell outer membrane assembly	BP	Sutterella_sp_CAG_351	0.865835
GO:0043165:Gram-negative-bacterium-type cell outer membrane assembly	BP	Sutterella_wadsworthensis	0.970725
GO:0009404:toxin metabolic process	BP	Bacteroides_fragilis	0.85651
GO:0009404:toxin metabolic process	BP	Bacteroides_sp_CAG_144	0.631521
GO:0009404:toxin metabolic process	BP	Bacteroides_vulgatus	0.994355
GO:0009404:toxin metabolic process	BP	Coprobacter_fastidiosus	0.796312
GO:0009404:toxin metabolic process	BP	Escherichia_coli	0.900141
GO:0009404:toxin metabolic process	BP	Proteus_mirabilis	0.970642
GO:0009404:toxin metabolic process	BP	uncultured_Bacteroides_sp	1
GO:0006835:dicarboxylic acid transport	BP	Acidaminococcus_intestini	0.970458
GO:0006835:dicarboxylic acid transport	BP	Bilophila_wadsworthia	0.823398
GO:0006835:dicarboxylic acid transport	BP	Clostridium_symbiosum	0.789694
GO:0006835:dicarboxylic acid transport	BP	Escherichia_coli	0.758959
GO:0006835:dicarboxylic acid transport	BP	Fusobacterium_ulcerans	0.835293
GO:0006835:dicarboxylic acid transport	BP	Lawsonibacter_asaccharolyticus	0.898367
GO:0006835:dicarboxylic acid transport	BP	Sutterella_wadsworthensis	1
GO:0006835:dicarboxylic acid transport	BP	uncultured_Flavonifractor_sp	0.907211
GO:0009291:unidirectional conjugation	BP	Bacteroides_fragilis	0.999735
GO:0009291:unidirectional conjugation	BP	Clostridium_bolteae	0.870415
GO:0009291:unidirectional conjugation	BP	Faecalibacterium_prausnitzii	0.909816
GO:0009291:unidirectional conjugation	BP	Flavonifractor_plautii	0.970405
GO:0009291:unidirectional conjugation	BP	Hungatella_hathewayi	0.999643
GO:0009291:unidirectional conjugation	BP	Intestinimonas_butyriciproducens	1
GO:0009291:unidirectional conjugation	BP	Lachnospiraceae_bacterium_7_1_58FAA	1
GO:0009291:unidirectional conjugation	BP	Ruminococcaceae_bacterium_D16	1
GO:0005984:disaccharide metabolic process	BP	Catenibacterium_mitsuokai	0.713729
GO:0005984:disaccharide metabolic process	BP	Dorea_longicatena	0.838492
GO:0005984:disaccharide metabolic process	BP	Escherichia_coli	0.97118
GO:0005984:disaccharide metabolic process	BP	Faecalibacterium_prausnitzii	0.999552
GO:0005984:disaccharide metabolic process	BP	Hungatella_hathewayi	0.926496
GO:0005984:disaccharide metabolic process	BP	Ruminococcus_gnavus	0.949906
GO:0005984:disaccharide metabolic process	BP	Ruminococcus_torques	0.887688
GO:0003333:amino acid transmembrane transport	BP	Bilophila_wadsworthia	0.650022
GO:0003333:amino acid transmembrane transport	BP	Clostridium_symbiosum	0.879739
GO:0003333:amino acid transmembrane transport	BP	Escherichia_coli	0.835853
GO:0003333:amino acid transmembrane transport	BP	Fusobacterium_ulcerans	0.691976
GO:0003333:amino acid transmembrane transport	BP	Lawsonibacter_asaccharolyticus	0.820204
GO:0003333:amino acid transmembrane transport	BP	uncultured_Flavonifractor_sp	0.984266
GO:0009061:anaerobic respiration	BP	Bilophila_wadsworthia	0.29419
GO:0009061:anaerobic respiration	BP	Candidatus_Methanomassiliicoccus_intestinalis	0.761478
GO:0009061:anaerobic respiration	BP	Escherichia_coli	0.890881
GO:0009061:anaerobic respiration	BP	Methanobrevibacter_sp_A54	0.905865
GO:0009061:anaerobic respiration	BP	Morganella_morganii	0.82192
GO:0009061:anaerobic respiration	BP	uncultured_Eubacterium_sp	0.620538
GO:0016485:protein processing	BP	Bacteroides_thetaiotaomicron	0.754088
GO:0016485:protein processing	BP	Escherichia_coli	0.823361
GO:0016485:protein processing	BP	Sutterella_wadsworthensis	0.679124
GO:0016485:protein processing	BP	uncultured_Ruminococcus_sp	0.483272

## Sheet: Fig5b.3
func	category	map_type	type	value
GO:0009404:toxin metabolic process	BP	NH	before	0
GO:0009404:toxin metabolic process	BP	NH	after_default	4.02492
GO:0009404:toxin metabolic process	BP	NH	after_stringent	0.632456
GO:0009404:toxin metabolic process	BP	RH	before	0
GO:0009404:toxin metabolic process	BP	RH	after_default	6.3471
GO:0009404:toxin metabolic process	BP	RH	after_stringent	1.13389
GO:0009404:toxin metabolic process	BP	SC	before	2.04124
GO:0009404:toxin metabolic process	BP	SC	after_default	5.50757
GO:0009404:toxin metabolic process	BP	SC	after_stringent	3.03681
GO:0009404:toxin metabolic process	BP	SU	before	0
GO:0009404:toxin metabolic process	BP	SU	after_default	9.75468
GO:0009404:toxin metabolic process	BP	SU	after_stringent	3.08221
GO:0009404:toxin metabolic process	BP	UPI	before	0
GO:0009404:toxin metabolic process	BP	UPI	after_default	4.53872
GO:0009404:toxin metabolic process	BP	UPI	after_stringent	0.632456
GO:0018193:peptidyl-amino acid modification	BP	NH	before	0
GO:0018193:peptidyl-amino acid modification	BP	NH	after_default	1.73205
GO:0018193:peptidyl-amino acid modification	BP	NH	after_stringent	1.58114
GO:0018193:peptidyl-amino acid modification	BP	RH	before	0
GO:0018193:peptidyl-amino acid modification	BP	RH	after_default	2.62467
GO:0018193:peptidyl-amino acid modification	BP	RH	after_stringent	1.85592
GO:0018193:peptidyl-amino acid modification	BP	SC	before	2.09497
GO:0018193:peptidyl-amino acid modification	BP	SC	after_default	7.56086
GO:0018193:peptidyl-amino acid modification	BP	SC	after_stringent	5.62731
GO:0018193:peptidyl-amino acid modification	BP	SU	before	0
GO:0018193:peptidyl-amino acid modification	BP	SU	after_default	9.13197
GO:0018193:peptidyl-amino acid modification	BP	SU	after_stringent	5.3619
GO:0018193:peptidyl-amino acid modification	BP	UPI	before	0
GO:0018193:peptidyl-amino acid modification	BP	UPI	after_default	2.23607
GO:0018193:peptidyl-amino acid modification	BP	UPI	after_stringent	1
GO:0005984:disaccharide metabolic process	BP	NH	before	0
GO:0005984:disaccharide metabolic process	BP	NH	after_default	2.23607
GO:0005984:disaccharide metabolic process	BP	NH	after_stringent	0.5
GO:0005984:disaccharide metabolic process	BP	RH	before	0
GO:0005984:disaccharide metabolic process	BP	RH	after_default	3.4641
GO:0005984:disaccharide metabolic process	BP	RH	after_stringent	1.22474
GO:0005984:disaccharide metabolic process	BP	SC	before	2.10042
GO:0005984:disaccharide metabolic process	BP	SC	after_default	6.40772
GO:0005984:disaccharide metabolic process	BP	SC	after_stringent	4.36564
GO:0005984:disaccharide metabolic process	BP	SU	before	0
GO:0005984:disaccharide metabolic process	BP	SU	after_default	10.3923
GO:0005984:disaccharide metabolic process	BP	SU	after_stringent	5.43139
GO:0005984:disaccharide metabolic process	BP	UPI	before	0
GO:0005984:disaccharide metabolic process	BP	UPI	after_default	2.96648
GO:0005984:disaccharide metabolic process	BP	UPI	after_stringent	2.14476
GO:0009291:unidirectional conjugation	BP	NH	before	0
GO:0009291:unidirectional conjugation	BP	NH	after_default	1.69031
GO:0009291:unidirectional conjugation	BP	NH	after_stringent	0
GO:0009291:unidirectional conjugation	BP	RH	before	0
GO:0009291:unidirectional conjugation	BP	RH	after_default	3.21926
GO:0009291:unidirectional conjugation	BP	RH	after_stringent	0.738549
GO:0009291:unidirectional conjugation	BP	SC	before	2.12132
GO:0009291:unidirectional conjugation	BP	SC	after_default	6.26498
GO:0009291:unidirectional conjugation	BP	SC	after_stringent	2.87228
GO:0009291:unidirectional conjugation	BP	SU	before	0
GO:0009291:unidirectional conjugation	BP	SU	after_default	10.8142
GO:0009291:unidirectional conjugation	BP	SU	after_stringent	3.76969
GO:0009291:unidirectional conjugation	BP	UPI	before	0
GO:0009291:unidirectional conjugation	BP	UPI	after_default	3.54562
GO:0009291:unidirectional conjugation	BP	UPI	after_stringent	1.36277
GO:0009266:response to temperature stimulus	BP	NH	before	0
GO:0009266:response to temperature stimulus	BP	NH	after_default	2.44949
GO:0009266:response to temperature stimulus	BP	NH	after_stringent	2
GO:0009266:response to temperature stimulus	BP	RH	before	0
GO:0009266:response to temperature stimulus	BP	RH	after_default	3.7607
GO:0009266:response to temperature stimulus	BP	RH	after_stringent	3.31662
GO:0009266:response to temperature stimulus	BP	SC	before	2.13201
GO:0009266:response to temperature stimulus	BP	SC	after_default	9.23432
GO:0009266:response to temperature stimulus	BP	SC	after_stringent	7.24882
GO:0009266:response to temperature stimulus	BP	SU	before	0
GO:0009266:response to temperature stimulus	BP	SU	after_default	6.9979
GO:0009266:response to temperature stimulus	BP	SU	after_stringent	5.31646
GO:0009266:response to temperature stimulus	BP	UPI	before	0
GO:0009266:response to temperature stimulus	BP	UPI	after_default	2.38048
GO:0009266:response to temperature stimulus	BP	UPI	after_stringent	1.91485
GO:0055072:iron ion homeostasis	BP	NH	before	0
GO:0055072:iron ion homeostasis	BP	NH	after_default	1.60357
GO:0055072:iron ion homeostasis	BP	NH	after_stringent	1.19523
GO:0055072:iron ion homeostasis	BP	RH	before	0
GO:0055072:iron ion homeostasis	BP	RH	after_default	3.54338
GO:0055072:iron ion homeostasis	BP	RH	after_stringent	2.35702
GO:0055072:iron ion homeostasis	BP	SC	before	2.26385
GO:0055072:iron ion homeostasis	BP	SC	after_default	7.51665
GO:0055072:iron ion homeostasis	BP	SC	after_stringent	6.11351
GO:0055072:iron ion homeostasis	BP	SU	before	0
GO:0055072:iron ion homeostasis	BP	SU	after_default	8.82127
GO:0055072:iron ion homeostasis	BP	SU	after_stringent	6.90142
GO:0055072:iron ion homeostasis	BP	UPI	before	0
GO:0055072:iron ion homeostasis	BP	UPI	after_default	3.2249
GO:0055072:iron ion homeostasis	BP	UPI	after_stringent	2.68328
GO:0098656:anion transmembrane transport	BP	NH	before	0
GO:0098656:anion transmembrane transport	BP	NH	after_default	2.64575
GO:0098656:anion transmembrane transport	BP	NH	after_stringent	0.707107
GO:0098656:anion transmembrane transport	BP	RH	before	0
GO:0098656:anion transmembrane transport	BP	RH	after_default	4.77842
GO:0098656:anion transmembrane transport	BP	RH	after_stringent	1.08012
GO:0098656:anion transmembrane transport	BP	SC	before	2.32832
GO:0098656:anion transmembrane transport	BP	SC	after_default	5.10933
GO:0098656:anion transmembrane transport	BP	SC	after_stringent	4.03276
GO:0098656:anion transmembrane transport	BP	SU	before	0
GO:0098656:anion transmembrane transport	BP	SU	after_default	7.99653
GO:0098656:anion transmembrane transport	BP	SU	after_stringent	4.19656
GO:0098656:anion transmembrane transport	BP	UPI	before	0
GO:0098656:anion transmembrane transport	BP	UPI	after_default	1.26491
GO:0098656:anion transmembrane transport	BP	UPI	after_stringent	0.774597
GO:0017001:antibiotic catabolic process	BP	NH	before	0
GO:0017001:antibiotic catabolic process	BP	NH	after_default	2.73861
GO:0017001:antibiotic catabolic process	BP	NH	after_stringent	0.5
GO:0017001:antibiotic catabolic process	BP	RH	before	0
GO:0017001:antibiotic catabolic process	BP	RH	after_default	3.65148
GO:0017001:antibiotic catabolic process	BP	RH	after_stringent	0.57735
GO:0017001:antibiotic catabolic process	BP	SC	before	2.43086
GO:0017001:antibiotic catabolic process	BP	SC	after_default	5.2915
GO:0017001:antibiotic catabolic process	BP	SC	after_stringent	3.41121
GO:0017001:antibiotic catabolic process	BP	SU	before	0
GO:0017001:antibiotic catabolic process	BP	SU	after_default	6.64042
GO:0017001:antibiotic catabolic process	BP	SU	after_stringent	3.07834
GO:0017001:antibiotic catabolic process	BP	UPI	before	0
GO:0017001:antibiotic catabolic process	BP	UPI	after_default	1.87083
GO:0017001:antibiotic catabolic process	BP	UPI	after_stringent	0
GO:0017004:cytochrome complex assembly	BP	NH	before	0
GO:0017004:cytochrome complex assembly	BP	NH	after_default	1
GO:0017004:cytochrome complex assembly	BP	NH	after_stringent	0
GO:0017004:cytochrome complex assembly	BP	RH	before	0
GO:0017004:cytochrome complex assembly	BP	RH	after_default	3.05505
GO:0017004:cytochrome complex assembly	BP	RH	after_stringent	1.41421
GO:0017004:cytochrome complex assembly	BP	SC	before	2.47487
GO:0017004:cytochrome complex assembly	BP	SC	after_default	5.3033
GO:0017004:cytochrome complex assembly	BP	SC	after_stringent	3.10242
GO:0017004:cytochrome complex assembly	BP	SU	before	0
GO:0017004:cytochrome complex assembly	BP	SU	after_default	7.63366
GO:0017004:cytochrome complex assembly	BP	SU	after_stringent	3.4641
GO:0017004:cytochrome complex assembly	BP	UPI	before	0
GO:0017004:cytochrome complex assembly	BP	UPI	after_default	1.41421
GO:0017004:cytochrome complex assembly	BP	UPI	after_stringent	1
GO:0003333:amino acid transmembrane transport	BP	NH	before	0
GO:0003333:amino acid transmembrane transport	BP	NH	after_default	1.1547
GO:0003333:amino acid transmembrane transport	BP	NH	after_stringent	0
GO:0003333:amino acid transmembrane transport	BP	RH	before	0
GO:0003333:amino acid transmembrane transport	BP	RH	after_default	3.03315
GO:0003333:amino acid transmembrane transport	BP	RH	after_stringent	0.632456
GO:0003333:amino acid transmembrane transport	BP	SC	before	2.52262
GO:0003333:amino acid transmembrane transport	BP	SC	after_default	6.55744
GO:0003333:amino acid transmembrane transport	BP	SC	after_stringent	4.23191
GO:0003333:amino acid transmembrane transport	BP	SU	before	0
GO:0003333:amino acid transmembrane transport	BP	SU	after_default	10.8858
GO:0003333:amino acid transmembrane transport	BP	SU	after_stringent	5.15752
GO:0003333:amino acid transmembrane transport	BP	UPI	before	0
GO:0003333:amino acid transmembrane transport	BP	UPI	after_default	2.44949
GO:0003333:amino acid transmembrane transport	BP	UPI	after_stringent	1.41421
GO:0016485:protein processing	BP	NH	before	0
GO:0016485:protein processing	BP	NH	after_default	3.937
GO:0016485:protein processing	BP	NH	after_stringent	2.29129
GO:0016485:protein processing	BP	RH	before	0
GO:0016485:protein processing	BP	RH	after_default	7
GO:0016485:protein processing	BP	RH	after_stringent	3.57071
GO:0016485:protein processing	BP	SC	before	2.56038
GO:0016485:protein processing	BP	SC	after_default	10.504
GO:0016485:protein processing	BP	SC	after_stringent	5.56776
GO:0016485:protein processing	BP	SU	before	0
GO:0016485:protein processing	BP	SU	after_default	15.6868
GO:0016485:protein processing	BP	SU	after_stringent	8.46713
GO:0016485:protein processing	BP	UPI	before	0
GO:0016485:protein processing	BP	UPI	after_default	3.3541
GO:0016485:protein processing	BP	UPI	after_stringent	1.58114
GO:0006835:dicarboxylic acid transport	BP	NH	before	0
GO:0006835:dicarboxylic acid transport	BP	NH	after_default	1.63299
GO:0006835:dicarboxylic acid transport	BP	NH	after_stringent	1.41421
GO:0006835:dicarboxylic acid transport	BP	RH	before	0
GO:0006835:dicarboxylic acid transport	BP	RH	after_default	3.3541
GO:0006835:dicarboxylic acid transport	BP	RH	after_stringent	2.82843
GO:0006835:dicarboxylic acid transport	BP	SC	before	2.85357
GO:0006835:dicarboxylic acid transport	BP	SC	after_default	6.80336
GO:0006835:dicarboxylic acid transport	BP	SC	after_stringent	5.16859
GO:0006835:dicarboxylic acid transport	BP	SU	before	0
GO:0006835:dicarboxylic acid transport	BP	SU	after_default	10.3387
GO:0006835:dicarboxylic acid transport	BP	SU	after_stringent	6.45497
GO:0006835:dicarboxylic acid transport	BP	UPI	before	0
GO:0006835:dicarboxylic acid transport	BP	UPI	after_default	4.66369
GO:0006835:dicarboxylic acid transport	BP	UPI	after_stringent	0.707107
GO:0097164:ammonium ion metabolic process	BP	NH	before	0
GO:0097164:ammonium ion metabolic process	BP	NH	after_default	2.82843
GO:0097164:ammonium ion metabolic process	BP	NH	after_stringent	2
GO:0097164:ammonium ion metabolic process	BP	RH	before	0
GO:0097164:ammonium ion metabolic process	BP	RH	after_default	3.68782
GO:0097164:ammonium ion metabolic process	BP	RH	after_stringent	2.44949
GO:0097164:ammonium ion metabolic process	BP	SC	before	2.97209
GO:0097164:ammonium ion metabolic process	BP	SC	after_default	9.14695
GO:0097164:ammonium ion metabolic process	BP	SC	after_stringent	6.06905
GO:0097164:ammonium ion metabolic process	BP	SU	before	0
GO:0097164:ammonium ion metabolic process	BP	SU	after_default	6.9659
GO:0097164:ammonium ion metabolic process	BP	SU	after_stringent	4.34796
GO:0097164:ammonium ion metabolic process	BP	UPI	before	0
GO:0097164:ammonium ion metabolic process	BP	UPI	after_default	2.34521
GO:0097164:ammonium ion metabolic process	BP	UPI	after_stringent	1.22474
GO:0043165:Gram-negative-bacterium-type cell outer membrane assembly	BP	RH	before	0
GO:0043165:Gram-negative-bacterium-type cell outer membrane assembly	BP	RH	after_default	2.12132
GO:0043165:Gram-negative-bacterium-type cell outer membrane assembly	BP	RH	after_stringent	1.22474
GO:0043165:Gram-negative-bacterium-type cell outer membrane assembly	BP	SC	before	2.9761
GO:0043165:Gram-negative-bacterium-type cell outer membrane assembly	BP	SC	after_default	7.08116
GO:0043165:Gram-negative-bacterium-type cell outer membrane assembly	BP	SC	after_stringent	4.88438
GO:0043165:Gram-negative-bacterium-type cell outer membrane assembly	BP	SU	before	0
GO:0043165:Gram-negative-bacterium-type cell outer membrane assembly	BP	SU	after_default	10.8995
GO:0043165:Gram-negative-bacterium-type cell outer membrane assembly	BP	SU	after_stringent	6.54217
GO:0043165:Gram-negative-bacterium-type cell outer membrane assembly	BP	UPI	before	0
GO:0043165:Gram-negative-bacterium-type cell outer membrane assembly	BP	UPI	after_default	1.58114
GO:0043165:Gram-negative-bacterium-type cell outer membrane assembly	BP	UPI	after_stringent	0.707107
GO:0009061:anaerobic respiration	BP	NH	before	0
GO:0009061:anaerobic respiration	BP	NH	after_default	1.41421
GO:0009061:anaerobic respiration	BP	NH	after_stringent	1
GO:0009061:anaerobic respiration	BP	RH	before	0
GO:0009061:anaerobic respiration	BP	RH	after_default	3.95811
GO:0009061:anaerobic respiration	BP	RH	after_stringent	1.73205
GO:0009061:anaerobic respiration	BP	SC	before	3.43511
GO:0009061:anaerobic respiration	BP	SC	after_default	12.5459
GO:0009061:anaerobic respiration	BP	SC	after_stringent	6.73795
GO:0009061:anaerobic respiration	BP	SU	before	0
GO:0009061:anaerobic respiration	BP	SU	after_default	15.6388
GO:0009061:anaerobic respiration	BP	SU	after_stringent	7.54983
GO:0009061:anaerobic respiration	BP	UPI	before	0
GO:0009061:anaerobic respiration	BP	UPI	after_default	3.87298
GO:0009061:anaerobic respiration	BP	UPI	after_stringent	1
