# Supplementary material for: Predicting functions of uncharacterized gene products from microbial communities
Source: Nat Biotechnol. 2025 Oct 15;44(7):1126–41. doi: 10.1038/s41587-025-02813-7 (PMC13368603; doi:10.1038/s41587-025-02813-7)
Supplement: Supplementary file 9 — Values of network plots. [file 41587_2025_2813_MOESM9_ESM.xlsx]

## Sheet: Fig6a.1
ID	Cluster_1002717	Cluster_10086	Cluster_101715	Cluster_1029475	Cluster_1033287	Cluster_1037867	Cluster_1039064	Cluster_104526	Cluster_105001	Cluster_1051451	Cluster_105258	Cluster_1057619	Cluster_1058509	Cluster_1059361	Cluster_1060787	Cluster_1062625	Cluster_1078364	Cluster_10793	Cluster_10820	Cluster_10941	Cluster_1105270	Cluster_11079	Cluster_112197	Cluster_1124072	Cluster_1132765	Cluster_1142418	Cluster_114609	Cluster_1157693	Cluster_116206	Cluster_1164051	Cluster_117856	Cluster_118123	Cluster_1182072	Cluster_1182288	Cluster_119169	Cluster_119605	Cluster_1210147	Cluster_1213561	Cluster_122010	Cluster_1220546	Cluster_1231933	Cluster_1240686	Cluster_1243810	Cluster_12619	Cluster_130507	Cluster_1307949	Cluster_13108	Cluster_13122	Cluster_1343342
Cluster_1002717	0	0.096251	0.107596	0.119169	0.129544	0.142823	0.0755236	0.124952	-0.00416918	0.0882501	-0.00477128	0.110006	0.105055	0.126521	-0.00655392	0.0669185	-0.00571309	0.0637821	0.0906881	0.0609394	0.102929	0.0962113	0.126307	-0.00524612	-0.00592119	0.13438	0.0982543	0.114511	0.0984698	0.14391	-0.0165009	0.0766057	-0.00507329	-0.00609677	0.0565472	-0.0111942	0.084733	0.087326	0.114494	0.154779	-0.0071923	0.120411	0.0790423	0.0790964	0.108066	-0.00432485	0.128434	0.144469	0.10101
Cluster_10086	0.096251	0	0.406889	0.36836	0.374414	0.412909	0.438384	0.452224	0.0181669	0.397483	-0.040473	0.340759	0.391399	0.432122	0.122434	0.415712	-0.0219834	0.409556	0.465042	0.395722	0.444845	0.404493	0.459856	0.101305	0.0662755	0.407095	0.339874	0.377243	0.45114	0.402672	0.473131	0.448557	-0.015126	-0.0129346	0.399464	0.0623775	0.381048	0.263757	0.473566	0.469827	0.122195	0.429175	0.460611	0.41394	0.454166	0.0616845	0.447974	0.432193	0.428092
Cluster_101715	0.107596	0.406889	0	0.367981	0.425404	0.426792	0.484646	0.42834	0.0610636	0.444067	-0.0370696	0.368931	0.455957	0.446946	0.127892	0.38724	-0.00673838	0.363104	0.485108	0.484882	0.467267	0.422122	0.469321	0.107794	0.0659956	0.445301	0.298821	0.431364	0.378447	0.358872	0.348485	0.43855	0.00245968	0.0130933	0.427863	0.129939	0.444521	0.315389	0.419647	0.494318	0.156416	0.387432	0.381767	0.474375	0.442954	0.051982	0.445207	0.425226	0.411897
Cluster_1029475	0.119169	0.36836	0.367981	0	0.356885	0.42047	0.387654	0.460985	0.0544198	0.41916	-0.0332454	0.392286	0.317698	0.412289	0.0903672	0.411398	-0.0398078	0.343284	0.458875	0.490822	0.469775	0.410897	0.42286	0.0364331	0.0882922	0.398966	0.299611	0.419059	0.396665	0.381478	0.449681	0.410726	-0.0313377	-0.0323426	0.399744	0.0938892	0.380536	0.254607	0.420257	0.415733	0.148566	0.402574	0.414113	0.427029	0.435677	0.122681	0.398675	0.449558	0.381714
Cluster_1033287	0.129544	0.374414	0.425404	0.356885	0	0.429811	0.375367	0.39729	0.0776973	0.355174	-0.0361649	0.381047	0.431221	0.441269	0.134926	0.44155	-0.041662	0.37565	0.42048	0.430468	0.45196	0.397296	0.379725	0.0376512	0.0482519	0.439065	0.281436	0.352632	0.50342	0.33937	0.446341	0.408647	-0.0318284	-0.0277415	0.391191	0.107394	0.456511	0.286911	0.39933	0.429521	0.180809	0.360322	0.4811	0.431107	0.408473	0.0926617	0.401514	0.400089	0.40608
Cluster_1037867	0.142823	0.412909	0.426792	0.42047	0.429811	0	0.405229	0.422032	0.00881017	0.353531	-0.0330675	0.35902	0.376804	0.385927	0.101135	0.4501	-0.0395947	0.368914	0.432584	0.457557	0.430075	0.432364	0.397848	0.110804	0.0243767	0.4108	0.288425	0.39265	0.392797	0.36923	0.457806	0.403399	-0.0282093	-0.024688	0.396163	0.123238	0.437008	0.265774	0.411729	0.496205	0.149552	0.432846	0.515559	0.458166	0.498854	0.092949	0.416519	0.469807	0.435942
Cluster_1039064	0.0755236	0.438384	0.484646	0.387654	0.375367	0.405229	0	0.450759	0.0575843	0.420808	-0.0448587	0.379838	0.410714	0.418576	0.0968002	0.409659	0.0247822	0.436617	0.433672	0.456691	0.425407	0.425366	0.413636	0.0884875	0.0654925	0.407064	0.306927	0.389024	0.410073	0.42003	0.415431	0.438014	-0.021934	0.013355	0.376373	0.06467	0.405205	0.292375	0.436852	0.350257	0.123284	0.386775	0.411042	0.446466	0.40979	0.0725873	0.359585	0.404244	0.442774
Cluster_104526	0.124952	0.452224	0.42834	0.460985	0.39729	0.422032	0.450759	0	0.0157918	0.445388	-0.0376869	0.383769	0.441293	0.453141	0.0953842	0.409168	-0.0170892	0.389111	0.480143	0.469683	0.466631	0.454135	0.475056	0.114811	0.0902506	0.434717	0.324949	0.467023	0.438186	0.406918	0.388785	0.488134	-0.00684682	0.00396897	0.4169	0.0586081	0.426572	0.273958	0.509539	0.499854	0.135491	0.466875	0.454429	0.44142	0.529994	0.102429	0.43443	0.471923	0.449333
Cluster_105001	-0.00416918	0.0181669	0.0610636	0.0544198	0.0776973	0.00881017	0.0575843	0.0157918	0	-0.00282387	-0.00472905	0.0329481	0.00523073	0.0253276	0.10771	0.000133835	-0.00566253	0.0977694	0.0100937	0.0460046	-0.00617069	0.0152739	0.0630731	-0.00519969	-0.00586878	0.0155089	0.0186021	-0.0131752	0.0125241	-0.0101629	0.00149205	0.00355042	-0.00502839	-0.00604281	0.0635533	0.101967	0.0117693	-0.0191013	0.0462791	0.00677011	-0.00712865	0.00351501	0.00518172	0.0264939	0.0655238	-0.00428658	0.110505	0.00627429	-1.24197e-05
Cluster_1051451	0.0882501	0.397483	0.444067	0.41916	0.355174	0.353531	0.420808	0.445388	-0.00282387	0	-0.0371905	0.331442	0.371092	0.41164	0.0969079	0.365772	-0.0445315	0.388278	0.439926	0.442375	0.459019	0.470974	0.412255	0.10286	0.100178	0.417981	0.292704	0.353182	0.443031	0.380677	0.348345	0.410302	-0.0338299	-0.0330815	0.361304	0.0793294	0.358338	0.274468	0.458974	0.38758	0.126533	0.42055	0.381235	0.403113	0.433	0.0322108	0.391492	0.430284	0.372948
Cluster_105258	-0.00477128	-0.040473	-0.0370696	-0.0332454	-0.0361649	-0.0330675	-0.0448587	-0.0376869	-0.00472905	-0.0371905	0	-0.0277062	-0.0362527	-0.0376556	-0.00743403	-0.0385262	0.207689	-0.0356402	-0.0427877	-0.0461062	-0.0377523	-0.040567	-0.0410921	-0.0059506	-0.00671633	-0.034864	-0.0233868	-0.0386349	-0.0375433	-0.0346378	-0.0329194	-0.0350713	0.626101	0.438612	-0.0408517	-0.0126975	-0.0312896	-0.0218598	-0.0327979	-0.0330463	-0.00815814	-0.016627	-0.0333001	-0.050135	-0.0478855	-0.00490562	-0.0365521	-0.0373016	-0.0309927
Cluster_1057619	0.110006	0.340759	0.368931	0.392286	0.381047	0.35902	0.379838	0.383769	0.0329481	0.331442	-0.0277062	0	0.409378	0.392581	0.152968	0.396678	0.0121747	0.393964	0.348627	0.379768	0.415783	0.333235	0.372902	0.0375044	0.13343	0.399883	0.392058	0.333414	0.394684	0.351829	0.348498	0.377622	0.015489	0.027586	0.367127	0.13641	0.374796	0.254047	0.403888	0.351415	0.222142	0.374562	0.36995	0.388184	0.381406	0.0166397	0.286389	0.406117	0.415194
Cluster_1058509	0.105055	0.391399	0.455957	0.317698	0.431221	0.376804	0.410714	0.441293	0.00523073	0.371092	-0.0362527	0.409378	0	0.379543	0.0718566	0.467525	-0.0397495	0.402846	0.417282	0.410593	0.415702	0.426729	0.415624	0.00202523	0.0591419	0.482783	0.30291	0.447098	0.442066	0.468908	0.439278	0.396609	-0.0324629	-0.0270979	0.402283	0.0614447	0.378678	0.270785	0.452514	0.440394	0.124078	0.41104	0.39872	0.414467	0.402273	0.072411	0.392143	0.382093	0.482535
Cluster_1059361	0.126521	0.432122	0.446946	0.412289	0.441269	0.385927	0.418576	0.453141	0.0253276	0.41164	-0.0376556	0.392581	0.379543	0	0.0889966	0.415839	-0.0202735	0.372684	0.480317	0.434074	0.467765	0.435354	0.427812	0.0728554	0.105076	0.446892	0.350352	0.46468	0.466253	0.367848	0.466646	0.454387	-0.0101798	-0.00384631	0.426923	0.0747294	0.428879	0.277695	0.46919	0.433984	0.119358	0.387066	0.439061	0.411663	0.438904	0.11537	0.387406	0.436591	0.354024
Cluster_1060787	-0.00655392	0.122434	0.127892	0.0903672	0.134926	0.101135	0.0968002	0.0953842	0.10771	0.0969079	-0.00743403	0.152968	0.0718566	0.0889966	0	0.118028	-0.00890145	0.0907441	0.152092	0.108684	0.115364	0.111458	0.0518934	0.107328	-0.00922568	0.150882	0.122003	0.111495	0.0871884	0.112668	0.15547	0.122688	-0.00790458	-0.00949924	0.117109	0.542805	0.141463	0.0419137	0.0457266	0.0896361	0.237852	0.114509	0.131667	0.133818	0.0898381	-0.00673846	0.161711	0.124673	0.100764
Cluster_1062625	0.0669185	0.415712	0.38724	0.411398	0.44155	0.4501	0.409659	0.409168	0.000133835	0.365772	-0.0385262	0.396678	0.467525	0.415839	0.118028	0	-0.0204472	0.390609	0.425955	0.442315	0.480764	0.312175	0.378865	0.0439411	0.0633007	0.474544	0.268445	0.397652	0.461577	0.345687	0.474705	0.406782	-0.0105671	-0.00498732	0.40239	0.0968436	0.404099	0.231144	0.404327	0.376364	0.121763	0.359828	0.473923	0.442398	0.391127	0.0808755	0.419361	0.38801	0.380826
Cluster_1078364	-0.00571309	-0.0219834	-0.00673838	-0.0398078	-0.041662	-0.0395947	0.0247822	-0.0170892	-0.00566253	-0.0445315	0.207689	0.0121747	-0.0397495	-0.0202735	-0.00890145	-0.0204472	0	-0.019226	-0.0230647	-0.0280459	-0.0119893	-0.0271796	-0.0460968	-0.0071252	-0.00804208	-0.0375828	-0.0280031	-0.0225999	-0.0442189	-0.0392403	-0.0373547	-0.00422703	0.586798	0.74924	-0.0261302	-0.0152039	0.00814187	0.0217854	-0.0030248	-0.0395693	-0.00976849	0.028766	-0.0389267	-0.00628734	-0.0377281	-0.00587395	-0.0416501	0.0115301	-0.0342744
Cluster_10793	0.0637821	0.409556	0.363104	0.343284	0.37565	0.368914	0.436617	0.389111	0.0977694	0.388278	-0.0356402	0.393964	0.402846	0.372684	0.0907441	0.390609	-0.019226	0	0.403019	0.439946	0.414783	0.355319	0.388935	0.148273	0.0483681	0.433359	0.280257	0.355841	0.393491	0.349833	0.345721	0.418685	-0.0106965	-0.00846278	0.358067	0.0929585	0.336068	0.23647	0.430589	0.349104	0.141347	0.396928	0.42222	0.400704	0.413406	0.00955653	0.363798	0.397342	0.385351
Cluster_10820	0.0906881	0.465042	0.485108	0.458875	0.42048	0.432584	0.433672	0.480143	0.0100937	0.439926	-0.0427877	0.348627	0.417282	0.480317	0.152092	0.425955	-0.0230647	0.403019	0	0.456033	0.491967	0.455991	0.418479	0.113706	0.0625478	0.47032	0.308553	0.426091	0.478781	0.378228	0.409747	0.455019	-0.0133318	-0.00931333	0.394124	0.153237	0.500875	0.299417	0.471856	0.524376	0.148503	0.478885	0.435795	0.49981	0.50842	0.103823	0.505052	0.452076	0.413407
Cluster_10941	0.0609394	0.395722	0.484882	0.490822	0.430468	0.457557	0.456691	0.469683	0.0460046	0.442375	-0.0461062	0.379768	0.410593	0.434074	0.108684	0.442315	-0.0280459	0.439946	0.456033	0	0.484086	0.468821	0.45435	0.101424	0.111044	0.457626	0.280675	0.468236	0.440611	0.406865	0.407986	0.413525	-0.0172843	-0.0135079	0.43417	0.0924785	0.434589	0.330225	0.467012	0.40701	0.130151	0.430701	0.4502	0.52594	0.51803	0.0850576	0.470481	0.424712	0.461792
Cluster_1105270	0.102929	0.444845	0.467267	0.469775	0.45196	0.430075	0.425407	0.466631	-0.00617069	0.459019	-0.0377523	0.415783	0.415702	0.467765	0.115364	0.480764	-0.0119893	0.414783	0.491967	0.484086	0	0.397847	0.402689	0.0458578	0.076033	0.46803	0.338726	0.418617	0.475486	0.365343	0.442602	0.455843	-0.00471018	0.00361825	0.414982	0.135624	0.453464	0.29402	0.45093	0.48339	0.161751	0.421248	0.437978	0.493656	0.477621	0.103377	0.416625	0.459226	0.413263
Cluster_11079	0.0962113	0.404493	0.422122	0.410897	0.397296	0.432364	0.425366	0.454135	0.0152739	0.470974	-0.040567	0.333235	0.426729	0.435354	0.111458	0.312175	-0.0271796	0.355319	0.455991	0.468821	0.397847	0	0.476251	0.139047	0.0234361	0.403854	0.338061	0.435447	0.403997	0.430674	0.389211	0.444824	-0.0207112	-0.0195935	0.4319	0.0990226	0.407393	0.34021	0.464053	0.471869	0.135046	0.531344	0.414883	0.435177	0.506951	0.0381012	0.452385	0.449912	0.407745
Cluster_112197	0.126307	0.459856	0.469321	0.42286	0.379725	0.397848	0.413636	0.475056	0.0630731	0.412255	-0.0410921	0.372902	0.415624	0.427812	0.0518934	0.378865	-0.0460968	0.388935	0.418479	0.45435	0.402689	0.476251	0	0.085803	0.0788506	0.44299	0.307883	0.373182	0.442099	0.43257	0.338331	0.431712	-0.0380755	-0.0350433	0.430349	0.0311421	0.418722	0.397826	0.475701	0.453866	0.0879791	0.467663	0.424422	0.41937	0.424752	0.0418344	0.394628	0.408993	0.464439
Cluster_1124072	-0.00524612	0.101305	0.107794	0.0364331	0.0376512	0.110804	0.0884875	0.114811	-0.00519969	0.10286	-0.0059506	0.0375044	0.00202523	0.0728554	0.107328	0.0439411	-0.0071252	0.148273	0.113706	0.101424	0.0458578	0.139047	0.085803	0	-0.00738474	0.109692	0.12734	0.0198794	0.0460629	0.0722911	0.0358564	0.139255	0.0220824	0.0641871	0.0989526	0.0540127	0.0213966	-0.00454429	0.0837197	0.14235	0.0786843	0.0801516	0.0670361	0.118312	0.10999	-0.00539383	0.12468	0.15867	0.105756
Cluster_1132765	-0.00592119	0.0662755	0.0659956	0.0882922	0.0482519	0.0243767	0.0654925	0.0902506	-0.00586878	0.100178	-0.00671633	0.13343	0.0591419	0.105076	-0.00922568	0.0633007	-0.00804208	0.0483681	0.0625478	0.111044	0.076033	0.0234361	0.0788506	-0.00738474	0	0.0458101	0.135289	0.0878461	0.0971816	0.0577336	0.116352	0.0815352	-0.00714145	-0.00858216	0.0844888	-0.0157577	0.123265	0.096888	0.0593407	0.0182526	0.0653065	0.0770124	0.109821	0.0888099	0.0453289	-0.00608791	0.0184282	0.0424384	0.0410413
Cluster_1142418	0.13438	0.407095	0.445301	0.398966	0.439065	0.4108	0.407064	0.434717	0.0155089	0.417981	-0.034864	0.399883	0.482783	0.446892	0.150882	0.474544	-0.0375828	0.433359	0.47032	0.457626	0.46803	0.403854	0.44299	0.109692	0.0458101	0	0.350655	0.407823	0.424851	0.38573	0.468874	0.452477	-0.0317161	-0.0266376	0.423979	0.126984	0.44338	0.354282	0.415075	0.475887	0.17001	0.416283	0.443276	0.445573	0.462902	0.0715338	0.387974	0.484858	0.474413
Cluster_114609	0.0982543	0.339874	0.298821	0.299611	0.281436	0.288425	0.306927	0.324949	0.0186021	0.292704	-0.0233868	0.392058	0.30291	0.350352	0.122003	0.268445	-0.0280031	0.280257	0.308553	0.280675	0.338726	0.338061	0.307883	0.12734	0.135289	0.350655	0	0.329358	0.315424	0.28239	0.317576	0.378694	-0.0146852	-0.0041543	0.306537	0.132067	0.330927	0.321792	0.320668	0.315492	0.203038	0.341431	0.266346	0.299912	0.329506	0.0852405	0.288938	0.335176	0.375009
Cluster_1157693	0.114511	0.377243	0.431364	0.419059	0.352632	0.39265	0.389024	0.467023	-0.0131752	0.353182	-0.0386349	0.333414	0.447098	0.46468	0.111495	0.397652	-0.0225999	0.355841	0.426091	0.468236	0.418617	0.435447	0.373182	0.0198794	0.0878461	0.407823	0.329358	0	0.388368	0.433708	0.454945	0.385051	-0.0172047	-0.0142819	0.384876	0.11548	0.391808	0.299557	0.517705	0.430393	0.14013	0.402755	0.433269	0.380977	0.45394	0.110238	0.390029	0.374056	0.416153
Cluster_116206	0.0984698	0.45114	0.378447	0.396665	0.50342	0.392797	0.410073	0.438186	0.0125241	0.443031	-0.0375433	0.394684	0.442066	0.466253	0.0871884	0.461577	-0.0442189	0.393491	0.478781	0.440611	0.475486	0.403997	0.442099	0.0460629	0.0971816	0.424851	0.315424	0.388368	0	0.406928	0.429013	0.489517	-0.0333455	-0.0305866	0.360832	0.0798928	0.439433	0.272951	0.450739	0.418031	0.134502	0.38771	0.435242	0.387139	0.450001	0.0912315	0.398594	0.44631	0.386155
Cluster_1164051	0.14391	0.402672	0.358872	0.381478	0.33937	0.36923	0.42003	0.406918	-0.0101629	0.380677	-0.0346378	0.351829	0.468908	0.367848	0.112668	0.345687	-0.0392403	0.349833	0.378228	0.406865	0.365343	0.430674	0.43257	0.0722911	0.0577336	0.38573	0.28239	0.433708	0.406928	0	0.395754	0.384197	-0.0309065	-0.0269397	0.332571	0.091036	0.387571	0.282105	0.430189	0.366931	0.143643	0.386187	0.421927	0.364394	0.375793	0.0235822	0.322194	0.392217	0.439907
Cluster_117856	-0.0165009	0.473131	0.348485	0.449681	0.446341	0.457806	0.415431	0.388785	0.00149205	0.348345	-0.0329194	0.348498	0.439278	0.466646	0.15547	0.474705	-0.0373547	0.345721	0.409747	0.407986	0.442602	0.389211	0.338331	0.0358564	0.116352	0.468874	0.317576	0.454945	0.429013	0.395754	0	0.418351	-0.0281269	-0.0225182	0.452624	0.11145	0.435792	0.253334	0.397034	0.417488	0.189925	0.347022	0.508473	0.440704	0.434513	0.111839	0.353679	0.452073	0.413889
Cluster_118123	0.0766057	0.448557	0.43855	0.410726	0.408647	0.403399	0.438014	0.488134	0.00355042	0.410302	-0.0350713	0.377622	0.396609	0.454387	0.122688	0.406782	-0.00422703	0.418685	0.455019	0.413525	0.455843	0.444824	0.431712	0.139255	0.0815352	0.452477	0.378694	0.385051	0.489517	0.384197	0.418351	0	0.00401384	0.0104732	0.389982	0.11734	0.491642	0.370558	0.43491	0.530571	0.144299	0.402613	0.4383	0.414575	0.437679	0.0164646	0.42758	0.514922	0.411389
Cluster_1182072	-0.00507329	-0.015126	0.00245968	-0.0313377	-0.0318284	-0.0282093	-0.021934	-0.00684682	-0.00502839	-0.0338299	0.626101	0.015489	-0.0324629	-0.0101798	-0.00790458	-0.0105671	0.586798	-0.0106965	-0.0133318	-0.0172843	-0.00471018	-0.0207112	-0.0380755	0.0220824	-0.00714145	-0.0317161	-0.0146852	-0.0172047	-0.0333455	-0.0309065	-0.0281269	0.00401384	0	0.402501	-0.021196	-0.0135012	0.00721555	0.0232481	0.00331954	-0.0293188	-0.00867453	0.0305323	-0.0285089	-0.000505109	-0.0280681	-0.00521614	-0.0328712	0.0145282	-0.0286981
Cluster_1182288	-0.00609677	-0.0129346	0.0130933	-0.0323426	-0.0277415	-0.024688	0.013355	0.00396897	-0.00604281	-0.0330815	0.438612	0.027586	-0.0270979	-0.00384631	-0.00949924	-0.00498732	0.74924	-0.00846278	-0.00931333	-0.0135079	0.00361825	-0.0195935	-0.0350433	0.0641871	-0.00858216	-0.0266376	-0.0041543	-0.0142819	-0.0305866	-0.0269397	-0.0225182	0.0104732	0.402501	0	-0.0221623	-0.0162249	0.0099899	0.0248086	0.0057684	-0.0275215	-0.0104245	0.0366257	-0.0241212	-0.0311618	-0.0235078	-0.00626843	-0.0293305	-0.0272295	-0.0258628
Cluster_119169	0.0565472	0.399464	0.427863	0.399744	0.391191	0.396163	0.376373	0.4169	0.0635533	0.361304	-0.0408517	0.367127	0.402283	0.426923	0.117109	0.40239	-0.0261302	0.358067	0.394124	0.43417	0.414982	0.4319	0.430349	0.0989526	0.0844888	0.423979	0.306537	0.384876	0.360832	0.332571	0.452624	0.389982	-0.021196	-0.0221623	0	0.0915205	0.420198	0.266512	0.439199	0.416195	0.145871	0.400079	0.438761	0.49556	0.440155	0.013977	0.39774	0.369076	0.406263
Cluster_119605	-0.0111942	0.0623775	0.129939	0.0938892	0.107394	0.123238	0.06467	0.0586081	0.101967	0.0793294	-0.0126975	0.13641	0.0614447	0.0747294	0.542805	0.0968436	-0.0152039	0.0929585	0.153237	0.0924785	0.135624	0.0990226	0.0311421	0.0540127	-0.0157577	0.126984	0.132067	0.11548	0.0798928	0.091036	0.11145	0.11734	-0.0135012	-0.0162249	0.0915205	0	0.116142	0.0463764	0.0330453	0.116141	0.117504	0.0806644	0.110593	0.147516	0.0980328	-0.0115094	0.127684	0.122036	0.105986
Cluster_1210147	0.084733	0.381048	0.444521	0.380536	0.456511	0.437008	0.405205	0.426572	0.0117693	0.358338	-0.0312896	0.374796	0.378678	0.428879	0.141463	0.404099	0.00814187	0.336068	0.500875	0.434589	0.453464	0.407393	0.418722	0.0213966	0.123265	0.44338	0.330927	0.391808	0.439433	0.387571	0.435792	0.491642	0.00721555	0.0099899	0.420198	0.116142	0	0.398985	0.462198	0.460524	0.156114	0.449853	0.425098	0.416253	0.455409	0.0701097	0.381356	0.404128	0.419309
Cluster_1213561	0.087326	0.263757	0.315389	0.254607	0.286911	0.265774	0.292375	0.273958	-0.0191013	0.274468	-0.0218598	0.254047	0.270785	0.277695	0.0419137	0.231144	0.0217854	0.23647	0.299417	0.330225	0.29402	0.34021	0.397826	-0.00454429	0.096888	0.354282	0.321792	0.299557	0.272951	0.282105	0.253334	0.370558	0.0232481	0.0248086	0.266512	0.0463764	0.398985	0	0.334836	0.331663	0.123483	0.328279	0.233565	0.278968	0.282595	0.0402249	0.197432	0.258859	0.29462
Cluster_122010	0.114494	0.473566	0.419647	0.420257	0.39933	0.411729	0.436852	0.509539	0.0462791	0.458974	-0.0327979	0.403888	0.452514	0.46919	0.0457266	0.404327	-0.0030248	0.430589	0.471856	0.467012	0.45093	0.464053	0.475701	0.0837197	0.0593407	0.415075	0.320668	0.517705	0.450739	0.430189	0.397034	0.43491	0.00331954	0.0057684	0.439199	0.0330453	0.462198	0.334836	0	0.436223	0.0956173	0.602956	0.417884	0.465858	0.53844	0.0726197	0.417841	0.447654	0.436676
Cluster_1220546	0.154779	0.469827	0.494318	0.415733	0.429521	0.496205	0.350257	0.499854	0.00677011	0.38758	-0.0330463	0.351415	0.440394	0.433984	0.0896361	0.376364	-0.0395693	0.349104	0.524376	0.40701	0.48339	0.471869	0.453866	0.14235	0.0182526	0.475887	0.315492	0.430393	0.418031	0.366931	0.417488	0.530571	-0.0293188	-0.0275215	0.416195	0.116141	0.460524	0.331663	0.436223	0	0.134536	0.460379	0.459219	0.450085	0.471255	0.064132	0.476649	0.505522	0.452412
Cluster_1231933	-0.0071923	0.122195	0.156416	0.148566	0.180809	0.149552	0.123284	0.135491	-0.00712865	0.126533	-0.00815814	0.222142	0.124078	0.119358	0.237852	0.121763	-0.00976849	0.141347	0.148503	0.130151	0.161751	0.135046	0.0879791	0.0786843	0.0653065	0.17001	0.203038	0.14013	0.134502	0.143643	0.189925	0.144299	-0.00867453	-0.0104245	0.145871	0.117504	0.156114	0.123483	0.0956173	0.134536	0	0.0955173	0.166434	0.124552	0.117685	-0.00739482	0.156711	0.162744	0.139425
Cluster_1240686	0.120411	0.429175	0.387432	0.402574	0.360322	0.432846	0.386775	0.466875	0.00351501	0.42055	-0.016627	0.374562	0.41104	0.387066	0.114509	0.359828	0.028766	0.396928	0.478885	0.430701	0.421248	0.531344	0.467663	0.0801516	0.0770124	0.416283	0.341431	0.402755	0.38771	0.386187	0.347022	0.402613	0.0305323	0.0366257	0.400079	0.0806644	0.449853	0.328279	0.602956	0.460379	0.0955173	0	0.387305	0.451626	0.497187	0.0414994	0.389614	0.460374	0.39441
Cluster_1243810	0.0790423	0.460611	0.381767	0.414113	0.4811	0.515559	0.411042	0.454429	0.00518172	0.381235	-0.0333001	0.36995	0.39872	0.439061	0.131667	0.473923	-0.0389267	0.42222	0.435795	0.4502	0.437978	0.414883	0.424422	0.0670361	0.109821	0.443276	0.266346	0.433269	0.435242	0.421927	0.508473	0.4383	-0.0285089	-0.0241212	0.438761	0.110593	0.425098	0.233565	0.417884	0.459219	0.166434	0.387305	0	0.424551	0.435384	0.0817088	0.439046	0.439418	0.373127
Cluster_12619	0.0790964	0.41394	0.474375	0.427029	0.431107	0.458166	0.446466	0.44142	0.0264939	0.403113	-0.050135	0.388184	0.414467	0.411663	0.133818	0.442398	-0.00628734	0.400704	0.49981	0.52594	0.493656	0.435177	0.41937	0.118312	0.0888099	0.445573	0.299912	0.380977	0.387139	0.364394	0.440704	0.414575	-0.000505109	-0.0311618	0.49556	0.147516	0.416253	0.278968	0.465858	0.450085	0.124552	0.451626	0.424551	0	0.494706	0.0835336	0.442821	0.458775	0.420742
Cluster_130507	0.108066	0.454166	0.442954	0.435677	0.408473	0.498854	0.40979	0.529994	0.0655238	0.433	-0.0478855	0.381406	0.402273	0.438904	0.0898381	0.391127	-0.0377281	0.413406	0.50842	0.51803	0.477621	0.506951	0.424752	0.10999	0.0453289	0.462902	0.329506	0.45394	0.450001	0.375793	0.434513	0.437679	-0.0280681	-0.0235078	0.440155	0.0980328	0.455409	0.282595	0.53844	0.471255	0.117685	0.497187	0.435384	0.494706	0	0.0500145	0.417709	0.466856	0.411153
Cluster_1307949	-0.00432485	0.0616845	0.051982	0.122681	0.0926617	0.092949	0.0725873	0.102429	-0.00428658	0.0322108	-0.00490562	0.0166397	0.072411	0.11537	-0.00673846	0.0808755	-0.00587395	0.00955653	0.103823	0.0850576	0.103377	0.0381012	0.0418344	-0.00539383	-0.00608791	0.0715338	0.0852405	0.110238	0.0912315	0.0235822	0.111839	0.0164646	-0.00521614	-0.00626843	0.013977	-0.0115094	0.0701097	0.0402249	0.0726197	0.064132	-0.00739482	0.0414994	0.0817088	0.0835336	0.0500145	0	0.0832607	0.10251	0.0701605
Cluster_13108	0.128434	0.447974	0.445207	0.398675	0.401514	0.416519	0.359585	0.43443	0.110505	0.391492	-0.0365521	0.286389	0.392143	0.387406	0.161711	0.419361	-0.0416501	0.363798	0.505052	0.470481	0.416625	0.452385	0.394628	0.12468	0.0184282	0.387974	0.288938	0.390029	0.398594	0.322194	0.353679	0.42758	-0.0328712	-0.0293305	0.39774	0.127684	0.381356	0.197432	0.417841	0.476649	0.156711	0.389614	0.439046	0.442821	0.417709	0.0832607	0	0.423853	0.415904
Cluster_13122	0.144469	0.432193	0.425226	0.449558	0.400089	0.469807	0.404244	0.471923	0.00627429	0.430284	-0.0373016	0.406117	0.382093	0.436591	0.124673	0.38801	0.0115301	0.397342	0.452076	0.424712	0.459226	0.449912	0.408993	0.15867	0.0424384	0.484858	0.335176	0.374056	0.44631	0.392217	0.452073	0.514922	0.0145282	-0.0272295	0.369076	0.122036	0.404128	0.258859	0.447654	0.505522	0.162744	0.460374	0.439418	0.458775	0.466856	0.10251	0.423853	0	0.405652
Cluster_1343342	0.10101	0.428092	0.411897	0.381714	0.40608	0.435942	0.442774	0.449333	-1.24197e-05	0.372948	-0.0309927	0.415194	0.482535	0.354024	0.100764	0.380826	-0.0342744	0.385351	0.413407	0.461792	0.413263	0.407745	0.464439	0.105756	0.0410413	0.474413	0.375009	0.416153	0.386155	0.439907	0.413889	0.411389	-0.0286981	-0.0258628	0.406263	0.105986	0.419309	0.29462	0.436676	0.452412	0.139425	0.39441	0.373127	0.420742	0.411153	0.0701605	0.415904	0.405652	0
Cluster_1359603	-0.00491037	0.0596532	0.0740452	0.0747823	0.0855455	0.0576356	0.0685638	0.0669009	0.842798	0.0511745	-0.00556977	0.0432752	0.0364019	0.0656162	0.137819	0.0355073	-0.0066692	0.118003	0.032646	0.081068	0.0263006	0.0528246	0.0813557	0.0847574	-0.00691212	0.0626039	0.0256556	0.0141021	0.0655759	0.0350938	0.0267943	0.0471755	-0.00592232	-0.00711709	0.0764922	0.0941133	0.041636	0.0253577	0.0818707	0.0588065	-0.00839597	0.0418474	0.0555551	0.0658865	0.091856	-0.00504863	0.126419	0.0493176	0.0254668
Cluster_1364068	-0.00455967	0.0796126	0.045607	0.0421145	0.0607018	0.0978658	0.0508851	0.0793046	-0.00451932	0.097293	-0.00517198	0.0638517	0.0472851	0.0445626	0.279484	0.057089	-0.00619288	0.0604066	0.0940372	0.0848735	0.0771719	0.0820181	0.0487589	0.252865	-0.00641846	0.107541	0.0284359	0.0462228	0.0886675	0.134661	0.0829614	0.0715852	-0.00549935	-0.00660878	0.0521035	0.140885	0.0703663	0.0693569	0.0782077	0.0816106	0.132817	0.0656505	0.11125	0.0882208	0.0858693	-0.00468806	0.0837408	0.118464	0.00530873
Cluster_1381444	-0.00613861	-0.0277617	-0.0131094	-0.0427728	-0.0453275	-0.0425438	0.0146605	-0.0228935	-0.00608429	-0.0478484	0.347064	0.00567751	-0.0439638	-0.0255455	-0.00956445	-0.0258393	0.911001	-0.024032	-0.0290102	-0.0341973	-0.0182539	-0.0326515	-0.0505945	-0.00765591	-0.00864107	-0.0418084	-0.0300889	-0.0282414	-0.0477643	-0.0429287	-0.0408436	-0.0101326	0.533521	0.682007	-0.0317349	-0.0163363	0.00142221	0.0165072	-0.0146953	-0.0425166	-0.0104961	0.0161767	-0.0421504	-0.0155217	-0.0438903	-0.00631146	-0.0454776	0.00283528	-0.0377989
Cluster_138275	-0.00616064	0.0571144	0.0618879	0.0111648	0.0123382	0.0744389	0.0669506	0.0524399	0.281622	0.118559	-0.00698794	0.0216158	0.0516101	0.0800215	0.0954444	0.0504511	-0.0083673	0.0855791	0.124899	0.120997	0.0433699	0.109364	0.0952	0.133591	-0.00867207	0.0874804	0.0735956	0.0377343	0.0676832	0.10646	0.058289	0.0727587	-0.00743025	-0.00892922	0.0405292	0.110133	0.0878588	0.020059	0.0619889	0.0879119	-0.0105337	0.0509149	0.0746318	0.12027	0.0635531	-0.0063341	0.114586	0.060075	0.052351
Cluster_140270	-0.00706742	0.159654	0.20893	0.121118	0.19452	0.196261	0.147593	0.158866	-0.00700488	0.149467	-0.00801649	0.219147	0.194842	0.172209	0.127251	0.130937	-0.00959888	0.194729	0.166042	0.156106	0.187401	0.14727	0.152099	-0.00186193	0.0194082	0.21891	0.19372	0.159999	0.171067	0.184065	0.210847	0.136155	-0.00852391	-0.0102435	0.178836	0.0609957	0.173607	0.135588	0.133765	0.178866	0.342124	0.146407	0.204992	0.154136	0.143715	0.150919	0.168165	0.194738	0.196743
Cluster_14065	0.167685	0.361385	0.345996	0.394553	0.380819	0.398116	0.339202	0.359009	0.0536097	0.376534	-0.0279561	0.264651	0.34084	0.400129	0.128016	0.379428	-0.0334744	0.372636	0.336646	0.392139	0.38591	0.368918	0.399503	0.184329	0.105895	0.421713	0.241429	0.395589	0.434313	0.377797	0.403448	0.40625	-0.0225372	-0.0175574	0.364822	0.0958784	0.355286	0.315898	0.366237	0.360577	0.139663	0.341186	0.500335	0.332131	0.363464	0.106452	0.345824	0.382127	0.316002
Cluster_1449062	0.0873793	0.408814	0.469423	0.425954	0.492914	0.433315	0.417773	0.471612	0.0853192	0.400318	-0.0354321	0.346733	0.420485	0.40723	0.128433	0.439053	-0.0390667	0.342753	0.448905	0.448173	0.448776	0.390655	0.429152	0.0424628	0.059148	0.474376	0.278012	0.449884	0.426778	0.452938	0.52396	0.446008	-0.030363	-0.0232632	0.465971	0.086604	0.431565	0.355942	0.498634	0.469289	0.165001	0.441248	0.485651	0.436622	0.416198	0.0869864	0.449084	0.424015	0.439192
Cluster_146063	-0.00868098	0.0520017	0.0848553	0.0639608	0.103077	0.0568187	0.0709413	0.0293955	0.0976706	0.0521444	-0.00984673	0.0835221	0.0347359	0.0646551	0.546799	0.0595903	-0.0117904	0.0886605	0.133475	0.0898269	0.075374	0.0670025	0.0114463	0.0457471	-0.0122199	0.0869248	0.0658229	0.0433998	0.0501912	0.0579843	0.116073	0.0672064	-0.01047	-0.0125822	0.0760498	0.398063	0.0765262	0.0466084	-0.00126304	0.0421492	0.107574	0.0547518	0.0779641	0.119172	0.0554763	-0.00892541	0.159813	0.0636427	0.0534194
Cluster_1463178	0.107801	0.415079	0.394193	0.322484	0.347993	0.4016	0.324324	0.382259	0.00716943	0.277274	-0.0288741	0.28761	0.396478	0.37328	0.146096	0.34044	0.000434876	0.288557	0.419901	0.397905	0.407963	0.372229	0.340795	0.0801758	-0.0164781	0.434014	0.282501	0.281772	0.370366	0.314764	0.373653	0.384856	0.00323471	0.0016029	0.333997	0.10948	0.365925	0.258025	0.339336	0.42243	0.179758	0.354187	0.336791	0.364272	0.361443	0.134771	0.391055	0.446943	0.363848
Cluster_14674	-0.0105734	0.12275	0.172568	0.139618	0.173784	0.188964	0.140505	0.104587	0.11785	0.14415	-0.0119933	0.210084	0.150172	0.134528	0.576854	0.149669	-0.0143607	0.183398	0.220201	0.142468	0.168452	0.192163	0.0836504	0.0665853	-0.0148838	0.207869	0.162168	0.148053	0.138422	0.148828	0.193731	0.200453	-0.0127525	-0.0153251	0.150853	0.588287	0.184513	0.0958845	0.0922715	0.152403	0.176393	0.155416	0.20754	0.184613	0.125957	-0.000231245	0.237732	0.162954	0.191641
Cluster_1474901	-0.0060214	0.0736914	0.0497365	0.0491157	0.143036	0.0920977	0.126671	0.0422499	-0.00596811	0.119118	-0.00683	0.160451	0.0826275	0.134224	0.0807792	0.134629	-0.00817818	0.0848235	0.0740289	0.0665851	0.0828593	0.067482	0.088077	0.0858744	-0.00847607	0.0853313	0.0428573	0.0639591	0.143298	0.0855362	0.108246	0.133404	-0.00726231	-0.00872741	0.061067	0.0547584	0.165502	0.105959	0.106817	0.0623439	0.0644136	0.043539	0.0859217	0.055453	0.0409504	-0.00619094	0.0794398	0.139078	0.0988875
Cluster_148563	-0.00436659	0.0101905	0.0371817	0.0263436	0.0419655	0.0472752	0.00304237	0.014893	-0.00432794	0.0310315	-0.00495296	0.0213452	0.0202006	0.0281771	-0.00680349	0.0324125	-0.00593064	0.0373993	0.0375553	0.0313318	0.0374711	0.0864133	0.0173903	0.121299	-0.00614666	0.0502875	0.0301	0.02706	0.0452713	0.0495471	0.0518929	0.0442357	0.0288954	0.0799978	0.0153236	0.0752174	0.0260523	0.010217	0.0163501	0.0317688	0.0172194	0.0726293	0.0573168	0.0224359	0.0291064	-0.00448954	0.034003	0.0364378	0.0291801
Cluster_1495236	-0.00614717	-0.0246649	-0.00866376	-0.0428324	-0.0452919	-0.0426031	0.00911277	-0.0196514	-0.00609277	-0.0479151	0.367853	0.010958	-0.0438048	-0.0226055	-0.00957779	-0.0227879	0.907725	-0.0211972	-0.0256595	-0.0309707	-0.0144016	-0.0301953	-0.0504781	-0.00766658	-0.00865312	-0.0416161	-0.0301308	-0.0255596	-0.0477866	-0.042854	-0.0407764	-0.00557595	0.552959	0.718756	-0.0291107	-0.0163591	0.00676429	0.0223968	-0.00710537	-0.0425759	-0.0105107	0.0264664	-0.0421521	-0.0195444	-0.0417187	-0.00632026	-0.0454136	-0.00553789	-0.0376809
Cluster_1495914	0.109988	0.381923	0.390261	0.375772	0.403565	0.381317	0.398273	0.344696	0.0839408	0.368422	-0.0371854	0.331332	0.416323	0.39037	0.121838	0.457825	-0.0434281	0.377223	0.373462	0.420446	0.402693	0.314624	0.332713	0.106682	0.0398251	0.461927	0.279196	0.356966	0.386397	0.395455	0.445741	0.326513	-0.0310655	-0.0249482	0.406533	0.0926156	0.273043	0.208536	0.367181	0.32639	0.141148	0.299177	0.437195	0.408923	0.351827	0.0649139	0.395741	0.373245	0.341376
Cluster_1511710	0.104179	0.454414	0.434144	0.38521	0.382275	0.403823	0.406409	0.492074	-0.00926473	0.464249	-0.0363374	0.368995	0.439868	0.458456	0.109487	0.409346	-0.0095037	0.393628	0.414817	0.452713	0.47609	0.461119	0.497415	0.109988	0.032407	0.432699	0.279163	0.474116	0.419472	0.40299	0.429558	0.462828	-0.00443853	0.00130192	0.453119	0.0714912	0.409326	0.305468	0.453895	0.469048	0.125907	0.470888	0.390633	0.420289	0.463439	0.115996	0.432156	0.455371	0.430619
Cluster_152470	-0.00632607	0.0461452	0.0528613	0.0240576	0.0325697	0.06566	0.0150068	0.0148584	-0.00627009	0.0561315	-0.00717559	0.0604245	0.0688498	0.0197814	0.0491462	0.0297669	-0.00859199	0.0439915	0.0271033	0.0898216	0.0343491	0.0392349	0.0452523	0.0809864	-0.00890495	0.0539676	0.0353342	0.0320867	0.0546725	0.0416218	0.0229354	0.122022	-0.00762978	-0.009169	0.0265965	0.0792967	0.0582192	0.0360131	0.0514843	0.0518473	0.0185675	0.0616093	0.0484725	0.0467984	0.0416051	-0.0065042	0.0448778	0.1028	0.0419704
Cluster_152538	0.104223	0.344995	0.345544	0.366725	0.341491	0.344068	0.392606	0.3664	0.00700071	0.324683	-0.0339018	0.384631	0.38751	0.374719	0.101888	0.398477	-0.0405937	0.344088	0.359004	0.391102	0.357101	0.330293	0.339138	0.0364341	0.0291914	0.414204	0.261795	0.340483	0.38433	0.353239	0.371525	0.37203	-0.0360476	-0.0433199	0.428036	0.0968753	0.357036	0.208187	0.33223	0.378296	0.158564	0.341545	0.373115	0.360893	0.354603	0.00249659	0.343176	0.344646	0.312762
Cluster_1528054	-0.00932511	0.114275	0.0626499	0.0355952	0.0836014	0.0911808	0.0805847	0.0662393	-0.00924258	0.110627	-0.0105774	0.121532	0.0582697	0.0787238	0.157458	0.0472711	-0.0126652	0.160161	0.122859	0.134476	0.104506	0.102687	0.0919783	0.328714	-0.0131266	0.0977609	0.0905454	0.0420187	0.0853055	0.126518	0.0710795	0.109869	0.0102268	0.0407479	0.0826153	0.136154	0.113163	0.0297926	0.151058	0.10633	0.0572646	0.101665	0.0771945	0.094797	0.126393	-0.00958767	0.0990122	0.132587	0.0803458
Cluster_1553172	0.0610157	0.351843	0.416596	0.389729	0.320877	0.435038	0.402416	0.472551	0.0174482	0.363347	-0.0309026	0.382368	0.410248	0.383148	0.146527	0.396883	-0.0370025	0.366225	0.358964	0.416709	0.442479	0.365223	0.356142	0.0317563	0.104804	0.389522	0.304064	0.383588	0.405218	0.3529	0.412501	0.40528	-0.0265821	-0.0236267	0.389884	0.142471	0.318216	0.274561	0.379052	0.338836	0.163015	0.39174	0.440229	0.336256	0.454362	0.0133489	0.398554	0.38252	0.40105
Cluster_156817	-0.00441303	0.0539188	0.0246286	0.0311516	0.0273138	0.072386	0.0459189	0.0444679	0.250454	0.0485708	-0.00500564	0.0711864	0.0649755	0.0531087	0.115429	0.0509494	-0.00599372	0.0724056	0.0365849	0.047836	0.0310329	0.0610785	0.0509034	-0.00550381	0.01953	0.0729632	0.0814069	0.0434515	0.0700362	0.0509124	0.0650152	0.0668072	-0.00532249	-0.00639624	0.0375709	0.0875763	0.0557756	-0.00128412	0.0265168	0.0701237	0.0456348	0.0429488	0.0578948	0.0966285	0.0370167	-0.00453729	0.068958	0.0566055	0.0482265
Cluster_1568434	-0.0096124	0.187225	0.0983441	0.179414	0.187789	0.0919645	0.178438	0.164142	-0.00952733	0.20125	-0.0109032	0.150979	0.128904	0.155285	-0.0149769	0.17691	-0.0130554	0.114072	0.206361	0.17694	0.162732	0.164123	0.147134	-0.0119883	0.134579	0.121771	0.17656	0.130619	0.186395	0.147664	0.149347	0.221062	-0.0115934	-0.0139322	0.116879	-0.0255808	0.097998	0.197462	0.152294	0.113778	0.0677757	0.149938	0.132228	0.157058	0.172305	-0.00514153	0.165864	0.182641	0.110395
Cluster_15839	0.0810257	0.410614	0.470074	0.4238	0.445274	0.410419	0.412389	0.448932	0.0897998	0.395847	-0.0398629	0.358941	0.37802	0.418463	0.116302	0.399146	-0.0462538	0.337394	0.472668	0.449375	0.490106	0.394653	0.417956	0.0105421	0.0991323	0.399491	0.287538	0.39347	0.42105	0.356838	0.380322	0.430641	-0.0398351	-0.0429357	0.417951	0.0970619	0.434761	0.215301	0.411603	0.441046	0.134595	0.410217	0.426561	0.484014	0.447505	0.118769	0.429571	0.423216	0.38791
Cluster_1616751	-0.00381157	0.0867893	0.0911875	0.0919795	0.0843441	0.103365	0.0727282	0.09188	-0.00377784	0.0972405	-0.00432342	0.132689	0.0927393	0.083146	-0.00593873	0.053569	-0.00517683	0.0969961	0.07965	0.0814194	0.101512	0.0918685	0.0887085	0.0930563	-0.00536539	0.095075	0.155214	0.102703	0.0794295	0.0892844	0.0886339	0.0939869	-0.00459708	-0.00552449	0.0883879	-0.00449351	0.121224	0.0843563	0.0939016	0.110338	0.15746	0.0776954	0.0973042	0.0860497	0.0750256	-0.0039189	0.071722	0.105223	0.14393
Cluster_1629098	0.0572403	0.3651	0.378052	0.364308	0.38237	0.420493	0.395621	0.36979	-0.00301406	0.346465	-0.0396138	0.382972	0.476995	0.387226	0.127198	0.444997	-0.0457888	0.352203	0.387236	0.447083	0.407057	0.387404	0.376495	0.0408062	0.0473422	0.484091	0.29292	0.350661	0.382448	0.434708	0.448168	0.378563	-0.0336721	-0.0275376	0.341996	0.108867	0.347564	0.270023	0.383148	0.375023	0.146122	0.363973	0.399802	0.405367	0.353368	0.113084	0.372232	0.419927	0.402316
Cluster_1645276	-0.00721008	0.151045	0.195074	0.154612	0.183392	0.168399	0.139429	0.141818	0.147864	0.138931	-0.0081783	0.226033	0.134728	0.143406	0.657016	0.150161	-0.00979263	0.161619	0.197223	0.148154	0.173986	0.14223	0.116582	0.017816	-0.0101493	0.211087	0.203167	0.136463	0.160251	0.162532	0.200568	0.180364	-0.00869596	-0.0104503	0.182259	0.590288	0.205096	0.100522	0.0965847	0.151404	0.0845684	0.151182	0.193329	0.168753	0.142097	-0.00741309	0.193791	0.150995	0.167506
Cluster_16473	0.101613	0.440401	0.449995	0.389166	0.446558	0.439616	0.408609	0.417866	0.0730384	0.471621	-0.0461239	0.412232	0.444308	0.431361	0.128494	0.4179	-0.0289745	0.448821	0.462014	0.478064	0.466401	0.433602	0.420172	0.0895928	0.101835	0.431013	0.323725	0.363971	0.437879	0.398323	0.353487	0.432521	-0.0193476	-0.0178482	0.404063	0.0900074	0.372103	0.281237	0.478526	0.425017	0.151057	0.446993	0.385069	0.536829	0.46155	0.0909356	0.445795	0.404701	0.443488
Cluster_1652087	0.0708325	0.344537	0.370512	0.33182	0.330054	0.339139	0.422496	0.397064	-0.00381817	0.326014	-0.0372811	0.369054	0.399014	0.359664	0.0941009	0.291176	-0.043348	0.312485	0.367385	0.379498	0.360616	0.460101	0.393033	0.0565323	0.0854558	0.3415	0.25444	0.402793	0.376209	0.415943	0.407847	0.399987	-0.0331621	-0.0299067	0.402143	0.0476647	0.366752	0.277934	0.372206	0.386862	0.137983	0.369851	0.367735	0.35532	0.42219	0.0386265	0.393332	0.362351	0.355597
Cluster_170528	-0.00797461	0.158798	0.0606845	0.0499957	0.0685811	0.0676269	0.0591467	0.0610121	0.108132	0.0539109	-0.0090455	0.087459	0.0305649	0.081206	0.0704982	0.0185157	-0.010831	0.179441	0.0949156	0.0886463	0.0541498	0.0946647	0.0428866	0.325818	-0.0112255	0.0808612	0.0857973	0.0230528	0.0355095	0.0420472	0.0571504	0.0806294	-0.00961806	-0.0115584	0.0766484	0.169038	0.0451397	-0.00650085	0.0676518	0.0703358	0.0293956	0.139884	0.0496	0.15799	0.143377	-0.00819915	0.111733	0.112322	0.0760434
Cluster_171616	-0.00491613	0.0508619	0.0474312	-0.0127975	0.0249456	0.0401808	0.0572608	0.0476049	-0.00487262	0.0569189	-0.0055763	0.00757717	-0.000101831	0.0379082	0.00114272	-0.0126437	-0.00667702	0.112892	0.0498262	0.0519653	0.0299238	0.143719	0.0675075	0.528238	-0.00692023	0.0430087	0.0901813	-0.00780895	0.0267977	0.0313111	-0.0101657	0.0931656	-0.00592926	-0.00712543	0.0431589	-0.00525591	0.0401851	-0.0207534	0.0573534	0.102252	-0.00840581	0.097738	0.00165013	0.0634533	0.0643242	-0.00505455	0.0490274	0.0891462	0.0770486
Cluster_172574	-0.00591204	0.170734	0.0654614	0.00289676	0.00938955	0.0644004	0.0406346	0.0544724	-0.00585972	0.0524616	-0.00670596	0.0209215	0.0250532	0.056907	0.00618579	0.014352	-0.00802966	0.146959	0.0509101	0.070704	0.0241071	0.0757351	0.0543919	0.524498	-0.00832214	0.0618014	0.100672	0.00333958	0.0313047	0.0246072	0.0256893	0.0876824	0.0193315	0.0583	0.0478105	-0.00204227	0.0208727	-0.0210937	0.0712428	0.08398	0.00529018	0.139817	0.0328727	0.126651	0.128847	-0.00607851	0.0955795	0.106731	0.0665757
Cluster_176792	0.130261	0.323966	0.440444	0.347957	0.387746	0.404906	0.427176	0.401349	0.101848	0.369132	-0.029278	0.360248	0.406886	0.356422	0.152894	0.328194	-0.00955604	0.374097	0.385269	0.3762	0.437123	0.385703	0.329992	0.044562	0.0147149	0.353251	0.28098	0.40604	0.364126	0.345787	0.375504	0.475645	-0.000324816	0.00601126	0.375617	0.10897	0.404677	0.239711	0.402928	0.442198	0.185899	0.366349	0.38922	0.394925	0.397837	0.098348	0.399446	0.481937	0.393186
Cluster_17973	0.0069764	0.0542495	0.145874	0.122557	0.12376	0.108057	0.0911981	0.0536345	0.084278	0.0964451	-0.0101452	0.135324	0.0885646	0.0686655	0.559995	0.126201	-0.0121478	0.0892222	0.190529	0.104089	0.0895102	0.150726	0.0900334	0.0632898	-0.0125903	0.146334	0.103263	0.0944997	0.0740498	0.122635	0.145268	0.0997927	-0.0107874	-0.0129636	0.137122	0.557127	0.107357	0.00613488	0.0357311	0.122301	0.130158	0.111433	0.099242	0.163222	0.0567465	-0.00919599	0.130602	0.109365	0.128079
Cluster_183211	0.0848665	0.348735	0.391138	0.408782	0.401763	0.407261	0.411399	0.434196	-0.0242536	0.406846	-0.0349146	0.422346	0.371795	0.39171	0.139513	0.391944	-0.0418064	0.386429	0.425709	0.425704	0.348791	0.469546	0.408007	0.130933	0.0967729	0.406891	0.29781	0.387446	0.415565	0.394091	0.415401	0.411533	-0.0311972	-0.0296356	0.348778	0.112088	0.363789	0.26936	0.425414	0.411459	0.160165	0.346038	0.393802	0.434081	0.400847	0.0386355	0.382042	0.39921	0.400592
Cluster_18397	0.114781	0.4594	0.446853	0.394719	0.410054	0.456558	0.411005	0.459089	0.000221908	0.444374	-0.0421329	0.377919	0.396258	0.474171	0.125553	0.410009	-0.0212477	0.447351	0.444895	0.467931	0.453123	0.454912	0.42313	0.125603	0.0592122	0.433058	0.343865	0.408213	0.40382	0.363988	0.418825	0.474898	-0.013689	-0.00624373	0.465846	0.0902819	0.451943	0.252474	0.486999	0.473464	0.1486	0.456198	0.43337	0.498907	0.457412	0.0818336	0.461454	0.460189	0.460192
Cluster_184059	0.143007	0.364638	0.400109	0.39301	0.415133	0.430581	0.424205	0.442087	-0.00850416	0.423261	-0.0349038	0.446282	0.404781	0.423367	0.112778	0.411219	-0.0395921	0.369797	0.456057	0.402261	0.409301	0.400546	0.360826	0.0389542	0.053262	0.430972	0.324559	0.352101	0.385101	0.315165	0.454993	0.414598	-0.0312386	-0.0274391	0.456484	0.0764329	0.428366	0.230878	0.390343	0.437808	0.132091	0.407427	0.420967	0.398776	0.478532	0.0303324	0.350347	0.411541	0.380545
Cluster_184074	0.119795	0.365978	0.423657	0.402107	0.371101	0.42676	0.396563	0.403323	-0.0109765	0.440142	-0.0354578	0.368863	0.318831	0.420225	0.0894222	0.34344	-0.0173569	0.356722	0.392162	0.429856	0.495441	0.428833	0.413159	0.114155	0.1009	0.383373	0.291716	0.420731	0.349429	0.34885	0.399115	0.395488	-0.0122059	-0.00529389	0.355005	0.0738936	0.368548	0.328791	0.453981	0.401381	0.134505	0.415717	0.407282	0.398848	0.413534	0.0117769	0.333385	0.428055	0.384332
Cluster_184123	0.093782	0.345013	0.352535	0.381295	0.362299	0.341589	0.340631	0.345031	7.20658e-05	0.334879	-0.0313748	0.382799	0.414307	0.324942	0.119897	0.362826	-0.035228	0.312408	0.322495	0.373482	0.374153	0.395191	0.426425	0.105092	0.136807	0.348891	0.27231	0.350754	0.378771	0.390421	0.395122	0.366957	-0.0262528	-0.0196672	0.344291	0.0970998	0.30273	0.315416	0.383601	0.393399	0.146709	0.357259	0.395115	0.30861	0.406648	0.0543892	0.33254	0.419388	0.345206
Cluster_18484	0.0719979	0.41844	0.495497	0.320013	0.399915	0.395581	0.402897	0.377807	0.0781551	0.414305	-0.0383136	0.286555	0.419304	0.426332	0.113635	0.395976	-0.0261055	0.360801	0.407217	0.439981	0.409412	0.424695	0.359263	0.0248528	0.00787522	0.400334	0.287151	0.391438	0.409035	0.350753	0.3737	0.424053	-0.015917	-0.0100233	0.374378	0.0810844	0.40791	0.216803	0.384463	0.412014	0.132191	0.364863	0.430626	0.422505	0.466354	0.0765812	0.434798	0.377803	0.354165
Cluster_184885	-0.00551875	0.00656448	0.0710188	0.101077	0.0344109	0.0400777	0.0257935	0.0647693	-0.0054699	0.0756309	-0.00625984	0.00685239	0.0760618	0.0897163	-0.00859864	0.109915	-0.00749548	-0.0198919	0.0092867	0.0767973	0.10084	0.0345132	0.0452033	-0.00688282	-0.00776851	0.0576232	0.0143639	0.0944095	9.87429e-05	0.0682614	0.063941	0.0987771	-0.00665607	-0.00799886	0.0410117	0.0283967	0.0433373	0.103093	0.0731443	0.0910207	-0.00943619	0.0665957	0.0205485	0.0585763	0.0816628	-0.00567414	0.0604204	0.0759589	0.0484171
Cluster_185014	0.162566	0.422253	0.361824	0.363777	0.335535	0.327265	0.353657	0.405664	0.00732385	0.366252	-0.0311124	0.394746	0.399125	0.386787	0.0778777	0.330378	0.00390619	0.316709	0.358786	0.342684	0.389294	0.350749	0.43175	0.0477844	0.136211	0.38208	0.315517	0.361299	0.416517	0.411718	0.398745	0.376095	0.0109553	0.0204939	0.390406	0.0411622	0.393007	0.327418	0.475951	0.405308	0.13452	0.403802	0.359163	0.411965	0.437279	0.0822446	0.309687	0.361612	0.322496
Cluster_185025	0.0762351	0.380597	0.407086	0.37902	0.332572	0.367552	0.391004	0.443894	0.00976201	0.39617	-0.0324125	0.337476	0.403788	0.373021	0.0899363	0.311045	-0.0388105	0.324802	0.368512	0.406856	0.397789	0.399454	0.364739	0.0543686	0.0636301	0.372918	0.280915	0.376606	0.400866	0.414404	0.364958	0.425371	-0.0302278	-0.0307118	0.354082	0.0474502	0.410685	0.234116	0.406623	0.38797	0.144975	0.399731	0.412194	0.359468	0.385042	0.0433317	0.369705	0.403094	0.371475
Cluster_18541	0.161055	0.411629	0.388851	0.328789	0.369931	0.443631	0.351854	0.442758	0.0190176	0.40002	-0.0352315	0.350452	0.365719	0.387446	0.113605	0.347584	0.0335261	0.359013	0.434436	0.425344	0.406304	0.433308	0.395055	0.0815915	0.11678	0.378133	0.289383	0.408269	0.3802	0.338171	0.391764	0.409667	0.0340165	-0.000603096	0.352633	0.108877	0.397162	0.254226	0.410763	0.450356	0.153226	0.449566	0.372064	0.421535	0.448304	0.0632863	0.379556	0.454177	0.383375
Cluster_18762	0.142293	0.40824	0.414849	0.388834	0.438471	0.44253	0.375721	0.424888	0.0225232	0.418682	-0.0357839	0.301778	0.39698	0.407723	0.109826	0.372367	-0.0402348	0.395387	0.363148	0.466761	0.416937	0.404535	0.378051	0.118751	0.0720458	0.403448	0.260765	0.384583	0.366692	0.409002	0.455188	0.397777	-0.0357476	-0.0371603	0.379922	0.0736691	0.400805	0.253865	0.459574	0.446377	0.150479	0.392925	0.455812	0.454367	0.439133	0.0566435	0.41547	0.416689	0.349714
Cluster_189529	-0.00539439	0.0553337	0.00663072	0.0292071	0.0356469	0.0496283	0.0397791	0.0236824	-0.00534664	0.0916866	-0.00611878	0.053937	0.00905431	0.065314	0.0364103	0.0297499	-0.00732658	0.0562979	0.0723196	0.0602343	0.0653823	0.034648	0.0195439	0.0873947	-0.00759345	0.0399496	0.0112806	0.0263133	0.0304703	0.0899461	0.0509063	0.0354697	-0.00650608	-0.00781861	0.014822	0.0367028	0.0860532	0.040953	0.0799551	0.00529303	0.00920391	0.0454607	0.0448883	0.05435	0.064899	-0.00554627	0.0149844	0.0744341	0.0286186
Cluster_190736	-0.00391599	0.0561526	0.0091123	0.0948751	0.0291563	0.122566	0.107729	0.0750711	-0.00388133	0.0709526	-0.00444186	0.0503386	0.121539	0.019809	0.00698307	0.0897335	-0.00531864	0.121044	0.082016	0.0864856	0.0905713	0.0708946	0.00684994	-0.00488391	-0.00551237	0.0989789	0.0426666	0.0836067	0.105993	0.0979444	0.0968374	0.12012	-0.00472301	-0.00567583	0.0259104	-0.00414533	0.0401325	0.0110313	0.066626	0.023635	0.0759676	0.0800658	0.109305	0.0728569	0.0768246	0.0516376	0.0610642	0.0798215	0.0925323
Cluster_190780	0.0848015	0.314882	0.370862	0.415538	0.295641	0.343797	0.385572	0.454724	0.0065162	0.376364	-0.0319195	0.393973	0.370834	0.384875	0.0808923	0.343001	-0.032964	0.310783	0.351484	0.424343	0.346264	0.417562	0.393757	0.117772	0.112392	0.346622	0.361341	0.38071	0.366289	0.318006	0.340229	0.39634	-0.0289597	-0.0226713	0.375297	0.0536931	0.354471	0.342324	0.416232	0.36403	0.156972	0.436006	0.355053	0.346531	0.409048	0.0540251	0.347352	0.405081	0.41259
Cluster_19122	-0.00478506	0.0924149	0.101717	0.0693281	0.118914	0.11949	0.0708438	0.0489994	0.164588	0.0805894	-0.00542764	0.107049	0.0338976	0.0749586	0.582788	0.09204	-0.00649901	0.0859158	0.128872	0.0965363	0.0905599	0.0865561	0.0503017	0.00679536	-0.00673573	0.129321	0.0714923	0.0922592	0.114605	0.103417	0.140383	0.0947901	-0.00577119	-0.00693546	0.101797	0.368444	0.117221	0.0176087	0.0488093	0.0771247	0.143089	0.0760175	0.125281	0.0978055	0.0784017	-0.0049198	0.122245	0.0853778	0.0716234
Cluster_191391	0.110266	0.406181	0.35965	0.390462	0.314088	0.382969	0.387511	0.441258	0.0174012	0.411263	-0.0305419	0.371626	0.382042	0.340028	0.12264	0.357148	-0.0365706	0.32559	0.390378	0.409803	0.388811	0.418948	0.412394	0.0827554	0.046775	0.390619	0.308356	0.374441	0.369407	0.43242	0.39015	0.393811	-0.0277135	-0.0269941	0.346808	0.0841528	0.386079	0.289667	0.431543	0.431891	0.144393	0.368451	0.414809	0.387173	0.423539	0.0290323	0.3535	0.369871	0.433279
Cluster_193145	0.138492	0.416622	0.440098	0.413073	0.423467	0.430607	0.389356	0.474266	0.00641187	0.418254	-0.030112	0.390354	0.393732	0.451389	0.109363	0.346738	-0.0324646	0.306281	0.442512	0.381506	0.456817	0.439879	0.433266	0.066016	0.0512037	0.43999	0.380399	0.350505	0.407162	0.369725	0.387148	0.440955	-0.0235607	-0.0133267	0.432525	0.0756953	0.424488	0.278999	0.45806	0.503875	0.170574	0.438533	0.445395	0.468636	0.449416	0.0686673	0.421827	0.454136	0.394833
Cluster_193714	0.0860627	0.467473	0.445384	0.420118	0.41339	0.455335	0.524408	0.454045	-0.0138666	0.419957	-0.0512126	0.406728	0.411638	0.421032	0.0828884	0.460829	-0.00196442	0.437475	0.492332	0.512938	0.425141	0.496849	0.504934	0.0896141	0.0998371	0.466987	0.321825	0.452923	0.430011	0.45587	0.451671	0.461332	-0.028482	0.0046016	0.438879	0.0375594	0.434843	0.317252	0.475258	0.453573	0.107226	0.451747	0.450608	0.478245	0.46507	0.0603819	0.42759	0.425468	0.437759
Cluster_19416	0.041679	0.402803	0.358097	0.345116	0.321137	0.373358	0.488125	0.392883	0.0436136	0.388461	-0.0538127	0.340512	0.385156	0.387495	0.075058	0.389813	0.0100392	0.376722	0.423684	0.471591	0.399688	0.414107	0.404982	0.0666557	0.0431249	0.373565	0.27667	0.405163	0.410951	0.395104	0.367658	0.340122	0.0120296	-0.0196466	0.369861	0.081933	0.355524	0.208468	0.476653	0.360651	0.114809	0.442138	0.369013	0.495759	0.421476	0.0635025	0.362275	0.401764	0.379701
Cluster_19504	0.0720344	0.49516	0.453151	0.42998	0.356504	0.413058	0.457375	0.48485	-6.92897e-05	0.434141	-0.0382597	0.387349	0.452158	0.462049	0.0843063	0.397289	-0.00989494	0.413163	0.487782	0.513127	0.440585	0.390558	0.49656	0.0420243	0.0677967	0.481065	0.334134	0.431097	0.429021	0.460001	0.418183	0.515948	-0.000649031	0.0101716	0.411477	0.0709559	0.468879	0.328978	0.497316	0.490433	0.0780215	0.456549	0.439562	0.446001	0.44771	0.0542805	0.435615	0.453304	0.491317
Cluster_195632	0.12378	0.482216	0.450879	0.430708	0.461316	0.514037	0.424867	0.500361	0.0184247	0.423648	-0.0384359	0.363735	0.411369	0.467038	0.108295	0.399839	-0.0241735	0.360223	0.483496	0.463378	0.483982	0.485219	0.479113	0.109722	0.0838959	0.426121	0.319053	0.439409	0.426551	0.3939	0.399273	0.481515	-0.0163938	-0.0149755	0.438766	0.0716863	0.424843	0.304163	0.458605	0.475706	0.133529	0.465138	0.501721	0.485148	0.501467	0.112082	0.4591	0.462462	0.422962
Cluster_19632	0.0891373	0.441363	0.393583	0.395231	0.385638	0.42282	0.40661	0.444355	0.0764345	0.407359	-0.0320599	0.410112	0.388476	0.444654	0.140694	0.43826	-0.00897718	0.424018	0.415026	0.474654	0.427348	0.358827	0.45995	0.135908	0.0905489	0.439503	0.393572	0.384822	0.429195	0.424554	0.418556	0.384668	-0.00456733	0.00355305	0.371662	0.0890961	0.474951	0.285019	0.427819	0.362132	0.17739	0.381634	0.457648	0.403491	0.412973	0.0709022	0.39914	0.345356	0.399818
Cluster_19647	0.102212	0.508453	0.462977	0.462476	0.41955	0.447966	0.395454	0.461169	0.0701774	0.441776	-0.0474025	0.352447	0.405202	0.410958	0.0846971	0.42877	-0.0275232	0.441263	0.47609	0.465896	0.51579	0.441606	0.443366	0.095368	0.0509282	0.445433	0.319246	0.422966	0.451607	0.415634	0.388826	0.440872	-0.0197969	-0.0172563	0.417831	0.0791045	0.43404	0.300927	0.497077	0.474443	0.126967	0.46448	0.43788	0.510724	0.496745	0.071535	0.445573	0.512926	0.367585
Cluster_197159	0.0588269	0.385999	0.408868	0.353191	0.431101	0.397146	0.410617	0.394059	0.00854845	0.381323	-0.0327555	0.356626	0.333829	0.466484	0.111465	0.433098	-0.0392211	0.32777	0.414153	0.407372	0.479775	0.404118	0.359399	0.0650011	0.126102	0.449698	0.360948	0.418612	0.398567	0.308446	0.421134	0.395774	-0.0348288	-0.0418551	0.402522	0.141028	0.376099	0.269077	0.434461	0.406722	0.16269	0.372329	0.432664	0.406799	0.441913	0.1002	0.404479	0.418159	0.394311
Cluster_19803	0.141289	0.435685	0.481419	0.428914	0.35439	0.445743	0.424923	0.503586	0.00564615	0.474216	-0.0377874	0.348426	0.398258	0.446854	0.0808115	0.403331	-0.0174309	0.354037	0.408101	0.475322	0.491415	0.478645	0.496106	0.110062	0.0266862	0.419519	0.32204	0.444457	0.403536	0.425344	0.389219	0.414188	-0.00676826	0.000342643	0.444954	0.0795476	0.444847	0.387237	0.539049	0.49538	0.113108	0.529902	0.399178	0.434429	0.501309	0.0538454	0.38814	0.463496	0.425323
Cluster_19963	0.101841	0.512571	0.452964	0.429279	0.450034	0.470073	0.479919	0.564433	0.010905	0.421329	-0.0491261	0.424538	0.412955	0.440941	0.0975853	0.432677	-0.00393702	0.432729	0.487489	0.508123	0.499038	0.466343	0.472856	0.101216	0.10341	0.433214	0.322414	0.451377	0.456065	0.450989	0.447235	0.45056	-0.0311174	-0.0003967	0.45617	0.0541136	0.406072	0.307198	0.571315	0.489805	0.117733	0.520139	0.49537	0.51912	0.532003	0.046613	0.4274	0.463645	0.440216
Cluster_201515	0.0359428	0.390889	0.394444	0.267213	0.361285	0.405397	0.371141	0.380521	0.0206712	0.353899	-0.0302429	0.298004	0.381925	0.335544	0.140856	0.32704	0.00508269	0.334018	0.424101	0.328412	0.381001	0.385671	0.365905	0.0195408	0.0765135	0.325299	0.326661	0.399278	0.36699	0.382731	0.397919	0.41746	0.00793984	0.0161548	0.374141	0.0584688	0.46331	0.317978	0.442078	0.337944	0.150818	0.39325	0.366397	0.3909	0.403605	0.0956408	0.387956	0.310271	0.403057
Cluster_203486	0.117049	0.367482	0.347284	0.422146	0.291353	0.381658	0.371099	0.35886	0.0339435	0.41194	-0.032838	0.426559	0.328207	0.418532	0.109532	0.294678	-0.00399118	0.361615	0.373152	0.367927	0.386798	0.3923	0.387894	0.0961111	0.116485	0.414274	0.234523	0.353617	0.332816	0.425316	0.386315	0.351687	-0.00223817	-0.00318676	0.371439	0.0544341	0.411665	0.269157	0.473061	0.408102	0.119421	0.426846	0.423353	0.388895	0.34112	0.0464638	0.323351	0.434084	0.334826
Cluster_203929	0.0750139	0.41235	0.403415	0.43653	0.348898	0.429628	0.396124	0.446956	0.00628725	0.428566	-0.0342246	0.386239	0.436531	0.433583	0.114788	0.325824	-0.0393335	0.345012	0.415338	0.436664	0.41338	0.466383	0.455352	0.073351	0.00414791	0.464033	0.360313	0.417275	0.410306	0.417881	0.400648	0.423889	-0.030201	-0.0263578	0.447957	0.0928599	0.406765	0.307913	0.469144	0.484903	0.156261	0.452261	0.447212	0.380954	0.426761	0.0171512	0.397576	0.389183	0.448178
Cluster_20410	0.078376	0.445953	0.435383	0.399925	0.393544	0.417158	0.423533	0.433337	0.0503709	0.442132	-0.0536946	0.373755	0.386925	0.435485	0.114542	0.348389	-0.0340724	0.424151	0.42592	0.467888	0.456234	0.510913	0.454424	0.0952399	0.0971261	0.420552	0.314909	0.381509	0.390001	0.328738	0.421512	0.42751	-0.0236244	-0.0231349	0.481044	0.0528452	0.412826	0.300362	0.506819	0.451333	0.10653	0.509512	0.421309	0.48589	0.494706	0.0326762	0.423014	0.433861	0.387339
Cluster_204244	0.0977399	0.42203	0.463753	0.379436	0.384862	0.417002	0.407923	0.434786	0.00524091	0.44332	-0.0349958	0.320598	0.376034	0.475342	0.119797	0.424602	-0.0157976	0.38245	0.540992	0.440935	0.49407	0.393791	0.378066	0.0948069	0.0774724	0.445059	0.341863	0.418739	0.396366	0.348205	0.438884	0.421836	-0.0106806	-0.00735223	0.432095	0.0939864	0.440851	0.303699	0.402436	0.440264	0.140888	0.376562	0.437074	0.437685	0.46917	0.0823064	0.425313	0.400078	0.408222
Cluster_205247	0.0262876	0.361763	0.387132	0.325516	0.3689	0.401099	0.333211	0.339979	0.00194224	0.324496	-0.0310317	0.343	0.330243	0.384687	0.0984681	0.38971	0.00424099	0.324429	0.425515	0.379221	0.418781	0.332516	0.319371	0.0142884	0.0456327	0.372171	0.27243	0.389593	0.353592	0.265611	0.42386	0.368671	0.00346967	0.00569308	0.341759	0.091338	0.426681	0.209615	0.354755	0.377176	0.145617	0.335231	0.364368	0.395623	0.336266	0.0456282	0.392964	0.412363	0.329541
Cluster_20525	0.0430733	0.371271	0.422814	0.384335	0.372651	0.421955	0.42489	0.448924	0.00762212	0.362509	-0.0382314	0.315177	0.366314	0.393625	0.109062	0.380442	-0.0443045	0.376355	0.488802	0.40958	0.408802	0.397828	0.361156	0.126345	0.0813807	0.419063	0.339944	0.407554	0.411877	0.314097	0.401072	0.439432	-0.0346786	-0.0322091	0.408542	0.0833964	0.386632	0.26951	0.382197	0.450164	0.145402	0.384764	0.466171	0.493341	0.39251	0.0822612	0.407571	0.434904	0.352255
Cluster_207457	-0.00605205	-0.0325804	-0.0203817	-0.0421697	-0.0442029	-0.0419439	-0.0374664	-0.0276989	-0.00599849	-0.0471737	0.564727	-0.00250117	-0.0422618	-0.0303821	-0.00942958	-0.0309186	0.486813	-0.0290824	-0.0346138	-0.0395494	-0.0240636	-0.0361323	-0.0489624	-0.00754795	-0.00851922	-0.0399878	-0.0296646	-0.0318168	-0.0468734	-0.0416625	-0.0396577	-0.0182555	0.326655	0.66244	-0.0355193	-0.0161059	-0.00705991	0.00525196	-0.0224109	-0.041917	-0.0103481	0.00658312	-0.0412761	-0.0512799	-0.0463749	-0.00622246	-0.0442103	-0.0442666	-0.0364273
Cluster_20981	0.0731456	0.325744	0.358417	0.38112	0.383986	0.422136	0.318903	0.431294	-0.00216772	0.395952	-0.0340007	0.380825	0.323997	0.427137	0.128659	0.325871	-0.0407122	0.389183	0.365347	0.442158	0.43721	0.414604	0.390421	0.0422785	0.13553	0.342591	0.234236	0.4517	0.39067	0.317041	0.385632	0.374244	-0.0291501	-0.0257504	0.393834	0.133131	0.378844	0.248737	0.448486	0.375522	0.161068	0.410413	0.444478	0.376996	0.413951	0.107686	0.339596	0.401344	0.352262
Cluster_211200	0.126396	0.346544	0.371863	0.398133	0.352996	0.379568	0.371084	0.405372	-0.00304674	0.363753	-0.0349416	0.353978	0.377041	0.364513	0.105536	0.324924	-0.0418387	0.30818	0.40593	0.431436	0.333025	0.426443	0.434602	0.0648928	0.0993616	0.318435	0.319088	0.382448	0.363935	0.439669	0.377449	0.37299	-0.0312128	-0.0296371	0.377045	0.0861723	0.375569	0.285445	0.456317	0.382792	0.164543	0.443863	0.398096	0.390694	0.401148	0.117411	0.366159	0.371602	0.377441
Cluster_21135	0.126799	0.397952	0.404407	0.416908	0.415551	0.410425	0.37136	0.450372	0.00404936	0.473884	-0.0336665	0.425976	0.404134	0.477257	0.114765	0.397728	-0.0363727	0.447312	0.390356	0.468697	0.475316	0.422298	0.42075	0.162052	0.148681	0.478528	0.370864	0.403211	0.456989	0.404658	0.432528	0.463757	-0.0298493	-0.0238431	0.433978	0.0828411	0.439727	0.356727	0.417252	0.413652	0.175736	0.388639	0.439868	0.435625	0.455297	0.0708537	0.341409	0.458248	0.4495
Cluster_211519	-0.010504	0.200697	0.133662	0.106005	0.0614333	0.1108	0.0994557	0.16267	0.0397776	0.13078	-0.0119146	0.0954583	0.0663807	0.0831549	0.204776	0.0481947	-0.0142664	0.16987	0.116266	0.109667	0.0833825	0.134074	0.0903906	0.295081	-0.0147861	0.102685	0.148467	0.086562	0.0871916	0.123696	0.13024	0.186579	0.00472767	0.028736	0.147547	0.130967	0.152303	0.0331226	0.153282	0.10778	0.0382124	0.173904	0.0951527	0.182917	0.166364	-0.0107998	0.10852	0.218587	0.0944711
Cluster_211821	0.0804091	0.436577	0.465667	0.359493	0.374566	0.459861	0.403984	0.49191	0.00702928	0.408613	-0.0468366	0.358627	0.396988	0.405126	0.0959289	0.372625	-0.0280567	0.370714	0.434849	0.459531	0.446024	0.460001	0.432177	0.105689	0.103731	0.396216	0.313877	0.447115	0.440287	0.346558	0.388833	0.421085	-0.0179286	-0.0112191	0.426508	0.0891003	0.396109	0.313151	0.506649	0.451502	0.14281	0.516637	0.393852	0.496833	0.468681	0.0292165	0.403227	0.451428	0.41657
Cluster_212223	0.0975551	0.432534	0.454824	0.417816	0.372955	0.405845	0.434198	0.442314	-0.00569914	0.438523	-0.0469673	0.375758	0.402031	0.459941	0.0947026	0.412902	0.00170922	0.426457	0.465639	0.437956	0.45948	0.450948	0.4283	0.0993333	0.0486612	0.433611	0.295146	0.421023	0.412978	0.400344	0.420898	0.420718	-0.0184857	0.00609963	0.455967	0.0820173	0.379393	0.248227	0.507289	0.450432	0.124589	0.506097	0.397829	0.499651	0.47862	0.0877533	0.419254	0.448525	0.353687
Cluster_212318	-0.0114839	0.0603715	0.102177	0.107498	0.14342	0.12835	0.0714977	0.0532014	0.0700289	0.0802105	-0.0130261	0.134256	0.0917966	0.0938481	0.467451	0.0767208	0.0760289	0.12339	0.162424	0.108109	0.116777	0.130763	0.0300719	0.0220953	-0.0161654	0.124279	0.116618	0.0761494	0.0707429	0.082219	0.133991	0.118673	-0.0138506	0.100741	0.114555	0.498656	0.110469	0.053516	0.0354047	0.0885397	0.0817985	0.100281	0.128879	0.144161	0.0904024	-0.0118073	0.132146	0.0827895	0.131648
Cluster_21452	0.0810376	0.488857	0.442747	0.45712	0.43429	0.408767	0.501511	0.512168	-0.00919465	0.398874	-0.0496787	0.395805	0.405891	0.446775	0.0659598	0.40609	0.0446044	0.400231	0.505406	0.486302	0.442203	0.44596	0.462026	0.0580275	0.0932918	0.421312	0.347045	0.469041	0.457121	0.424951	0.429672	0.489476	0.0136535	0.0101587	0.432898	0.0618126	0.455137	0.322391	0.529215	0.463749	0.110407	0.460104	0.435684	0.501881	0.463258	0.0841685	0.437602	0.450439	0.446267
Cluster_216056	-0.0072365	0.0956525	0.0517016	-0.00618986	0.00714646	0.0603284	0.055387	0.0227194	-0.00717246	0.0322153	-0.00820827	0.0146387	0.0363836	0.0636912	0.174512	0.00185394	-0.00982851	0.0943816	0.0462411	0.0448163	0.00763995	0.0635444	0.0270412	0.35574	-0.0101865	0.0434387	0.0535221	0.022297	-0.00122217	0.00602943	0.0192523	0.098424	-0.00872783	-0.0104886	0.0358921	0.09678	0.0141339	0.0389399	0.0547779	0.0727646	0.0494247	0.0310492	0.0254729	0.0599779	0.0546981	-0.00744026	0.109754	0.115563	0.0622949
Cluster_21617	0.116177	0.386252	0.422222	0.417422	0.37195	0.43769	0.431371	0.438312	-0.00595559	0.362895	-0.0401373	0.408389	0.395599	0.407349	0.117749	0.414677	-0.0275218	0.352907	0.456468	0.409505	0.444447	0.400135	0.386952	0.123525	0.0669824	0.443816	0.326282	0.382465	0.369154	0.358679	0.438775	0.372754	-0.0235058	-0.022121	0.406123	0.103779	0.363409	0.238481	0.409711	0.501493	0.148436	0.404502	0.440966	0.49871	0.384535	0.079232	0.397254	0.436385	0.407016
Cluster_21758	0.0678229	0.388944	0.444721	0.350764	0.393569	0.436081	0.367166	0.418439	0.0825908	0.424612	-0.0509243	0.310947	0.401025	0.499002	0.1036	0.435312	-0.0106944	0.362021	0.428165	0.476227	0.460584	0.410776	0.402653	0.09684	0.103372	0.486838	0.311074	0.424848	0.444353	0.338927	0.395545	0.429211	-0.00628333	-0.0380339	0.431693	0.105406	0.416202	0.274851	0.446729	0.437925	0.115272	0.375104	0.448619	0.465266	0.47906	0.0669018	0.46011	0.402091	0.367567
Cluster_218226	0.0803066	0.450119	0.447449	0.466123	0.448911	0.484239	0.44931	0.451791	0.00139065	0.369157	-0.0374514	0.293348	0.406512	0.389168	0.119272	0.513573	-0.0436237	0.370982	0.500825	0.434013	0.49275	0.404795	0.398914	0.0592122	0.0336265	0.456619	0.324719	0.398905	0.430227	0.381156	0.472634	0.454819	-0.0352586	-0.03504	0.461955	0.1797	0.385619	0.296927	0.369683	0.455277	0.139861	0.373938	0.43557	0.429384	0.422847	0.106958	0.438668	0.482671	0.416852
Cluster_22104	0.0743182	0.418401	0.42987	0.434477	0.411298	0.478355	0.424368	0.485898	0.0330894	0.444537	-0.0453901	0.374853	0.453842	0.394217	0.065272	0.42953	-0.0283394	0.384049	0.44398	0.418362	0.463333	0.461075	0.46044	0.0963022	0.0100836	0.456107	0.362023	0.444776	0.43424	0.419608	0.410808	0.446057	-0.0174858	-0.0135516	0.433729	0.0570994	0.42273	0.353754	0.530228	0.492108	0.125852	0.490566	0.4129	0.453192	0.517299	0.0729387	0.427503	0.454496	0.445456
Cluster_221189	0.123023	0.412018	0.431617	0.393515	0.432335	0.423364	0.389339	0.473191	-0.00214535	0.364511	-0.0355512	0.422908	0.49023	0.455825	0.109941	0.377298	-0.0403881	0.419297	0.4389	0.46428	0.419023	0.454037	0.467073	0.0588439	0.10402	0.453886	0.395373	0.445584	0.423442	0.462637	0.415133	0.448821	-0.0308941	-0.0256782	0.400479	0.0743445	0.43383	0.326802	0.47445	0.485178	0.143159	0.501794	0.401248	0.448047	0.447762	0.0825927	0.43265	0.423425	0.455467
Cluster_221191	0.0156427	0.336871	0.358823	0.358385	0.269792	0.373714	0.353799	0.398776	-0.00527704	0.365024	-0.0315864	0.3289	0.365239	0.389123	0.121412	0.349828	-0.0342924	0.338562	0.348385	0.346114	0.379911	0.412282	0.404477	0.108054	0.0340088	0.360868	0.256413	0.310072	0.399137	0.336669	0.37898	0.417767	-0.0335857	-0.0366481	0.382217	0.0664034	0.391884	0.287521	0.427269	0.354032	0.17651	0.376533	0.384649	0.389194	0.402632	0.078158	0.35536	0.368802	0.364732
Cluster_223421	-0.00969728	0.0914584	0.116847	0.131591	0.139161	0.122713	0.0941787	0.0995576	0.100343	0.100014	-0.0109995	0.124421	0.0811422	0.0796152	0.566817	0.0917363	-0.0131707	0.116809	0.160165	0.12252	0.127382	0.110844	0.0820861	0.0607386	-0.0136505	0.137797	0.118545	0.0682921	0.109169	0.0818112	0.124577	0.160165	-0.0116957	-0.0140552	0.109594	0.584405	0.130397	0.0847797	0.0247259	0.102272	0.130561	0.117985	0.123933	0.177192	0.0863512	-0.00997033	0.153518	0.0985737	0.163371
Cluster_224216	-0.00668617	0.0567611	0.022821	0.0176876	0.0251312	0.0455972	0.0588528	0.0289942	-0.006627	0.0558723	-0.00758404	0.0922923	0.0436386	0.0482459	-0.00365285	0.0254571	-0.00908107	0.124635	0.0713671	0.0339015	0.0426946	0.0836873	0.0566647	0.183376	-0.00941185	0.0641682	0.0118801	0.0228402	0.0451969	0.0753303	0.0245099	0.0503026	-0.00806409	-0.00969093	0.0131917	0.0333759	0.0547113	0.0167472	0.102785	0.0478491	0.00412629	0.0806848	0.0650928	0.0302114	0.104281	-0.00687444	0.0589585	0.100556	0.0125498
Cluster_23636	0.109982	0.330639	0.370754	0.398416	0.415096	0.413183	0.338645	0.410054	0.128772	0.334479	-0.0323874	0.395298	0.337425	0.371413	0.137389	0.429371	-0.00327836	0.346259	0.396947	0.39355	0.371136	0.337517	0.388228	0.0248809	0.0802996	0.320933	0.252187	0.343354	0.338391	0.338302	0.343889	0.378408	0.000492472	0.00403005	0.375744	0.0961653	0.388798	0.203989	0.355412	0.387971	0.149984	0.328421	0.384997	0.4546	0.367127	0.0510193	0.395195	0.354255	0.334094
Cluster_23758	0.0779812	0.37315	0.454841	0.416168	0.359479	0.405381	0.35347	0.445286	0.0331634	0.398169	-0.0345453	0.369265	0.428578	0.397217	0.126652	0.38487	-0.0366602	0.366504	0.385976	0.443737	0.432611	0.438175	0.404855	0.146226	0.035075	0.477497	0.332166	0.402542	0.41531	0.415168	0.415297	0.462477	-0.0290325	-0.0197362	0.394324	0.112886	0.38171	0.323967	0.388228	0.419678	0.181534	0.362724	0.433217	0.352214	0.367999	0.0423802	0.401385	0.436571	0.440854
Cluster_238002	0.0576307	0.383311	0.431051	0.406354	0.412943	0.464642	0.407408	0.351279	0.0825476	0.330988	-0.0379582	0.397504	0.405613	0.387486	0.107332	0.372341	-0.0408403	0.313417	0.408774	0.443075	0.398702	0.395251	0.353593	0.0956752	0.0650162	0.402348	0.322021	0.387303	0.372415	0.381431	0.421088	0.366228	-0.0350717	-0.0302861	0.439919	0.093477	0.348852	0.284548	0.414771	0.402668	0.16563	0.340821	0.404479	0.44375	0.436775	0.0782162	0.35966	0.40408	0.351599
Cluster_23817	0.135613	0.403929	0.439886	0.400264	0.311092	0.407149	0.421094	0.450601	0.0898236	0.325831	-0.0321062	0.379992	0.421642	0.333982	0.0932863	0.363167	-0.0384436	0.345644	0.39329	0.411718	0.359985	0.376813	0.416653	0.115883	0.0759303	0.405023	0.367044	0.32631	0.382924	0.355613	0.374388	0.420555	-0.0271543	-0.0233767	0.398936	0.0938739	0.337394	0.257791	0.370847	0.437791	0.141958	0.325025	0.373837	0.414107	0.430623	0.0305014	0.392071	0.399268	0.430237
Cluster_2383	0.0906875	0.454423	0.481188	0.458313	0.435985	0.44858	0.486345	0.496293	0.0559085	0.361231	-0.0531416	0.386401	0.451364	0.432717	0.124183	0.428993	-0.0369441	0.445789	0.495218	0.48012	0.461513	0.468146	0.466191	0.11769	0.0738338	0.412849	0.278153	0.46396	0.417491	0.378615	0.439387	0.401531	-0.0273289	-0.0238253	0.458225	0.115849	0.400026	0.281805	0.471701	0.447558	0.121976	0.442678	0.43473	0.498216	0.456916	0.049887	0.467462	0.414212	0.412818
Cluster_23880	0.101073	0.440571	0.471328	0.452688	0.376749	0.418748	0.461857	0.461214	0.014686	0.520256	-0.0469502	0.334011	0.414817	0.42176	0.0956818	0.410914	0.00424475	0.421653	0.515143	0.504905	0.459854	0.529487	0.437608	0.107506	0.0953644	0.432245	0.321924	0.448799	0.438778	0.388208	0.41043	0.431833	0.0112576	-0.0238908	0.425376	0.0703553	0.441352	0.335138	0.53161	0.479152	0.122177	0.507402	0.434593	0.525243	0.543978	0.0969564	0.468457	0.47949	0.413944
Cluster_238824	0.0317735	0.332603	0.301266	0.35892	0.40358	0.393122	0.344886	0.373967	-0.00930634	0.322428	-0.0370771	0.446999	0.364738	0.379814	0.110709	0.375278	-0.0166089	0.327987	0.398578	0.398309	0.39879	0.339634	0.346116	0.0878824	0.146089	0.364528	0.269518	0.375884	0.371194	0.308435	0.400908	0.302793	-0.00645284	-0.0015697	0.366479	0.0721572	0.35593	0.163718	0.359868	0.3408	0.150306	0.356583	0.362875	0.417447	0.377405	0.0940963	0.336026	0.418657	0.336453
Cluster_24153	0.0967129	0.386223	0.487199	0.387058	0.416273	0.375145	0.363817	0.417704	-0.00901795	0.338125	-0.0408747	0.333438	0.438182	0.414682	0.0944578	0.358972	-0.0316072	0.354024	0.392856	0.469724	0.409361	0.41614	0.418585	0.114706	0.0493406	0.373689	0.277169	0.508489	0.387412	0.388538	0.401499	0.398633	-0.0204279	-0.0140024	0.38766	0.0752872	0.391423	0.228847	0.474578	0.448314	0.131105	0.380291	0.430826	0.470682	0.422063	0.0661263	0.386858	0.359992	0.419982
Cluster_24629	-0.012195	0.0930592	0.114214	0.132675	0.134309	0.0981118	0.101543	0.0734381	0.0905002	0.10607	-0.0138326	0.125439	0.067074	0.0844965	0.469233	0.0731723	-0.016563	0.120445	0.184873	0.119588	0.102749	0.138935	0.0557186	0.0292647	-0.0171663	0.150735	0.0949699	0.0629476	0.0910142	0.0828392	0.145709	0.0973372	-0.0147082	-0.0176754	0.101829	0.487841	0.111957	0.0406165	0.0347084	0.068127	0.0939499	0.113663	0.121188	0.150616	0.12826	-0.0125383	0.11869	0.103688	0.0943141
Cluster_24826	0.113599	0.498469	0.467149	0.454353	0.46673	0.478425	0.491179	0.509649	0.0694687	0.460382	-0.0466857	0.426978	0.444615	0.461443	0.104388	0.453448	-0.0282652	0.429626	0.454253	0.48744	0.482565	0.46959	0.463405	0.101933	0.0524814	0.424088	0.304646	0.446433	0.444569	0.401856	0.458445	0.461225	-0.018682	-0.0139443	0.52099	0.097487	0.46806	0.33328	0.518122	0.498368	0.145187	0.467064	0.48176	0.494389	0.518073	0.0863621	0.440953	0.475282	0.44428
Cluster_25217	0.10415	0.347291	0.339538	0.35289	0.347373	0.36776	0.347503	0.35758	-0.0179977	0.339022	-0.0312125	0.37659	0.383676	0.387437	0.0981511	0.316784	-0.0373735	0.325743	0.332907	0.340052	0.340343	0.368839	0.345991	0.0756988	0.0695135	0.382726	0.281373	0.422045	0.325762	0.392492	0.413603	0.360748	-0.0257272	-0.0210297	0.376943	0.0559868	0.333113	0.262011	0.455835	0.33896	0.180557	0.36772	0.367401	0.351584	0.385923	-0.0134081	0.286511	0.426132	0.351461
Cluster_25229	-0.00984046	0.120099	0.150345	0.105967	0.166921	0.0827917	0.105331	0.10418	0.060461	0.0805678	-0.0111619	0.160511	0.129672	0.124657	0.479736	0.100441	-0.0133652	0.06016	0.184378	0.135746	0.151145	0.132872	0.0877823	0.0503481	-0.013852	0.169852	0.144853	0.122311	0.0908378	0.0997618	0.111334	0.128017	-0.0118684	-0.0142628	0.121509	0.374269	0.121187	0.0843364	0.0784587	0.149439	0.131849	0.107037	0.12918	0.127717	0.0903286	0.135727	0.164117	0.101003	0.12233
Cluster_2524	0.164666	0.351402	0.295541	0.382779	0.337524	0.369426	0.301455	0.42358	0.0357856	0.370872	-0.0306069	0.324614	0.355077	0.350962	0.15887	0.289207	-0.00607406	0.356995	0.359005	0.376664	0.387253	0.447048	0.371048	0.129685	0.0299623	0.390501	0.26254	0.373934	0.356668	0.315598	0.3311	0.399152	0.00380213	0.0114642	0.327963	0.104412	0.347344	0.273438	0.402926	0.413467	0.132709	0.420337	0.442426	0.379732	0.3991	0.0697265	0.376609	0.391768	0.368017
Cluster_25456	-0.00925157	0.0919948	0.149081	0.148136	0.114416	0.122738	0.0958641	0.0682059	0.135027	0.14658	-0.0104939	0.168209	0.0874073	0.121295	0.440744	0.0859431	-0.0125654	0.104365	0.206268	0.0981184	0.129897	0.157355	0.0882905	0.0523022	-0.013023	0.171641	0.162233	0.0679612	0.129111	0.127514	0.126078	0.133892	-0.0111582	-0.0134092	0.108658	0.58083	0.159589	0.114534	0.0561132	0.104317	0.11242	0.147874	0.121922	0.157012	0.116638	-0.00951207	0.158371	0.125489	0.157778
Cluster_26623	0.057184	0.445967	0.46412	0.402429	0.395449	0.446722	0.401684	0.453965	0.0235055	0.414055	-0.0410608	0.36945	0.379907	0.450846	0.0945119	0.389253	-0.046663	0.410103	0.413058	0.465365	0.479559	0.461612	0.427063	0.108064	0.0531097	0.444938	0.309649	0.428945	0.466229	0.395238	0.441843	0.486839	-0.0367327	-0.0323292	0.411593	0.0970672	0.439392	0.323181	0.524274	0.475286	0.11289	0.447035	0.405917	0.471992	0.490402	0.0754142	0.40861	0.499823	0.43485
Cluster_26924	0.0996821	0.457585	0.403499	0.372795	0.347256	0.369915	0.426006	0.43171	0.0504696	0.408599	-0.0347045	0.411969	0.343218	0.364705	0.128032	0.337112	0.036349	0.400521	0.349377	0.42053	0.415884	0.436557	0.409568	0.163807	0.0684078	0.362799	0.36054	0.348385	0.381949	0.38479	0.377943	0.422521	-0.000720589	0.0415814	0.397949	0.119648	0.356905	0.312624	0.466264	0.378797	0.144535	0.429871	0.373821	0.442835	0.459514	0.0673343	0.384456	0.45085	0.392475
Cluster_269427	0.100825	0.44406	0.432525	0.434238	0.404762	0.423203	0.420535	0.505692	0.0122727	0.42926	-0.0359738	0.432357	0.423165	0.47095	0.126273	0.36912	-0.0138941	0.384165	0.436021	0.437741	0.424891	0.419038	0.472726	0.0462389	0.047721	0.457286	0.298447	0.425574	0.40783	0.406025	0.404909	0.436583	-0.00465894	0.00211489	0.430655	0.0597418	0.41117	0.297488	0.474084	0.434346	0.149471	0.430737	0.46046	0.385469	0.417501	0.0442223	0.41265	0.488867	0.412598
Cluster_27143	0.0439291	0.41248	0.401567	0.393877	0.409448	0.442771	0.367928	0.399924	0.00156594	0.367771	-0.033979	0.370252	0.359596	0.379036	0.130011	0.366134	-0.0398486	0.370123	0.460659	0.42893	0.430937	0.332032	0.344529	0.113982	0.0912939	0.447969	0.304646	0.31694	0.344818	0.336018	0.408454	0.412186	-0.029916	-0.0268349	0.430366	0.165527	0.448508	0.293905	0.340397	0.435051	0.147205	0.321146	0.451037	0.427082	0.436704	0.0681442	0.412602	0.467838	0.367197
Cluster_275686	0.0823253	0.377042	0.350058	0.390896	0.438017	0.424882	0.407914	0.404389	0.00601843	0.3553	-0.0439975	0.412141	0.445541	0.390729	0.121911	0.446831	-0.00687958	0.398821	0.425713	0.412698	0.445557	0.396988	0.38905	0.118617	0.0869646	0.436543	0.355038	0.445418	0.41995	0.351998	0.462338	0.389827	-0.00171466	-0.0343823	0.467778	0.135672	0.429414	0.258959	0.4682	0.448903	0.159505	0.389718	0.457963	0.485522	0.469123	0.0912775	0.36971	0.394949	0.429591
Cluster_27624	0.0290861	0.357786	0.389761	0.333729	0.34728	0.38724	0.345526	0.424117	0.0115065	0.362014	-0.0292741	0.348445	0.332109	0.332224	0.0651029	0.241026	0.00487996	0.37105	0.359134	0.402388	0.413103	0.414731	0.365421	0.127826	-0.00177368	0.390139	0.315782	0.355449	0.369273	0.279275	0.337359	0.426499	0.00980312	0.0209476	0.358041	0.062145	0.395432	0.28918	0.3774	0.468776	0.121961	0.361815	0.362544	0.409939	0.426355	0.0286415	0.351644	0.365109	0.426754
Cluster_27811	0.0182217	0.364519	0.393773	0.320624	0.340665	0.4222	0.355287	0.378867	-0.0124084	0.297827	-0.0349278	0.405564	0.3629	0.362806	0.0841052	0.274498	-0.0145406	0.293206	0.410902	0.377608	0.382071	0.411665	0.389173	0.123894	0.0859753	0.354541	0.321623	0.389324	0.329973	0.349787	0.392462	0.321089	-0.00144233	0.00874511	0.369731	0.040436	0.363975	0.254643	0.42782	0.396135	0.144457	0.418975	0.356727	0.456059	0.410411	0.115758	0.29959	0.413568	0.358557
Cluster_2802	0.102949	0.369811	0.359001	0.36627	0.366373	0.463242	0.367014	0.414022	0.0197138	0.38182	-0.0321689	0.373998	0.380107	0.342393	0.134649	0.35153	-0.0385188	0.350757	0.369657	0.40284	0.412352	0.441198	0.401886	0.125284	0.00603223	0.416063	0.347772	0.349157	0.366107	0.336028	0.374332	0.427541	-0.0285344	-0.0267758	0.340733	0.116201	0.389258	0.269	0.368598	0.430134	0.153696	0.38554	0.407539	0.389098	0.439199	0.0546929	0.411852	0.367858	0.408911
Cluster_280708	0.124982	0.365483	0.455384	0.376477	0.395097	0.387419	0.355958	0.457109	0.011067	0.434995	-0.0310237	0.404555	0.401825	0.421	0.13515	0.365415	-0.00452549	0.389727	0.402156	0.42092	0.424616	0.44298	0.440799	0.0837736	0.057502	0.432828	0.260452	0.43482	0.427635	0.445584	0.398212	0.442743	0.00485298	0.0119429	0.372554	0.101299	0.436469	0.278378	0.401471	0.475394	0.146071	0.427081	0.476407	0.413398	0.39178	0.0199889	0.383814	0.442767	0.447187
Cluster_28203	0.0988658	0.345744	0.348616	0.418007	0.407278	0.366656	0.307185	0.426124	0.0150024	0.348345	-0.0367023	0.341344	0.346967	0.357938	0.127814	0.3483	-0.0415825	0.361935	0.404211	0.366483	0.394988	0.375756	0.302091	0.101308	0.0302467	0.387359	0.308224	0.304048	0.331124	0.27953	0.375385	0.336665	-0.0335651	-0.030612	0.337538	0.144029	0.368646	0.203505	0.366383	0.433637	0.126362	0.399171	0.368602	0.426521	0.416239	0.0325937	0.34622	0.376435	0.339713
Cluster_28210	0.0693621	0.476873	0.450362	0.384714	0.372265	0.436177	0.41736	0.469613	-0.00369045	0.484672	-0.0437636	0.349578	0.349828	0.467678	0.0957847	0.353357	-0.0209453	0.392286	0.480387	0.480501	0.467149	0.459387	0.496859	0.0954118	0.0809461	0.460141	0.317112	0.455537	0.437376	0.395054	0.394256	0.451088	-0.0161992	-0.0165916	0.418707	0.0959818	0.397382	0.35602	0.559628	0.481663	0.0962679	0.449042	0.448912	0.447825	0.528677	0.0872769	0.394046	0.460585	0.404975
Cluster_28420	0.0737454	0.475725	0.52883	0.438173	0.459921	0.445987	0.481047	0.494715	0.0437655	0.464969	-0.0578868	0.373821	0.430385	0.478759	0.110116	0.458652	-0.0186882	0.412456	0.52605	0.530617	0.483646	0.483962	0.474585	0.0853254	0.0855196	0.490286	0.337956	0.491262	0.425589	0.410497	0.432353	0.462383	-0.0120644	-0.0329484	0.511975	0.136361	0.44935	0.285542	0.506913	0.494762	0.127291	0.497123	0.45466	0.517023	0.529489	0.0759696	0.440771	0.439353	0.435345
Cluster_28430	0.0794358	0.363934	0.353048	0.35541	0.362271	0.363523	0.394852	0.341495	-0.00576867	0.380435	-0.0329087	0.335409	0.459316	0.393516	0.120743	0.370659	-0.0383489	0.361196	0.37448	0.398869	0.357906	0.409979	0.386997	0.0404333	0.131667	0.409426	0.26556	0.383416	0.429002	0.37723	0.415396	0.449912	-0.0274868	-0.0219753	0.392201	0.086866	0.365103	0.291428	0.387425	0.377536	0.138434	0.324417	0.413282	0.398871	0.356832	0.136299	0.357064	0.363808	0.391305
Cluster_28515	0.0739926	0.450577	0.382362	0.431251	0.433033	0.525303	0.359852	0.487254	0.0063253	0.409125	-0.0370144	0.394649	0.434893	0.427438	0.125988	0.38733	-0.0443207	0.367442	0.448681	0.436055	0.414302	0.481102	0.418013	0.132076	0.0269924	0.437892	0.334248	0.475089	0.483681	0.357796	0.445248	0.386781	-0.0327039	-0.0304843	0.423437	0.094275	0.416972	0.241151	0.492595	0.425522	0.160288	0.456564	0.456051	0.430101	0.477674	0.0483351	0.465344	0.413778	0.404487
Cluster_28568	0.0677912	0.350967	0.426712	0.33414	0.404905	0.392624	0.365237	0.376553	0.064419	0.340122	-0.0354473	0.39378	0.416753	0.429248	0.138564	0.369646	-0.0416506	0.406331	0.439106	0.392005	0.388334	0.381743	0.373164	0.146651	0.151705	0.374952	0.296072	0.394572	0.401552	0.328284	0.41439	0.434448	-0.0309831	-0.0275088	0.42909	0.10276	0.406805	0.195749	0.42214	0.432294	0.147275	0.413883	0.419107	0.435947	0.396659	0.00738419	0.368561	0.438426	0.370432
Cluster_28619	0.0603229	0.383164	0.410606	0.386627	0.360974	0.394213	0.460688	0.437855	0.014868	0.364914	-0.0365842	0.353659	0.459469	0.394226	0.136123	0.416583	-0.0438056	0.365256	0.428412	0.428017	0.442255	0.395939	0.419061	0.139263	0.0596465	0.460518	0.341781	0.378841	0.38663	0.421038	0.371585	0.435028	-0.0332892	-0.0325694	0.401732	0.111446	0.405547	0.24198	0.449918	0.441652	0.166635	0.442511	0.376728	0.446741	0.438306	0.0796661	0.38476	0.41575	0.374271
Cluster_288685	0.165114	0.326216	0.375758	0.335904	0.317024	0.377829	0.359238	0.367088	0.00240049	0.346882	0.0330532	0.325279	0.393275	0.359982	0.109476	0.289036	-0.0356419	0.325472	0.376624	0.358744	0.366144	0.409275	0.331113	0.125496	0.00291563	0.408568	0.258746	0.378724	0.365574	0.353819	0.365821	0.376594	-0.0284956	0.0309619	0.360973	0.0843214	0.292836	0.266211	0.376565	0.43447	0.129353	0.366069	0.361194	0.373315	0.33985	0.0468718	0.434018	0.387094	0.365233
Cluster_2887	0.114432	0.432105	0.454986	0.461332	0.448717	0.459072	0.435212	0.453892	-0.00218079	0.395911	-0.046951	0.36987	0.442897	0.500463	0.141951	0.481008	-0.0283305	0.471606	0.518588	0.497746	0.479077	0.512001	0.487363	0.0533666	0.0641799	0.462865	0.359062	0.494569	0.463464	0.403848	0.421617	0.460323	-0.0194131	-0.0151458	0.507503	0.104745	0.47154	0.350258	0.539724	0.423851	0.131772	0.492802	0.461484	0.513254	0.495387	0.0823822	0.413899	0.439854	0.405271
Cluster_294082	0.118801	0.443525	0.46062	0.396896	0.481518	0.49724	0.421101	0.470294	0.0161999	0.422166	-0.0405263	0.423506	0.50904	0.423766	0.103487	0.429317	-0.0233705	0.412205	0.433502	0.464285	0.474663	0.458862	0.439707	0.0952844	0.0515799	0.425631	0.307746	0.402947	0.462593	0.405791	0.432641	0.445404	-0.0128223	-0.0075253	0.445906	0.0450325	0.37701	0.323617	0.473425	0.486696	0.138332	0.452978	0.460282	0.504505	0.4494	0.118956	0.387735	0.472836	0.391291
Cluster_2948	0.0642801	0.358308	0.361904	0.358212	0.356703	0.383355	0.356755	0.386438	0.0194257	0.423043	-0.033139	0.372017	0.351727	0.403262	0.137298	0.342182	-0.0119541	0.40213	0.463448	0.346957	0.423063	0.440449	0.37833	0.071576	0.0879332	0.394523	0.318276	0.353185	0.410708	0.337929	0.35364	0.408457	-0.001562	0.00532195	0.339826	0.130996	0.365884	0.24033	0.409415	0.409063	0.134984	0.407617	0.393227	0.363539	0.351595	0.0772515	0.334879	0.424904	0.299713
Cluster_29581	-0.0116068	0.181431	0.0476458	0.0432534	0.0755717	0.10866	0.0863461	0.0937905	0.0833852	0.113976	-0.0131654	0.0743758	0.0447474	0.0944084	0.0779103	0.031344	-0.0157642	0.180418	0.106165	0.144773	0.0982471	0.152873	0.109984	0.2209	-0.0163384	0.0758728	0.0551744	0.0695298	0.13082	0.139604	0.066638	0.141138	-0.0139988	-0.0168229	0.0683262	0.0611896	0.118947	0.0297933	0.153444	0.136369	-0.0198458	0.188996	0.115647	0.151265	0.186167	-0.00234967	0.130521	0.174887	0.0649048
Cluster_29657	0.122908	0.493726	0.422464	0.360335	0.412108	0.477954	0.411481	0.482976	-0.0192482	0.415014	-0.0444945	0.403498	0.390014	0.395387	0.0592066	0.359319	-0.0221787	0.373644	0.433367	0.428519	0.413274	0.465109	0.448732	0.0902353	0.10677	0.392262	0.363024	0.466967	0.400389	0.411406	0.389052	0.453368	-0.012434	-0.00546263	0.375321	0.0481499	0.441535	0.305372	0.563962	0.526335	0.0900181	0.543725	0.434722	0.449785	0.526642	0.0360383	0.410917	0.458613	0.37572
Cluster_29723	0.0444679	0.4062	0.329713	0.406299	0.364104	0.43195	0.41923	0.447694	0.00469706	0.362805	-0.0352326	0.328586	0.365505	0.44336	0.118615	0.383487	-0.00669925	0.385937	0.435856	0.427445	0.352401	0.384363	0.380174	0.16387	0.126468	0.384778	0.28049	0.406539	0.419788	0.412278	0.453	0.431735	0.00379275	0.0113258	0.408513	0.0644156	0.445901	0.280736	0.419581	0.398017	0.145018	0.432583	0.446891	0.406061	0.442501	0.0843816	0.336108	0.387592	0.392512
Cluster_29947	-0.00729874	0.0489513	0.0695142	0.0496503	0.0819668	0.0617488	0.0552363	0.045993	0.149144	0.0621319	-0.00827887	0.08902	0.0286732	0.0392712	0.519356	0.0661258	-0.00991305	0.0839263	0.135508	0.0698481	0.0627576	0.0804347	0.0239227	0.0880351	-0.0102741	0.102556	0.0678573	0.0591376	0.053908	0.0740037	0.0947519	0.0801831	-0.0088029	-0.0105788	0.0688788	0.455638	0.0876227	0.0269231	0.00460799	0.0559672	0.174516	0.0780918	0.0829999	0.0985571	0.0427195	-0.00750425	0.126837	0.0853103	0.0888232
Cluster_30434	0.068688	0.367436	0.488537	0.425815	0.40086	0.467314	0.436384	0.424742	-0.00139477	0.453323	-0.0373855	0.389758	0.369918	0.417068	0.128534	0.424117	-0.0131869	0.419847	0.447414	0.463784	0.483368	0.460184	0.400097	0.129739	0.102615	0.426762	0.388112	0.444349	0.399885	0.359691	0.45129	0.433008	-0.00293081	0.0049104	0.45256	0.117623	0.396073	0.290536	0.414507	0.411783	0.154026	0.392023	0.419333	0.477892	0.462832	0.0337298	0.387284	0.452723	0.375658
Cluster_305460	0.118884	0.411428	0.343358	0.341675	0.431001	0.435004	0.40181	0.400389	-0.00654954	0.365484	-0.0338436	0.30653	0.392426	0.379433	0.102922	0.406372	-0.0395403	0.363039	0.417781	0.44219	0.40523	0.38343	0.386143	0.089634	0.0455061	0.377918	0.282685	0.377209	0.420919	0.386893	0.384068	0.436341	-0.0294595	-0.0257184	0.368426	0.0606356	0.379105	0.332277	0.390821	0.423548	0.136627	0.381334	0.455373	0.363129	0.386066	0.114109	0.408786	0.422302	0.386955
Cluster_30713	0.123842	0.316616	0.335002	0.332306	0.368011	0.367435	0.337938	0.396665	0.0606625	0.358048	-0.0372912	0.360415	0.355165	0.389425	0.109737	0.406756	-0.0154894	0.400667	0.384409	0.40247	0.383045	0.370297	0.375371	0.120087	0.0831722	0.371823	0.284458	0.354736	0.352265	0.381147	0.370142	0.436389	-0.00722658	0.00364234	0.373077	0.0951127	0.357814	0.259863	0.422597	0.356892	0.148772	0.423471	0.400023	0.387614	0.363824	0.0091569	0.352699	0.346533	0.342289
Cluster_30727	0.140266	0.362353	0.378982	0.40538	0.421054	0.407236	0.398293	0.417711	0.000622976	0.376745	-0.0307848	0.400632	0.425046	0.398278	0.119882	0.456049	-0.0368615	0.369135	0.422163	0.376563	0.436358	0.35102	0.368076	0.0398032	0.154936	0.440494	0.316849	0.423849	0.456261	0.303185	0.427643	0.386826	-0.0295386	-0.0312638	0.453585	0.0913961	0.436171	0.247068	0.403576	0.344432	0.123063	0.345585	0.448315	0.389537	0.393632	0.101126	0.367973	0.381358	0.28845
Cluster_30792	-0.0100911	0.143693	0.119121	0.11161	0.0977496	0.0912319	0.0793648	0.0840254	0.0592276	0.0881816	-0.0114462	0.126102	0.111048	0.0594334	0.455504	0.0948798	-0.0137056	0.100265	0.115853	0.104872	0.0869311	0.137306	0.0597592	0.0703487	-0.0142048	0.175431	0.124621	0.156988	0.0733575	0.131612	0.194411	0.100159	-0.0121707	-0.014626	0.160971	0.455487	0.118132	0.0667042	0.0656667	0.0787478	0.104006	0.135432	0.130604	0.119532	0.0972844	-0.0103752	0.115069	0.0980313	0.136699
Cluster_30837	-0.0140704	0.142667	0.120851	0.149578	0.150974	0.150137	0.104167	0.134601	0.0877071	0.138015	-0.0159599	0.173997	0.102171	0.123622	0.423045	0.103522	-0.0191103	0.130038	0.197707	0.141909	0.188429	0.186049	0.109488	0.12024	-0.00701625	0.153696	0.153508	0.111082	0.131811	0.120679	0.181844	0.18561	-0.00242694	0.0163568	0.164795	0.439244	0.164274	0.0671305	0.0845	0.117825	0.118247	0.157591	0.20075	0.212463	0.144114	-0.0144666	0.16209	0.127714	0.160494
Cluster_310422	0.154964	0.399454	0.396391	0.401195	0.375183	0.433239	0.379193	0.454686	0.0040841	0.351394	-0.0342698	0.385219	0.394082	0.431124	0.115238	0.37332	-0.0119723	0.334218	0.417994	0.393056	0.433161	0.420136	0.464033	0.0507846	0.0534175	0.414006	0.349147	0.399237	0.406075	0.345806	0.383005	0.422997	-0.00414135	-0.00140583	0.414054	0.07404	0.434255	0.343741	0.428281	0.438765	0.156931	0.423298	0.386112	0.434472	0.453198	0.130937	0.360686	0.402367	0.368788
Cluster_31481	0.0913204	0.396348	0.475931	0.396826	0.37428	0.454267	0.430925	0.447492	-0.00561102	0.448973	-0.0441021	0.421498	0.420724	0.427197	0.105905	0.423478	-0.021928	0.4162	0.499787	0.446557	0.461951	0.415814	0.392082	0.110367	0.102225	0.428472	0.342478	0.425987	0.416973	0.328502	0.381913	0.477831	-0.0149585	-0.0105423	0.484843	0.105191	0.407655	0.257345	0.450671	0.467741	0.141935	0.416732	0.405226	0.533386	0.464103	0.0886304	0.411043	0.462094	0.40137
Cluster_31494	-0.0174167	0.283983	0.272937	0.196341	0.245039	0.269889	0.295354	0.297663	-0.00336241	0.272907	-0.0250751	0.270641	0.311478	0.355856	0.0778103	0.241076	-0.0300247	0.264474	0.302634	0.298736	0.281663	0.300833	0.286419	-0.00748512	0.110272	0.243589	0.181599	0.299257	0.31649	0.228641	0.292207	0.307628	-0.0226513	-0.0219055	0.277585	0.0662371	0.300639	0.183019	0.285891	0.29519	0.170704	0.256764	0.261	0.269494	0.300081	0.0174653	0.294112	0.259601	0.322956
Cluster_3166	0.0845787	0.412215	0.463972	0.44778	0.426144	0.449897	0.422237	0.437458	-0.000307698	0.406317	-0.0409135	0.304836	0.384044	0.489713	0.115311	0.407045	-0.021233	0.396377	0.513551	0.458047	0.460808	0.413198	0.430195	0.101009	0.0944164	0.421116	0.261858	0.47701	0.458471	0.371757	0.42784	0.501143	-0.012171	-0.0105723	0.418956	0.114986	0.430554	0.277633	0.425116	0.464726	0.126484	0.400873	0.476335	0.401166	0.45042	0.113688	0.463432	0.478666	0.388023
Cluster_31716	0.134143	0.414296	0.487187	0.455231	0.392676	0.492062	0.407424	0.512929	0.0230271	0.446365	-0.0375909	0.419228	0.467503	0.435991	0.0817175	0.382857	-0.0442629	0.385759	0.439648	0.462707	0.459169	0.425102	0.445688	0.140124	0.0562662	0.402105	0.33448	0.452984	0.359252	0.383558	0.389594	0.441429	-0.0337724	-0.0315847	0.434735	0.115014	0.449336	0.29548	0.49876	0.489758	0.142965	0.465388	0.469953	0.481256	0.536386	0.0723006	0.412114	0.467453	0.450633
Cluster_317471	0.117441	0.44077	0.519807	0.468253	0.426298	0.47251	0.447738	0.491183	0.0188732	0.455583	-0.0421016	0.393108	0.413138	0.433044	0.131569	0.44403	-0.0172316	0.410416	0.513162	0.53561	0.510036	0.51767	0.439103	0.116259	0.0900058	0.456938	0.396525	0.472847	0.456583	0.402326	0.426022	0.481439	-0.00924768	-0.00568376	0.44913	0.126124	0.440235	0.308985	0.496929	0.511907	0.150969	0.486635	0.454326	0.493885	0.535012	0.0834612	0.437019	0.508039	0.472078
Cluster_32174	0.120133	0.449023	0.448928	0.353408	0.386229	0.46757	0.430004	0.375485	0.0117147	0.412577	-0.0423386	0.400196	0.371935	0.400028	0.101024	0.382599	-0.0152931	0.378614	0.416017	0.470197	0.433411	0.455454	0.454126	0.0997419	0.0576556	0.413653	0.351269	0.367619	0.400238	0.43877	0.381736	0.396162	-0.00578983	-0.000540031	0.407849	0.0897364	0.381391	0.303832	0.47695	0.461519	0.118123	0.468693	0.418767	0.462486	0.464461	0.00458041	0.393534	0.398104	0.400156
Cluster_3221	0.0475309	0.392744	0.418243	0.370359	0.424628	0.442261	0.41688	0.414213	0.092866	0.420273	-0.0363279	0.326345	0.364788	0.395235	0.155373	0.334452	-0.0434987	0.382738	0.448436	0.44825	0.360805	0.418544	0.430559	0.0539359	0.0593332	0.417656	0.276989	0.397321	0.372132	0.395832	0.366324	0.43154	-0.0386273	-0.04642	0.419379	0.117268	0.427469	0.345145	0.4597	0.380077	0.138618	0.420828	0.378207	0.442834	0.419644	0.0517163	0.405443	0.394207	0.351765
Cluster_32367	0.0956817	0.472463	0.429606	0.454049	0.435781	0.455461	0.392685	0.471982	0.0652645	0.433435	-0.0518667	0.396644	0.461163	0.492242	0.0800788	0.403313	-0.0464355	0.452027	0.465501	0.498174	0.447448	0.512388	0.45338	0.0724175	0.10328	0.426769	0.31367	0.433167	0.467349	0.385231	0.431975	0.42562	-0.0374571	-0.0358907	0.486379	0.100132	0.405683	0.252486	0.542816	0.460255	0.10425	0.479602	0.430286	0.495196	0.523749	0.083856	0.424167	0.472778	0.397798
Cluster_32446	0.127401	0.405465	0.473827	0.407623	0.411681	0.437735	0.389681	0.438967	0.0636483	0.389306	-0.0377466	0.375724	0.388521	0.375002	0.0887776	0.36874	-0.0111531	0.347531	0.437787	0.435334	0.473845	0.462332	0.49156	0.110719	0.0310553	0.429337	0.310061	0.374266	0.40579	0.369706	0.35861	0.379393	-0.00255368	0.00248579	0.431818	0.0582636	0.407626	0.373622	0.48439	0.445643	0.133752	0.461522	0.392155	0.404951	0.422456	0.0153673	0.427073	0.452989	0.442799
Cluster_32487	0.121239	0.399843	0.448541	0.382401	0.422713	0.367012	0.367784	0.444596	-0.00456473	0.376644	-0.0395323	0.360375	0.397529	0.436537	0.102374	0.381838	-0.0165781	0.343759	0.467889	0.453627	0.467557	0.368493	0.420054	0.0585189	0.055759	0.376455	0.274344	0.415595	0.450182	0.400537	0.357982	0.397884	-0.00795351	-0.00055505	0.457937	0.114604	0.456528	0.289668	0.427064	0.467904	0.13045	0.388479	0.407481	0.428294	0.441662	0.0877289	0.432863	0.422233	0.402931
Cluster_32914	0.114127	0.385921	0.360453	0.376125	0.407457	0.441766	0.433433	0.453995	-0.000865982	0.340645	-0.0385468	0.391858	0.398733	0.42079	0.0818933	0.394314	-0.0285169	0.373469	0.447855	0.438731	0.450467	0.399645	0.406064	0.137784	0.0951168	0.440556	0.353326	0.353473	0.430739	0.333956	0.416971	0.411356	-0.0154678	-0.00858019	0.397011	0.0704324	0.431614	0.302579	0.420424	0.410902	0.141014	0.430434	0.383413	0.442206	0.411963	0.104106	0.416708	0.439824	0.390957
Cluster_32916	0.0999568	0.474396	0.441767	0.441293	0.468563	0.445447	0.41516	0.456541	-0.00699261	0.414906	-0.0459271	0.402192	0.450168	0.440292	0.110217	0.475352	-0.0323506	0.482861	0.438635	0.473467	0.472867	0.479268	0.444038	0.107907	0.0358568	0.461917	0.329752	0.443206	0.41021	0.407676	0.4678	0.466984	-0.0233654	-0.0199191	0.467544	0.0804832	0.431463	0.30523	0.47837	0.464784	0.15498	0.439132	0.45363	0.526188	0.498413	0.0859417	0.445627	0.477325	0.425194
Cluster_33136	0.100199	0.406959	0.403037	0.374236	0.340875	0.430486	0.361604	0.422892	-0.00453962	0.38926	-0.0312834	0.384838	0.365907	0.462043	0.107471	0.360196	-0.0374585	0.394767	0.402673	0.418166	0.379622	0.409726	0.392038	0.121586	0.141088	0.367471	0.348001	0.427196	0.434392	0.362957	0.406437	0.446975	-0.0296784	-0.0309143	0.391486	0.0958631	0.393475	0.290579	0.392737	0.426087	0.15545	0.43862	0.482573	0.371207	0.407659	0.0747463	0.343281	0.391999	0.396006
Cluster_33165	0.132418	0.352905	0.376664	0.395648	0.395261	0.4508	0.343216	0.358793	0.00924208	0.353684	-0.0345841	0.359523	0.36587	0.339334	0.126117	0.413646	0.0388641	0.341541	0.430625	0.387062	0.393956	0.362261	0.341332	0.0327655	0.106542	0.420499	0.286513	0.359602	0.384242	0.392747	0.369199	0.388387	-0.00696571	0.0263734	0.347954	0.109137	0.474685	0.275547	0.374084	0.391834	0.174523	0.398915	0.38939	0.406355	0.379402	0.00704329	0.383469	0.385718	0.340772
Cluster_33320	0.0926627	0.524441	0.418042	0.39078	0.391714	0.443595	0.381409	0.472885	0.0208844	0.450036	-0.0565083	0.366869	0.374298	0.448759	0.103993	0.378396	-0.010053	0.417739	0.498714	0.451178	0.460646	0.459371	0.481886	0.108122	0.0698905	0.426532	0.329704	0.425059	0.455214	0.368482	0.386877	0.451424	-0.0303579	-0.00616	0.443337	0.134652	0.416186	0.307054	0.535656	0.475665	0.105883	0.524648	0.4406	0.503855	0.523823	0.0557639	0.452052	0.468256	0.378831
Cluster_33946	0.0704856	0.404793	0.404543	0.402191	0.395892	0.456086	0.38509	0.40678	-0.00616136	0.354926	-0.0408884	0.398792	0.45176	0.456012	0.110943	0.444731	-0.0149508	0.390627	0.445397	0.437452	0.40837	0.399144	0.439766	0.0668807	0.07131	0.429195	0.302106	0.438686	0.408615	0.42425	0.483943	0.383043	-0.00909641	-0.0328515	0.404357	0.0774452	0.427348	0.299699	0.466709	0.429559	0.126375	0.426204	0.44366	0.4357	0.382025	0.0779434	0.382827	0.431709	0.426286
Cluster_342674	0.0988096	0.389793	0.402608	0.435199	0.398193	0.387457	0.430971	0.404698	-0.00115425	0.366544	-0.0383154	0.408024	0.412206	0.408867	0.0926295	0.416525	-0.0174139	0.352768	0.4038	0.467537	0.434153	0.402223	0.398565	0.0565634	0.138468	0.436774	0.334317	0.427754	0.387278	0.396011	0.425434	0.431712	-0.00948892	0.000102232	0.400588	0.0716069	0.433286	0.32103	0.428505	0.474356	0.160204	0.426104	0.41369	0.441549	0.433589	0.0358499	0.362982	0.473746	0.375832
Cluster_3485	0.0889002	0.438746	0.425469	0.38354	0.409278	0.446877	0.424125	0.451806	0.00474434	0.517521	-0.0499772	0.335378	0.362261	0.452668	0.107992	0.375326	-0.0369021	0.413515	0.433535	0.50627	0.454701	0.467629	0.421606	0.109227	0.0476917	0.415031	0.326969	0.409632	0.413529	0.358869	0.388254	0.446396	-0.024693	-0.0229419	0.44745	0.127192	0.428424	0.256956	0.498641	0.433173	0.117494	0.503675	0.423984	0.505359	0.528161	0.0288482	0.374425	0.451887	0.378144
Cluster_34882	0.0169911	0.378302	0.284983	0.282409	0.248863	0.340456	0.302328	0.311282	0.00483226	0.296499	-0.0311607	0.283822	0.263513	0.348615	0.0662219	0.283719	-0.0373116	0.264074	0.366724	0.335191	0.315063	0.343753	0.368765	0.102738	0.0606208	0.275082	0.271247	0.300126	0.320167	0.314627	0.303062	0.357075	-0.0331331	-0.0398173	0.388045	0.0806151	0.354879	0.281483	0.337933	0.313822	0.11464	0.379868	0.28276	0.305687	0.374409	0.00207731	0.242229	0.304008	0.339453
Cluster_34982	0.113402	0.471089	0.403101	0.434401	0.386071	0.476076	0.449063	0.476856	0.00598071	0.449441	-0.0430331	0.474167	0.441609	0.462832	0.115295	0.436858	-0.0201473	0.396364	0.436748	0.507311	0.452223	0.463292	0.472932	0.102461	0.125894	0.407123	0.284201	0.480901	0.458275	0.396245	0.470137	0.413332	-0.00969603	-0.00393966	0.400098	0.120486	0.397961	0.35056	0.566499	0.465569	0.121591	0.526369	0.463521	0.470691	0.487272	0.0961613	0.387031	0.42047	0.417031
Cluster_352584	0.0848457	0.478211	0.489388	0.447363	0.450897	0.453341	0.524892	0.492922	0.0321828	0.458612	-0.0211483	0.366968	0.483859	0.494555	0.0872481	0.462589	-0.0485642	0.409619	0.518985	0.543305	0.528404	0.508196	0.470395	0.0849977	0.0793995	0.426533	0.34091	0.508035	0.47427	0.45283	0.450365	0.479484	-0.0379078	-0.00168529	0.498849	0.0601614	0.451802	0.30129	0.595386	0.474597	0.104786	0.496655	0.46656	0.507735	0.514147	0.0791052	0.483424	0.445335	0.466516
Cluster_35338	0.0666771	0.375553	0.445207	0.385605	0.361714	0.396031	0.388719	0.412542	0.0868945	0.326045	-0.0352345	0.300134	0.387512	0.387408	0.111542	0.398627	-0.0401045	0.349688	0.449761	0.427116	0.363394	0.33894	0.378265	0.105245	0.0490471	0.373266	0.254866	0.452018	0.419185	0.376067	0.412422	0.341644	-0.0308603	-0.0261394	0.435717	0.0975743	0.384328	0.20447	0.384558	0.389832	0.155561	0.331972	0.367882	0.384665	0.363392	0.0730349	0.425432	0.392816	0.356303
Cluster_35408	0.0954759	0.353597	0.274782	0.315841	0.278712	0.392134	0.336125	0.436788	0.00366298	0.41166	-0.0324576	0.371121	0.348821	0.384791	0.0707727	0.329191	-0.0388644	0.320472	0.355117	0.381031	0.337507	0.374849	0.313954	0.146059	0.0652778	0.372537	0.280909	0.31251	0.388344	0.340857	0.372588	0.407558	-0.0312431	-0.0332138	0.391699	0.116958	0.329766	0.204078	0.4013	0.364978	0.133146	0.360944	0.420352	0.334931	0.409725	0.0180053	0.343688	0.407208	0.354437
Cluster_35498	-0.0177566	0.371769	0.396067	0.427221	0.389929	0.443527	0.388388	0.382076	0.0928098	0.35266	-0.0341044	0.405019	0.429549	0.407613	0.134975	0.408492	-0.0372958	0.371918	0.398674	0.454796	0.411911	0.443165	0.409414	0.136959	0.0540905	0.451574	0.287272	0.379857	0.401223	0.353625	0.451473	0.402591	-0.0293442	-0.0223694	0.436581	0.110272	0.402927	0.221653	0.368805	0.367113	0.153725	0.394993	0.438515	0.437394	0.386622	0.111011	0.381816	0.422147	0.369373
Cluster_35612	-0.0107923	0.138356	0.151859	0.141067	0.15545	0.161878	0.125071	0.0984083	0.135424	0.093167	-0.0122415	0.172476	0.111986	0.114226	0.535441	0.132319	-0.0146579	0.15679	0.198764	0.130613	0.143995	0.179458	0.0711219	0.0578976	0.00118483	0.190007	0.136756	0.126618	0.121794	0.125303	0.172518	0.174519	-0.0130164	-0.0156423	0.137389	0.572012	0.169508	0.0707442	0.0580714	0.128147	0.168567	0.152347	0.181704	0.172044	0.102923	-0.0110962	0.167747	0.143226	0.172455
Cluster_3581	0.13392	0.389929	0.355315	0.359813	0.326057	0.371162	0.294894	0.374935	0.0264035	0.344501	-0.0388035	0.339128	0.379725	0.391278	0.117091	0.344535	-0.0433139	0.350272	0.359029	0.391593	0.392902	0.387188	0.410361	0.0622964	0.0715346	0.354997	0.283299	0.366041	0.36719	0.357706	0.322834	0.347305	-0.0347737	-0.0298799	0.386205	0.169313	0.365751	0.267849	0.412418	0.380386	0.108727	0.428093	0.359088	0.39742	0.434885	0.0320127	0.300732	0.330263	0.374096
Cluster_3598	0.0979488	0.441378	0.464662	0.434118	0.35834	0.457884	0.420162	0.460315	0.0256903	0.405859	-0.0438222	0.402324	0.445665	0.463754	0.132224	0.411551	0.00350687	0.441602	0.454572	0.48212	0.4685	0.449232	0.479243	0.13139	0.0537875	0.41477	0.339661	0.428659	0.425483	0.399307	0.444138	0.421754	0.00929435	-0.0176864	0.378325	0.101333	0.409446	0.318316	0.504629	0.48315	0.157222	0.510436	0.440302	0.509484	0.481434	0.0795425	0.412479	0.422752	0.420353
Cluster_3717	0.0345908	0.499783	0.395935	0.355526	0.336743	0.405986	0.406377	0.384775	0.0134692	0.408858	-0.034521	0.370235	0.416108	0.417331	0.108227	0.413751	-0.00962044	0.376244	0.411741	0.383023	0.418127	0.447824	0.42166	0.0576353	0.107059	0.399518	0.330415	0.324097	0.440467	0.357376	0.439525	0.427652	-0.000852046	0.00367929	0.41331	0.0717599	0.390313	0.246403	0.39019	0.368562	0.130433	0.390807	0.394682	0.367405	0.459553	0.0548371	0.418121	0.386908	0.384334
Cluster_374108	-0.0133104	0.245366	0.220634	0.159652	0.222766	0.237772	0.194603	0.187743	-0.0131926	0.211618	-0.0150979	0.214503	0.285599	0.182331	0.0405961	0.17861	-0.0180781	0.186083	0.139768	0.171047	0.195273	0.218907	0.190731	-0.00748234	0.0596488	0.200647	0.18693	0.275907	0.260077	0.285955	0.298137	0.191753	-0.0160535	-0.0192921	0.233946	0.0333007	0.189795	0.183303	0.191075	0.224008	0.201366	0.161867	0.225387	0.210606	0.189726	0.0912369	0.186228	0.22478	0.232258
Cluster_3756	0.108591	0.430509	0.418333	0.386311	0.407443	0.473416	0.40223	0.48784	0.0150978	0.448866	-0.0453004	0.367717	0.378262	0.435993	0.150314	0.328683	-0.0365517	0.399654	0.437583	0.511178	0.444322	0.490075	0.409524	0.0989595	0.0684703	0.445208	0.34795	0.36452	0.430089	0.360286	0.341923	0.435112	-0.0288584	-0.031188	0.407848	0.125509	0.412672	0.303963	0.507716	0.457083	0.117284	0.513503	0.399357	0.480338	0.574615	0.0361542	0.41194	0.454988	0.387021
Cluster_376096	0.0476862	0.376378	0.339911	0.284198	0.356769	0.309855	0.388971	0.350023	-0.000771345	0.343871	-0.0290808	0.294653	0.355517	0.316586	0.120758	0.32878	-0.0298657	0.307946	0.325243	0.342745	0.371093	0.398046	0.324715	0.133171	0.0422689	0.402242	0.318732	0.366166	0.345414	0.355669	0.389247	0.360755	-0.0309215	-0.0319454	0.333161	0.0680852	0.358448	0.235874	0.391403	0.328277	0.147741	0.363057	0.348389	0.380752	0.378452	0.0924581	0.327575	0.391445	0.352157
Cluster_3763	0.0735171	0.45164	0.369612	0.348736	0.303737	0.395802	0.37475	0.459794	-0.00247115	0.385917	-0.0204902	0.366445	0.358873	0.394151	0.0929217	0.371213	-0.0378428	0.367663	0.409895	0.467462	0.368968	0.40894	0.477474	0.0935235	0.0877693	0.330375	0.286023	0.451204	0.393529	0.386312	0.346938	0.401002	-0.0279255	-0.0245799	0.430898	0.117212	0.382163	0.264437	0.536279	0.394151	0.0877575	0.438374	0.402153	0.434338	0.489924	0.0135254	0.402041	0.373499	0.380585
Cluster_376357	-0.00600027	0.14018	0.00726793	-0.0166774	-0.0130152	0.017149	0.0287221	-0.00865133	-0.00594717	0.0266875	-0.00680603	-0.00643825	-0.025287	-0.00112281	0.096574	0.00588645	-0.00814948	0.0767906	0.0328316	0.0242855	-0.0173185	0.0503912	-0.00443009	0.246167	-0.00844633	0.017735	0.0254598	-0.0161862	0.0176258	-0.00790617	-0.00663755	0.0552242	-0.00723683	-0.00869678	0.0668258	0.0755721	-0.00764054	-0.018762	0.0596547	0.0182364	0.032572	0.0789279	-0.000753265	0.0656473	0.0864427	-0.00616922	0.0629327	0.0623295	0.00657352
Cluster_37815	0.08908	0.482763	0.456924	0.439292	0.445126	0.428962	0.451713	0.533803	-0.0130523	0.431691	-0.0472044	0.347261	0.410068	0.472805	0.0759234	0.432367	-0.0253178	0.393996	0.495912	0.513009	0.437645	0.466309	0.470627	0.0725177	0.0935767	0.428715	0.338633	0.468744	0.415356	0.395613	0.45125	0.451232	-0.0165895	-0.0122635	0.510494	0.0734166	0.475251	0.315895	0.527783	0.453931	0.103993	0.446939	0.479842	0.492469	0.520388	0.0872873	0.446786	0.444403	0.447086
Cluster_37819	0.0715985	0.36624	0.403389	0.404698	0.372887	0.4323	0.390793	0.417779	0.00794068	0.472413	-0.0328578	0.362584	0.391258	0.379977	0.187227	0.396643	0.000582976	0.361189	0.426097	0.409688	0.396828	0.486196	0.374354	0.116243	0.0726797	0.434702	0.335942	0.371364	0.385913	0.365218	0.4085	0.438961	0.00281721	0.00187447	0.409407	0.151043	0.449696	0.294701	0.44726	0.456428	0.183191	0.415582	0.456571	0.435827	0.433621	-0.00906759	0.376414	0.459694	0.388124
Cluster_38044	0.0694531	0.384783	0.376769	0.40592	0.407454	0.388049	0.423964	0.362802	0.00529082	0.34749	-0.0280655	0.372973	0.38102	0.351389	0.141747	0.395587	-0.0336054	0.425982	0.37338	0.438006	0.384751	0.358464	0.397854	0.0297592	0.158193	0.45641	0.262798	0.366679	0.386641	0.406067	0.436651	0.381503	-0.0263812	-0.0271168	0.32275	0.127994	0.413107	0.25776	0.360275	0.333452	0.208357	0.335686	0.422559	0.372758	0.349586	0.0155096	0.344481	0.400032	0.371159
Cluster_382150	0.0884951	0.372594	0.411249	0.386657	0.387254	0.422809	0.402313	0.415819	0.0126569	0.366415	-0.0307557	0.421808	0.423092	0.369326	0.139207	0.454303	-0.000423024	0.413923	0.389665	0.42129	0.409659	0.427183	0.380893	0.06928	0.120825	0.460032	0.307416	0.432424	0.414611	0.38734	0.432136	0.479344	0.000823791	0.000646487	0.453762	0.0876669	0.428228	0.260353	0.446666	0.468184	0.163901	0.403748	0.424875	0.457497	0.414409	0.0240047	0.371178	0.436858	0.417936
Cluster_383298	0.101887	0.457813	0.426755	0.42247	0.400178	0.450538	0.414089	0.499624	-0.00227224	0.431519	-0.0489714	0.40099	0.46709	0.4544	0.0766591	0.403572	-0.0313787	0.40067	0.468494	0.483676	0.484617	0.507675	0.496374	0.0428243	0.0545996	0.444418	0.383226	0.495076	0.425096	0.412798	0.475167	0.437698	-0.0227295	-0.0188088	0.448561	0.0603308	0.394562	0.294101	0.573498	0.468522	0.117868	0.502356	0.456407	0.492316	0.511875	0.0660417	0.419766	0.468758	0.431862
Cluster_38690	0.0821124	0.449016	0.377278	0.381546	0.394227	0.43521	0.374689	0.447041	-0.00483288	0.337088	-0.0341403	0.370062	0.401754	0.454227	0.101343	0.383447	-0.0167432	0.417222	0.46144	0.422692	0.377305	0.430763	0.396703	0.111064	0.0346109	0.402039	0.366482	0.422962	0.422661	0.382298	0.444591	0.44511	-0.00853281	-0.00406415	0.384076	0.0655352	0.379063	0.268847	0.419199	0.445605	0.140543	0.364189	0.470828	0.406926	0.420835	0.139093	0.417296	0.462623	0.407364
Cluster_39751	-0.00633225	0.0941621	0.117626	0.0926497	0.112718	0.0994866	0.0765625	0.0759647	0.068461	0.0838911	-0.00718259	0.144035	0.0803375	0.0862912	0.524919	0.0993948	-0.00860038	0.0875835	0.120647	0.0825848	0.101822	0.148063	0.052884	0.0152791	0.000351493	0.132214	0.126794	0.0772527	0.0983207	0.101838	0.125776	0.106467	-0.00763723	-0.00917796	0.101377	0.405531	0.129167	0.0789369	0.0465037	0.0810048	0.107218	0.0794706	0.119603	0.0950552	0.0792154	-0.00651055	0.12436	0.0903651	0.0826694
Cluster_40155	-0.00825063	0.0362743	0.0547371	0.0598364	0.0664603	0.0543462	0.0456265	0.0308996	0.0529074	0.0599265	-0.00935858	0.112988	0.0242269	0.0331322	0.434946	0.0388752	-0.0112059	0.0568898	0.124528	0.0416518	0.0497305	0.0928081	0.00250516	0.0546856	-0.0116141	0.0726546	0.0663444	0.0769469	0.0179668	0.0431101	0.0759355	0.0627389	-0.00995096	-0.0119584	0.0439599	0.43288	0.0758877	0.0128932	0.0200926	0.0419402	0.125697	0.135379	0.0644008	0.0897691	0.0461901	-0.00848294	0.102035	0.0741305	0.0698566
Cluster_41102	-0.011369	0.0795084	0.0983578	0.111718	0.0927795	0.0959121	0.0885283	0.0766406	0.118393	0.131406	-0.0128957	0.124294	0.0679116	0.0584313	0.486856	0.0972913	-0.0154412	0.089806	0.178605	0.133115	0.0815564	0.106091	0.0838763	0.0428208	-0.0160036	0.135514	0.105486	0.0580283	0.104139	0.105682	0.111917	0.107377	-0.0137119	-0.0164782	0.11064	0.61173	0.108736	0.0842489	0.0220076	0.0843226	0.0966108	0.125292	0.132886	0.157562	0.0724421	-0.0017967	0.120198	0.0999658	0.09396
Cluster_41432	-0.0060397	0.1033	0.0922064	0.0672735	0.112576	0.0960055	0.10387	0.0644493	-0.00598625	0.0702846	-0.00685075	0.118357	0.047224	0.0550004	0.472231	0.0789482	-0.00820303	0.0700172	0.126723	0.0766325	0.0880097	0.127883	0.0225136	0.140711	-0.00850183	0.115942	0.166781	0.114782	0.0415259	0.115509	0.154926	0.14387	-0.00728439	-0.00875393	0.0981897	0.342874	0.144434	0.0208504	0.0623307	0.0958567	0.235438	0.0978079	0.0969276	0.12689	0.10082	-0.00620976	0.149273	0.119097	0.118266
Cluster_427662	0.15022	0.353044	0.405484	0.366274	0.36115	0.384966	0.383044	0.351864	0.0157033	0.309938	-0.0295495	0.378036	0.377789	0.355871	0.156757	0.351621	-0.000779795	0.273542	0.393763	0.362455	0.446095	0.348561	0.342399	0.0323508	0.0503091	0.354754	0.225774	0.326274	0.329399	0.380088	0.384033	0.325756	0.00430405	0.0162423	0.410268	0.135171	0.313828	0.201621	0.333652	0.395873	0.170688	0.302845	0.453716	0.395727	0.358906	0.120664	0.393578	0.379676	0.327687
Cluster_42999	-0.00458848	0.0487153	0.0119863	0.0930598	0.0306488	0.0660158	0.0369412	-0.0077128	-0.00454787	0.027541	-0.00520465	0.00898995	0.0459174	0.0642944	-0.000839623	0.00394028	-0.00623201	0.038523	0.0154737	0.00789616	0.0239443	0.00794565	0.0749499	-0.00572262	-0.00645901	0.074904	-0.0146984	0.0233059	0.0241068	0.0423059	0.0432189	-0.00486904	-0.00553409	-0.00665053	-0.0168757	0.00104162	0.0360831	0.0444905	0.0322111	0.0381982	-0.00784558	0.0156398	0.0669853	0.00426174	0.00568664	-0.00471768	0.0196732	0.0620449	0.0453209
Cluster_43939	-0.00799063	0.0945473	0.127175	0.13014	0.1714	0.111487	0.118353	0.083158	0.117495	0.0894099	-0.00906367	0.157586	0.0874197	0.112117	0.545151	0.110953	-0.0108528	0.149128	0.172773	0.125339	0.149112	0.182746	0.0668516	0.0606992	-0.0112481	0.160567	0.127075	0.0955866	0.103086	0.118962	0.180164	0.132013	-0.00963738	-0.0115816	0.153578	0.487983	0.145663	0.0635667	0.045223	0.10258	0.117347	0.151441	0.136942	0.14209	0.120505	-0.00821562	0.143546	0.11215	0.124179
Cluster_439794	0.106703	0.420479	0.400119	0.477007	0.423453	0.453927	0.407607	0.434868	0.00295111	0.408411	-0.0281915	0.392503	0.406669	0.397314	0.107482	0.409966	-0.0323731	0.463521	0.424384	0.428406	0.48931	0.366808	0.402232	0.0404043	0.0450973	0.459325	0.29591	0.396723	0.449827	0.346997	0.473307	0.410787	-0.029976	-0.0345678	0.357334	0.113667	0.356045	0.28299	0.442273	0.431367	0.190224	0.343386	0.473576	0.410258	0.413656	0.0843226	0.427919	0.42938	0.422093
Cluster_456187	-0.0136952	0.227364	0.179692	0.275644	0.253461	0.231413	0.262152	0.268248	-0.013574	0.225525	-0.0155343	0.211742	0.296491	0.281758	0.0879608	0.289481	-0.0186006	0.151304	0.257362	0.2505	0.27614	0.232439	0.191976	-0.0105003	0.0970372	0.300541	0.282813	0.235785	0.260557	0.234027	0.321549	0.257219	-0.0165176	-0.0198498	0.272891	0.0329679	0.240748	0.267379	0.208632	0.181634	0.194201	0.192981	0.277155	0.230721	0.227439	0.0879523	0.200893	0.223832	0.220019
Cluster_46373	-0.00876723	0.0506577	0.0752759	0.109353	0.0767035	0.107818	0.0679427	0.0440263	0.105388	0.0605898	-0.00994456	0.101883	0.0396791	0.0701064	0.451389	0.0528223	-0.0119075	0.0843095	0.195845	0.0609187	0.063582	0.116766	0.0317332	0.0131476	-0.0123413	0.101111	0.0828967	0.0594258	0.0663283	0.0756189	0.0973123	0.0813856	-0.010574	-0.0127072	0.0671739	0.505767	0.0945523	0.0257019	0.010602	0.0689511	0.0777045	0.136813	0.0925062	0.154928	0.0582367	-0.00231933	0.140782	0.100233	0.0805063
Cluster_47384	0.10724	0.408311	0.373945	0.336294	0.389554	0.39238	0.35846	0.391963	0.007043	0.369405	-0.0287076	0.367097	0.414346	0.380227	0.118982	0.338879	-0.0343743	0.363707	0.368076	0.35908	0.421833	0.336691	0.386263	0.0788231	0.113288	0.368737	0.288416	0.34388	0.356293	0.457821	0.408762	0.391859	-0.0220737	-0.015327	0.333577	0.123411	0.364032	0.256358	0.387095	0.40748	0.15515	0.365648	0.410012	0.358421	0.370732	0.0701523	0.369136	0.415734	0.407974
Cluster_47586	0.161165	0.387369	0.377486	0.329116	0.359542	0.384776	0.379397	0.45314	-0.00302627	0.330478	-0.0304697	0.415529	0.424041	0.378754	0.101265	0.380986	-0.00893899	0.406831	0.412159	0.433958	0.397923	0.390084	0.412831	0.0276092	0.138362	0.455432	0.322179	0.388054	0.356207	0.426574	0.389154	0.394636	-0.00469919	-0.00152257	0.373406	0.0675191	0.400609	0.32636	0.416108	0.442747	0.136703	0.396944	0.394404	0.391699	0.425155	0.0572635	0.384026	0.391089	0.443201
Cluster_476601	-0.00947777	0.169749	0.0849123	0.136774	0.151593	0.154634	0.150923	0.102199	-0.00939389	0.192331	-0.0107505	0.122132	0.173482	0.0849941	-0.0147671	0.155205	-0.0128726	0.131059	0.0908403	0.195	0.219006	0.16071	0.170008	0.00244215	0.268867	0.053634	0.0937924	0.15162	0.196549	0.170267	0.205623	0.146187	-0.011431	-0.0137371	0.145109	-0.0252225	0.169161	0.0711036	0.164929	0.103991	0.0754988	0.0803376	0.171615	0.0880346	0.156758	-0.00974463	0.0935638	0.11695	0.146512
Cluster_48185	-0.00832414	0.0820922	0.123629	0.127433	0.163745	0.102778	0.113449	0.0815544	0.134913	0.0813396	-0.00944197	0.142287	0.061138	0.104884	0.590902	0.106643	-0.0113057	0.133861	0.19212	0.113394	0.141819	0.141063	0.0546814	0.0910751	-0.0117175	0.151286	0.124101	0.0832545	0.0949403	0.11298	0.173643	0.123573	-0.0100396	-0.012065	0.145049	0.586849	0.137337	0.0794606	0.0315053	0.104236	0.181194	0.127325	0.128191	0.183163	0.106261	-0.00855853	0.145294	0.0997241	0.126787
Cluster_48310	-0.0064564	0.0730165	0.0944104	0.0886001	0.10957	0.0830545	0.0778275	0.068442	-0.00639926	0.064585	-0.00732341	0.123395	0.0628514	0.0606191	0.567089	0.0940473	-0.00876899	0.0719911	0.129539	0.086662	0.0793184	0.0824793	0.0411127	0.102855	-0.0090884	0.131333	0.084231	0.0880934	0.0744849	0.105248	0.126765	0.108177	-0.00778696	-0.0093579	0.0981518	0.399103	0.0954082	0.062746	0.0270474	0.0644982	0.195182	0.0755951	0.113319	0.0995215	0.0706893	-0.00663819	0.119223	0.0906406	0.0927272
Cluster_491810	0.285148	0.150322	0.107933	0.150524	0.159224	0.15504	0.142409	0.181762	0.0667516	0.132785	-0.00836862	0.0984718	0.153376	0.162062	0.0875467	0.144562	-0.0100205	0.0448938	0.117993	0.131441	0.156414	0.123737	0.14299	-0.00241505	0.0772695	0.159859	0.131961	0.183047	0.157329	0.101087	0.187697	0.148407	-0.00889833	-0.0106935	0.111748	0.0498287	0.167769	0.0522306	0.160937	0.175337	0.0428925	0.143168	0.15953	0.0987149	0.141541	0.193124	0.159093	0.140171	0.0961597
Cluster_4955	0.133217	0.373091	0.340467	0.35858	0.319898	0.364995	0.372241	0.406742	0.0039536	0.397582	-0.0326748	0.307808	0.3502	0.398477	0.147668	0.409292	-0.0391246	0.320835	0.414092	0.405705	0.403376	0.351204	0.3964	0.0239486	0.0317512	0.373245	0.275006	0.368831	0.350758	0.37199	0.3824	0.397032	-0.0347431	-0.0417521	0.380243	0.082995	0.353461	0.172406	0.394139	0.356511	0.158262	0.387234	0.417463	0.374611	0.39975	0.0125999	0.417832	0.386125	0.309877
Cluster_50058	-0.00964761	0.103999	0.182464	0.115048	0.141714	0.186448	0.139992	0.0851422	0.143031	0.117708	-0.0109432	0.172699	0.111755	0.0991535	0.60728	0.142376	-0.0131033	0.160216	0.228785	0.12205	0.142512	0.17905	0.0921367	0.0816719	-0.0135805	0.169957	0.127906	0.133563	0.103785	0.121679	0.202809	0.165557	-0.0116358	-0.0139832	0.1512	0.562432	0.153974	0.0261516	0.0686858	0.168933	0.168189	0.134429	0.175084	0.196001	0.100026	-0.00991926	0.19599	0.148989	0.165018
Cluster_504159	-0.00566741	0.124525	0.0972649	0.0697132	0.121879	0.112035	0.160449	0.135865	-0.00561725	0.0941125	-0.00642847	0.118636	0.137583	0.0381991	-0.00883027	0.139162	-0.00769739	0.0794386	0.0638777	0.126531	0.168563	0.000118663	0.068528	-0.00706823	0.114996	0.125998	0.0421766	0.0654108	0.135193	0.0616459	0.108079	0.0945571	-0.00683537	-0.00821433	0.0864207	-0.0150823	0.154586	0.00181065	0.116451	0.115277	0.0188077	0.012198	0.136487	0.0541583	0.0957632	-0.00582698	0.0572207	0.0971103	0.103216
Cluster_506814	0.148919	0.394126	0.387825	0.384528	0.348572	0.394253	0.371509	0.449449	0.00307506	0.464159	-0.0338764	0.344649	0.341209	0.370208	0.0846188	0.354177	-0.00391723	0.343175	0.429811	0.400558	0.443824	0.410509	0.381946	0.0982652	0.0674979	0.371619	0.257414	0.367159	0.442112	0.295914	0.364532	0.425903	0.00489412	0.0106345	0.340785	0.0497948	0.388454	0.345979	0.492081	0.41199	0.121352	0.400441	0.403121	0.427929	0.416984	0.0826033	0.33669	0.385582	0.389138
Cluster_52036	0.139313	0.335637	0.378388	0.339196	0.32217	0.395563	0.344397	0.429071	-0.00763414	0.345642	-0.0155416	0.313711	0.382711	0.356424	0.0577949	0.302933	-2.99559e-05	0.287236	0.377441	0.376412	0.352745	0.371841	0.337714	0.140838	0.0826025	0.362691	0.264692	0.372951	0.355045	0.397215	0.332168	0.395056	0.00410444	0.0158173	0.347582	0.0396674	0.309229	0.272646	0.389995	0.482736	0.128408	0.402399	0.418517	0.362457	0.412893	0.0658912	0.335229	0.415325	0.343081
Cluster_55149	-0.00471581	0.0426837	0.0372512	0.0904926	0.102556	0.0485649	0.0601677	0.0821048	0.0541854	0.0298933	-0.00534908	0.059082	0.00689885	0.0234163	0.447186	0.0263013	-0.00640494	0.0235978	0.0387893	0.0828273	0.0874455	0.0282733	0.0615742	-0.00588142	-0.00663824	0.0355071	0.0560388	0.0330825	0.0731874	0.0164902	0.0465874	0.100977	-0.00568766	-0.00683508	0.0223212	0.243724	0.0307545	-0.0216057	0.00157298	0.0300973	0.0954697	0.0283857	0.0470262	0.0999042	0.0179709	-0.00484859	0.050022	0.0348659	0.106192
Cluster_5572	-0.0123296	0.132211	0.0995847	0.105354	0.125565	0.136788	0.0949064	0.102573	0.0723551	0.102128	-0.0139854	0.168122	0.0746304	0.0752148	0.401634	0.0900799	-0.016746	0.206561	0.190659	0.141483	0.119557	0.146058	0.0732679	0.130568	-0.0173559	0.137845	0.101733	0.0879583	0.107832	0.117956	0.148738	0.131164	-0.0148706	-0.0178706	0.119226	0.391071	0.128925	0.0596566	0.0615453	0.101468	0.105118	0.168393	0.145328	0.172259	0.157269	-0.00705475	0.156424	0.108594	0.10493
Cluster_559513	-0.00987245	0.0701353	0.045244	0.0276166	0.0528592	0.0659201	0.10158	0.0775378	-0.00978508	0.0788798	-0.0111982	0.101431	0.022538	0.0423229	0.22117	0.0511524	-0.0134086	0.122393	0.0989186	0.079072	0.0379207	0.10329	0.029435	0.204617	-0.013897	0.0768415	0.0679699	0.0302123	0.0489719	0.0402925	0.0471703	0.0916323	-0.011907	-0.0143091	0.0489988	0.246452	0.0550658	0.040889	0.0778015	0.0485095	0.100001	0.101888	0.0946006	0.0684788	0.136486	-0.0101504	0.14488	0.117846	0.0558279
Cluster_56292	-0.0102702	0.0652782	0.125122	0.104412	0.129315	0.0864493	0.0999353	0.0643776	0.0599109	0.0736601	-0.0116494	0.126421	0.0507594	0.0778283	0.524839	0.083832	-0.0139488	0.119934	0.187779	0.113054	0.107329	0.105954	0.0605524	0.0784647	0.007049	0.122582	0.108558	0.0637414	0.125179	0.0865074	0.138085	0.101145	-0.0123867	-0.0148856	0.107778	0.528195	0.117519	0.0655594	0.0324716	0.084984	0.17918	0.123885	0.103617	0.197455	0.114988	-0.0105594	0.149034	0.0916972	0.115932
Cluster_563963	-0.00635346	-0.0255446	-0.00734246	-0.0408437	-0.0395488	-0.0380968	0.0150656	-0.0157449	-0.00629723	-0.0446431	0.649153	0.0119511	-0.0365009	-0.0214482	-0.00989919	-0.0222507	0.744361	-0.0227923	-0.0262571	-0.0312755	-0.0128005	-0.0303336	-0.0443373	0.0163365	-0.0089435	-0.0343694	-0.0224472	-0.0247681	-0.0430574	-0.0370484	-0.034256	-0.00774268	0.705113	0.845668	-0.0306875	-0.016908	0.00237895	0.0135366	-0.00842235	-0.0390353	-0.0108634	0.0204441	-0.0367496	-0.0449166	-0.0384137	-0.00653235	-0.0397484	-0.038445	-0.0325377
Cluster_565950	-0.00907751	0.119207	0.181995	0.162674	0.187411	0.183163	0.140553	0.168436	-0.00899717	0.132479	-0.0102965	0.210872	0.205312	0.152939	0.0302951	0.186674	-0.0123289	0.171015	0.182266	0.160817	0.202797	0.124049	0.115762	0.000624742	0.019914	0.231482	0.178105	0.175877	0.175699	0.164801	0.249339	0.166806	-0.0109482	-0.0131569	0.198487	0.0898616	0.201489	0.136255	0.107288	0.168622	0.302493	0.127695	0.202358	0.170046	0.122436	0.00608274	0.125805	0.161542	0.219163
Cluster_58950	-0.00711332	0.0779512	0.0835407	0.093959	0.106073	0.0778619	0.0766041	0.0689199	0.206967	0.0731731	-0.00806855	0.111723	0.0625168	0.0789546	0.606738	0.101357	-0.00966122	0.0682409	0.170133	0.0800286	0.0741556	0.134769	0.0396195	0.0865728	-0.0100131	0.125579	0.10385	0.0685622	0.0769407	0.0875456	0.123523	0.103633	-0.00857927	-0.01031	0.0803098	0.569666	0.102136	0.0978649	0.0252323	0.0652342	0.186892	0.111441	0.107207	0.140632	0.0657596	-0.00731361	0.135605	0.0891474	0.0764052
Cluster_59963	-0.00545773	0.04111	0.0201245	0.0306763	-0.00158044	0.0619309	0.022463	0.0358814	0.260802	0.0649936	-0.00619064	0.0425484	0.0316136	0.0211357	0.0770095	0.0296927	-0.00741262	0.0802089	0.0611179	0.0474786	0.0224265	0.0731968	0.0299618	0.170407	-0.00768262	0.0681953	0.0469874	0.01459	0.0692498	0.0711031	0.0331015	0.0588566	-0.00658249	-0.00791043	0.0227869	0.10874	0.0221642	-0.0104789	0.0806829	0.0706493	0.00479864	0.108182	0.0574485	0.0596441	0.0364806	-0.00561141	0.0708599	0.0643373	0.0218472
Cluster_602537	0.103362	0.44197	0.477003	0.46389	0.426974	0.499255	0.435914	0.486818	-0.0054997	0.46245	-0.0396679	0.362906	0.437788	0.478432	0.0986603	0.406539	-0.046453	0.369225	0.509993	0.469094	0.518417	0.550028	0.460774	0.0362261	0.077377	0.492789	0.382647	0.455586	0.448935	0.403392	0.427425	0.462049	-0.0376065	-0.038034	0.417297	0.0937126	0.480037	0.325423	0.489345	0.514126	0.129889	0.469193	0.518876	0.457709	0.500374	0.0866625	0.46951	0.445998	0.456622
Cluster_602538	0.011795	0.364344	0.396479	0.380548	0.360448	0.368561	0.38767	0.459101	0.0681915	0.375396	-0.0376016	0.326536	0.387434	0.407319	0.10965	0.319834	-0.0226833	0.348008	0.45398	0.411659	0.420639	0.397695	0.438289	0.0954767	0.119085	0.415893	0.299007	0.342434	0.380678	0.321853	0.349524	0.394927	-0.0167117	-0.0112521	0.413799	0.0823837	0.364748	0.289557	0.38924	0.437921	0.14521	0.419265	0.392767	0.379894	0.401028	0.0938152	0.334584	0.418099	0.422707
Cluster_6028	0.117268	0.303023	0.425471	0.391604	0.362261	0.395557	0.32267	0.341296	0.0288183	0.33018	-0.0324762	0.292974	0.392148	0.365801	0.15473	0.336513	-0.0142354	0.310036	0.440742	0.383	0.457443	0.375739	0.426296	0.0629598	0.0357138	0.428118	0.233107	0.344784	0.373531	0.345146	0.349267	0.332253	-0.0046158	0.000821962	0.366771	0.16292	0.402076	0.232758	0.375928	0.381447	0.160595	0.388513	0.313273	0.403782	0.376729	0.0166376	0.342122	0.367263	0.366127
Cluster_605281	0.0408417	0.347758	0.358037	0.324516	0.39063	0.398744	0.354827	0.30923	0.0204397	0.300468	-0.0267338	0.294312	0.338573	0.370762	0.116848	0.383399	-0.0320109	0.365144	0.37033	0.343582	0.380232	0.381218	0.366604	0.0070969	-0.0123859	0.416073	0.306093	0.331394	0.355771	0.331903	0.417164	0.371052	-0.028426	-0.0341607	0.368338	0.101101	0.427106	0.373331	0.300907	0.346263	0.177404	0.304164	0.394381	0.376018	0.319991	0.0260009	0.338908	0.362957	0.358953
Cluster_60548	0.0497272	0.267088	0.379353	0.309259	0.344051	0.357384	0.316296	0.33897	-0.00521431	0.372305	-0.0276458	0.27121	0.348853	0.308979	0.0748119	0.263271	-0.0300277	0.330658	0.397819	0.363306	0.452381	0.383318	0.295015	0.116374	0.0948867	0.351646	0.310027	0.274913	0.307346	0.221991	0.330924	0.364645	-0.0293957	-0.0320902	0.296113	0.076064	0.392256	0.291867	0.328359	0.346447	0.14207	0.325356	0.353756	0.37164	0.334584	0.0179183	0.309707	0.289942	0.315475
Cluster_61478	-0.011388	0.0537447	0.0777529	0.0860947	0.0917851	0.0854443	0.0551863	0.0430801	0.107703	0.0638609	-0.0129173	0.111491	0.0849883	0.0777406	0.46088	0.0797063	-0.0154671	0.0913418	0.158036	0.0841341	0.0845318	0.0877566	0.0312007	0.049196	-0.0160305	0.112531	0.0877112	0.0540258	0.0699656	0.0741396	0.111983	0.101395	-0.0137349	-0.0165058	0.0841709	0.573316	0.102914	0.0457218	0.0293673	0.0666317	0.1002	0.0765066	0.0972953	0.097461	0.0517802	-0.0117087	0.112537	0.0793687	0.0914085
Cluster_616903	-0.00396143	0.0675946	0.096319	0.0236101	0.110067	0.0767542	0.0605866	0.0524099	-0.00392637	0.0743816	-0.0044934	0.00878315	0.0303797	0.0640915	0.0562385	0.0594355	-0.00538036	0.0885867	0.0384033	0.00187545	0.0433094	0.0763754	0.0667136	-0.00494059	-0.00557634	0.00190024	0.0569219	0.0808513	0.106124	0.0867185	0.11448	0.0344172	-0.00477782	-0.00574169	0.008606	0.0202094	0.00219853	0.0713617	0.072501	0.094945	0.0923756	0.0535011	0.0492844	0.068228	0.00835063	-0.00407297	0.0270591	0.0190354	0.0172132
Cluster_62091	-0.00773007	0.145884	0.147408	0.0806274	0.199681	0.173117	0.113699	0.104289	-0.00766166	0.100607	-0.00876813	0.19497	0.24758	0.142392	0.0402409	0.154576	-0.0104989	0.195439	0.116339	0.12946	0.134821	0.108857	0.142797	-0.00964073	0.0273325	0.137942	0.051363	0.0940869	0.142032	0.169938	0.174481	0.0866354	-0.00932312	-0.011204	0.179635	0.00974905	0.185399	0.116713	0.0576412	0.114484	0.190248	0.141758	0.176532	0.105702	0.0581236	-0.00794773	0.142163	0.194145	0.164366
Cluster_6225	0.1009	0.36181	0.398234	0.358206	0.306329	0.367556	0.369448	0.471203	0.00459436	0.400193	-0.0367568	0.341955	0.362903	0.42506	0.128896	0.314412	-0.0425944	0.345191	0.434892	0.411869	0.406619	0.466294	0.413315	0.072367	0.0582277	0.468533	0.278798	0.426652	0.399135	0.420098	0.346209	0.407321	-0.034482	-0.0338484	0.348596	0.106462	0.392361	0.29545	0.458244	0.376648	0.126481	0.469672	0.369966	0.385382	0.44676	0.0887438	0.368721	0.416469	0.366894
Cluster_62670	-0.00661987	0.107835	0.119675	0.0776085	0.138183	0.086395	0.0911475	0.0870414	-0.00656129	0.0572679	-0.00750884	0.170161	0.159257	0.0845825	0.0111209	0.124777	-0.00899102	0.116121	0.0657572	0.0864665	0.126788	0.0697506	0.0861729	-0.00825612	0.0281066	0.101713	0.095861	0.0633194	0.118004	0.137061	0.104173	0.11394	-0.00798413	-0.00959484	0.13665	0.0014429	0.0798553	0.0600592	0.00536595	0.136655	0.150037	0.0576415	0.101981	0.0794727	0.0492835	-0.00680627	0.117782	0.12014	0.088793
Cluster_62735	-0.0100019	0.0972963	0.126808	0.121308	0.135487	0.128416	0.0969915	0.119704	0.120053	0.0875737	-0.0113451	0.164708	0.116564	0.0889463	0.547837	0.112271	-0.0135845	0.117384	0.165989	0.0979896	0.113829	0.164499	0.0570559	0.0506273	-0.00211755	0.20688	0.126463	0.146904	0.103182	0.112112	0.201619	0.132765	-0.0120632	-0.0144968	0.160152	0.574879	0.15281	0.0737393	0.0750579	0.104848	0.134584	0.146168	0.138238	0.137155	0.123492	-0.0102836	0.139187	0.111113	0.133072
Cluster_6310	0.117167	0.493158	0.449524	0.404858	0.430107	0.481154	0.404138	0.509098	0.0231958	0.544387	-0.0382481	0.387323	0.404239	0.462427	0.148123	0.3888	-0.0179973	0.403454	0.440279	0.452157	0.487908	0.48707	0.469443	0.0655233	0.110301	0.491964	0.350249	0.481727	0.430711	0.403842	0.471457	0.502476	-0.00874059	-0.00397314	0.446605	0.124095	0.439265	0.322133	0.533955	0.49316	0.143331	0.511913	0.502261	0.470271	0.516981	0.101454	0.436219	0.454786	0.445786
Cluster_633257	0.0384484	0.362978	0.333354	0.358705	0.3699	0.405355	0.371963	0.401468	0.00862486	0.344402	-0.0339703	0.313086	0.435215	0.337811	0.0759503	0.354117	-0.0142964	0.311283	0.389904	0.379534	0.382025	0.359724	0.326766	0.0272959	0.139023	0.391748	0.263302	0.400647	0.401891	0.37328	0.438909	0.344918	-0.0107748	-0.00502794	0.395717	0.0433625	0.398862	0.266965	0.419531	0.410918	0.131619	0.410136	0.418136	0.367697	0.354049	0.142051	0.332488	0.386494	0.391798
Cluster_644763	0.131613	0.403212	0.447509	0.455501	0.421672	0.405768	0.438931	0.393741	-0.00663062	0.363128	-0.0356101	0.432636	0.417786	0.426688	0.0874339	0.422481	-0.0393206	0.332843	0.457732	0.463991	0.455949	0.461943	0.400093	0.0938178	0.130293	0.431315	0.335209	0.372224	0.444045	0.428203	0.378196	0.412551	-0.0313363	-0.0255151	0.383236	0.063019	0.450243	0.327862	0.392325	0.442303	0.132875	0.398527	0.480189	0.437477	0.400834	0.0782699	0.433681	0.410176	0.416134
Cluster_646480	0.106909	0.428764	0.478478	0.395309	0.374268	0.402434	0.45447	0.448293	0.0579189	0.383456	-0.0471348	0.358303	0.428481	0.461662	0.0802996	0.373639	-0.0550076	0.359701	0.386084	0.479617	0.382777	0.411023	0.507113	0.0957856	0.102931	0.441941	0.296902	0.4712	0.401174	0.448739	0.393679	0.441662	-0.0442358	-0.0438582	0.455374	0.0620124	0.399166	0.356242	0.489382	0.442403	0.115657	0.418173	0.431038	0.483129	0.469493	0.0756053	0.370151	0.40718	0.38011
Cluster_6494	0.111808	0.396631	0.440161	0.422025	0.392565	0.403334	0.393176	0.456356	0.016413	0.396636	-0.0402478	0.405537	0.407735	0.380809	0.141846	0.340427	-0.0456334	0.435103	0.464158	0.427593	0.486392	0.431595	0.406687	0.11613	0.105838	0.436747	0.326881	0.396354	0.401781	0.343949	0.348717	0.368608	-0.0378857	-0.0363296	0.410802	0.171208	0.365984	0.213165	0.423793	0.36586	0.136032	0.444484	0.386837	0.492686	0.465419	0.0332301	0.42574	0.386668	0.361672
Cluster_65293	-0.00400097	0.0938243	0.0989447	0.0716277	0.093217	0.0730616	0.0689956	0.0716828	-0.00396556	0.0761268	-0.00453825	0.109172	0.0473033	0.0659739	0.76138	0.0776423	-0.00543407	0.0533717	0.120722	0.0775081	0.081475	0.0760774	0.0432102	0.0169943	-0.005632	0.111432	0.10811	0.0798445	0.0729775	0.0943255	0.113331	0.0864209	-0.00482551	-0.005799	0.0726179	0.408156	0.0909838	0.0415	0.038939	0.0444793	0.180552	0.0855507	0.103676	0.095224	0.070097	-0.00411363	0.133002	0.0849411	0.05028
Cluster_67020	-0.0126747	0.152071	0.195149	0.174433	0.234495	0.183066	0.164773	0.129253	0.0972216	0.132091	-0.0143768	0.177563	0.136853	0.154298	0.438606	0.152571	-0.0172147	0.195928	0.26267	0.1699	0.204916	0.178476	0.126098	0.0380203	0.0399647	0.180651	0.164614	0.148883	0.15192	0.134305	0.223169	0.177159	-0.0152868	-0.0183708	0.166695	0.494022	0.230988	0.0965456	0.0932301	0.165049	0.131121	0.182533	0.186515	0.202933	0.19915	-0.0130316	0.189627	0.139739	0.163611
Cluster_6780	-0.0117816	0.188818	0.124116	0.106699	0.161521	0.149572	0.122897	0.102691	0.173152	0.0952524	-0.0133638	0.172139	0.10602	0.126444	0.538856	0.119353	-0.0160017	0.159598	0.152347	0.13365	0.147086	0.169206	0.0694804	0.135957	-0.0165845	0.170284	0.169945	0.147378	0.121028	0.149255	0.20604	0.164725	-0.00111189	0.0160216	0.173068	0.408734	0.166968	0.0280316	0.150895	0.119179	0.126848	0.154329	0.167923	0.165607	0.161898	-0.00819099	0.168686	0.15977	0.132251
Cluster_68538	-0.00754868	0.063473	0.0967238	0.0681337	0.098252	0.0919956	0.0631193	0.0682844	0.150448	0.0890435	-0.00856237	0.121563	0.0615171	0.0677437	0.439777	0.0714892	-0.0102525	0.105147	0.15606	0.0785931	0.0906273	0.146808	0.0394324	0.0461249	-0.010626	0.11619	0.123911	0.0542723	0.0599098	0.0710245	0.0969452	0.0983288	-0.00910435	-0.010941	0.0889259	0.492196	0.104864	0.0474908	0.0259157	0.0863957	0.119442	0.0965734	0.102396	0.117333	0.0654771	-0.00776123	0.147536	0.0799677	0.116652
Cluster_68613	-0.00601711	0.0648298	0.0973962	0.0859287	0.159466	0.0879239	0.10165	0.112077	-0.00596386	0.0590643	-0.00682513	0.125999	0.160048	0.0975658	0.0490997	0.119703	-0.00817236	0.0900616	0.0802218	0.104425	0.125669	0.0702634	0.0895998	0.0361727	0.013275	0.153874	0.11036	0.102442	0.0928874	0.106729	0.15876	0.106692	-0.00725714	-0.00872119	0.11154	0.0173115	0.119296	0.152712	0.0659306	0.093899	0.17562	0.0769612	0.111305	0.0854919	0.0894542	-0.00618653	0.0732045	0.131707	0.153026
Cluster_70779	-0.0093663	0.083014	0.103506	0.0865587	0.0827089	0.0927429	0.0588587	0.0663527	0.153785	0.0826198	-0.0106241	0.137298	0.0634435	0.0764136	0.510844	0.0782956	-0.0127212	0.0748728	0.126295	0.0869468	0.11875	0.0806819	0.0465342	0.00804873	-0.0131845	0.115742	0.122084	0.0630338	0.0855135	0.0951665	0.118067	0.122276	-0.0112965	-0.0135755	0.0960813	0.45072	0.133009	0.0819736	0.0382697	0.068971	0.06383	0.121531	0.104758	0.157108	0.0769437	-0.00963002	0.119988	0.114078	0.0855737
Cluster_708422	-0.00516158	0.0786412	-0.00281857	-0.00461683	0.00435646	0.0120451	0.00104361	-0.0192811	-0.0051159	-0.00173016	-0.00585472	0.0197615	-0.00523945	0.0190977	0.146494	0.00527915	-0.00701039	0.0281087	0.00331099	-0.00384628	-0.00200613	-0.0022566	-0.0147228	-0.00643738	-0.00726575	0.0146297	0.00155914	0.00316595	0.00295882	0.00700259	0.0114119	0.00315353	-0.00622531	-0.00748119	0.0461989	0.0970046	0.0087083	-0.0179383	0.0513359	-0.00809621	0.0633577	-0.0177386	0.0157621	-0.00937139	0.0175783	-0.00530692	0.0109283	0.0350361	-0.00455151
Cluster_70873	-0.00376783	0.0148262	0.0195627	0.00340563	0.0287751	0.0216261	0.00630195	0.0114117	-0.00373448	0.0143548	-0.0042738	0.03554	0.000577634	0.00796865	0.237223	0.0149893	-0.00511741	0.00695595	0.0264889	0.0881636	0.0145243	0.0123431	0.00316805	-0.00469913	-0.00530382	0.030622	0.0343927	0.0170616	0.0207703	0.0239447	0.0333205	0.0959944	-0.00454432	-0.00546109	0.00740893	0.109753	0.0172288	-0.0113396	0.0407421	0.00917313	0.125003	0.0702439	0.0310058	0.0558746	0.00470747	-0.00387392	0.0304271	0.101954	0.00857519
Cluster_714801	0.182671	0.334853	0.39218	0.320405	0.356397	0.283759	0.338801	0.403335	0.0766924	0.333912	-0.0291782	0.282815	0.379666	0.349651	0.0794165	0.300968	-0.0306044	0.362649	0.38061	0.351273	0.3246	0.337417	0.416913	0.0524355	0.0367206	0.449867	0.290546	0.361538	0.346977	0.404511	0.311599	0.336607	-0.0257684	-0.0194408	0.368517	0.0246053	0.374529	0.230486	0.379731	0.400806	0.137793	0.318992	0.395095	0.338918	0.358723	0.0630212	0.338067	0.393023	0.399158
Cluster_71523	-0.00976829	0.14759	0.11252	0.158306	0.148445	0.157435	0.154427	0.16423	-0.00968184	0.112932	-0.0110801	0.109308	0.163134	0.136647	0.035127	0.163184	-0.0132672	0.172873	0.195921	0.188305	0.123976	0.115003	0.132887	0.0910197	0.0140702	0.123544	0.103909	0.143986	0.1504	0.125602	0.11538	0.143463	-0.0117814	-0.0141581	0.11037	0.00717643	0.147106	0.133728	0.10332	0.0653362	0.08608	0.113872	0.125908	0.137601	0.126775	-0.00128931	0.16177	0.11385	0.132428
Cluster_72192	0.0827872	0.354029	0.454178	0.416262	0.370258	0.433758	0.361163	0.441925	0.00664841	0.366095	-0.0325123	0.343248	0.420218	0.365612	0.0953673	0.348437	-0.035016	0.311901	0.429636	0.472454	0.430851	0.423307	0.365404	0.0391354	0.0440079	0.444784	0.31169	0.3767	0.418176	0.379611	0.370615	0.433731	-0.0291989	-0.0238527	0.356028	0.124428	0.412926	0.248785	0.430231	0.441227	0.136134	0.378039	0.387598	0.405634	0.433273	0.0989007	0.352919	0.426537	0.350229
Cluster_722010	0.0895188	0.44872	0.454576	0.410301	0.402241	0.452629	0.421238	0.541262	-0.00778393	0.386617	-0.0364231	0.346348	0.395959	0.42645	0.0766338	0.404389	-0.0210365	0.352587	0.464326	0.460312	0.44972	0.449613	0.439485	0.0405129	0.0972847	0.421878	0.402879	0.477391	0.445903	0.366297	0.416743	0.490682	-0.0143497	-0.00659882	0.468614	0.0533545	0.492907	0.357458	0.544472	0.538497	0.122781	0.514498	0.448813	0.473883	0.507484	0.0447654	0.462532	0.402856	0.439065
Cluster_724003	0.170277	0.169065	0.163861	0.133228	0.164635	0.143053	0.141159	0.14958	-0.00785554	0.153258	-0.00899	0.166162	0.230723	0.153832	0.128725	0.186592	-0.0107646	0.159956	0.147196	0.143833	0.198204	0.154043	0.186679	-0.00988469	-0.0111567	0.233943	0.102688	0.130806	0.176819	0.204976	0.19357	0.112045	-0.00955904	-0.0114875	0.147738	0.0570255	0.21051	0.149543	0.154665	0.178513	0.178443	0.171148	0.168365	0.143173	0.132656	-0.00814885	0.171735	0.189725	0.185403
Cluster_72936	-0.00776504	0.130437	0.0578306	0.0893146	0.183971	0.117351	0.192289	0.121305	-0.00769632	0.107653	-0.00880778	0.0563024	0.143202	0.149067	-0.00284535	0.175724	-0.0105464	0.130342	0.176948	0.11357	0.0708268	0.163267	0.150139	-0.00968434	-0.0109305	0.203051	0.0993548	0.135186	0.139834	0.0917185	0.15423	0.154159	-0.00936529	-0.0112546	0.107555	0.0410426	0.189385	0.200554	0.137525	0.116675	-0.013277	0.101584	0.224001	0.118591	0.143877	-0.00798368	0.107371	0.0976973	0.166735
Cluster_74251	-0.00565042	0.0231912	0.0829289	0.0413897	0.0425258	0.0526876	0.059408	-0.00102451	-0.00560041	0.036233	-0.0064092	0.0548454	0.0189074	0.0174079	0.0415233	0.0400598	-0.00767432	0.0468501	0.0446839	0.112956	0.046192	0.0426315	0.0459464	0.0523664	-0.00795385	0.0617028	-0.00415137	0.0876471	0.0432798	0.101787	0.0539055	0.104558	-0.00681488	-0.0081897	0.0322323	0.1181	0.0635924	0.00814937	0.0470831	0.0254307	-0.00966133	0.0464857	0.060619	0.0598605	0.0306455	-0.00580951	0.0282052	0.101899	0.0396935
Cluster_750250	0.05586	0.189608	0.0819274	0.128627	0.101969	0.104525	0.122425	0.154323	0.010177	0.196887	-0.0147541	0.0924044	0.157363	0.150517	0.0439811	0.12215	-0.0176665	0.135329	0.112593	0.178029	0.133605	0.207356	0.240108	-0.00576938	0.0314103	0.15347	0.130406	0.118639	0.170564	0.14384	0.150861	0.179076	-0.015688	-0.0188529	0.129103	0.0189028	0.109975	0.0722155	0.162456	0.160728	0.0168922	0.106942	0.095809	0.0804111	0.113531	0.0304335	0.160773	0.161188	0.165427
Cluster_76631	-0.00405831	0.082757	0.0122379	0.0807633	0.0865685	0.130544	0.00970229	0.105478	0.202622	0.041724	-0.00460329	0.0195988	0.0154901	0.100018	0.0928566	0.0169577	-0.00551194	0.118402	0.103824	0.0958742	0.0763033	0.115459	0.0948187	0.135267	-0.00571271	0.0462314	0.0274458	0.0883156	0.118212	0.130688	0.0989985	0.0364517	-0.00489466	-0.00588211	0.0864611	0.062275	0.0864704	-0.0185933	0.0889442	0.156806	-0.00693907	0.104627	0.107642	0.0794853	0.083742	-0.00417258	0.128453	0.0441223	0.00793433
Cluster_767443	-0.0117033	0.146804	0.150143	0.124083	0.150156	0.172212	0.122093	0.142692	0.0344249	0.117982	-0.0132749	0.226226	0.178294	0.121122	0.0430127	0.168487	-0.0158953	0.185562	0.175019	0.151185	0.161815	0.117565	0.176183	0.0263941	-0.00166879	0.140141	0.0851257	0.148475	0.106019	0.0524392	0.146796	0.0860872	-0.0141152	-0.0169628	0.110984	0.0973841	0.0929962	0.0371744	0.163363	0.110632	0.0659896	0.107357	0.152182	0.189816	0.192683	0.06746	0.159844	0.165014	0.111136
Cluster_778074	0.0378351	0.335661	0.334667	0.282218	0.384601	0.346625	0.315251	0.305957	0.0901815	0.273895	-0.0291688	0.2733	0.37142	0.347979	0.112682	0.360017	-0.0319807	0.332766	0.329119	0.334149	0.327815	0.303037	0.308928	0.0730187	0.0460743	0.439845	0.245046	0.330655	0.34311	0.276594	0.444397	0.352664	-0.031015	-0.0341724	0.303054	0.102532	0.356047	0.264703	0.299831	0.381202	0.118781	0.295192	0.380924	0.346162	0.356062	0.0180547	0.319347	0.353115	0.345282
Cluster_778537	0.513101	0.0959264	0.155336	0.0560718	0.13489	0.121563	0.0624011	0.123108	-0.00382479	0.0958302	-0.00437715	0.0366538	0.105143	0.12093	-0.00601253	0.060328	-0.00524116	0.0498749	0.0873885	0.0313501	0.117044	0.0758366	0.112234	-0.00481276	-0.00543207	0.134256	0.0626426	0.10646	0.102294	0.143581	0.057494	0.121988	-0.00465421	-0.00559314	0.0272393	-0.00249475	0.0826948	0.0698691	0.102276	0.144902	-0.00659818	0.116562	0.094686	0.0895157	0.107803	0.134792	0.119632	0.155451	0.066808
Cluster_7854	0.0924018	0.423985	0.434373	0.401668	0.4236	0.438698	0.401574	0.388784	0.035305	0.403497	-0.0429505	0.375305	0.370525	0.402106	0.148386	0.411737	-0.0302792	0.379921	0.430853	0.443835	0.426207	0.440408	0.350991	0.103156	0.0679524	0.400353	0.281961	0.36604	0.441347	0.335083	0.439104	0.471354	-0.0221296	-0.0173424	0.414699	0.194945	0.427247	0.290859	0.458647	0.467279	0.157389	0.434866	0.423096	0.456158	0.460498	0.0785253	0.425419	0.453348	0.386443
Cluster_792585	0.105375	0.432836	0.427914	0.408479	0.423333	0.483255	0.443142	0.400265	0.00273202	0.405698	-0.0333293	0.388425	0.450371	0.381454	0.146823	0.424395	-0.0378832	0.364578	0.431054	0.445582	0.482865	0.417394	0.425086	0.0597167	0.139305	0.463238	0.321518	0.417321	0.395726	0.423387	0.445569	0.368648	-0.028272	-0.0223466	0.445053	0.159574	0.388564	0.232187	0.391279	0.427035	0.195133	0.37902	0.52165	0.460492	0.424921	0.0498207	0.465622	0.447555	0.46927
Cluster_79579	0.140491	0.378769	0.361792	0.352706	0.436304	0.439552	0.384126	0.38851	0.0134714	0.374236	-0.0328035	0.456426	0.423541	0.396897	0.153501	0.462196	-0.038285	0.37156	0.422311	0.408331	0.431049	0.356225	0.432393	0.0299408	0.112988	0.447369	0.365986	0.339439	0.452047	0.369753	0.429799	0.397406	-0.0268157	-0.0204931	0.382738	0.166473	0.433275	0.300565	0.380859	0.374591	0.183614	0.390289	0.454514	0.445503	0.3864	0.0136069	0.342032	0.416288	0.417564
Cluster_845629	0.112017	0.25558	0.299494	0.308986	0.320861	0.339289	0.291134	0.314693	0.10421	0.288275	-0.0287002	0.319181	0.433614	0.318314	0.0956822	0.343831	-0.0343654	0.335793	0.33567	0.335274	0.323875	0.376114	0.353554	0.0282907	0.0516608	0.333288	0.256782	0.319366	0.362074	0.36199	0.321251	0.343196	-0.0305169	-0.0366733	0.316938	0.0915545	0.344946	0.243177	0.384595	0.301535	0.133165	0.374332	0.320464	0.300834	0.356362	0.0269933	0.316754	0.32542	0.332597
Cluster_84809	-0.00471896	0.00420659	-0.00965586	-0.0103033	-0.000741735	0.0141148	-0.00582222	-0.00255859	0.300786	0.000588055	-0.00535266	0.0153484	0.0898774	0.00469685	0.103948	0.00270861	-0.00640923	0.0181508	0.0172265	0.0533034	-0.00631191	0.0248971	0.00172798	-0.00588535	-0.00664268	0.0186823	0.0241464	-0.00830455	0.0157247	-0.00321448	0.00770366	0.00921624	-0.00569146	-0.00683965	-0.000528181	0.114649	0.0119595	-0.0216201	-0.0197455	0.0128896	-0.00806868	0.00432202	0.00788503	0.012409	0.0167511	-0.00485183	0.0235347	0.0085902	0.00314023
Cluster_856845	-0.00564566	0.261202	0.407171	0.323183	0.270589	0.389556	0.270064	0.365887	-0.00650797	0.310593	-0.0214478	0.378213	0.294826	0.278679	0.151415	0.266494	-0.0199216	0.231728	0.325992	0.330175	0.309703	0.29033	0.345928	0.0622057	0.163837	0.409984	0.325735	0.296946	0.240221	0.284277	0.300967	0.351888	-0.0228054	-0.0213455	0.348204	0.117024	0.337132	0.23948	0.307036	0.348549	0.179834	0.318916	0.330091	0.320525	0.325393	0.00483774	0.332722	0.364922	0.384206
Cluster_904901	-0.0050316	0.108245	0.149167	0.110521	0.128213	0.105616	0.108646	0.119999	0.0532139	0.113556	-0.00570728	0.174754	0.119138	0.124622	0.373963	0.120503	-0.00683385	0.117391	0.137576	0.0923435	0.141426	0.0921668	0.0829111	0.0228203	-0.00708277	0.150611	0.178552	0.0716543	0.112265	0.114988	0.132752	0.135077	-0.00606853	-0.00729279	0.123421	0.408471	0.164221	0.174812	0.0768569	0.11722	0.0314698	0.107944	0.123504	0.11326	0.104611	-0.00517327	0.134274	0.108528	0.126821
Cluster_91549	-0.0107322	0.162076	0.184297	0.223205	0.230034	0.192008	0.169834	0.183417	0.0607423	0.145031	-0.0121734	0.289371	0.233897	0.142488	0.194113	0.208511	-0.0145764	0.227293	0.202185	0.212308	0.214439	0.154096	0.0994031	0.11597	0.0137035	0.263136	0.15383	0.193052	0.218487	0.191755	0.247549	0.196663	-0.012944	-0.0155553	0.218315	0.248954	0.264629	0.0841367	0.149058	0.170685	0.293773	0.16037	0.256601	0.173448	0.156822	-0.00545964	0.198363	0.21525	0.17092
Cluster_916591	0.0988384	0.304739	0.317555	0.333102	0.336054	0.349003	0.355649	0.377684	0.00449052	0.365384	-0.0305123	0.322659	0.326241	0.378346	0.144297	0.357501	-0.0365351	0.319784	0.315653	0.337852	0.348395	0.33841	0.365851	0.0584409	0.179897	0.402933	0.334931	0.360239	0.33776	0.375256	0.406815	0.326911	-0.0251109	-0.0204591	0.377176	0.127588	0.333138	0.248686	0.329242	0.324943	0.14999	0.359086	0.37152	0.381453	0.311307	0.0742983	0.292373	0.397761	0.398524
Cluster_916592	0.123032	0.374938	0.408635	0.451649	0.410223	0.396839	0.438516	0.43021	0.101211	0.400687	-0.0400876	0.319642	0.403857	0.418389	0.11557	0.448057	-0.00349423	0.358144	0.468441	0.430486	0.416798	0.423123	0.373195	0.0612932	0.0279261	0.451633	0.312104	0.427717	0.417614	0.360151	0.408276	0.361201	-0.0386682	-0.008006	0.373424	0.103501	0.340439	0.274685	0.377586	0.38225	0.175752	0.334394	0.390892	0.401528	0.45282	0.0780839	0.360824	0.398461	0.361851
Cluster_926570	-0.00707187	0.118728	0.0647775	0.0436263	0.0515131	0.0804106	0.0512133	0.0663685	-0.00700928	0.0851272	-0.00802153	0.0731474	0.0674347	0.048726	0.093072	0.0463667	-0.00960492	0.0774177	0.0813608	0.069481	0.0836845	0.0789653	0.058262	0.198619	-0.00995478	0.168381	0.0499078	0.0425023	0.0919671	0.114606	0.069083	0.089274	-0.00852927	-0.01025	0.118369	0.102171	0.0897553	0.0298336	0.115464	0.0916978	0.0419234	0.0673897	0.103748	0.0726157	0.115055	-0.00727099	0.0554683	0.0950248	0.0586758
Cluster_93919	-0.00603574	0.0927157	0.133707	0.11484	0.143682	0.115747	0.11532	0.0925749	0.0804506	0.0886678	-0.00684627	0.145058	0.0731929	0.0801986	0.573842	0.115145	-0.00819766	0.12242	0.169649	0.122707	0.121198	0.116657	0.075755	0.115715	-0.00849626	0.180261	0.112184	0.110894	0.114816	0.144451	0.155645	0.148131	-0.00727962	-0.0087482	0.145722	0.517198	0.144405	0.0670055	0.0496156	0.112267	0.19206	0.11456	0.146558	0.141065	0.101424	-0.00620569	0.160375	0.11953	0.150382
Cluster_962621	-0.00430663	0.0693648	0.0653789	0.010983	0.0840996	0.0874072	-0.00557344	0.0093845	-0.00426851	0.00426419	-0.00488496	0.0365286	0.0216653	-0.0218563	-0.00671007	0.0725948	-0.0058492	0.0552793	0.0693736	0.0393714	0.00579341	-0.00322203	0.0566263	-0.00537111	0.0109081	0.143757	-0.00405564	0.0131635	0.0935326	0.0185304	0.119897	0.0644544	-0.00519416	-0.00624202	0.0512761	-0.0114609	0.100133	0.115254	-0.00712257	0.134652	0.0482793	0.0814683	0.0852129	0.0370296	0.0774032	-0.00442789	-0.000501427	0.138674	0.0803536
Cluster_98782	-0.00604909	0.086275	0.0145635	0.118184	0.0530112	0.120472	0.075461	0.137226	0.178394	0.125905	-0.0068614	0.0525287	0.0520805	0.0916532	0.0790733	0.0529101	-0.00821578	0.117547	0.12619	0.133431	0.0578794	0.144955	0.0873822	0.143028	-0.00851504	0.115464	0.0519513	0.0776021	0.123029	0.123265	0.105435	0.0816156	-0.00729571	-0.00876754	0.0682048	0.049107	0.0534387	0.0252275	0.121756	0.122139	0.00322971	0.11802	0.112185	0.106818	0.116186	-0.00621941	0.115762	0.118046	0.0215815
[truncated: 246 more columns]

## Sheet: Fig6a.2
ID	Cluster_1038117	Cluster_1038118	Cluster_1061347	Cluster_1393687	Cluster_1433902	Cluster_1433903	Cluster_1445305	Cluster_1447773	Cluster_145983	Cluster_1461975	Cluster_146634	Cluster_1490905	Cluster_1507710	Cluster_156514	Cluster_1591869	Cluster_1595611	Cluster_1595614	Cluster_1598798	Cluster_1612682	Cluster_1625796	Cluster_162978	Cluster_1635129	Cluster_1660925	Cluster_172355	Cluster_182046	Cluster_186987	Cluster_187201	Cluster_196337	Cluster_201089	Cluster_205584	Cluster_206308	Cluster_207519	Cluster_207745	Cluster_215373	Cluster_215653	Cluster_215922	Cluster_217691	Cluster_229176	Cluster_234752	Cluster_241361	Cluster_248875	Cluster_256273	Cluster_262231	Cluster_300978	Cluster_311919	Cluster_314635	Cluster_323917	Cluster_332600	Cluster_332795
Cluster_1038117	0	0.559409	0.510616	0.617584	0.581628	0.429826	0.390751	0.533817	0.799145	0.556043	0.493106	0.640844	0.441172	0.530371	0.405409	0.284519	0.709768	0.490102	0.222332	0.634512	0.135772	0.0221281	0.409721	0.430241	-0.0137287	0.209805	0.302669	0.162099	0.309283	0.542401	0.207204	0.249162	0.233461	0.225742	0.219793	0.0676026	0.479909	0.104394	-0.00133923	0.0873592	0.053681	0.382472	0.25483	0.230121	0.413574	0.430553	0.596094	0.277653	0.594441
Cluster_1038118	0.559409	0	0.555327	0.459484	0.620637	0.445808	0.435394	0.717769	0.410435	0.542977	0.534934	0.584218	0.472231	0.665973	0.635494	0.345434	0.529669	0.669534	0.145078	0.416394	0.167468	0.0149994	0.484407	0.34225	-0.0113591	0.237505	0.347388	0.16431	0.284311	0.447614	0.233576	0.260712	0.251506	0.173741	0.214173	0.061537	0.473231	0.0819201	0.0061077	0.0793479	0.0531353	0.471417	0.19268	0.184805	0.366893	0.625311	0.428237	0.331583	0.669992
Cluster_1061347	0.510616	0.555327	0	0.547381	0.599119	0.506323	0.25592	0.661676	0.468471	0.620754	0.643516	0.744702	0.772075	0.681053	0.541693	0.376421	0.575259	0.621367	-0.00598797	0.528768	0.108679	0.281686	0.391245	0.330297	-0.00905176	0.178374	0.331512	0.093088	0.218449	0.297294	0.176919	0.322217	0.16473	0.152748	0.13974	0.0461434	0.421745	0.115077	0.0195918	0.0203146	0.224166	0.688742	0.110584	0.369372	0.215105	0.287733	0.467771	0.33732	0.703151
Cluster_1393687	0.617584	0.459484	0.547381	0	0.578119	0.396639	0.308524	0.565224	0.628615	0.555335	0.46421	0.598845	0.333783	0.589723	0.592609	0.254132	0.676658	0.540379	-0.00573726	0.811793	0.0605093	-0.00690063	0.494128	0.52968	-0.00867277	0.118239	0.30283	0.0755735	0.138004	0.350065	0.121311	0.210131	0.0875841	0.143515	0.0896545	0.0441896	0.360645	0.0876327	0.00832999	-0.00747895	-0.00721255	0.486991	0.087067	0.215417	0.200908	0.296919	0.651501	0.292238	0.621552
Cluster_1433902	0.581628	0.620637	0.599119	0.578119	0	0.606868	0.533837	0.769308	0.564407	0.758917	0.461516	0.812139	0.464606	0.840211	0.603287	0.411158	0.555811	0.732685	0.0628279	0.557473	0.143088	-0.00820299	0.499636	0.431083	-0.0103096	0.209394	0.460465	0.121244	0.26165	0.384286	0.218988	0.270052	0.209719	0.193052	0.247746	0.0827679	0.551931	0.0780206	0.0297965	0.00942575	-0.00857378	0.548137	0.261251	0.354247	0.490707	0.532373	0.450285	0.51055	0.930739
Cluster_1433903	0.429826	0.445808	0.506323	0.396639	0.606868	0	0.333195	0.590962	0.37378	0.509778	0.402779	0.58953	0.453533	0.54665	0.372035	0.313228	0.463841	0.549887	-0.00719735	0.381221	0.10901	0.0140761	0.344371	0.298408	-0.0108799	0.172746	0.278656	0.0968668	0.117101	0.265717	0.178624	0.324366	0.157929	0.16234	0.19325	0.0527874	0.413812	0.0725296	0.00754951	0.0265606	0.0501373	0.377763	0.103666	0.36191	0.304205	0.391896	0.376432	0.38952	0.589822
Cluster_1445305	0.390751	0.435394	0.25592	0.308524	0.533837	0.333195	0	0.62374	0.281036	0.404353	0.487794	0.291362	0.19184	0.501147	0.221604	0.383409	0.467536	0.60721	0.213959	0.292917	0.0987968	0.0180328	0.597522	0.385914	-0.00860937	0.184187	0.287448	0.15637	0.260809	0.256914	0.168484	0.160357	0.193646	0.171615	0.16284	0.0621817	0.399348	0.0314976	0.0194917	-0.00742428	0.0143561	0.309717	0.208268	0.109406	0.635698	0.656194	0.337868	0.401747	0.459786
Cluster_1447773	0.533817	0.717769	0.661676	0.565224	0.769308	0.590962	0.62374	0	0.466401	0.62932	0.605462	0.624934	0.550372	0.831541	0.53808	0.480845	0.622451	0.936769	-0.00542844	0.530815	0.101574	0.0323844	0.57962	0.464098	-0.00820594	0.158243	0.411289	0.0943742	0.193594	0.339586	0.16733	0.356464	0.163599	0.146988	0.17306	0.0580379	0.557727	0.093869	0.0273589	0.0197005	0.0944878	0.598923	0.108672	0.217394	0.36297	0.551303	0.587516	0.454996	0.812817
Cluster_145983	0.799145	0.410435	0.468471	0.628615	0.564407	0.37378	0.281036	0.466401	0	0.565758	0.469617	0.542695	0.399491	0.535948	0.456631	0.228468	0.640842	0.443678	0.150206	0.766023	0.0923927	0.0254842	0.28994	0.45233	-0.0126473	0.174283	0.335519	0.131496	0.319141	0.548731	0.174614	0.240809	0.17955	0.231781	0.18846	0.0568367	0.394601	0.0598267	0.0156525	0.0515846	0.0576145	0.41519	0.343367	0.188417	0.338664	0.30429	0.516451	0.197042	0.581835
Cluster_1461975	0.556043	0.542977	0.620754	0.555335	0.758917	0.509778	0.404353	0.62932	0.565758	0	0.676788	0.865845	0.545908	0.65868	0.564911	0.331818	0.617301	0.574135	0.306163	0.653514	0.114504	-0.00735101	0.453973	0.340853	-0.00923882	0.183949	0.349014	0.0898295	0.377695	0.331425	0.185465	0.258876	0.18073	0.145487	0.190862	0.074061	0.449802	0.0959252	0.0201876	0.0242789	-0.0076833	0.631841	0.201913	0.348015	0.432693	0.367523	0.391771	0.364369	0.763874
Cluster_146634	0.493106	0.534934	0.643516	0.46421	0.461516	0.402779	0.487794	0.605462	0.469617	0.676788	0	0.600999	0.631761	0.659603	0.474778	0.368956	0.570226	0.688227	0.30877	0.548555	0.0814901	0.0474639	0.429782	0.325342	-0.00822227	0.164076	0.305517	0.104747	0.475085	0.268016	0.155556	0.416807	0.147667	0.146883	0.102286	0.0514768	0.363732	0.0904691	-0.00337405	0.0440066	0.133768	0.519517	0.184	0.260256	0.419837	0.456777	0.379061	0.270104	0.503922
Cluster_1490905	0.640844	0.584218	0.744702	0.598845	0.812139	0.58953	0.291362	0.624934	0.542695	0.865845	0.600999	0	0.595767	0.698131	0.570389	0.345091	0.628328	0.571597	0.12205	0.596155	0.136526	-0.0080411	0.477011	0.373428	-0.0101061	0.203767	0.378958	0.125342	0.224342	0.353471	0.2108	0.293973	0.192465	0.175616	0.199215	0.0774166	0.555907	0.130135	0.0123215	0.0321579	-0.00840458	0.603071	0.196866	0.446074	0.411912	0.427692	0.441277	0.428278	0.815169
Cluster_1507710	0.441172	0.472231	0.772075	0.333783	0.464606	0.453533	0.19184	0.550372	0.399491	0.545908	0.631761	0.595767	0	0.542504	0.385575	0.406975	0.598571	0.600823	0.136141	0.393196	0.131304	0.348649	0.313017	0.212172	-0.0104514	0.214093	0.240934	0.117471	0.291579	0.248509	0.219746	0.364318	0.187951	0.188047	0.151062	0.0552608	0.376752	0.0584723	0.0192291	0.0876497	0.344059	0.488187	0.113793	0.413713	0.331825	0.344472	0.371903	0.399631	0.440603
Cluster_156514	0.530371	0.665973	0.681053	0.589723	0.840211	0.54665	0.501147	0.831541	0.535948	0.65868	0.659603	0.698131	0.542504	0	0.645297	0.435128	0.541695	0.889153	0.0534125	0.591237	0.103596	0.0119562	0.480096	0.443303	-0.00773712	0.141864	0.467479	0.0739486	0.317641	0.338753	0.151533	0.392473	0.15357	0.12734	0.162117	0.0563603	0.444486	0.0881812	0.0193601	0.00579125	0.0407214	0.649633	0.25122	0.286837	0.429253	0.469726	0.465957	0.425735	0.837492
Cluster_1591869	0.405409	0.635494	0.541693	0.592609	0.603287	0.372035	0.221604	0.53808	0.456631	0.564911	0.474778	0.570389	0.385575	0.645297	0	0.303771	0.394591	0.515172	0.0711456	0.461806	0.109512	0.00289163	0.456497	0.272483	-0.0100101	0.174224	0.333971	0.107737	0.357728	0.345508	0.205351	0.348373	0.161192	0.151276	0.220562	0.0702109	0.290785	0.0800318	0.0109105	-0.00116184	0.118996	0.517032	0.216529	0.205054	0.258325	0.261016	0.332735	0.212938	0.653706
Cluster_1595611	0.284519	0.345434	0.376421	0.254132	0.411158	0.313228	0.383409	0.480845	0.228468	0.331818	0.368956	0.345091	0.406975	0.435128	0.303771	0	0.403202	0.495619	0.0353683	0.262066	0.100542	0.0621001	0.33025	0.308541	-0.0120898	0.204459	0.198887	0.0966069	0.34264	0.203353	0.21384	0.294102	0.153462	0.159063	0.127674	0.0941875	0.506912	0.0739031	0.00691483	0.0272451	0.178386	0.422404	0.29564	0.241785	0.286388	0.351603	0.30315	0.32938	0.369294
Cluster_1595614	0.709768	0.529669	0.575259	0.676658	0.555811	0.463841	0.467536	0.622451	0.640842	0.617301	0.570226	0.628328	0.598571	0.541695	0.394591	0.403202	0	0.582326	0.205029	0.708665	0.130966	0.0572249	0.527819	0.451874	-0.0129672	0.236153	0.292991	0.14914	0.297202	0.42447	0.231954	0.254876	0.213204	0.257276	0.24027	0.0686928	0.509708	0.133639	-0.00081227	0.0484867	0.0993	0.585033	0.267892	0.342414	0.459246	0.421358	0.701985	0.563175	0.542911
Cluster_1598798	0.490102	0.669534	0.621367	0.540379	0.732685	0.549887	0.60721	0.936769	0.443678	0.574135	0.688227	0.571597	0.600823	0.889153	0.515172	0.495619	0.582326	0	-0.00487709	0.534009	0.0951589	0.0452658	0.511614	0.437685	-0.0073725	0.138481	0.41512	0.0811189	0.235508	0.311041	0.146993	0.410005	0.143625	0.132895	0.140322	0.0492568	0.497843	0.0782026	0.024581	0.0288267	0.126991	0.580102	0.115813	0.254986	0.352371	0.571574	0.533828	0.479042	0.707296
Cluster_1612682	0.222332	0.145078	-0.00598797	-0.00573726	0.0628279	-0.00719735	0.213959	-0.00542844	0.150206	0.306163	0.30877	0.12205	0.136141	0.0534125	0.0711456	0.0353683	0.205029	-0.00487709	0	0.0903626	0.0908895	-0.00558248	0.11125	-0.00734913	-0.00701611	0.0952718	0.0375407	0.105659	0.520862	0.172245	0.133842	-0.00634777	0.106043	0.110562	0.0802223	0.0476652	0.119808	-0.00443109	-0.0124244	0.190248	-0.00583482	-0.00494063	0.262197	-0.00560911	0.329403	-0.0073295	-0.0071371	-0.00556638	0.0600985
Cluster_1625796	0.634512	0.416394	0.528768	0.811793	0.557473	0.381221	0.292917	0.530815	0.766023	0.653514	0.548555	0.596155	0.393196	0.591237	0.461806	0.262066	0.708665	0.534009	0.0903626	0	0.0611719	0.00457823	0.314137	0.498369	-0.009064	0.116554	0.357236	0.0823401	0.234064	0.404185	0.108576	0.259614	0.129274	0.170748	0.148035	0.0456277	0.302924	0.0758627	0.0363326	0.0002966	0.0231579	0.519463	0.12757	0.213466	0.232483	0.289751	0.640152	0.221626	0.583742
Cluster_162978	0.135772	0.167468	0.108679	0.0605093	0.143088	0.10901	0.0987968	0.101574	0.0923927	0.114504	0.0814901	0.136526	0.131304	0.103596	0.109512	0.100542	0.130966	0.0951589	0.0908895	0.0611719	0	0.151556	0.142197	0.0929129	-0.017025	0.131543	0.0876635	0.114126	0.0927014	0.136357	0.135233	0.113948	0.135736	0.113714	0.111739	0.00183642	0.161264	0.0278288	-0.0086412	0.0498203	0.139418	0.0954111	0.110617	0.119944	0.117213	0.173511	0.0887688	0.124772	0.129745
Cluster_1635129	0.0221281	0.0149994	0.281686	-0.00690063	-0.00820299	0.0140761	0.0180328	0.0323844	0.0254842	-0.00735101	0.0474639	-0.0080411	0.348649	0.0119562	0.00289163	0.0621001	0.0572249	0.0452658	-0.00558248	0.00457823	0.151556	0	0.0052213	0.0643797	-0.00843879	0.12159	-0.00114116	0.154742	0.0423492	0.0173666	0.121098	0.0360672	0.140962	0.0931799	0.0172826	0.0053654	0.0229222	-0.0053296	0.0521714	0.00358503	0.785344	0.10742	-0.00835925	-0.00674649	0.00601685	0.0227125	0.0325456	-0.0066951	0.0154767
Cluster_1660925	0.409721	0.484407	0.391245	0.494128	0.499636	0.344371	0.597522	0.57962	0.28994	0.453973	0.429782	0.477011	0.313017	0.480096	0.456497	0.33025	0.527819	0.511614	0.11125	0.314137	0.142197	0.0052213	0	0.33584	-0.011232	0.223263	0.46037	0.219866	0.150958	0.244055	0.179105	0.175706	0.157054	0.129719	0.13764	0.079004	0.410274	0.0586689	0.00733966	0.0069349	0.00290149	0.403681	0.429937	0.135882	0.483509	0.492097	0.378137	0.401475	0.510457
Cluster_172355	0.430241	0.34225	0.330297	0.52968	0.431083	0.298408	0.385914	0.464098	0.45233	0.340853	0.325342	0.373428	0.212172	0.443303	0.272483	0.308541	0.451874	0.437685	-0.00734913	0.498369	0.0929129	0.0643797	0.33584	0	-0.0111094	0.132554	0.21536	0.10978	0.227203	0.474623	0.124194	0.174548	0.149488	0.190797	0.0864287	0.0316692	0.345231	0.0688865	0.00239698	0.0159266	0.0528464	0.309783	0.118667	0.137988	0.258461	0.35901	0.479436	0.259923	0.444444
Cluster_182046	-0.0137287	-0.0113591	-0.00905176	-0.00867277	-0.0103096	-0.0108799	-0.00860937	-0.00820594	-0.0126473	-0.00923882	-0.00822227	-0.0101061	-0.0104514	-0.00773712	-0.0100101	-0.0120898	-0.0129672	-0.0073725	-0.00701611	-0.009064	-0.017025	-0.00843879	-0.011232	-0.0111094	0	0.0404431	-0.010204	-0.0269394	-0.00933331	-0.0194154	-0.0253528	-0.00959565	-0.0234531	-0.0234798	-0.0199605	-0.0244937	-0.0132759	-0.00669829	-0.0187814	-0.00914603	-0.00882025	-0.00746855	-0.010506	-0.00847905	-0.0118031	-0.0110797	-0.0107889	-0.00841447	-0.00953912
Cluster_186987	0.209805	0.237505	0.178374	0.118239	0.209394	0.172746	0.184187	0.158243	0.174283	0.183949	0.164076	0.203767	0.214093	0.141864	0.174224	0.204459	0.236153	0.138481	0.0952718	0.116554	0.131543	0.12159	0.223263	0.132554	0.0404431	0	0.133916	0.532675	0.175979	0.219431	0.554642	0.215553	0.539884	0.555082	0.51809	0.0175828	0.265781	0.0781077	0.00389878	0.138428	0.117505	0.145029	0.222068	0.19874	0.20975	0.263448	0.206694	0.195654	0.186091
Cluster_187201	0.302669	0.347388	0.331512	0.30283	0.460465	0.278656	0.287448	0.411289	0.335519	0.349014	0.305517	0.378958	0.240934	0.467479	0.333971	0.198887	0.292991	0.41512	0.0375407	0.357236	0.0876635	-0.00114116	0.46037	0.21536	-0.010204	0.133916	0	0.118971	0.173361	0.212658	0.0834232	0.161744	0.127327	0.0818222	0.136435	0.0440954	0.258354	0.0446827	0.0172962	-0.00399789	0.00968083	0.311421	0.320115	0.131413	0.245957	0.273015	0.23505	0.209538	0.452615
Cluster_196337	0.162099	0.16431	0.093088	0.0755735	0.121244	0.0968668	0.15637	0.0943742	0.131496	0.0898295	0.104747	0.125342	0.117471	0.0739486	0.107737	0.0966069	0.14914	0.0811189	0.105659	0.0823401	0.114126	0.154742	0.219866	0.10978	-0.0269394	0.532675	0.118971	0	0.106283	0.18256	0.494314	0.139112	0.549554	0.558018	0.447634	0.0575907	0.202428	0.264716	0.0716886	0.137166	0.146777	0.0829166	0.162129	0.119097	0.158984	0.248473	0.169871	0.117796	0.104542
Cluster_201089	0.309283	0.284311	0.218449	0.138004	0.26165	0.117101	0.260809	0.193594	0.319141	0.377695	0.475085	0.224342	0.291579	0.317641	0.357728	0.34264	0.297202	0.235508	0.520862	0.234064	0.0927014	0.0423492	0.150958	0.227203	-0.00933331	0.175979	0.173361	0.106283	0	0.209625	0.149715	0.242218	0.204942	0.177771	0.135205	0.0568178	0.157455	0.0228387	-0.00436115	0.0265456	0.190223	0.199034	0.321785	0.0830046	0.335094	0.109016	0.122625	0.0863835	0.266643
Cluster_205584	0.542401	0.447614	0.297294	0.350065	0.384286	0.265717	0.256914	0.339586	0.548731	0.331425	0.268016	0.353471	0.248509	0.338753	0.345508	0.203353	0.42447	0.311041	0.172245	0.404185	0.136357	0.0173666	0.244055	0.474623	-0.0194154	0.219431	0.212658	0.18256	0.209625	0	0.232097	0.189068	0.231441	0.237909	0.233068	0.0647905	0.329398	0.0647901	-0.00427831	0.105087	0.068481	0.282179	0.20907	0.210788	0.244576	0.336095	0.337234	0.202029	0.38656
Cluster_206308	0.207204	0.233576	0.176919	0.121311	0.218988	0.178624	0.168484	0.16733	0.174614	0.185465	0.155556	0.2108	0.219746	0.151533	0.205351	0.21384	0.231954	0.146993	0.133842	0.108576	0.135233	0.121098	0.179105	0.124194	-0.0253528	0.554642	0.0834232	0.494314	0.149715	0.232097	0	0.154787	0.55842	0.678953	0.509574	0.0433719	0.292728	0.0450371	-0.0196553	0.128195	0.127506	0.150918	0.19787	0.194799	0.204553	0.242493	0.139504	0.192536	0.197086
Cluster_207519	0.249162	0.260712	0.322217	0.210131	0.270052	0.324366	0.160357	0.356464	0.240809	0.258876	0.416807	0.293973	0.364318	0.392473	0.348373	0.294102	0.254876	0.410005	-0.00634777	0.259614	0.113948	0.0360672	0.175706	0.174548	-0.00959565	0.215553	0.161744	0.139112	0.242218	0.189068	0.154787	0	0.125074	0.123694	0.247046	0.0355014	0.189776	0.0468445	0.00472019	0.241747	0.274059	0.249281	0.0647018	0.240716	0.175857	0.286047	0.226736	0.119174	0.28297
Cluster_207745	0.233461	0.251506	0.16473	0.0875841	0.209719	0.157929	0.193646	0.163599	0.17955	0.18073	0.147667	0.192465	0.187951	0.15357	0.161192	0.153462	0.213204	0.143625	0.106043	0.129274	0.135736	0.140962	0.157054	0.149488	-0.0234531	0.539884	0.127327	0.549554	0.204942	0.231441	0.55842	0.125074	0	0.599943	0.524082	0.0279815	0.225579	0.0273675	0.031863	0.110018	0.122861	0.117344	0.136749	0.142672	0.206425	0.231372	0.137702	0.181971	0.194363
Cluster_215373	0.225742	0.173741	0.152748	0.143515	0.193052	0.16234	0.171615	0.146988	0.231781	0.145487	0.146883	0.175616	0.188047	0.12734	0.151276	0.159063	0.257276	0.132895	0.110562	0.170748	0.113714	0.0931799	0.129719	0.190797	-0.0234798	0.555082	0.0818222	0.558018	0.177771	0.237909	0.678953	0.123694	0.599943	0	0.53582	0.0556102	0.235268	0.0555515	0.0233113	0.130132	0.102867	0.0966769	0.125599	0.192706	0.188016	0.178539	0.241323	0.189491	0.165454
Cluster_215653	0.219793	0.214173	0.13974	0.0896545	0.247746	0.19325	0.16284	0.17306	0.18846	0.190862	0.102286	0.199215	0.151062	0.162117	0.220562	0.127674	0.24027	0.140322	0.0802223	0.148035	0.111739	0.0172826	0.13764	0.0864287	-0.0199605	0.51809	0.136435	0.447634	0.135205	0.233068	0.509574	0.247046	0.524082	0.53582	0	0.0426402	0.244213	0.0560567	-0.0116869	0.148436	0.0476138	0.152183	0.138911	0.154934	0.183799	0.17342	0.161122	0.22772	0.226049
Cluster_215922	0.0676026	0.061537	0.0461434	0.0441896	0.0827679	0.0527874	0.0621817	0.0580379	0.0568367	0.074061	0.0514768	0.0774166	0.0552608	0.0563603	0.0702109	0.0941875	0.0686928	0.0492568	0.0476652	0.0456277	0.00183642	0.0053654	0.079004	0.0316692	-0.0244937	0.0175828	0.0440954	0.0575907	0.0568178	0.0647905	0.0433719	0.0355014	0.0279815	0.0556102	0.0426402	0	0.0781844	0.0117974	0.0464337	0.0807057	0.00510692	0.0456465	0.0462225	0.0535243	0.103173	0.0563332	0.0558904	0.0550695	0.0754088
Cluster_217691	0.479909	0.473231	0.421745	0.360645	0.551931	0.413812	0.399348	0.557727	0.394601	0.449802	0.363732	0.555907	0.376752	0.444486	0.290785	0.506912	0.509708	0.497843	0.119808	0.302924	0.161264	0.0229222	0.410274	0.345231	-0.0132759	0.265781	0.258354	0.202428	0.157455	0.329398	0.292728	0.189776	0.225579	0.235268	0.244213	0.0781844	0	0.166772	0.00536846	0.0606131	0.052279	0.435131	0.46498	0.167798	0.322517	0.421348	0.371246	0.309348	0.554153
Cluster_229176	0.104394	0.0819201	0.115077	0.0876327	0.0780206	0.0725296	0.0314976	0.093869	0.0598267	0.0959252	0.0904691	0.130135	0.0584723	0.0881812	0.0800318	0.0739031	0.133639	0.0782026	-0.00443109	0.0758627	0.0278288	-0.0053296	0.0586689	0.0688865	-0.00669829	0.0781077	0.0446827	0.264716	0.0228387	0.0647901	0.0450371	0.0468445	0.0273675	0.0555515	0.0560567	0.0117974	0.166772	0	-0.0100225	-0.00577626	-0.00557051	0.238557	0.00718135	0.0665213	0.0154167	0.0873755	0.233904	0.066254	0.10315
Cluster_234752	-0.00133923	0.0061077	0.0195918	0.00832999	0.0297965	0.00754951	0.0194917	0.0273589	0.0156525	0.0201876	-0.00337405	0.0123215	0.0192291	0.0193601	0.0109105	0.00691483	-0.00081227	0.024581	-0.0124244	0.0363326	-0.0086412	0.0521714	0.00733966	0.00239698	-0.0187814	0.00389878	0.0172962	0.0716886	-0.00436115	-0.00427831	-0.0196553	0.00472019	0.031863	0.0233113	-0.0116869	0.0464337	0.00536846	-0.0100225	0	-0.0161961	0.0224297	0.00995607	-0.0139174	-0.00922464	-0.000801587	0.0118214	0.00384631	0.00544283	0.0256098
Cluster_241361	0.0873592	0.0793479	0.0203146	-0.00747895	0.00942575	0.0265606	-0.00742428	0.0197005	0.0515846	0.0242789	0.0440066	0.0321579	0.0876497	0.00579125	-0.00116184	0.0272451	0.0484867	0.0288267	0.190248	0.0002966	0.0498203	0.00358503	0.0069349	0.0159266	-0.00914603	0.138428	-0.00399789	0.137166	0.0265456	0.105087	0.128195	0.241747	0.110018	0.130132	0.148436	0.0807057	0.0606131	-0.00577626	-0.0161961	0	0.0206738	-0.00644049	0.0377067	0.147954	0.0282935	0.0203174	0.014327	0.0433786	-0.00822604
Cluster_248875	0.053681	0.0531353	0.224166	-0.00721255	-0.00857378	0.0501373	0.0143561	0.0944878	0.0576145	-0.0076833	0.133768	-0.00840458	0.344059	0.0407214	0.118996	0.178386	0.0993	0.126991	-0.00583482	0.0231579	0.139418	0.785344	0.00290149	0.0528464	-0.00882025	0.117505	0.00968083	0.146777	0.190223	0.068481	0.127506	0.274059	0.122861	0.102867	0.0476138	0.00510692	0.052279	-0.00557051	0.0224297	0.0206738	0	0.0918116	-0.00873711	-0.00705145	0.00350735	0.0728701	0.0698604	-0.00699774	0.0120124
Cluster_256273	0.382472	0.471417	0.688742	0.486991	0.548137	0.377763	0.309717	0.598923	0.41519	0.631841	0.519517	0.603071	0.488187	0.649633	0.517032	0.422404	0.585033	0.580102	-0.00494063	0.519463	0.0954111	0.10742	0.403681	0.309783	-0.00746855	0.145029	0.311421	0.0829166	0.199034	0.282179	0.150918	0.249281	0.117344	0.0966769	0.152183	0.0456465	0.435131	0.238557	0.00995607	-0.00644049	0.0918116	0	0.101817	0.256487	0.226532	0.272383	0.394528	0.26617	0.628675
Cluster_262231	0.25483	0.19268	0.110584	0.087067	0.261251	0.103666	0.208268	0.108672	0.343367	0.201913	0.184	0.196866	0.113793	0.25122	0.216529	0.29564	0.267892	0.115813	0.262197	0.12757	0.110617	-0.00835925	0.429937	0.118667	-0.010506	0.222068	0.320115	0.162129	0.321785	0.20907	0.19787	0.0647018	0.136749	0.125599	0.138911	0.0462225	0.46498	0.00718135	-0.0139174	0.0377067	-0.00873711	0.101817	0	0.035102	0.342418	0.141618	0.0934593	0.166621	0.237869
Cluster_300978	0.230121	0.184805	0.369372	0.215417	0.354247	0.36191	0.109406	0.217394	0.188417	0.348015	0.260256	0.446074	0.413713	0.286837	0.205054	0.241785	0.342414	0.254986	-0.00560911	0.213466	0.119944	-0.00674649	0.135882	0.137988	-0.00847905	0.19874	0.131413	0.119097	0.0830046	0.210788	0.194799	0.240716	0.142672	0.192706	0.154934	0.0535243	0.167798	0.0665213	-0.00922464	0.147954	-0.00705145	0.256487	0.035102	0	0.190329	0.206349	0.231782	0.546228	0.215895
Cluster_311919	0.413574	0.366893	0.215105	0.200908	0.490707	0.304205	0.635698	0.36297	0.338664	0.432693	0.419837	0.411912	0.331825	0.429253	0.258325	0.286388	0.459246	0.352371	0.329403	0.232483	0.117213	0.00601685	0.483509	0.258461	-0.0118031	0.20975	0.245957	0.158984	0.335094	0.244576	0.204553	0.175857	0.206425	0.188016	0.183799	0.103173	0.322517	0.0154167	-0.000801587	0.0282935	0.00350735	0.226532	0.342418	0.190329	0	0.514668	0.183998	0.308804	0.404604
Cluster_314635	0.430553	0.625311	0.287733	0.296919	0.532373	0.391896	0.656194	0.551303	0.30429	0.367523	0.456777	0.427692	0.344472	0.469726	0.261016	0.351603	0.421358	0.571574	-0.0073295	0.289751	0.173511	0.0227125	0.492097	0.35901	-0.0110797	0.263448	0.273015	0.248473	0.109016	0.336095	0.242493	0.286047	0.231372	0.178539	0.17342	0.0563332	0.421348	0.0873755	0.0118214	0.0203174	0.0728701	0.272383	0.141618	0.206349	0.514668	0	0.381203	0.381222	0.439905
Cluster_323917	0.596094	0.428237	0.467771	0.651501	0.450285	0.376432	0.337868	0.587516	0.516451	0.391771	0.379061	0.441277	0.371903	0.465957	0.332735	0.30315	0.701985	0.533828	-0.0071371	0.640152	0.0887688	0.0325456	0.378137	0.479436	-0.0107889	0.206694	0.23505	0.169871	0.122625	0.337234	0.139504	0.226736	0.137702	0.241323	0.161122	0.0558904	0.371246	0.233904	0.00384631	0.014327	0.0698604	0.394528	0.0934593	0.231782	0.183998	0.381203	0	0.423474	0.483451
Cluster_332600	0.277653	0.331583	0.33732	0.292238	0.51055	0.38952	0.401747	0.454996	0.197042	0.364369	0.270104	0.428278	0.399631	0.425735	0.212938	0.32938	0.563175	0.479042	-0.00556638	0.221626	0.124772	-0.0066951	0.401475	0.259923	-0.00841447	0.195654	0.209538	0.117796	0.0863835	0.202029	0.192536	0.119174	0.181971	0.189491	0.22772	0.0550695	0.309348	0.066254	0.00544283	0.0433786	-0.00699774	0.26617	0.166621	0.546228	0.308804	0.381222	0.423474	0	0.352718
Cluster_332795	0.594441	0.669992	0.703151	0.621552	0.930739	0.589822	0.459786	0.812817	0.581835	0.763874	0.503922	0.815169	0.440603	0.837492	0.653706	0.369294	0.542911	0.707296	0.0600985	0.583742	0.129745	0.0154767	0.510457	0.444444	-0.00953912	0.186091	0.452615	0.104542	0.266643	0.38656	0.197086	0.28297	0.194363	0.165454	0.226049	0.0754088	0.554153	0.10315	0.0256098	-0.00822604	0.0120124	0.628675	0.237869	0.215895	0.404604	0.439905	0.483451	0.352718	0
Cluster_340614	0.29192	0.195752	0.271078	0.192161	0.160866	0.186362	0.0524064	0.214277	0.140158	0.207869	0.169773	0.319536	0.1172	0.14087	0.17197	0.150695	0.31355	0.125112	-0.004433	0.148516	0.0932384	-0.0053319	0.14141	0.175208	-0.00670118	0.14552	0.0892888	0.197714	0.0391038	0.17678	0.146455	0.105056	0.105066	0.097776	0.174803	0.0413141	0.429446	0.375615	-0.00898636	-0.00577875	-0.00557291	0.512538	0.0150009	0.151438	0.0283621	0.232462	0.311012	0.147966	0.252931
Cluster_349690	0.144077	0.140568	-0.0063724	-0.0061056	0.134996	-0.00765943	0.0411387	-0.00577695	0.136498	0.103332	0.0975191	0.0668534	0.0748379	0.1141	0.151791	0.0164058	0.0785188	-0.00519021	0.724343	0.0143247	0.0796356	-0.00594088	0.0602831	-0.00782095	-0.00746655	0.109274	0.0832791	0.124275	0.36118	0.157787	0.107649	0.294364	0.0611342	0.0856604	0.142187	0.0260319	0.0645385	-0.00471557	-0.013222	0.357726	-0.00620942	-0.00525782	0.25246	-0.00596922	0.219898	-0.00780006	-0.00759531	-0.00592375	0.128922
Cluster_359318	0.471517	0.322187	0.402517	0.556887	0.40587	0.296014	0.21878	0.374397	0.502232	0.408607	0.417749	0.437698	0.336001	0.404941	0.347582	0.210681	0.512494	0.354293	0.0246938	0.57214	0.0645268	0.021169	0.26923	0.381423	-0.0110059	0.107014	0.210105	0.0692663	0.167674	0.451737	0.111165	0.215591	0.0967026	0.145713	0.193592	0.0196884	0.237652	0.0751567	-0.00574687	0.00965083	0.0444168	0.348628	0.105499	0.203725	0.251872	0.312356	0.481848	0.211809	0.435707
Cluster_363452	0.0480242	0.0510298	0.171255	-0.00556732	-0.00661805	0.0481722	0.00661634	0.0891475	0.050913	-0.00593069	0.125755	-0.00648744	0.282931	0.038979	0.226046	0.250776	0.0822457	0.119327	-0.00450386	0.0227877	0.162197	0.328665	-0.000300935	0.055582	-0.00680829	0.128426	0.0103798	0.0811104	0.30384	0.100303	0.146698	0.450012	0.130872	0.113146	0.0638705	0.0155923	0.0461259	-0.00429984	0.0255917	0.0204836	0.658775	0.0505269	-0.00674412	-0.00544297	-5.7569e-05	0.0693839	0.061377	-0.00540151	0.00513315
Cluster_364152	0.170907	0.150554	0.131849	0.105562	0.198892	0.149943	0.190906	0.138371	0.171402	0.173471	0.1281	0.184209	0.152159	0.128926	0.173229	0.144094	0.197677	0.110734	0.170612	0.115956	0.101169	0.0956008	0.18005	0.149173	-0.0207828	0.140586	0.0945285	0.127544	0.188957	0.161887	0.153044	0.118413	0.143476	0.153316	0.140375	0.103211	0.208094	0.0357058	-0.0100995	0.0557113	0.0875825	0.109573	0.134094	0.163542	0.217319	0.181746	0.111498	0.166772	0.176603
Cluster_371456	0.706782	0.486214	0.452462	0.793915	0.618208	0.423042	0.503012	0.569153	0.700017	0.474171	0.437981	0.546929	0.380997	0.576042	0.407031	0.292482	0.812508	0.551274	0.0346997	0.761973	0.0903981	0.00408272	0.457156	0.545462	-0.0102031	0.152996	0.339143	0.106419	0.199341	0.408858	0.150561	0.214805	0.151367	0.221422	0.155114	0.0428907	0.393074	0.0670306	0.00526714	0.0130432	0.0232801	0.392634	0.2372	0.262068	0.463511	0.48864	0.675001	0.39409	0.577672
Cluster_382933	0.58095	0.606188	0.519251	0.498827	0.766524	0.496469	0.664675	0.746744	0.502968	0.590249	0.697785	0.577504	0.4689	0.803556	0.496689	0.386271	0.531945	0.828278	0.22711	0.498444	0.131585	0.0314107	0.431154	0.399967	-0.00977542	0.195791	0.425596	0.158356	0.460066	0.359262	0.193393	0.338888	0.2091	0.187457	0.216375	0.0680742	0.519185	0.105296	0.0160528	0.0185364	0.0938988	0.429786	0.280403	0.250886	0.448302	0.601509	0.469603	0.466113	0.705482
Cluster_389835	0.467324	0.522125	0.651568	0.593939	0.735122	0.453422	0.41475	0.670646	0.527572	0.874522	0.694132	0.758785	0.471148	0.79474	0.616821	0.359621	0.521115	0.709615	0.105915	0.691943	0.0726949	-0.00489752	0.43088	0.368448	-0.00615525	0.108515	0.392096	0.0407846	0.299679	0.291926	0.10733	0.305915	0.11246	0.073685	0.117959	0.0446839	0.344777	0.0991823	0.0246944	-0.00530797	-0.0051189	0.739616	0.161683	0.319593	0.297371	0.380013	0.410127	0.331547	0.727827
Cluster_412725	0.58642	0.515239	0.465434	0.64209	0.554384	0.409904	0.382484	0.53859	0.643012	0.466079	0.473111	0.54576	0.371567	0.530956	0.518744	0.30012	0.587233	0.536083	0.223304	0.643502	0.144709	0.0124139	0.363395	0.541942	-0.0127849	0.179673	0.272682	0.175592	0.125002	0.470414	0.235265	0.278068	0.184298	0.289283	0.193052	0.0651761	0.485156	0.0877235	0.00375124	0.158021	0.0481716	0.370509	0.194149	0.218732	0.296754	0.47097	0.585106	0.291092	0.547715
Cluster_416862	0.505165	0.579865	0.680143	0.490429	0.53301	0.457274	0.230097	0.633016	0.448317	0.590971	0.832975	0.683949	0.726792	0.783123	0.501823	0.364744	0.545692	0.766304	0.152952	0.524532	0.0868793	0.0537881	0.356198	0.301174	-0.00684057	0.123602	0.341118	0.0652939	0.34163	0.265922	0.132297	0.453653	0.117968	0.113478	0.0836795	0.0440656	0.417839	0.0845754	-0.000379873	0.0569128	0.14852	0.52703	0.16783	0.274418	0.305977	0.365916	0.373136	0.284738	0.555073
Cluster_444092	0.568824	0.675629	0.680392	0.52522	0.727278	0.487686	0.447439	0.682626	0.483305	0.678764	0.58135	0.742552	0.548672	0.717729	0.674484	0.398435	0.524486	0.643758	0.108363	0.516205	0.132588	0.112127	0.512677	0.456695	-0.01285	0.216786	0.382743	0.207137	0.376777	0.361518	0.258499	0.302692	0.228656	0.246186	0.216679	0.0809797	0.492966	0.126676	0.0214922	0.00642541	0.0761857	0.554857	0.215442	0.248076	0.423493	0.514032	0.458995	0.334251	0.759138
Cluster_469438	0.238135	0.210676	0.0987562	0.116581	0.337739	0.206553	0.348958	0.268322	0.262097	0.261236	0.214832	0.198958	0.185323	0.234283	0.173092	0.163224	0.236563	0.248648	0.155858	0.207935	0.085007	0.00538637	0.202442	0.152334	-0.0126227	0.231267	0.261994	0.181384	0.223965	0.208393	0.149305	0.103624	0.198074	0.187768	0.201208	0.0721691	0.199296	0.107573	0.0118533	0.0556878	0.0296742	0.0984701	0.158004	0.264491	0.329456	0.334278	0.338496	0.247468	0.273701
Cluster_507745	0.570992	0.617726	0.671767	0.418193	0.600776	0.461443	0.234529	0.63864	0.478739	0.637965	0.709792	0.705866	0.748872	0.702799	0.554964	0.433311	0.620615	0.672858	0.284968	0.485183	0.104533	0.0447781	0.422215	0.269988	-0.00925563	0.181071	0.337898	0.100215	0.441464	0.312291	0.187889	0.373729	0.16114	0.155449	0.150205	0.0644459	0.454553	0.0752951	0.00326608	0.0768384	0.128056	0.529396	0.25082	0.372525	0.377662	0.338496	0.436491	0.324117	0.595315
Cluster_649960	0.626377	0.663309	0.782338	0.588286	0.801241	0.56083	0.360299	0.763137	0.634774	0.763605	0.661209	0.828197	0.580451	0.814578	0.705243	0.367429	0.636659	0.704008	0.0616946	0.621539	0.101544	0.0199203	0.500095	0.368898	-0.00924686	0.178265	0.449248	0.100766	0.329268	0.380243	0.180417	0.360511	0.171164	0.149748	0.195316	0.0624961	0.47209	0.114214	0.0124331	0.0151897	0.063328	0.681692	0.296725	0.301419	0.397531	0.441281	0.49247	0.2964	0.863479
Cluster_89082	0.532461	0.580769	0.688243	0.523823	0.656547	0.502801	0.413474	0.741809	0.541264	0.673815	0.728355	0.70128	0.633254	0.834596	0.589309	0.402125	0.618283	0.813377	-0.00477487	0.609449	0.0784121	0.0381596	0.475079	0.346118	-0.00721796	0.131878	0.409159	0.0727156	0.24687	0.312291	0.133944	0.434245	0.129949	0.105412	0.127499	0.0443202	0.383249	0.0886202	0.0129004	0.0239856	0.108299	0.676502	0.226333	0.287602	0.389575	0.503054	0.444246	0.298419	0.649447
Cluster_896518	0.577243	0.539759	0.466538	0.445384	0.68311	0.459358	0.687563	0.665359	0.386368	0.567271	0.535212	0.655152	0.4188	0.639111	0.402323	0.415841	0.649448	0.686345	0.0854861	0.433691	0.143962	0.00236637	0.669752	0.412456	-0.010925	0.224051	0.367167	0.201664	0.191725	0.334663	0.214573	0.276242	0.226344	0.18665	0.22486	0.0737435	0.531755	0.119924	0.0175311	0.0179632	0.0197067	0.473646	0.283659	0.310687	0.532672	0.723813	0.53155	0.623524	0.589146
[truncated: 16 more columns]

## Sheet: Fig6b.1
ID	Cluster_12038	Cluster_1320800	Cluster_135607	Cluster_3037	Cluster_37762	Cluster_4864	Cluster_52582	Cluster_605011	Cluster_66577
Cluster_12038	0	0.158985	0.0354439	0.174292	0.61462	0.219348	0.157058	0.210693	0.258405
Cluster_1320800	0.158985	0	0.0206317	0.389319	0.122265	0.22398	0.169033	0.513511	0.463749
Cluster_135607	0.0354439	0.0206317	0	0.044462	-0.0518284	0.0359549	0.0287594	-0.00494223	0.0478305
Cluster_3037	0.174292	0.389319	0.044462	0	0.166612	0.232789	0.329159	0.261135	0.432468
Cluster_37762	0.61462	0.122265	-0.0518284	0.166612	0	0.191182	0.218905	0.180185	0.231322
Cluster_4864	0.219348	0.22398	0.0359549	0.232789	0.191182	0	0.258796	0.166981	0.239265
Cluster_52582	0.157058	0.169033	0.0287594	0.329159	0.218905	0.258796	0	0.145116	0.290132
Cluster_605011	0.210693	0.513511	-0.00494223	0.261135	0.180185	0.166981	0.145116	0	0.475179
Cluster_66577	0.258405	0.463749	0.0478305	0.432468	0.231322	0.239265	0.290132	0.475179	0

## Sheet: Fig6b.2
ID	Cluster_1018435	Cluster_108038	Cluster_1139065	Cluster_1149124	Cluster_117661	Cluster_1258890	Cluster_1290708	Cluster_1291415	Cluster_1305394	Cluster_1384797	Cluster_1573308	Cluster_179985	Cluster_221248	Cluster_221760	Cluster_239491	Cluster_29387	Cluster_294705	Cluster_488841	Cluster_587766	Cluster_645318	Cluster_653319	Cluster_679973	Cluster_729173	Cluster_786456	Cluster_800794	Cluster_906422	Cluster_956659	Cluster_98780
Cluster_1018435	0	-0.00941214	-0.00428311	-0.00441958	-0.000231515	0.00251557	-0.00694537	0.0247605	-0.0068441	-0.0108329	0.246272	-0.0110272	0.0833208	0.0168991	-0.0101147	0.052302	-0.00484283	-0.0060404	0.0121367	-0.0064561	-0.0231262	-0.0154216	-0.0120914	0.0333496	0.17804	-0.0152235	0.140143	0.0183405
Cluster_108038	-0.00941214	0	0.00537177	-0.0089376	0.0544238	0.0406772	0.0120623	0.0640883	0.0194102	0.0262345	0.169479	0.0997281	0.133258	0.131607	0.106883	0.0398322	0.077271	0.10167	0.244468	0.000602619	0.0714594	0.0842004	-0.00538006	0.00331836	0.10916	-0.0188155	0.174395	0.153869
Cluster_1139065	-0.00428311	0.00537177	0	-0.00406716	-0.0053609	-0.0048403	0.0104761	-0.00972906	0.0151844	-0.0099691	0.13082	0.0449461	0.0295061	0.0276225	-0.00930813	0.00886744	-0.00445666	-0.00555874	-0.00963002	-0.0059413	0.173161	-5.46483e-06	0.0619687	-0.00430098	-0.00961292	0.203939	-0.0124674	-0.0042553
Cluster_1149124	-0.00441958	-0.0089376	-0.00406716	0	-0.00553171	-0.00499452	-0.0065952	0.0375765	-0.00649903	-0.0102867	-0.00933141	0.0350953	-0.000133314	0.0149043	-0.00960471	0.0608922	-0.00459866	-0.00573586	0.0486452	-0.0061306	0.00686489	0.0101365	0.0462925	-0.00443802	0.0292345	0.0177564	-0.0128646	0.0456842
Cluster_117661	-0.000231515	0.0544238	-0.0053609	-0.00553171	0	-0.000865291	-0.00869309	-0.0093703	-0.00856632	-0.0135589	0.0465475	0.0220236	0.00328264	0.0217113	0.143939	0.0346093	0.0488246	0.0573038	0.136265	-0.0080807	-0.0289456	-0.0193023	-0.0151341	0.239119	0.0313232	-0.0190543	-0.0025139	0.0548334
Cluster_1258890	0.00251557	0.0406772	-0.0048403	-0.00499452	-0.000865291	0	-0.00784889	0.103054	-0.00773444	0.168903	0.0186887	0.00452546	-0.00816957	-0.00266332	-0.0114305	0.00628015	0.030516	0.0430083	0.111355	0.0120027	0.0409898	0.0261303	-0.0136644	0.0127611	0.0333907	0.0772678	0.0573805	0.109747
Cluster_1290708	-0.00694537	0.0120623	0.0104761	-0.0065952	-0.00869309	-0.00784889	0	-0.0157764	0.0391741	0.0303965	-0.0146643	0.0377211	0.075615	0.0373603	0.211952	0.00128704	-0.0072268	-0.0090139	-0.0156158	0.0281698	0.120109	0.00716032	0.0185726	-0.00697436	-0.015588	0.111304	-0.0202168	0.0575453
Cluster_1291415	0.0247605	0.0640883	-0.00972906	0.0375765	-0.0093703	0.103054	-0.0157764	0	-0.0155463	0.0733355	0.157988	0.057852	0.0564851	0.0714598	-0.0191595	-0.0318559	0.0904543	0.0735584	0.266763	0.00688582	0.107233	0.0493995	-0.0243689	0.0537503	0.273205	0.0521338	0.1814	0.169625
Cluster_1305394	-0.0068441	0.0194102	0.0151844	-0.00649903	-0.00856632	-0.00773444	0.0391741	-0.0155463	0	-0.0159299	-0.0144505	0.0856858	0.148363	0.18967	0.157934	0.033841	-0.00712142	-0.00888246	-0.0153881	-0.00949376	0.221041	0.16054	0.111309	-0.00687266	-0.0153607	0.0928105	-0.019922	0.146862
Cluster_1384797	-0.0108329	0.0262345	-0.0099691	-0.0102867	-0.0135589	0.168903	0.0303965	0.0733355	-0.0159299	0	0.0391023	0.133037	0.0769825	0.000260778	0.0372132	0.0167526	0.0572832	0.0505439	0.0702535	0.0478605	0.0299242	0.0519928	-0.0281433	0.00648459	0.0264276	-0.0164066	0.0766961	0.142979
Cluster_1573308	0.246272	0.169479	0.13082	-0.00933141	0.0465475	0.0186887	-0.0146643	0.157988	-0.0144505	0.0391023	0	0.0664997	0.143153	0.0876815	0.0648922	0.0455179	0.0106756	0.0765215	0.225221	0.123364	0.0174267	0.0603709	-0.0255296	0.0488663	0.207994	0.00749999	0.0880573	0.101364
Cluster_179985	-0.0110272	0.0997281	0.0449461	0.0350953	0.0220236	0.00452546	0.0377211	0.057852	0.0856858	0.133037	0.0664997	0	0.140892	0.137214	0.127239	0.0330999	0.0224331	0.00497108	0.109637	0.10118	0.113136	0.100768	0.057112	0.0318632	0.0556222	0.111729	0.0459993	0.147384
Cluster_221248	0.0833208	0.133258	0.0295061	-0.000133314	0.00328264	-0.00816957	0.075615	0.0564851	0.148363	0.0769825	0.143153	0.140892	0	0.2644	0.117065	0.0285587	0.0327598	0.0162937	0.201259	0.106533	0.230016	0.316698	0.196314	0.05245	0.115814	0.144997	0.138771	0.300828
Cluster_221760	0.0168991	0.131607	0.0276225	0.0149043	0.0217113	-0.00266332	0.0373603	0.0714598	0.18967	0.000260778	0.0876815	0.137214	0.2644	0	0.0618785	0.0408523	0.0452945	-0.0088328	0.0674201	0.059975	0.188685	0.128417	0.220387	0.103992	0.085693	0.106987	0.0976963	0.25416
Cluster_239491	-0.0101147	0.106883	-0.00930813	-0.00960471	0.143939	-0.0114305	0.211952	-0.0191595	0.157934	0.0372132	0.0648922	0.127239	0.117065	0.0618785	0	0.0261341	-0.0105245	0.0408736	0.0148088	0.171803	0.19861	0.12852	0.0314658	-0.0101569	0.0266819	0.053245	-0.0203229	0.1889
Cluster_29387	0.052302	0.0398322	0.00886744	0.0608922	0.0346093	0.00628015	0.00128704	-0.0318559	0.033841	0.0167526	0.0455179	0.0330999	0.0285587	0.0408523	0.0261341	0	-0.00779207	-0.0083139	-0.0275366	0.0244181	0.013831	-0.0375546	0.0596913	0.0673241	0.000419622	0.0921681	-0.0201405	0.00803756
Cluster_294705	-0.00484283	0.077271	-0.00445666	-0.00459866	0.0488246	0.030516	-0.0072268	0.0904543	-0.00712142	0.0572832	0.0106756	0.0224331	0.0327598	0.0452945	-0.0105245	-0.00779207	0	0.122856	0.0299549	0.00910228	-0.0214959	-0.0160465	-0.0125814	0.0650118	0.461301	-0.0158404	0.124978	0.097405
Cluster_488841	-0.0060404	0.10167	-0.00555874	-0.00573586	0.0573038	0.0430083	-0.0090139	0.0735584	-0.00888246	0.0505439	0.0765215	0.00497108	0.0162937	-0.0088328	0.0408736	-0.0083139	0.122856	0	0.062344	0.0135274	-0.0192265	-0.0135021	-0.0156926	0.0144151	0.0526978	-0.010631	0.0544737	0.0338247
Cluster_587766	0.0121367	0.244468	-0.00963002	0.0486452	0.136265	0.111355	-0.0156158	0.266763	-0.0153881	0.0702535	0.225221	0.109637	0.201259	0.0674201	0.0148088	-0.0275366	0.0299549	0.062344	0	0.0737942	0.0806537	0.046728	-0.027186	0.139914	0.12895	0.0757065	0.244225	0.193523
Cluster_645318	-0.0064561	0.000602619	-0.0059413	-0.0061306	-0.0080807	0.0120027	0.0281698	0.00688582	-0.00949376	0.0478605	0.123364	0.10118	0.106533	0.059975	0.171803	0.0244181	0.00910228	0.0135274	0.0737942	0	-0.000982872	0.0361672	-0.0167726	0.00144822	0.00372427	-0.0211173	0.0542655	0.0642778
Cluster_653319	-0.0231262	0.0714594	0.173161	0.00686489	-0.0289456	0.0409898	0.120109	0.107233	0.221041	0.0299242	0.0174267	0.113136	0.230016	0.188685	0.19861	0.013831	-0.0214959	-0.0192265	0.0806537	-0.000982872	0	0.277661	0.190862	-0.0219355	0.00715379	0.199386	0.0465253	0.224387
Cluster_679973	-0.0154216	0.0842004	-5.46483e-06	0.0101365	-0.0193023	0.0261303	0.00716032	0.0493995	0.16054	0.0519928	0.0603709	0.100768	0.316698	0.128417	0.12852	-0.0375546	-0.0160465	-0.0135021	0.046728	0.0361672	0.277661	0	0.0555306	-0.015486	0.0456619	0.0856874	0.0763565	0.208947
Cluster_729173	-0.0120914	-0.00538006	0.0619687	0.0462925	-0.0151341	-0.0136644	0.0185726	-0.0243689	0.111309	-0.0281433	-0.0255296	0.057112	0.196314	0.220387	0.0314658	0.0596913	-0.0125814	-0.0156926	-0.027186	-0.0167726	0.190862	0.0555306	0	-0.0121419	0.00275219	0.0655419	0.0125507	0.123664
Cluster_786456	0.0333496	0.00331836	-0.00430098	-0.00443802	0.239119	0.0127611	-0.00697436	0.0537503	-0.00687266	0.00648459	0.0488663	0.0318632	0.05245	0.103992	-0.0101569	0.0673241	0.0650118	0.0144151	0.139914	0.00144822	-0.0219355	-0.015486	-0.0121419	0	0.0896177	-0.0152871	0.0416703	0.0474179
Cluster_800794	0.17804	0.10916	-0.00961292	0.0292345	0.0313232	0.0333907	-0.015588	0.273205	-0.0153607	0.0264276	0.207994	0.0556222	0.115814	0.085693	0.0266819	0.000419622	0.461301	0.0526978	0.12895	0.00372427	0.00715379	0.0456619	0.00275219	0.0896177	0	0.0305161	0.176835	0.170928
Cluster_906422	-0.0152235	-0.0188155	0.203939	0.0177564	-0.0190543	0.0772678	0.111304	0.0521338	0.0928105	-0.0164066	0.00749999	0.111729	0.144997	0.106987	0.053245	0.0921681	-0.0158404	-0.010631	0.0757065	-0.0211173	0.199386	0.0856874	0.0655419	-0.0152871	0.0305161	0	0.078019	0.137001
Cluster_956659	0.140143	0.174395	-0.0124674	-0.0128646	-0.0025139	0.0573805	-0.0202168	0.1814	-0.019922	0.0766961	0.0880573	0.0459993	0.138771	0.0976963	-0.0203229	-0.0201405	0.124978	0.0544737	0.244225	0.0542655	0.0465253	0.0763565	0.0125507	0.0416703	0.176835	0.078019	0	0.195173
Cluster_98780	0.0183405	0.153869	-0.0042553	0.0456842	0.0548334	0.109747	0.0575453	0.169625	0.146862	0.142979	0.101364	0.147384	0.300828	0.25416	0.1889	0.00803756	0.097405	0.0338247	0.193523	0.0642778	0.224387	0.208947	0.123664	0.0474179	0.170928	0.137001	0.195173	0

## Sheet: Fig6c.1
ID	Cluster_1113431	Cluster_1151000	Cluster_1276672	Cluster_1407035	Cluster_1574023	Cluster_163605	Cluster_181659	Cluster_19363	Cluster_204929	Cluster_20808	Cluster_21193	Cluster_218286	Cluster_218608	Cluster_23115	Cluster_364447	Cluster_533053	Cluster_801264	Cluster_911724	Cluster_971121
Cluster_1113431	0	0.0828462	-0.0102659	-0.0101602	-0.0113892	-0.0056351	-0.0122016	-0.0155524	0.0671582	0.0761047	-0.0174592	-0.013593	-0.0132357	-0.0150587	-0.0541645	-0.0246934	-0.0180262	-0.0132646	-0.0211996
Cluster_1151000	0.0828462	0	-0.021627	0.0142899	-0.0239934	-0.0118714	-0.0234868	-0.0327638	0.12741	0.0521378	0.101064	-0.0286359	0.0156502	-0.0214328	0.0491718	0.143087	0.0668357	-0.0279441	0.042804
Cluster_1276672	-0.0102659	-0.021627	0	-0.0153716	-0.017231	-0.0085255	0.285195	0.0802876	-0.014754	0.0765451	0.0393307	0.0230822	-0.0019817	-0.0227827	-0.025503	-0.0249988	0.0420373	-0.0200683	-0.0031649
Cluster_1407035	-0.0101602	0.0142899	-0.0153716	0	-0.0170536	-0.0084377	0.0557828	0.341928	0.0166403	0.0849897	0.115041	0.128279	0.00528142	-0.0225481	0.0825171	0.0759814	-0.0269914	0.0409896	0.157634
Cluster_1574023	-0.0113892	-0.0239934	-0.017231	-0.0170536	0	-0.0094584	-0.02048	-0.0261042	-0.0219309	0.0359099	-0.0293047	0.00482877	-0.0222156	-0.015089	-0.014549	-0.0006195	0.0270514	-0.0222642	0.0760455
Cluster_163605	-0.0056351	-0.0118714	-0.0085255	-0.0084377	-0.0094584	0	0.0938279	-0.0129157	-0.0108509	0.0389787	-0.0144993	0.0733419	0.173785	-0.0125058	-0.0342706	-0.020507	0.0371134	0.0364987	-0.0176056
Cluster_181659	-0.0122016	-0.0234868	0.285195	0.0557828	-0.02048	0.0938279	0	0.336894	0.192162	0.159414	0.0784418	0.162409	0.143718	0.0434627	0.055922	0.00085396	0.0902813	0.114105	0.0100368
Cluster_19363	-0.0155524	-0.0327638	0.0802876	0.341928	-0.0261042	-0.0129157	0.336894	0	0.111754	0.154944	0.114046	0.287683	-0.0303362	0.0763031	0.0470598	0.0482255	0.0155838	0.323577	0.138964
Cluster_204929	0.0671582	0.12741	-0.014754	0.0166403	-0.0219309	-0.0108509	0.192162	0.111754	0	0.0849776	-0.000924	0.113353	-0.0254864	-0.0289968	0.013997	0.128597	-0.0131492	0.0540641	0.167357
Cluster_20808	0.0761047	0.0521378	0.0765451	0.0849897	0.0359099	0.0389787	0.159414	0.154944	0.0849776	0	0.072168	0.0606656	0.0821659	0.0517289	0.163432	-0.0329394	0.161114	0.125214	0.00436301
Cluster_21193	-0.0174592	0.101064	0.0393307	0.115041	-0.0293047	-0.0144993	0.0784418	0.114046	-0.000924	0.072168	0	0.0013719	8.39e-05	0.204953	0.0625768	0.0213428	0.113046	0.104728	-0.0225499
Cluster_218286	-0.013593	-0.0286359	0.0230822	0.128279	0.00482877	0.0733419	0.162409	0.287683	0.113353	0.0606656	0.0013719	0	0.15763	-0.0246627	-0.0229841	0.0608678	0.0959963	0.0305083	0.157527
Cluster_218608	-0.0132357	0.0156502	-0.0019817	0.00528142	-0.0222156	0.173785	0.143718	-0.0303362	-0.0254864	0.0821659	8.39e-05	0.15763	0	-0.0293733	0.0398739	-0.0153237	0.0410377	0.0325102	-0.0405497
Cluster_23115	-0.0150587	-0.0214328	-0.0227827	-0.0225481	-0.015089	-0.0125058	0.0434627	0.0763031	-0.0289968	0.0517289	0.204953	-0.0246627	-0.0293733	0	0.0231167	-0.040595	0.0508034	0.024594	-0.0391662
Cluster_364447	-0.0541645	0.0491718	-0.025503	0.0825171	-0.014549	-0.0342706	0.055922	0.0470598	0.013997	0.163432	0.0625768	-0.0229841	0.0398739	0.0231167	0	-0.0250973	0.00590767	0.030764	-0.0486799
Cluster_533053	-0.0246934	0.143087	-0.0249988	0.0759814	-0.0006195	-0.020507	0.00085396	0.0482255	0.128597	-0.0329394	0.0213428	0.0608678	-0.0153237	-0.040595	-0.0250973	0	0.0347914	-0.0360344	0.236318
Cluster_801264	-0.0180262	0.0668357	0.0420373	-0.0269914	0.0270514	0.0371134	0.0902813	0.0155838	-0.0131492	0.161114	0.113046	0.0959963	0.0410377	0.0508034	0.00590767	0.0347914	0	0.0681978	0.077055
Cluster_911724	-0.0132646	-0.0279441	-0.0200683	0.0409896	-0.0222642	0.0364987	0.114105	0.323577	0.0540641	0.125214	0.104728	0.0305083	0.0325102	0.024594	0.030764	-0.0360344	0.0681978	0	-0.0240048
Cluster_971121	-0.0211996	0.042804	-0.0031649	0.157634	0.0760455	-0.0176056	0.0100368	0.138964	0.167357	0.00436301	-0.0225499	0.157527	-0.0405497	-0.0391662	-0.0486799	0.236318	0.077055	-0.0240048	0

## Sheet: Fig6c.2
ID	Cluster_1043298	Cluster_113772	Cluster_1425551	Cluster_1462994	Cluster_1497208	Cluster_154499	Cluster_1574927	Cluster_160425	Cluster_170926	Cluster_17846	Cluster_190284	Cluster_190416	Cluster_192278	Cluster_203728	Cluster_210687	Cluster_29550	Cluster_33092	Cluster_384174	Cluster_392671	Cluster_615303	Cluster_642351	Cluster_657123	Cluster_71369	Cluster_720719	Cluster_842509	Cluster_879379	Cluster_933082	Cluster_955954	Cluster_988378
Cluster_1043298	0	0.01236	-0.0085308	-0.002565	-0.0359947	0.00148803	-0.0426413	0.0349888	0.155221	0.136194	-0.0263484	0.0173152	0.0189731	-0.0202677	0.0037036	0.0376588	0.0803202	-0.0106883	-0.0364411	-0.0205448	0.0402422	-0.0064423	-0.0034812	-0.0051511	0.00287388	-0.0191442	-0.0069891	0.148376	-0.0123872
Cluster_113772	0.01236	0	0.572387	-0.0355586	-0.0159531	0.0363182	0.123039	-0.0091801	-0.0372243	-0.0616824	0.113178	0.00377947	0.00985645	0.130264	0.00501131	-0.0090647	0.00134178	0.623907	0.119746	-0.0010828	0.0114446	-0.0082024	-0.0148541	0.0119001	0.67055	0.147847	0.617822	-0.0302027	0.120594
Cluster_1425551	-0.0085308	0.572387	0	0.0499614	0.0210711	0.0268531	0.0206953	0.0193871	-0.0407646	-0.0536314	0.00655266	-0.0146958	-0.0429137	0.0714876	-0.0039894	-0.0145715	-0.030678	0.629886	0.0701182	-0.0400944	-0.0172152	-0.0057316	-0.0441082	0.0484641	0.692059	0.0527202	0.513827	-0.0317712	0.0360856
Cluster_1462994	-0.002565	-0.0355586	0.0499614	0	0.173521	-0.0144858	0.114762	0.140131	0.124731	0.114721	0.155088	-0.0134367	0.163276	0.136641	-0.0170344	-0.0240902	0.202626	0.0148247	0.226386	0.233911	-0.0424355	-0.0211689	0.115366	0.425897	-0.0377847	0.131827	-0.0229654	0.0945108	0.103538
Cluster_1497208	-0.0359947	-0.0159531	0.0210711	0.173521	0	0.0695408	0.138421	0.138444	0.232727	0.192808	0.136839	0.0386755	0.0603191	0.1278	0.0112837	0.0413107	0.117055	-0.0228723	0.188906	0.242545	0.0923385	-0.0241839	0.14826	0.194762	-0.028957	0.162788	-0.0262363	0.129712	0.168343
Cluster_154499	0.00148803	0.0363182	0.0268531	-0.0144858	0.0695408	0	-0.0415682	-0.0506907	0.126076	0.125521	-0.0291493	0.482854	0.00942302	0.0739862	0.762282	0.750436	0.0131501	0.0247936	0.0279363	0.0812183	0.691963	0.0886538	-0.0238989	-0.0450309	0.00748258	-0.0168425	0.0174834	0.209119	-0.0039123
Cluster_1574927	-0.0426413	0.123039	0.0206953	0.114762	0.138421	-0.0415682	0	0.0650204	-0.0443853	-0.0567763	0.587264	-0.0029388	0.0209175	0.527591	-0.0501849	-0.0663001	0.0734725	0.0195354	0.475796	0.209113	-0.0690464	0.0173558	0.112797	0.120865	0.057794	0.64733	0.032127	-0.0462417	0.521109
Cluster_160425	0.0349888	-0.0091801	0.0193871	0.140131	0.138444	-0.0506907	0.0650204	0	0.203771	0.180018	0.0479765	-0.0141434	0.534502	0.105609	-0.0523581	-0.0458745	0.602345	-0.0472469	0.124375	0.163876	-0.0555712	0.0131365	0.456429	0.220234	0.0188242	0.0816359	0.00800177	0.099396	0.0748749
Cluster_170926	0.155221	-0.0372243	-0.0407646	0.124731	0.232727	0.126076	-0.0443853	0.203771	0	0.735794	-0.0278673	0.0669962	0.13995	-0.0567848	0.10451	0.13076	0.231301	-0.0510743	0.0315921	0.138549	0.121157	0.038282	0.115324	0.108873	-0.0429264	-0.0260326	-0.0333974	0.566837	0.00884961
Cluster_17846	0.136194	-0.0616824	-0.0536314	0.114721	0.192808	0.125521	-0.0567763	0.180018	0.735794	0	-0.0154703	0.0509912	0.104498	-0.0513492	0.0712235	0.124393	0.179739	-0.0671952	0.0483119	0.183157	0.124414	0.0151986	0.089012	0.0845173	-0.0634765	0.0154275	-0.0378239	0.547747	0.0181624
Cluster_190284	-0.0263484	0.113178	0.00655266	0.155088	0.136839	-0.0291493	0.587264	0.0479765	-0.0278673	-0.0154703	0	0.0106821	0.0326612	0.645153	-0.0077956	-0.041107	0.0708712	0.0538159	0.589955	0.225561	-0.0465735	0.0369463	0.0968975	0.16675	0.0364676	0.640135	0.0346516	-0.0797976	0.529782
Cluster_190416	0.0173152	0.00377947	-0.0146958	-0.0134367	0.0386755	0.482854	-0.0029388	-0.0141434	0.0669962	0.0509912	0.0106821	0	-0.0176219	0.125586	0.533032	0.473281	-0.0119497	-0.0047075	0.111352	0.0601481	0.513909	-0.011098	0.0263762	-0.0581133	-0.0198091	-0.0020009	-0.0120399	0.129384	0.0297855
Cluster_192278	0.0189731	0.00985645	-0.0429137	0.163276	0.0603191	0.00942302	0.0209175	0.534502	0.13995	0.104498	0.0326612	-0.0176219	0	0.0438226	-0.0211727	-0.0058391	0.553325	-0.0562966	0.0641056	0.10214	-0.0411028	-0.0010094	0.605127	0.19029	-0.0160095	0.0171191	-0.0163167	0.0961466	0.025758
Cluster_203728	-0.0202677	0.130264	0.0714876	0.136641	0.1278	0.0739862	0.527591	0.105609	-0.0567848	-0.0513492	0.645153	0.125586	0.0438226	0	0.0574234	0.0583806	0.0604824	0.0890469	0.580309	0.257428	0.0740523	-0.00322	0.0680579	0.134577	0.105688	0.617408	0.0824483	-0.10469	0.521239
Cluster_210687	0.0037036	0.00501131	-0.0039894	-0.0170344	0.0112837	0.762282	-0.0501849	-0.0523581	0.10451	0.0712235	-0.0077956	0.533032	-0.0211727	0.0574234	0	0.708058	-0.0148252	-0.0014864	0.00639161	0.044289	0.699024	-0.0143148	-0.039438	-0.0686736	-0.014382	-0.0528832	-0.0046849	0.146924	-0.0449638
Cluster_29550	0.0376588	-0.0090647	-0.0145715	-0.0240902	0.0413107	0.750436	-0.0663001	-0.0458745	0.13076	0.124393	-0.041107	0.473281	-0.0058391	0.0583806	0.708058	0	-0.0201181	-0.0117449	0.00012401	0.0105144	0.71318	-0.0110042	-0.0366382	-0.0487795	-0.0196415	-0.0700695	-0.0119381	0.166365	-0.0593107
Cluster_33092	0.0803202	0.00134178	-0.030678	0.202626	0.117055	0.0131501	0.0734725	0.602345	0.231301	0.179739	0.0708712	-0.0119497	0.553325	0.0604824	-0.0148252	-0.0201181	0	-0.0204724	0.122202	0.133908	-0.022491	0.0163117	0.513489	0.206075	0.0113818	0.0989092	-0.0026613	0.170228	0.0964858
Cluster_384174	-0.0106883	0.623907	0.629886	0.0148247	-0.0228723	0.0247936	0.0195354	-0.0472469	-0.0510743	-0.0671952	0.0538159	-0.0047075	-0.0562966	0.0890469	-0.0014864	-0.0117449	-0.0204724	0	0.055757	-0.0185237	-0.0016383	-0.0071812	-0.0578369	0.0187952	0.640026	0.137331	0.652857	-0.0398064	0.0262072
Cluster_392671	-0.0364411	0.119746	0.0701182	0.226386	0.188906	0.0279363	0.475796	0.124375	0.0315921	0.0483119	0.589955	0.111352	0.0641056	0.580309	0.00639161	0.00012401	0.122202	0.055757	0	0.285991	-0.0156965	0.0361272	0.15509	0.163878	0.0757324	0.600013	0.0300856	-0.0207112	0.527659
Cluster_615303	-0.0205448	-0.0010828	-0.0400944	0.233911	0.242545	0.0812183	0.209113	0.163876	0.138549	0.183157	0.225561	0.0601481	0.10214	0.257428	0.044289	0.0105144	0.133908	-0.0185237	0.285991	0	0.0234272	-0.0302787	0.138107	0.204753	-0.022214	0.245104	-0.0328483	0.0843921	0.214149
Cluster_642351	0.0402422	0.0114446	-0.0172152	-0.0424355	0.0923385	0.691963	-0.0690464	-0.0555712	0.121157	0.124414	-0.0465735	0.513909	-0.0411028	0.0740523	0.699024	0.71318	-0.022491	-0.0016383	-0.0156965	0.0234272	0	-0.0130007	-0.0458467	-0.0459426	-0.0232051	-0.0561243	-0.014104	0.165753	-0.0352247
Cluster_657123	-0.0064423	-0.0082024	-0.0057316	-0.0211689	-0.0241839	0.0886538	0.0173558	0.0131365	0.038282	0.0151986	0.0369463	-0.011098	-0.0010094	-0.00322	-0.0143148	-0.0110042	0.0163117	-0.0071812	0.0361272	-0.0302787	-0.0130007	0	0.0402035	-0.0229213	-0.0077259	0.00535264	-0.0046958	-0.0239931	0.134877
Cluster_71369	-0.0034812	-0.0148541	-0.0441082	0.115366	0.14826	-0.0238989	0.112797	0.456429	0.115324	0.089012	0.0968975	0.0263762	0.605127	0.0680579	-0.039438	-0.0366382	0.513489	-0.0578369	0.15509	0.138107	-0.0458467	0.0402035	0	0.152177	-0.031401	0.092987	-0.0175493	0.105884	0.097691
Cluster_720719	-0.0051511	0.0119001	0.0484641	0.425897	0.194762	-0.0450309	0.120865	0.220234	0.108873	0.0845173	0.16675	-0.0581133	0.19029	0.134577	-0.0686736	-0.0487795	0.206075	0.0187952	0.163878	0.204753	-0.0459426	-0.0229213	0.152177	0	0.00634736	0.138826	-0.0114232	0.0636804	0.125154
Cluster_842509	0.00287388	0.67055	0.692059	-0.0377847	-0.028957	0.00748258	0.057794	0.0188242	-0.0429264	-0.0634765	0.0364676	-0.0198091	-0.0160095	0.105688	-0.014382	-0.0196415	0.0113818	0.640026	0.0757324	-0.022214	-0.0232051	-0.0077259	-0.031401	0.00634736	0	0.0986444	0.67771	-0.0338957	0.0532585
Cluster_879379	-0.0191442	0.147847	0.0527202	0.131827	0.162788	-0.0168425	0.64733	0.0816359	-0.0260326	0.0154275	0.640135	-0.0020009	0.0171191	0.617408	-0.0528832	-0.0700695	0.0989092	0.137331	0.600013	0.245104	-0.0561243	0.00535264	0.092987	0.138826	0.0986444	0	0.103968	0.001308	0.519312
Cluster_933082	-0.0069891	0.617822	0.513827	-0.0229654	-0.0262363	0.0174834	0.032127	0.00800177	-0.0333974	-0.0378239	0.0346516	-0.0120399	-0.0163167	0.0824483	-0.0046849	-0.0119381	-0.0026613	0.652857	0.0300856	-0.0328483	-0.014104	-0.0046958	-0.0175493	-0.0114232	0.67771	0.103968	0	-0.0260294	0.0609387
Cluster_955954	0.148376	-0.0302027	-0.0317712	0.0945108	0.129712	0.209119	-0.0462417	0.099396	0.566837	0.547747	-0.0797976	0.129384	0.0961466	-0.10469	0.146924	0.166365	0.170228	-0.0398064	-0.0207112	0.0843921	0.165753	-0.0239931	0.105884	0.0636804	-0.0338957	0.001308	-0.0260294	0	-0.0114155
Cluster_988378	-0.0123872	0.120594	0.0360856	0.103538	0.168343	-0.0039123	0.521109	0.0748749	0.00884961	0.0181624	0.529782	0.0297855	0.025758	0.521239	-0.0449638	-0.0593107	0.0964858	0.0262072	0.527659	0.214149	-0.0352247	0.134877	0.097691	0.125154	0.0532585	0.519312	0.0609387	-0.0114155	0

## Sheet: Fig6d.1
ID	Cluster_118284	Cluster_1313097	Cluster_1449780	Cluster_1450544	Cluster_145913	Cluster_1469581	Cluster_1479198	Cluster_1598356	Cluster_1663591	Cluster_226367	Cluster_229289	Cluster_250710	Cluster_444625	Cluster_586495	Cluster_642746	Cluster_824583
Cluster_118284	0	0.0662501	0.0508159	0.110324	0.11477	0.0421428	-0.0105121	0.107612	0.103594	0.0600495	0.0155562	0.0998813	0.0580916	0.0390607	0.0773909	0.176083
Cluster_1313097	0.0662501	0	0.171499	0.0725817	0.121345	0.0203655	0.0390489	0.110791	0.0295658	0.0220176	0.0429522	0.139618	-0.0211812	0.101789	-0.0247222	0.0971651
Cluster_1449780	0.0508159	0.171499	0	0.170893	0.105393	-0.0453157	0.0192408	0.047923	0.0242393	-0.0257572	0.0936137	0.16229	-0.020716	0.206095	-0.0241792	0.063245
Cluster_1450544	0.110324	0.0725817	0.170893	0	0.19187	0.0176291	0.0565994	0.0348633	0.134049	-0.0299929	-0.0248782	0.110263	-0.0220773	0.067106	-0.0257681	0.165835
Cluster_145913	0.11477	0.121345	0.105393	0.19187	0	0.331609	0.389415	0.154835	0.0674286	0.253796	0.25382	0.139803	0.0233437	0.139977	0.205691	0.036456
Cluster_1469581	0.0421428	0.0203655	-0.0453157	0.0176291	0.331609	0	0.317089	0.0396938	-0.0119904	0.340267	0.235106	0.032316	0.126507	-0.0210146	0.347128	0.00356846
Cluster_1479198	-0.0105121	0.0390489	0.0192408	0.0565994	0.389415	0.317089	0	0.00968705	-0.0403296	0.373151	0.234089	0.0470188	0.104464	0.0525977	0.0720748	-0.0361637
Cluster_1598356	0.107612	0.110791	0.047923	0.0348633	0.154835	0.0396938	0.00968705	0	0.340936	0.0441173	-0.0114953	0.156219	-0.0102011	0.324827	-0.0119065	0.120558
Cluster_1663591	0.103594	0.0295658	0.0242393	0.134049	0.0674286	-0.0119904	-0.0403296	0.340936	0	-0.0399297	-0.0202331	0.0597575	-0.0179552	0.164412	-0.0209568	0.0532331
Cluster_226367	0.0600495	0.0220176	-0.0257572	-0.0299929	0.253796	0.340267	0.373151	0.0441173	-0.0399297	0	0.208582	0.0349749	0.136809	-0.00178362	0.221887	-0.0358051
Cluster_229289	0.0155562	0.0429522	0.0936137	-0.0248782	0.25382	0.235106	0.234089	-0.0114953	-0.0202331	0.208582	0	0.0301999	0.0590525	0.0213866	0.164861	-0.0181431
Cluster_250710	0.0998813	0.139618	0.16229	0.110263	0.139803	0.032316	0.0470188	0.156219	0.0597575	0.0349749	0.0301999	0	-0.0111158	0.114689	0.00120281	0.0850667
Cluster_444625	0.0580916	-0.0211812	-0.020716	-0.0220773	0.0233437	0.126507	0.104464	-0.0102011	-0.0179552	0.136809	0.0590525	-0.0111158	0	0.0215461	0.0470223	-0.0161005
Cluster_586495	0.0390607	0.101789	0.206095	0.067106	0.139977	-0.0210146	0.0525977	0.324827	0.164412	-0.00178362	0.0213866	0.114689	0.0215461	0	-0.00961232	0.148626
Cluster_642746	0.0773909	-0.0247222	-0.0241792	-0.0257681	0.205691	0.347128	0.0720748	-0.0119065	-0.0209568	0.221887	0.164861	0.00120281	0.0470223	-0.00961232	0	-0.0187921
Cluster_824583	0.176083	0.0971651	0.063245	0.165835	0.036456	0.00356846	-0.0361637	0.120558	0.0532331	-0.0358051	-0.0181431	0.0850667	-0.0161005	0.148626	-0.0187921	0

## Sheet: Fig6d.2
ID	Cluster_105062	Cluster_1211000	Cluster_1211001	Cluster_1211002	Cluster_1223059	Cluster_128988	Cluster_1366270	Cluster_1421460	Cluster_147280	Cluster_188751	Cluster_199838	Cluster_207848	Cluster_215248	Cluster_219155	Cluster_223618	Cluster_231555	Cluster_240541	Cluster_311009	Cluster_311019	Cluster_379483	Cluster_519055	Cluster_553782	Cluster_685674	Cluster_685675	Cluster_716882	Cluster_762727	Cluster_794089	Cluster_804548	Cluster_809414	Cluster_857584	Cluster_890487	Cluster_91284	Cluster_955513	Cluster_955514	Cluster_98649	Cluster_99751
Cluster_105062	0	0.0315347	0.0100024	0.0331399	0.0230643	0.0385192	0.109295	0.0587422	0.30136	0.0214257	-0.0121141	0.0896421	0.0445116	0.0450983	0.290571	0.119789	0.0327415	-0.011938	-0.021783	0.102771	0.0566542	0.0385414	-0.0088522	0.0660164	-0.0100489	-0.0307958	0.0284823	0.0692117	0.0265134	0.0563589	0.0858257	0.154962	0.0156759	0.0398939	0.110879	0.0556668
Cluster_1211000	0.0315347	0	0.329928	0.389564	0.0582597	0.14015	0.0113335	-0.00754449	0.0167396	0.236102	0.162528	0.274071	0.156608	0.0546543	0.0809886	0.337151	0.0735388	0.32375	0.364841	0.0206578	0.119279	-0.0086483	0.0628627	0.0282961	0.0143522	0.019497	0.283945	0.119098	-0.0194057	0.102075	0.040183	0.128261	0.312774	0.283353	0.257659	0.252118
Cluster_1211001	0.0100024	0.329928	0	0.333377	0.11112	0.209099	-0.0279802	-7.48238e-05	-0.0285992	0.144208	0.106004	0.147123	0.122863	0.0112607	0.0102623	0.192867	0.0710338	0.258389	0.344673	0.0221523	0.140844	0.000534908	0.0494328	-0.00181137	-0.0254695	0.0221014	0.100953	0.0502521	-0.0196845	0.0158061	0.0470175	0.119325	0.336531	0.225504	0.243959	0.182297
Cluster_1211002	0.0331399	0.389564	0.333377	0	0.0766499	0.162107	-0.0208968	-0.00333752	0.0167047	0.21325	0.075503	0.223471	0.145424	0.0584562	0.035405	0.273052	0.134864	0.227637	0.480035	0.00961667	0.166738	-0.0206805	0.0668448	0.0723201	0.108068	-0.0664028	0.172382	0.102774	-0.0112267	0.014048	0.0824667	0.0966942	0.38027	0.323002	0.222444	0.238479
Cluster_1223059	0.0230643	0.0582597	0.11112	0.0766499	0	0.0775688	0.181713	0.19205	0.0118932	0.221222	0.134494	0.1111	0.182459	0.21326	0.0550458	0.0868737	0.221738	-0.00626195	0.0646633	0.353665	-0.0465898	0.0936047	0.223091	0.262523	0.132183	-0.0163641	0.0313011	0.38033	0.120164	0.308969	0.223936	0.230148	0.0389664	0.0210581	0.161419	0.191865
Cluster_128988	0.0385192	0.14015	0.209099	0.162107	0.0775688	0	0.0995589	0.00209708	0.0733774	0.217229	0.202672	0.119636	0.174444	0.161085	0.0523202	0.180981	0.0718582	0.184235	0.140034	0.105876	0.170237	0.0221323	0.0959917	0.19828	-0.00255262	-0.033092	0.0100885	0.137616	0.0201324	0.0922807	0.125156	0.165169	0.181757	0.281497	0.167306	0.241529
Cluster_1366270	0.109295	0.0113335	-0.0279802	-0.0208968	0.181713	0.0995589	0	0.258758	0.00699276	0.175637	0.114044	0.104371	0.132107	0.174667	0.0931567	-0.0150972	0.193478	-0.0355165	-0.0255844	0.305278	-0.0256514	0.0711412	0.169495	0.250438	0.000470491	-0.033382	-0.0217627	0.234873	0.0553412	0.207933	0.120711	0.22402	-0.00938908	-0.0385794	0.0787912	0.20338
Cluster_1421460	0.0587422	-0.00754449	-7.48238e-05	-0.00333752	0.19205	0.00209708	0.258758	0	0.0165277	0.188275	0.131152	0.125415	0.128336	0.219806	0.0314773	0.0239027	0.167429	-0.0217144	0.0110121	0.36836	-0.0303984	0.113659	0.250058	0.328348	0.0605802	0.0186122	0.0104563	0.264386	0.130647	0.270858	0.185912	0.173092	-0.0416987	-0.0113565	0.11607	0.159578
Cluster_147280	0.30136	0.0167396	-0.0285992	0.0167047	0.0118932	0.0733774	0.00699276	0.0165277	0	0.0335956	0.0322594	0.041243	0.137385	0.0159369	0.43993	0.0468908	0.0133841	0.0224777	-0.0148561	0.00537238	0.0437642	0.0186527	0.0182393	0.0305992	-0.00184066	0.0214271	0.0457588	0.0377565	0.0386619	0.0144795	0.0933031	0.0922346	0.0583309	0.0661733	0.0631914	0.0234789
Cluster_188751	0.0214257	0.236102	0.144208	0.21325	0.221222	0.217229	0.175637	0.188275	0.0335956	0	0.301783	0.30161	0.337882	0.279336	0.0912588	0.2168	0.247721	0.206517	0.185025	0.351203	0.0689143	0.165283	0.21089	0.346055	0.0676246	0.0250602	0.0989718	0.389567	0.238166	0.31843	0.163692	0.227995	0.151382	0.167652	0.330562	0.326038
Cluster_199838	-0.0121141	0.162528	0.106004	0.075503	0.134494	0.202672	0.114044	0.131152	0.0322594	0.301783	0	0.272543	0.239063	0.120567	0.082859	0.0583638	0.0888427	0.149281	0.0940702	0.216745	0.088405	0.0732011	0.218351	0.230973	0.0131981	-0.0368365	0.145859	0.24235	0.129187	0.104534	0.101	0.21985	0.102351	0.128935	0.15356	0.177124
Cluster_207848	0.0896421	0.274071	0.147123	0.223471	0.1111	0.119636	0.104371	0.125415	0.041243	0.30161	0.272543	0	0.185918	0.16069	0.0914239	0.250226	0.179932	0.190337	0.16197	0.208933	0.0985479	0.0750305	0.103987	0.233334	0.0901029	-0.0145195	0.101065	0.19954	0.159191	0.173436	0.105723	0.219996	0.181163	0.211488	0.307783	0.224911
Cluster_215248	0.0445116	0.156608	0.122863	0.145424	0.182459	0.174444	0.132107	0.128336	0.137385	0.337882	0.239063	0.185918	0	0.14058	0.128992	0.143803	0.260676	0.128521	0.0923451	0.23234	0.182783	0.130186	0.199402	0.184751	0.0565937	-0.0542479	0.0874641	0.287019	0.0530595	0.206498	0.188308	0.278609	0.121042	0.176347	0.246753	0.215713
Cluster_219155	0.0450983	0.0546543	0.0112607	0.0584562	0.21326	0.161085	0.174667	0.219806	0.0159369	0.279336	0.120567	0.16069	0.14058	0	0.100649	0.025061	0.234184	-0.0102619	0.00626561	0.357695	-0.0384915	0.107342	0.250249	0.34663	0.019708	-0.06241	-0.0207403	0.297133	0.389036	0.285385	0.219252	0.236554	-0.0282899	0.0438245	0.158635	0.194153
Cluster_223618	0.290571	0.0809886	0.0102623	0.035405	0.0550458	0.0523202	0.0931567	0.0314773	0.43993	0.0912588	0.082859	0.0914239	0.128992	0.100649	0	0.0590847	0.0774807	0.0321324	0.0155187	0.0877263	0.0197311	-0.00245711	0.0675781	0.0646074	-0.0316039	-0.0186652	0.0962108	0.124443	0.0976707	-0.0120452	0.0898313	0.136986	0.029183	0.0408384	0.0444202	0.0735463
Cluster_231555	0.119789	0.337151	0.192867	0.273052	0.0868737	0.180981	-0.0150972	0.0239027	0.0468908	0.2168	0.0583638	0.250226	0.143803	0.025061	0.0590847	0	0.10249	0.170176	0.175101	0.0245279	0.147321	0.00339359	0.100417	0.0224667	0.0118347	-0.0283743	0.101861	0.110117	-0.00544421	0.0792862	0.0276865	0.162706	0.229926	0.299184	0.275747	0.224883
Cluster_240541	0.0327415	0.0735388	0.0710338	0.134864	0.221738	0.0718582	0.193478	0.167429	0.0133841	0.247721	0.0888427	0.179932	0.260676	0.234184	0.0774807	0.10249	0	0.0483611	0.112134	0.341495	-0.0195936	0.166874	0.16146	0.346289	0.0222653	-0.0492242	-0.0271625	0.36233	0.150064	0.226344	0.224044	0.208017	0.0724545	0.0454317	0.190022	0.210424
Cluster_311009	-0.011938	0.32375	0.258389	0.227637	-0.00626195	0.184235	-0.0355165	-0.0217144	0.0224777	0.206517	0.149281	0.190337	0.128521	-0.0102619	0.0321324	0.170176	0.0483611	0	0.195189	0.0282268	0.0942008	-0.0338852	0.0591474	-0.00470298	0.0564235	0.0303237	0.0634566	0.0545404	-0.0259413	0.00972299	0.00673694	0.127327	0.173182	0.274511	0.13843	0.132523
Cluster_311019	-0.021783	0.364841	0.344673	0.480035	0.0646633	0.140034	-0.0255844	0.0110121	-0.0148561	0.185025	0.0940702	0.16197	0.0923451	0.00626561	0.0155187	0.175101	0.112134	0.195189	0	0.0376487	0.0814194	-0.0119271	0.0222586	0.0380119	-0.0194562	-0.046194	0.140951	0.0719889	-0.0286421	0.00289909	0.0113666	0.0693458	0.424835	0.244034	0.194682	0.196155
Cluster_379483	0.102771	0.0206578	0.0221523	0.00961667	0.353665	0.105876	0.305278	0.36836	0.00537238	0.351203	0.216745	0.208933	0.23234	0.357695	0.0877263	0.0245279	0.341495	0.0282268	0.0376487	0	-0.045511	0.228198	0.270542	0.470712	0.0480139	-0.0678805	-0.0156057	0.493761	0.223705	0.413996	0.28076	0.276946	0.00329422	-0.0122457	0.212703	0.293018
Cluster_519055	0.0566542	0.119279	0.140844	0.166738	-0.0465898	0.170237	-0.0256514	-0.0303984	0.0437642	0.0689143	0.088405	0.0985479	0.182783	-0.0384915	0.0197311	0.147321	-0.0195936	0.0942008	0.0814194	-0.045511	0	-0.0213462	-0.0326155	0.00753789	0.0300642	0.00950002	0.064331	-0.0285868	-0.0194056	-0.00729109	-0.0292577	0.0630336	0.0899858	0.169137	0.0868622	0.0945713
Cluster_553782	0.0385414	-0.0086483	0.000534908	-0.0206805	0.0936047	0.0221323	0.0711412	0.113659	0.0186527	0.165283	0.0732011	0.0750305	0.130186	0.107342	-0.00245711	0.00339359	0.166874	-0.0338852	-0.0119271	0.228198	-0.0213462	0	0.0916129	0.177211	-0.0156982	0.0232717	-0.0181102	0.1644	0.193738	0.175821	0.0856127	0.104567	-0.00692222	0.0131189	0.0795753	0.146754
Cluster_685674	-0.0088522	0.0628627	0.0494328	0.0668448	0.223091	0.0959917	0.169495	0.250058	0.0182393	0.21089	0.218351	0.103987	0.199402	0.250249	0.0675781	0.100417	0.16146	0.0591474	0.0222586	0.270542	-0.0326155	0.0916129	0	0.273309	0.0276292	-0.0358954	0.0590846	0.287934	0.348293	0.277144	0.136971	0.178797	0.0214915	0.0826889	0.12426	0.13573
Cluster_685675	0.0660164	0.0282961	-0.00181137	0.0723201	0.262523	0.19828	0.250438	0.328348	0.0305992	0.346055	0.230973	0.233334	0.184751	0.34663	0.0646074	0.0224667	0.346289	-0.00470298	0.0380119	0.470712	0.00753789	0.177211	0.273309	0	0.00202593	-0.0680053	-0.0375261	0.488955	0.286374	0.378261	0.267402	0.257682	-0.00145855	-0.00755361	0.232863	0.274652
Cluster_716882	-0.0100489	0.0143522	-0.0254695	0.108068	0.132183	-0.00255262	0.000470491	0.0605802	-0.00184066	0.0676246	0.0131981	0.0901029	0.0565937	0.019708	-0.0316039	0.0118347	0.0222653	0.0564235	-0.0194562	0.0480139	0.0300642	-0.0156982	0.0276292	0.00202593	0	-0.0226581	0.0931083	0.0268817	-0.0142711	0.068401	-0.0215163	-0.0282381	0.0163316	0.0466166	0.022885	0.0190371
Cluster_762727	-0.0307958	0.019497	0.0221014	-0.0664028	-0.0163641	-0.033092	-0.033382	0.0186122	0.0214271	0.0250602	-0.0368365	-0.0145195	-0.0542479	-0.06241	-0.0186652	-0.0283743	-0.0492242	0.0303237	-0.046194	-0.0678805	0.00950002	0.0232717	-0.0358954	-0.0680053	-0.0226581	0	-0.0177986	-0.0674653	-0.0298359	-0.0742415	0.0018595	-0.0251491	-0.00730609	-0.00712399	-0.0145804	0.00591601
Cluster_794089	0.0284823	0.283945	0.100953	0.172382	0.0313011	0.0100885	-0.0217627	0.0104563	0.0457588	0.0989718	0.145859	0.101065	0.0874641	-0.0207403	0.0962108	0.101861	-0.0271625	0.0634566	0.140951	-0.0156057	0.064331	-0.0181102	0.0590846	-0.0375261	0.0931083	-0.0177986	0	0.0382464	-0.0164638	-0.0421147	-0.0248223	0.0334039	0.13788	0.126456	0.0899939	0.105069
Cluster_804548	0.0692117	0.119098	0.0502521	0.102774	0.38033	0.137616	0.234873	0.264386	0.0377565	0.389567	0.24235	0.19954	0.287019	0.297133	0.124443	0.110117	0.36233	0.0545404	0.0719889	0.493761	-0.0285868	0.1644	0.287934	0.488955	0.0268817	-0.0674653	0.0382464	0	0.215801	0.353477	0.327859	0.273462	-0.00236392	0.0424251	0.202755	0.294216
Cluster_809414	0.0265134	-0.0194057	-0.0196845	-0.0112267	0.120164	0.0201324	0.0553412	0.130647	0.0386619	0.238166	0.129187	0.159191	0.0530595	0.389036	0.0976707	-0.00544421	0.150064	-0.0259413	-0.0286421	0.223705	-0.0194056	0.193738	0.348293	0.286374	-0.0142711	-0.0298359	-0.0164638	0.215801	0	0.187076	0.163799	0.135731	-0.0361913	-0.0406077	0.0734079	0.0834226
Cluster_857584	0.0563589	0.102075	0.0158061	0.014048	0.308969	0.0922807	0.207933	0.270858	0.0144795	0.31843	0.104534	0.173436	0.206498	0.285385	-0.0120452	0.0792862	0.226344	0.00972299	0.00289909	0.413996	-0.00729109	0.175821	0.277144	0.378261	0.068401	-0.0742415	-0.0421147	0.353477	0.187076	0	0.182201	0.176255	-0.0114734	-0.01041	0.182526	0.261682
Cluster_890487	0.0858257	0.040183	0.0470175	0.0824667	0.223936	0.125156	0.120711	0.185912	0.0933031	0.163692	0.101	0.105723	0.188308	0.219252	0.0898313	0.0276865	0.224044	0.00673694	0.0113666	0.28076	-0.0292577	0.0856127	0.136971	0.267402	-0.0215163	0.0018595	-0.0248223	0.327859	0.163799	0.182201	0	0.174091	0.072791	0.0317129	0.110518	0.184538
Cluster_91284	0.154962	0.128261	0.119325	0.0966942	0.230148	0.165169	0.22402	0.173092	0.0922346	0.227995	0.21985	0.219996	0.278609	0.236554	0.136986	0.162706	0.208017	0.127327	0.0693458	0.276946	0.0630336	0.104567	0.178797	0.257682	-0.0282381	-0.0251491	0.0334039	0.273462	0.135731	0.176255	0.174091	0	0.0876798	0.198097	0.279892	0.183633
Cluster_955513	0.0156759	0.312774	0.336531	0.38027	0.0389664	0.181757	-0.00938908	-0.0416987	0.0583309	0.151382	0.102351	0.181163	0.121042	-0.0282899	0.029183	0.229926	0.0724545	0.173182	0.424835	0.00329422	0.0899858	-0.00692222	0.0214915	-0.00145855	0.0163316	-0.00730609	0.13788	-0.00236392	-0.0361913	-0.0114734	0.072791	0.0876798	0	0.243151	0.186103	0.189505
Cluster_955514	0.0398939	0.283353	0.225504	0.323002	0.0210581	0.281497	-0.0385794	-0.0113565	0.0661733	0.167652	0.128935	0.211488	0.176347	0.0438245	0.0408384	0.299184	0.0454317	0.274511	0.244034	-0.0122457	0.169137	0.0131189	0.0826889	-0.00755361	0.0466166	-0.00712399	0.126456	0.0424251	-0.0406077	-0.01041	0.0317129	0.198097	0.243151	0	0.134568	0.231094
Cluster_98649	0.110879	0.257659	0.243959	0.222444	0.161419	0.167306	0.0787912	0.11607	0.0631914	0.330562	0.15356	0.307783	0.246753	0.158635	0.0444202	0.275747	0.190022	0.13843	0.194682	0.212703	0.0868622	0.0795753	0.12426	0.232863	0.022885	-0.0145804	0.0899939	0.202755	0.0734079	0.182526	0.110518	0.279892	0.186103	0.134568	0	0.304444
Cluster_99751	0.0556668	0.252118	0.182297	0.238479	0.191865	0.241529	0.20338	0.159578	0.0234789	0.326038	0.177124	0.224911	0.215713	0.194153	0.0735463	0.224883	0.210424	0.132523	0.196155	0.293018	0.0945713	0.146754	0.13573	0.274652	0.0190371	0.00591601	0.105069	0.294216	0.0834226	0.261682	0.184538	0.183633	0.189505	0.231094	0.304444	0

## Sheet: Fig6e
ID	Cluster_100139	Cluster_100157	Cluster_100254	Cluster_1004340	Cluster_103235	Cluster_103247	Cluster_103439	Cluster_103534	Cluster_103600	Cluster_1039178	Cluster_104083	Cluster_104287	Cluster_105484	Cluster_105665	Cluster_105930	Cluster_106108	Cluster_106145	Cluster_10692	Cluster_106943	Cluster_107318	Cluster_10774	Cluster_108310	Cluster_108607	Cluster_108716	Cluster_108774	Cluster_10878	Cluster_108852	Cluster_1094481	Cluster_109578	Cluster_109963	Cluster_110064	Cluster_110066	Cluster_110542	Cluster_1105871	Cluster_110801	Cluster_110857	Cluster_111925	Cluster_112175	Cluster_112300	Cluster_1126702	Cluster_1129991	Cluster_113057	Cluster_113153	Cluster_113360	Cluster_113404	Cluster_113465	Cluster_113640	Cluster_113848	Cluster_114162
Cluster_100139	0	0.503852	0.456581	0.460246	0.473526	0.501938	0.49067	0.386365	0.537335	0.511834	0.592824	0.432109	0.434027	0.446594	0.535631	0.391428	0.355711	0.47259	0.590845	0.367993	0.391873	0.457658	0.562272	0.480083	0.50575	0.364433	0.606607	0.405245	0.485945	0.383218	0.406927	0.416859	0.563691	0.409947	0.44082	0.548955	0.412607	0.377599	0.567629	0.434661	0.398848	0.441813	0.577024	0.578672	0.454092	0.536675	0.449496	0.563205	0.593523
Cluster_100157	0.503852	0	0.48611	0.469905	0.42105	0.423734	0.518042	0.395629	0.487266	0.511218	0.580744	0.454281	0.450936	0.455979	0.554695	0.321209	0.427043	0.460033	0.57699	0.360509	0.359774	0.419576	0.511982	0.449216	0.433788	0.282651	0.525315	0.428806	0.453254	0.346168	0.374334	0.349951	0.516223	0.414685	0.418187	0.539734	0.407288	0.28134	0.527772	0.457462	0.381067	0.443521	0.54148	0.584706	0.376659	0.494784	0.359067	0.583462	0.560291
Cluster_100254	0.456581	0.48611	0	0.431295	0.400405	0.401689	0.424462	0.330768	0.490219	0.494962	0.542308	0.384691	0.398937	0.392957	0.456983	0.328449	0.31491	0.538214	0.46032	0.305698	0.437958	0.345484	0.465468	0.441282	0.395152	0.400207	0.535931	0.407559	0.427681	0.34359	0.362755	0.36599	0.51496	0.363293	0.350172	0.507132	0.356469	0.307538	0.517948	0.429123	0.356556	0.378625	0.476533	0.486203	0.465531	0.47605	0.366107	0.524798	0.485099
Cluster_1004340	0.460246	0.469905	0.431295	0	0.354812	0.350255	0.358003	0.242344	0.462558	0.533658	0.519375	0.364525	0.311869	0.322136	0.505774	0.262859	0.32579	0.414324	0.457328	0.296343	0.312758	0.305847	0.453167	0.373535	0.465951	0.261248	0.490794	0.75574	0.382373	0.215457	0.285214	0.264635	0.486994	0.350089	0.228312	0.485475	0.378086	0.265478	0.511282	0.416473	0.276794	0.350031	0.448456	0.458444	0.409696	0.448897	0.274791	0.526417	0.60758
Cluster_103235	0.473526	0.42105	0.400405	0.354812	0	0.425927	0.414685	0.441947	0.474484	0.459647	0.452771	0.473344	0.458565	0.447271	0.423681	0.322753	0.310699	0.435569	0.501671	0.36844	0.357131	0.416791	0.445141	0.512555	0.417768	0.33618	0.499264	0.355184	0.485943	0.352872	0.353436	0.359162	0.484647	0.402533	0.448741	0.458004	0.374498	0.352554	0.409992	0.386271	0.371318	0.371055	0.479552	0.490248	0.404043	0.475405	0.302071	0.482319	0.384593
Cluster_103247	0.501938	0.423734	0.401689	0.350255	0.425927	0	0.462986	0.41406	0.480707	0.482504	0.508271	0.413226	0.498595	0.481458	0.478226	0.4074	0.36719	0.462501	0.520416	0.339145	0.356741	0.397987	0.479798	0.475746	0.394766	0.356133	0.541473	0.352215	0.477926	0.328249	0.39822	0.404465	0.471071	0.412523	0.415744	0.449019	0.325836	0.315759	0.445363	0.43399	0.373343	0.360191	0.486679	0.52593	0.374291	0.530677	0.408987	0.517317	0.399212
Cluster_103439	0.49067	0.518042	0.424462	0.358003	0.414685	0.462986	0	0.504259	0.528648	0.545034	0.536564	0.414343	0.441897	0.579229	0.441868	0.454041	0.407073	0.423929	0.638645	0.436788	0.377347	0.436514	0.542978	0.553465	0.421298	0.424724	0.553961	0.368424	0.590459	0.410934	0.488865	0.469361	0.54229	0.502192	0.565031	0.523396	0.429853	0.41371	0.419571	0.482171	0.39908	0.331462	0.559483	0.641432	0.369697	0.560531	0.439019	0.607075	0.444489
Cluster_103534	0.386365	0.395629	0.330768	0.242344	0.441947	0.41406	0.504259	0	0.419084	0.423789	0.430554	0.4349	0.44122	0.480558	0.34964	0.401315	0.358476	0.390966	0.490344	0.407715	0.335343	0.418847	0.389704	0.442345	0.361931	0.367349	0.436634	0.23327	0.499602	0.370916	0.363813	0.417431	0.471345	0.437291	0.430066	0.431204	0.351165	0.365056	0.378816	0.419443	0.361509	0.357421	0.44922	0.504153	0.304304	0.497188	0.349975	0.462035	0.322145
Cluster_103600	0.537335	0.487266	0.490219	0.462558	0.474484	0.480707	0.528648	0.419084	0	0.618525	0.626635	0.543474	0.465056	0.526361	0.547716	0.387879	0.405477	0.532697	0.601453	0.350898	0.382603	0.48389	0.561928	0.500107	0.510524	0.383363	0.612511	0.47108	0.552405	0.36853	0.425486	0.406654	0.606657	0.464785	0.485432	0.554059	0.405492	0.378581	0.533722	0.477837	0.410889	0.445209	0.613324	0.595886	0.468286	0.576936	0.406639	0.674828	0.565811
Cluster_1039178	0.511834	0.511218	0.494962	0.533658	0.459647	0.482504	0.545034	0.423789	0.618525	0	0.614417	0.473065	0.47188	0.51789	0.475735	0.420863	0.382877	0.511696	0.643749	0.406651	0.380803	0.399357	0.52287	0.536558	0.486652	0.372351	0.611239	0.508628	0.564957	0.354226	0.455356	0.458687	0.615771	0.499581	0.442572	0.589863	0.49098	0.428867	0.524305	0.535937	0.358527	0.37834	0.596644	0.589749	0.435926	0.575752	0.355169	0.683116	0.567436
Cluster_104083	0.592824	0.580744	0.542308	0.519375	0.452771	0.508271	0.536564	0.430554	0.626635	0.614417	0	0.461673	0.46332	0.510038	0.631012	0.421079	0.392765	0.554308	0.651851	0.353043	0.416309	0.448041	0.59376	0.495039	0.570759	0.385238	0.648068	0.499417	0.496955	0.404962	0.447874	0.427281	0.626015	0.506108	0.419721	0.599288	0.431182	0.371135	0.605599	0.526898	0.487772	0.509487	0.615454	0.627392	0.551167	0.564667	0.454991	0.677077	0.679916
Cluster_104287	0.432109	0.454281	0.384691	0.364525	0.473344	0.413226	0.414343	0.4349	0.543474	0.473065	0.461673	0	0.431802	0.437807	0.466043	0.324071	0.384854	0.43588	0.498324	0.358801	0.381405	0.374679	0.427197	0.441229	0.391678	0.375811	0.487174	0.325466	0.500736	0.35204	0.335913	0.304906	0.454816	0.412911	0.443396	0.373698	0.318232	0.315208	0.434629	0.405089	0.38539	0.373543	0.49024	0.518779	0.367402	0.501495	0.326589	0.502784	0.377169
Cluster_105484	0.434027	0.450936	0.398937	0.311869	0.458565	0.498595	0.441897	0.44122	0.465056	0.47188	0.46332	0.431802	0	0.46261	0.451238	0.384785	0.326723	0.432382	0.488562	0.381286	0.339394	0.413412	0.427706	0.495631	0.447458	0.290108	0.47265	0.302838	0.483326	0.360504	0.36552	0.382352	0.483403	0.409442	0.408578	0.48583	0.340662	0.31104	0.424421	0.408746	0.386902	0.395074	0.459049	0.513805	0.373844	0.523715	0.353088	0.488269	0.401211
Cluster_105665	0.446594	0.455979	0.392957	0.322136	0.447271	0.481458	0.579229	0.480558	0.526361	0.51789	0.510038	0.437807	0.46261	0	0.374039	0.523353	0.349479	0.40676	0.592807	0.378744	0.412692	0.392047	0.460605	0.545157	0.413312	0.390092	0.521137	0.326027	0.534284	0.401078	0.448518	0.439915	0.503134	0.517025	0.56372	0.501665	0.367585	0.407565	0.418399	0.473701	0.399528	0.367324	0.537999	0.528377	0.358572	0.556998	0.395172	0.545981	0.411218
Cluster_105930	0.535631	0.554695	0.456983	0.505774	0.423681	0.478226	0.441868	0.34964	0.547716	0.475735	0.631012	0.466043	0.451238	0.374039	0	0.332039	0.366589	0.430533	0.532917	0.324441	0.338712	0.464206	0.559423	0.418282	0.541791	0.305364	0.59463	0.462614	0.425798	0.32917	0.380775	0.361522	0.511398	0.35589	0.367623	0.503683	0.32	0.301658	0.596219	0.404684	0.412861	0.545698	0.523413	0.572186	0.500103	0.462999	0.367223	0.588783	0.622125
Cluster_106108	0.391428	0.321209	0.328449	0.262859	0.322753	0.4074	0.454041	0.401315	0.387879	0.420863	0.421079	0.324071	0.384785	0.523353	0.332039	0	0.271962	0.303269	0.447263	0.362977	0.252768	0.351007	0.403184	0.490918	0.353005	0.323805	0.434209	0.256763	0.447536	0.361934	0.358305	0.369174	0.43746	0.434758	0.457088	0.419361	0.33111	0.324997	0.376967	0.344409	0.333724	0.313901	0.3992	0.419664	0.329573	0.443046	0.348349	0.457322	0.324705
Cluster_106145	0.355711	0.427043	0.31491	0.32579	0.310699	0.36719	0.407073	0.358476	0.405477	0.382877	0.392765	0.384854	0.326723	0.349479	0.366589	0.271962	0	0.40513	0.425474	0.231415	0.383232	0.396314	0.37866	0.367233	0.341529	0.244464	0.415775	0.28884	0.382753	0.2125	0.296926	0.26598	0.395174	0.344979	0.36492	0.393386	0.272322	0.284443	0.381758	0.334061	0.241944	0.292877	0.40301	0.444437	0.328307	0.399673	0.225167	0.433136	0.351535
Cluster_10692	0.47259	0.460033	0.538214	0.414324	0.435569	0.462501	0.423929	0.390966	0.532697	0.511696	0.554308	0.43588	0.432382	0.40676	0.430533	0.303269	0.40513	0	0.546035	0.29001	0.412944	0.367039	0.463539	0.455251	0.393555	0.427505	0.53676	0.391297	0.455461	0.350402	0.420573	0.422201	0.588889	0.367571	0.407629	0.500953	0.362921	0.354092	0.476923	0.481675	0.306931	0.344461	0.449146	0.528845	0.451922	0.4939	0.342015	0.588706	0.475282
Cluster_106943	0.590845	0.57699	0.46032	0.457328	0.501671	0.520416	0.638645	0.490344	0.601453	0.643749	0.651851	0.498324	0.488562	0.592807	0.532917	0.447263	0.425474	0.546035	0	0.424304	0.431416	0.485254	0.589597	0.558425	0.488518	0.464292	0.663933	0.441232	0.58595	0.411859	0.49257	0.516058	0.648596	0.499497	0.552681	0.587848	0.453507	0.448077	0.509785	0.538215	0.450515	0.449984	0.644559	0.683548	0.446088	0.579783	0.431269	0.700996	0.550232
Cluster_107318	0.367993	0.360509	0.305698	0.296343	0.36844	0.339145	0.436788	0.407715	0.350898	0.406651	0.353043	0.358801	0.381286	0.378744	0.324441	0.362977	0.231415	0.29001	0.424304	0	0.247384	0.274515	0.370789	0.403958	0.348175	0.328693	0.438999	0.299717	0.448735	0.298273	0.340505	0.336515	0.381972	0.407791	0.360254	0.35203	0.356496	0.322574	0.310125	0.31648	0.29134	0.258584	0.429351	0.448342	0.215744	0.384958	0.319771	0.40643	0.315595
Cluster_10774	0.391873	0.359774	0.437958	0.312758	0.357131	0.356741	0.377347	0.335343	0.382603	0.380803	0.416309	0.381405	0.339394	0.412692	0.338712	0.252768	0.383232	0.412944	0.431416	0.247384	0	0.310551	0.340947	0.363767	0.368541	0.412526	0.469651	0.316381	0.385652	0.277963	0.298261	0.243256	0.423706	0.284152	0.320156	0.40178	0.284124	0.278101	0.352315	0.384539	0.240004	0.308982	0.42856	0.429199	0.305763	0.380961	0.255602	0.439968	0.35208
Cluster_108310	0.457658	0.419576	0.345484	0.305847	0.416791	0.397987	0.436514	0.418847	0.48389	0.399357	0.448041	0.374679	0.413412	0.392047	0.464206	0.351007	0.396314	0.367039	0.485254	0.274515	0.310551	0	0.48028	0.422091	0.382632	0.326963	0.469416	0.308042	0.397931	0.325527	0.309648	0.267771	0.507181	0.399558	0.430109	0.424908	0.279978	0.289526	0.414012	0.320284	0.407063	0.42436	0.441408	0.489272	0.407812	0.483762	0.314872	0.514076	0.445641
Cluster_108607	0.562272	0.511982	0.465468	0.453167	0.445141	0.479798	0.542978	0.389704	0.561928	0.52287	0.59376	0.427197	0.427706	0.460605	0.559423	0.403184	0.37866	0.463539	0.589597	0.370789	0.340947	0.48028	0	0.472383	0.470984	0.34913	0.630456	0.409852	0.509771	0.358139	0.465988	0.400111	0.567283	0.520769	0.47981	0.542597	0.385049	0.398419	0.530775	0.447016	0.431625	0.432848	0.565318	0.594306	0.486128	0.552956	0.427244	0.612259	0.629886
Cluster_108716	0.480083	0.449216	0.441282	0.373535	0.512555	0.475746	0.553465	0.442345	0.500107	0.536558	0.495039	0.441229	0.495631	0.545157	0.418282	0.490918	0.367233	0.455251	0.558425	0.403958	0.363767	0.422091	0.472383	0	0.425309	0.385903	0.56069	0.382813	0.555424	0.387077	0.404189	0.465673	0.557505	0.504089	0.492859	0.529171	0.407688	0.399882	0.438744	0.46189	0.368129	0.341998	0.513917	0.549616	0.411438	0.549328	0.367525	0.536404	0.413842
Cluster_108774	0.50575	0.433788	0.395152	0.465951	0.417768	0.394766	0.421298	0.361931	0.510524	0.486652	0.570759	0.391678	0.447458	0.413312	0.541791	0.353005	0.341529	0.393555	0.488518	0.348175	0.368541	0.382632	0.470984	0.425309	0	0.256077	0.561555	0.442347	0.4275	0.330137	0.310263	0.303803	0.523003	0.352861	0.343484	0.499023	0.352558	0.312423	0.509822	0.361797	0.379177	0.37216	0.506669	0.518014	0.423067	0.476073	0.413456	0.519084	0.526479
Cluster_10878	0.364433	0.282651	0.400207	0.261248	0.33618	0.356133	0.424724	0.367349	0.383363	0.372351	0.385238	0.375811	0.290108	0.390092	0.305364	0.323805	0.244464	0.427505	0.464292	0.328693	0.412526	0.326963	0.34913	0.385903	0.256077	0	0.42361	0.264158	0.426085	0.29587	0.349699	0.340606	0.467411	0.349163	0.380064	0.349905	0.282777	0.388056	0.35294	0.414852	0.274176	0.251716	0.388364	0.434232	0.284668	0.412075	0.290448	0.483376	0.252013
Cluster_108852	0.606607	0.525315	0.535931	0.490794	0.499264	0.541473	0.553961	0.436634	0.612511	0.611239	0.648068	0.487174	0.47265	0.521137	0.59463	0.434209	0.415775	0.53676	0.663933	0.438999	0.469651	0.469416	0.630456	0.56069	0.561555	0.42361	0	0.455038	0.570384	0.418417	0.493095	0.459129	0.653969	0.512303	0.503845	0.599257	0.460118	0.425672	0.569754	0.514609	0.440306	0.437042	0.636889	0.641589	0.489378	0.57612	0.458284	0.697793	0.601483
Cluster_1094481	0.405245	0.428806	0.407559	0.75574	0.355184	0.352215	0.368424	0.23327	0.47108	0.508628	0.499417	0.325466	0.302838	0.326027	0.462614	0.256763	0.28884	0.391297	0.441232	0.299717	0.316381	0.308042	0.409852	0.382813	0.442347	0.264158	0.455038	0	0.363275	0.226158	0.326868	0.296885	0.46546	0.333878	0.242127	0.429363	0.366251	0.277152	0.464192	0.407091	0.262166	0.304247	0.42132	0.429383	0.38127	0.425215	0.293832	0.498185	0.524823
Cluster_109578	0.485945	0.453254	0.427681	0.382373	0.485943	0.477926	0.590459	0.499602	0.552405	0.564957	0.496955	0.500736	0.483326	0.534284	0.425798	0.447536	0.382753	0.455461	0.58595	0.448735	0.385652	0.397931	0.509771	0.555424	0.4275	0.426085	0.570384	0.363275	0	0.351006	0.466169	0.459242	0.554384	0.480965	0.567055	0.49613	0.489477	0.476406	0.441076	0.483068	0.343788	0.311104	0.536122	0.602846	0.335872	0.554874	0.350091	0.612391	0.380298
Cluster_109963	0.383218	0.346168	0.34359	0.215457	0.352872	0.328249	0.410934	0.370916	0.36853	0.354226	0.404962	0.35204	0.360504	0.401078	0.32917	0.361934	0.2125	0.350402	0.411859	0.298273	0.277963	0.325527	0.358139	0.387077	0.330137	0.29587	0.418417	0.226158	0.351006	0	0.311818	0.343933	0.403134	0.338093	0.375509	0.379336	0.328214	0.243336	0.378895	0.346869	0.381072	0.345472	0.35921	0.410385	0.342269	0.363329	0.299092	0.379255	0.306339
Cluster_110064	0.406927	0.374334	0.362755	0.285214	0.353436	0.39822	0.488865	0.363813	0.425486	0.455356	0.447874	0.335913	0.36552	0.448518	0.380775	0.358305	0.296926	0.420573	0.49257	0.340505	0.298261	0.309648	0.465988	0.404189	0.310263	0.349699	0.493095	0.326868	0.466169	0.311818	0	0.689662	0.520103	0.373516	0.422228	0.42406	0.364649	0.349326	0.370664	0.496407	0.305246	0.302159	0.441968	0.518775	0.320085	0.463553	0.421094	0.513109	0.341255
Cluster_110066	0.416859	0.349951	0.36599	0.264635	0.359162	0.404465	0.469361	0.417431	0.406654	0.458687	0.427281	0.304906	0.382352	0.439915	0.361522	0.369174	0.26598	0.422201	0.516058	0.336515	0.243256	0.267771	0.400111	0.465673	0.303803	0.340606	0.459129	0.296885	0.459242	0.343933	0.689662	0	0.498974	0.375241	0.378214	0.456553	0.37412	0.398764	0.351692	0.506317	0.344216	0.317048	0.403896	0.49145	0.307791	0.460641	0.429263	0.462297	0.323253
Cluster_110542	0.563691	0.516223	0.51496	0.486994	0.484647	0.471071	0.54229	0.471345	0.606657	0.615771	0.626015	0.454816	0.483403	0.503134	0.511398	0.43746	0.395174	0.588889	0.648596	0.381972	0.423706	0.507181	0.567283	0.557505	0.523003	0.467411	0.653969	0.46546	0.554384	0.403134	0.520103	0.498974	0	0.476926	0.477825	0.634207	0.458728	0.449375	0.557568	0.541809	0.447694	0.440722	0.604383	0.628244	0.461746	0.560109	0.435486	0.686224	0.567751
Cluster_1105871	0.409947	0.414685	0.363293	0.350089	0.402533	0.412523	0.502192	0.437291	0.464785	0.499581	0.506108	0.412911	0.409442	0.517025	0.35589	0.434758	0.344979	0.367571	0.499497	0.407791	0.284152	0.399558	0.520769	0.504089	0.352861	0.349163	0.512303	0.333878	0.480965	0.338093	0.373516	0.375241	0.476926	0	0.492174	0.475424	0.380691	0.356006	0.393854	0.422414	0.385252	0.329846	0.469573	0.499833	0.390129	0.551908	0.357249	0.517959	0.414457
Cluster_110801	0.44082	0.418187	0.350172	0.228312	0.448741	0.415744	0.565031	0.430066	0.485432	0.442572	0.419721	0.443396	0.408578	0.56372	0.367623	0.457088	0.36492	0.407629	0.552681	0.360254	0.320156	0.430109	0.47981	0.492859	0.343484	0.380064	0.503845	0.242127	0.567055	0.375509	0.422228	0.378214	0.477825	0.492174	0	0.41325	0.298816	0.42711	0.358619	0.375702	0.329011	0.302869	0.50856	0.492441	0.309643	0.494351	0.320763	0.508592	0.321477
Cluster_110857	0.548955	0.539734	0.507132	0.485475	0.458004	0.449019	0.523396	0.431204	0.554059	0.589863	0.599288	0.373698	0.48583	0.501665	0.503683	0.419361	0.393386	0.500953	0.587848	0.35203	0.40178	0.424908	0.542597	0.529171	0.499023	0.349905	0.599257	0.429363	0.49613	0.379336	0.42406	0.456553	0.634207	0.475424	0.41325	0	0.411985	0.369343	0.547129	0.498192	0.440161	0.412144	0.561127	0.582266	0.481921	0.530416	0.434041	0.62259	0.601109
Cluster_111925	0.412607	0.407288	0.356469	0.378086	0.374498	0.325836	0.429853	0.351165	0.405492	0.49098	0.431182	0.318232	0.340662	0.367585	0.32	0.33111	0.272322	0.362921	0.453507	0.356496	0.284124	0.279978	0.385049	0.407688	0.352558	0.282777	0.460118	0.366251	0.489477	0.328214	0.364649	0.37412	0.458728	0.380691	0.298816	0.411985	0	0.385535	0.401873	0.399087	0.301786	0.283321	0.45115	0.460481	0.258274	0.441693	0.33161	0.45926	0.338866
Cluster_112175	0.377599	0.28134	0.307538	0.265478	0.352554	0.315759	0.41371	0.365056	0.378581	0.428867	0.371135	0.315208	0.31104	0.407565	0.301658	0.324997	0.284443	0.354092	0.448077	0.322574	0.278101	0.289526	0.398419	0.399882	0.312423	0.388056	0.425672	0.277152	0.476406	0.243336	0.349326	0.398764	0.449375	0.356006	0.42711	0.369343	0.385535	0	0.363228	0.343248	0.287181	0.201342	0.425869	0.432043	0.208461	0.405466	0.244825	0.415971	0.319665
Cluster_112300	0.567629	0.527772	0.517948	0.511282	0.409992	0.445363	0.419571	0.378816	0.533722	0.524305	0.605599	0.434629	0.424421	0.418399	0.596219	0.376967	0.381758	0.476923	0.509785	0.310125	0.352315	0.414012	0.530775	0.438744	0.509822	0.35294	0.569754	0.464192	0.441076	0.378895	0.370664	0.351692	0.557568	0.393854	0.358619	0.547129	0.401873	0.363228	0	0.431578	0.334041	0.513637	0.516231	0.533433	0.488022	0.473289	0.376385	0.562094	0.546075
Cluster_1126702	0.434661	0.457462	0.429123	0.416473	0.386271	0.43399	0.482171	0.419443	0.477837	0.535937	0.526898	0.405089	0.408746	0.473701	0.404684	0.344409	0.334061	0.481675	0.538215	0.31648	0.384539	0.320284	0.447016	0.46189	0.361797	0.414852	0.514609	0.407091	0.483068	0.346869	0.496407	0.506317	0.541809	0.422414	0.375702	0.498192	0.399087	0.343248	0.431578	0	0.297357	0.329776	0.483607	0.518205	0.393991	0.501249	0.332197	0.509343	0.391972
Cluster_1129991	0.398848	0.381067	0.356556	0.276794	0.371318	0.373343	0.39908	0.361509	0.410889	0.358527	0.487772	0.38539	0.386902	0.399528	0.412861	0.333724	0.241944	0.306931	0.450515	0.29134	0.240004	0.407063	0.431625	0.368129	0.379177	0.274176	0.440306	0.262166	0.343788	0.381072	0.305246	0.344216	0.447694	0.385252	0.329011	0.440161	0.301786	0.287181	0.334041	0.297357	0	0.38328	0.44281	0.410987	0.405857	0.486081	0.427522	0.437152	0.42098
Cluster_113057	0.441813	0.443521	0.378625	0.350031	0.371055	0.360191	0.331462	0.357421	0.445209	0.37834	0.509487	0.373543	0.395074	0.367324	0.545698	0.313901	0.292877	0.344461	0.449984	0.258584	0.308982	0.42436	0.432848	0.341998	0.37216	0.251716	0.437042	0.304247	0.311104	0.345472	0.302159	0.317048	0.440722	0.329846	0.302869	0.412144	0.283321	0.201342	0.513637	0.329776	0.38328	0	0.448527	0.424772	0.495271	0.428965	0.299734	0.468552	0.47865
Cluster_113153	0.577024	0.54148	0.476533	0.448456	0.479552	0.486679	0.559483	0.44922	0.613324	0.596644	0.615454	0.49024	0.459049	0.537999	0.523413	0.3992	0.40301	0.449146	0.644559	0.429351	0.42856	0.441408	0.565318	0.513917	0.506669	0.388364	0.636889	0.42132	0.536122	0.35921	0.441968	0.403896	0.604383	0.469573	0.50856	0.561127	0.45115	0.425869	0.516231	0.483607	0.44281	0.448527	0	0.605026	0.421748	0.551059	0.418787	0.628505	0.565703
Cluster_113360	0.578672	0.584706	0.486203	0.458444	0.490248	0.52593	0.641432	0.504153	0.595886	0.589749	0.627392	0.518779	0.513805	0.528377	0.572186	0.419664	0.444437	0.528845	0.683548	0.448342	0.429199	0.489272	0.594306	0.549616	0.518014	0.434232	0.641589	0.429383	0.602846	0.410385	0.518775	0.49145	0.628244	0.499833	0.492441	0.582266	0.460481	0.432043	0.533433	0.518205	0.410987	0.424772	0.605026	0	0.413195	0.566571	0.418933	0.690163	0.56293
Cluster_113404	0.454092	0.376659	0.465531	0.409696	0.404043	0.374291	0.369697	0.304304	0.468286	0.435926	0.551167	0.367402	0.373844	0.358572	0.500103	0.329573	0.328307	0.451922	0.446088	0.215744	0.305763	0.407812	0.486128	0.411438	0.423067	0.284668	0.489378	0.38127	0.335872	0.342269	0.320085	0.307791	0.461746	0.390129	0.309643	0.481921	0.258274	0.208461	0.488022	0.393991	0.405857	0.495271	0.421748	0.413195	0	0.460124	0.378237	0.52322	0.545311
Cluster_113465	0.536675	0.494784	0.47605	0.448897	0.475405	0.530677	0.560531	0.497188	0.576936	0.575752	0.564667	0.501495	0.523715	0.556998	0.462999	0.443046	0.399673	0.4939	0.579783	0.384958	0.380961	0.483762	0.552956	0.549328	0.476073	0.412075	0.57612	0.425215	0.554874	0.363329	0.463553	0.460641	0.560109	0.551908	0.494351	0.530416	0.441693	0.405466	0.473289	0.501249	0.486081	0.428965	0.551059	0.566571	0.460124	0	0.426459	0.604562	0.500054
Cluster_113640	0.449496	0.359067	0.366107	0.274791	0.302071	0.408987	0.439019	0.349975	0.406639	0.355169	0.454991	0.326589	0.353088	0.395172	0.367223	0.348349	0.225167	0.342015	0.431269	0.319771	0.255602	0.314872	0.427244	0.367525	0.413456	0.290448	0.458284	0.293832	0.350091	0.299092	0.421094	0.429263	0.435486	0.357249	0.320763	0.434041	0.33161	0.244825	0.376385	0.332197	0.427522	0.299734	0.418787	0.418933	0.378237	0.426459	0	0.45528	0.391612
Cluster_113848	0.563205	0.583462	0.524798	0.526417	0.482319	0.517317	0.607075	0.462035	0.674828	0.683116	0.677077	0.502784	0.488269	0.545981	0.588783	0.457322	0.433136	0.588706	0.700996	0.40643	0.439968	0.514076	0.612259	0.536404	0.519084	0.483376	0.697793	0.498185	0.612391	0.379255	0.513109	0.462297	0.686224	0.517959	0.508592	0.62259	0.45926	0.415971	0.562094	0.509343	0.437152	0.468552	0.628505	0.690163	0.52322	0.604562	0.45528	0	0.635756
Cluster_114162	0.593523	0.560291	0.485099	0.60758	0.384593	0.399212	0.444489	0.322145	0.565811	0.567436	0.679916	0.377169	0.401211	0.411218	0.622125	0.324705	0.351535	0.475282	0.550232	0.315595	0.35208	0.445641	0.629886	0.413842	0.526479	0.252013	0.601483	0.524823	0.380298	0.306339	0.341255	0.323253	0.567751	0.414457	0.321477	0.601109	0.338866	0.319665	0.546075	0.391972	0.42098	0.47865	0.565703	0.56293	0.545311	0.500054	0.391612	0.635756	0
Cluster_114347	0.545582	0.483346	0.453537	0.444262	0.424052	0.530392	0.405684	0.354297	0.50748	0.484131	0.58313	0.399417	0.461659	0.406226	0.535032	0.376558	0.372041	0.458265	0.497594	0.358326	0.360655	0.411676	0.500329	0.461814	0.469636	0.31464	0.528651	0.430988	0.417519	0.410183	0.400267	0.366359	0.522047	0.413593	0.394153	0.478027	0.344859	0.329815	0.558454	0.416729	0.323162	0.459966	0.514459	0.522521	0.436577	0.452186	0.359698	0.544571	0.500672
Cluster_114361	0.383895	0.358362	0.337488	0.286675	0.383721	0.415395	0.453581	0.363908	0.430217	0.458752	0.44062	0.400336	0.441907	0.475279	0.333766	0.358346	0.30925	0.401938	0.489248	0.400689	0.289025	0.321733	0.40508	0.437113	0.413073	0.339779	0.464102	0.285402	0.479055	0.300979	0.372461	0.386065	0.486923	0.415253	0.394436	0.412234	0.37315	0.310658	0.395914	0.444615	0.339021	0.322126	0.465681	0.444519	0.299259	0.447274	0.354284	0.465518	0.317902
Cluster_114368	0.505876	0.481863	0.441231	0.360809	0.447553	0.53442	0.530026	0.49931	0.54237	0.533803	0.568517	0.46227	0.497151	0.498113	0.457484	0.401006	0.424908	0.526956	0.599856	0.340002	0.441641	0.483881	0.53183	0.484903	0.457682	0.385571	0.591229	0.338621	0.534126	0.366746	0.422977	0.375667	0.582046	0.448474	0.5308	0.535588	0.363107	0.359997	0.48045	0.47796	0.381994	0.364806	0.56551	0.614207	0.455038	0.550363	0.373372	0.618483	0.466406
Cluster_115074	0.540223	0.553555	0.503103	0.49485	0.469757	0.503679	0.598912	0.430967	0.638712	0.620153	0.643162	0.441886	0.435836	0.542681	0.513335	0.409861	0.473089	0.556798	0.652303	0.374928	0.435213	0.461157	0.579257	0.526945	0.49685	0.39975	0.644288	0.492895	0.514353	0.360919	0.513891	0.462792	0.619071	0.507364	0.467675	0.601277	0.431422	0.402992	0.524365	0.548421	0.356239	0.439873	0.592974	0.643636	0.453298	0.618031	0.39398	0.692526	0.560682
Cluster_1150969	0.467654	0.392046	0.404309	0.359599	0.478646	0.418592	0.420017	0.403213	0.53095	0.458236	0.509519	0.483029	0.430083	0.438548	0.451322	0.369272	0.339378	0.517421	0.519807	0.334692	0.34998	0.435457	0.471558	0.475696	0.425864	0.340125	0.517378	0.315375	0.457104	0.33388	0.390689	0.38007	0.571345	0.369114	0.43929	0.496679	0.273023	0.318387	0.413641	0.418978	0.379089	0.372397	0.457518	0.524169	0.41615	0.460587	0.323323	0.546854	0.441969
Cluster_115366	0.435906	0.504916	0.426873	0.433942	0.33689	0.396517	0.36388	0.318883	0.434015	0.414402	0.496452	0.389264	0.387282	0.311712	0.54704	0.320013	0.350909	0.384048	0.425126	0.208516	0.283559	0.398814	0.500841	0.317972	0.408174	0.21498	0.416231	0.379959	0.34305	0.274191	0.260472	0.221843	0.444081	0.406008	0.308105	0.501129	0.258313	0.212572	0.593181	0.324712	0.351842	0.465624	0.430773	0.482883	0.352924	0.421034	0.261513	0.489631	0.554985
Cluster_115583	0.447133	0.427058	0.401061	0.356368	0.494851	0.42879	0.501192	0.428676	0.513256	0.513358	0.463407	0.471477	0.420741	0.490626	0.381629	0.379267	0.374142	0.426891	0.530493	0.442797	0.382852	0.410681	0.447392	0.522172	0.427627	0.408424	0.540931	0.373328	0.59962	0.34579	0.405632	0.419065	0.529757	0.408443	0.49846	0.466905	0.426123	0.43004	0.438802	0.443379	0.359298	0.255446	0.516756	0.532047	0.283746	0.504173	0.350377	0.519127	0.34502
Cluster_115770	0.524827	0.505472	0.503232	0.523089	0.437388	0.487242	0.605372	0.449134	0.607618	0.681482	0.657392	0.437736	0.474027	0.530303	0.476247	0.449792	0.380552	0.509753	0.625389	0.406448	0.380509	0.452204	0.576146	0.556856	0.506368	0.418351	0.650337	0.50532	0.585289	0.376501	0.470724	0.477445	0.646136	0.537595	0.445365	0.613583	0.470017	0.444687	0.53121	0.510902	0.455569	0.384348	0.600537	0.625294	0.451321	0.628618	0.49575	0.672589	0.56326
Cluster_115772	0.449443	0.504776	0.459888	0.544467	0.39119	0.424107	0.49403	0.352723	0.51973	0.545284	0.588793	0.403375	0.399983	0.41736	0.437731	0.357615	0.33415	0.496844	0.545459	0.323948	0.3163	0.383826	0.473159	0.451597	0.430764	0.350096	0.556463	0.494871	0.487762	0.306765	0.390573	0.402366	0.551151	0.450654	0.333507	0.562947	0.429062	0.395481	0.483062	0.448349	0.407444	0.326167	0.48284	0.54765	0.371829	0.511706	0.389613	0.584649	0.508809
Cluster_115773	0.440151	0.475221	0.41215	0.503779	0.349913	0.394682	0.468675	0.306182	0.480462	0.487789	0.548665	0.356767	0.366961	0.384502	0.439031	0.326005	0.341766	0.488038	0.531799	0.291995	0.314757	0.371613	0.494437	0.410184	0.409067	0.315808	0.540101	0.467672	0.428836	0.29854	0.383458	0.385758	0.537436	0.403125	0.323486	0.554249	0.387179	0.353203	0.469734	0.421771	0.371297	0.328529	0.458889	0.530909	0.370428	0.47419	0.361732	0.560241	0.523268
Cluster_115977	0.564691	0.577841	0.527671	0.5294	0.47248	0.541481	0.617461	0.464576	0.673698	0.71023	0.682699	0.485716	0.507778	0.582307	0.522604	0.489331	0.405488	0.588708	0.673345	0.435139	0.419343	0.407264	0.595018	0.597031	0.560913	0.438896	0.705477	0.527966	0.602338	0.422034	0.506886	0.51955	0.66838	0.52299	0.514258	0.62504	0.513061	0.478143	0.553464	0.559851	0.436093	0.417702	0.627161	0.665183	0.457153	0.621707	0.476138	0.72008	0.566226
Cluster_116274	0.466033	0.411345	0.375158	0.405547	0.31642	0.346735	0.279425	0.25616	0.462555	0.39533	0.499988	0.364073	0.349799	0.313262	0.555612	0.254891	0.309988	0.417779	0.420095	0.203244	0.309909	0.437518	0.410572	0.325586	0.420034	0.24411	0.425642	0.352639	0.264083	0.203904	0.252772	0.231061	0.422524	0.286597	0.23168	0.393654	0.191046	0.161721	0.458039	0.315783	0.284781	0.472069	0.39813	0.419983	0.414241	0.374205	0.264555	0.51682	0.555823
Cluster_116813	0.516377	0.527686	0.466456	0.530492	0.339216	0.368973	0.353409	0.249625	0.502446	0.482163	0.632389	0.355596	0.358431	0.317288	0.649738	0.262534	0.37157	0.453918	0.508027	0.231031	0.38063	0.454609	0.559238	0.347191	0.516605	0.219332	0.516926	0.485343	0.311166	0.269348	0.303181	0.258997	0.503287	0.3456	0.255498	0.486991	0.255524	0.225502	0.583742	0.363099	0.328997	0.489187	0.468677	0.489098	0.530824	0.394662	0.320952	0.589943	0.717636
Cluster_116817	0.506558	0.559369	0.431921	0.518472	0.355286	0.372773	0.356997	0.279955	0.464122	0.450354	0.592139	0.335967	0.408957	0.330735	0.612648	0.259273	0.352501	0.453579	0.482797	0.239142	0.362082	0.453314	0.554402	0.352061	0.487111	0.18684	0.495351	0.444302	0.29354	0.266474	0.292558	0.246729	0.491448	0.33955	0.274279	0.494415	0.248362	0.181995	0.578175	0.339716	0.312873	0.509704	0.469628	0.483588	0.48027	0.422273	0.295497	0.553691	0.701454
Cluster_116836	0.357918	0.375268	0.487337	0.292944	0.332542	0.350539	0.457959	0.341843	0.456748	0.44187	0.368612	0.334838	0.331879	0.391549	0.343012	0.254278	0.323835	0.443597	0.423288	0.306521	0.48873	0.296725	0.384464	0.406881	0.364231	0.390383	0.474281	0.295456	0.451104	0.292998	0.368042	0.296953	0.434049	0.296092	0.377493	0.422521	0.355903	0.33842	0.334152	0.355358	0.249533	0.213425	0.438718	0.460223	0.257192	0.396058	0.304869	0.497869	0.319766
Cluster_117455	0.415659	0.397444	0.373932	0.330929	0.38712	0.382668	0.414317	0.384014	0.382903	0.465187	0.452834	0.325174	0.347067	0.409318	0.299765	0.322468	0.352369	0.45094	0.476537	0.273801	0.343914	0.270642	0.413583	0.387198	0.328478	0.303076	0.465603	0.317929	0.447876	0.305018	0.434077	0.448563	0.534077	0.329388	0.336206	0.39647	0.331155	0.37429	0.376883	0.433172	0.208987	0.215188	0.40834	0.464797	0.239065	0.435327	0.286763	0.430583	0.398055
Cluster_11800	0.512308	0.509136	0.440063	0.528347	0.344471	0.410447	0.468369	0.280877	0.604432	0.55218	0.611827	0.383545	0.362037	0.407748	0.50645	0.318359	0.335525	0.469009	0.566871	0.296906	0.334813	0.358265	0.488494	0.399568	0.471063	0.28384	0.578986	0.515598	0.413793	0.314902	0.422251	0.392107	0.541418	0.402248	0.369521	0.521515	0.406029	0.32803	0.488258	0.405077	0.400138	0.40816	0.519261	0.518761	0.413605	0.479243	0.381383	0.609814	0.589914
Cluster_118571	0.498379	0.469421	0.407152	0.377459	0.506336	0.514806	0.590319	0.518743	0.563431	0.542892	0.543751	0.487879	0.459481	0.529603	0.459841	0.48059	0.377699	0.476182	0.612957	0.397972	0.366369	0.46321	0.530721	0.547724	0.455685	0.422619	0.579277	0.37312	0.569297	0.381155	0.436409	0.428317	0.560198	0.476999	0.552771	0.54987	0.406377	0.451942	0.424932	0.46535	0.434256	0.373303	0.555883	0.595931	0.395439	0.566866	0.427985	0.561245	0.441058
Cluster_1187552	0.524226	0.515202	0.457745	0.40257	0.470257	0.503243	0.610614	0.465544	0.651727	0.634112	0.632164	0.488935	0.456881	0.576003	0.467096	0.446726	0.409472	0.512955	0.652565	0.421701	0.424736	0.469798	0.546921	0.535443	0.479931	0.45747	0.625693	0.420938	0.583185	0.398641	0.497271	0.458863	0.63623	0.518807	0.53578	0.568396	0.447792	0.468707	0.490251	0.488848	0.43474	0.391149	0.61465	0.622593	0.437175	0.607032	0.462722	0.659855	0.526763
Cluster_119163	0.442146	0.427154	0.343728	0.337572	0.428002	0.34927	0.361507	0.337559	0.458616	0.372686	0.42201	0.414479	0.418947	0.335859	0.429243	0.29495	0.325913	0.393973	0.475561	0.244679	0.336381	0.398135	0.413134	0.322389	0.396135	0.296154	0.464249	0.312631	0.359178	0.241582	0.315443	0.262462	0.484172	0.320056	0.428769	0.469044	0.234148	0.277057	0.387248	0.339319	0.354244	0.373699	0.432343	0.482114	0.338844	0.369261	0.260819	0.480838	0.424851
Cluster_119333	0.455442	0.471378	0.398372	0.386589	0.407724	0.404717	0.555474	0.425759	0.505887	0.500138	0.500011	0.396757	0.428348	0.502761	0.433016	0.389498	0.364907	0.406551	0.509665	0.388555	0.379025	0.427752	0.506778	0.456705	0.40839	0.30519	0.520858	0.352204	0.496909	0.349397	0.42789	0.352591	0.516258	0.49894	0.457457	0.491708	0.422081	0.379238	0.418637	0.413226	0.372217	0.365716	0.534989	0.558849	0.315189	0.503563	0.344054	0.556691	0.522912
Cluster_1194403	0.417354	0.427159	0.411376	0.489218	0.396486	0.439478	0.445361	0.369581	0.561521	0.554625	0.522479	0.417566	0.401008	0.433467	0.413485	0.350905	0.366433	0.449548	0.491569	0.324917	0.347022	0.313417	0.422852	0.460928	0.436356	0.332188	0.520113	0.503218	0.437855	0.28848	0.363303	0.391258	0.486845	0.430156	0.33223	0.47489	0.398921	0.399323	0.448169	0.441552	0.356971	0.349566	0.503905	0.531172	0.429362	0.539749	0.359611	0.566578	0.483904
Cluster_119478	0.462702	0.379618	0.412107	0.306597	0.336062	0.410409	0.53902	0.379676	0.491021	0.447677	0.483731	0.362377	0.424858	0.481903	0.40132	0.448608	0.334831	0.428275	0.509102	0.379368	0.332013	0.367299	0.453785	0.4833	0.386531	0.409285	0.506077	0.292576	0.470838	0.373759	0.412223	0.464289	0.502859	0.406843	0.39459	0.514808	0.350753	0.388203	0.445465	0.457554	0.381939	0.339236	0.455597	0.518612	0.408951	0.494212	0.420351	0.517745	0.417832
Cluster_119674	0.610874	0.544707	0.533975	0.545113	0.447364	0.497167	0.536006	0.411741	0.673841	0.60538	0.70172	0.483271	0.458927	0.491038	0.650131	0.383925	0.421868	0.494307	0.640853	0.357259	0.440405	0.517647	0.624307	0.511826	0.548447	0.3613	0.660771	0.502462	0.503425	0.345195	0.413525	0.383829	0.589844	0.446354	0.444563	0.567663	0.418342	0.38098	0.589149	0.44615	0.401308	0.508215	0.604396	0.62068	0.557255	0.576299	0.390301	0.689997	0.681567
Cluster_119722	0.422529	0.410469	0.397161	0.275314	0.393679	0.386307	0.452895	0.383177	0.46714	0.475533	0.483218	0.357891	0.38187	0.403421	0.406762	0.376716	0.2818	0.378257	0.473255	0.349218	0.243111	0.43058	0.459432	0.456687	0.394493	0.352501	0.468594	0.300727	0.429945	0.32805	0.309416	0.324835	0.474395	0.407266	0.387453	0.464008	0.297193	0.331955	0.376737	0.349649	0.409718	0.331433	0.455668	0.464041	0.46955	0.460704	0.348938	0.504757	0.428523
Cluster_120200	0.507123	0.497014	0.448895	0.404964	0.448951	0.451759	0.5782	0.431081	0.613805	0.602076	0.603829	0.433462	0.424683	0.556127	0.464524	0.428684	0.38986	0.536764	0.65041	0.404948	0.451331	0.453329	0.549965	0.507742	0.47321	0.423103	0.612374	0.380782	0.529616	0.347491	0.441575	0.441782	0.594939	0.53842	0.507207	0.536266	0.416299	0.445599	0.441366	0.453713	0.43299	0.376449	0.621498	0.630605	0.422031	0.553508	0.450981	0.663078	0.526977
Cluster_12033	0.472793	0.477292	0.510663	0.488721	0.411148	0.418906	0.452763	0.368585	0.563897	0.507282	0.540283	0.452325	0.388368	0.414109	0.477856	0.326838	0.331132	0.624115	0.555062	0.323913	0.365343	0.369158	0.509109	0.446289	0.410509	0.423797	0.565	0.441411	0.467477	0.325305	0.402273	0.385732	0.562445	0.403038	0.424633	0.490306	0.342851	0.36852	0.46794	0.441446	0.355655	0.330889	0.483999	0.535302	0.401186	0.494394	0.381935	0.593054	0.554386
Cluster_120645	0.437574	0.498259	0.416746	0.420509	0.347753	0.339517	0.355965	0.323652	0.417907	0.420966	0.495911	0.355833	0.351922	0.336755	0.486865	0.301882	0.316547	0.330787	0.446587	0.24369	0.28805	0.364366	0.445049	0.369765	0.409612	0.271542	0.441066	0.351322	0.346641	0.290136	0.235676	0.227697	0.466696	0.348576	0.333291	0.457933	0.263495	0.242311	0.540094	0.320227	0.271169	0.449277	0.427678	0.42409	0.382271	0.422902	0.260909	0.437186	0.479984
Cluster_121158	0.537103	0.465453	0.428766	0.417398	0.492987	0.446226	0.500521	0.441179	0.555511	0.532721	0.503893	0.434687	0.46051	0.452533	0.476885	0.331009	0.402412	0.474788	0.518049	0.317862	0.383289	0.440939	0.501739	0.517987	0.447119	0.351305	0.571997	0.399003	0.496886	0.347154	0.421254	0.410295	0.559596	0.418767	0.421199	0.493045	0.390677	0.345603	0.486593	0.483548	0.35891	0.328048	0.497141	0.538592	0.381168	0.548078	0.363516	0.536131	0.466119
Cluster_121392	0.460916	0.452554	0.39301	0.454495	0.37891	0.478113	0.416151	0.318938	0.463949	0.441199	0.55082	0.443412	0.449876	0.360062	0.518267	0.326914	0.373763	0.442639	0.452221	0.280958	0.322148	0.423337	0.488994	0.380742	0.46024	0.277065	0.486557	0.399496	0.377689	0.332298	0.312089	0.309464	0.517765	0.392844	0.33169	0.47938	0.25489	0.231214	0.526832	0.334569	0.339554	0.440665	0.47602	0.516996	0.469439	0.451367	0.298823	0.544369	0.524875
Cluster_121628	0.497113	0.534464	0.402239	0.434321	0.435684	0.417995	0.463253	0.41515	0.502808	0.494501	0.500599	0.420991	0.458754	0.457201	0.516034	0.333597	0.420836	0.465008	0.5312	0.361047	0.405853	0.452008	0.437796	0.449376	0.490437	0.299177	0.494398	0.400637	0.428816	0.33759	0.376525	0.323135	0.493054	0.366358	0.415618	0.500379	0.338181	0.272186	0.480029	0.403923	0.308808	0.428991	0.501625	0.553547	0.393217	0.448689	0.266156	0.534253	0.482619
Cluster_121956	0.472624	0.403413	0.376429	0.398387	0.453079	0.422319	0.496084	0.391119	0.520441	0.473326	0.50949	0.443175	0.405261	0.459402	0.425515	0.388968	0.351857	0.426381	0.574822	0.348027	0.356441	0.41095	0.519807	0.509411	0.45235	0.346122	0.557963	0.391904	0.546536	0.324009	0.373614	0.390012	0.506413	0.422832	0.521951	0.429527	0.381185	0.429915	0.434017	0.389001	0.315305	0.359232	0.480112	0.528834	0.378467	0.484206	0.3141	0.534705	0.431997
Cluster_1220180	0.41935	0.388086	0.382694	0.366297	0.419049	0.395165	0.417666	0.391325	0.465365	0.431135	0.454633	0.410921	0.463351	0.413545	0.445777	0.374375	0.369882	0.368331	0.4414	0.28996	0.352872	0.379103	0.409106	0.449753	0.434837	0.314132	0.499035	0.348203	0.412026	0.368856	0.364067	0.345454	0.453906	0.36124	0.356822	0.457163	0.36558	0.282629	0.42124	0.378514	0.358571	0.391842	0.47037	0.490178	0.412794	0.466866	0.331034	0.473631	0.386073
Cluster_122191	0.438785	0.434732	0.397914	0.330063	0.441383	0.338272	0.43613	0.357576	0.442572	0.488477	0.514168	0.371074	0.380535	0.393934	0.393396	0.359311	0.304651	0.378945	0.490494	0.359301	0.29572	0.385987	0.463387	0.442983	0.402231	0.261694	0.457077	0.318326	0.442868	0.342896	0.380061	0.334309	0.442859	0.428573	0.354272	0.457155	0.354652	0.299714	0.411316	0.370328	0.369849	0.399292	0.466891	0.463383	0.434955	0.410318	0.378426	0.468251	0.44887
Cluster_122595	0.470567	0.46382	0.404326	0.444981	0.461393	0.44996	0.56983	0.432797	0.489306	0.518971	0.520634	0.41638	0.439435	0.489782	0.442278	0.420413	0.39857	0.44843	0.60188	0.453632	0.381186	0.429409	0.483799	0.536711	0.464245	0.417149	0.546637	0.418132	0.589852	0.316604	0.439095	0.43416	0.532349	0.435534	0.492015	0.508701	0.430997	0.47268	0.463011	0.457944	0.339049	0.375484	0.511963	0.584126	0.329131	0.501849	0.335242	0.575462	0.378286
Cluster_122621	0.521814	0.511201	0.462335	0.38852	0.472911	0.487203	0.5774	0.500862	0.592433	0.545025	0.603422	0.509957	0.504043	0.553882	0.46342	0.422373	0.41536	0.495912	0.633026	0.449172	0.437095	0.429102	0.505163	0.498117	0.467543	0.409896	0.609831	0.392536	0.588708	0.427407	0.499541	0.459914	0.602099	0.490951	0.538133	0.536939	0.507905	0.401309	0.479589	0.48434	0.418111	0.39175	0.612402	0.620644	0.37453	0.574846	0.390563	0.60753	0.432198
Cluster_122659	0.360131	0.320961	0.380738	0.238641	0.378515	0.326467	0.445041	0.371622	0.363752	0.386279	0.342813	0.326128	0.342904	0.443944	0.262306	0.3311	0.206694	0.350918	0.406239	0.334361	0.34373	0.301812	0.347561	0.448073	0.313256	0.36838	0.421571	0.262435	0.462829	0.292482	0.347377	0.317538	0.432461	0.335848	0.408497	0.381072	0.306442	0.354941	0.32702	0.345	0.270056	0.210656	0.401954	0.370833	0.272197	0.425551	0.310316	0.409534	0.292128
Cluster_122754	0.533302	0.491401	0.482754	0.432289	0.438766	0.485207	0.542643	0.406145	0.586438	0.584929	0.580055	0.409438	0.454163	0.490801	0.48303	0.444749	0.413922	0.506749	0.552893	0.321048	0.366486	0.427633	0.491727	0.515965	0.424812	0.375089	0.562094	0.407524	0.484407	0.349233	0.375715	0.432613	0.560594	0.486247	0.464056	0.516335	0.423011	0.391228	0.500732	0.436395	0.40573	0.38743	0.539939	0.572332	0.444236	0.570964	0.416392	0.611902	0.499145
Cluster_123099	0.513523	0.540423	0.450591	0.471077	0.447566	0.444256	0.537037	0.465691	0.583305	0.535156	0.542744	0.463025	0.439233	0.479134	0.46551	0.390426	0.435655	0.57532	0.567844	0.390634	0.39653	0.377452	0.484031	0.476657	0.451854	0.417978	0.55025	0.432581	0.5386	0.341479	0.541517	0.528404	0.578343	0.405565	0.485316	0.537998	0.444533	0.413797	0.476742	0.516789	0.332632	0.358786	0.527987	0.618566	0.374476	0.565569	0.401551	0.612885	0.464875
Cluster_1235652	0.4817	0.505261	0.468116	0.524811	0.315635	0.353567	0.261502	0.260643	0.449839	0.455104	0.553643	0.356289	0.327916	0.233371	0.606133	0.202245	0.3456	0.440007	0.411189	0.225482	0.294285	0.359082	0.438984	0.313447	0.47241	0.213572	0.465003	0.452412	0.271922	0.256387	0.254724	0.204999	0.458174	0.335407	0.224774	0.449493	0.27995	0.142514	0.549083	0.367811	0.255868	0.471764	0.457084	0.411696	0.487489	0.402041	0.25432	0.509523	0.628684
Cluster_1235656	0.49009	0.532001	0.491046	0.511394	0.32797	0.367352	0.31306	0.27256	0.507432	0.492368	0.58279	0.403558	0.342258	0.28118	0.616889	0.223824	0.391696	0.47791	0.470736	0.252139	0.350882	0.391473	0.451481	0.330124	0.483059	0.248067	0.50991	0.44972	0.2997	0.278476	0.269238	0.217714	0.473259	0.358856	0.284873	0.438896	0.325607	0.218583	0.587762	0.382815	0.287202	0.500916	0.477246	0.476178	0.507569	0.460683	0.289715	0.542726	0.661303
Cluster_1243094	0.408962	0.434497	0.386004	0.354035	0.439918	0.430313	0.452186	0.408319	0.459554	0.454297	0.440674	0.406952	0.455201	0.44212	0.406949	0.314003	0.366327	0.458028	0.472195	0.371831	0.355264	0.335867	0.390221	0.463392	0.392603	0.345451	0.467793	0.337183	0.513857	0.350865	0.483783	0.447168	0.478932	0.437618	0.427933	0.433729	0.394	0.314307	0.431439	0.541833	0.224155	0.312394	0.433501	0.495452	0.321444	0.472917	0.340141	0.488344	0.291201
Cluster_124340	0.45649	0.445695	0.413894	0.335237	0.375443	0.374816	0.5372	0.458925	0.478072	0.491827	0.480191	0.451383	0.381053	0.487164	0.395175	0.42238	0.375785	0.379216	0.488987	0.372791	0.34926	0.393074	0.432872	0.499273	0.42389	0.361673	0.508291	0.295048	0.484894	0.429317	0.386048	0.418472	0.525301	0.395399	0.423377	0.47531	0.467492	0.386086	0.441418	0.414196	0.438961	0.352401	0.478846	0.513731	0.312445	0.479658	0.42823	0.503246	0.369986
Cluster_125787	0.411597	0.436327	0.409693	0.379332	0.434829	0.394344	0.38704	0.391963	0.479026	0.403391	0.506721	0.419159	0.417039	0.375037	0.497366	0.34844	0.311497	0.492758	0.477329	0.288995	0.333981	0.418156	0.444633	0.376095	0.390342	0.322734	0.495761	0.320073	0.426079	0.302904	0.342115	0.34838	0.557336	0.396999	0.365313	0.507757	0.300235	0.263409	0.39903	0.425766	0.409557	0.36101	0.414224	0.497933	0.41277	0.462838	0.291398	0.538539	0.465474
Cluster_126170	0.359105	0.387669	0.366397	0.367973	0.295872	0.352338	0.438646	0.329807	0.408364	0.394494	0.43694	0.31324	0.36013	0.376248	0.336297	0.365481	0.319041	0.362983	0.431769	0.308213	0.261282	0.270956	0.367623	0.38715	0.299537	0.286442	0.365073	0.33851	0.430501	0.264918	0.428215	0.451848	0.393103	0.264245	0.311174	0.393796	0.385155	0.370128	0.381086	0.438068	0.2668	0.270577	0.351155	0.453444	0.24409	0.396929	0.342394	0.427578	0.286252
Cluster_126374	0.482645	0.440208	0.425157	0.369819	0.506046	0.451462	0.498775	0.470287	0.530327	0.510378	0.491448	0.516866	0.47801	0.510711	0.428308	0.403642	0.352431	0.451412	0.562611	0.404538	0.373414	0.46933	0.539204	0.530255	0.40675	0.400652	0.572812	0.323737	0.575407	0.365946	0.400514	0.388699	0.5667	0.466056	0.468794	0.467085	0.413989	0.402563	0.441741	0.425336	0.382143	0.343842	0.557324	0.570023	0.383315	0.56939	0.379277	0.549443	0.418275
Cluster_126379	0.515354	0.528069	0.413204	0.401773	0.39753	0.442037	0.429542	0.386945	0.558882	0.49176	0.57737	0.420721	0.391588	0.451333	0.542538	0.350139	0.394643	0.449894	0.549634	0.304415	0.386744	0.464092	0.560256	0.413803	0.5004	0.314259	0.551763	0.356577	0.416237	0.28777	0.375652	0.305018	0.573197	0.464029	0.428716	0.532998	0.340965	0.279816	0.525773	0.394299	0.322111	0.467413	0.546864	0.563717	0.397937	0.486731	0.313614	0.590501	0.613484
Cluster_12676	0.378219	0.308956	0.496244	0.223483	0.349285	0.32478	0.428653	0.319832	0.372866	0.43857	0.45425	0.296748	0.329307	0.376165	0.28657	0.327313	0.241497	0.41725	0.474801	0.297097	0.416759	0.295663	0.38301	0.421221	0.312768	0.428425	0.45191	0.246014	0.387523	0.296363	0.350784	0.340371	0.444659	0.35959	0.344235	0.407776	0.30865	0.323878	0.325576	0.379232	0.319369	0.245986	0.4283	0.424669	0.324526	0.379685	0.33344	0.452911	0.328319
Cluster_127667	0.384705	0.291379	0.316759	0.315578	0.405944	0.346181	0.301683	0.326444	0.440595	0.360123	0.417863	0.433387	0.353559	0.351484	0.382081	0.346818	0.254273	0.428478	0.414791	0.235564	0.324419	0.397128	0.370566	0.366664	0.330282	0.351998	0.465096	0.259092	0.40319	0.282091	0.294307	0.293996	0.527554	0.353349	0.324079	0.410002	0.259682	0.292145	0.356812	0.32747	0.347801	0.334543	0.360217	0.433909	0.380274	0.379605	0.265381	0.471125	0.340473
Cluster_127717	0.420196	0.368605	0.389717	0.316416	0.33833	0.376363	0.418748	0.352171	0.491656	0.420662	0.509807	0.358111	0.353539	0.393808	0.346317	0.329972	0.229513	0.394472	0.460418	0.309931	0.276894	0.344544	0.407371	0.417545	0.408647	0.300416	0.475548	0.32917	0.384902	0.323756	0.348269	0.376026	0.453545	0.374485	0.327656	0.418721	0.327875	0.267716	0.384946	0.391353	0.409208	0.291754	0.457871	0.449282	0.422841	0.460998	0.503039	0.473168	0.397854
Cluster_128264	0.433829	0.433685	0.39319	0.304127	0.442765	0.419272	0.479668	0.39161	0.481313	0.468369	0.45878	0.36205	0.360776	0.438373	0.387206	0.380127	0.370904	0.388972	0.476443	0.392791	0.329057	0.46259	0.466427	0.444436	0.382473	0.323771	0.49016	0.320126	0.451215	0.385722	0.321319	0.308461	0.463287	0.428604	0.454866	0.450874	0.340731	0.325066	0.401804	0.369831	0.350327	0.339874	0.508854	0.472348	0.394713	0.445815	0.315227	0.498329	0.387882
Cluster_128416	0.569713	0.60665	0.498709	0.580474	0.408505	0.439715	0.431504	0.324009	0.571105	0.529245	0.637015	0.426218	0.435252	0.39941	0.647762	0.311204	0.421537	0.535778	0.571324	0.281275	0.370902	0.425747	0.589054	0.401485	0.504169	0.284313	0.56166	0.545353	0.425882	0.335398	0.430396	0.376454	0.600276	0.409452	0.335716	0.570626	0.350323	0.297097	0.643486	0.433935	0.340355	0.525744	0.511361	0.59562	0.51625	0.478633	0.341557	0.614766	0.679954
Cluster_128505	0.542945	0.525721	0.431504	0.42752	0.497217	0.458429	0.573108	0.447778	0.56672	0.578159	0.54056	0.446739	0.50076	0.540598	0.488271	0.403243	0.430862	0.479393	0.637406	0.418988	0.412611	0.451832	0.553294	0.54535	0.480322	0.374721	0.618662	0.379897	0.536548	0.355096	0.479564	0.448416	0.588068	0.46249	0.510185	0.598244	0.417839	0.426519	0.445711	0.475669	0.39	0.371378	0.586077	0.635207	0.366945	0.591228	0.361265	0.628085	0.524763
Cluster_128507	0.517839	0.418194	0.382245	0.361321	0.406837	0.471326	0.512454	0.417813	0.549998	0.46096	0.516026	0.487239	0.451366	0.503215	0.431246	0.404984	0.400615	0.411069	0.556223	0.439054	0.350143	0.465382	0.542001	0.500929	0.414486	0.371744	0.549286	0.334335	0.550862	0.331051	0.401501	0.387594	0.548543	0.475476	0.547575	0.474844	0.40012	0.401558	0.413547	0.385588	0.392988	0.320904	0.54546	0.566704	0.342921	0.513268	0.404878	0.547354	0.439725
Cluster_128509	0.392257	0.336261	0.359153	0.31809	0.416302	0.352476	0.447717	0.396315	0.413181	0.421075	0.45158	0.349257	0.393125	0.400289	0.376609	0.327616	0.287356	0.332791	0.455486	0.338933	0.303352	0.347455	0.41717	0.407938	0.409387	0.312809	0.456985	0.298149	0.43395	0.304912	0.359552	0.413594	0.460997	0.376501	0.391609	0.419239	0.381472	0.371922	0.389485	0.388918	0.338599	0.340124	0.470986	0.471349	0.387214	0.429522	0.333865	0.482665	0.401507
Cluster_128759	0.574343	0.54322	0.45573	0.508424	0.460967	0.506969	0.485463	0.387743	0.567379	0.549134	0.636287	0.477831	0.4601	0.440956	0.562349	0.372604	0.370317	0.566452	0.634285	0.358013	0.367795	0.467096	0.612717	0.465788	0.476851	0.380203	0.634376	0.432861	0.472438	0.351602	0.45946	0.409046	0.653484	0.46789	0.435637	0.58235	0.350976	0.348541	0.529819	0.485846	0.419184	0.470684	0.561232	0.59599	0.50356	0.516811	0.423012	0.653506	0.645916
Cluster_128777	0.41295	0.381857	0.35051	0.316939	0.380539	0.347512	0.356823	0.294979	0.396136	0.355268	0.466873	0.370643	0.333577	0.349362	0.397999	0.337992	0.267271	0.436906	0.428939	0.242912	0.290222	0.320266	0.578167	0.368257	0.357121	0.277768	0.462339	0.258022	0.354994	0.30224	0.317796	0.332304	0.467355	0.339774	0.332872	0.43545	0.256436	0.312923	0.418377	0.316219	0.359226	0.357089	0.376256	0.429277	0.401077	0.42932	0.352948	0.461844	0.486336
Cluster_128996	0.54974	0.465194	0.464777	0.423944	0.428413	0.474092	0.477273	0.39282	0.576539	0.5265	0.646155	0.471192	0.419546	0.479081	0.500808	0.427807	0.308304	0.45893	0.558612	0.343243	0.358546	0.404845	0.527876	0.442433	0.546752	0.364536	0.581721	0.39618	0.449749	0.367048	0.351534	0.361918	0.530284	0.450111	0.399796	0.54555	0.335339	0.365158	0.464962	0.406153	0.505182	0.415025	0.527776	0.534411	0.494554	0.520893	0.485872	0.597752	0.59874
Cluster_129022	0.522717	0.477609	0.427604	0.349391	0.479693	0.47371	0.603333	0.454002	0.581576	0.555725	0.586064	0.472555	0.510618	0.56922	0.47735	0.506317	0.378252	0.474322	0.609985	0.476019	0.377489	0.451212	0.529072	0.540198	0.487076	0.420929	0.583491	0.359124	0.583867	0.384481	0.460005	0.453536	0.586068	0.525742	0.56331	0.543152	0.435538	0.437281	0.439072	0.456792	0.4639	0.386168	0.572665	0.602615	0.424021	0.590224	0.42396	0.615947	0.446589
Cluster_129077	0.466397	0.500129	0.424454	0.3873	0.427468	0.420424	0.482599	0.384026	0.452265	0.504814	0.501582	0.364778	0.43103	0.438507	0.396496	0.405693	0.415321	0.443847	0.507843	0.348776	0.405063	0.315726	0.4235	0.465505	0.378156	0.296988	0.495105	0.396526	0.454671	0.326224	0.461991	0.415966	0.481472	0.404445	0.404688	0.493265	0.396353	0.326717	0.476828	0.467946	0.276844	0.323622	0.458789	0.489928	0.319179	0.472213	0.33677	0.523247	0.360098
Cluster_130479	0.433466	0.419095	0.381698	0.355836	0.435548	0.395301	0.476474	0.437209	0.489398	0.458534	0.457101	0.469065	0.390696	0.451002	0.423943	0.356623	0.389448	0.389885	0.48022	0.335502	0.354811	0.406187	0.371548	0.454385	0.384866	0.364376	0.457062	0.330497	0.450069	0.344322	0.331897	0.339936	0.469844	0.402076	0.424062	0.430855	0.387585	0.320888	0.449884	0.38978	0.311421	0.383284	0.484634	0.535928	0.349196	0.471224	0.269249	0.460044	0.367569
Cluster_130786	0.439536	0.467544	0.413602	0.382489	0.435122	0.415826	0.44453	0.417758	0.478183	0.482212	0.530922	0.39394	0.394661	0.404291	0.436735	0.312761	0.286662	0.444478	0.564192	0.380505	0.331712	0.352113	0.465306	0.424599	0.39105	0.406163	0.510916	0.349234	0.505739	0.373586	0.44456	0.418536	0.528178	0.404183	0.40318	0.502654	0.426373	0.396165	0.4196	0.456053	0.389804	0.326241	0.469223	0.548554	0.375796	0.462649	0.346527	0.54256	0.420893
Cluster_130796	0.564075	0.527905	0.483865	0.401756	0.536549	0.477136	0.544267	0.480194	0.618283	0.603313	0.606844	0.503667	0.451546	0.520422	0.487159	0.427405	0.434431	0.525319	0.626426	0.40681	0.431678	0.521126	0.582326	0.531011	0.51742	0.398984	0.644444	0.394284	0.590258	0.376169	0.468094	0.424995	0.611528	0.523241	0.560261	0.550493	0.449095	0.445564	0.479498	0.485848	0.431776	0.395287	0.622927	0.616219	0.433007	0.570637	0.410873	0.648862	0.539336
Cluster_130980	0.489115	0.507451	0.419093	0.422319	0.454166	0.438159	0.418382	0.397576	0.543737	0.461798	0.551013	0.472113	0.455701	0.390265	0.491022	0.322278	0.364233	0.58397	0.545121	0.28156	0.364049	0.417796	0.486829	0.400202	0.386334	0.343003	0.526445	0.393725	0.453475	0.301398	0.367765	0.365519	0.603473	0.381372	0.410563	0.509014	0.310173	0.294719	0.480943	0.447061	0.366216	0.420067	0.464599	0.509971	0.401851	0.441755	0.299857	0.572127	0.492689
Cluster_1316006	0.455275	0.487841	0.429711	0.510866	0.313571	0.378473	0.363248	0.362158	0.482295	0.46538	0.541112	0.408488	0.357832	0.341087	0.53291	0.269432	0.414395	0.469237	0.466823	0.271725	0.348497	0.430666	0.494601	0.365448	0.395742	0.256226	0.481347	0.459618	0.373068	0.266436	0.282888	0.259566	0.449571	0.404897	0.32387	0.413011	0.241381	0.24245	0.532139	0.375682	0.253592	0.455755	0.464107	0.467515	0.502862	0.476427	0.258239	0.542989	0.578701
Cluster_132237	0.472948	0.46561	0.426523	0.374372	0.501719	0.486343	0.600488	0.493159	0.539671	0.568346	0.526569	0.480993	0.472609	0.586574	0.404307	0.488717	0.341333	0.461371	0.622193	0.436512	0.385725	0.424055	0.529394	0.567615	0.390852	0.42322	0.573723	0.373062	0.619339	0.42656	0.482733	0.465428	0.569987	0.518764	0.582582	0.490717	0.463676	0.489318	0.455522	0.459846	0.359899	0.353403	0.536682	0.5812	0.366701	0.572378	0.368757	0.567431	0.406277
Cluster_132312	0.463012	0.438025	0.411804	0.325683	0.4695	0.442141	0.51651	0.482308	0.515454	0.479987	0.466056	0.486078	0.489154	0.520195	0.445192	0.417226	0.41466	0.401458	0.538493	0.397906	0.393428	0.453632	0.499867	0.524107	0.439295	0.375966	0.530536	0.325638	0.535138	0.332248	0.379992	0.333988	0.496474	0.420813	0.500515	0.475381	0.359322	0.402629	0.453811	0.394163	0.329053	0.364001	0.511079	0.553967	0.339274	0.532145	0.326573	0.519003	0.369593
Cluster_135152	0.442108	0.429245	0.357141	0.377938	0.408596	0.399948	0.436323	0.405641	0.508542	0.424326	0.490463	0.450834	0.360546	0.458541	0.409849	0.353592	0.344208	0.434561	0.48851	0.367876	0.295934	0.371908	0.440408	0.414346	0.404326	0.350875	0.522189	0.357602	0.452721	0.33927	0.342825	0.344195	0.446475	0.448831	0.456935	0.408277	0.416073	0.366139	0.406728	0.403008	0.328784	0.351239	0.496952	0.459171	0.333372	0.493219	0.319747	0.509429	0.429362
Cluster_1434564	0.367366	0.39562	0.281223	0.299843	0.310249	0.257331	0.320873	0.310431	0.383708	0.322069	0.361218	0.326239	0.271775	0.395607	0.406911	0.269936	0.305841	0.345122	0.361854	0.286873	0.310272	0.305511	0.335253	0.3349	0.277475	0.259026	0.348924	0.256205	0.327584	0.213064	0.358657	0.263377	0.398254	0.365586	0.388703	0.359102	0.278804	0.269362	0.411289	0.300349	0.155325	0.359539	0.41453	0.409265	0.252886	0.365949	0.190042	0.433339	0.334442
Cluster_1634700	0.126378	0.179774	0.174309	0.291785	0.162554	0.15091	0.171954	0.135685	0.205264	0.194811	0.22639	0.191721	0.169372	0.202359	0.20089	0.152119	0.122344	0.186304	0.236604	0.172663	0.161502	0.105279	0.146598	0.126662	0.17169	0.146294	0.226289	0.275786	0.187857	0.104338	0.246049	0.138976	0.230603	0.228147	0.150489	0.274159	0.192274	0.141548	0.219402	0.216021	0.150587	0.225388	0.228135	0.213232	0.166618	0.213653	0.12443	0.238685	0.136907
Cluster_1661372	0.502043	0.495369	0.446793	0.611222	0.412231	0.436625	0.459642	0.386456	0.611648	0.631683	0.608827	0.453417	0.384428	0.460803	0.533698	0.370935	0.430659	0.541175	0.57779	0.369132	0.422635	0.412937	0.51595	0.456522	0.493154	0.34873	0.560788	0.580184	0.465773	0.267732	0.386041	0.375529	0.558429	0.453674	0.367014	0.522845	0.423568	0.378565	0.512156	0.482358	0.310037	0.409421	0.545717	0.582243	0.481511	0.58015	0.355691	0.671459	0.68056
Cluster_168307	0.378068	0.467759	0.377889	0.409214	0.326377	0.346718	0.422985	0.342623	0.362008	0.42318	0.451478	0.337797	0.293923	0.33977	0.384012	0.290233	0.338277	0.415502	0.480162	0.317137	0.277394	0.258205	0.365076	0.354647	0.309123	0.283898	0.409262	0.388708	0.405429	0.263082	0.393631	0.380872	0.451137	0.306753	0.28515	0.442539	0.501174	0.317248	0.466187	0.405341	0.189726	0.267908	0.412375	0.493488	0.225807	0.409924	0.261328	0.4496	0.343695
Cluster_1689	0.452345	0.496142	0.439265	0.499409	0.405641	0.388237	0.351499	0.330501	0.469407	0.488929	0.506575	0.352107	0.351268	0.386558	0.52023	0.266879	0.366868	0.436429	0.462138	0.290905	0.353096	0.356267	0.500309	0.41179	0.40088	0.282583	0.472945	0.441886	0.366608	0.327815	0.34602	0.287195	0.480561	0.357773	0.338893	0.478523	0.315773	0.258597	0.540605	0.410807	0.199857	0.433982	0.471174	0.498595	0.418341	0.416692	0.198205	0.543129	0.515295
Cluster_169123	0.527266	0.544297	0.483758	0.46801	0.498453	0.482257	0.583386	0.469109	0.610503	0.627593	0.651063	0.484919	0.470019	0.554187	0.475766	0.444217	0.420478	0.571956	0.632877	0.421007	0.407698	0.437529	0.559541	0.552302	0.456731	0.455616	0.610099	0.454135	0.585039	0.402574	0.514736	0.482092	0.646872	0.55695	0.501914	0.591474	0.45767	0.447643	0.507733	0.615507	0.375553	0.382442	0.605181	0.604467	0.410266	0.618456	0.418445	0.652447	0.518491
Cluster_169184	0.421042	0.466658	0.416708	0.344454	0.468995	0.465365	0.517013	0.454759	0.487471	0.524258	0.488171	0.414558	0.423187	0.471057	0.428203	0.373443	0.37169	0.471898	0.557716	0.400661	0.313217	0.352474	0.456597	0.457656	0.357097	0.343036	0.511599	0.352936	0.540368	0.360754	0.520343	0.510647	0.513461	0.358495	0.443248	0.473769	0.390393	0.365877	0.413923	0.508811	0.297237	0.299668	0.47186	0.574427	0.2995	0.44269	0.296501	0.54882	0.375513
Cluster_169627	0.518684	0.507942	0.463532	0.45058	0.466821	0.495599	0.578444	0.461878	0.569425	0.565924	0.5756	0.451679	0.509148	0.56092	0.487997	0.4293	0.404955	0.501862	0.638832	0.39614	0.376822	0.463848	0.533661	0.534036	0.48916	0.376719	0.590233	0.434912	0.541012	0.38343	0.475542	0.454297	0.612426	0.48231	0.472151	0.56154	0.404559	0.366343	0.488122	0.508368	0.366479	0.398915	0.530068	0.601045	0.440379	0.531004	0.415688	0.622592	0.51219
Cluster_170127	0.550573	0.491918	0.451939	0.400619	0.473606	0.478061	0.490423	0.420737	0.567446	0.503745	0.645608	0.506715	0.439449	0.474166	0.517436	0.343567	0.377669	0.599103	0.61261	0.318514	0.446584	0.483264	0.544613	0.453977	0.490118	0.406972	0.596896	0.394079	0.468219	0.357997	0.418864	0.37162	0.651551	0.421244	0.464052	0.558805	0.318823	0.350638	0.47892	0.463823	0.420354	0.423175	0.537374	0.581582	0.436482	0.487485	0.410244	0.651977	0.543916
Cluster_170501	0.605182	0.594333	0.549026	0.555897	0.549112	0.538017	0.617948	0.497816	0.618936	0.665875	0.678324	0.520127	0.495987	0.57573	0.582652	0.428278	0.425484	0.59111	0.688471	0.426106	0.463709	0.45964	0.613952	0.590248	0.559902	0.429932	0.686582	0.52293	0.59751	0.390123	0.519027	0.494891	0.704029	0.509028	0.521656	0.632247	0.479502	0.426874	0.635486	0.560176	0.440725	0.462607	0.627876	0.699333	0.503472	0.600176	0.450166	0.720873	0.6089
Cluster_171442	0.465087	0.591969	0.453826	0.492621	0.389055	0.436725	0.513561	0.403801	0.521328	0.568416	0.543959	0.437011	0.384073	0.437742	0.501975	0.309002	0.463631	0.543639	0.596928	0.384483	0.3946	0.328019	0.47749	0.450533	0.41471	0.322132	0.525822	0.454121	0.461502	0.296325	0.426887	0.404546	0.509348	0.425256	0.43949	0.528522	0.4399	0.323734	0.528128	0.503294	0.186174	0.363817	0.495562	0.590851	0.299901	0.522623	0.304711	0.608693	0.480845
Cluster_171449	0.392142	0.424632	0.344508	0.295669	0.401067	0.387399	0.456676	0.414433	0.468037	0.39986	0.387954	0.443483	0.36445	0.435125	0.433406	0.313777	0.362066	0.397406	0.466516	0.388831	0.332028	0.314115	0.384169	0.411836	0.34461	0.326467	0.435013	0.268334	0.475831	0.325821	0.390187	0.322283	0.42812	0.374098	0.496134	0.41059	0.350468	0.337573	0.441059	0.396473	0.209921	0.342465	0.455842	0.481839	0.205981	0.432176	0.26186	0.444453	0.304624
Cluster_171591	0.462215	0.461432	0.447144	0.374764	0.473996	0.446718	0.492105	0.442033	0.53435	0.520645	0.560163	0.471581	0.443071	0.491987	0.480188	0.375452	0.389152	0.489427	0.542996	0.338581	0.351201	0.441774	0.494572	0.42714	0.408152	0.365102	0.541293	0.352702	0.455736	0.31198	0.375204	0.340447	0.545773	0.435679	0.42765	0.523069	0.302177	0.346644	0.434672	0.451119	0.394197	0.384052	0.537176	0.549483	0.460138	0.510532	0.353394	0.58549	0.504449
Cluster_172255	0.553627	0.608657	0.527619	0.551794	0.475511	0.493487	0.611889	0.452177	0.653934	0.680762	0.68853	0.46233	0.476498	0.543434	0.545553	0.430508	0.478853	0.573977	0.664785	0.417442	0.448006	0.487245	0.629321	0.563549	0.538042	0.375212	0.68242	0.524993	0.589484	0.387842	0.511185	0.481513	0.672872	0.533196	0.506826	0.643998	0.479562	0.461637	0.533503	0.534179	0.402985	0.411055	0.609957	0.682334	0.474651	0.611116	0.434865	0.725376	0.653345
Cluster_172778	0.60657	0.610007	0.545306	0.510526	0.525095	0.548731	0.643485	0.486969	0.69691	0.659043	0.668813	0.514062	0.496904	0.560977	0.574339	0.453989	0.448628	0.557808	0.722829	0.425235	0.446997	0.52443	0.619563	0.567146	0.551037	0.41942	0.701904	0.464012	0.614266	0.411402	0.485813	0.468244	0.664502	0.520672	0.538354	0.61519	0.457247	0.437004	0.528587	0.510424	0.493203	0.475016	0.653148	0.676604	0.503279	0.611596	0.484048	0.724958	0.621477
Cluster_173368	0.414049	0.515504	0.382534	0.446502	0.400603	0.394326	0.35523	0.339074	0.458025	0.439469	0.451739	0.423561	0.364561	0.354861	0.502872	0.238544	0.376639	0.506052	0.480496	0.319035	0.326673	0.397301	0.445509	0.39981	0.381672	0.342099	0.476758	0.428989	0.388127	0.245613	0.382788	0.330709	0.484008	0.31432	0.330941	0.43511	0.300434	0.287318	0.51361	0.398776	0.16695	0.409882	0.414082	0.510018	0.31899	0.448476	0.216601	0.530551	0.46246
Cluster_17408	0.476928	0.466642	0.586228	0.439532	0.371054	0.375358	0.402137	0.306634	0.524574	0.444241	0.512999	0.421111	0.322029	0.386563	0.488503	0.264123	0.33302	0.594672	0.488441	0.271046	0.492157	0.369077	0.500482	0.415163	0.419223	0.40872	0.550281	0.400113	0.398816	0.279848	0.311793	0.292114	0.480996	0.337429	0.35384	0.450481	0.332522	0.354283	0.469415	0.376219	0.347509	0.376535	0.491738	0.496614	0.436585	0.446816	0.347711	0.55013	0.528812
Cluster_174978	0.484166	0.489235	0.461249	0.521857	0.325291	0.33983	0.357878	0.260158	0.524152	0.48311	0.62237	0.367048	0.360904	0.307671	0.562278	0.266728	0.291171	0.463831	0.486656	0.230165	0.314446	0.404284	0.51846	0.343997	0.508203	0.230664	0.536649	0.47835	0.333924	0.248815	0.265098	0.254951	0.520025	0.318393	0.265941	0.490983	0.342547	0.202408	0.541753	0.345007	0.427205	0.4739	0.478704	0.439869	0.507966	0.424161	0.364416	0.566539	0.719727
Cluster_179107	0.539866	0.55182	0.480394	0.463463	0.489584	0.508382	0.609393	0.511522	0.613842	0.588447	0.628477	0.472148	0.516966	0.560104	0.525407	0.406775	0.456035	0.530424	0.685832	0.417223	0.437236	0.515452	0.57302	0.530684	0.545688	0.406273	0.630037	0.442665	0.56505	0.407527	0.459959	0.455758	0.637938	0.503226	0.522086	0.608956	0.457273	0.445641	0.48413	0.545208	0.479038	0.428471	0.615118	0.640086	0.445254	0.59228	0.434468	0.644936	0.551627
Cluster_17952	0.494593	0.469312	0.453303	0.338679	0.453915	0.423199	0.451727	0.42712	0.567932	0.511534	0.560671	0.453488	0.426832	0.478629	0.44672	0.372048	0.356349	0.469277	0.507839	0.333045	0.404057	0.439036	0.510729	0.473408	0.436929	0.351445	0.57644	0.319794	0.492676	0.315362	0.386616	0.338782	0.569538	0.416341	0.459011	0.481173	0.40483	0.38444	0.433213	0.403989	0.390211	0.362644	0.586335	0.536314	0.416095	0.472109	0.356702	0.557655	0.488428
Cluster_180994	0.487361	0.477001	0.423194	0.396529	0.464907	0.424913	0.406547	0.373088	0.487343	0.442919	0.572292	0.396518	0.467261	0.42299	0.541022	0.322151	0.319612	0.408621	0.562405	0.327306	0.369049	0.449203	0.460172	0.422536	0.526463	0.331406	0.563176	0.373135	0.411421	0.359166	0.348091	0.30699	0.526409	0.396522	0.396954	0.465178	0.284538	0.235106	0.50548	0.353584	0.410166	0.471604	0.485405	0.518521	0.452722	0.443099	0.359823	0.515059	0.520664
Cluster_181375	0.485735	0.445391	0.439691	0.379442	0.518534	0.478551	0.575868	0.492855	0.521761	0.53222	0.541787	0.471851	0.488501	0.524022	0.435822	0.447629	0.38427	0.443155	0.550127	0.428712	0.418362	0.444883	0.519739	0.53066	0.489049	0.428962	0.574175	0.380046	0.548077	0.407674	0.427622	0.446373	0.579358	0.496425	0.480377	0.486318	0.411154	0.407765	0.503405	0.499058	0.401835	0.427951	0.565607	0.556181	0.424169	0.548936	0.428612	0.575764	0.41004
Cluster_181632	0.568855	0.557276	0.522525	0.500623	0.48249	0.507693	0.610222	0.450915	0.655198	0.626994	0.706422	0.482662	0.449351	0.554854	0.511444	0.428875	0.436555	0.587799	0.697359	0.389023	0.441484	0.468909	0.602144	0.511971	0.5278	0.414923	0.685001	0.467227	0.560385	0.411471	0.480347	0.46194	0.645993	0.525723	0.509468	0.58603	0.459642	0.425629	0.529516	0.534289	0.459333	0.491699	0.647015	0.655398	0.500158	0.611656	0.475466	0.706372	0.613836
Cluster_181866	0.491724	0.465477	0.372819	0.367528	0.388219	0.432461	0.551473	0.435505	0.528267	0.511669	0.533409	0.389176	0.430798	0.483948	0.384666	0.395163	0.408906	0.405977	0.52928	0.390688	0.374879	0.405571	0.501549	0.503785	0.430892	0.372275	0.529367	0.32739	0.483957	0.363798	0.395712	0.381195	0.539815	0.442202	0.454592	0.495083	0.396839	0.329083	0.445913	0.439962	0.365102	0.391938	0.52545	0.541339	0.332884	0.469257	0.421824	0.545085	0.473041
Cluster_182005	0.531508	0.571487	0.474807	0.561583	0.323419	0.359752	0.359526	0.265894	0.53281	0.482648	0.652887	0.3474	0.34455	0.29989	0.630167	0.252119	0.345685	0.462904	0.500979	0.214858	0.309449	0.387149	0.544826	0.337792	0.508683	0.176416	0.512329	0.502429	0.292491	0.283979	0.274807	0.262246	0.493984	0.345214	0.273422	0.533764	0.276843	0.215857	0.553299	0.333127	0.376904	0.495668	0.454113	0.481585	0.514113	0.432625	0.351679	0.554987	0.779853
Cluster_182355	0.534497	0.578528	0.472072	0.481588	0.447739	0.455693	0.593121	0.42892	0.638944	0.593094	0.615984	0.502845	0.468767	0.544096	0.537509	0.422272	0.437615	0.593097	0.66891	0.398301	0.459698	0.476978	0.558557	0.492708	0.474557	0.413089	0.632483	0.451683	0.558367	0.338613	0.537975	0.471838	0.660411	0.503588	0.507659	0.576343	0.430219	0.393832	0.505216	0.557622	0.378577	0.379782	0.607866	0.650799	0.416324	0.560342	0.421877	0.675529	0.575058
Cluster_182673	0.553422	0.58735	0.476259	0.452694	0.52444	0.472644	0.573422	0.479447	0.625212	0.616825	0.596088	0.505632	0.489953	0.585366	0.519664	0.443904	0.423446	0.506606	0.68508	0.435851	0.43847	0.512625	0.586379	0.527131	0.457859	0.427429	0.618711	0.448688	0.593253	0.391242	0.48188	0.423289	0.65476	0.527006	0.540791	0.579902	0.450585	0.408472	0.513789	0.510902	0.445488	0.446056	0.638413	0.623537	0.459958	0.595644	0.384401	0.684624	0.540488
Cluster_182998	0.441552	0.544173	0.442235	0.390015	0.422622	0.418612	0.471979	0.440408	0.466875	0.486904	0.470132	0.426302	0.33736	0.458723	0.441865	0.309191	0.441351	0.509245	0.52008	0.372896	0.350951	0.350132	0.434034	0.458265	0.352286	0.374913	0.459654	0.342204	0.463896	0.289861	0.44155	0.376161	0.502333	0.450866	0.448761	0.429743	0.387066	0.283938	0.478439	0.441389	0.190332	0.389489	0.486774	0.539427	0.307115	0.476519	0.271748	0.512918	0.3843
Cluster_183319	0.538405	0.473848	0.447389	0.452521	0.501598	0.422074	0.472058	0.341988	0.541941	0.503533	0.532089	0.450048	0.463193	0.449925	0.470929	0.384155	0.358828	0.425333	0.53213	0.324149	0.385934	0.440286	0.473026	0.47889	0.461293	0.339216	0.563919	0.399615	0.462271	0.357555	0.327171	0.301751	0.53469	0.387514	0.399163	0.523401	0.422164	0.306751	0.464652	0.390772	0.449349	0.40686	0.542684	0.523357	0.400956	0.449747	0.352414	0.560604	0.524013
Cluster_183675	0.544462	0.50791	0.458479	0.405253	0.515921	0.501462	0.592599	0.507842	0.603161	0.58433	0.596857	0.483499	0.476608	0.561165	0.462926	0.467682	0.401712	0.486541	0.661905	0.469071	0.433184	0.472505	0.54315	0.593014	0.458103	0.479496	0.621824	0.42012	0.633893	0.383628	0.484395	0.477705	0.64301	0.517079	0.582508	0.544846	0.444774	0.49735	0.483061	0.507426	0.405599	0.399119	0.596806	0.619557	0.414601	0.611607	0.404917	0.65365	0.481663
Cluster_183868	0.546849	0.482786	0.45136	0.439937	0.529152	0.51123	0.594047	0.471086	0.604531	0.584684	0.591134	0.425166	0.460585	0.541457	0.483989	0.474549	0.423087	0.494133	0.615679	0.398963	0.412808	0.507261	0.563808	0.558745	0.51301	0.451954	0.619811	0.423968	0.595281	0.398632	0.439234	0.434095	0.605292	0.52652	0.544117	0.56791	0.447879	0.457878	0.51763	0.507502	0.413263	0.386773	0.629135	0.639273	0.443577	0.57022	0.370789	0.639132	0.47484
Cluster_184570	0.553671	0.565667	0.531769	0.496988	0.493036	0.499806	0.480161	0.410813	0.579586	0.560563	0.677633	0.461635	0.480047	0.425302	0.633873	0.383662	0.395076	0.561622	0.615384	0.335248	0.407773	0.460682	0.564789	0.480432	0.540998	0.372551	0.62797	0.450378	0.481813	0.369023	0.457496	0.428917	0.645689	0.416851	0.368816	0.628859	0.351194	0.35597	0.599873	0.507271	0.434328	0.519434	0.571837	0.621488	0.517747	0.50939	0.426342	0.657478	0.619933
Cluster_184603	0.589967	0.563237	0.513209	0.524325	0.443326	0.499987	0.511354	0.386752	0.559179	0.59732	0.660575	0.457713	0.45502	0.449671	0.60654	0.362972	0.428606	0.547963	0.598468	0.376808	0.41169	0.447446	0.56834	0.488768	0.510897	0.330317	0.62001	0.490987	0.479403	0.37689	0.419918	0.418827	0.572011	0.428563	0.388491	0.56908	0.38192	0.367685	0.604992	0.462068	0.390696	0.467958	0.584604	0.605497	0.502142	0.498643	0.37703	0.654122	0.660293
Cluster_184715	0.466065	0.562422	0.410064	0.44993	0.416696	0.400892	0.482059	0.423041	0.486426	0.539972	0.524877	0.448079	0.385564	0.399953	0.488101	0.304574	0.431525	0.506284	0.573913	0.381011	0.340239	0.386037	0.467922	0.438261	0.390367	0.345703	0.516484	0.396469	0.446434	0.271031	0.432792	0.354349	0.554996	0.447485	0.439737	0.443867	0.442445	0.348124	0.516314	0.472981	0.177202	0.371647	0.491551	0.575369	0.245545	0.49058	0.251092	0.563289	0.421859
Cluster_185551	0.408068	0.489275	0.3612	0.411642	0.351085	0.352309	0.370107	0.343966	0.400559	0.413917	0.459966	0.383696	0.371228	0.336551	0.452671	0.254401	0.377205	0.494911	0.481912	0.294931	0.324011	0.387225	0.420645	0.380567	0.379339	0.287713	0.434496	0.380289	0.338654	0.252179	0.376874	0.343981	0.472814	0.321223	0.323953	0.409673	0.305277	0.310431	0.474345	0.421993	0.199937	0.440114	0.403659	0.471483	0.342395	0.432152	0.216069	0.493827	0.447341
Cluster_187067	0.548093	0.527691	0.424885	0.489251	0.380855	0.46902	0.474942	0.369265	0.60846	0.538716	0.653842	0.477875	0.43222	0.467979	0.584641	0.35999	0.38785	0.531191	0.603691	0.31839	0.390085	0.483867	0.595356	0.471385	0.455643	0.403676	0.606232	0.430329	0.460395	0.308067	0.407687	0.364298	0.612074	0.458334	0.422354	0.491549	0.331141	0.354073	0.518469	0.455725	0.407975	0.449537	0.543629	0.601891	0.504018	0.540476	0.391806	0.682673	0.614181
Cluster_187082	0.527008	0.514597	0.436046	0.43333	0.493861	0.513787	0.631535	0.489936	0.545337	0.585826	0.535909	0.451141	0.481564	0.583545	0.47246	0.460149	0.444454	0.495988	0.609941	0.408484	0.398347	0.4358	0.53065	0.562716	0.485234	0.427146	0.621661	0.423048	0.627206	0.404598	0.526439	0.515284	0.551541	0.496778	0.550686	0.536771	0.476131	0.472364	0.468803	0.569794	0.292852	0.328218	0.54773	0.60978	0.371437	0.564386	0.360552	0.614846	0.442897
Cluster_187190	0.518674	0.471813	0.464102	0.437232	0.432674	0.451561	0.44335	0.397809	0.562627	0.488885	0.554673	0.468161	0.461103	0.427885	0.484588	0.357262	0.394314	0.488269	0.500262	0.340413	0.397562	0.442309	0.458682	0.446197	0.447065	0.375531	0.555389	0.444951	0.46061	0.345337	0.393273	0.370888	0.512254	0.427441	0.411189	0.508034	0.391986	0.321155	0.551807	0.408279	0.338826	0.40243	0.535116	0.537268	0.442978	0.535169	0.377076	0.555904	0.502713
Cluster_187532	0.581447	0.501318	0.481482	0.371403	0.502478	0.525662	0.57689	0.527275	0.564101	0.577809	0.605638	0.48075	0.513207	0.538722	0.473146	0.459187	0.407919	0.563325	0.6152	0.409795	0.415708	0.49328	0.558517	0.57226	0.5019	0.409482	0.651931	0.385216	0.565827	0.43532	0.498491	0.468004	0.648953	0.502856	0.496604	0.570947	0.413619	0.475656	0.543169	0.544546	0.454455	0.38946	0.565412	0.644383	0.389014	0.550695	0.430241	0.607202	0.494183
Cluster_187555	0.546041	0.585107	0.4972	0.463659	0.516544	0.475453	0.562008	0.477574	0.63354	0.62134	0.65046	0.506636	0.499719	0.575353	0.504824	0.411894	0.437004	0.563248	0.62986	0.38948	0.445417	0.540783	0.554425	0.544756	0.515308	0.409652	0.643756	0.453604	0.568726	0.397969	0.462003	0.42889	0.686368	0.539074	0.528191	0.581595	0.466272	0.409232	0.532803	0.514404	0.452667	0.400554	0.615383	0.628933	0.483204	0.634831	0.41764	0.66384	0.553209
Cluster_187692	0.539136	0.508585	0.454124	0.490171	0.444641	0.459248	0.571551	0.412103	0.604475	0.644623	0.664292	0.407495	0.457394	0.487929	0.517972	0.397082	0.37148	0.542396	0.656491	0.401518	0.358038	0.438265	0.554179	0.504199	0.472668	0.367137	0.629899	0.484116	0.522691	0.348758	0.49275	0.453439	0.658097	0.505598	0.451184	0.605805	0.493961	0.378594	0.512552	0.507839	0.429174	0.413852	0.592064	0.600014	0.4673	0.557436	0.446806	0.676903	0.608881
Cluster_188062	0.55552	0.557561	0.541432	0.456728	0.456369	0.498877	0.61565	0.46008	0.627791	0.596733	0.637379	0.507135	0.516047	0.55219	0.543807	0.419242	0.400955	0.546698	0.625976	0.394765	0.391827	0.438238	0.5621	0.532653	0.491228	0.389714	0.637021	0.401011	0.583663	0.411864	0.502754	0.44018	0.581181	0.502912	0.506656	0.550683	0.444403	0.417618	0.507158	0.496831	0.430383	0.403795	0.595068	0.671723	0.483656	0.599799	0.453371	0.662225	0.540606
Cluster_188282	0.548327	0.55544	0.510908	0.511077	0.506852	0.524858	0.595563	0.485578	0.66328	0.647155	0.667722	0.489924	0.498663	0.523958	0.524589	0.441387	0.391093	0.594116	0.670617	0.419049	0.428386	0.465301	0.583326	0.545778	0.530298	0.411316	0.653426	0.472963	0.587882	0.399722	0.506305	0.505405	0.688595	0.52422	0.485502	0.629201	0.45877	0.419262	0.553118	0.525046	0.439404	0.440177	0.601263	0.669697	0.487788	0.585119	0.467675	0.686956	0.580587
Cluster_188427	0.528907	0.499495	0.473152	0.479513	0.450447	0.430271	0.407436	0.332422	0.546369	0.473925	0.624199	0.471113	0.405732	0.392352	0.537727	0.303658	0.346506	0.577381	0.561734	0.300776	0.367946	0.412196	0.528402	0.411533	0.436401	0.371528	0.568732	0.414469	0.416532	0.328935	0.419663	0.381597	0.630734	0.387007	0.381471	0.535515	0.327387	0.303257	0.51131	0.473775	0.422212	0.445566	0.490708	0.546901	0.493041	0.466106	0.418083	0.594821	0.569357
Cluster_188473	0.55423	0.50947	0.432852	0.406818	0.485085	0.530336	0.562977	0.460767	0.591431	0.574532	0.610608	0.46561	0.52242	0.559513	0.490427	0.441989	0.401857	0.484874	0.63954	0.424274	0.430329	0.47909	0.555821	0.547413	0.460297	0.432432	0.629418	0.373025	0.57138	0.38525	0.422431	0.423212	0.592794	0.522607	0.477974	0.570092	0.406911	0.444917	0.469821	0.536271	0.439669	0.431258	0.573746	0.636039	0.411628	0.541554	0.386283	0.639757	0.513639
Cluster_188474	0.543405	0.504651	0.429253	0.394685	0.484353	0.510379	0.578392	0.473592	0.57754	0.574912	0.563448	0.457329	0.488611	0.569953	0.420544	0.435775	0.387821	0.475488	0.614258	0.402016	0.392136	0.472922	0.560997	0.539225	0.47182	0.441203	0.59464	0.406913	0.566924	0.413594	0.517354	0.462823	0.628727	0.514902	0.53881	0.57681	0.420967	0.431698	0.469565	0.498259	0.43266	0.380078	0.588551	0.606495	0.395025	0.574743	0.409077	0.610218	0.468269
Cluster_188662	0.383786	0.542844	0.402738	0.495746	0.359653	0.324115	0.361689	0.305595	0.452873	0.464784	0.529783	0.379855	0.336626	0.364416	0.500732	0.249965	0.409865	0.457455	0.431221	0.295579	0.358585	0.308225	0.436159	0.362396	0.371501	0.202829	0.4542	0.433353	0.376147	0.246846	0.398699	0.332312	0.451408	0.357786	0.309012	0.451551	0.351581	0.254729	0.497836	0.412943	0.146571	0.377526	0.410065	0.495802	0.29191	0.407508	0.179973	0.503992	0.488992
Cluster_188704	0.529613	0.517933	0.471219	0.404837	0.507492	0.41574	0.547725	0.466747	0.575142	0.540112	0.579396	0.46979	0.497967	0.529357	0.456529	0.44522	0.395552	0.447033	0.582157	0.37286	0.435841	0.470509	0.516315	0.536553	0.512761	0.382213	0.590224	0.411016	0.510644	0.418299	0.435662	0.459042	0.590978	0.493294	0.496865	0.572401	0.456462	0.448309	0.524739	0.472754	0.47963	0.428253	0.618462	0.569195	0.429674	0.580349	0.435254	0.593104	0.4831
Cluster_188847	0.517285	0.47555	0.436523	0.412789	0.429732	0.483016	0.48375	0.43558	0.531923	0.512206	0.591419	0.438373	0.467466	0.468532	0.528651	0.372795	0.33642	0.443992	0.560717	0.355388	0.372186	0.455383	0.565479	0.482476	0.497921	0.351274	0.58789	0.355736	0.481743	0.365482	0.415576	0.34789	0.590911	0.442526	0.432511	0.510496	0.329392	0.362006	0.465396	0.427213	0.447378	0.474401	0.56805	0.58577	0.483381	0.482305	0.360098	0.542395	0.57673
Cluster_189358	0.443301	0.452907	0.384653	0.385902	0.469756	0.437645	0.550993	0.42416	0.485981	0.537615	0.509377	0.416747	0.500268	0.541063	0.376518	0.412499	0.373821	0.417669	0.522528	0.40347	0.380806	0.399941	0.439413	0.561943	0.426315	0.382255	0.499941	0.394444	0.509284	0.359795	0.379409	0.455045	0.523185	0.431039	0.443026	0.484903	0.412726	0.374986	0.445295	0.474411	0.365209	0.334024	0.540655	0.505937	0.297489	0.492192	0.338321	0.542249	0.415899
Cluster_189809	0.483319	0.493255	0.432625	0.41443	0.461172	0.437214	0.555749	0.52665	0.582026	0.557966	0.525157	0.467624	0.494441	0.570366	0.43815	0.445438	0.425406	0.48124	0.5683	0.409851	0.394444	0.455171	0.491082	0.53656	0.489712	0.36904	0.527362	0.416786	0.542809	0.360825	0.444497	0.417341	0.533673	0.492834	0.522052	0.536138	0.370584	0.408564	0.472336	0.491625	0.362393	0.318902	0.571689	0.580324	0.37766	0.582457	0.404202	0.587892	0.462435
Cluster_192144	0.564909	0.54154	0.450122	0.471132	0.457338	0.49524	0.540322	0.458814	0.548175	0.594153	0.595522	0.44078	0.470641	0.503191	0.546809	0.405624	0.390048	0.490364	0.601002	0.402177	0.385189	0.402808	0.541572	0.512619	0.479863	0.368873	0.61008	0.449898	0.525279	0.361675	0.467286	0.450475	0.57129	0.476574	0.437649	0.572032	0.412073	0.38435	0.564734	0.546268	0.325347	0.465404	0.591736	0.617207	0.437496	0.521062	0.389853	0.634287	0.526852
Cluster_193098	0.473173	0.505859	0.487409	0.525334	0.396207	0.421963	0.438052	0.289781	0.564929	0.51406	0.628869	0.370484	0.423381	0.378243	0.567427	0.267944	0.364485	0.498234	0.518868	0.270162	0.326281	0.395182	0.48369	0.386652	0.514911	0.287676	0.553859	0.497022	0.416899	0.317872	0.364261	0.376306	0.545101	0.349628	0.335894	0.520084	0.351844	0.286848	0.539727	0.398732	0.346227	0.458016	0.474729	0.527413	0.476205	0.462122	0.352766	0.580788	0.583079
Cluster_193305	0.49868	0.477001	0.418394	0.439698	0.392514	0.419811	0.505593	0.390493	0.504412	0.47209	0.530054	0.482115	0.418014	0.461294	0.431328	0.362062	0.377736	0.419652	0.52376	0.379286	0.327696	0.412922	0.504403	0.446917	0.445066	0.387532	0.560994	0.40607	0.475345	0.340051	0.384737	0.361349	0.516269	0.482323	0.427848	0.440622	0.415685	0.375384	0.456757	0.408261	0.390821	0.379033	0.534561	0.509856	0.379963	0.49373	0.385406	0.542948	0.488884
Cluster_193327	0.511893	0.422892	0.349409	0.30752	0.409153	0.373758	0.439765	0.395572	0.484323	0.429716	0.479136	0.417041	0.436082	0.459609	0.45911	0.359831	0.335189	0.383487	0.514766	0.290275	0.343846	0.417275	0.448566	0.449811	0.454306	0.316386	0.477522	0.322283	0.433093	0.338585	0.338209	0.339484	0.506894	0.389004	0.411664	0.447647	0.334771	0.357889	0.478707	0.372112	0.332012	0.406145	0.503048	0.500351	0.392155	0.448136	0.280995	0.470964	0.411495
Cluster_193353	0.349329	0.500545	0.381827	0.46599	0.29273	0.267562	0.289761	0.29049	0.354517	0.367652	0.477056	0.338372	0.287643	0.2622	0.47324	0.185072	0.286203	0.40882	0.406435	0.214319	0.348537	0.233849	0.349435	0.280224	0.38989	0.198092	0.371394	0.425315	0.245242	0.204252	0.215619	0.193919	0.37814	0.256212	0.18277	0.351756	0.254665	0.15345	0.490328	0.331599	0.181187	0.369419	0.329724	0.378728	0.304002	0.347156	0.208044	0.384618	0.495537
Cluster_193390	0.54999	0.632786	0.48906	0.531455	0.470663	0.479973	0.527768	0.404863	0.553105	0.564819	0.613217	0.450317	0.449755	0.468055	0.629105	0.341599	0.449847	0.503448	0.602071	0.360961	0.393212	0.501599	0.621463	0.466948	0.508064	0.349431	0.62238	0.47364	0.482382	0.346627	0.428196	0.372876	0.585568	0.474103	0.450218	0.560029	0.402289	0.384035	0.607219	0.459306	0.370678	0.506477	0.566693	0.62088	0.478767	0.576452	0.357346	0.63164	0.636815
Cluster_193434	0.511211	0.50048	0.428842	0.465413	0.379239	0.437263	0.483667	0.398107	0.544862	0.489199	0.587263	0.422993	0.437141	0.453036	0.510094	0.367883	0.376346	0.463772	0.562741	0.373424	0.312667	0.386483	0.532344	0.455302	0.454524	0.350291	0.580287	0.430571	0.488751	0.340577	0.40799	0.387776	0.544996	0.463213	0.432911	0.483078	0.432344	0.371596	0.474573	0.452979	0.335418	0.420591	0.521971	0.545304	0.39763	0.517701	0.353028	0.577949	0.544907
Cluster_193726	0.443468	0.412418	0.386659	0.325503	0.470286	0.438413	0.533866	0.466624	0.50549	0.50763	0.477926	0.458302	0.469766	0.505695	0.391649	0.439474	0.336505	0.387233	0.531928	0.402932	0.332689	0.388406	0.443292	0.525222	0.372869	0.441879	0.496521	0.327098	0.536077	0.322937	0.381051	0.378544	0.50019	0.460026	0.544336	0.462387	0.361452	0.39086	0.435062	0.376366	0.369598	0.35815	0.54436	0.525287	0.341411	0.493204	0.313967	0.519124	0.342826
Cluster_193984	0.520219	0.545141	0.463722	0.467035	0.494613	0.522555	0.527162	0.459853	0.549614	0.564214	0.556636	0.460776	0.445698	0.525039	0.516958	0.381104	0.478796	0.497724	0.612846	0.403063	0.389094	0.446974	0.552778	0.494649	0.462644	0.393665	0.608241	0.447091	0.510225	0.427303	0.466942	0.463068	0.610471	0.464935	0.524292	0.532236	0.431108	0.390268	0.55139	0.521287	0.334682	0.425441	0.535249	0.625298	0.394061	0.565634	0.367624	0.592653	0.476278
Cluster_195000	0.439478	0.401705	0.366647	0.38812	0.421676	0.42452	0.481356	0.427461	0.497181	0.421596	0.475627	0.42834	0.433988	0.450979	0.391389	0.332564	0.37892	0.392335	0.487579	0.395575	0.33946	0.405338	0.451935	0.470328	0.432541	0.367019	0.542068	0.324097	0.493527	0.361729	0.380109	0.35723	0.510055	0.445248	0.450765	0.440235	0.446308	0.355791	0.398641	0.403242	0.38265	0.32974	0.526442	0.518371	0.372937	0.494462	0.37791	0.514121	0.413353
Cluster_195833	0.51233	0.478884	0.447398	0.397776	0.445511	0.512699	0.610638	0.493298	0.5694	0.589389	0.567335	0.470679	0.463036	0.580661	0.43614	0.482709	0.386616	0.499128	0.597008	0.454735	0.358884	0.388948	0.505991	0.582962	0.422803	0.428586	0.570887	0.400744	0.596677	0.366684	0.462714	0.521455	0.559434	0.555556	0.551935	0.521434	0.48018	0.464927	0.476571	0.487905	0.374939	0.324719	0.562752	0.586788	0.369661	0.668162	0.456153	0.573927	0.425493
Cluster_196297	0.501907	0.432969	0.452782	0.37247	0.458848	0.45853	0.561883	0.492423	0.541027	0.529684	0.548305	0.432224	0.49892	0.527149	0.474719	0.42887	0.358881	0.433268	0.558732	0.431299	0.377852	0.370694	0.501447	0.528035	0.464384	0.395337	0.572826	0.358447	0.546906	0.392222	0.522853	0.566391	0.525183	0.463933	0.46098	0.525837	0.399969	0.355568	0.411696	0.528111	0.414473	0.357713	0.536933	0.558774	0.420056	0.540139	0.487973	0.570494	0.403405
Cluster_196729	0.463715	0.408521	0.445695	0.387848	0.392941	0.395741	0.501206	0.380535	0.478839	0.523949	0.502556	0.332522	0.375082	0.463754	0.410364	0.331616	0.311924	0.479036	0.546512	0.33791	0.296199	0.303824	0.467978	0.447828	0.364098	0.370757	0.523716	0.415064	0.473729	0.333217	0.770181	0.732522	0.536286	0.385196	0.419819	0.510868	0.380763	0.404534	0.422057	0.531416	0.339758	0.345287	0.459593	0.559158	0.381152	0.473654	0.452771	0.524344	0.41721
Cluster_197399	0.410206	0.394904	0.360135	0.361518	0.412664	0.380364	0.462062	0.494877	0.477491	0.435675	0.488697	0.423377	0.384828	0.419285	0.359152	0.349251	0.297835	0.445127	0.522254	0.344273	0.310086	0.304283	0.425221	0.434327	0.346862	0.371592	0.489618	0.343154	0.488033	0.345283	0.404562	0.434319	0.541091	0.384501	0.419059	0.461846	0.402753	0.308983	0.389234	0.44683	0.345529	0.31922	0.475963	0.463555	0.340746	0.503164	0.327293	0.466805	0.326731
Cluster_197404	0.537151	0.579528	0.453803	0.407724	0.495752	0.48249	0.616337	0.526341	0.594909	0.585649	0.621375	0.491	0.474701	0.537269	0.497178	0.430766	0.402573	0.484475	0.647255	0.375544	0.382524	0.445493	0.53116	0.549963	0.452248	0.390572	0.558967	0.42938	0.568207	0.397367	0.473954	0.467457	0.621467	0.497443	0.529492	0.545976	0.43947	0.395866	0.465109	0.504573	0.459883	0.379366	0.588279	0.629426	0.397989	0.537745	0.424205	0.617883	0.498175
Cluster_197485	0.358793	0.341359	0.347864	0.334256	0.412697	0.397671	0.423898	0.405802	0.500126	0.431925	0.46507	0.480168	0.41207	0.42852	0.375543	0.362393	0.344877	0.422771	0.464703	0.296136	0.377313	0.3167	0.398825	0.44007	0.399858	0.313101	0.445515	0.282999	0.461731	0.367633	0.340733	0.31063	0.459672	0.412515	0.388884	0.429809	0.326528	0.314655	0.36256	0.409051	0.320923	0.382664	0.458594	0.470421	0.360108	0.451294	0.223694	0.451133	0.342827
Cluster_198780	0.561142	0.576695	0.502818	0.476336	0.487808	0.481002	0.638905	0.495696	0.645461	0.625267	0.611439	0.503616	0.456428	0.580932	0.513082	0.435235	0.46758	0.574173	0.695044	0.4203	0.448637	0.472388	0.585526	0.545411	0.474211	0.437394	0.674273	0.462514	0.644809	0.365975	0.510181	0.453684	0.639351	0.530446	0.589681	0.542901	0.489488	0.478884	0.498164	0.526063	0.362545	0.373583	0.643917	0.670373	0.388814	0.602111	0.387137	0.704139	0.516884
Cluster_199728	0.417708	0.474703	0.371221	0.415284	0.422728	0.399078	0.447773	0.377983	0.461842	0.481598	0.483721	0.407398	0.371546	0.466011	0.430448	0.294315	0.457038	0.490417	0.501428	0.369977	0.372448	0.399905	0.460664	0.447785	0.378638	0.326658	0.489003	0.393978	0.427909	0.306026	0.460128	0.37235	0.48434	0.441378	0.473006	0.459506	0.368058	0.303869	0.445032	0.491541	0.198056	0.378918	0.465318	0.520941	0.323034	0.464784	0.2334	0.53957	0.401748
Cluster_200710	0.480955	0.47476	0.433103	0.391551	0.431975	0.439796	0.505011	0.39166	0.519999	0.479203	0.511457	0.414918	0.472631	0.459981	0.442126	0.390767	0.369884	0.44853	0.542379	0.368688	0.367743	0.393586	0.484751	0.445975	0.43796	0.328353	0.536897	0.35506	0.530298	0.414968	0.355445	0.355055	0.517468	0.437072	0.46708	0.504608	0.400241	0.365869	0.46282	0.422847	0.375395	0.366979	0.521227	0.563331	0.374869	0.472798	0.366945	0.53283	0.435147
Cluster_201054	0.550323	0.552032	0.472011	0.517602	0.400146	0.416368	0.432324	0.329246	0.595966	0.54781	0.67316	0.400891	0.421128	0.395495	0.623863	0.307698	0.387345	0.528936	0.583731	0.282221	0.38343	0.473841	0.597082	0.411666	0.525019	0.279615	0.593493	0.473635	0.370052	0.312541	0.351801	0.310364	0.587038	0.402671	0.341386	0.54691	0.328829	0.269199	0.548875	0.390586	0.408253	0.515152	0.545206	0.550844	0.546784	0.498624	0.382603	0.644815	0.765133
Cluster_201584	0.346054	0.404592	0.32083	0.401163	0.34317	0.291644	0.436453	0.360063	0.350525	0.417155	0.400476	0.288567	0.368028	0.378869	0.335495	0.294133	0.30691	0.349809	0.425774	0.334623	0.292154	0.305193	0.353516	0.354884	0.349497	0.275965	0.400179	0.394234	0.432619	0.233974	0.323286	0.340711	0.456865	0.398864	0.348325	0.423054	0.384121	0.301918	0.388488	0.414539	0.25936	0.271602	0.392346	0.430159	0.229293	0.433316	0.332409	0.447213	0.366735
Cluster_201585	0.461682	0.434422	0.384008	0.40962	0.358532	0.407909	0.426823	0.363315	0.428458	0.452457	0.483283	0.342827	0.390034	0.394917	0.513891	0.354116	0.377843	0.431996	0.452501	0.36801	0.321959	0.380644	0.441276	0.409341	0.3846	0.270185	0.467735	0.366507	0.398664	0.294655	0.346139	0.338292	0.455247	0.385359	0.356951	0.439569	0.365728	0.327803	0.498716	0.364719	0.273584	0.382234	0.443117	0.435804	0.34953	0.434299	0.358063	0.47362	0.422221
Cluster_201752	0.516917	0.516868	0.483454	0.389056	0.510711	0.462751	0.556699	0.430124	0.613232	0.589618	0.58073	0.479372	0.479642	0.510761	0.477394	0.452488	0.414802	0.497856	0.567688	0.383084	0.390746	0.477719	0.550301	0.537709	0.504081	0.353869	0.584788	0.3771	0.553153	0.374634	0.437587	0.430804	0.606441	0.453053	0.516543	0.506947	0.415211	0.39405	0.493578	0.444618	0.400759	0.391269	0.564819	0.623454	0.414108	0.543051	0.393677	0.628882	0.484818
Cluster_202238	0.550206	0.560652	0.487128	0.479137	0.469848	0.482042	0.538222	0.426751	0.609589	0.580436	0.615298	0.477343	0.492858	0.521785	0.553589	0.436167	0.429078	0.521145	0.595662	0.401562	0.40568	0.445561	0.503391	0.481482	0.55133	0.373025	0.628287	0.454388	0.50957	0.368607	0.409745	0.351813	0.560253	0.495032	0.482683	0.539263	0.36135	0.334091	0.495946	0.447845	0.388708	0.480567	0.585795	0.600081	0.511765	0.547646	0.412939	0.616832	0.544351
Cluster_202254	0.501992	0.503602	0.504477	0.425516	0.416656	0.453362	0.548315	0.403369	0.551284	0.555241	0.54982	0.442003	0.435296	0.515414	0.442966	0.381566	0.407967	0.529805	0.61266	0.383475	0.505887	0.412539	0.507394	0.503517	0.420626	0.46309	0.585084	0.413711	0.528302	0.328102	0.398611	0.400645	0.532537	0.459081	0.496673	0.515369	0.421316	0.383575	0.414403	0.485883	0.384565	0.344313	0.545072	0.587033	0.377523	0.541358	0.364694	0.601921	0.468542
Cluster_20347	0.450871	0.373829	0.375781	0.379565	0.445759	0.453069	0.43272	0.413248	0.498777	0.485334	0.509078	0.391702	0.464335	0.422333	0.433259	0.388113	0.35942	0.429431	0.472691	0.29198	0.357318	0.409004	0.427353	0.435646	0.424639	0.34333	0.495698	0.370272	0.449536	0.338189	0.383758	0.339261	0.464591	0.424826	0.381077	0.488683	0.323246	0.289111	0.436656	0.413732	0.285737	0.368525	0.452015	0.509568	0.415102	0.468124	0.283753	0.518814	0.415271
Cluster_204855	0.316591	0.475484	0.366392	0.358284	0.340125	0.347921	0.405869	0.342336	0.429542	0.441225	0.40574	0.349396	0.326191	0.342333	0.392563	0.225424	0.386778	0.440263	0.452715	0.328074	0.318479	0.294868	0.399441	0.370376	0.308144	0.24991	0.450372	0.32983	0.400991	0.211802	0.37067	0.275222	0.406933	0.355169	0.363227	0.431937	0.371524	0.256888	0.38543	0.361373	0.117072	0.286769	0.378683	0.450846	0.247455	0.398493	0.18048	0.484607	0.330361
Cluster_204857	0.579475	0.492304	0.492482	0.426712	0.442963	0.468571	0.429924	0.417232	0.498036	0.495888	0.610441	0.392746	0.412345	0.40517	0.529494	0.437547	0.357901	0.488979	0.551384	0.350352	0.35195	0.394721	0.544699	0.455052	0.511494	0.33157	0.61127	0.392827	0.400723	0.335476	0.323648	0.329565	0.515098	0.427531	0.361318	0.53081	0.360124	0.30023	0.561558	0.425593	0.423105	0.452669	0.516245	0.51329	0.546613	0.505457	0.453607	0.563382	0.593785
Cluster_205433	0.472913	0.532388	0.472322	0.442436	0.455235	0.441558	0.575692	0.447838	0.575123	0.584069	0.586163	0.43513	0.453987	0.504005	0.464909	0.427934	0.374226	0.485421	0.594535	0.384887	0.37834	0.447272	0.516226	0.53961	0.46044	0.382929	0.579088	0.447707	0.550402	0.386288	0.466647	0.441867	0.605402	0.48836	0.457948	0.528887	0.513339	0.433019	0.469532	0.44487	0.410544	0.408427	0.567799	0.601533	0.365857	0.568478	0.411908	0.605876	0.477853
Cluster_20570	0.574206	0.483423	0.487247	0.4706	0.446943	0.444322	0.494205	0.417411	0.633336	0.55391	0.636656	0.461978	0.426516	0.465908	0.561128	0.371939	0.39356	0.506341	0.60338	0.30816	0.415484	0.465516	0.54597	0.461324	0.476855	0.359039	0.589261	0.441605	0.433933	0.329336	0.409673	0.389278	0.57455	0.456441	0.415933	0.584836	0.397809	0.32592	0.512109	0.429707	0.421166	0.516726	0.584562	0.606248	0.44872	0.537196	0.433999	0.624638	0.626526
Cluster_206554	0.546825	0.60058	0.488744	0.493063	0.444153	0.481356	0.591985	0.44834	0.625493	0.656391	0.615733	0.469354	0.45666	0.535666	0.493717	0.410286	0.461065	0.556153	0.6557	0.383316	0.408503	0.438301	0.59558	0.481301	0.484558	0.348843	0.606634	0.472808	0.526415	0.341239	0.456661	0.408855	0.623228	0.510825	0.49638	0.56541	0.468405	0.409276	0.516959	0.496926	0.37519	0.381369	0.618249	0.648949	0.380095	0.578805	0.357123	0.658148	0.590085
Cluster_207135	0.438758	0.464912	0.426245	0.416743	0.448142	0.399129	0.496878	0.423728	0.485695	0.521125	0.49284	0.44909	0.472434	0.45878	0.403315	0.410673	0.402087	0.458229	0.528884	0.391487	0.366512	0.381724	0.452738	0.482345	0.408884	0.369705	0.517157	0.390076	0.551166	0.359267	0.443645	0.431345	0.507615	0.418184	0.447555	0.479104	0.50653	0.398366	0.475157	0.432237	0.369392	0.316517	0.50902	0.542563	0.352141	0.481986	0.386786	0.542719	0.380734
Cluster_207204	0.467486	0.430896	0.395622	0.39889	0.439009	0.435759	0.463567	0.379819	0.502241	0.514525	0.548311	0.410742	0.431681	0.406776	0.464366	0.365611	0.303052	0.448582	0.523278	0.316043	0.375184	0.385403	0.487157	0.439612	0.410633	0.348927	0.552624	0.380099	0.496999	0.367535	0.401969	0.393159	0.537545	0.440782	0.428555	0.50079	0.378474	0.324417	0.447985	0.423146	0.477614	0.392441	0.478102	0.499816	0.472117	0.492986	0.416237	0.547729	0.471965
Cluster_207247	0.512216	0.485507	0.442434	0.429164	0.491381	0.483795	0.618578	0.474033	0.553062	0.597625	0.569251	0.421826	0.485082	0.543503	0.446335	0.481499	0.364957	0.467587	0.6098	0.462878	0.410936	0.429147	0.507436	0.549275	0.456501	0.445608	0.586341	0.447654	0.609508	0.358088	0.496686	0.513001	0.610219	0.513573	0.522521	0.497196	0.495209	0.487773	0.486341	0.515331	0.376876	0.355255	0.560087	0.566744	0.347847	0.562549	0.418721	0.610042	0.45405
Cluster_207284	0.605595	0.588128	0.525483	0.517067	0.484893	0.513545	0.565075	0.437004	0.635117	0.611445	0.713404	0.489463	0.449903	0.529298	0.59198	0.444658	0.467516	0.560008	0.662107	0.36808	0.46364	0.516822	0.592337	0.51022	0.530428	0.396413	0.656563	0.475353	0.503529	0.373616	0.412873	0.391426	0.643465	0.486776	0.481527	0.578166	0.456828	0.405608	0.619656	0.493084	0.448466	0.515169	0.617806	0.607074	0.518577	0.605677	0.45364	0.649466	0.642986
Cluster_207287	0.46423	0.552742	0.393183	0.363045	0.412653	0.391851	0.478288	0.392008	0.447948	0.485187	0.507104	0.349759	0.385764	0.434857	0.496742	0.330669	0.398455	0.426693	0.54711	0.37297	0.313503	0.346392	0.449174	0.425864	0.420377	0.271896	0.517067	0.342022	0.448303	0.279829	0.47476	0.388598	0.468802	0.392904	0.427255	0.490296	0.381168	0.29081	0.460296	0.360304	0.213452	0.360293	0.496474	0.533297	0.278055	0.439625	0.316338	0.520785	0.435668
Cluster_207905	0.532657	0.488054	0.45345	0.410553	0.424878	0.487224	0.486865	0.39239	0.583827	0.499793	0.633345	0.466351	0.470167	0.498091	0.507133	0.441387	0.380376	0.492102	0.56684	0.324408	0.371535	0.439306	0.520432	0.477374	0.512188	0.351536	0.575655	0.404503	0.457904	0.41364	0.397851	0.383758	0.54676	0.477765	0.405394	0.540623	0.392565	0.367414	0.553751	0.403592	0.432369	0.486001	0.549292	0.539647	0.507173	0.515757	0.396313	0.599065	0.525561
Cluster_207906	0.447534	0.408678	0.380273	0.395661	0.429095	0.447572	0.476947	0.360522	0.4676	0.485985	0.48626	0.416712	0.376502	0.489829	0.400322	0.379114	0.330521	0.375754	0.476842	0.322809	0.338168	0.371191	0.456399	0.473651	0.448061	0.306743	0.514423	0.372009	0.483818	0.329387	0.364983	0.360374	0.442124	0.422216	0.459325	0.438841	0.37089	0.363039	0.43275	0.364661	0.305683	0.308719	0.454435	0.491875	0.351835	0.473548	0.349357	0.521256	0.390603
Cluster_208612	0.529978	0.46647	0.440453	0.37671	0.472137	0.492455	0.575352	0.435896	0.55551	0.538683	0.55741	0.487653	0.450883	0.542012	0.400458	0.474346	0.373365	0.457849	0.611157	0.424871	0.392788	0.449281	0.5454	0.566624	0.401573	0.445955	0.597318	0.360125	0.605315	0.391624	0.436975	0.438666	0.576396	0.517842	0.539488	0.536186	0.430595	0.416593	0.407591	0.486303	0.45515	0.342475	0.590476	0.574149	0.412345	0.551784	0.415739	0.595557	0.459618
Cluster_209016	0.560064	0.511991	0.507189	0.438196	0.480642	0.546196	0.583146	0.453765	0.647624	0.636599	0.638916	0.52504	0.480414	0.566298	0.471626	0.486719	0.374664	0.511141	0.659928	0.431411	0.43267	0.466597	0.539678	0.593749	0.497088	0.491065	0.628946	0.441674	0.611746	0.373645	0.479709	0.484084	0.630259	0.489593	0.499254	0.574373	0.460489	0.455512	0.514192	0.517942	0.425138	0.385638	0.618018	0.627909	0.419528	0.602143	0.459334	0.69316	0.469946
Cluster_209190	0.47776	0.467675	0.43842	0.438846	0.47784	0.442033	0.527391	0.42263	0.518801	0.543848	0.524697	0.42334	0.500065	0.48877	0.424448	0.462943	0.336848	0.416612	0.534147	0.422037	0.350602	0.445564	0.520223	0.537518	0.42856	0.376758	0.529772	0.438524	0.563107	0.346027	0.391586	0.361756	0.512008	0.464329	0.48422	0.478531	0.426736	0.423279	0.489929	0.426421	0.39222	0.374853	0.549621	0.535466	0.406815	0.516498	0.33562	0.558573	0.458602
Cluster_209275	0.509771	0.484367	0.460365	0.458159	0.444712	0.454217	0.421621	0.395045	0.558657	0.485478	0.600084	0.495637	0.439362	0.453295	0.54065	0.337756	0.395654	0.563217	0.552462	0.335037	0.403538	0.44224	0.497512	0.442436	0.4454	0.384554	0.573836	0.373867	0.430765	0.34016	0.364244	0.35186	0.604016	0.433303	0.404467	0.560491	0.311715	0.341463	0.516868	0.459012	0.428213	0.441335	0.505477	0.557179	0.472659	0.511961	0.372907	0.591823	0.543865
Cluster_209346	0.466321	0.514759	0.450303	0.449675	0.465246	0.464664	0.582298	0.462699	0.562	0.620055	0.524496	0.452516	0.435875	0.536767	0.41629	0.432285	0.366189	0.468992	0.610384	0.418506	0.402112	0.389553	0.482591	0.522096	0.409653	0.407195	0.561096	0.439847	0.597501	0.368087	0.436744	0.408001	0.566173	0.488992	0.516881	0.493224	0.468614	0.451509	0.502653	0.473463	0.356694	0.370176	0.577585	0.59738	0.356762	0.555465	0.389888	0.601734	0.421602
Cluster_209602	0.540699	0.502432	0.448501	0.331889	0.501729	0.503578	0.565523	0.463711	0.543676	0.549032	0.574535	0.423741	0.49669	0.51065	0.476913	0.431237	0.348044	0.432562	0.591863	0.395396	0.389311	0.448279	0.555492	0.540047	0.495265	0.363397	0.600527	0.341152	0.524038	0.382408	0.430292	0.441898	0.596681	0.492509	0.504921	0.558137	0.395119	0.356089	0.456397	0.482307	0.457356	0.410073	0.570105	0.619253	0.463889	0.558892	0.412771	0.606069	0.487113
Cluster_209701	0.503078	0.510457	0.488013	0.45614	0.469927	0.509091	0.606103	0.450896	0.564566	0.630588	0.594179	0.443763	0.442009	0.552098	0.495571	0.437576	0.372219	0.461963	0.609475	0.433692	0.360872	0.394847	0.558395	0.582954	0.495178	0.364311	0.603381	0.450142	0.570716	0.392871	0.473602	0.466677	0.584868	0.54081	0.496607	0.522236	0.446577	0.458828	0.491894	0.511641	0.33761	0.363649	0.603799	0.619663	0.346784	0.55444	0.413207	0.610685	0.505418
Cluster_209758	0.560833	0.550629	0.503631	0.461337	0.482144	0.51171	0.620998	0.48074	0.643003	0.63741	0.690407	0.501122	0.481371	0.589082	0.537742	0.471393	0.412319	0.534366	0.723532	0.431064	0.446836	0.463243	0.59921	0.542024	0.516578	0.463539	0.682831	0.423926	0.610652	0.399345	0.5026	0.467308	0.667079	0.518417	0.542146	0.585667	0.45823	0.498147	0.525028	0.510545	0.422235	0.425911	0.62219	0.658092	0.455951	0.619796	0.427232	0.713171	0.576376
Cluster_210255	0.463316	0.591747	0.414667	0.456054	0.360604	0.342654	0.389682	0.288765	0.488514	0.496582	0.520954	0.31433	0.320052	0.334203	0.543712	0.208622	0.41084	0.524363	0.518196	0.280669	0.325677	0.341617	0.480317	0.347852	0.402635	0.180388	0.486016	0.421489	0.348167	0.240175	0.391425	0.335326	0.483287	0.269889	0.323875	0.465435	0.347533	0.260814	0.500231	0.354448	0.152955	0.402276	0.422248	0.52957	0.322291	0.353342	0.241817	0.573841	0.583601
Cluster_210407	0.485636	0.591294	0.443211	0.443033	0.499479	0.439067	0.510792	0.427474	0.520429	0.52847	0.552543	0.403618	0.441599	0.490119	0.498613	0.319199	0.383762	0.526291	0.617301	0.382442	0.339873	0.372388	0.470859	0.477005	0.414548	0.37246	0.510866	0.422063	0.502488	0.337108	0.485245	0.485582	0.580861	0.443149	0.467074	0.518264	0.436863	0.35975	0.519503	0.538043	0.308693	0.41217	0.545896	0.587146	0.326583	0.51849	0.346382	0.56744	0.459505
Cluster_211302	0.575735	0.57996	0.50722	0.494675	0.461944	0.463914	0.459466	0.395981	0.591786	0.534952	0.643354	0.48195	0.453482	0.42873	0.578862	0.343667	0.413091	0.565992	0.599297	0.34132	0.43371	0.450065	0.55201	0.440103	0.491381	0.366667	0.592711	0.461113	0.44325	0.336656	0.425921	0.401222	0.641739	0.408299	0.392022	0.587893	0.380611	0.324799	0.528746	0.496977	0.404626	0.450697	0.552375	0.595269	0.469746	0.499511	0.425633	0.656463	0.627385
Cluster_211572	0.529928	0.505774	0.410397	0.395203	0.50835	0.418228	0.487663	0.456286	0.524633	0.520158	0.531303	0.478708	0.460671	0.447576	0.440725	0.353365	0.411507	0.497299	0.579447	0.404788	0.413207	0.40672	0.503161	0.504573	0.469545	0.372956	0.56104	0.375968	0.549946	0.384978	0.405594	0.419587	0.565597	0.436838	0.501779	0.49726	0.437541	0.370308	0.464937	0.468953	0.363684	0.373914	0.525753	0.553778	0.371482	0.518952	0.31308	0.525964	0.419973
Cluster_211881	0.586871	0.546614	0.529473	0.480393	0.498622	0.519887	0.614968	0.458786	0.656122	0.659935	0.694711	0.503915	0.50261	0.56804	0.521001	0.446761	0.443387	0.587693	0.668081	0.414944	0.446567	0.458003	0.626924	0.529358	0.526989	0.444113	0.685471	0.468881	0.584017	0.392544	0.54898	0.511878	0.648357	0.543163	0.485822	0.626456	0.49021	0.44747	0.526113	0.555509	0.450191	0.42505	0.632632	0.676052	0.494926	0.625248	0.491122	0.707701	0.606346
Cluster_213090	0.447278	0.513829	0.472737	0.5392	0.393032	0.395444	0.50845	0.356789	0.528065	0.546234	0.563629	0.407844	0.389566	0.427701	0.462714	0.359625	0.34895	0.525277	0.557123	0.312375	0.328117	0.380818	0.492482	0.454511	0.447592	0.349703	0.5648	0.483215	0.487966	0.336934	0.405691	0.424472	0.58965	0.418938	0.363999	0.554093	0.438495	0.408755	0.504615	0.472658	0.391696	0.306109	0.483127	0.559021	0.382878	0.525031	0.397127	0.581881	0.507631
Cluster_213665	0.583025	0.514628	0.531802	0.479139	0.52854	0.484771	0.61379	0.475142	0.623197	0.622038	0.633393	0.460884	0.468218	0.525343	0.530785	0.463321	0.409833	0.558254	0.669487	0.417424	0.409836	0.498098	0.601916	0.612899	0.511446	0.440704	0.652569	0.431319	0.585712	0.416445	0.488169	0.480315	0.677672	0.512042	0.527768	0.624754	0.458521	0.41223	0.548262	0.557821	0.420748	0.425969	0.592745	0.63554	0.485695	0.608909	0.451383	0.691072	0.558955
Cluster_215077	0.54309	0.502359	0.474344	0.447417	0.494997	0.495635	0.601784	0.422188	0.540343	0.574126	0.578812	0.441829	0.466859	0.50872	0.503588	0.472866	0.379076	0.435614	0.603333	0.392312	0.416181	0.437276	0.561118	0.527382	0.506425	0.377956	0.621584	0.44157	0.548169	0.397348	0.446192	0.418262	0.578645	0.461711	0.477396	0.580674	0.454446	0.413531	0.529403	0.416477	0.428175	0.412943	0.554446	0.594111	0.463306	0.535793	0.441526	0.620991	0.508911
Cluster_215151	0.545741	0.488705	0.430054	0.425427	0.337177	0.481597	0.495194	0.362172	0.582621	0.52286	0.630581	0.40266	0.407528	0.44905	0.541596	0.423734	0.351175	0.435902	0.58858	0.303052	0.336681	0.522025	0.554531	0.468458	0.434811	0.374645	0.5858	0.378128	0.429408	0.28968	0.371998	0.358693	0.557538	0.511347	0.424153	0.524366	0.299867	0.345863	0.499862	0.425006	0.422419	0.472966	0.509852	0.541292	0.513266	0.530117	0.408562	0.659621	0.600853
Cluster_215161	0.565115	0.523782	0.46345	0.408894	0.463731	0.488057	0.530455	0.448512	0.57736	0.583906	0.594528	0.483409	0.51662	0.478904	0.518174	0.387714	0.415195	0.523694	0.619632	0.379772	0.467975	0.482711	0.52527	0.49994	0.478527	0.38682	0.623038	0.424665	0.544856	0.360278	0.46562	0.383003	0.566345	0.455556	0.452552	0.52537	0.468475	0.398698	0.5158	0.503369	0.383866	0.392048	0.602625	0.589141	0.437405	0.535512	0.404137	0.639749	0.522826
Cluster_215286	0.577765	0.559385	0.505064	0.557307	0.443814	0.452465	0.47692	0.374147	0.588632	0.563419	0.706525	0.434342	0.464047	0.432231	0.659148	0.379804	0.378406	0.486392	0.586786	0.375073	0.400269	0.46348	0.621781	0.450054	0.542213	0.307532	0.611083	0.498443	0.46671	0.35943	0.403723	0.390368	0.582973	0.446424	0.397008	0.581086	0.424281	0.313408	0.605039	0.471227	0.422435	0.512158	0.56997	0.568976	0.554913	0.510494	0.423622	0.613005	0.647063
Cluster_215939	0.530449	0.504023	0.472448	0.397467	0.460515	0.496105	0.595114	0.465011	0.603193	0.612945	0.625349	0.47874	0.518442	0.569496	0.482282	0.450373	0.386684	0.51939	0.635533	0.392033	0.390315	0.464084	0.567535	0.566297	0.479904	0.38539	0.636511	0.419692	0.55891	0.414966	0.507934	0.459231	0.623067	0.513198	0.516892	0.557956	0.471935	0.411052	0.480331	0.496727	0.454037	0.404274	0.609851	0.60403	0.422011	0.593232	0.446412	0.657845	0.523791
Cluster_21625	0.445598	0.511945	0.454125	0.421076	0.434454	0.426059	0.435444	0.415844	0.521237	0.479305	0.527677	0.493706	0.448953	0.419555	0.46097	0.364396	0.421877	0.581103	0.530777	0.358265	0.408067	0.425043	0.481732	0.439528	0.429999	0.364449	0.547311	0.353157	0.406405	0.319311	0.375865	0.338359	0.546224	0.438148	0.412378	0.523066	0.327059	0.317833	0.443902	0.460274	0.3375	0.361981	0.474234	0.534094	0.375132	0.487573	0.332117	0.58476	0.496699
Cluster_216542	0.5937	0.576215	0.518756	0.492527	0.487437	0.511341	0.535373	0.442326	0.607275	0.59394	0.673941	0.465721	0.484868	0.508772	0.522131	0.415208	0.482332	0.513515	0.659633	0.401514	0.426888	0.499987	0.585062	0.542841	0.513828	0.39243	0.64124	0.486405	0.505483	0.387078	0.482106	0.449981	0.617777	0.502872	0.475464	0.575246	0.438346	0.416649	0.592166	0.559747	0.427574	0.462027	0.616838	0.651185	0.421585	0.565822	0.421909	0.659404	0.591968
Cluster_216868	0.540753	0.533408	0.486423	0.445026	0.489136	0.504663	0.592893	0.457179	0.591777	0.582084	0.637967	0.469068	0.485626	0.582528	0.472092	0.475347	0.411454	0.496361	0.669621	0.421754	0.436967	0.452648	0.576669	0.563097	0.51328	0.391481	0.632513	0.439566	0.597203	0.406622	0.472565	0.44685	0.586371	0.530145	0.549171	0.562061	0.456731	0.432417	0.476161	0.472301	0.414012	0.356598	0.596281	0.617484	0.391807	0.615407	0.445523	0.626727	0.513483
Cluster_217030	0.396378	0.492301	0.412629	0.344588	0.324674	0.352238	0.395217	0.355732	0.399504	0.39408	0.463782	0.383097	0.338151	0.372303	0.459669	0.263953	0.391963	0.448431	0.472506	0.304527	0.291278	0.274142	0.391485	0.369816	0.349361	0.24457	0.42494	0.328572	0.373472	0.290239	0.335486	0.324145	0.396116	0.347667	0.323563	0.45079	0.286557	0.287674	0.486238	0.37272	0.212163	0.390019	0.403619	0.436038	0.346248	0.405312	0.265235	0.442491	0.415411
Cluster_217097	0.62367	0.575059	0.536672	0.586419	0.460459	0.519753	0.570392	0.442301	0.622483	0.644849	0.698582	0.475506	0.486361	0.490999	0.580571	0.411736	0.416482	0.570394	0.650213	0.413227	0.435027	0.473561	0.633414	0.549466	0.563044	0.388285	0.692226	0.521645	0.571697	0.393982	0.457044	0.447164	0.659926	0.489197	0.449769	0.619031	0.444719	0.430462	0.602985	0.524569	0.444969	0.470051	0.618379	0.655292	0.498032	0.609816	0.453176	0.695991	0.667126
Cluster_217243	0.38927	0.482255	0.379052	0.324499	0.361298	0.373086	0.351999	0.390274	0.365681	0.356047	0.391845	0.366004	0.310271	0.320215	0.447908	0.24757	0.377835	0.385771	0.437123	0.309038	0.257031	0.348897	0.351621	0.334558	0.318652	0.313337	0.369419	0.307909	0.35708	0.257954	0.347023	0.322194	0.412702	0.295947	0.326846	0.39068	0.317673	0.251488	0.439084	0.360978	0.218704	0.364942	0.399175	0.466751	0.187969	0.368461	0.229807	0.432737	0.320313
Cluster_218586	0.443621	0.433986	0.415963	0.357768	0.429267	0.49203	0.444134	0.386952	0.455051	0.492142	0.477621	0.404813	0.475049	0.470333	0.435623	0.418793	0.327064	0.442184	0.504255	0.402769	0.347161	0.410777	0.431945	0.502813	0.385734	0.348743	0.506079	0.337184	0.490817	0.36954	0.351468	0.35531	0.466276	0.475458	0.43133	0.447276	0.411946	0.359138	0.492743	0.446285	0.328784	0.362675	0.476322	0.514946	0.366447	0.499332	0.322946	0.504549	0.387433
Cluster_21967	0.445261	0.41796	0.345581	0.364303	0.460356	0.478447	0.557374	0.42902	0.486944	0.498693	0.501539	0.442132	0.458973	0.49289	0.443139	0.430494	0.351332	0.442502	0.577381	0.40082	0.371994	0.387922	0.484307	0.510851	0.452521	0.438261	0.555713	0.359348	0.578515	0.358434	0.458822	0.466835	0.536388	0.43413	0.456913	0.481267	0.421412	0.391491	0.412426	0.500629	0.312802	0.33115	0.486926	0.56246	0.347961	0.506348	0.386636	0.538822	0.377175
Cluster_220238	0.56412	0.487563	0.478456	0.454151	0.466466	0.525311	0.566293	0.46567	0.604331	0.577505	0.630842	0.487332	0.507405	0.487882	0.491542	0.468996	0.356561	0.497861	0.605545	0.39734	0.398661	0.411189	0.586396	0.573538	0.525305	0.393382	0.627611	0.43873	0.562227	0.40287	0.418167	0.446525	0.580353	0.513328	0.485494	0.61216	0.431002	0.39954	0.518805	0.492269	0.466201	0.419659	0.606086	0.600035	0.51199	0.596079	0.469825	0.598554	0.540996
Cluster_221663	0.559438	0.508726	0.419728	0.384637	0.483498	0.503987	0.626211	0.494673	0.610814	0.574844	0.575721	0.476291	0.502485	0.593627	0.458447	0.489342	0.390141	0.431777	0.615695	0.439012	0.393801	0.445352	0.536323	0.543549	0.465484	0.419868	0.579975	0.369538	0.58165	0.382514	0.453832	0.438111	0.581798	0.557819	0.602095	0.555146	0.475735	0.442471	0.485186	0.509332	0.403188	0.387018	0.618057	0.635022	0.360697	0.585063	0.432058	0.605066	0.479191
Cluster_221750	0.478746	0.489524	0.452465	0.48411	0.446562	0.44458	0.485346	0.40398	0.564724	0.579805	0.591673	0.36399	0.439988	0.464414	0.506691	0.382003	0.354862	0.476253	0.572914	0.343685	0.353925	0.473092	0.518722	0.460212	0.478796	0.299065	0.607285	0.414867	0.453631	0.320531	0.382095	0.368017	0.596029	0.451947	0.380259	0.620377	0.362503	0.38672	0.477036	0.461134	0.436834	0.433244	0.549258	0.561683	0.508401	0.518986	0.419609	0.630354	0.609774
Cluster_221880	0.492391	0.438964	0.402996	0.383823	0.465378	0.503473	0.501828	0.453365	0.53223	0.493943	0.509967	0.479214	0.457726	0.527988	0.424656	0.447601	0.354397	0.470289	0.591805	0.349026	0.373815	0.445127	0.485358	0.533184	0.396021	0.413146	0.562432	0.313048	0.528801	0.328669	0.416781	0.401217	0.571666	0.472803	0.509701	0.480078	0.371867	0.369059	0.415997	0.462234	0.366079	0.341803	0.516719	0.562589	0.389089	0.518582	0.344098	0.581907	0.420569
Cluster_222290	0.553545	0.53141	0.48858	0.433641	0.467679	0.521769	0.581009	0.486244	0.590433	0.587418	0.618682	0.500601	0.47844	0.555588	0.538339	0.42846	0.434187	0.483416	0.629785	0.394035	0.464231	0.500205	0.564645	0.515978	0.521273	0.358401	0.670856	0.411312	0.555487	0.37249	0.488084	0.439013	0.623824	0.504312	0.518104	0.567104	0.406159	0.391194	0.549872	0.502558	0.408207	0.468464	0.632531	0.631591	0.472947	0.588907	0.42071	0.645402	0.523406
Cluster_222480	0.450386	0.516824	0.394538	0.393161	0.444256	0.422945	0.462608	0.433272	0.451071	0.495994	0.483391	0.460067	0.42535	0.413485	0.495974	0.334582	0.419619	0.461102	0.514144	0.330334	0.37212	0.408479	0.444597	0.430673	0.414893	0.359313	0.487638	0.355219	0.454977	0.305701	0.406887	0.372838	0.490843	0.386794	0.428123	0.473658	0.369781	0.290118	0.489918	0.468887	0.204461	0.411639	0.487906	0.528557	0.332685	0.449698	0.251983	0.51226	0.384132
Cluster_222519	0.440713	0.48336	0.465996	0.494971	0.375563	0.363603	0.301084	0.261512	0.418145	0.442732	0.559508	0.379039	0.353967	0.269817	0.57892	0.235292	0.343316	0.469903	0.423188	0.187441	0.356166	0.42252	0.461828	0.36956	0.483837	0.194968	0.500006	0.447592	0.274886	0.283039	0.28972	0.253922	0.486215	0.27699	0.226675	0.457066	0.241624	0.126222	0.526854	0.378444	0.302021	0.465632	0.393348	0.449941	0.535551	0.411596	0.28904	0.515327	0.574672
Cluster_222807	0.487785	0.444508	0.411856	0.322707	0.487961	0.469804	0.571218	0.475921	0.489399	0.498443	0.496903	0.393182	0.445131	0.564047	0.379796	0.470883	0.339539	0.417643	0.561558	0.324773	0.358684	0.468226	0.494399	0.561061	0.431457	0.376683	0.54136	0.341742	0.570207	0.352296	0.439351	0.421933	0.586493	0.480325	0.542446	0.520048	0.421317	0.439958	0.413958	0.454093	0.438834	0.357949	0.540694	0.558441	0.363638	0.541656	0.37527	0.539109	0.423517
Cluster_223232	0.431692	0.425977	0.41812	0.436237	0.467843	0.415836	0.343598	0.372111	0.549901	0.426602	0.49209	0.500771	0.411242	0.359159	0.514549	0.298139	0.382193	0.573597	0.476097	0.27004	0.34403	0.424945	0.431605	0.392767	0.416399	0.324475	0.491651	0.384728	0.424376	0.284751	0.320384	0.303615	0.522233	0.37721	0.375251	0.478606	0.297837	0.246738	0.459963	0.406226	0.323959	0.403894	0.417124	0.494848	0.447637	0.515681	0.296052	0.513928	0.44914
Cluster_223501	0.544091	0.557769	0.451408	0.446569	0.488498	0.475374	0.534755	0.463709	0.572416	0.520747	0.572624	0.482877	0.494182	0.51545	0.53355	0.429426	0.416085	0.469493	0.603512	0.408234	0.440926	0.516532	0.575184	0.507477	0.504537	0.375807	0.617727	0.422934	0.539606	0.385738	0.473218	0.412771	0.620157	0.483952	0.50686	0.554651	0.419914	0.386261	0.516116	0.495554	0.357029	0.42466	0.591189	0.623941	0.48113	0.535178	0.36162	0.603605	0.512963
Cluster_22361	0.536566	0.488659	0.458537	0.441103	0.487441	0.462551	0.580312	0.38918	0.557486	0.575476	0.574196	0.403413	0.404598	0.524362	0.45185	0.416222	0.387922	0.497488	0.620781	0.39988	0.383835	0.393413	0.515934	0.553744	0.48908	0.410729	0.59428	0.43985	0.562305	0.369693	0.467596	0.492611	0.611847	0.48826	0.422792	0.58251	0.544435	0.45161	0.504538	0.548736	0.372663	0.395393	0.616164	0.604151	0.400865	0.531246	0.446399	0.604949	0.489304
Cluster_229570	0.47212	0.517329	0.416819	0.447668	0.414415	0.397234	0.443545	0.3991	0.454636	0.440259	0.488842	0.44981	0.384745	0.416787	0.507523	0.28139	0.412821	0.496041	0.524005	0.343629	0.327725	0.410134	0.441747	0.407401	0.376428	0.348975	0.444585	0.403606	0.429049	0.282	0.423772	0.365583	0.545449	0.33367	0.394464	0.452265	0.31156	0.310844	0.52474	0.436413	0.240227	0.438138	0.455859	0.578985	0.29877	0.427964	0.242394	0.499399	0.418865
Cluster_23179	0.491426	0.41759	0.437979	0.412295	0.381049	0.411709	0.402384	0.324884	0.503327	0.433718	0.522561	0.402024	0.367293	0.336015	0.506646	0.287897	0.389021	0.47216	0.481569	0.230896	0.40398	0.457139	0.503054	0.382079	0.408218	0.34125	0.520476	0.389708	0.390005	0.302911	0.372872	0.348954	0.554839	0.395873	0.386847	0.472441	0.28681	0.289927	0.47939	0.398961	0.437992	0.411906	0.488902	0.514225	0.474515	0.43684	0.354178	0.538364	0.543579
Cluster_240576	0.414941	0.523613	0.388805	0.387901	0.40661	0.423365	0.476549	0.422963	0.444831	0.498515	0.43701	0.395109	0.374329	0.446971	0.441205	0.306441	0.426015	0.469394	0.52029	0.378605	0.336869	0.329056	0.426474	0.423457	0.365657	0.268456	0.488774	0.377239	0.443577	0.32548	0.445518	0.387925	0.479347	0.431587	0.421613	0.490143	0.385809	0.331272	0.467443	0.408273	0.230738	0.339152	0.461141	0.533163	0.250365	0.470015	0.278265	0.527169	0.40117
Cluster_24155	0.547004	0.542908	0.524863	0.523529	0.417331	0.440438	0.470779	0.362058	0.60304	0.587155	0.664923	0.435499	0.37303	0.430822	0.541451	0.339881	0.38094	0.596421	0.604926	0.33149	0.413467	0.434718	0.568074	0.436832	0.478152	0.339898	0.606406	0.503072	0.450241	0.323739	0.393473	0.345372	0.59581	0.439113	0.363681	0.547176	0.373608	0.356572	0.511668	0.43288	0.426224	0.412077	0.544932	0.563093	0.512594	0.522885	0.405424	0.65937	0.676704
Cluster_242679	0.415581	0.421319	0.390374	0.387371	0.472243	0.351011	0.43146	0.43123	0.454466	0.454992	0.457203	0.529699	0.404332	0.451117	0.46915	0.383526	0.369286	0.394744	0.507346	0.406362	0.336467	0.335459	0.430711	0.448477	0.393171	0.355951	0.49741	0.387461	0.491046	0.298464	0.402217	0.408611	0.511461	0.400294	0.447798	0.416435	0.338495	0.297631	0.416169	0.452812	0.362405	0.40389	0.4833	0.489245	0.324897	0.494268	0.304526	0.458417	0.351838
Cluster_24497	0.359964	0.434719	0.551398	0.329534	0.289437	0.317463	0.350658	0.29229	0.390384	0.382904	0.473347	0.323393	0.280954	0.295489	0.479114	0.201711	0.345457	0.475403	0.415545	0.226483	0.391136	0.281733	0.403192	0.30988	0.318231	0.313256	0.44466	0.290622	0.308602	0.253795	0.289988	0.285741	0.453348	0.301321	0.270934	0.390531	0.287068	0.280063	0.453232	0.322968	0.212117	0.353445	0.399954	0.43473	0.2962	0.37226	0.239882	0.456085	0.413081
Cluster_24579	0.583744	0.604533	0.496661	0.497823	0.488779	0.538447	0.561713	0.457461	0.587216	0.583682	0.704723	0.454601	0.458042	0.530889	0.574948	0.441022	0.441485	0.53267	0.662191	0.394255	0.445283	0.488569	0.607702	0.507172	0.535398	0.42083	0.651512	0.474681	0.520758	0.378849	0.461924	0.426291	0.628386	0.543533	0.486436	0.582976	0.444373	0.398341	0.554452	0.51139	0.470685	0.488634	0.620865	0.616548	0.484282	0.596729	0.433517	0.667463	0.625546
Cluster_24744	0.497211	0.48756	0.461989	0.411085	0.471609	0.454015	0.46286	0.389689	0.571588	0.466997	0.574045	0.504638	0.411174	0.418828	0.512521	0.363775	0.365063	0.549755	0.545031	0.323046	0.39958	0.436352	0.517196	0.440166	0.437946	0.359007	0.551185	0.374895	0.483661	0.335763	0.415809	0.379763	0.59507	0.417921	0.383889	0.53041	0.344128	0.331642	0.49986	0.46076	0.381536	0.438725	0.507299	0.585214	0.416573	0.484885	0.366444	0.576945	0.504875
Cluster_24874	0.550567	0.575839	0.569187	0.520263	0.444384	0.491088	0.595375	0.432709	0.635143	0.616911	0.675991	0.456494	0.458625	0.529146	0.521074	0.402229	0.395673	0.625726	0.668669	0.375399	0.429393	0.434931	0.573087	0.513195	0.478966	0.377664	0.648527	0.484329	0.538049	0.37389	0.45526	0.432829	0.633895	0.478574	0.468686	0.627602	0.415402	0.40783	0.504824	0.487742	0.446216	0.431386	0.610981	0.611797	0.443628	0.582246	0.444797	0.668227	0.643261
Cluster_252001	0.41995	0.536935	0.382945	0.47481	0.359115	0.332633	0.344131	0.316275	0.39239	0.425603	0.460775	0.352661	0.359439	0.311569	0.507752	0.237582	0.402204	0.435803	0.463513	0.283053	0.289814	0.330386	0.405635	0.352307	0.35888	0.28166	0.400797	0.417185	0.339641	0.26859	0.338182	0.289433	0.450868	0.304882	0.300432	0.453643	0.263209	0.255938	0.5197	0.402516	0.148265	0.383309	0.409237	0.479102	0.272334	0.382833	0.19258	0.474508	0.443596
Cluster_25590	0.466891	0.489434	0.505657	0.420899	0.319881	0.378658	0.337859	0.276808	0.468437	0.451546	0.562341	0.334337	0.36669	0.325042	0.536081	0.243035	0.320086	0.515409	0.482499	0.245256	0.425903	0.335966	0.481092	0.31634	0.463796	0.283848	0.503032	0.367271	0.302466	0.263651	0.275389	0.263822	0.490441	0.306976	0.24468	0.479092	0.295054	0.238503	0.447934	0.330837	0.345632	0.422844	0.451265	0.464104	0.413513	0.385288	0.331569	0.520236	0.627308
Cluster_25674	0.462364	0.47009	0.416532	0.391399	0.465354	0.441758	0.577467	0.421047	0.591585	0.560564	0.564944	0.458437	0.483937	0.517814	0.417892	0.445325	0.342156	0.455931	0.605575	0.455001	0.359133	0.439811	0.492101	0.53467	0.465134	0.365832	0.552179	0.397898	0.569785	0.377805	0.405145	0.407218	0.537415	0.469426	0.532582	0.525303	0.407857	0.412069	0.412428	0.464414	0.459044	0.325509	0.553069	0.538102	0.393412	0.555778	0.415625	0.564155	0.438517
Cluster_26362	0.486023	0.446178	0.469213	0.386968	0.473281	0.468446	0.504749	0.424661	0.590879	0.548202	0.578333	0.529439	0.478497	0.475893	0.471735	0.404659	0.357366	0.459016	0.549361	0.378415	0.390433	0.433427	0.461048	0.441602	0.47272	0.372703	0.545813	0.38731	0.523537	0.374058	0.313632	0.329543	0.536183	0.462041	0.437922	0.51041	0.429018	0.366486	0.482308	0.392119	0.437528	0.339031	0.549296	0.545474	0.429118	0.518944	0.382175	0.576814	0.449948
Cluster_2669	0.497488	0.463612	0.468967	0.420298	0.427665	0.444561	0.449877	0.415444	0.543369	0.488723	0.519169	0.422258	0.430117	0.452312	0.412685	0.363966	0.35267	0.497893	0.493191	0.365274	0.400783	0.396683	0.492576	0.470282	0.41704	0.343656	0.574966	0.385862	0.456572	0.345424	0.377562	0.352013	0.515186	0.459411	0.441309	0.544302	0.363316	0.339237	0.492603	0.396196	0.342298	0.413355	0.525083	0.504874	0.446517	0.501166	0.361916	0.572969	0.450758
Cluster_267214	0.446607	0.506629	0.396905	0.419761	0.405259	0.393196	0.441346	0.411037	0.450094	0.462065	0.497421	0.365178	0.366592	0.407436	0.500495	0.315173	0.419732	0.472604	0.523867	0.395125	0.325143	0.384689	0.463898	0.429136	0.409654	0.344801	0.482847	0.410474	0.443556	0.255465	0.463189	0.404258	0.506675	0.396107	0.366396	0.442368	0.369903	0.280941	0.539947	0.4475	0.174741	0.403424	0.471541	0.554017	0.375132	0.446736	0.244908	0.546525	0.436076
Cluster_27203	0.405794	0.392849	0.398318	0.377276	0.415942	0.413641	0.519018	0.395662	0.53185	0.508106	0.474465	0.4181	0.381747	0.453651	0.40767	0.403122	0.406955	0.431872	0.51138	0.367559	0.435686	0.397473	0.483302	0.43895	0.421936	0.405826	0.570984	0.389668	0.491336	0.421077	0.409862	0.392292	0.499556	0.384461	0.426764	0.496575	0.301426	0.309849	0.415615	0.462265	0.304477	0.341146	0.478394	0.539742	0.398454	0.443296	0.356125	0.55981	0.434402
Cluster_27962	0.433578	0.410272	0.471615	0.363224	0.383531	0.369429	0.374779	0.342265	0.482576	0.414919	0.495571	0.42691	0.380979	0.383347	0.418106	0.289535	0.340428	0.59816	0.504815	0.276993	0.43793	0.409666	0.458327	0.361908	0.405654	0.405736	0.484127	0.302307	0.390823	0.291746	0.354382	0.301704	0.564394	0.354579	0.365056	0.442713	0.269735	0.281629	0.404773	0.402058	0.331656	0.371682	0.425882	0.473424	0.38105	0.449865	0.307435	0.54368	0.458731
Cluster_28028	0.497619	0.486167	0.548998	0.397741	0.414512	0.438412	0.515692	0.401477	0.543703	0.529939	0.534344	0.415605	0.395211	0.521107	0.485828	0.391331	0.395584	0.530097	0.593558	0.36435	0.435947	0.379016	0.483158	0.45912	0.400069	0.472464	0.599153	0.386813	0.495731	0.327501	0.434915	0.400181	0.547676	0.468503	0.474429	0.501584	0.405134	0.415426	0.495797	0.457916	0.349809	0.385629	0.53574	0.548663	0.410389	0.539453	0.389102	0.623881	0.458578
Cluster_293660	0.378101	0.359177	0.345151	0.333531	0.366946	0.364924	0.34519	0.352532	0.412054	0.37754	0.404345	0.361641	0.4217	0.293577	0.392936	0.316789	0.320723	0.366381	0.344472	0.197532	0.293411	0.373389	0.388371	0.370271	0.363942	0.254058	0.441023	0.282642	0.328194	0.27972	0.320305	0.276142	0.447272	0.343748	0.322755	0.432654	0.280919	0.210937	0.420158	0.366178	0.295829	0.343242	0.349471	0.426878	0.354186	0.428949	0.265648	0.433196	0.337578
Cluster_297906	0.443309	0.509375	0.401218	0.508787	0.370605	0.364142	0.376562	0.3428	0.396528	0.439453	0.468933	0.395051	0.332318	0.340896	0.536115	0.27176	0.353283	0.434845	0.428667	0.329232	0.32062	0.342734	0.417744	0.393476	0.411557	0.297006	0.455052	0.425897	0.40477	0.262942	0.36486	0.319648	0.469233	0.321104	0.33763	0.443985	0.360337	0.288754	0.551513	0.375503	0.166823	0.401365	0.450444	0.49403	0.271035	0.422774	0.226784	0.484156	0.478406
Cluster_303285	0.44549	0.499992	0.390298	0.419298	0.423293	0.389133	0.448803	0.416976	0.454225	0.516033	0.485318	0.409041	0.407434	0.453809	0.420533	0.283126	0.462649	0.508788	0.52564	0.296341	0.365636	0.334357	0.374215	0.469601	0.356886	0.322638	0.466899	0.407821	0.436013	0.301247	0.45104	0.403716	0.539621	0.378552	0.394834	0.453342	0.383923	0.334404	0.483074	0.504209	0.220792	0.36698	0.448533	0.51434	0.287172	0.433007	0.235718	0.535772	0.387774
Cluster_303703	0.530144	0.587219	0.509055	0.655299	0.396427	0.435428	0.463104	0.385596	0.635227	0.627353	0.658287	0.473665	0.395051	0.440353	0.577016	0.354283	0.440052	0.566532	0.606232	0.327434	0.409693	0.427192	0.571879	0.441351	0.472715	0.320954	0.58701	0.587357	0.445033	0.280252	0.36743	0.331948	0.581193	0.481021	0.361763	0.56541	0.385546	0.329196	0.565043	0.51138	0.328815	0.437067	0.557043	0.572059	0.483379	0.568329	0.319599	0.678908	0.71756
Cluster_31547	0.471024	0.494584	0.499998	0.353858	0.381549	0.41951	0.510939	0.389275	0.554614	0.511783	0.541978	0.41566	0.373366	0.499908	0.42409	0.347705	0.291602	0.529797	0.563175	0.344659	0.383406	0.35711	0.481555	0.489542	0.398164	0.345335	0.556238	0.358577	0.459693	0.327491	0.418709	0.402651	0.537716	0.420599	0.436077	0.488	0.391121	0.366115	0.393344	0.395557	0.391153	0.329944	0.512565	0.508553	0.354763	0.524778	0.430705	0.575168	0.497761
Cluster_316095	0.407941	0.503277	0.340754	0.481822	0.323903	0.306143	0.296693	0.273506	0.345007	0.370796	0.408307	0.347737	0.320769	0.309293	0.554972	0.1768	0.356192	0.359573	0.393164	0.227337	0.267356	0.3708	0.36977	0.305958	0.378541	0.200681	0.340485	0.390356	0.25214	0.231725	0.256656	0.208861	0.39842	0.25549	0.255289	0.376389	0.168891	0.163767	0.494362	0.310385	0.147505	0.496892	0.349802	0.419406	0.342572	0.372175	0.170333	0.441287	0.496272
Cluster_316097	0.391302	0.531106	0.361692	0.408565	0.340846	0.319788	0.333059	0.325398	0.41161	0.398333	0.395192	0.442925	0.357067	0.325194	0.513625	0.194006	0.397592	0.425492	0.407577	0.281267	0.345308	0.331182	0.378155	0.319226	0.368723	0.287423	0.44715	0.362648	0.373954	0.231699	0.291979	0.20384	0.43578	0.282226	0.307082	0.352383	0.306458	0.226721	0.50478	0.35238	0.171077	0.391013	0.369783	0.470371	0.269548	0.408199	0.220492	0.454587	0.395782
Cluster_322141	0.37711	0.501096	0.356217	0.329185	0.372892	0.422526	0.412749	0.413205	0.409556	0.433952	0.429074	0.413016	0.427162	0.360818	0.453178	0.29488	0.40575	0.388607	0.437146	0.378704	0.356301	0.308865	0.420412	0.392032	0.362168	0.279203	0.423677	0.281026	0.421051	0.27035	0.340358	0.282111	0.440331	0.375958	0.387098	0.421022	0.331905	0.268162	0.446616	0.400255	0.199571	0.353555	0.411725	0.472658	0.230157	0.426178	0.236056	0.425449	0.331764
Cluster_32328	0.532108	0.550319	0.552328	0.543383	0.357507	0.405393	0.412746	0.274575	0.568158	0.514356	0.662292	0.388793	0.352149	0.360115	0.613983	0.285448	0.34697	0.51679	0.53033	0.292926	0.382106	0.390526	0.559276	0.4035	0.49623	0.260749	0.562102	0.510509	0.36812	0.27013	0.325877	0.32454	0.532642	0.356751	0.322193	0.505649	0.344411	0.282133	0.561166	0.376635	0.35618	0.465607	0.507332	0.507138	0.487009	0.473132	0.375326	0.567648	0.72431
Cluster_324671	0.469285	0.477689	0.409335	0.448818	0.403996	0.453075	0.441426	0.382178	0.488477	0.47952	0.543964	0.439884	0.421299	0.449731	0.527365	0.366846	0.374977	0.433431	0.499852	0.301602	0.35675	0.41579	0.467022	0.434626	0.396043	0.363738	0.513425	0.403225	0.412986	0.355633	0.322311	0.294447	0.492035	0.440474	0.356411	0.514135	0.287479	0.287939	0.442182	0.423497	0.42467	0.406685	0.473599	0.551666	0.435068	0.478271	0.306248	0.574544	0.501875
Cluster_331696	0.460736	0.459312	0.375105	0.358022	0.431024	0.415783	0.477063	0.404967	0.472143	0.46678	0.505489	0.454634	0.409638	0.457485	0.467444	0.353185	0.383804	0.412311	0.512044	0.392968	0.395269	0.391969	0.485851	0.453097	0.41582	0.351544	0.506274	0.351833	0.459935	0.342296	0.423508	0.396109	0.486384	0.426983	0.404016	0.460731	0.367478	0.32181	0.452843	0.49402	0.325328	0.369905	0.513649	0.499387	0.375698	0.483825	0.358143	0.52593	0.414558
Cluster_336288	0.539975	0.454627	0.467867	0.435462	0.496401	0.414564	0.448321	0.359956	0.574327	0.497845	0.550955	0.509142	0.435106	0.451507	0.492464	0.342148	0.419984	0.486341	0.503078	0.316178	0.381057	0.475234	0.482611	0.469416	0.498705	0.325118	0.565466	0.420482	0.446801	0.353315	0.346268	0.346799	0.531231	0.389409	0.426887	0.435002	0.327774	0.325105	0.495595	0.392314	0.375485	0.42594	0.526656	0.496997	0.512572	0.531726	0.349202	0.531281	0.498123
Cluster_34130	0.583988	0.532786	0.520112	0.487041	0.402688	0.436629	0.476945	0.35347	0.662894	0.567502	0.686398	0.397031	0.385076	0.445121	0.559589	0.31542	0.40668	0.534196	0.589548	0.292271	0.376358	0.476198	0.556139	0.452696	0.504408	0.324675	0.602582	0.45053	0.454148	0.330796	0.355291	0.338911	0.588321	0.435646	0.404647	0.529265	0.365324	0.326382	0.529992	0.406257	0.384616	0.444226	0.556459	0.565484	0.541221	0.535455	0.428549	0.643621	0.685785
Cluster_341551	0.368202	0.44405	0.336313	0.348048	0.372573	0.410348	0.440124	0.451262	0.378114	0.454222	0.432481	0.369906	0.401052	0.416717	0.368484	0.282534	0.405646	0.476144	0.500556	0.385182	0.328686	0.316103	0.363147	0.379879	0.355459	0.330007	0.441506	0.316507	0.449011	0.316682	0.390941	0.374522	0.495588	0.35187	0.399228	0.429227	0.397357	0.327066	0.443849	0.448965	0.19837	0.308185	0.386441	0.456232	0.268351	0.44011	0.305353	0.471262	0.307976
Cluster_34443	0.468313	0.464072	0.432196	0.356321	0.419429	0.449155	0.431539	0.402732	0.496002	0.496977	0.512665	0.420129	0.461436	0.4129	0.501326	0.361995	0.342013	0.395731	0.496038	0.29341	0.324651	0.430786	0.460926	0.454294	0.492018	0.323047	0.535354	0.378209	0.453974	0.328071	0.3457	0.390948	0.471551	0.411142	0.439828	0.497581	0.340515	0.367742	0.505104	0.369669	0.352461	0.440225	0.534816	0.504166	0.383502	0.450018	0.371075	0.485761	0.444736
Cluster_35130	0.424382	0.492434	0.407734	0.383209	0.417179	0.394936	0.446295	0.440448	0.496629	0.485905	0.498931	0.455371	0.368364	0.431462	0.475868	0.293069	0.411291	0.478148	0.528674	0.365778	0.3671	0.397037	0.446112	0.447947	0.365533	0.318854	0.499419	0.355371	0.437725	0.290346	0.380489	0.385717	0.496797	0.44294	0.397466	0.48555	0.379174	0.30591	0.534369	0.46109	0.246801	0.409807	0.465249	0.525215	0.369752	0.499987	0.290688	0.52865	0.416457
Cluster_35602	0.593165	0.517776	0.523301	0.497068	0.455374	0.480272	0.526832	0.406034	0.651594	0.607161	0.724394	0.434544	0.442431	0.484242	0.555984	0.416351	0.341945	0.584061	0.635387	0.350954	0.379373	0.436633	0.631111	0.508926	0.512546	0.382925	0.65606	0.450626	0.495288	0.372765	0.435651	0.420292	0.647241	0.477969	0.434628	0.631076	0.386557	0.400058	0.523182	0.481917	0.49149	0.449011	0.596102	0.585138	0.525269	0.584297	0.490449	0.665043	0.700032
Cluster_360558	0.454309	0.516854	0.431183	0.428339	0.385893	0.362142	0.467583	0.370867	0.481825	0.535968	0.500294	0.377353	0.332093	0.433177	0.418397	0.29007	0.426514	0.512645	0.540521	0.356081	0.334884	0.324873	0.462361	0.431996	0.355138	0.332734	0.525376	0.403889	0.467804	0.268053	0.446133	0.360564	0.51894	0.420959	0.436832	0.435354	0.422992	0.331094	0.498938	0.483372	0.136191	0.318481	0.482761	0.552183	0.282509	0.501008	0.274491	0.559811	0.460711
Cluster_363156	0.456974	0.501541	0.393787	0.40392	0.420593	0.379468	0.428049	0.425076	0.430923	0.435131	0.476313	0.414075	0.402934	0.39823	0.496968	0.290918	0.432178	0.463349	0.482333	0.329629	0.374593	0.426352	0.435468	0.407671	0.432697	0.304354	0.494138	0.363694	0.412228	0.33778	0.359387	0.305091	0.480909	0.383362	0.419139	0.465239	0.321658	0.294913	0.540035	0.39211	0.197077	0.411652	0.445178	0.51383	0.360736	0.478873	0.221882	0.511749	0.428731
Cluster_365042	0.44466	0.439323	0.428821	0.43243	0.430767	0.438218	0.486464	0.43632	0.488547	0.550895	0.561659	0.446942	0.390537	0.467169	0.403503	0.362349	0.324674	0.488162	0.571505	0.368555	0.383877	0.331193	0.457091	0.488695	0.435738	0.409434	0.53582	0.423502	0.47891	0.30842	0.528135	0.527025	0.553808	0.463831	0.417134	0.517288	0.427761	0.338544	0.42944	0.791075	0.273784	0.30801	0.517943	0.567737	0.39403	0.525129	0.353664	0.548937	0.430921
Cluster_365066	0.492945	0.491327	0.435577	0.448416	0.461904	0.467263	0.544438	0.510515	0.531944	0.585945	0.582987	0.507542	0.430209	0.499986	0.444605	0.387654	0.385386	0.508751	0.584211	0.372505	0.413294	0.382771	0.456833	0.510059	0.446323	0.431878	0.554362	0.430429	0.540326	0.379075	0.471627	0.463691	0.558489	0.475303	0.458078	0.515473	0.452976	0.337279	0.45718	0.692501	0.321754	0.332463	0.550531	0.588838	0.418269	0.558812	0.338008	0.569708	0.43147
Cluster_36850	0.459446	0.48943	0.496971	0.417265	0.416114	0.415086	0.478127	0.413999	0.474799	0.499131	0.537037	0.415102	0.420916	0.443772	0.483248	0.388349	0.30029	0.508275	0.511448	0.352415	0.334835	0.397011	0.493504	0.510067	0.40126	0.355791	0.534664	0.428542	0.493881	0.312153	0.414333	0.415646	0.557373	0.458059	0.453036	0.491748	0.398187	0.363024	0.48268	0.424595	0.336895	0.379554	0.493046	0.559383	0.401481	0.533329	0.365986	0.569113	0.46263
Cluster_37059	0.560013	0.475489	0.510863	0.382298	0.449393	0.48954	0.498144	0.385462	0.539974	0.506562	0.63015	0.445281	0.444246	0.485262	0.517547	0.406567	0.329173	0.490899	0.564701	0.339667	0.414997	0.451738	0.497525	0.503471	0.479428	0.408699	0.579011	0.381616	0.450971	0.370718	0.390774	0.430033	0.577656	0.426219	0.380865	0.506501	0.434092	0.312274	0.516594	0.475097	0.411875	0.458	0.548956	0.545672	0.448573	0.498671	0.43518	0.558121	0.491081
Cluster_372691	0.390927	0.463693	0.344739	0.300876	0.386213	0.361221	0.463917	0.448377	0.451475	0.404558	0.401863	0.421023	0.372403	0.45741	0.407411	0.323097	0.349193	0.418526	0.488258	0.370114	0.284968	0.370749	0.369674	0.466009	0.330483	0.329232	0.405996	0.283086	0.475345	0.291405	0.354182	0.337091	0.464692	0.374508	0.502234	0.399895	0.351502	0.330585	0.462091	0.400233	0.234687	0.347579	0.441291	0.45494	0.248058	0.41312	0.255691	0.455406	0.293489
Cluster_37330	0.441982	0.432464	0.39322	0.416414	0.407976	0.37863	0.486208	0.338283	0.500902	0.475312	0.456301	0.339874	0.390866	0.4288	0.379733	0.327273	0.376242	0.454122	0.501004	0.325911	0.329836	0.3324	0.420443	0.446269	0.380694	0.341523	0.479898	0.427514	0.484392	0.309217	0.522793	0.519613	0.467802	0.314887	0.38624	0.481784	0.446756	0.380831	0.405365	0.492535	0.253174	0.263562	0.466213	0.537752	0.289314	0.414068	0.390518	0.53557	0.372801
Cluster_373797	0.345405	0.355211	0.249489	0.247447	0.288465	0.306504	0.326617	0.310559	0.32165	0.339583	0.300271	0.316965	0.256782	0.310007	0.304807	0.231796	0.253264	0.325585	0.349095	0.296117	0.176942	0.201785	0.286574	0.364266	0.277188	0.231896	0.359246	0.211779	0.343904	0.264464	0.273717	0.30112	0.354637	0.29828	0.289732	0.290658	0.226979	0.240629	0.319541	0.367959	0.137953	0.203514	0.318895	0.338738	0.238444	0.31819	0.23241	0.327961	0.248445
Cluster_374692	0.352223	0.295326	0.220895	0.265116	0.29937	0.323166	0.369725	0.307197	0.363192	0.341354	0.283854	0.25905	0.284885	0.419865	0.269856	0.219347	0.208348	0.348289	0.384918	0.288236	0.21479	0.250454	0.342282	0.346691	0.281792	0.290501	0.337869	0.239798	0.337	0.177207	0.312915	0.303565	0.358399	0.351563	0.39417	0.313585	0.247	0.339629	0.319345	0.349039	0.117391	0.249441	0.308534	0.349361	0.163655	0.431417	0.200953	0.35642	0.257655
Cluster_375789	0.369095	0.482789	0.372509	0.39731	0.358826	0.411595	0.47757	0.392844	0.461247	0.460597	0.404174	0.356277	0.34553	0.39318	0.385246	0.272802	0.428937	0.468171	0.480698	0.353706	0.340419	0.277652	0.376182	0.427519	0.34761	0.285819	0.455806	0.374978	0.477913	0.279266	0.478853	0.453444	0.445298	0.317865	0.378349	0.441218	0.439236	0.310546	0.436752	0.512463	0.143691	0.301124	0.410498	0.522871	0.231705	0.434975	0.256136	0.483692	0.325943
Cluster_37624	0.534283	0.527834	0.460319	0.410022	0.502186	0.519556	0.627605	0.524216	0.578997	0.580721	0.601461	0.477801	0.471936	0.579664	0.473439	0.460305	0.407539	0.541388	0.691925	0.449008	0.4296	0.477763	0.536938	0.566422	0.48567	0.492241	0.627466	0.415803	0.626978	0.4201	0.482168	0.480313	0.614091	0.527379	0.603228	0.525907	0.456316	0.509802	0.4897	0.525895	0.416114	0.390438	0.605971	0.634556	0.384656	0.596733	0.418265	0.628683	0.454914
Cluster_381464	0.272356	0.382058	0.30334	0.304285	0.213393	0.248761	0.250353	0.19891	0.2717	0.271621	0.300965	0.266883	0.346052	0.244428	0.376317	0.154268	0.254893	0.301403	0.298436	0.217199	0.238338	0.236931	0.251918	0.230013	0.274096	0.189759	0.279805	0.287936	0.198304	0.217796	0.240903	0.196391	0.356292	0.212016	0.175937	0.36563	0.176704	0.0848506	0.373661	0.251859	0.173819	0.299944	0.286772	0.311843	0.222253	0.288258	0.180324	0.312239	0.291162
Cluster_382840	0.303574	0.368894	0.295443	0.303538	0.310451	0.291786	0.352333	0.351151	0.316327	0.29844	0.303688	0.305639	0.260007	0.328643	0.297522	0.185187	0.337922	0.400945	0.355305	0.281526	0.271099	0.23759	0.318785	0.369413	0.279972	0.242605	0.34968	0.261817	0.369615	0.214138	0.367687	0.312479	0.374266	0.267257	0.308715	0.353332	0.319799	0.245398	0.351086	0.365844	0.122491	0.299586	0.312722	0.367493	0.286723	0.331187	0.232617	0.363083	0.231428
Cluster_382842	0.355963	0.434195	0.336942	0.371173	0.349206	0.308833	0.37662	0.324984	0.342035	0.3691	0.377983	0.326961	0.306993	0.307868	0.344489	0.165837	0.388689	0.424459	0.412436	0.251054	0.318399	0.246404	0.350958	0.368396	0.322988	0.211342	0.383391	0.352048	0.335447	0.260997	0.385462	0.346213	0.417496	0.253092	0.242667	0.425195	0.340611	0.247574	0.451378	0.404182	0.127931	0.326972	0.353411	0.422921	0.312934	0.366267	0.198656	0.389474	0.297744
Cluster_38294	0.445284	0.454951	0.551447	0.429745	0.370433	0.403743	0.505639	0.343182	0.505439	0.50978	0.547147	0.373693	0.343661	0.462055	0.41867	0.346192	0.294141	0.503677	0.547188	0.336039	0.392091	0.315265	0.451044	0.464651	0.40884	0.450944	0.545796	0.40482	0.475238	0.332645	0.381091	0.392015	0.526982	0.414851	0.392444	0.475685	0.448037	0.385643	0.420066	0.436704	0.35646	0.314196	0.503507	0.519067	0.358702	0.487857	0.402083	0.54919	0.497831
Cluster_38296	0.3974	0.44958	0.396986	0.333086	0.410918	0.446226	0.468359	0.39052	0.457283	0.449244	0.453408	0.373933	0.401269	0.459512	0.391893	0.350102	0.338451	0.469414	0.536328	0.369733	0.322815	0.412738	0.461453	0.459665	0.418918	0.351799	0.505925	0.363743	0.443556	0.323177	0.397818	0.37006	0.508319	0.429922	0.464107	0.490697	0.301926	0.369412	0.434598	0.371012	0.359534	0.341055	0.487824	0.515312	0.342044	0.451237	0.339796	0.515363	0.43419
Cluster_385541	0.28395	0.418306	0.329904	0.299989	0.320634	0.318211	0.409081	0.383502	0.357661	0.370626	0.344801	0.378379	0.309105	0.337329	0.348858	0.264102	0.270195	0.330134	0.383256	0.325619	0.217999	0.214092	0.320182	0.312024	0.240349	0.253327	0.343052	0.282273	0.367608	0.2071	0.319982	0.322602	0.360376	0.307269	0.339439	0.357381	0.320422	0.258666	0.333175	0.332989	0.204575	0.281656	0.363145	0.413232	0.167513	0.362228	0.184771	0.387449	0.269563
Cluster_38638	0.508582	0.455442	0.434075	0.360162	0.467045	0.459437	0.547766	0.426414	0.574071	0.519191	0.553618	0.458798	0.429403	0.502724	0.412993	0.437106	0.381468	0.464769	0.615711	0.421622	0.412953	0.436193	0.541177	0.565381	0.467845	0.43192	0.603932	0.400832	0.579295	0.372974	0.446275	0.423052	0.547327	0.495054	0.563427	0.498975	0.405775	0.471172	0.475943	0.462628	0.432678	0.338415	0.568081	0.556477	0.390693	0.562686	0.443765	0.582509	0.448359
Cluster_38668	0.43766	0.347792	0.395121	0.38365	0.425515	0.368933	0.399489	0.361554	0.549554	0.428282	0.433465	0.468629	0.350741	0.400783	0.406213	0.323673	0.351243	0.536275	0.449869	0.298221	0.386721	0.404648	0.420582	0.403514	0.40182	0.342034	0.515773	0.322458	0.456127	0.276472	0.319823	0.314899	0.50547	0.303766	0.420433	0.424341	0.340802	0.324485	0.35385	0.378631	0.297716	0.304978	0.464453	0.497549	0.391475	0.435443	0.316707	0.513562	0.406626
Cluster_386836	0.246628	0.306043	0.230185	0.221757	0.264063	0.250191	0.309805	0.31346	0.280212	0.296123	0.233867	0.286434	0.255594	0.280202	0.279832	0.143746	0.259437	0.298039	0.319655	0.213056	0.286178	0.172069	0.258862	0.255469	0.223367	0.193361	0.299436	0.23078	0.28231	0.222094	0.344861	0.301259	0.303391	0.187852	0.266529	0.297177	0.339025	0.21652	0.319875	0.308219	0.141689	0.243406	0.296988	0.347744	0.202675	0.292392	0.166326	0.29343	0.188177
Cluster_387690	0.476243	0.493454	0.44981	0.426338	0.421225	0.448192	0.523966	0.394986	0.601291	0.515767	0.543599	0.496796	0.441288	0.499001	0.475399	0.413113	0.408827	0.494066	0.583663	0.355204	0.382358	0.371372	0.485435	0.505109	0.395494	0.332872	0.554572	0.392202	0.527844	0.369699	0.406995	0.397555	0.544282	0.411918	0.467749	0.542369	0.402401	0.368497	0.454324	0.429259	0.42101	0.421246	0.528397	0.555639	0.387455	0.511842	0.372118	0.556528	0.473581
Cluster_38976	0.43354	0.40154	0.358772	0.249495	0.387313	0.414492	0.466684	0.420477	0.414109	0.403906	0.416134	0.404113	0.394755	0.462831	0.33499	0.4523	0.297618	0.320127	0.465177	0.331051	0.32151	0.386809	0.42064	0.481391	0.372574	0.324238	0.470735	0.24373	0.464525	0.359983	0.369236	0.397523	0.452044	0.461068	0.481701	0.439348	0.35945	0.327879	0.359185	0.371961	0.372915	0.306263	0.460794	0.475221	0.278663	0.500786	0.352833	0.447498	0.352297
Cluster_39163	0.528437	0.478502	0.437235	0.419553	0.491022	0.496869	0.615174	0.488992	0.59011	0.614941	0.561851	0.463115	0.494256	0.576224	0.465028	0.474777	0.402618	0.533969	0.632213	0.448576	0.405555	0.435042	0.550182	0.591907	0.496911	0.414825	0.636974	0.406759	0.592801	0.394972	0.477328	0.483677	0.600552	0.528636	0.589666	0.527952	0.462545	0.441085	0.477369	0.495759	0.391801	0.338066	0.571168	0.605054	0.396729	0.575113	0.391321	0.641561	0.46108
Cluster_3919	0.358126	0.402274	0.551607	0.390631	0.270613	0.276503	0.323573	0.231378	0.447948	0.40771	0.463904	0.28991	0.24932	0.286637	0.392379	0.173463	0.280854	0.523333	0.40002	0.213957	0.463301	0.22682	0.392694	0.286291	0.322584	0.313956	0.413489	0.381112	0.267033	0.225722	0.270974	0.283381	0.419917	0.26842	0.232015	0.379806	0.306453	0.250449	0.390903	0.339476	0.220641	0.29171	0.369218	0.383309	0.321444	0.360558	0.281356	0.448369	0.477444
Cluster_39331	0.592423	0.591298	0.546479	0.499821	0.538692	0.528549	0.545132	0.474077	0.616959	0.587225	0.658115	0.506306	0.477606	0.493365	0.614791	0.384329	0.463569	0.545688	0.627926	0.383005	0.412084	0.497756	0.617259	0.512152	0.542203	0.376769	0.630089	0.47337	0.543388	0.366692	0.426277	0.417657	0.596433	0.464254	0.472206	0.58912	0.416052	0.407188	0.571624	0.453538	0.455382	0.521618	0.584559	0.635939	0.50513	0.579328	0.438664	0.648743	0.633476
Cluster_397144	0.34767	0.425781	0.32359	0.29221	0.382677	0.367612	0.466598	0.433313	0.39507	0.440888	0.394414	0.365512	0.338613	0.466838	0.307368	0.33946	0.329484	0.392462	0.487089	0.377496	0.251482	0.275236	0.385111	0.399423	0.265636	0.27732	0.394645	0.255458	0.444893	0.290672	0.358296	0.36458	0.41565	0.427428	0.450448	0.412979	0.358169	0.322653	0.371041	0.39788	0.202818	0.307012	0.457686	0.419414	0.183564	0.430352	0.270068	0.437787	0.303507
Cluster_404242	0.350881	0.391137	0.324619	0.361918	0.395251	0.33057	0.300247	0.338079	0.418168	0.379365	0.369356	0.397412	0.331825	0.323068	0.415544	0.252577	0.292862	0.478727	0.39814	0.280716	0.291594	0.310553	0.315473	0.357859	0.299046	0.259408	0.374711	0.294069	0.407282	0.228423	0.342724	0.30179	0.43601	0.301059	0.357879	0.392034	0.265298	0.190163	0.383607	0.432231	0.150235	0.370819	0.358772	0.417095	0.324327	0.382847	0.174529	0.414875	0.314043
Cluster_405725	0.259831	0.27138	0.260501	0.274301	0.288142	0.254527	0.288684	0.280757	0.272227	0.311535	0.327247	0.231667	0.209578	0.236784	0.306403	0.169632	0.284272	0.377096	0.329589	0.220333	0.255787	0.202473	0.298789	0.30807	0.278677	0.202539	0.337387	0.288623	0.237892	0.174029	0.38072	0.310884	0.300736	0.277021	0.215877	0.312152	0.268965	0.219149	0.3039	0.347866	0.106098	0.262731	0.296464	0.371728	0.254701	0.311004	0.104862	0.366429	0.253609
Cluster_405726	0.417136	0.471727	0.400576	0.355278	0.43537	0.461654	0.47758	0.417655	0.453617	0.470925	0.441905	0.420753	0.434172	0.473394	0.475979	0.361575	0.373067	0.462657	0.512728	0.378824	0.338476	0.337293	0.411418	0.468938	0.397632	0.316892	0.483695	0.375385	0.495936	0.302924	0.415057	0.415965	0.502509	0.380348	0.471928	0.422278	0.359875	0.337883	0.479655	0.468647	0.213036	0.349262	0.450744	0.522503	0.26069	0.444011	0.282195	0.483763	0.351618
Cluster_407573	0.344195	0.360572	0.318457	0.290115	0.338399	0.325547	0.325857	0.314923	0.326396	0.345584	0.361065	0.322613	0.313989	0.308535	0.338442	0.216956	0.368531	0.374532	0.334828	0.315128	0.265606	0.254737	0.315598	0.34017	0.278271	0.189813	0.355858	0.26535	0.3142	0.3049	0.292365	0.279013	0.343069	0.303295	0.305498	0.353357	0.261533	0.224386	0.371071	0.308654	0.176401	0.298183	0.338151	0.360536	0.220351	0.350886	0.177993	0.367546	0.302827
Cluster_407576	0.287327	0.308803	0.248016	0.198434	0.378216	0.342071	0.357777	0.380468	0.287004	0.296777	0.306339	0.35258	0.335431	0.367895	0.304775	0.322487	0.161771	0.291216	0.395043	0.348713	0.260621	0.251216	0.306516	0.425934	0.251686	0.262847	0.30012	0.222304	0.376423	0.262958	0.357544	0.376511	0.311757	0.346914	0.406211	0.291009	0.264781	0.298624	0.318517	0.329011	0.160735	0.29109	0.320119	0.365578	0.153609	0.395273	0.254547	0.359319	0.195449
Cluster_409732	0.306524	0.313403	0.281685	0.247199	0.369361	0.363358	0.367686	0.403997	0.365074	0.348649	0.267211	0.307814	0.30184	0.354093	0.307499	0.259248	0.285337	0.378301	0.376546	0.329405	0.249807	0.289371	0.315684	0.382445	0.203378	0.274475	0.329336	0.21936	0.329877	0.323103	0.307973	0.351527	0.358682	0.258801	0.399096	0.315761	0.262869	0.243097	0.309899	0.355555	0.101796	0.294629	0.320855	0.366044	0.211169	0.355067	0.165325	0.359607	0.22212
Cluster_411179	0.502161	0.476021	0.466926	0.510567	0.359658	0.39575	0.359399	0.334031	0.536954	0.463595	0.592246	0.439468	0.379511	0.347189	0.586492	0.299911	0.358854	0.429369	0.454668	0.269738	0.351599	0.407432	0.502912	0.313508	0.532582	0.255371	0.565758	0.468063	0.361406	0.316309	0.254798	0.247304	0.496154	0.371866	0.300554	0.482259	0.32485	0.267674	0.564946	0.374304	0.419673	0.469786	0.495036	0.495987	0.478737	0.471388	0.346956	0.521988	0.63866
Cluster_413431	0.400473	0.468159	0.367894	0.321182	0.393711	0.395576	0.495194	0.439418	0.479755	0.469005	0.421109	0.395302	0.341793	0.460031	0.357084	0.324207	0.390166	0.487903	0.497976	0.33865	0.327013	0.301792	0.426478	0.478851	0.314564	0.323774	0.454491	0.343984	0.488989	0.276353	0.457381	0.440691	0.468356	0.385452	0.441243	0.440976	0.407128	0.332771	0.419738	0.469397	0.172027	0.312436	0.447526	0.497148	0.223028	0.472129	0.293863	0.49596	0.316672
Cluster_415268	0.435024	0.521835	0.410227	0.447321	0.38858	0.390655	0.412063	0.39102	0.464705	0.502828	0.496836	0.424432	0.371395	0.368745	0.505027	0.269123	0.414438	0.495523	0.523917	0.340203	0.352308	0.356071	0.451183	0.393093	0.417027	0.288889	0.487475	0.405344	0.419467	0.261998	0.398935	0.334462	0.481402	0.356429	0.37727	0.476643	0.385097	0.289601	0.531204	0.43932	0.144926	0.369993	0.473102	0.507345	0.334682	0.446354	0.223713	0.526771	0.430009
Cluster_41608	0.53378	0.57463	0.50325	0.46524	0.411922	0.424919	0.48967	0.371298	0.577878	0.519529	0.614762	0.415889	0.399704	0.435296	0.529279	0.297473	0.35908	0.566561	0.602044	0.305362	0.43911	0.391066	0.51398	0.424601	0.464651	0.343299	0.584614	0.426875	0.428712	0.334613	0.388136	0.372784	0.601571	0.381627	0.428366	0.561423	0.414441	0.329886	0.52327	0.437553	0.435653	0.459496	0.55424	0.559351	0.458244	0.488859	0.384837	0.619956	0.627055
Cluster_41645	0.4394	0.419098	0.380653	0.318068	0.445297	0.429329	0.481797	0.375272	0.475396	0.469771	0.455297	0.451911	0.432177	0.438167	0.388744	0.396958	0.300904	0.404837	0.476011	0.403619	0.353029	0.399223	0.436047	0.476833	0.445383	0.344391	0.480355	0.330649	0.520368	0.413781	0.375593	0.325379	0.508549	0.421094	0.446101	0.449552	0.422573	0.365411	0.424464	0.428656	0.283475	0.323974	0.479881	0.488442	0.350839	0.462905	0.291293	0.500034	0.353796
Cluster_41714	0.385086	0.33265	0.455027	0.289472	0.328783	0.306299	0.42613	0.321343	0.439532	0.431464	0.409417	0.3568	0.28663	0.400349	0.300256	0.298892	0.264276	0.390719	0.429242	0.299926	0.459153	0.274022	0.377146	0.410467	0.35424	0.363252	0.477178	0.272234	0.399204	0.292233	0.331075	0.303339	0.448354	0.369008	0.361579	0.342223	0.333329	0.292892	0.316255	0.362388	0.261865	0.230626	0.431431	0.425439	0.246018	0.388538	0.284196	0.417951	0.320759
Cluster_41838	0.434689	0.441947	0.415017	0.367517	0.451328	0.443735	0.459919	0.413833	0.553733	0.489025	0.522072	0.492794	0.408354	0.494036	0.452191	0.34923	0.4227	0.460661	0.550704	0.326713	0.425121	0.45721	0.540202	0.42945	0.428402	0.344107	0.510271	0.375866	0.486701	0.320592	0.406445	0.304464	0.513498	0.418505	0.470153	0.442624	0.309274	0.344897	0.443806	0.385943	0.330573	0.342198	0.53512	0.546585	0.352304	0.492826	0.273371	0.515529	0.470458
Cluster_42006	0.472133	0.452525	0.455828	0.442062	0.378274	0.384975	0.463247	0.388259	0.551126	0.561076	0.571039	0.419352	0.446195	0.435063	0.500848	0.374416	0.305655	0.477333	0.510529	0.384759	0.354776	0.418172	0.411928	0.478475	0.427948	0.360245	0.539708	0.434694	0.460862	0.313459	0.375732	0.355721	0.574715	0.424506	0.360629	0.458975	0.4066	0.280864	0.498765	0.475799	0.350908	0.443506	0.475138	0.530563	0.452502	0.521873	0.386382	0.609592	0.50946
Cluster_42752	0.282026	0.288655	0.250854	0.243996	0.307043	0.310709	0.259369	0.278982	0.324241	0.312718	0.304756	0.274125	0.315675	0.34433	0.350048	0.182259	0.209334	0.32618	0.305959	0.237776	0.226071	0.275358	0.271223	0.300902	0.30115	0.204705	0.28495	0.239801	0.273475	0.256103	0.283135	0.262866	0.35541	0.305581	0.270115	0.308016	0.195058	0.261128	0.312392	0.349114	0.130734	0.327839	0.285835	0.312811	0.242917	0.283376	0.226323	0.320303	0.254998
Cluster_42756	0.513966	0.490849	0.430431	0.45511	0.375989	0.434408	0.487749	0.396332	0.52562	0.485958	0.546126	0.449493	0.437079	0.451668	0.474348	0.36794	0.388054	0.42292	0.558262	0.380428	0.326211	0.414928	0.509591	0.429216	0.439327	0.348257	0.560704	0.409233	0.476976	0.325185	0.371871	0.377289	0.506491	0.457369	0.424868	0.47739	0.412761	0.344561	0.436141	0.437759	0.410813	0.406082	0.539237	0.539912	0.41574	0.53054	0.406103	0.575589	0.53938
Cluster_42850	0.555657	0.582528	0.487941	0.460303	0.427497	0.490354	0.580074	0.443889	0.60106	0.603283	0.605601	0.435286	0.437535	0.547085	0.524373	0.43364	0.410998	0.548666	0.656709	0.392717	0.431526	0.471716	0.583792	0.514398	0.49617	0.461376	0.651871	0.451706	0.553441	0.343173	0.496013	0.456469	0.615999	0.485443	0.504964	0.570508	0.409902	0.463531	0.516172	0.51649	0.378453	0.385978	0.591788	0.619927	0.439176	0.583016	0.416125	0.686719	0.581571
Cluster_42959	0.490096	0.422692	0.440919	0.312438	0.453676	0.440254	0.507355	0.391863	0.493778	0.495586	0.531219	0.438575	0.410232	0.451191	0.427063	0.431864	0.340176	0.43314	0.520378	0.340358	0.431362	0.411596	0.475432	0.476984	0.470004	0.36159	0.523462	0.318459	0.479959	0.36027	0.384099	0.39475	0.53554	0.438245	0.424931	0.453246	0.323786	0.321487	0.415533	0.437336	0.366465	0.323463	0.529286	0.541692	0.398848	0.47565	0.384506	0.558118	0.430728
Cluster_431485	0.313711	0.337138	0.315573	0.338358	0.335214	0.286911	0.302411	0.296354	0.333652	0.331687	0.358001	0.285072	0.312962	0.300334	0.332625	0.17277	0.292948	0.368787	0.347264	0.285839	0.260959	0.25978	0.285995	0.359301	0.316055	0.26283	0.385408	0.316773	0.274324	0.238617	0.369452	0.335333	0.401011	0.281923	0.210151	0.368274	0.327365	0.18579	0.413453	0.370391	0.117893	0.385662	0.311611	0.394359	0.323559	0.375191	0.202489	0.380169	0.27388
Cluster_43269	0.315878	0.435023	0.336808	0.312288	0.367886	0.302976	0.357816	0.339564	0.371563	0.422227	0.322774	0.350447	0.274677	0.319539	0.337941	0.17406	0.329579	0.480179	0.406491	0.26008	0.288608	0.260823	0.34829	0.322059	0.299592	0.266566	0.364829	0.295043	0.360361	0.238715	0.333833	0.336594	0.393325	0.237883	0.349305	0.337698	0.307646	0.249133	0.389904	0.386057	0.13469	0.287936	0.354927	0.444158	0.212724	0.36995	0.20738	0.436148	0.345505
Cluster_43288	0.549151	0.567703	0.511042	0.490364	0.433328	0.424891	0.437786	0.35133	0.549916	0.518405	0.616132	0.413006	0.452375	0.402295	0.599185	0.342939	0.370861	0.479085	0.516224	0.285378	0.350912	0.471365	0.517717	0.392383	0.512397	0.256709	0.547862	0.440869	0.407453	0.311001	0.34675	0.313559	0.532143	0.419268	0.388071	0.506543	0.35738	0.270919	0.583768	0.430695	0.373673	0.500909	0.536395	0.562061	0.464604	0.508905	0.366567	0.609902	0.607245
Cluster_433092	0.355967	0.363386	0.343777	0.296934	0.396126	0.356362	0.295077	0.319147	0.460342	0.349473	0.40091	0.444689	0.397834	0.320648	0.392815	0.30626	0.258224	0.482036	0.439	0.309859	0.294241	0.355626	0.324289	0.364491	0.307356	0.314345	0.393506	0.243479	0.377895	0.266933	0.300292	0.275353	0.498701	0.300009	0.375541	0.406421	0.228268	0.257665	0.328265	0.39448	0.302678	0.309188	0.395456	0.433334	0.316432	0.382957	0.196678	0.437044	0.337806
Cluster_438376	0.280303	0.328803	0.274271	0.277198	0.322772	0.275399	0.317387	0.280003	0.321746	0.319204	0.30063	0.310775	0.261516	0.282243	0.300037	0.181739	0.318557	0.375385	0.351653	0.263536	0.292152	0.272689	0.282282	0.325139	0.251703	0.216991	0.327054	0.275726	0.300493	0.207519	0.349018	0.262325	0.301955	0.228176	0.294191	0.316547	0.291325	0.186562	0.326146	0.360815	0.0875198	0.263866	0.301998	0.377565	0.265905	0.326797	0.154663	0.324314	0.222371
Cluster_439845	0.326741	0.331003	0.307631	0.270754	0.355146	0.319763	0.375801	0.367248	0.447703	0.395259	0.305309	0.360144	0.276172	0.332874	0.310088	0.224739	0.343056	0.416052	0.395827	0.321675	0.353502	0.317063	0.308381	0.350794	0.241876	0.328226	0.35248	0.282519	0.419004	0.219212	0.331264	0.269293	0.391831	0.26983	0.349049	0.301883	0.308992	0.303481	0.346631	0.332076	0.10359	0.232712	0.355047	0.452882	0.163921	0.357528	0.206516	0.4302	0.278514
Cluster_440086	0.422815	0.507684	0.426001	0.448056	0.361891	0.350595	0.373197	0.370111	0.42352	0.468628	0.500191	0.388265	0.368488	0.409283	0.503689	0.272862	0.364879	0.438961	0.460498	0.351618	0.337609	0.371257	0.438229	0.383007	0.420504	0.300817	0.480252	0.389856	0.382078	0.285132	0.380629	0.313855	0.523779	0.376713	0.356011	0.439706	0.329424	0.253645	0.5253	0.42547	0.151426	0.431636	0.433359	0.472775	0.325897	0.455886	0.246749	0.534347	0.460801
Cluster_441071	0.369402	0.37481	0.277158	0.247206	0.352847	0.376106	0.410571	0.42434	0.410033	0.382897	0.341646	0.400021	0.351129	0.454166	0.331729	0.31405	0.327679	0.398737	0.449966	0.407381	0.281784	0.333444	0.370697	0.426487	0.259879	0.38737	0.419072	0.208222	0.478669	0.27512	0.425864	0.38613	0.446495	0.381066	0.451555	0.37914	0.413372	0.334343	0.388478	0.417083	0.170191	0.293152	0.42818	0.435955	0.225395	0.449133	0.288184	0.417099	0.237508
Cluster_44139	0.52558	0.521937	0.549199	0.550625	0.454694	0.445162	0.485677	0.387324	0.587397	0.577258	0.630124	0.436663	0.426567	0.452862	0.561712	0.350658	0.412497	0.596297	0.565865	0.361938	0.438726	0.424286	0.524947	0.47068	0.438206	0.3817	0.608997	0.507186	0.476929	0.33282	0.431596	0.451277	0.614707	0.425849	0.42989	0.558265	0.414762	0.424538	0.59498	0.51812	0.322691	0.429177	0.530213	0.564925	0.452662	0.543267	0.356428	0.667258	0.581075
Cluster_444694	0.254896	0.350257	0.236217	0.215038	0.2802	0.231842	0.310718	0.349673	0.313	0.290708	0.297773	0.306319	0.251938	0.321223	0.278721	0.290403	0.302362	0.243923	0.297604	0.293796	0.217296	0.247553	0.280612	0.299749	0.231952	0.217165	0.310088	0.235615	0.297053	0.23935	0.343703	0.301095	0.320091	0.319737	0.348115	0.318705	0.280475	0.225393	0.277413	0.363375	0.187997	0.235042	0.342205	0.327148	0.164235	0.306444	0.171899	0.312348	0.226468
Cluster_44476	0.419101	0.390022	0.526178	0.390592	0.357216	0.390001	0.410167	0.320896	0.480286	0.516011	0.458769	0.344041	0.353178	0.41792	0.382788	0.348936	0.25967	0.498711	0.465125	0.302354	0.405285	0.333331	0.418702	0.393404	0.350851	0.424832	0.50126	0.386655	0.417257	0.3337	0.371661	0.348323	0.512176	0.433961	0.386313	0.431735	0.373355	0.338768	0.410561	0.415759	0.321898	0.300652	0.476443	0.465893	0.300238	0.444656	0.321253	0.52975	0.391591
Cluster_445903	0.354432	0.383888	0.35321	0.378756	0.305118	0.293821	0.308964	0.287112	0.386755	0.390397	0.397676	0.256596	0.271222	0.339014	0.329249	0.156596	0.329792	0.466679	0.376697	0.194454	0.258904	0.285118	0.28803	0.326802	0.2486	0.206896	0.4022	0.351955	0.268205	0.215693	0.341694	0.3295	0.378589	0.293315	0.265921	0.383232	0.239622	0.171532	0.377561	0.400644	0.0764224	0.289387	0.326591	0.385312	0.393828	0.391264	0.240661	0.427186	0.372916
Cluster_44764	0.44982	0.395461	0.382653	0.302199	0.383282	0.457626	0.55567	0.423242	0.448561	0.486887	0.455918	0.337558	0.382384	0.487966	0.34212	0.399545	0.32925	0.416055	0.550303	0.414634	0.344944	0.357812	0.448305	0.55687	0.372973	0.410469	0.514461	0.319254	0.488965	0.34115	0.40982	0.430401	0.483487	0.422391	0.460797	0.432209	0.389981	0.406569	0.428716	0.442718	0.294238	0.292239	0.491797	0.529919	0.273884	0.493952	0.372545	0.510983	0.349264
Cluster_455135	0.370259	0.488798	0.34097	0.350087	0.388418	0.380301	0.421169	0.419175	0.424793	0.442005	0.421149	0.387051	0.372122	0.450062	0.378288	0.307274	0.431671	0.476112	0.485152	0.325282	0.309979	0.315543	0.366176	0.437144	0.342064	0.275844	0.439449	0.323836	0.445284	0.250064	0.387033	0.340606	0.453159	0.43273	0.417479	0.431662	0.371337	0.286925	0.419142	0.376081	0.256846	0.302372	0.393877	0.48384	0.236095	0.446404	0.245726	0.484916	0.337612
Cluster_45674	0.412947	0.493846	0.410777	0.354934	0.424673	0.420784	0.54433	0.431106	0.467907	0.473152	0.489658	0.423111	0.460181	0.441332	0.43219	0.342909	0.396874	0.407747	0.509729	0.398652	0.378481	0.388452	0.461882	0.490079	0.448617	0.376568	0.513794	0.355477	0.51304	0.377406	0.377132	0.377178	0.455957	0.452485	0.46257	0.443786	0.365856	0.332012	0.42482	0.414534	0.267936	0.342968	0.460878	0.536844	0.34568	0.45095	0.353301	0.502415	0.370304
Cluster_459066	0.28619	0.287745	0.258551	0.213871	0.347238	0.349241	0.354096	0.319238	0.31433	0.290579	0.275643	0.343561	0.317586	0.370564	0.228176	0.311622	0.230851	0.317798	0.31965	0.264363	0.211184	0.225857	0.278005	0.335337	0.27783	0.25604	0.302396	0.20118	0.401876	0.22504	0.293983	0.282303	0.305097	0.282154	0.377906	0.307029	0.289469	0.290777	0.321983	0.284236	0.152627	0.187204	0.311311	0.336924	0.121747	0.341618	0.202621	0.329814	0.157292
Cluster_46074	0.583775	0.597099	0.504102	0.454554	0.528659	0.531757	0.656277	0.517831	0.617486	0.648006	0.641721	0.482285	0.499284	0.628891	0.499623	0.480313	0.446133	0.576274	0.717968	0.444792	0.422465	0.482656	0.618202	0.570692	0.489429	0.442279	0.685481	0.443642	0.601553	0.427462	0.541028	0.508563	0.654557	0.562307	0.539251	0.605268	0.482	0.463846	0.507826	0.562304	0.420204	0.392383	0.623238	0.70077	0.42683	0.615198	0.439296	0.715546	0.557982
Cluster_46086	0.510862	0.469713	0.414097	0.3876	0.423264	0.485624	0.547967	0.46372	0.539269	0.525683	0.515334	0.480047	0.471754	0.44932	0.545077	0.37283	0.414814	0.448526	0.565301	0.432279	0.347063	0.429959	0.49199	0.498318	0.49463	0.363649	0.549999	0.378732	0.484423	0.366093	0.385696	0.434035	0.495115	0.424216	0.459079	0.510915	0.345899	0.370986	0.487457	0.44136	0.344794	0.456771	0.524555	0.580397	0.36925	0.525443	0.328387	0.533262	0.464809
Cluster_46137	0.358887	0.419282	0.314791	0.308293	0.386226	0.385677	0.38388	0.39717	0.374993	0.399833	0.382039	0.418563	0.404657	0.36935	0.407913	0.225852	0.37084	0.383658	0.431103	0.266948	0.316741	0.284326	0.360471	0.415246	0.357062	0.286141	0.424158	0.298028	0.407929	0.260668	0.327643	0.307185	0.416977	0.339244	0.361679	0.403132	0.304206	0.25571	0.416166	0.382749	0.21736	0.306176	0.40306	0.422059	0.269105	0.393965	0.262902	0.434402	0.334198
Cluster_461438	0.460164	0.461462	0.365894	0.374183	0.39775	0.334932	0.423123	0.377902	0.475508	0.453926	0.438877	0.393403	0.316172	0.409208	0.439991	0.239636	0.440138	0.486891	0.483765	0.309797	0.350669	0.410014	0.412643	0.418026	0.340346	0.310325	0.437181	0.332972	0.403223	0.252592	0.363009	0.328635	0.46624	0.342072	0.418938	0.391734	0.301192	0.286479	0.456114	0.39301	0.124597	0.372271	0.413168	0.488394	0.306872	0.472771	0.207558	0.528472	0.424275
Cluster_464725	0.424328	0.492278	0.37993	0.389843	0.398527	0.408262	0.473992	0.412857	0.482993	0.515332	0.444062	0.449341	0.384592	0.452282	0.399722	0.303477	0.382799	0.507118	0.554538	0.394561	0.363046	0.334369	0.42923	0.459393	0.331261	0.352794	0.478928	0.370707	0.477427	0.287656	0.472811	0.403456	0.510871	0.410702	0.474245	0.46368	0.414077	0.345294	0.438021	0.482256	0.168089	0.311143	0.484391	0.565545	0.222169	0.510315	0.275873	0.528008	0.378324
Cluster_466619	0.346989	0.32965	0.230315	0.219576	0.414172	0.341573	0.364377	0.445919	0.316449	0.34732	0.321784	0.372646	0.384416	0.36998	0.320644	0.27296	0.26839	0.355155	0.401009	0.376327	0.244379	0.295696	0.285712	0.376613	0.278454	0.253539	0.338344	0.180727	0.417968	0.242856	0.278081	0.282913	0.343014	0.332156	0.372623	0.313215	0.227292	0.304054	0.346792	0.339515	0.234334	0.286352	0.348198	0.414261	0.203813	0.401024	0.267378	0.352554	0.259712
Cluster_46716	0.458566	0.393694	0.441955	0.34679	0.414203	0.421652	0.40694	0.364369	0.545113	0.427158	0.51996	0.45075	0.352982	0.397699	0.433843	0.321022	0.318696	0.575853	0.500804	0.302187	0.348308	0.358561	0.457337	0.427356	0.384639	0.313208	0.535818	0.311932	0.461514	0.313061	0.36898	0.372548	0.550196	0.370201	0.417377	0.471802	0.309553	0.309115	0.416416	0.387333	0.389551	0.360908	0.477727	0.465093	0.41211	0.460701	0.398085	0.541365	0.443268
Cluster_46871	0.358887	0.362687	0.348566	0.310232	0.291996	0.291178	0.325479	0.290887	0.393211	0.351493	0.386661	0.264913	0.267715	0.276969	0.333327	0.136779	0.270413	0.424614	0.415967	0.269044	0.257544	0.254901	0.335014	0.265542	0.274375	0.299608	0.37775	0.265882	0.378214	0.256854	0.391304	0.36353	0.438666	0.28253	0.299048	0.401679	0.359804	0.308728	0.381773	0.380884	0.245506	0.268284	0.364978	0.404325	0.256057	0.337283	0.243665	0.395067	0.339053
Cluster_470753	0.303739	0.362634	0.26496	0.228199	0.33075	0.264149	0.284268	0.315354	0.387028	0.311118	0.3545	0.342729	0.323839	0.261666	0.364061	0.209527	0.280196	0.335399	0.362394	0.272936	0.246736	0.2978	0.299275	0.355897	0.265847	0.231928	0.34161	0.212941	0.32807	0.218919	0.269208	0.242762	0.3288	0.29148	0.320618	0.30645	0.249192	0.175029	0.346542	0.351244	0.165695	0.262091	0.332226	0.384811	0.266282	0.320243	0.165929	0.339209	0.243633
Cluster_47232	0.447472	0.445787	0.486125	0.366237	0.372747	0.374992	0.361753	0.333756	0.410531	0.424171	0.481941	0.367655	0.350387	0.402025	0.422979	0.264388	0.346371	0.50025	0.418233	0.248832	0.478633	0.32379	0.436357	0.341665	0.388853	0.335327	0.461172	0.343777	0.374157	0.29405	0.305168	0.275751	0.418468	0.350078	0.312188	0.398494	0.270168	0.282634	0.421996	0.425007	0.287098	0.321894	0.396162	0.457366	0.391294	0.460187	0.303519	0.472416	0.447345
Cluster_47284	0.490761	0.452807	0.491678	0.406873	0.451814	0.491961	0.529675	0.424531	0.575695	0.583461	0.609939	0.409532	0.465773	0.487661	0.422093	0.432204	0.352655	0.453693	0.555304	0.389336	0.349887	0.400434	0.49828	0.545329	0.475793	0.359803	0.572165	0.420638	0.509154	0.380789	0.375091	0.458988	0.508087	0.458967	0.405515	0.581173	0.434637	0.364875	0.441689	0.490391	0.425451	0.395793	0.538768	0.552293	0.485495	0.53865	0.42999	0.61273	0.495761
Cluster_47493	0.356795	0.365034	0.306496	0.173959	0.379728	0.338747	0.409159	0.378002	0.372693	0.363611	0.322051	0.335861	0.336303	0.37129	0.299188	0.299906	0.350589	0.370718	0.376118	0.311484	0.268452	0.338005	0.343016	0.436016	0.293824	0.233396	0.355383	0.176013	0.413485	0.216676	0.328911	0.303907	0.386533	0.377928	0.423121	0.335584	0.294303	0.28683	0.327095	0.300663	0.178095	0.262566	0.367085	0.396655	0.252284	0.400876	0.237613	0.398018	0.266436
Cluster_47636	0.490409	0.480818	0.424272	0.380801	0.375426	0.448553	0.50505	0.423169	0.509874	0.52254	0.548277	0.42749	0.474871	0.458829	0.472833	0.334826	0.37821	0.463186	0.555996	0.407509	0.333177	0.403979	0.431181	0.441116	0.507747	0.317884	0.517354	0.326559	0.458752	0.392979	0.395963	0.36748	0.52462	0.442201	0.429835	0.535524	0.377497	0.37794	0.483049	0.394742	0.380531	0.382253	0.529642	0.506936	0.407324	0.471266	0.383759	0.527609	0.458209
Cluster_47946	0.421079	0.425405	0.334818	0.305853	0.389193	0.394249	0.468821	0.380125	0.501499	0.463001	0.419652	0.379066	0.402267	0.472514	0.419654	0.360984	0.303483	0.344717	0.455302	0.358685	0.351937	0.407849	0.436292	0.369615	0.397507	0.313834	0.471645	0.264246	0.385664	0.306317	0.355668	0.310902	0.434697	0.352239	0.424972	0.452394	0.330115	0.289755	0.397317	0.367072	0.336309	0.332132	0.488327	0.491687	0.305976	0.418491	0.331485	0.496659	0.424437
Cluster_48242	0.603149	0.566696	0.495281	0.470558	0.524545	0.5162	0.63428	0.491968	0.624704	0.577118	0.619356	0.532679	0.491904	0.519013	0.554801	0.449232	0.425405	0.567446	0.675242	0.449886	0.40748	0.469111	0.576224	0.593951	0.499814	0.415613	0.632865	0.417076	0.582004	0.390302	0.519128	0.468923	0.642145	0.472811	0.497592	0.601566	0.41566	0.401638	0.492928	0.513343	0.443798	0.408864	0.594579	0.673566	0.449898	0.564841	0.431963	0.676726	0.570608
Cluster_484108	0.398034	0.438468	0.34636	0.321249	0.367164	0.346738	0.412229	0.422666	0.390857	0.440561	0.445105	0.341022	0.336165	0.39632	0.398734	0.240933	0.34006	0.418281	0.458509	0.369214	0.327193	0.324396	0.3438	0.372984	0.316871	0.288733	0.414219	0.300587	0.400743	0.30864	0.39175	0.366818	0.401946	0.385982	0.380133	0.388529	0.340332	0.242704	0.406741	0.452631	0.181105	0.312136	0.417712	0.479549	0.281048	0.432144	0.255588	0.465903	0.33501
Cluster_484260	0.344847	0.382429	0.26864	0.258465	0.225261	0.232943	0.308159	0.236797	0.304166	0.303193	0.335405	0.262477	0.258255	0.253502	0.268126	0.154701	0.29919	0.312203	0.3482	0.203932	0.292149	0.219618	0.32873	0.258263	0.252459	0.158502	0.336494	0.245292	0.252673	0.20993	0.373398	0.267859	0.342282	0.211548	0.24562	0.32866	0.266936	0.215632	0.312579	0.335257	0.103273	0.26098	0.320541	0.3768	0.266327	0.262295	0.217213	0.342228	0.291247
Cluster_484487	0.438488	0.44239	0.411372	0.439093	0.400005	0.416683	0.467957	0.407329	0.486845	0.54812	0.534615	0.444845	0.432375	0.438296	0.422998	0.385495	0.352885	0.471395	0.534545	0.348935	0.401955	0.333545	0.433497	0.459782	0.43732	0.393042	0.511312	0.416004	0.457203	0.32296	0.480948	0.475144	0.572411	0.440696	0.368152	0.509063	0.413909	0.282921	0.42741	0.734263	0.311535	0.361316	0.501725	0.544202	0.377897	0.508572	0.329128	0.555963	0.424034
Cluster_484489	0.452443	0.425431	0.403858	0.349233	0.463468	0.45859	0.486854	0.445119	0.47609	0.547193	0.511044	0.435352	0.4345	0.480564	0.40344	0.391957	0.303088	0.491591	0.565257	0.369514	0.363435	0.313095	0.443753	0.505139	0.381693	0.434624	0.518366	0.368866	0.503946	0.352755	0.500688	0.544642	0.542265	0.442929	0.389572	0.505973	0.439817	0.32992	0.424895	0.784212	0.287497	0.323711	0.489045	0.527481	0.366676	0.496653	0.337322	0.529912	0.369722
Cluster_484490	0.495634	0.464663	0.492004	0.448458	0.40339	0.432487	0.46776	0.414194	0.567819	0.589739	0.597446	0.451315	0.417954	0.46855	0.461041	0.376686	0.312672	0.478936	0.560392	0.357547	0.379257	0.355646	0.523219	0.439484	0.46296	0.402747	0.57452	0.431301	0.451887	0.336313	0.456674	0.46318	0.558769	0.476273	0.362845	0.518278	0.390523	0.328278	0.471373	0.708964	0.405246	0.36608	0.540571	0.541492	0.452269	0.535951	0.3943	0.593257	0.515948
Cluster_484493	0.432041	0.437056	0.437804	0.415597	0.418297	0.435898	0.474653	0.433546	0.514984	0.542798	0.543431	0.449537	0.4078	0.455385	0.44177	0.371295	0.297176	0.45513	0.541316	0.360916	0.372004	0.32143	0.456711	0.465448	0.432953	0.388898	0.524366	0.415592	0.469249	0.323713	0.488842	0.528745	0.54876	0.451843	0.363149	0.512173	0.401207	0.302989	0.425869	0.782336	0.350243	0.328125	0.480115	0.533549	0.424399	0.527353	0.370434	0.533078	0.405348
Cluster_48756	0.403712	0.510872	0.387153	0.3625	0.425826	0.336921	0.44614	0.395009	0.457566	0.439862	0.430783	0.419594	0.388613	0.41481	0.44266	0.318226	0.423061	0.42803	0.463098	0.353307	0.341748	0.384089	0.408243	0.418738	0.377023	0.314511	0.452465	0.330017	0.409772	0.283481	0.383388	0.335184	0.450898	0.431468	0.462399	0.421618	0.356823	0.311248	0.462714	0.378463	0.197708	0.321085	0.450158	0.487765	0.254373	0.467246	0.199084	0.485246	0.351674
Cluster_487989	0.303397	0.333849	0.231089	0.250849	0.301246	0.301012	0.30368	0.31579	0.301805	0.321816	0.305361	0.290901	0.308514	0.32491	0.31334	0.231734	0.277926	0.309797	0.316961	0.263007	0.219657	0.296455	0.298817	0.321233	0.2657	0.195624	0.332073	0.210386	0.296304	0.177877	0.281542	0.292745	0.311536	0.349379	0.367028	0.289922	0.210356	0.239192	0.344892	0.319245	0.162966	0.265572	0.312598	0.321213	0.223162	0.338604	0.192279	0.287432	0.250469
Cluster_490892	0.348007	0.389173	0.327016	0.356333	0.265348	0.307788	0.282732	0.236563	0.361459	0.42136	0.356246	0.318344	0.294863	0.286175	0.385081	0.19485	0.279761	0.356512	0.360588	0.253174	0.271991	0.263045	0.318107	0.283097	0.311718	0.235208	0.358238	0.311194	0.306288	0.259539	0.281455	0.201005	0.346466	0.318038	0.297492	0.32323	0.232411	0.210698	0.382169	0.3271	0.0975926	0.28484	0.376299	0.39274	0.247456	0.312688	0.12351	0.406446	0.309323
Cluster_491546	0.352876	0.44588	0.360833	0.439777	0.338582	0.332855	0.386229	0.351979	0.392702	0.481761	0.384857	0.319415	0.293862	0.408802	0.371712	0.300279	0.331239	0.388793	0.460595	0.35741	0.302531	0.234423	0.326441	0.359285	0.313776	0.258547	0.41132	0.441177	0.396248	0.257381	0.405166	0.306698	0.413515	0.40755	0.34981	0.413352	0.314541	0.306963	0.39047	0.393888	0.149958	0.31548	0.408662	0.461005	0.176768	0.372419	0.1832	0.44855	0.337519
Cluster_49188	0.470346	0.442447	0.407819	0.354534	0.447791	0.456697	0.544494	0.458348	0.532462	0.544186	0.527387	0.423214	0.417822	0.505419	0.405031	0.400366	0.386106	0.486433	0.58427	0.377138	0.383501	0.412603	0.479197	0.477358	0.428178	0.453351	0.522969	0.35637	0.539099	0.322881	0.420135	0.394376	0.547368	0.47608	0.516507	0.532209	0.357372	0.395191	0.461596	0.466219	0.295282	0.319624	0.524758	0.556522	0.29911	0.553139	0.297898	0.568305	0.413696
Cluster_493457	0.37809	0.389146	0.345254	0.360021	0.356779	0.341791	0.37596	0.336442	0.372946	0.435773	0.39245	0.342468	0.334206	0.33948	0.366363	0.291785	0.330026	0.43796	0.434791	0.313765	0.294455	0.271045	0.353549	0.381448	0.275867	0.302941	0.425973	0.39181	0.374912	0.246594	0.432762	0.414178	0.416777	0.32453	0.341805	0.387492	0.319518	0.284501	0.433882	0.451592	0.136313	0.389618	0.359201	0.424199	0.33791	0.382879	0.257668	0.445419	0.323355
Cluster_494462	0.359232	0.403669	0.297832	0.320127	0.337608	0.358206	0.353925	0.323428	0.384269	0.338925	0.362068	0.322812	0.288083	0.338719	0.380753	0.226773	0.325282	0.335163	0.407503	0.385584	0.28662	0.239654	0.353841	0.308594	0.308867	0.283813	0.388347	0.312729	0.393429	0.17222	0.318063	0.234663	0.361442	0.373602	0.309094	0.367521	0.333675	0.250125	0.352527	0.352467	0.147814	0.267724	0.42265	0.470657	0.120952	0.36482	0.188143	0.41615	0.313158
Cluster_494904	0.307687	0.315495	0.249471	0.295706	0.332679	0.260163	0.245691	0.224272	0.276056	0.27902	0.335623	0.314864	0.265415	0.223705	0.387546	0.183006	0.280824	0.305018	0.314224	0.226826	0.248527	0.256585	0.28229	0.286365	0.466558	0.188764	0.289495	0.293895	0.221012	0.211404	0.204911	0.19649	0.315289	0.208515	0.214964	0.264116	0.241395	0.164911	0.358048	0.227525	0.122432	0.289335	0.295177	0.344308	0.234038	0.288457	0.182069	0.303677	0.262363
Cluster_49563	0.453227	0.415293	0.422184	0.385896	0.402796	0.440367	0.324905	0.347347	0.462603	0.40619	0.516251	0.433713	0.445347	0.354029	0.467341	0.287027	0.364607	0.52456	0.464632	0.249821	0.371152	0.36233	0.481845	0.389211	0.419391	0.306669	0.466726	0.336866	0.349588	0.279962	0.310511	0.310306	0.505564	0.369049	0.343027	0.453484	0.247702	0.289829	0.480575	0.368391	0.370918	0.445328	0.445222	0.477236	0.453053	0.447587	0.308301	0.493961	0.457952
Cluster_49638	0.555646	0.520268	0.468789	0.440727	0.490726	0.502035	0.51607	0.463076	0.558187	0.555854	0.589516	0.469586	0.484849	0.535139	0.512037	0.408693	0.383828	0.516741	0.593554	0.393592	0.430473	0.4232	0.526296	0.508704	0.507157	0.405959	0.613209	0.402742	0.541419	0.394939	0.424106	0.382093	0.594597	0.466838	0.514899	0.53928	0.413631	0.378992	0.488625	0.480093	0.390334	0.43229	0.558899	0.590422	0.443165	0.565986	0.427332	0.605823	0.518957
Cluster_499211	0.291471	0.295196	0.223413	0.321848	0.296122	0.229896	0.320521	0.297296	0.274346	0.297181	0.316608	0.256857	0.240805	0.270629	0.296292	0.224795	0.256044	0.306577	0.29844	0.262344	0.199061	0.241215	0.325566	0.340688	0.241753	0.19102	0.298	0.314127	0.291719	0.194832	0.278417	0.244033	0.297545	0.220322	0.302769	0.255794	0.269479	0.202431	0.390589	0.266229	0.100123	0.233602	0.27366	0.294752	0.252689	0.306298	0.217372	0.335352	0.28785
Cluster_504483	0.405769	0.475444	0.414149	0.422745	0.334335	0.297558	0.382397	0.357491	0.449419	0.482451	0.435698	0.362853	0.326921	0.374346	0.40234	0.230688	0.395601	0.531933	0.463213	0.302115	0.289982	0.361556	0.395173	0.358528	0.296126	0.251216	0.450239	0.382979	0.387618	0.2663	0.36657	0.334139	0.438548	0.353673	0.365821	0.396557	0.347391	0.286837	0.468124	0.436888	0.128592	0.360473	0.398826	0.480057	0.392558	0.460387	0.233156	0.524867	0.456236
Cluster_507909	0.352787	0.340111	0.259929	0.209318	0.340905	0.340562	0.338389	0.381519	0.338176	0.329739	0.335848	0.320689	0.305296	0.395865	0.318751	0.264637	0.234711	0.355063	0.402814	0.349432	0.251871	0.25764	0.278504	0.391669	0.268342	0.267194	0.333753	0.232409	0.365623	0.27954	0.283005	0.311752	0.351628	0.349288	0.338896	0.310406	0.320464	0.284369	0.349435	0.344819	0.175583	0.241331	0.334793	0.342925	0.181617	0.321887	0.296972	0.353566	0.239658
Cluster_509027	0.291338	0.360116	0.268316	0.294446	0.273477	0.306389	0.407504	0.314726	0.359947	0.377525	0.349436	0.235035	0.291421	0.371348	0.260781	0.293535	0.341701	0.342333	0.42127	0.312427	0.233903	0.251717	0.334556	0.333654	0.251298	0.278072	0.338465	0.299515	0.398195	0.196781	0.389454	0.403641	0.353952	0.284785	0.311307	0.408182	0.379655	0.316779	0.272451	0.503666	0.127804	0.200739	0.338091	0.410852	0.186456	0.400466	0.251501	0.38629	0.262362
Cluster_509028	0.388281	0.468055	0.364439	0.34841	0.360396	0.375581	0.405208	0.4255	0.437547	0.403231	0.38959	0.387176	0.469565	0.388422	0.382231	0.280198	0.357103	0.453803	0.479409	0.343212	0.299983	0.323356	0.364122	0.367463	0.339155	0.283541	0.444881	0.296869	0.430282	0.284919	0.372683	0.336596	0.44675	0.375681	0.420836	0.456882	0.351543	0.273824	0.408098	0.390288	0.178781	0.291882	0.390203	0.478684	0.21741	0.415042	0.264219	0.454853	0.30494
Cluster_510076	0.266836	0.314732	0.191756	0.219769	0.252362	0.264932	0.335988	0.29355	0.272603	0.264488	0.255567	0.266592	0.217928	0.23941	0.242389	0.229165	0.311535	0.285074	0.333059	0.210682	0.213461	0.166719	0.273414	0.236167	0.16898	0.20816	0.289738	0.243584	0.322847	0.189154	0.331724	0.273178	0.282121	0.228176	0.289376	0.296887	0.286784	0.165078	0.292934	0.307985	0.144773	0.198315	0.283727	0.324821	0.184467	0.277043	0.194473	0.269058	0.199556
Cluster_5128	0.349616	0.364207	0.553145	0.364512	0.284443	0.28924	0.281732	0.256226	0.346966	0.374109	0.417229	0.307904	0.216974	0.295824	0.348892	0.182228	0.256174	0.496663	0.380998	0.227187	0.468295	0.239012	0.32322	0.292153	0.295485	0.428718	0.392546	0.32395	0.292997	0.192781	0.225845	0.254172	0.447058	0.23674	0.240227	0.347743	0.275241	0.263057	0.38217	0.354363	0.203453	0.28173	0.338579	0.361614	0.258968	0.348328	0.213494	0.387941	0.391621
Cluster_51624	0.356555	0.38191	0.334616	0.361855	0.309593	0.371096	0.444922	0.342976	0.397972	0.454971	0.397919	0.308384	0.335775	0.419647	0.335075	0.345571	0.305522	0.374152	0.431546	0.316814	0.273981	0.274089	0.376672	0.37911	0.334388	0.290108	0.387645	0.366027	0.443811	0.284293	0.462249	0.480076	0.419101	0.294147	0.340366	0.426273	0.407092	0.378235	0.378444	0.471965	0.227979	0.24385	0.386237	0.469086	0.245129	0.409982	0.378519	0.445786	0.328792
Cluster_52235	0.553877	0.491105	0.425248	0.390892	0.502845	0.500607	0.633742	0.482595	0.648238	0.588741	0.612103	0.493786	0.487946	0.607016	0.470183	0.473458	0.385052	0.492606	0.667963	0.46441	0.430022	0.455661	0.562343	0.582747	0.458194	0.461323	0.616444	0.388359	0.636548	0.373266	0.52185	0.490061	0.637493	0.530902	0.579217	0.553191	0.46035	0.455869	0.482218	0.487418	0.391245	0.364909	0.584256	0.673887	0.400982	0.602429	0.424558	0.676348	0.464848
Cluster_52375	0.403281	0.463424	0.346805	0.297234	0.401905	0.387678	0.439865	0.403208	0.476198	0.395379	0.419862	0.441426	0.322485	0.424423	0.441833	0.307706	0.42311	0.487616	0.523261	0.351855	0.32397	0.355542	0.399879	0.408328	0.376752	0.353322	0.437825	0.316279	0.430433	0.296898	0.404169	0.374921	0.482796	0.314383	0.428156	0.463381	0.35836	0.330583	0.427501	0.398223	0.173947	0.335033	0.393005	0.548492	0.247353	0.384556	0.294554	0.513573	0.303275
Cluster_524847	0.305421	0.475229	0.340092	0.400645	0.251613	0.273589	0.287901	0.292991	0.300547	0.310141	0.417866	0.306475	0.309052	0.252443	0.484082	0.225422	0.270765	0.334011	0.395471	0.209177	0.245927	0.268694	0.34391	0.274465	0.332894	0.13845	0.351475	0.346271	0.285435	0.238205	0.238618	0.218326	0.339814	0.302893	0.258509	0.360998	0.252689	0.146849	0.477964	0.28459	0.174804	0.380381	0.332229	0.393011	0.293587	0.313191	0.162897	0.361341	0.403744
Cluster_525565	0.355885	0.348159	0.268427	0.252888	0.37962	0.366573	0.412689	0.35751	0.387	0.410913	0.348874	0.367015	0.354943	0.379414	0.282904	0.30739	0.366985	0.401616	0.418729	0.324472	0.30641	0.283097	0.371067	0.4602	0.291026	0.322846	0.395652	0.2652	0.43222	0.280744	0.366824	0.330788	0.410426	0.383366	0.424068	0.356889	0.316179	0.345326	0.366914	0.410902	0.187872	0.242647	0.390187	0.446974	0.244673	0.436381	0.181845	0.430564	0.226792
Cluster_52875	0.44695	0.60801	0.433335	0.464858	0.415405	0.382638	0.477836	0.409094	0.469648	0.515164	0.521327	0.431522	0.369938	0.466984	0.494877	0.325502	0.444626	0.516038	0.574755	0.336794	0.364793	0.376164	0.454926	0.432724	0.395385	0.342442	0.508861	0.42078	0.461303	0.269202	0.428909	0.347962	0.524604	0.410398	0.462909	0.450116	0.384832	0.3362	0.518297	0.494607	0.194294	0.366717	0.4858	0.562554	0.304312	0.466301	0.272863	0.576227	0.454633
Cluster_531834	0.326199	0.32646	0.256266	0.261399	0.290288	0.269307	0.312165	0.254442	0.320383	0.301777	0.305203	0.250071	0.238042	0.301561	0.242732	0.134934	0.344811	0.396649	0.347133	0.174661	0.270554	0.226341	0.281581	0.305243	0.199721	0.220139	0.34034	0.266092	0.29097	0.232851	0.29333	0.30059	0.315687	0.221669	0.248258	0.306718	0.284031	0.201325	0.317839	0.393559	0.067189	0.221511	0.279262	0.33562	0.30228	0.331277	0.249105	0.334204	0.284019
Cluster_532429	0.381171	0.476712	0.343083	0.244093	0.408808	0.380268	0.503461	0.412072	0.424287	0.459526	0.41679	0.388961	0.367379	0.45558	0.333144	0.324968	0.32142	0.435312	0.504496	0.353838	0.312047	0.301141	0.397383	0.467762	0.274118	0.329677	0.436103	0.285915	0.507627	0.305544	0.40542	0.391583	0.456257	0.402256	0.516503	0.406992	0.400529	0.399693	0.383989	0.427691	0.22227	0.245995	0.452487	0.465664	0.200236	0.472456	0.251863	0.445245	0.278278
Cluster_53408	0.424519	0.400335	0.497359	0.349548	0.447977	0.426448	0.486386	0.398316	0.491507	0.483591	0.459332	0.440081	0.409795	0.465324	0.39858	0.369861	0.35548	0.475085	0.514141	0.345793	0.498898	0.371925	0.441313	0.430294	0.409071	0.44352	0.535348	0.324789	0.496604	0.343667	0.361741	0.345148	0.489053	0.369734	0.431621	0.437472	0.366102	0.393447	0.417048	0.476325	0.352475	0.301369	0.490655	0.492789	0.342247	0.443235	0.315895	0.526715	0.376393
Cluster_534569	0.387896	0.39577	0.373454	0.350351	0.394826	0.349894	0.414007	0.408007	0.432455	0.400854	0.412636	0.436085	0.36398	0.380276	0.372251	0.321532	0.356729	0.345565	0.424281	0.374983	0.347284	0.34605	0.383315	0.455053	0.319401	0.302731	0.393701	0.358371	0.419254	0.348858	0.300215	0.267134	0.421811	0.408349	0.384083	0.395222	0.275897	0.300767	0.369415	0.360396	0.27089	0.384205	0.446045	0.436498	0.356321	0.429357	0.242119	0.434074	0.335316
Cluster_53719	0.51964	0.527759	0.600023	0.556358	0.389805	0.444296	0.454313	0.379809	0.639802	0.598572	0.617187	0.479984	0.410919	0.441353	0.560876	0.342472	0.409941	0.593203	0.567908	0.30309	0.489352	0.373895	0.537559	0.438366	0.482807	0.363438	0.598672	0.511895	0.476986	0.312538	0.352775	0.337978	0.563012	0.441297	0.349882	0.57548	0.379006	0.330429	0.544027	0.491204	0.341555	0.407111	0.544097	0.573319	0.458599	0.525498	0.331132	0.596705	0.643911
Cluster_53774	0.464141	0.445787	0.459977	0.404429	0.358871	0.313058	0.376364	0.29056	0.450501	0.406562	0.46939	0.376771	0.323346	0.34798	0.476455	0.282096	0.281178	0.510358	0.506534	0.29696	0.37014	0.320576	0.452661	0.395587	0.408161	0.295421	0.531989	0.345144	0.37865	0.244608	0.295404	0.309717	0.483069	0.316993	0.358593	0.447872	0.325606	0.343317	0.410262	0.326891	0.315861	0.39283	0.482283	0.445516	0.381968	0.407705	0.312552	0.497059	0.532583
Cluster_538775	0.342349	0.405062	0.298325	0.293183	0.405473	0.353752	0.384198	0.415578	0.366756	0.413098	0.386823	0.347327	0.339499	0.372569	0.344876	0.276627	0.360898	0.433436	0.426876	0.359695	0.263501	0.314393	0.315155	0.416349	0.323482	0.260726	0.375478	0.320277	0.426945	0.29144	0.361275	0.334153	0.399938	0.34589	0.421119	0.388916	0.33247	0.256199	0.397263	0.342724	0.193591	0.257943	0.365702	0.428411	0.189675	0.394769	0.230287	0.410886	0.305033
Cluster_53893	0.275141	0.326717	0.299914	0.229954	0.289315	0.283631	0.318996	0.28251	0.330349	0.298069	0.29902	0.31399	0.281917	0.322849	0.31719	0.18801	0.292198	0.403371	0.359407	0.228859	0.278059	0.265568	0.245566	0.307283	0.241784	0.248178	0.305146	0.182012	0.30512	0.169058	0.294184	0.232303	0.341735	0.234298	0.385718	0.324976	0.233428	0.224671	0.288164	0.290636	0.14693	0.290543	0.321434	0.381632	0.204355	0.301117	0.145692	0.361424	0.228106
Cluster_542117	0.237015	0.307226	0.198224	0.240078	0.280627	0.216146	0.289138	0.253988	0.278032	0.265718	0.229166	0.250094	0.17696	0.270881	0.225796	0.197395	0.218303	0.251109	0.300592	0.23177	0.231319	0.229836	0.246978	0.29512	0.220767	0.215128	0.256393	0.290954	0.251267	0.175425	0.349849	0.284236	0.265058	0.205712	0.299719	0.239235	0.238783	0.25707	0.292403	0.308023	0.096913	0.229815	0.258372	0.310657	0.131862	0.288373	0.128891	0.310656	0.18476
Cluster_542119	0.305365	0.392833	0.308498	0.252858	0.351281	0.362607	0.370645	0.386189	0.37568	0.354674	0.3427	0.3364	0.321756	0.398266	0.315471	0.278819	0.310105	0.377573	0.436302	0.366657	0.265581	0.282993	0.367697	0.399082	0.268758	0.285057	0.370684	0.280088	0.401356	0.195381	0.352663	0.335696	0.412517	0.357253	0.425687	0.375449	0.340566	0.325398	0.403589	0.371612	0.204622	0.26942	0.370758	0.415906	0.218522	0.392463	0.238857	0.37915	0.222664
Cluster_547568	0.419183	0.465885	0.390216	0.334591	0.390398	0.39465	0.421477	0.44027	0.453165	0.441186	0.411186	0.411368	0.359294	0.477291	0.420801	0.31149	0.343819	0.471307	0.500408	0.312242	0.342311	0.3739	0.41244	0.428351	0.327876	0.300395	0.450915	0.314368	0.447594	0.37628	0.410316	0.39178	0.463192	0.379292	0.44784	0.425808	0.32408	0.307664	0.464107	0.446077	0.197387	0.369277	0.466553	0.456481	0.278145	0.468817	0.254543	0.46288	0.357896
Cluster_548427	0.34112	0.552858	0.390712	0.498051	0.304859	0.279019	0.343418	0.264836	0.382405	0.41218	0.430137	0.312271	0.292144	0.304639	0.441159	0.175463	0.364491	0.467715	0.413953	0.246683	0.291513	0.310312	0.369277	0.311194	0.322185	0.155033	0.387014	0.442943	0.310025	0.157354	0.300882	0.258263	0.404734	0.308839	0.253618	0.39684	0.345547	0.223656	0.446678	0.347668	0.124738	0.320224	0.360632	0.452477	0.234392	0.384059	0.202325	0.464209	0.448131
Cluster_548749	0.303616	0.395473	0.321024	0.327702	0.341852	0.329471	0.318012	0.275716	0.322986	0.320887	0.345971	0.325584	0.323525	0.277299	0.37633	0.184791	0.30845	0.345498	0.3524	0.274026	0.273171	0.278854	0.334056	0.346575	0.327024	0.224845	0.346626	0.312912	0.324052	0.214488	0.305851	0.281588	0.356012	0.272465	0.249437	0.321162	0.271856	0.173183	0.410781	0.382466	0.190295	0.331013	0.327003	0.39209	0.261309	0.315547	0.21489	0.337607	0.247495
Cluster_55171	0.416248	0.458346	0.420051	0.410326	0.382752	0.363175	0.364762	0.366907	0.472837	0.455291	0.480855	0.351099	0.304938	0.360445	0.420065	0.221475	0.399847	0.496196	0.469393	0.321728	0.324926	0.362501	0.371857	0.386401	0.385195	0.296444	0.462698	0.407951	0.373262	0.256864	0.353022	0.324239	0.44693	0.322001	0.349292	0.413739	0.301848	0.230432	0.449408	0.425977	0.15402	0.345441	0.423277	0.463052	0.380269	0.447189	0.230111	0.518657	0.449537
Cluster_551978	0.344081	0.374607	0.346965	0.408295	0.34021	0.376435	0.406747	0.344229	0.403421	0.414148	0.428721	0.331669	0.369839	0.367772	0.379273	0.266928	0.351676	0.470352	0.433857	0.301603	0.289229	0.331493	0.355804	0.396294	0.336049	0.284353	0.413072	0.393483	0.36923	0.2526	0.46691	0.425692	0.460942	0.315653	0.280956	0.3965	0.309809	0.231349	0.43074	0.424024	0.159638	0.357216	0.365106	0.458687	0.383766	0.451561	0.288633	0.451236	0.364111
Cluster_55222	0.367222	0.369817	0.295356	0.303217	0.302172	0.281255	0.327537	0.265423	0.295062	0.342522	0.345821	0.264693	0.322014	0.319007	0.360881	0.190221	0.275746	0.344069	0.358691	0.28928	0.297949	0.27544	0.358905	0.334196	0.407827	0.24659	0.396142	0.314916	0.319777	0.238177	0.306769	0.290205	0.397597	0.276695	0.336364	0.375293	0.262086	0.255575	0.360633	0.343754	0.136355	0.242156	0.384836	0.36047	0.208389	0.301308	0.269892	0.373979	0.33783
Cluster_55329	0.524519	0.493476	0.481244	0.434388	0.412666	0.46181	0.471739	0.411012	0.478464	0.468672	0.523461	0.409178	0.439132	0.440166	0.479407	0.374956	0.329457	0.481841	0.520216	0.349917	0.364047	0.395682	0.518042	0.441928	0.457161	0.332098	0.536661	0.39819	0.469089	0.377609	0.399913	0.443276	0.543332	0.404859	0.390148	0.530731	0.387071	0.32583	0.501841	0.486388	0.355565	0.419693	0.477204	0.550937	0.37492	0.466483	0.361047	0.543941	0.487905
Cluster_55520	0.436975	0.412606	0.425406	0.385722	0.441023	0.431913	0.380748	0.354432	0.453224	0.421307	0.496581	0.438048	0.443765	0.383766	0.433535	0.309892	0.28834	0.540399	0.514716	0.314889	0.370652	0.391448	0.45954	0.411575	0.402848	0.368663	0.478618	0.366589	0.433227	0.337473	0.350603	0.356293	0.568124	0.350896	0.381688	0.48881	0.268044	0.317026	0.454124	0.439238	0.354536	0.357578	0.434649	0.501724	0.37375	0.440762	0.320536	0.515461	0.419143
Cluster_557286	0.288948	0.346506	0.302989	0.241237	0.251017	0.292986	0.311892	0.28682	0.352771	0.346113	0.309227	0.287585	0.283321	0.323787	0.292305	0.204665	0.279577	0.326149	0.361661	0.255263	0.287071	0.224837	0.303886	0.317357	0.206259	0.218871	0.337808	0.284151	0.33219	0.259499	0.352832	0.279902	0.339942	0.243945	0.278636	0.31859	0.300763	0.261865	0.286417	0.327063	0.118695	0.253809	0.313675	0.342882	0.238179	0.278631	0.197924	0.357752	0.245934
Cluster_55886	0.343324	0.352959	0.258037	0.296055	0.313149	0.301283	0.321899	0.297934	0.345488	0.347538	0.382194	0.279945	0.318726	0.289708	0.381472	0.246267	0.289753	0.339716	0.40989	0.271523	0.274846	0.289273	0.319848	0.34153	0.296139	0.266866	0.349588	0.271077	0.374024	0.182068	0.357978	0.267596	0.419533	0.323724	0.343316	0.347961	0.315982	0.277435	0.366325	0.334513	0.117162	0.296288	0.34327	0.412494	0.200294	0.360056	0.195895	0.409428	0.284972
Cluster_56160	0.473022	0.485265	0.481196	0.41362	0.42336	0.40903	0.42925	0.355393	0.581618	0.519773	0.51536	0.45142	0.395581	0.386044	0.490545	0.282068	0.405748	0.496153	0.463385	0.340104	0.436084	0.379075	0.465483	0.471184	0.455719	0.309582	0.535424	0.359936	0.466286	0.310132	0.383365	0.362243	0.495827	0.350562	0.390291	0.481451	0.400891	0.320248	0.514667	0.415292	0.293282	0.372328	0.469943	0.537558	0.378846	0.493105	0.336367	0.557048	0.472096
Cluster_561707	0.354236	0.390306	0.349903	0.324696	0.34731	0.34653	0.305751	0.327553	0.368037	0.383821	0.425536	0.386602	0.374838	0.301137	0.431043	0.28778	0.288877	0.45461	0.405308	0.26957	0.281966	0.337067	0.32172	0.347096	0.350573	0.26895	0.384395	0.292766	0.331879	0.239769	0.317958	0.300674	0.44715	0.325804	0.353988	0.378578	0.24635	0.150323	0.414256	0.393768	0.197433	0.322846	0.389685	0.412378	0.305641	0.347423	0.222999	0.411545	0.314659
Cluster_563581	0.389158	0.458547	0.336017	0.31554	0.345272	0.356679	0.370957	0.34242	0.386646	0.372847	0.402362	0.296727	0.336538	0.387108	0.373337	0.264362	0.396147	0.412169	0.39411	0.258134	0.31209	0.300626	0.352246	0.333168	0.284558	0.242884	0.398442	0.314604	0.357552	0.249678	0.340778	0.287567	0.373486	0.379039	0.356453	0.43777	0.290036	0.246658	0.430619	0.344753	0.122127	0.315241	0.390788	0.444416	0.2676	0.416545	0.29434	0.397107	0.308582
Cluster_56452	0.466738	0.423789	0.525039	0.33256	0.395073	0.387719	0.425153	0.379948	0.469523	0.455522	0.496864	0.404295	0.355497	0.399628	0.392551	0.287101	0.327975	0.471138	0.529721	0.318737	0.546379	0.352749	0.434365	0.386873	0.402425	0.39706	0.542997	0.350433	0.438408	0.355561	0.32439	0.318122	0.489781	0.33566	0.40521	0.44079	0.350785	0.323957	0.398034	0.400937	0.344908	0.343659	0.507165	0.498501	0.367244	0.42975	0.357951	0.508039	0.412408
Cluster_56573	0.397042	0.428975	0.34139	0.344557	0.427768	0.386854	0.383376	0.325708	0.438417	0.415622	0.406891	0.5295	0.373425	0.362211	0.431125	0.292078	0.384587	0.418777	0.411443	0.329569	0.348399	0.342812	0.384254	0.437521	0.392442	0.330101	0.44253	0.3005	0.416872	0.297389	0.326515	0.26965	0.443641	0.334124	0.408685	0.378708	0.336867	0.292009	0.425788	0.331195	0.199204	0.326559	0.451678	0.474388	0.26169	0.404238	0.252673	0.433852	0.327894
[truncated: 229 more rows]
[truncated: 590 more columns]

## Sheet: Fig6f
ID	Cluster_100331	Cluster_1005844	Cluster_1014858	Cluster_102422	Cluster_1041153	Cluster_1049864	Cluster_1064582	Cluster_1069676	Cluster_1078674	Cluster_1079164	Cluster_1086137	Cluster_1086143	Cluster_1094896	Cluster_1096108	Cluster_1101698	Cluster_1139392	Cluster_1157267	Cluster_1157562	Cluster_1158221	Cluster_1158222	Cluster_1170603	Cluster_1174381	Cluster_1175243	Cluster_1179440	Cluster_118529	Cluster_118940	Cluster_1201156	Cluster_1205938	Cluster_1210517	Cluster_1231427	Cluster_1232599	Cluster_123376	Cluster_1239288	Cluster_1247143	Cluster_1249592	Cluster_1252358	Cluster_1257176	Cluster_1264576	Cluster_1268682	Cluster_1270112	Cluster_1273027	Cluster_1273808	Cluster_1282485	Cluster_1290260	Cluster_133011	Cluster_1354444	Cluster_1457449	Cluster_154556	Cluster_1613999
[truncated: 66 more rows]
[truncated: 17 more columns]

[truncated: 2 more sheets: Fig6g, Fig6h]
