# Supplementary material for: Predicting functions of uncharacterized gene products from microbial communities
Source: Nat Biotechnol. 2025 Oct 15;44(7):1126–41. doi: 10.1038/s41587-025-02813-7 (PMC13368603; doi:10.1038/s41587-025-02813-7)
Supplement: Supplementary file 10 — Values of bar plots, box plots, point plots and scatter plots and statistical source data. [file 41587_2025_2813_MOESM10_ESM.xlsx]

## Sheet: ED_Fig1a
taxon	map_type	total	genes	percentage
Acetobacter sp CAG 267	NH	1427	75	5.25578
Acetobacter sp CAG 267	RH	1427	142	9.95095
Acetobacter sp CAG 267	SC	1427	232	16.2579
Acetobacter sp CAG 267	SNI	1427	190	13.3146
Acetobacter sp CAG 267	SU_CC	1427	172	12.0533
Acetobacter sp CAG 267	SU_MF	1427	241	16.8886
Acetobacter sp CAG 267	SU_nonGO	1427	375	26.2789
Acidaminococcus intestini	NH	1764	108	6.12245
Acidaminococcus intestini	RH	1764	171	9.69388
Acidaminococcus intestini	SC	1764	304	17.2336
Acidaminococcus intestini	SNI	1764	265	15.0227
Acidaminococcus intestini	SU_CC	1764	133	7.53968
Acidaminococcus intestini	SU_MF	1764	443	25.1134
Acidaminococcus intestini	SU_nonGO	1764	315	17.8571
Acidaminococcus intestini	UPI	1764	25	1.41723
Acinetobacter sp CAG 196	NH	1315	24	1.8251
Acinetobacter sp CAG 196	RH	1315	55	4.18251
Acinetobacter sp CAG 196	SC	1315	308	23.4221
Acinetobacter sp CAG 196	SNI	1315	179	13.6122
Acinetobacter sp CAG 196	SU_CC	1315	117	8.89734
Acinetobacter sp CAG 196	SU_MF	1315	237	18.0228
Acinetobacter sp CAG 196	SU_nonGO	1315	395	30.038
Akkermansia muciniphila	NH	3751	338	9.01093
Akkermansia muciniphila	RH	3751	457	12.1834
Akkermansia muciniphila	SC	3751	347	9.25087
Akkermansia muciniphila	SNI	3751	319	8.5044
Akkermansia muciniphila	SU_CC	3751	284	7.57131
Akkermansia muciniphila	SU_MF	3751	585	15.5958
Akkermansia muciniphila	SU_nonGO	3751	1065	28.3924
Akkermansia muciniphila	UPI	3751	356	9.4908
Akkermansia sp KLE1798	NH	1938	64	3.30237
Akkermansia sp KLE1798	RH	1938	138	7.12074
Akkermansia sp KLE1798	SC	1938	263	13.5707
Akkermansia sp KLE1798	SNI	1938	230	11.8679
Akkermansia sp KLE1798	SU_CC	1938	226	11.6615
Akkermansia sp KLE1798	SU_MF	1938	439	22.6522
Akkermansia sp KLE1798	SU_nonGO	1938	578	29.8246
Alistipes finegoldii	SC	1651	206	12.4773
Alistipes finegoldii	SNI	1651	170	10.2968
Alistipes finegoldii	SU_CC	1651	191	11.5687
Alistipes finegoldii	SU_MF	1651	367	22.229
Alistipes finegoldii	SU_nonGO	1651	676	40.9449
Alistipes finegoldii	UPI	1651	41	2.48334
Alistipes finegoldii CAG 68	SC	985	175	17.7665
Alistipes finegoldii CAG 68	SNI	985	163	16.5482
Alistipes finegoldii CAG 68	SU_CC	985	96	9.74619
Alistipes finegoldii CAG 68	SU_MF	985	252	25.5838
Alistipes finegoldii CAG 68	SU_nonGO	985	299	30.3553
Alistipes obesi	NH	2298	85	3.69887
Alistipes obesi	RH	2298	357	15.5352
Alistipes obesi	SU_nonGO	2298	1679	73.0635
Alistipes obesi	UPI	2298	177	7.70235
Alistipes putredinis	NH	3156	424	13.4347
Alistipes putredinis	RH	3156	929	29.436
Alistipes putredinis	SC	3156	310	9.82256
Alistipes putredinis	SNI	3156	205	6.49556
Alistipes putredinis	SU_CC	3156	183	5.79848
Alistipes putredinis	SU_MF	3156	398	12.6109
Alistipes putredinis	SU_nonGO	3156	703	22.275
Alistipes putredinis	UPI	3156	4	0.126743
Alistipes shahii	SC	1796	293	16.314
Alistipes shahii	SNI	1796	231	12.8619
Alistipes shahii	SU_CC	1796	196	10.9131
Alistipes shahii	SU_MF	1796	433	24.1091
Alistipes shahii	SU_nonGO	1796	623	34.6882
Alistipes shahii	UPI	1796	20	1.11359
Alistipes sp CAG 268	SC	1584	312	19.697
Alistipes sp CAG 268	SNI	1584	217	13.6995
Alistipes sp CAG 268	SU_CC	1584	184	11.6162
Alistipes sp CAG 268	SU_MF	1584	439	27.7146
Alistipes sp CAG 268	SU_nonGO	1584	432	27.2727
Alistipes sp CAG 29	SC	1281	181	14.1296
Alistipes sp CAG 29	SNI	1281	139	10.8509
Alistipes sp CAG 29	SU_CC	1281	162	12.6464
Alistipes sp CAG 29	SU_MF	1281	317	24.7463
Alistipes sp CAG 29	SU_nonGO	1281	482	37.6269
Alistipes sp CAG 435	SC	647	161	24.8841
Alistipes sp CAG 435	SNI	647	125	19.3199
Alistipes sp CAG 435	SU_CC	647	53	8.19165
Alistipes sp CAG 435	SU_MF	647	165	25.5023
Alistipes sp CAG 435	SU_nonGO	647	143	22.102
Alistipes sp CAG 514	SC	983	176	17.9044
Alistipes sp CAG 514	SNI	983	153	15.5646
Alistipes sp CAG 514	SU_CC	983	110	11.1902
Alistipes sp CAG 514	SU_MF	983	239	24.3133
Alistipes sp CAG 514	SU_nonGO	983	305	31.0275
Alistipes sp HGB5	SC	672	97	14.4345
Alistipes sp HGB5	SNI	672	81	12.0536
Alistipes sp HGB5	SU_CC	672	77	11.4583
Alistipes sp HGB5	SU_MF	672	176	26.1905
Alistipes sp HGB5	SU_nonGO	672	234	34.8214
Alistipes sp HGB5	UPI	672	7	1.04167
Alistipes timonensis	SC	960	123	12.8125
Alistipes timonensis	SNI	960	135	14.0625
Alistipes timonensis	SU_CC	960	130	13.5417
Alistipes timonensis	SU_MF	960	294	30.625
Alistipes timonensis	SU_nonGO	960	277	28.8542
Alistipes timonensis	UPI	960	1	0.104167
Anaeromassilibacillus sp An250	NH	1832	16	0.873362
Anaeromassilibacillus sp An250	RH	1832	105	5.73144
Anaeromassilibacillus sp An250	SC	1832	414	22.5983
Anaeromassilibacillus sp An250	SNI	1832	244	13.3188
Anaeromassilibacillus sp An250	SU_CC	1832	165	9.00655
Anaeromassilibacillus sp An250	SU_MF	1832	480	26.2009
Anaeromassilibacillus sp An250	SU_nonGO	1832	405	22.107
Anaeromassilibacillus sp An250	UPI	1832	3	0.163755
Anaerostipes hadrus	SC	2632	530	20.1368
Anaerostipes hadrus	SNI	2632	357	13.5638
Anaerostipes hadrus	SU_CC	2632	271	10.2964
Anaerostipes hadrus	SU_MF	2632	818	31.079
Anaerostipes hadrus	SU_nonGO	2632	619	23.5182
Anaerostipes hadrus	UPI	2632	37	1.40578
Anaerotruncus colihominis	SC	738	65	8.80759
Anaerotruncus colihominis	SNI	738	35	4.74255
Anaerotruncus colihominis	SU_CC	738	54	7.31707
Anaerotruncus colihominis	SU_MF	738	135	18.2927
Anaerotruncus colihominis	SU_nonGO	738	434	58.8076
Anaerotruncus colihominis	UPI	738	15	2.03252
Anaerotruncus sp CAG 528	NH	1644	61	3.71046
Anaerotruncus sp CAG 528	RH	1644	151	9.18491
Anaerotruncus sp CAG 528	SC	1644	318	19.3431
Anaerotruncus sp CAG 528	SNI	1644	266	16.18
Anaerotruncus sp CAG 528	SU_CC	1644	165	10.0365
Anaerotruncus sp CAG 528	SU_MF	1644	411	25
Anaerotruncus sp CAG 528	SU_nonGO	1644	272	16.545
Azospirillum sp 51 20	NH	1444	54	3.73961
Azospirillum sp 51 20	RH	1444	108	7.47922
Azospirillum sp 51 20	SC	1444	246	17.036
Azospirillum sp 51 20	SNI	1444	183	12.6731
Azospirillum sp 51 20	SU_CC	1444	176	12.1884
Azospirillum sp 51 20	SU_MF	1444	244	16.8975
Azospirillum sp 51 20	SU_nonGO	1444	433	29.9861
Azospirillum sp CAG 239	NH	1411	41	2.90574
Azospirillum sp CAG 239	RH	1411	123	8.71722
Azospirillum sp CAG 239	SC	1411	267	18.9227
Azospirillum sp CAG 239	SNI	1411	170	12.0482
Azospirillum sp CAG 239	SU_CC	1411	166	11.7647
Azospirillum sp CAG 239	SU_MF	1411	267	18.9227
Azospirillum sp CAG 239	SU_nonGO	1411	377	26.7186
Azospirillum sp CAG 260	NH	1703	80	4.69759
Azospirillum sp CAG 260	RH	1703	189	11.0981
Azospirillum sp CAG 260	SC	1703	284	16.6765
Azospirillum sp CAG 260	SNI	1703	210	12.3312
Azospirillum sp CAG 260	SU_CC	1703	187	10.9806
Azospirillum sp CAG 260	SU_MF	1703	294	17.2637
Azospirillum sp CAG 260	SU_nonGO	1703	459	26.9524
Bacteroidales bacterium 52 46	SC	1319	288	21.8347
Bacteroidales bacterium 52 46	SNI	1319	236	17.8923
Bacteroidales bacterium 52 46	SU_CC	1319	111	8.41547
Bacteroidales bacterium 52 46	SU_MF	1319	319	24.185
Bacteroidales bacterium 52 46	SU_nonGO	1319	365	27.6725
Bacteroides caccae	SC	1801	109	6.05219
Bacteroides caccae	SNI	1801	127	7.05164
Bacteroides caccae	SU_CC	1801	194	10.7718
Bacteroides caccae	SU_MF	1801	279	15.4914
Bacteroides caccae	SU_nonGO	1801	766	42.5319
Bacteroides caccae	UPI	1801	326	18.1011
Bacteroides caccae CAG 21	SC	1390	141	10.1439
Bacteroides caccae CAG 21	SNI	1390	147	10.5755
Bacteroides caccae CAG 21	SU_CC	1390	212	15.2518
Bacteroides caccae CAG 21	SU_MF	1390	275	19.7842
Bacteroides caccae CAG 21	SU_nonGO	1390	615	44.2446
Bacteroides cellulosilyticus	SC	3436	224	6.51921
Bacteroides cellulosilyticus	SNI	3436	297	8.64377
Bacteroides cellulosilyticus	SU_CC	3436	307	8.93481
Bacteroides cellulosilyticus	SU_MF	3436	666	19.383
Bacteroides cellulosilyticus	SU_nonGO	3436	1802	52.4447
Bacteroides cellulosilyticus	UPI	3436	140	4.07451
Bacteroides cellulosilyticus CAG 158	SC	873	63	7.21649
Bacteroides cellulosilyticus CAG 158	SNI	873	100	11.4548
Bacteroides cellulosilyticus CAG 158	SU_CC	873	121	13.8603
Bacteroides cellulosilyticus CAG 158	SU_MF	873	215	24.6277
Bacteroides cellulosilyticus CAG 158	SU_nonGO	873	374	42.8408
Bacteroides clarus	SC	757	98	12.9458
Bacteroides clarus	SNI	757	76	10.0396
Bacteroides clarus	SU_CC	757	75	9.90753
Bacteroides clarus	SU_MF	757	170	22.4571
Bacteroides clarus	SU_nonGO	757	307	40.5548
Bacteroides clarus	UPI	757	31	4.09511
Bacteroides clarus CAG 160	SC	520	61	11.7308
Bacteroides clarus CAG 160	SNI	520	76	14.6154
Bacteroides clarus CAG 160	SU_CC	520	72	13.8462
Bacteroides clarus CAG 160	SU_MF	520	147	28.2692
Bacteroides clarus CAG 160	SU_nonGO	520	164	31.5385
Bacteroides coprocola	SC	755	82	10.8609
Bacteroides coprocola	SNI	755	78	10.3311
Bacteroides coprocola	SU_CC	755	98	12.9801
Bacteroides coprocola	SU_MF	755	148	19.6026
Bacteroides coprocola	SU_nonGO	755	315	41.7219
Bacteroides coprocola	UPI	755	34	4.50331
Bacteroides coprocola CAG 162	SC	1185	198	16.7089
Bacteroides coprocola CAG 162	SNI	1185	177	14.9367
Bacteroides coprocola CAG 162	SU_CC	1185	130	10.9705
Bacteroides coprocola CAG 162	SU_MF	1185	321	27.0886
Bacteroides coprocola CAG 162	SU_nonGO	1185	359	30.2954
Bacteroides dorei	SC	3315	320	9.65309
Bacteroides dorei	SNI	3315	328	9.89442
Bacteroides dorei	SU_CC	3315	429	12.9412
Bacteroides dorei	SU_MF	3315	753	22.7149
Bacteroides dorei	SU_nonGO	3315	1425	42.9864
Bacteroides dorei	UPI	3315	60	1.80995
Bacteroides eggerthii	SC	1057	81	7.6632
Bacteroides eggerthii	SNI	1057	86	8.13623
Bacteroides eggerthii	SU_CC	1057	90	8.51466
Bacteroides eggerthii	SU_MF	1057	210	19.8675
Bacteroides eggerthii	SU_nonGO	1057	430	40.6812
Bacteroides eggerthii	UPI	1057	160	15.1372
Bacteroides eggerthii CAG 109	SC	755	71	9.40397
Bacteroides eggerthii CAG 109	SNI	755	103	13.6424
Bacteroides eggerthii CAG 109	SU_CC	755	87	11.5232
Bacteroides eggerthii CAG 109	SU_MF	755	199	26.3576
Bacteroides eggerthii CAG 109	SU_nonGO	755	295	39.0728
Bacteroides faecis CAG 32	SC	895	64	7.15084
Bacteroides faecis CAG 32	SNI	895	86	9.60894
Bacteroides faecis CAG 32	SU_CC	895	135	15.0838
Bacteroides faecis CAG 32	SU_MF	895	199	22.2346
Bacteroides faecis CAG 32	SU_nonGO	895	411	45.9218
Bacteroides finegoldii	SC	1699	133	7.82813
Bacteroides finegoldii	SNI	1699	166	9.77045
Bacteroides finegoldii	SU_CC	1699	208	12.2425
Bacteroides finegoldii	SU_MF	1699	382	22.4838
Bacteroides finegoldii	SU_nonGO	1699	808	47.5574
Bacteroides finegoldii	UPI	1699	2	0.117716
Bacteroides fluxus	NH	1961	51	2.60071
Bacteroides fluxus	RH	1961	233	11.8817
Bacteroides fluxus	SC	1961	227	11.5757
Bacteroides fluxus	SNI	1961	214	10.9128
Bacteroides fluxus	SU_CC	1961	216	11.0148
Bacteroides fluxus	SU_MF	1961	431	21.9786
Bacteroides fluxus	SU_nonGO	1961	583	29.7297
Bacteroides fluxus	UPI	1961	6	0.305966
Bacteroides fragilis	NH	9750	283	2.90256
Bacteroides fragilis	RH	9750	858	8.8
Bacteroides fragilis	SC	9750	742	7.61026
Bacteroides fragilis	SNI	9750	649	6.65641
Bacteroides fragilis	SU_CC	9750	884	9.06667
Bacteroides fragilis	SU_MF	9750	1752	17.9692
Bacteroides fragilis	SU_nonGO	9750	4250	43.5897
Bacteroides fragilis	UPI	9750	332	3.40513
Bacteroides intestinalis	SC	1859	87	4.67994
Bacteroides intestinalis	SNI	1859	124	6.67025
Bacteroides intestinalis	SU_CC	1859	130	6.99301
Bacteroides intestinalis	SU_MF	1859	223	11.9957
Bacteroides intestinalis	SU_nonGO	1859	1106	59.4944
Bacteroides intestinalis	UPI	1859	189	10.1668
Bacteroides intestinalis CAG 564	SC	1177	128	10.8751
Bacteroides intestinalis CAG 564	SNI	1177	161	13.6788
Bacteroides intestinalis CAG 564	SU_CC	1177	180	15.2931
Bacteroides intestinalis CAG 564	SU_MF	1177	306	25.9983
Bacteroides intestinalis CAG 564	SU_nonGO	1177	402	34.1546
Bacteroides massiliensis	NH	2771	203	7.32588
Bacteroides massiliensis	RH	2771	439	15.8427
Bacteroides massiliensis	SC	2771	263	9.49116
Bacteroides massiliensis	SNI	2771	237	8.55287
Bacteroides massiliensis	SU_CC	2771	280	10.1047
Bacteroides massiliensis	SU_MF	2771	497	17.9358
Bacteroides massiliensis	SU_nonGO	2771	845	30.4944
Bacteroides massiliensis	UPI	2771	7	0.252616
Bacteroides nordii	NH	2440	16	0.655738
Bacteroides nordii	RH	2440	107	4.38525
Bacteroides nordii	SC	2440	295	12.0902
Bacteroides nordii	SNI	2440	268	10.9836
Bacteroides nordii	SU_CC	2440	306	12.541
Bacteroides nordii	SU_MF	2440	521	21.3525
Bacteroides nordii	SU_nonGO	2440	834	34.1803
Bacteroides nordii	UPI	2440	93	3.81148
Bacteroides oleiciplenus	SC	1494	142	9.50469
Bacteroides oleiciplenus	SNI	1494	144	9.63855
Bacteroides oleiciplenus	SU_CC	1494	198	13.253
Bacteroides oleiciplenus	SU_MF	1494	326	21.8206
Bacteroides oleiciplenus	SU_nonGO	1494	683	45.7162
Bacteroides oleiciplenus	UPI	1494	1	0.0669344
Bacteroides ovatus	SC	4228	235	5.55818
Bacteroides ovatus	SNI	4228	255	6.03122
Bacteroides ovatus	SU_CC	4228	393	9.29518
Bacteroides ovatus	SU_MF	4228	610	14.4276
Bacteroides ovatus	SU_nonGO	4228	2507	59.2952
Bacteroides ovatus	UPI	4228	228	5.39262
Bacteroides ovatus CAG 22	SC	584	82	14.0411
Bacteroides ovatus CAG 22	SNI	584	64	10.9589
Bacteroides ovatus CAG 22	SU_CC	584	63	10.7877
Bacteroides ovatus CAG 22	SU_MF	584	162	27.7397
Bacteroides ovatus CAG 22	SU_nonGO	584	213	36.4726
Bacteroides plebeius	SC	1665	151	9.06907
Bacteroides plebeius	SNI	1665	156	9.36937
Bacteroides plebeius	SU_CC	1665	128	7.68769
Bacteroides plebeius	SU_MF	1665	283	16.997
Bacteroides plebeius	SU_nonGO	1665	733	44.024
Bacteroides plebeius	UPI	1665	214	12.8529
Bacteroides plebeius CAG 211	SC	802	110	13.7157
Bacteroides plebeius CAG 211	SNI	802	107	13.3416
Bacteroides plebeius CAG 211	SU_CC	802	112	13.9651
Bacteroides plebeius CAG 211	SU_MF	802	190	23.6908
Bacteroides plebeius CAG 211	SU_nonGO	802	283	35.2868
Bacteroides salyersiae	SC	1464	132	9.01639
Bacteroides salyersiae	SNI	1464	176	12.0219
Bacteroides salyersiae	SU_CC	1464	173	11.8169
Bacteroides salyersiae	SU_MF	1464	350	23.9071
Bacteroides salyersiae	SU_nonGO	1464	546	37.2951
Bacteroides salyersiae	UPI	1464	87	5.94262
Bacteroides sp 2 2 4	SC	779	61	7.83055
Bacteroides sp 2 2 4	SNI	779	61	7.83055
Bacteroides sp 2 2 4	SU_CC	779	87	11.1682
Bacteroides sp 2 2 4	SU_MF	779	152	19.5122
Bacteroides sp 2 2 4	SU_nonGO	779	417	53.5302
Bacteroides sp 2 2 4	UPI	779	1	0.12837
Bacteroides sp 4 1 36	SC	638	21	3.29154
Bacteroides sp 4 1 36	SNI	638	34	5.32915
Bacteroides sp 4 1 36	SU_CC	638	26	4.07524
Bacteroides sp 4 1 36	SU_MF	638	88	13.7931
Bacteroides sp 4 1 36	SU_nonGO	638	467	73.1975
Bacteroides sp 4 1 36	UPI	638	2	0.31348
Bacteroides sp 43 108	SC	1577	342	21.6867
Bacteroides sp 43 108	SNI	1577	298	18.8966
Bacteroides sp 43 108	SU_CC	1577	145	9.19467
Bacteroides sp 43 108	SU_MF	1577	400	25.3646
Bacteroides sp 43 108	SU_nonGO	1577	392	24.8573
Bacteroides sp CAG 144	NH	1734	44	2.53749
Bacteroides sp CAG 144	RH	1734	150	8.65052
Bacteroides sp CAG 144	SC	1734	342	19.7232
Bacteroides sp CAG 144	SNI	1734	260	14.9942
Bacteroides sp CAG 144	SU_CC	1734	151	8.70819
Bacteroides sp CAG 144	SU_MF	1734	366	21.1073
Bacteroides sp CAG 144	SU_nonGO	1734	421	24.2791
Bacteroides sp CAG 189	SC	940	116	12.3404
Bacteroides sp CAG 189	SNI	940	102	10.8511
Bacteroides sp CAG 189	SU_CC	940	119	12.6596
Bacteroides sp CAG 189	SU_MF	940	198	21.0638
Bacteroides sp CAG 189	SU_nonGO	940	405	43.0851
Bacteroides sp CAG 633	SC	770	145	18.8312
Bacteroides sp CAG 633	SNI	770	114	14.8052
Bacteroides sp CAG 633	SU_CC	770	84	10.9091
Bacteroides sp CAG 633	SU_MF	770	198	25.7143
Bacteroides sp CAG 633	SU_nonGO	770	229	29.7403
Bacteroides sp CAG 714	SC	1067	222	20.806
Bacteroides sp CAG 714	SNI	1067	187	17.5258
Bacteroides sp CAG 714	SU_CC	1067	110	10.3093
Bacteroides sp CAG 714	SU_MF	1067	283	26.523
Bacteroides sp CAG 714	SU_nonGO	1067	265	24.836
Bacteroides sp CAG 754	SC	1103	121	10.9701
Bacteroides sp CAG 754	SNI	1103	99	8.97552
Bacteroides sp CAG 754	SU_CC	1103	168	15.2312
Bacteroides sp CAG 754	SU_MF	1103	268	24.2974
Bacteroides sp CAG 754	SU_nonGO	1103	447	40.5258
Bacteroides sp CAG 875	SC	546	130	23.8095
Bacteroides sp CAG 875	SNI	546	102	18.6813
Bacteroides sp CAG 875	SU_CC	546	57	10.4396
Bacteroides sp CAG 875	SU_MF	546	152	27.8388
Bacteroides sp CAG 875	SU_nonGO	546	105	19.2308
Bacteroides sp D2	SC	591	44	7.44501
Bacteroides sp D2	SNI	591	50	8.46024
Bacteroides sp D2	SU_CC	591	90	15.2284
Bacteroides sp D2	SU_MF	591	108	18.2741
Bacteroides sp D2	SU_nonGO	591	297	50.2538
Bacteroides sp D2	UPI	591	2	0.338409
Bacteroides sp D20	SU_nonGO	810	800	98.7654
Bacteroides sp D20	UPI	810	10	1.23457
Bacteroides stercoris	SC	2781	182	6.54441
Bacteroides stercoris	SNI	2781	196	7.04782
Bacteroides stercoris	SU_CC	2781	235	8.4502
Bacteroides stercoris	SU_MF	2781	404	14.5271
Bacteroides stercoris	SU_nonGO	2781	1176	42.2869
Bacteroides stercoris	UPI	2781	588	21.1435
Bacteroides thetaiotaomicron	NH	6791	188	2.76837
Bacteroides thetaiotaomicron	RH	6791	477	7.024
Bacteroides thetaiotaomicron	SC	6791	575	8.46709
Bacteroides thetaiotaomicron	SNI	6791	507	7.46576
Bacteroides thetaiotaomicron	SU_CC	6791	652	9.60094
Bacteroides thetaiotaomicron	SU_MF	6791	1204	17.7293
Bacteroides thetaiotaomicron	SU_nonGO	6791	2980	43.8816
Bacteroides thetaiotaomicron	UPI	6791	208	3.06288
Bacteroides uniformis	SC	6224	417	6.69987
Bacteroides uniformis	SNI	6224	469	7.53535
Bacteroides uniformis	SU_CC	6224	536	8.61183
Bacteroides uniformis	SU_MF	6224	1148	18.4447
Bacteroides uniformis	SU_nonGO	6224	3396	54.563
Bacteroides uniformis	UPI	6224	258	4.14524
Bacteroides vulgatus	SC	5603	367	6.55006
Bacteroides vulgatus	SNI	5603	289	5.15795
Bacteroides vulgatus	SU_CC	5603	379	6.76423
Bacteroides vulgatus	SU_MF	5603	749	13.3678
Bacteroides vulgatus	SU_nonGO	5603	3363	60.0214
Bacteroides vulgatus	UPI	5603	456	8.1385
Bacteroides xylanisolvens	SC	2574	189	7.34266
Bacteroides xylanisolvens	SNI	2574	232	9.01321
Bacteroides xylanisolvens	SU_CC	2574	307	11.927
Bacteroides xylanisolvens	SU_MF	2574	596	23.1546
Bacteroides xylanisolvens	SU_nonGO	2574	1151	44.7164
Bacteroides xylanisolvens	UPI	2574	99	3.84615
Barnesiella intestinihominis	NH	2615	164	6.27151
Barnesiella intestinihominis	RH	2615	361	13.805
Barnesiella intestinihominis	SC	2615	369	14.1109
Barnesiella intestinihominis	SNI	2615	303	11.587
Barnesiella intestinihominis	SU_CC	2615	225	8.60421
Barnesiella intestinihominis	SU_MF	2615	465	17.782
Barnesiella intestinihominis	SU_nonGO	2615	725	27.7247
Barnesiella intestinihominis	UPI	2615	3	0.114723
Bifidobacterium adolescentis	NH	1702	77	4.52409
Bifidobacterium adolescentis	RH	1702	176	10.3408
Bifidobacterium adolescentis	SC	1702	229	13.4548
Bifidobacterium adolescentis	SNI	1702	275	16.1575
Bifidobacterium adolescentis	SU_CC	1702	200	11.7509
Bifidobacterium adolescentis	SU_MF	1702	354	20.7991
Bifidobacterium adolescentis	SU_nonGO	1702	368	21.6216
Bifidobacterium adolescentis	UPI	1702	23	1.35135
Bifidobacterium bifidum	SC	1198	237	19.783
Bifidobacterium bifidum	SNI	1198	201	16.778
Bifidobacterium bifidum	SU_CC	1198	160	13.3556
Bifidobacterium bifidum	SU_MF	1198	313	26.1269
Bifidobacterium bifidum	SU_nonGO	1198	282	23.5392
Bifidobacterium bifidum	UPI	1198	5	0.417362
Bifidobacterium breve	NH	690	8	1.15942
Bifidobacterium breve	RH	690	38	5.50725
Bifidobacterium breve	SC	690	79	11.4493
Bifidobacterium breve	SNI	690	103	14.9275
Bifidobacterium breve	SU_CC	690	79	11.4493
Bifidobacterium breve	SU_MF	690	136	19.7101
Bifidobacterium breve	SU_nonGO	690	238	34.4928
Bifidobacterium breve	UPI	690	9	1.30435
Bifidobacterium dentium	SC	503	89	17.6938
Bifidobacterium dentium	SNI	503	116	23.0616
Bifidobacterium dentium	SU_CC	503	69	13.7177
Bifidobacterium dentium	SU_MF	503	149	29.6223
Bifidobacterium dentium	SU_nonGO	503	79	15.7058
Bifidobacterium dentium	UPI	503	1	0.198807
Bifidobacterium longum	NH	1013	5	0.493583
Bifidobacterium longum	RH	1013	15	1.48075
Bifidobacterium longum	SC	1013	170	16.7818
Bifidobacterium longum	SNI	1013	150	14.8075
Bifidobacterium longum	SU_CC	1013	82	8.09477
Bifidobacterium longum	SU_MF	1013	202	19.9408
Bifidobacterium longum	SU_nonGO	1013	337	33.2675
Bifidobacterium longum	UPI	1013	52	5.13327
Bifidobacterium longum subsp longum	SC	675	86	12.7407
Bifidobacterium longum subsp longum	SNI	675	108	16
Bifidobacterium longum subsp longum	SU_CC	675	84	12.4444
Bifidobacterium longum subsp longum	SU_MF	675	168	24.8889
Bifidobacterium longum subsp longum	SU_nonGO	675	229	33.9259
Bifidobacterium pseudocatenulatum	SC	653	54	8.26953
Bifidobacterium pseudocatenulatum	SNI	653	95	14.5482
Bifidobacterium pseudocatenulatum	SU_CC	653	41	6.27871
Bifidobacterium pseudocatenulatum	SU_MF	653	129	19.755
Bifidobacterium pseudocatenulatum	SU_nonGO	653	310	47.4732
Bifidobacterium pseudocatenulatum	UPI	653	24	3.67534
Bilophila wadsworthia	SC	3277	534	16.2954
Bilophila wadsworthia	SNI	3277	517	15.7766
Bilophila wadsworthia	SU_CC	3277	317	9.67348
Bilophila wadsworthia	SU_MF	3277	790	24.1074
Bilophila wadsworthia	SU_nonGO	3277	791	24.1379
Bilophila wadsworthia	UPI	3277	328	10.0092
Blautia obeum	SC	4679	604	12.9087
Blautia obeum	SNI	4679	531	11.3486
Blautia obeum	SU_CC	4679	334	7.13828
Blautia obeum	SU_MF	4679	1151	24.5993
Blautia obeum	SU_nonGO	4679	1985	42.4236
Blautia obeum	UPI	4679	74	1.58153
Blautia sp CAG 257	NH	1310	9	0.687023
Blautia sp CAG 257	RH	1310	159	12.1374
Blautia sp CAG 257	SC	1310	263	20.0763
Blautia sp CAG 257	SNI	1310	200	15.2672
Blautia sp CAG 257	SU_CC	1310	100	7.63359
Blautia sp CAG 257	SU_MF	1310	352	26.8702
Blautia sp CAG 257	SU_nonGO	1310	227	17.3282
Blautia sp CAG 37	SC	635	102	16.063
Blautia sp CAG 37	SNI	635	127	20
Blautia sp CAG 37	SU_CC	635	66	10.3937
Blautia sp CAG 37	SU_MF	635	197	31.0236
Blautia sp CAG 37	SU_nonGO	635	143	22.5197
Blautia sp CAG 52	SC	1227	240	19.5599
Blautia sp CAG 52	SNI	1227	225	18.3374
Blautia sp CAG 52	SU_CC	1227	147	11.9804
Blautia sp CAG 52	SU_MF	1227	340	27.7099
Blautia sp CAG 52	SU_nonGO	1227	275	22.4124
Blautia sp KLE 1732	SC	587	112	19.0801
Blautia sp KLE 1732	SNI	587	80	13.6286
Blautia sp KLE 1732	SU_CC	587	73	12.4361
Blautia sp KLE 1732	SU_MF	587	126	21.4651
Blautia sp KLE 1732	SU_nonGO	587	195	33.2198
Blautia sp KLE 1732	UPI	587	1	0.170358
Blautia wexlerae	SC	592	71	11.9932
Blautia wexlerae	SNI	592	95	16.0473
Blautia wexlerae	SU_CC	592	52	8.78378
Blautia wexlerae	SU_MF	592	192	32.4324
Blautia wexlerae	SU_nonGO	592	146	24.6622
Blautia wexlerae	UPI	592	36	6.08108
Brachyspira sp CAG 484	NH	508	56	11.0236
Brachyspira sp CAG 484	RH	508	70	13.7795
Brachyspira sp CAG 484	SC	508	83	16.3386
Brachyspira sp CAG 484	SNI	508	62	12.2047
Brachyspira sp CAG 484	SU_CC	508	42	8.26772
Brachyspira sp CAG 484	SU_MF	508	72	14.1732
Brachyspira sp CAG 484	SU_nonGO	508	123	24.2126
Burkholderiales bacterium 1 1 47	SC	751	140	18.6418
Burkholderiales bacterium 1 1 47	SNI	751	108	14.3808
Burkholderiales bacterium 1 1 47	SU_CC	751	68	9.05459
Burkholderiales bacterium 1 1 47	SU_MF	751	202	26.8975
Burkholderiales bacterium 1 1 47	SU_nonGO	751	221	29.4274
Burkholderiales bacterium 1 1 47	UPI	751	12	1.59787
butyrate-producing bacterium SM4 1	SC	605	114	18.843
butyrate-producing bacterium SM4 1	SNI	605	86	14.2149
butyrate-producing bacterium SM4 1	SU_CC	605	63	10.4132
butyrate-producing bacterium SM4 1	SU_MF	605	173	28.595
butyrate-producing bacterium SM4 1	SU_nonGO	605	169	27.9339
butyrate-producing bacterium SS3 4	SC	1893	352	18.5948
butyrate-producing bacterium SS3 4	SNI	1893	292	15.4253
butyrate-producing bacterium SS3 4	SU_CC	1893	208	10.9878
butyrate-producing bacterium SS3 4	SU_MF	1893	588	31.0618
butyrate-producing bacterium SS3 4	SU_nonGO	1893	453	23.9303
Butyricicoccus pullicaecorum	NH	613	1	0.163132
Butyricicoccus pullicaecorum	RH	613	16	2.61011
Butyricicoccus pullicaecorum	SC	613	120	19.5759
Butyricicoccus pullicaecorum	SNI	613	109	17.7814
Butyricicoccus pullicaecorum	SU_CC	613	53	8.646
Butyricicoccus pullicaecorum	SU_MF	613	158	25.7749
Butyricicoccus pullicaecorum	SU_nonGO	613	156	25.4486
Butyricimonas synergistica	SC	911	204	22.393
Butyricimonas synergistica	SNI	911	105	11.5258
Butyricimonas synergistica	SU_CC	911	103	11.3063
Butyricimonas synergistica	SU_MF	911	232	25.4665
Butyricimonas synergistica	SU_nonGO	911	267	29.3085
Butyrivibrio crossotus	NH	548	19	3.46715
Butyrivibrio crossotus	RH	548	119	21.7153
Butyrivibrio crossotus	SC	548	111	20.2555
Butyrivibrio crossotus	SNI	548	84	15.3285
Butyrivibrio crossotus	SU_CC	548	42	7.66423
Butyrivibrio crossotus	SU_MF	548	81	14.781
Butyrivibrio crossotus	SU_nonGO	548	92	16.7883
Candidatus Methanomassiliicoccus intestinalis	SC	1124	217	19.306
Candidatus Methanomassiliicoccus intestinalis	SNI	1124	219	19.484
Candidatus Methanomassiliicoccus intestinalis	SU_CC	1124	75	6.6726
Candidatus Methanomassiliicoccus intestinalis	SU_MF	1124	308	27.4021
Candidatus Methanomassiliicoccus intestinalis	SU_nonGO	1124	302	26.8683
Candidatus Methanomassiliicoccus intestinalis	UPI	1124	3	0.266904
Candidatus Stoquefichus sp KLE1796	NH	544	6	1.10294
Candidatus Stoquefichus sp KLE1796	RH	544	26	4.77941
Candidatus Stoquefichus sp KLE1796	SC	544	137	25.1838
Candidatus Stoquefichus sp KLE1796	SNI	544	123	22.6103
Candidatus Stoquefichus sp KLE1796	SU_CC	544	35	6.43382
Candidatus Stoquefichus sp KLE1796	SU_MF	544	127	23.3456
Candidatus Stoquefichus sp KLE1796	SU_nonGO	544	90	16.5441
Catenibacterium mitsuokai	NH	1622	10	0.616523
Catenibacterium mitsuokai	RH	1622	106	6.53514
Catenibacterium mitsuokai	SC	1622	376	23.1813
Catenibacterium mitsuokai	SNI	1622	289	17.8175
Catenibacterium mitsuokai	SU_CC	1622	112	6.90506
Catenibacterium mitsuokai	SU_MF	1622	446	27.4969
Catenibacterium mitsuokai	SU_nonGO	1622	283	17.4476
Clostridia bacterium	NH	2195	34	1.54897
Clostridia bacterium	RH	2195	363	16.5376
Clostridia bacterium	SC	2195	362	16.492
Clostridia bacterium	SNI	2195	324	14.7608
Clostridia bacterium	SU_CC	2195	203	9.24829
Clostridia bacterium	SU_MF	2195	559	25.467
Clostridia bacterium	SU_nonGO	2195	350	15.9453
Clostridiales bacterium	NH	5030	38	0.755467
Clostridiales bacterium	RH	5030	641	12.7435
Clostridiales bacterium	SC	5030	262	5.20875
Clostridiales bacterium	SNI	5030	342	6.7992
Clostridiales bacterium	SU_CC	5030	106	2.10736
Clostridiales bacterium	SU_MF	5030	357	7.09742
Clostridiales bacterium	SU_nonGO	5030	3284	65.2883
Clostridiales bacterium 1 7 47FAA	SC	1933	355	18.3652
Clostridiales bacterium 1 7 47FAA	SNI	1933	324	16.7615
Clostridiales bacterium 1 7 47FAA	SU_CC	1933	179	9.26022
Clostridiales bacterium 1 7 47FAA	SU_MF	1933	659	34.0921
Clostridiales bacterium 1 7 47FAA	SU_nonGO	1933	416	21.521
Clostridiales bacterium 41 12 two minus	SC	639	136	21.2833
Clostridiales bacterium 41 12 two minus	SNI	639	105	16.4319
Clostridiales bacterium 41 12 two minus	SU_CC	639	67	10.4851
Clostridiales bacterium 41 12 two minus	SU_MF	639	160	25.0391
Clostridiales bacterium 41 12 two minus	SU_nonGO	639	171	26.7606
Clostridiales bacterium 41 21 two genomes	NH	551	10	1.81488
Clostridiales bacterium 41 21 two genomes	RH	551	67	12.1597
Clostridiales bacterium 41 21 two genomes	SC	551	92	16.6969
Clostridiales bacterium 41 21 two genomes	SNI	551	78	14.1561
Clostridiales bacterium 41 21 two genomes	SU_CC	551	72	13.0672
Clostridiales bacterium 41 21 two genomes	SU_MF	551	115	20.8711
Clostridiales bacterium 41 21 two genomes	SU_nonGO	551	117	21.2341
Clostridiales bacterium 42 27	NH	892	47	5.26906
Clostridiales bacterium 42 27	RH	892	37	4.14798
Clostridiales bacterium 42 27	SC	892	102	11.435
Clostridiales bacterium 42 27	SNI	892	71	7.95964
Clostridiales bacterium 42 27	SU_CC	892	104	11.6592
Clostridiales bacterium 42 27	SU_MF	892	206	23.0942
Clostridiales bacterium 42 27	SU_nonGO	892	325	36.435
Clostridiales bacterium 52 15	SC	776	118	15.2062
Clostridiales bacterium 52 15	SNI	776	97	12.5
Clostridiales bacterium 52 15	SU_CC	776	88	11.3402
Clostridiales bacterium 52 15	SU_MF	776	167	21.5206
Clostridiales bacterium 52 15	SU_nonGO	776	306	39.433
Clostridiales bacterium KLE1615	SC	643	114	17.7294
Clostridiales bacterium KLE1615	SNI	643	149	23.1726
Clostridiales bacterium KLE1615	SU_CC	643	71	11.042
Clostridiales bacterium KLE1615	SU_MF	643	155	24.1058
Clostridiales bacterium KLE1615	SU_nonGO	643	154	23.9502
Clostridium asparagiforme	SC	1461	233	15.948
Clostridium asparagiforme	SNI	1461	245	16.7693
Clostridium asparagiforme	SU_CC	1461	133	9.10335
Clostridium asparagiforme	SU_MF	1461	451	30.8693
Clostridium asparagiforme	SU_nonGO	1461	397	27.1732
Clostridium asparagiforme	UPI	1461	2	0.136893
Clostridium bolteae	SC	2478	330	13.3172
Clostridium bolteae	SNI	2478	328	13.2365
Clostridium bolteae	SU_CC	2478	276	11.138
Clostridium bolteae	SU_MF	2478	633	25.5448
Clostridium bolteae	SU_nonGO	2478	809	32.6473
Clostridium bolteae	UPI	2478	102	4.11622
Clostridium bolteae CAG 59	SC	1712	240	14.0187
Clostridium bolteae CAG 59	SNI	1712	293	17.1145
Clostridium bolteae CAG 59	SU_CC	1712	178	10.3972
Clostridium bolteae CAG 59	SU_MF	1712	518	30.257
Clostridium bolteae CAG 59	SU_nonGO	1712	483	28.2126
Clostridium citroniae	SC	819	95	11.5995
Clostridium citroniae	SNI	819	97	11.8437
Clostridium citroniae	SU_CC	819	120	14.652
Clostridium citroniae	SU_MF	819	213	26.0073
Clostridium citroniae	SU_nonGO	819	291	35.5311
Clostridium citroniae	UPI	819	3	0.3663
Clostridium clostridioforme	SC	3525	432	12.2553
Clostridium clostridioforme	SNI	3525	415	11.773
Clostridium clostridioforme	SU_CC	3525	289	8.19858
Clostridium clostridioforme	SU_MF	3525	978	27.7447
Clostridium clostridioforme	SU_nonGO	3525	1037	29.4184
Clostridium clostridioforme	UPI	3525	374	10.6099
Clostridium clostridioforme CAG 511	SC	547	78	14.2596
Clostridium clostridioforme CAG 511	SNI	547	57	10.4205
Clostridium clostridioforme CAG 511	SU_CC	547	87	15.9049
Clostridium clostridioforme CAG 511	SU_MF	547	145	26.5082
Clostridium clostridioforme CAG 511	SU_nonGO	547	180	32.9068
Clostridium hathewayi CAG 224	SC	659	114	17.2989
Clostridium hathewayi CAG 224	SNI	659	116	17.6024
Clostridium hathewayi CAG 224	SU_CC	659	66	10.0152
Clostridium hathewayi CAG 224	SU_MF	659	230	34.9014
Clostridium hathewayi CAG 224	SU_nonGO	659	133	20.1821
Clostridium innocuum	SC	544	70	12.8676
Clostridium innocuum	SNI	544	59	10.8456
Clostridium innocuum	SU_CC	544	27	4.96324
Clostridium innocuum	SU_MF	544	184	33.8235
Clostridium innocuum	SU_nonGO	544	193	35.4779
Clostridium innocuum	UPI	544	11	2.02206
Clostridium leptum	NH	1435	11	0.766551
Clostridium leptum	RH	1435	40	2.78746
Clostridium leptum	SC	1435	263	18.3275
Clostridium leptum	SNI	1435	200	13.9373
Clostridium leptum	SU_CC	1435	148	10.3136
Clostridium leptum	SU_MF	1435	349	24.3206
Clostridium leptum	SU_nonGO	1435	340	23.6934
Clostridium leptum	UPI	1435	84	5.85366
Clostridium leptum CAG 27	SC	1009	192	19.0287
Clostridium leptum CAG 27	SNI	1009	207	20.5154
Clostridium leptum CAG 27	SU_CC	1009	86	8.52329
Clostridium leptum CAG 27	SU_MF	1009	304	30.1288
Clostridium leptum CAG 27	SU_nonGO	1009	220	21.8038
Clostridium neonatale	NH	2053	34	1.65611
Clostridium neonatale	RH	2053	205	9.98539
Clostridium neonatale	SC	2053	427	20.7988
Clostridium neonatale	SNI	2053	300	14.6128
Clostridium neonatale	SU_CC	2053	156	7.59864
Clostridium neonatale	SU_MF	2053	546	26.5952
Clostridium neonatale	SU_nonGO	2053	372	18.1198
Clostridium neonatale	UPI	2053	13	0.63322
Clostridium nexile CAG 348	SC	1111	247	22.2322
Clostridium nexile CAG 348	SNI	1111	175	15.7516
Clostridium nexile CAG 348	SU_CC	1111	145	13.0513
Clostridium nexile CAG 348	SU_MF	1111	323	29.0729
Clostridium nexile CAG 348	SU_nonGO	1111	221	19.892
Clostridium saccharolyticum	SC	1157	224	19.3604
Clostridium saccharolyticum	SNI	1157	178	15.3846
Clostridium saccharolyticum	SU_CC	1157	119	10.2852
Clostridium saccharolyticum	SU_MF	1157	373	32.2385
Clostridium saccharolyticum	SU_nonGO	1157	263	22.7312
Clostridium sp CAG 122	SC	543	148	27.256
Clostridium sp CAG 122	SNI	543	87	16.0221
Clostridium sp CAG 122	SU_CC	543	53	9.76059
Clostridium sp CAG 122	SU_MF	543	134	24.6777
Clostridium sp CAG 122	SU_nonGO	543	121	22.2836
Clostridium sp CAG 127	NH	2091	35	1.67384
Clostridium sp CAG 127	RH	2091	150	7.1736
Clostridium sp CAG 127	SC	2091	434	20.7556
Clostridium sp CAG 127	SNI	2091	290	13.869
Clostridium sp CAG 127	SU_CC	2091	268	12.8168
Clostridium sp CAG 127	SU_MF	2091	512	24.4859
Clostridium sp CAG 127	SU_nonGO	2091	402	19.2253
Clostridium sp CAG 138	NH	1502	40	2.66312
Clostridium sp CAG 138	RH	1502	129	8.58855
Clostridium sp CAG 138	SC	1502	327	21.771
Clostridium sp CAG 138	SNI	1502	218	14.514
Clostridium sp CAG 138	SU_CC	1502	149	9.92011
Clostridium sp CAG 138	SU_MF	1502	350	23.3023
Clostridium sp CAG 138	SU_nonGO	1502	289	19.241
Clostridium sp CAG 169	SC	1218	229	18.8013
Clostridium sp CAG 169	SNI	1218	200	16.4204
Clostridium sp CAG 169	SU_CC	1218	137	11.2479
Clostridium sp CAG 169	SU_MF	1218	335	27.5041
Clostridium sp CAG 169	SU_nonGO	1218	317	26.0263
Clostridium sp CAG 217	NH	1389	14	1.00792
Clostridium sp CAG 217	RH	1389	58	4.17567
Clostridium sp CAG 217	SC	1389	308	22.1742
Clostridium sp CAG 217	SNI	1389	252	18.1425
Clostridium sp CAG 217	SU_CC	1389	144	10.3672
Clostridium sp CAG 217	SU_MF	1389	325	23.3981
Clostridium sp CAG 217	SU_nonGO	1389	288	20.7343
Clostridium sp CAG 226	NH	1331	37	2.77986
Clostridium sp CAG 226	RH	1331	124	9.3163
Clostridium sp CAG 226	SC	1331	267	20.0601
Clostridium sp CAG 226	SNI	1331	224	16.8295
Clostridium sp CAG 226	SU_CC	1331	120	9.01578
Clostridium sp CAG 226	SU_MF	1331	322	24.1923
Clostridium sp CAG 226	SU_nonGO	1331	237	17.8062
Clostridium sp CAG 242	NH	1496	21	1.40374
Clostridium sp CAG 242	RH	1496	141	9.42513
Clostridium sp CAG 242	SC	1496	236	15.7754
Clostridium sp CAG 242	SNI	1496	186	12.4332
Clostridium sp CAG 242	SU_CC	1496	172	11.4973
Clostridium sp CAG 242	SU_MF	1496	420	28.0749
Clostridium sp CAG 242	SU_nonGO	1496	320	21.3904
Clostridium sp CAG 277	NH	1700	36	2.11765
Clostridium sp CAG 277	RH	1700	184	10.8235
Clostridium sp CAG 277	SC	1700	336	19.7647
Clostridium sp CAG 277	SNI	1700	255	15
Clostridium sp CAG 277	SU_CC	1700	190	11.1765
Clostridium sp CAG 277	SU_MF	1700	384	22.5882
Clostridium sp CAG 277	SU_nonGO	1700	315	18.5294
Clostridium sp CAG 288	NH	1183	23	1.94421
Clostridium sp CAG 288	RH	1183	114	9.63652
Clostridium sp CAG 288	SC	1183	210	17.7515
Clostridium sp CAG 288	SNI	1183	230	19.4421
Clostridium sp CAG 288	SU_CC	1183	129	10.9045
Clostridium sp CAG 288	SU_MF	1183	252	21.3018
Clostridium sp CAG 288	SU_nonGO	1183	225	19.0194
Clostridium sp CAG 299	NH	1114	20	1.79533
Clostridium sp CAG 299	RH	1114	193	17.325
Clostridium sp CAG 299	SC	1114	176	15.7989
Clostridium sp CAG 299	SNI	1114	131	11.7594
Clostridium sp CAG 299	SU_CC	1114	120	10.772
Clostridium sp CAG 299	SU_MF	1114	278	24.9551
Clostridium sp CAG 299	SU_nonGO	1114	196	17.5943
Clostridium sp CAG 349	SC	995	222	22.3116
Clostridium sp CAG 349	SNI	995	223	22.4121
Clostridium sp CAG 349	SU_CC	995	89	8.94472
Clostridium sp CAG 349	SU_MF	995	290	29.1457
Clostridium sp CAG 349	SU_nonGO	995	171	17.1859
Clostridium sp CAG 352	NH	950	7	0.736842
Clostridium sp CAG 352	RH	950	26	2.73684
Clostridium sp CAG 352	SC	950	258	27.1579
Clostridium sp CAG 352	SNI	950	162	17.0526
Clostridium sp CAG 352	SU_CC	950	95	10
Clostridium sp CAG 352	SU_MF	950	216	22.7368
Clostridium sp CAG 352	SU_nonGO	950	186	19.5789
Clostridium sp CAG 354	NH	766	15	1.95822
Clostridium sp CAG 354	RH	766	78	10.1828
Clostridium sp CAG 354	SC	766	153	19.9739
Clostridium sp CAG 354	SNI	766	138	18.0157
Clostridium sp CAG 354	SU_CC	766	96	12.5326
Clostridium sp CAG 354	SU_MF	766	151	19.7128
Clostridium sp CAG 354	SU_nonGO	766	135	17.624
Clostridium sp CAG 43	SC	1453	304	20.9222
Clostridium sp CAG 43	SNI	1453	250	17.2058
Clostridium sp CAG 43	SU_CC	1453	163	11.2182
Clostridium sp CAG 43	SU_MF	1453	429	29.5251
Clostridium sp CAG 43	SU_nonGO	1453	307	21.1287
Clostridium sp CAG 568	SC	981	189	19.2661
Clostridium sp CAG 568	SNI	981	205	20.897
Clostridium sp CAG 568	SU_CC	981	128	13.0479
Clostridium sp CAG 568	SU_MF	981	258	26.2997
Clostridium sp CAG 568	SU_nonGO	981	201	20.4893
Clostridium sp CAG 58	SC	735	114	15.5102
Clostridium sp CAG 58	SNI	735	120	16.3265
Clostridium sp CAG 58	SU_CC	735	104	14.1497
Clostridium sp CAG 58	SU_MF	735	186	25.3061
Clostridium sp CAG 58	SU_nonGO	735	211	28.7075
Clostridium sp CAG 62	SC	1848	418	22.619
Clostridium sp CAG 62	SNI	1848	282	15.2597
Clostridium sp CAG 62	SU_CC	1848	240	12.987
Clostridium sp CAG 62	SU_MF	1848	470	25.4329
Clostridium sp CAG 62	SU_nonGO	1848	438	23.7013
Clostridium sp CAG 678	NH	1595	34	2.13166
Clostridium sp CAG 678	RH	1595	250	15.674
Clostridium sp CAG 678	SC	1595	286	17.931
Clostridium sp CAG 678	SNI	1595	237	14.8589
Clostridium sp CAG 678	SU_CC	1595	146	9.15361
Clostridium sp CAG 678	SU_MF	1595	391	24.5141
Clostridium sp CAG 678	SU_nonGO	1595	251	15.7367
Clostridium sp CAG 7	SC	2227	420	18.8595
Clostridium sp CAG 7	SNI	2227	378	16.9735
Clostridium sp CAG 7	SU_CC	2227	251	11.2708
Clostridium sp CAG 7	SU_MF	2227	680	30.5344
Clostridium sp CAG 7	SU_nonGO	2227	498	22.3619
Clostridium sp CAG 75	SC	1523	351	23.0466
Clostridium sp CAG 75	SNI	1523	246	16.1523
Clostridium sp CAG 75	SU_CC	1523	205	13.4603
Clostridium sp CAG 75	SU_MF	1523	346	22.7183
Clostridium sp CAG 75	SU_nonGO	1523	375	24.6225
Clostridium sp CAG 91	SC	1125	173	15.3778
Clostridium sp CAG 91	SNI	1125	176	15.6444
Clostridium sp CAG 91	SU_CC	1125	194	17.2444
Clostridium sp CAG 91	SU_MF	1125	292	25.9556
Clostridium sp CAG 91	SU_nonGO	1125	290	25.7778
Clostridium sp FS41	SC	1954	333	17.042
Clostridium sp FS41	SNI	1954	361	18.4749
Clostridium sp FS41	SU_CC	1954	167	8.54657
Clostridium sp FS41	SU_MF	1954	809	41.4023
Clostridium sp FS41	SU_nonGO	1954	283	14.4831
Clostridium sp FS41	UPI	1954	1	0.0511771
Clostridium sp HGF2	SC	777	181	23.2947
Clostridium sp HGF2	SNI	777	122	15.7014
Clostridium sp HGF2	SU_CC	777	68	8.75161
Clostridium sp HGF2	SU_MF	777	261	33.5907
Clostridium sp HGF2	SU_nonGO	777	145	18.6615
Clostridium sp KLE 1755	NH	3510	6	0.17094
Clostridium sp KLE 1755	RH	3510	82	2.33618
Clostridium sp KLE 1755	SC	3510	463	13.1909
Clostridium sp KLE 1755	SNI	3510	559	15.9259
Clostridium sp KLE 1755	SU_CC	3510	385	10.9687
Clostridium sp KLE 1755	SU_MF	3510	1136	32.3647
Clostridium sp KLE 1755	SU_nonGO	3510	878	25.0142
Clostridium sp KLE 1755	UPI	3510	1	0.02849
Clostridium sp M62 1	SC	647	125	19.3199
Clostridium sp M62 1	SNI	647	79	12.2102
Clostridium sp M62 1	SU_CC	647	49	7.57342
Clostridium sp M62 1	SU_MF	647	200	30.9119
Clostridium sp M62 1	SU_nonGO	647	193	29.83
Clostridium sp M62 1	UPI	647	1	0.15456
Clostridium sp SS2 1	SC	529	128	24.1966
Clostridium sp SS2 1	SNI	529	74	13.9887
Clostridium sp SS2 1	SU_CC	529	61	11.5312
Clostridium sp SS2 1	SU_MF	529	127	24.0076
Clostridium sp SS2 1	SU_nonGO	529	139	26.276
Clostridium symbiosum	SC	3707	629	16.9679
Clostridium symbiosum	SNI	3707	547	14.7559
Clostridium symbiosum	SU_CC	3707	422	11.3839
Clostridium symbiosum	SU_MF	3707	1211	32.6679
Clostridium symbiosum	SU_nonGO	3707	838	22.6059
Clostridium symbiosum	UPI	3707	60	1.61856
Collinsella aerofaciens	SC	1536	345	22.4609
Collinsella aerofaciens	SNI	1536	302	19.6615
Collinsella aerofaciens	SU_CC	1536	99	6.44531
Collinsella aerofaciens	SU_MF	1536	512	33.3333
Collinsella aerofaciens	SU_nonGO	1536	276	17.9688
Collinsella aerofaciens	UPI	1536	2	0.130208
Coprobacillus sp 8 2 54BFAA	SC	1512	310	20.5026
Coprobacillus sp 8 2 54BFAA	SNI	1512	258	17.0635
Coprobacillus sp 8 2 54BFAA	SU_CC	1512	198	13.0952
Coprobacillus sp 8 2 54BFAA	SU_MF	1512	422	27.9101
Coprobacillus sp 8 2 54BFAA	SU_nonGO	1512	324	21.4286
Coprobacter fastidiosus	SC	1208	275	22.7649
Coprobacter fastidiosus	SNI	1208	223	18.4603
Coprobacter fastidiosus	SU_CC	1208	106	8.77483
Coprobacter fastidiosus	SU_MF	1208	304	25.1656
Coprobacter fastidiosus	SU_nonGO	1208	300	24.8344
Coprococcus comes	SC	1675	313	18.6866
Coprococcus comes	SNI	1675	212	12.6567
Coprococcus comes	SU_CC	1675	182	10.8657
Coprococcus comes	SU_MF	1675	444	26.5075
Coprococcus comes	SU_nonGO	1675	501	29.9104
Coprococcus comes	UPI	1675	23	1.37313
Coprococcus eutactus	SC	1170	240	20.5128
Coprococcus eutactus	SNI	1170	173	14.7863
Coprococcus eutactus	SU_CC	1170	159	13.5897
Coprococcus eutactus	SU_MF	1170	317	27.094
Coprococcus eutactus	SU_nonGO	1170	261	22.3077
Coprococcus eutactus	UPI	1170	20	1.7094
Coprococcus sp ART55 1	SC	934	193	20.6638
Coprococcus sp ART55 1	SNI	934	168	17.9872
Coprococcus sp ART55 1	SU_CC	934	131	14.0257
Coprococcus sp ART55 1	SU_MF	934	265	28.3726
Coprococcus sp ART55 1	SU_nonGO	934	177	18.9507
Coprococcus sp HPP0074	SC	676	161	23.8166
Coprococcus sp HPP0074	SNI	676	128	18.9349
Coprococcus sp HPP0074	SU_CC	676	75	11.0947
Coprococcus sp HPP0074	SU_MF	676	159	23.5207
Coprococcus sp HPP0074	SU_nonGO	676	153	22.6331
Desulfovibrio piger	NH	2327	98	4.21143
Desulfovibrio piger	RH	2327	608	26.1281
Desulfovibrio piger	SC	2327	386	16.5879
Desulfovibrio piger	SNI	2327	297	12.7632
Desulfovibrio piger	SU_CC	2327	157	6.74688
Desulfovibrio piger	SU_MF	2327	419	18.006
Desulfovibrio piger	SU_nonGO	2327	356	15.2987
Desulfovibrio piger	UPI	2327	6	0.257843
Dialister invisus	NH	1544	207	13.4067
Dialister invisus	RH	1544	295	19.1062
Dialister invisus	SC	1544	224	14.5078
Dialister invisus	SNI	1544	175	11.3342
Dialister invisus	SU_CC	1544	112	7.25389
Dialister invisus	SU_MF	1544	250	16.1917
Dialister invisus	SU_nonGO	1544	280	18.1347
Dialister invisus	UPI	1544	1	0.0647668
Dialister invisus CAG 218	SC	598	114	19.0635
Dialister invisus CAG 218	SNI	598	127	21.2375
Dialister invisus CAG 218	SU_CC	598	81	13.5452
Dialister invisus CAG 218	SU_MF	598	138	23.0769
Dialister invisus CAG 218	SU_nonGO	598	138	23.0769
Dialister sp CAG 357	NH	1578	70	4.43599
Dialister sp CAG 357	RH	1578	194	12.294
Dialister sp CAG 357	SC	1578	307	19.455
Dialister sp CAG 357	SNI	1578	230	14.5754
Dialister sp CAG 357	SU_CC	1578	119	7.54119
Dialister sp CAG 357	SU_MF	1578	350	22.18
Dialister sp CAG 357	SU_nonGO	1578	307	19.455
Dialister sp CAG 357	UPI	1578	1	0.0633714
Dielma fastidiosa	SC	549	103	18.7614
Dielma fastidiosa	SNI	549	87	15.847
Dielma fastidiosa	SU_CC	549	30	5.46448
Dielma fastidiosa	SU_MF	549	84	15.3005
Dielma fastidiosa	SU_nonGO	549	245	44.6266
Dorea formicigenerans	SC	945	169	17.8836
Dorea formicigenerans	SNI	945	125	13.2275
Dorea formicigenerans	SU_CC	945	96	10.1587
Dorea formicigenerans	SU_MF	945	221	23.3862
Dorea formicigenerans	SU_nonGO	945	314	33.2275
Dorea formicigenerans	UPI	945	20	2.1164
Dorea longicatena	SC	4723	469	9.93013
Dorea longicatena	SNI	4723	370	7.834
Dorea longicatena	SU_CC	4723	298	6.30955
Dorea longicatena	SU_MF	4723	831	17.5947
Dorea longicatena	SU_nonGO	4723	2677	56.6801
Dorea longicatena	UPI	4723	78	1.65149
Dorea sp CAG 317	NH	1429	14	0.979706
Dorea sp CAG 317	RH	1429	275	19.2442
Dorea sp CAG 317	SC	1429	280	19.5941
Dorea sp CAG 317	SNI	1429	180	12.5962
Dorea sp CAG 317	SU_CC	1429	128	8.95731
Dorea sp CAG 317	SU_MF	1429	339	23.7229
Dorea sp CAG 317	SU_nonGO	1429	213	14.9055
Dysgonomonas gadei	NH	2743	81	2.95297
Dysgonomonas gadei	RH	2743	414	15.093
Dysgonomonas gadei	SC	2743	399	14.5461
Dysgonomonas gadei	SNI	2743	342	12.4681
Dysgonomonas gadei	SU_CC	2743	294	10.7182
Dysgonomonas gadei	SU_MF	2743	537	19.5771
Dysgonomonas gadei	SU_nonGO	2743	676	24.6445
Dysgonomonas mossii	NH	2237	9	0.402325
Dysgonomonas mossii	RH	2237	16	0.715244
Dysgonomonas mossii	SC	2237	430	19.2222
Dysgonomonas mossii	SNI	2237	368	16.4506
Dysgonomonas mossii	SU_CC	2237	265	11.8462
Dysgonomonas mossii	SU_MF	2237	504	22.5302
Dysgonomonas mossii	SU_nonGO	2237	644	28.7886
Dysgonomonas mossii	UPI	2237	1	0.0447027
Eisenbergiella massiliensis	SU_nonGO	1000	902	90.2
Eisenbergiella massiliensis	UPI	1000	98	9.8
Eisenbergiella tayi	SC	1916	307	16.023
Eisenbergiella tayi	SNI	1916	379	19.7808
Eisenbergiella tayi	SU_CC	1916	151	7.881
Eisenbergiella tayi	SU_MF	1916	661	34.499
Eisenbergiella tayi	SU_nonGO	1916	411	21.4509
Eisenbergiella tayi	UPI	1916	7	0.365344
Erysipelatoclostridium ramosum	SC	732	135	18.4426
Erysipelatoclostridium ramosum	SNI	732	114	15.5738
Erysipelatoclostridium ramosum	SU_CC	732	80	10.929
Erysipelatoclostridium ramosum	SU_MF	732	196	26.776
Erysipelatoclostridium ramosum	SU_nonGO	732	175	23.9071
Erysipelatoclostridium ramosum	UPI	732	32	4.37158
Erysipelotrichaceae bacterium 2 2 44A	SC	860	172	20
Erysipelotrichaceae bacterium 2 2 44A	SNI	860	102	11.8605
Erysipelotrichaceae bacterium 2 2 44A	SU_CC	860	148	17.2093
Erysipelotrichaceae bacterium 2 2 44A	SU_MF	860	218	25.3488
Erysipelotrichaceae bacterium 2 2 44A	SU_nonGO	860	220	25.5814
Erysipelotrichaceae bacterium 5 2 54FAA	SC	1115	276	24.7534
Erysipelotrichaceae bacterium 5 2 54FAA	SNI	1115	205	18.3857
Erysipelotrichaceae bacterium 5 2 54FAA	SU_CC	1115	136	12.1973
Erysipelotrichaceae bacterium 5 2 54FAA	SU_MF	1115	264	23.6771
Erysipelotrichaceae bacterium 5 2 54FAA	SU_nonGO	1115	234	20.9865
Escherichia coli	NH	12597	59	0.468365
Escherichia coli	RH	12597	686	5.44574
Escherichia coli	SC	12597	2867	22.7594
Escherichia coli	SNI	12597	1860	14.7654
Escherichia coli	SU_CC	12597	958	7.60499
Escherichia coli	SU_MF	12597	2814	22.3387
Escherichia coli	SU_nonGO	12597	3135	24.8869
Escherichia coli	UPI	12597	218	1.73057
Eubacterium eligens	NH	2582	2	0.0774593
Eubacterium eligens	RH	2582	19	0.735864
Eubacterium eligens	SC	2582	471	18.2417
Eubacterium eligens	SNI	2582	338	13.0906
Eubacterium eligens	SU_CC	2582	320	12.3935
Eubacterium eligens	SU_MF	2582	680	26.3362
Eubacterium eligens	SU_nonGO	2582	599	23.1991
Eubacterium eligens	UPI	2582	153	5.92564
Eubacterium hallii	SC	2405	481	20
Eubacterium hallii	SNI	2405	312	12.973
Eubacterium hallii	SU_CC	2405	242	10.0624
Eubacterium hallii	SU_MF	2405	711	29.5634
Eubacterium hallii	SU_nonGO	2405	626	26.0291
Eubacterium hallii	UPI	2405	33	1.37214
Eubacterium ramulus	NH	1993	5	0.250878
Eubacterium ramulus	RH	1993	37	1.8565
Eubacterium ramulus	SC	1993	435	21.8264
Eubacterium ramulus	SNI	1993	340	17.0597
Eubacterium ramulus	SU_CC	1993	188	9.43302
Eubacterium ramulus	SU_MF	1993	598	30.005
Eubacterium ramulus	SU_nonGO	1993	387	19.418
Eubacterium ramulus	UPI	1993	3	0.150527
Eubacterium rectale	NH	5989	227	3.79028
Eubacterium rectale	RH	5989	830	13.8587
Eubacterium rectale	SC	5989	406	6.7791
Eubacterium rectale	SNI	5989	326	5.44331
Eubacterium rectale	SU_CC	5989	360	6.01102
Eubacterium rectale	SU_MF	5989	661	11.0369
Eubacterium rectale	SU_nonGO	5989	2885	48.1716
Eubacterium rectale	UPI	5989	294	4.909
Eubacterium siraeum	NH	3144	188	5.97964
Eubacterium siraeum	RH	3144	482	15.3308
Eubacterium siraeum	SC	3144	435	13.8359
Eubacterium siraeum	SNI	3144	323	10.2735
Eubacterium siraeum	SU_CC	3144	344	10.9415
Eubacterium siraeum	SU_MF	3144	620	19.7201
Eubacterium siraeum	SU_nonGO	3144	745	23.6959
Eubacterium siraeum	UPI	3144	7	0.222646
Eubacterium sp	SC	1308	160	12.2324
Eubacterium sp	SNI	1308	187	14.2966
Eubacterium sp	SU_CC	1308	12	0.917431
Eubacterium sp	SU_MF	1308	271	20.7187
Eubacterium sp	SU_nonGO	1308	678	51.8349
Eubacterium sp CAG 115	SC	1524	317	20.8005
Eubacterium sp CAG 115	SNI	1524	223	14.6325
Eubacterium sp CAG 115	SU_CC	1524	204	13.3858
Eubacterium sp CAG 115	SU_MF	1524	398	26.1155
Eubacterium sp CAG 115	SU_nonGO	1524	382	25.0656
Eubacterium sp CAG 161	NH	942	3	0.318471
Eubacterium sp CAG 161	RH	942	55	5.83864
Eubacterium sp CAG 161	SC	942	203	21.5499
Eubacterium sp CAG 161	SNI	942	154	16.3482
Eubacterium sp CAG 161	SU_CC	942	101	10.7219
Eubacterium sp CAG 161	SU_MF	942	226	23.9915
Eubacterium sp CAG 161	SU_nonGO	942	200	21.2314
Eubacterium sp CAG 180	NH	1711	40	2.33781
Eubacterium sp CAG 180	RH	1711	179	10.4617
Eubacterium sp CAG 180	SC	1711	345	20.1636
Eubacterium sp CAG 180	SNI	1711	306	17.8843
Eubacterium sp CAG 180	SU_CC	1711	172	10.0526
Eubacterium sp CAG 180	SU_MF	1711	401	23.4366
Eubacterium sp CAG 180	SU_nonGO	1711	268	15.6634
Eubacterium sp CAG 192	SC	887	215	24.239
Eubacterium sp CAG 192	SNI	887	193	21.7587
Eubacterium sp CAG 192	SU_CC	887	87	9.80834
Eubacterium sp CAG 192	SU_MF	887	230	25.9301
Eubacterium sp CAG 192	SU_nonGO	887	162	18.2638
Eubacterium sp CAG 202	NH	1567	55	3.50989
Eubacterium sp CAG 202	RH	1567	248	15.8264
Eubacterium sp CAG 202	SC	1567	318	20.2936
Eubacterium sp CAG 202	SNI	1567	211	13.4652
Eubacterium sp CAG 202	SU_CC	1567	158	10.083
Eubacterium sp CAG 202	SU_MF	1567	327	20.8679
Eubacterium sp CAG 202	SU_nonGO	1567	250	15.9541
Eubacterium sp CAG 248	SC	742	154	20.7547
Eubacterium sp CAG 248	SNI	742	87	11.7251
Eubacterium sp CAG 248	SU_CC	742	132	17.7898
Eubacterium sp CAG 248	SU_MF	742	191	25.7412
Eubacterium sp CAG 248	SU_nonGO	742	178	23.9892
Eubacterium sp CAG 251	NH	1762	93	5.27809
Eubacterium sp CAG 251	RH	1762	378	21.4529
Eubacterium sp CAG 251	SC	1762	297	16.8558
Eubacterium sp CAG 251	SNI	1762	234	13.2804
Eubacterium sp CAG 251	SU_CC	1762	172	9.76163
Eubacterium sp CAG 251	SU_MF	1762	333	18.899
Eubacterium sp CAG 251	SU_nonGO	1762	255	14.4722
Eubacterium sp CAG 252	NH	564	6	1.06383
Eubacterium sp CAG 252	RH	564	62	10.9929
Eubacterium sp CAG 252	SC	564	139	24.6454
Eubacterium sp CAG 252	SNI	564	98	17.3759
Eubacterium sp CAG 252	SU_CC	564	46	8.15603
Eubacterium sp CAG 252	SU_MF	564	122	21.6312
Eubacterium sp CAG 252	SU_nonGO	564	91	16.1348
Eubacterium sp CAG 38	NH	2232	48	2.15054
Eubacterium sp CAG 38	RH	2232	279	12.5
Eubacterium sp CAG 38	SC	2232	440	19.7133
Eubacterium sp CAG 38	SNI	2232	288	12.9032
Eubacterium sp CAG 38	SU_CC	2232	259	11.6039
Eubacterium sp CAG 38	SU_MF	2232	494	22.1326
Eubacterium sp CAG 38	SU_nonGO	2232	424	18.9964
Eubacterium sp CAG 76	SC	819	186	22.7106
Eubacterium sp CAG 76	SNI	819	107	13.0647
Eubacterium sp CAG 76	SU_CC	819	106	12.9426
Eubacterium sp CAG 76	SU_MF	819	219	26.7399
Eubacterium sp CAG 76	SU_nonGO	819	201	24.5421
Eubacterium sp CAG 86	NH	1050	13	1.2381
Eubacterium sp CAG 86	RH	1050	62	5.90476
Eubacterium sp CAG 86	SC	1050	267	25.4286
Eubacterium sp CAG 86	SNI	1050	151	14.381
Eubacterium sp CAG 86	SU_CC	1050	123	11.7143
Eubacterium sp CAG 86	SU_MF	1050	245	23.3333
Eubacterium sp CAG 86	SU_nonGO	1050	189	18
Eubacterium ventriosum	SC	1839	371	20.174
Eubacterium ventriosum	SNI	1839	283	15.3888
Eubacterium ventriosum	SU_CC	1839	186	10.1142
Eubacterium ventriosum	SU_MF	1839	447	24.3067
Eubacterium ventriosum	SU_nonGO	1839	431	23.4367
Eubacterium ventriosum	UPI	1839	121	6.57966
Faecalibacterium prausnitzii	NH	21362	1146	5.36467
Faecalibacterium prausnitzii	RH	21362	4512	21.1216
Faecalibacterium prausnitzii	SC	21362	1775	8.30915
Faecalibacterium prausnitzii	SNI	21362	1567	7.33546
Faecalibacterium prausnitzii	SU_CC	21362	1685	7.88784
Faecalibacterium prausnitzii	SU_MF	21362	3606	16.8804
Faecalibacterium prausnitzii	SU_nonGO	21362	6967	32.614
Faecalibacterium prausnitzii	UPI	21362	104	0.486846
Faecalibacterium sp CAG 74	NH	2425	143	5.89691
Faecalibacterium sp CAG 74	RH	2425	355	14.6392
Faecalibacterium sp CAG 74	SC	2425	372	15.3402
Faecalibacterium sp CAG 74	SNI	2425	388	16
Faecalibacterium sp CAG 74	SU_CC	2425	212	8.74227
Faecalibacterium sp CAG 74	SU_MF	2425	475	19.5876
Faecalibacterium sp CAG 74	SU_nonGO	2425	480	19.7938
Faecalibacterium sp CAG 82	SC	963	159	16.5109
Faecalibacterium sp CAG 82	SNI	963	156	16.1994
Faecalibacterium sp CAG 82	SU_CC	963	133	13.811
Faecalibacterium sp CAG 82	SU_MF	963	260	26.999
Faecalibacterium sp CAG 82	SU_nonGO	963	255	26.4798
Firmicutes bacterium CAG 102	SC	1366	351	25.6955
Firmicutes bacterium CAG 102	SNI	1366	220	16.1054
Firmicutes bacterium CAG 102	SU_CC	1366	156	11.4202
Firmicutes bacterium CAG 102	SU_MF	1366	366	26.7936
Firmicutes bacterium CAG 102	SU_nonGO	1366	273	19.9854
Firmicutes bacterium CAG 103	SC	1292	250	19.3498
Firmicutes bacterium CAG 103	SNI	1292	233	18.0341
Firmicutes bacterium CAG 103	SU_CC	1292	139	10.7585
Firmicutes bacterium CAG 103	SU_MF	1292	392	30.3406
Firmicutes bacterium CAG 103	SU_nonGO	1292	278	21.517
Firmicutes bacterium CAG 110	NH	1768	30	1.69683
Firmicutes bacterium CAG 110	RH	1768	228	12.8959
Firmicutes bacterium CAG 110	SC	1768	314	17.7602
Firmicutes bacterium CAG 110	SNI	1768	306	17.3077
Firmicutes bacterium CAG 110	SU_CC	1768	177	10.0113
Firmicutes bacterium CAG 110	SU_MF	1768	433	24.491
Firmicutes bacterium CAG 110	SU_nonGO	1768	280	15.8371
Firmicutes bacterium CAG 124	NH	3492	222	6.35739
Firmicutes bacterium CAG 124	RH	3492	1375	39.3757
Firmicutes bacterium CAG 124	SC	3492	350	10.0229
Firmicutes bacterium CAG 124	SNI	3492	325	9.30699
Firmicutes bacterium CAG 124	SU_CC	3492	197	5.64147
Firmicutes bacterium CAG 124	SU_MF	3492	557	15.9507
Firmicutes bacterium CAG 124	SU_nonGO	3492	466	13.3448
Firmicutes bacterium CAG 129	NH	1957	83	4.24119
Firmicutes bacterium CAG 129	RH	1957	584	29.8416
Firmicutes bacterium CAG 129	SC	1957	266	13.5922
Firmicutes bacterium CAG 129	SNI	1957	214	10.9351
Firmicutes bacterium CAG 129	SU_CC	1957	154	7.86919
Firmicutes bacterium CAG 129	SU_MF	1957	370	18.9065
Firmicutes bacterium CAG 129	SU_nonGO	1957	286	14.6142
Firmicutes bacterium CAG 137	NH	1302	40	3.0722
Firmicutes bacterium CAG 137	RH	1302	1017	78.1106
Firmicutes bacterium CAG 137	SC	1302	68	5.22273
Firmicutes bacterium CAG 137	SNI	1302	69	5.29954
Firmicutes bacterium CAG 137	SU_CC	1302	3	0.230415
Firmicutes bacterium CAG 137	SU_MF	1302	58	4.45469
Firmicutes bacterium CAG 137	SU_nonGO	1302	47	3.60983
Firmicutes bacterium CAG 176	NH	1400	43	3.07143
Firmicutes bacterium CAG 176	RH	1400	239	17.0714
Firmicutes bacterium CAG 176	SC	1400	250	17.8571
Firmicutes bacterium CAG 176	SNI	1400	194	13.8571
Firmicutes bacterium CAG 176	SU_CC	1400	111	7.92857
Firmicutes bacterium CAG 176	SU_MF	1400	337	24.0714
Firmicutes bacterium CAG 176	SU_nonGO	1400	226	16.1429
Firmicutes bacterium CAG 194	NH	1836	23	1.25272
Firmicutes bacterium CAG 194	RH	1836	81	4.41176
Firmicutes bacterium CAG 194	SC	1836	410	22.3312
Firmicutes bacterium CAG 194	SNI	1836	279	15.1961
Firmicutes bacterium CAG 194	SU_CC	1836	216	11.7647
Firmicutes bacterium CAG 194	SU_MF	1836	465	25.3268
Firmicutes bacterium CAG 194	SU_nonGO	1836	362	19.7168
Firmicutes bacterium CAG 24	NH	2427	169	6.96333
Firmicutes bacterium CAG 24	RH	2427	292	12.0313
Firmicutes bacterium CAG 24	SC	2427	377	15.5336
Firmicutes bacterium CAG 24	SNI	2427	356	14.6683
Firmicutes bacterium CAG 24	SU_CC	2427	225	9.2707
Firmicutes bacterium CAG 24	SU_MF	2427	552	22.7441
Firmicutes bacterium CAG 24	SU_nonGO	2427	456	18.7886
Firmicutes bacterium CAG 341	SC	869	161	18.527
Firmicutes bacterium CAG 341	SNI	869	138	15.8803
Firmicutes bacterium CAG 341	SU_CC	869	137	15.7652
Firmicutes bacterium CAG 341	SU_MF	869	237	27.2727
Firmicutes bacterium CAG 341	SU_nonGO	869	196	22.5547
Firmicutes bacterium CAG 345	NH	1441	46	3.19223
Firmicutes bacterium CAG 345	RH	1441	146	10.1319
Firmicutes bacterium CAG 345	SC	1441	222	15.406
Firmicutes bacterium CAG 345	SNI	1441	265	18.39
Firmicutes bacterium CAG 345	SU_CC	1441	151	10.4788
Firmicutes bacterium CAG 345	SU_MF	1441	309	21.4434
Firmicutes bacterium CAG 345	SU_nonGO	1441	302	20.9577
Firmicutes bacterium CAG 41	SC	1018	258	25.3438
Firmicutes bacterium CAG 41	SNI	1018	202	19.8428
Firmicutes bacterium CAG 41	SU_CC	1018	82	8.05501
Firmicutes bacterium CAG 41	SU_MF	1018	244	23.9686
Firmicutes bacterium CAG 41	SU_nonGO	1018	232	22.7898
Firmicutes bacterium CAG 466	SC	1671	356	21.3046
Firmicutes bacterium CAG 466	SNI	1671	241	14.4225
Firmicutes bacterium CAG 466	SU_CC	1671	203	12.1484
Firmicutes bacterium CAG 466	SU_MF	1671	469	28.067
Firmicutes bacterium CAG 466	SU_nonGO	1671	402	24.0575
Firmicutes bacterium CAG 65	SC	1630	348	21.3497
Firmicutes bacterium CAG 65	SNI	1630	260	15.9509
Firmicutes bacterium CAG 65	SU_CC	1630	239	14.6626
Firmicutes bacterium CAG 65	SU_MF	1630	397	24.3558
Firmicutes bacterium CAG 65	SU_nonGO	1630	386	23.681
Firmicutes bacterium CAG 83	SC	1092	200	18.315
Firmicutes bacterium CAG 83	SNI	1092	161	14.7436
Firmicutes bacterium CAG 83	SU_CC	1092	138	12.6374
Firmicutes bacterium CAG 83	SU_MF	1092	323	29.5788
Firmicutes bacterium CAG 83	SU_nonGO	1092	270	24.7253
Firmicutes bacterium CAG 94	SC	1433	246	17.1668
Firmicutes bacterium CAG 94	SNI	1433	218	15.2128
Firmicutes bacterium CAG 94	SU_CC	1433	147	10.2582
Firmicutes bacterium CAG 94	SU_MF	1433	457	31.8911
Firmicutes bacterium CAG 94	SU_nonGO	1433	365	25.471
Flavonifractor plautii	NH	6930	73	1.05339
Flavonifractor plautii	RH	6930	324	4.67532
Flavonifractor plautii	SC	6930	980	14.1414
Flavonifractor plautii	SNI	6930	849	12.2511
Flavonifractor plautii	SU_CC	6930	632	9.11977
Flavonifractor plautii	SU_MF	6930	1854	26.7532
Flavonifractor plautii	SU_nonGO	6930	2194	31.6595
Flavonifractor plautii	UPI	6930	24	0.34632
Flavonifractor sp An10	SC	859	168	19.5576
Flavonifractor sp An10	SNI	859	128	14.901
Flavonifractor sp An10	SU_CC	859	86	10.0116
Flavonifractor sp An10	SU_MF	859	286	33.2945
Flavonifractor sp An10	SU_nonGO	859	188	21.8859
Flavonifractor sp An10	UPI	859	3	0.349243
Fusicatenibacter saccharivorans	SC	2183	400	18.3234
Fusicatenibacter saccharivorans	SNI	2183	393	18.0027
Fusicatenibacter saccharivorans	SU_CC	2183	205	9.39075
Fusicatenibacter saccharivorans	SU_MF	2183	636	29.1342
Fusicatenibacter saccharivorans	SU_nonGO	2183	547	25.0573
Fusicatenibacter saccharivorans	UPI	2183	2	0.091617
Fusobacterium nucleatum subsp animalis	SC	502	73	14.5418
Fusobacterium nucleatum subsp animalis	SNI	502	63	12.5498
Fusobacterium nucleatum subsp animalis	SU_CC	502	59	11.753
Fusobacterium nucleatum subsp animalis	SU_MF	502	141	28.0876
Fusobacterium nucleatum subsp animalis	SU_nonGO	502	166	33.0677
Fusobacterium ulcerans	NH	1837	16	0.870985
Fusobacterium ulcerans	RH	1837	102	5.55253
Fusobacterium ulcerans	SC	1837	382	20.7948
Fusobacterium ulcerans	SNI	1837	292	15.8955
Fusobacterium ulcerans	SU_CC	1837	153	8.3288
Fusobacterium ulcerans	SU_MF	1837	503	27.3816
Fusobacterium ulcerans	SU_nonGO	1837	381	20.7403
Fusobacterium ulcerans	UPI	1837	8	0.435493
Gemmiger formicilis	SC	999	175	17.5175
Gemmiger formicilis	SNI	999	169	16.9169
Gemmiger formicilis	SU_CC	999	149	14.9149
Gemmiger formicilis	SU_MF	999	287	28.7287
Gemmiger formicilis	SU_nonGO	999	215	21.5215
Gemmiger formicilis	UPI	999	4	0.4004
Gemmiger sp An194	SC	778	222	28.5347
Gemmiger sp An194	SNI	778	147	18.8946
Gemmiger sp An194	SU_CC	778	61	7.84062
Gemmiger sp An194	SU_MF	778	247	31.7481
Gemmiger sp An194	SU_nonGO	778	101	12.982
Haemophilus parainfluenzae	SC	1382	307	22.2142
Haemophilus parainfluenzae	SNI	1382	233	16.8596
Haemophilus parainfluenzae	SU_CC	1382	122	8.82779
Haemophilus parainfluenzae	SU_MF	1382	351	25.398
Haemophilus parainfluenzae	SU_nonGO	1382	313	22.6483
Haemophilus parainfluenzae	UPI	1382	56	4.0521
Holdemania filiformis	NH	1901	23	1.20989
Holdemania filiformis	RH	1901	135	7.10153
Holdemania filiformis	SC	1901	408	21.4624
Holdemania filiformis	SNI	1901	330	17.3593
Holdemania filiformis	SU_CC	1901	147	7.73277
Holdemania filiformis	SU_MF	1901	543	28.5639
Holdemania filiformis	SU_nonGO	1901	291	15.3077
Holdemania filiformis	UPI	1901	24	1.26249
Hungatella hathewayi	NH	8884	106	1.19316
Hungatella hathewayi	RH	8884	404	4.5475
Hungatella hathewayi	SC	8884	930	10.4683
Hungatella hathewayi	SNI	8884	1141	12.8433
Hungatella hathewayi	SU_CC	8884	520	5.85322
Hungatella hathewayi	SU_MF	8884	2136	24.0432
Hungatella hathewayi	SU_nonGO	8884	3459	38.9352
Hungatella hathewayi	UPI	8884	188	2.11616
Intestinimonas butyriciproducens	SC	1758	266	15.1308
Intestinimonas butyriciproducens	SNI	1758	237	13.4812
Intestinimonas butyriciproducens	SU_CC	1758	170	9.67008
Intestinimonas butyriciproducens	SU_MF	1758	545	31.0011
Intestinimonas butyriciproducens	SU_nonGO	1758	470	26.7349
Intestinimonas butyriciproducens	UPI	1758	70	3.9818
Klebsiella oxytoca	SC	681	141	20.7048
Klebsiella oxytoca	SNI	681	124	18.2085
Klebsiella oxytoca	SU_CC	681	44	6.46109
Klebsiella oxytoca	SU_MF	681	242	35.536
Klebsiella oxytoca	SU_nonGO	681	119	17.4743
Klebsiella oxytoca	UPI	681	11	1.61527
Klebsiella pneumoniae	SC	1296	259	19.9846
Klebsiella pneumoniae	SNI	1296	203	15.6636
Klebsiella pneumoniae	SU_CC	1296	63	4.86111
Klebsiella pneumoniae	SU_MF	1296	388	29.9383
Klebsiella pneumoniae	SU_nonGO	1296	330	25.463
Klebsiella pneumoniae	UPI	1296	53	4.08951
Lachnoclostridium sp An14	NH	1384	46	3.3237
Lachnoclostridium sp An14	RH	1384	1068	77.1676
Lachnoclostridium sp An14	SC	1384	84	6.06936
Lachnoclostridium sp An14	SNI	1384	53	3.82948
Lachnoclostridium sp An14	SU_CC	1384	7	0.50578
Lachnoclostridium sp An14	SU_MF	1384	76	5.49133
Lachnoclostridium sp An14	SU_nonGO	1384	50	3.61272
Lachnospira pectinoschiza	SC	964	196	20.332
Lachnospira pectinoschiza	SNI	964	140	14.5228
Lachnospira pectinoschiza	SU_CC	964	122	12.6556
Lachnospira pectinoschiza	SU_MF	964	294	30.4979
Lachnospira pectinoschiza	SU_nonGO	964	203	21.0581
Lachnospira pectinoschiza	UPI	964	9	0.93361
Lachnospiraceae bacterium	SC	2614	188	7.19204
Lachnospiraceae bacterium	SNI	2614	129	4.93497
Lachnospiraceae bacterium	SU_CC	2614	33	1.26243
Lachnospiraceae bacterium	SU_MF	2614	278	10.635
Lachnospiraceae bacterium	SU_nonGO	2614	1986	75.9755
Lachnospiraceae bacterium 3 1 57FAA CT1	SC	626	89	14.2173
Lachnospiraceae bacterium 3 1 57FAA CT1	SNI	626	111	17.7316
Lachnospiraceae bacterium 3 1 57FAA CT1	SU_CC	626	96	15.3355
Lachnospiraceae bacterium 3 1 57FAA CT1	SU_MF	626	108	17.2524
Lachnospiraceae bacterium 3 1 57FAA CT1	SU_nonGO	626	222	35.4633
Lachnospiraceae bacterium 6 1 63FAA	SC	1257	275	21.8775
Lachnospiraceae bacterium 6 1 63FAA	SNI	1257	220	17.502
Lachnospiraceae bacterium 6 1 63FAA	SU_CC	1257	160	12.7287
Lachnospiraceae bacterium 6 1 63FAA	SU_MF	1257	340	27.0485
Lachnospiraceae bacterium 6 1 63FAA	SU_nonGO	1257	262	20.8433
Lachnospiraceae bacterium 7 1 58FAA	NH	1153	2	0.173461
Lachnospiraceae bacterium 7 1 58FAA	RH	1153	31	2.68864
Lachnospiraceae bacterium 7 1 58FAA	SC	1153	81	7.02515
Lachnospiraceae bacterium 7 1 58FAA	SNI	1153	56	4.8569
Lachnospiraceae bacterium 7 1 58FAA	SU_CC	1153	117	10.1474
Lachnospiraceae bacterium 7 1 58FAA	SU_MF	1153	180	15.6114
Lachnospiraceae bacterium 7 1 58FAA	SU_nonGO	1153	672	58.2827
Lachnospiraceae bacterium 7 1 58FAA	UPI	1153	14	1.21422
Lachnospiraceae bacterium 8 1 57FAA	SC	889	184	20.6974
Lachnospiraceae bacterium 8 1 57FAA	SNI	889	143	16.0855
Lachnospiraceae bacterium 8 1 57FAA	SU_CC	889	97	10.9111
Lachnospiraceae bacterium 8 1 57FAA	SU_MF	889	228	25.6468
Lachnospiraceae bacterium 8 1 57FAA	SU_nonGO	889	237	26.6592
Lachnospiraceae bacterium 9 1 43BFAA	SC	572	112	19.5804
Lachnospiraceae bacterium 9 1 43BFAA	SNI	572	106	18.5315
Lachnospiraceae bacterium 9 1 43BFAA	SU_CC	572	62	10.8392
Lachnospiraceae bacterium 9 1 43BFAA	SU_MF	572	188	32.8671
Lachnospiraceae bacterium 9 1 43BFAA	SU_nonGO	572	103	18.007
Lachnospiraceae bacterium 9 1 43BFAA	UPI	572	1	0.174825
Lachnospiraceae bacterium TF01-11	SC	1181	242	20.4911
Lachnospiraceae bacterium TF01-11	SNI	1181	168	14.2252
Lachnospiraceae bacterium TF01-11	SU_CC	1181	157	13.2938
Lachnospiraceae bacterium TF01-11	SU_MF	1181	302	25.5715
Lachnospiraceae bacterium TF01-11	SU_nonGO	1181	311	26.3336
Lachnospiraceae bacterium TF01-11	UPI	1181	1	0.084674
Lawsonibacter asaccharolyticus	NH	1965	34	1.73028
Lawsonibacter asaccharolyticus	RH	1965	159	8.0916
Lawsonibacter asaccharolyticus	SC	1965	255	12.9771
Lawsonibacter asaccharolyticus	SNI	1965	183	9.31298
Lawsonibacter asaccharolyticus	SU_CC	1965	226	11.5013
Lawsonibacter asaccharolyticus	SU_MF	1965	407	20.7125
Lawsonibacter asaccharolyticus	SU_nonGO	1965	697	35.4707
Lawsonibacter asaccharolyticus	UPI	1965	4	0.203562
Lentisphaeria bacterium	NH	863	10	1.15875
Lentisphaeria bacterium	RH	863	60	6.95249
Lentisphaeria bacterium	SNI	863	40	4.63499
Lentisphaeria bacterium	SU_CC	863	1	0.115875
Lentisphaeria bacterium	SU_MF	863	30	3.47625
Lentisphaeria bacterium	SU_nonGO	863	722	83.6616
Megamonas funiformis	NH	1631	34	2.08461
Megamonas funiformis	RH	1631	185	11.3427
Megamonas funiformis	SC	1631	411	25.1993
Megamonas funiformis	SNI	1631	293	17.9644
Megamonas funiformis	SU_CC	1631	87	5.33415
Megamonas funiformis	SU_MF	1631	357	21.8884
Megamonas funiformis	SU_nonGO	1631	250	15.328
Megamonas funiformis	UPI	1631	14	0.858369
Megasphaera sp MJR8396C	SC	828	220	26.57
Megasphaera sp MJR8396C	SNI	828	154	18.599
Megasphaera sp MJR8396C	SU_CC	828	71	8.57488
Megasphaera sp MJR8396C	SU_MF	828	249	30.0725
Megasphaera sp MJR8396C	SU_nonGO	828	134	16.1836
Methanobrevibacter sp A54	SC	775	142	18.3226
Methanobrevibacter sp A54	SNI	775	130	16.7742
Methanobrevibacter sp A54	SU_CC	775	94	12.129
Methanobrevibacter sp A54	SU_MF	775	223	28.7742
Methanobrevibacter sp A54	SU_nonGO	775	186	24
Mitsuokella jalaludinii	SC	599	119	19.8664
Mitsuokella jalaludinii	SNI	599	124	20.7012
Mitsuokella jalaludinii	SU_CC	599	39	6.51085
Mitsuokella jalaludinii	SU_MF	599	210	35.0584
Mitsuokella jalaludinii	SU_nonGO	599	94	15.6928
Mitsuokella jalaludinii	UPI	599	13	2.17028
Mitsuokella multacida	SC	557	206	36.9838
Mitsuokella multacida	SNI	557	106	19.0305
Mitsuokella multacida	SU_CC	557	38	6.82226
Mitsuokella multacida	SU_MF	557	127	22.8007
Mitsuokella multacida	SU_nonGO	557	76	13.6445
Mitsuokella multacida	UPI	557	4	0.718133
Morganella morganii	RH	1036	1	0.0965251
Morganella morganii	SC	1036	259	25
Morganella morganii	SNI	1036	228	22.0077
Morganella morganii	SU_CC	1036	73	7.04633
Morganella morganii	SU_MF	1036	312	30.1158
Morganella morganii	SU_nonGO	1036	147	14.1892
Morganella morganii	UPI	1036	16	1.5444
Niameybacter massiliensis	NH	1726	48	2.781
Niameybacter massiliensis	RH	1726	1478	85.6315
Niameybacter massiliensis	UPI	1726	200	11.5875
Odoribacter splanchnicus	SC	2489	358	14.3833
Odoribacter splanchnicus	SNI	2489	205	8.23624
Odoribacter splanchnicus	SU_CC	2489	260	10.446
Odoribacter splanchnicus	SU_MF	2489	438	17.5974
Odoribacter splanchnicus	SU_nonGO	2489	891	35.7975
Odoribacter splanchnicus	UPI	2489	337	13.5396
Odoribacter splanchnicus CAG 14	SC	1478	311	21.0419
Odoribacter splanchnicus CAG 14	SNI	1478	187	12.6522
Odoribacter splanchnicus CAG 14	SU_CC	1478	185	12.5169
Odoribacter splanchnicus CAG 14	SU_MF	1478	320	21.6509
Odoribacter splanchnicus CAG 14	SU_nonGO	1478	475	32.138
Oscillibacter sp	NH	3024	25	0.82672
Oscillibacter sp	RH	3024	130	4.29894
Oscillibacter sp	SC	3024	181	5.98545
Oscillibacter sp	SNI	3024	177	5.85317
Oscillibacter sp	SU_CC	3024	67	2.21561
Oscillibacter sp	SU_MF	3024	424	14.0212
Oscillibacter sp	SU_nonGO	3024	2020	66.7989
Oscillibacter sp 57 20	SC	1191	272	22.838
Oscillibacter sp 57 20	SNI	1191	190	15.953
Oscillibacter sp 57 20	SU_CC	1191	145	12.1746
Oscillibacter sp 57 20	SU_MF	1191	328	27.5399
Oscillibacter sp 57 20	SU_nonGO	1191	256	21.4945
Oscillibacter sp CAG 155	NH	1517	14	0.922874
Oscillibacter sp CAG 155	RH	1517	535	35.267
Oscillibacter sp CAG 155	SC	1517	233	15.3593
Oscillibacter sp CAG 155	SNI	1517	160	10.5471
Oscillibacter sp CAG 155	SU_CC	1517	69	4.54845
Oscillibacter sp CAG 155	SU_MF	1517	303	19.9736
Oscillibacter sp CAG 155	SU_nonGO	1517	203	13.3817
Oscillibacter sp CAG 241	SC	1294	260	20.0927
Oscillibacter sp CAG 241	SNI	1294	198	15.3014
Oscillibacter sp CAG 241	SU_CC	1294	168	12.983
Oscillibacter sp CAG 241	SU_MF	1294	351	27.1252
Oscillibacter sp CAG 241	SU_nonGO	1294	317	24.4977
Oscillibacter sp KLE 1745	NH	4569	164	3.58941
Oscillibacter sp KLE 1745	RH	4569	1710	37.4261
Oscillibacter sp KLE 1745	SC	4569	466	10.1992
Oscillibacter sp KLE 1745	SNI	4569	356	7.79164
Oscillibacter sp KLE 1745	SU_CC	4569	300	6.56599
Oscillibacter sp KLE 1745	SU_MF	4569	752	16.4587
Oscillibacter sp KLE 1745	SU_nonGO	4569	821	17.9689
Parabacteroides distasonis	SC	4646	448	9.6427
Parabacteroides distasonis	SNI	4646	386	8.30822
Parabacteroides distasonis	SU_CC	4646	409	8.80327
Parabacteroides distasonis	SU_MF	4646	1067	22.966
Parabacteroides distasonis	SU_nonGO	4646	2141	46.0827
Parabacteroides distasonis	UPI	4646	195	4.19716
Parabacteroides goldsteinii	NH	3255	26	0.798771
Parabacteroides goldsteinii	RH	3255	124	3.80952
Parabacteroides goldsteinii	SC	3255	358	10.9985
Parabacteroides goldsteinii	SNI	3255	309	9.49309
Parabacteroides goldsteinii	SU_CC	3255	447	13.7327
Parabacteroides goldsteinii	SU_MF	3255	728	22.3656
Parabacteroides goldsteinii	SU_nonGO	3255	1259	38.679
Parabacteroides goldsteinii	UPI	3255	4	0.122888
Parabacteroides johnsonii	SC	782	80	10.2302
Parabacteroides johnsonii	SNI	782	74	9.46292
Parabacteroides johnsonii	SU_CC	782	106	13.555
Parabacteroides johnsonii	SU_MF	782	205	26.2148
Parabacteroides johnsonii	SU_nonGO	782	317	40.5371
Parabacteroides merdae	SC	2102	146	6.94577
Parabacteroides merdae	SNI	2102	116	5.51855
Parabacteroides merdae	SU_CC	2102	191	9.08658
Parabacteroides merdae	SU_MF	2102	279	13.2731
Parabacteroides merdae	SU_nonGO	2102	1045	49.7146
Parabacteroides merdae	UPI	2102	325	15.4615
Parabacteroides merdae CAG 48	SC	1546	238	15.3946
Parabacteroides merdae CAG 48	SNI	1546	189	12.2251
Parabacteroides merdae CAG 48	SU_CC	1546	195	12.6132
Parabacteroides merdae CAG 48	SU_MF	1546	410	26.5201
Parabacteroides merdae CAG 48	SU_nonGO	1546	514	33.2471
Parabacteroides sp 20 3	SC	704	54	7.67045
Parabacteroides sp 20 3	SNI	704	48	6.81818
Parabacteroides sp 20 3	SU_CC	704	76	10.7955
Parabacteroides sp 20 3	SU_MF	704	111	15.767
Parabacteroides sp 20 3	SU_nonGO	704	414	58.8068
Parabacteroides sp 20 3	UPI	704	1	0.142045
Parabacteroides sp CAG 409	NH	1906	26	1.36411
Parabacteroides sp CAG 409	RH	1906	413	21.6684
Parabacteroides sp CAG 409	SC	1906	310	16.2644
Parabacteroides sp CAG 409	SNI	1906	251	13.1689
Parabacteroides sp CAG 409	SU_CC	1906	131	6.87303
Parabacteroides sp CAG 409	SU_MF	1906	391	20.5142
Parabacteroides sp CAG 409	SU_nonGO	1906	384	20.1469
Paraprevotella clara	SC	1030	101	9.80583
Paraprevotella clara	SNI	1030	106	10.2913
Paraprevotella clara	SU_CC	1030	88	8.54369
Paraprevotella clara	SU_MF	1030	191	18.5437
Paraprevotella clara	SU_nonGO	1030	396	38.4466
Paraprevotella clara	UPI	1030	148	14.3689
Paraprevotella xylaniphila	NH	1806	34	1.88261
Paraprevotella xylaniphila	RH	1806	208	11.5172
Paraprevotella xylaniphila	SC	1806	334	18.4939
Paraprevotella xylaniphila	SNI	1806	265	14.6733
Paraprevotella xylaniphila	SU_CC	1806	141	7.80731
Paraprevotella xylaniphila	SU_MF	1806	396	21.9269
Paraprevotella xylaniphila	SU_nonGO	1806	427	23.6434
Paraprevotella xylaniphila	UPI	1806	1	0.055371
Parasutterella excrementihominis	SC	797	168	21.079
Parasutterella excrementihominis	SNI	797	97	12.1706
Parasutterella excrementihominis	SU_CC	797	60	7.52823
Parasutterella excrementihominis	SU_MF	797	233	29.2346
Parasutterella excrementihominis	SU_nonGO	797	234	29.3601
Parasutterella excrementihominis	UPI	797	5	0.627353
Parasutterella excrementihominis CAG 233	SC	919	205	22.3069
Parasutterella excrementihominis CAG 233	SNI	919	177	19.2601
Parasutterella excrementihominis CAG 233	SU_CC	919	75	8.16104
Parasutterella excrementihominis CAG 233	SU_MF	919	251	27.3123
Parasutterella excrementihominis CAG 233	SU_nonGO	919	211	22.9597
Phascolarctobacterium sp CAG 207	NH	2135	68	3.18501
Phascolarctobacterium sp CAG 207	RH	2135	279	13.0679
Phascolarctobacterium sp CAG 207	SC	2135	388	18.1733
Phascolarctobacterium sp CAG 207	SNI	2135	336	15.7377
Phascolarctobacterium sp CAG 207	SU_CC	2135	176	8.24356
Phascolarctobacterium sp CAG 207	SU_MF	2135	493	23.0913
Phascolarctobacterium sp CAG 207	SU_nonGO	2135	393	18.4075
Phascolarctobacterium sp CAG 207	UPI	2135	2	0.0936768
Phascolarctobacterium succinatutens	NH	2014	38	1.88679
Phascolarctobacterium succinatutens	RH	2014	156	7.74578
Phascolarctobacterium succinatutens	SC	2014	384	19.0665
Phascolarctobacterium succinatutens	SNI	2014	328	16.286
Phascolarctobacterium succinatutens	SU_CC	2014	140	6.95134
Phascolarctobacterium succinatutens	SU_MF	2014	456	22.6415
Phascolarctobacterium succinatutens	SU_nonGO	2014	512	25.422
Porphyromonadaceae bacterium	SNI	1161	6	0.516796
Porphyromonadaceae bacterium	SU_MF	1161	6	0.516796
Porphyromonadaceae bacterium	SU_nonGO	1161	1149	98.9664
Porphyromonas asaccharolytica	SC	799	209	26.1577
Porphyromonas asaccharolytica	SNI	799	148	18.5232
Porphyromonas asaccharolytica	SU_CC	799	86	10.7635
Porphyromonas asaccharolytica	SU_MF	799	191	23.9049
Porphyromonas asaccharolytica	SU_nonGO	799	158	19.7747
Porphyromonas asaccharolytica	UPI	799	7	0.876095
Prevotella buccae	NH	1911	30	1.56986
Prevotella buccae	RH	1911	57	2.98273
Prevotella buccae	SC	1911	377	19.7279
Prevotella buccae	SNI	1911	289	15.123
Prevotella buccae	SU_CC	1911	191	9.99477
Prevotella buccae	SU_MF	1911	441	23.0769
Prevotella buccae	SU_nonGO	1911	515	26.9492
Prevotella buccae	UPI	1911	11	0.575615
Prevotella copri	NH	7386	744	10.0731
Prevotella copri	RH	7386	1879	25.44
Prevotella copri	SC	7386	260	3.52017
Prevotella copri	SNI	7386	238	3.22231
Prevotella copri	SU_CC	7386	252	3.41186
Prevotella copri	SU_MF	7386	505	6.83726
Prevotella copri	SU_nonGO	7386	2661	36.0276
Prevotella copri	UPI	7386	847	11.4676
Prevotella corporis	NH	1192	19	1.59396
Prevotella corporis	RH	1192	89	7.46644
Prevotella corporis	SC	1192	254	21.3087
Prevotella corporis	SNI	1192	167	14.0101
Prevotella corporis	SU_CC	1192	114	9.56376
Prevotella corporis	SU_MF	1192	263	22.0638
Prevotella corporis	SU_nonGO	1192	275	23.0705
Prevotella corporis	UPI	1192	11	0.922819
Prevotella sp	NH	3024	229	7.57275
Prevotella sp	RH	3024	469	15.5093
Prevotella sp	SNI	3024	28	0.925926
Prevotella sp	SU_CC	3024	6	0.198413
Prevotella sp	SU_MF	3024	67	2.21561
Prevotella sp	SU_nonGO	3024	2225	73.578
Prevotella sp 109	SC	1106	206	18.6257
Prevotella sp 109	SNI	1106	143	12.9295
Prevotella sp 109	SU_CC	1106	106	9.58409
Prevotella sp 109	SU_MF	1106	327	29.566
Prevotella sp 109	SU_nonGO	1106	317	28.6618
Prevotella sp 109	UPI	1106	7	0.632911
Prevotella sp 885	SC	1573	246	15.6389
Prevotella sp 885	SNI	1573	205	13.0324
Prevotella sp 885	SU_CC	1573	170	10.8074
Prevotella sp 885	SU_MF	1573	423	26.8913
Prevotella sp 885	SU_nonGO	1573	529	33.63
Prevotella sp AM42-24	SC	555	46	8.28829
Prevotella sp AM42-24	SNI	555	40	7.20721
Prevotella sp AM42-24	SU_CC	555	11	1.98198
Prevotella sp AM42-24	SU_MF	555	142	25.5856
Prevotella sp AM42-24	SU_nonGO	555	315	56.7568
Prevotella sp AM42-24	UPI	555	1	0.18018
Prevotella sp CAG 255	SC	917	167	18.2116
Prevotella sp CAG 255	SNI	917	125	13.6314
Prevotella sp CAG 255	SU_CC	917	112	12.2137
Prevotella sp CAG 255	SU_MF	917	197	21.4831
Prevotella sp CAG 255	SU_nonGO	917	316	34.4602
Prevotella sp CAG 279	NH	1068	34	3.18352
Prevotella sp CAG 279	RH	1068	101	9.45693
Prevotella sp CAG 279	SC	1068	238	22.2846
Prevotella sp CAG 279	SNI	1068	186	17.4157
Prevotella sp CAG 279	SU_CC	1068	63	5.89888
Prevotella sp CAG 279	SU_MF	1068	213	19.9438
Prevotella sp CAG 279	SU_nonGO	1068	233	21.8165
Prevotella sp CAG 386	SC	1042	181	17.3704
Prevotella sp CAG 386	SNI	1042	147	14.1075
Prevotella sp CAG 386	SU_CC	1042	111	10.6526
Prevotella sp CAG 386	SU_MF	1042	241	23.1286
Prevotella sp CAG 386	SU_nonGO	1042	362	34.7409
Prevotella sp CAG 520	SC	572	129	22.5524
Prevotella sp CAG 520	SNI	572	118	20.6294
Prevotella sp CAG 520	SU_CC	572	56	9.79021
Prevotella sp CAG 520	SU_MF	572	138	24.1259
Prevotella sp CAG 520	SU_nonGO	572	131	22.9021
Prevotella sp CAG 604	SC	792	135	17.0455
Prevotella sp CAG 604	SNI	792	94	11.8687
Prevotella sp CAG 604	SU_CC	792	93	11.7424
Prevotella sp CAG 604	SU_MF	792	204	25.7576
Prevotella sp CAG 604	SU_nonGO	792	266	33.5859
Prevotella sp CAG 891	NH	1745	99	5.67335
Prevotella sp CAG 891	RH	1745	374	21.4327
Prevotella sp CAG 891	SC	1745	274	15.702
Prevotella sp CAG 891	SNI	1745	208	11.9198
Prevotella sp CAG 891	SU_CC	1745	119	6.81948
Prevotella sp CAG 891	SU_MF	1745	308	17.6504
Prevotella sp CAG 891	SU_nonGO	1745	363	20.8023
Prevotella stercorea	SC	845	113	13.3728
Prevotella stercorea	SNI	845	71	8.40237
Prevotella stercorea	SU_CC	845	78	9.23077
Prevotella stercorea	SU_MF	845	146	17.2781
Prevotella stercorea	SU_nonGO	845	385	45.5621
Prevotella stercorea	UPI	845	52	6.15385
Prevotella stercorea CAG 629	SC	552	88	15.942
Prevotella stercorea CAG 629	SNI	552	61	11.0507
Prevotella stercorea CAG 629	SU_CC	552	58	10.5072
Prevotella stercorea CAG 629	SU_MF	552	132	23.913
Prevotella stercorea CAG 629	SU_nonGO	552	213	38.587
Proteobacteria bacterium CAG 495	NH	605	41	6.77686
Proteobacteria bacterium CAG 495	RH	605	77	12.7273
Proteobacteria bacterium CAG 495	SC	605	96	15.8678
Proteobacteria bacterium CAG 495	SNI	605	86	14.2149
Proteobacteria bacterium CAG 495	SU_CC	605	52	8.59504
Proteobacteria bacterium CAG 495	SU_MF	605	68	11.2397
Proteobacteria bacterium CAG 495	SU_nonGO	605	185	30.5785
Proteus mirabilis	NH	1658	18	1.08565
Proteus mirabilis	RH	1658	101	6.09168
Proteus mirabilis	SC	1658	456	27.503
Proteus mirabilis	SNI	1658	312	18.8179
Proteus mirabilis	SU_CC	1658	95	5.72979
Proteus mirabilis	SU_MF	1658	368	22.1954
Proteus mirabilis	SU_nonGO	1658	259	15.6212
Proteus mirabilis	UPI	1658	49	2.95537
Pseudoflavonifractor sp An184	NH	2127	82	3.8552
Pseudoflavonifractor sp An184	RH	2127	479	22.52
Pseudoflavonifractor sp An184	SC	2127	325	15.2797
Pseudoflavonifractor sp An184	SNI	2127	224	10.5313
Pseudoflavonifractor sp An184	SU_CC	2127	173	8.13352
Pseudoflavonifractor sp An184	SU_MF	2127	485	22.8021
Pseudoflavonifractor sp An184	SU_nonGO	2127	350	16.4551
Pseudoflavonifractor sp An184	UPI	2127	9	0.423131
Pseudomonas aeruginosa	NH	1123	1	0.0890472
Pseudomonas aeruginosa	RH	1123	28	2.49332
Pseudomonas aeruginosa	SC	1123	425	37.8451
Pseudomonas aeruginosa	SNI	1123	196	17.4533
Pseudomonas aeruginosa	SU_CC	1123	47	4.18522
Pseudomonas aeruginosa	SU_MF	1123	214	19.0561
Pseudomonas aeruginosa	SU_nonGO	1123	196	17.4533
Pseudomonas aeruginosa	UPI	1123	16	1.42476
Pyramidobacter piscolens	NH	846	20	2.36407
Pyramidobacter piscolens	RH	846	763	90.1891
Pyramidobacter piscolens	SNI	846	34	4.01891
Pyramidobacter piscolens	SU_CC	846	4	0.472813
Pyramidobacter piscolens	SU_MF	846	20	2.36407
Pyramidobacter piscolens	SU_nonGO	846	5	0.591017
Roseburia faecis	SC	1812	308	16.9978
Roseburia faecis	SNI	1812	224	12.362
Roseburia faecis	SU_CC	1812	215	11.8653
Roseburia faecis	SU_MF	1812	482	26.6004
Roseburia faecis	SU_nonGO	1812	568	31.3466
Roseburia faecis	UPI	1812	15	0.827815
Roseburia hominis	SC	2796	219	7.83262
Roseburia hominis	SNI	2796	174	6.22318
Roseburia hominis	SU_CC	2796	172	6.15165
Roseburia hominis	SU_MF	2796	419	14.9857
Roseburia hominis	SU_nonGO	2796	1806	64.5923
Roseburia hominis	UPI	2796	6	0.214592
Roseburia intestinalis	NH	6097	442	7.24947
Roseburia intestinalis	RH	6097	1225	20.0918
Roseburia intestinalis	SC	6097	612	10.0377
Roseburia intestinalis	SNI	6097	565	9.26685
Roseburia intestinalis	SU_CC	6097	404	6.62621
Roseburia intestinalis	SU_MF	6097	1038	17.0248
Roseburia intestinalis	SU_nonGO	6097	1349	22.1256
Roseburia intestinalis	UPI	6097	462	7.5775
Roseburia inulinivorans	NH	4458	35	0.785105
Roseburia inulinivorans	RH	4458	166	3.72364
Roseburia inulinivorans	SC	4458	546	12.2476
Roseburia inulinivorans	SNI	4458	469	10.5204
Roseburia inulinivorans	SU_CC	4458	434	9.73531
Roseburia inulinivorans	SU_MF	4458	919	20.6146
Roseburia inulinivorans	SU_nonGO	4458	1508	33.8268
Roseburia inulinivorans	UPI	4458	381	8.54643
Roseburia sp	SC	574	10	1.74216
Roseburia sp	SNI	574	25	4.3554
Roseburia sp	SU_CC	574	2	0.348432
Roseburia sp	SU_MF	574	49	8.53659
Roseburia sp	SU_nonGO	574	488	85.0174
Roseburia sp CAG 100	NH	2129	12	0.563645
Roseburia sp CAG 100	RH	2129	132	6.20009
Roseburia sp CAG 100	SC	2129	402	18.8821
Roseburia sp CAG 100	SNI	2129	370	17.3791
Roseburia sp CAG 100	SU_CC	2129	218	10.2395
Roseburia sp CAG 100	SU_MF	2129	525	24.6595
Roseburia sp CAG 100	SU_nonGO	2129	470	22.0761
Roseburia sp CAG 18	SC	887	175	19.7294
Roseburia sp CAG 18	SNI	887	137	15.4453
Roseburia sp CAG 18	SU_CC	887	106	11.9504
Roseburia sp CAG 18	SU_MF	887	259	29.1995
Roseburia sp CAG 18	SU_nonGO	887	210	23.6753
Roseburia sp CAG 182	NH	691	2	0.289436
Roseburia sp CAG 182	RH	691	74	10.7091
Roseburia sp CAG 182	SC	691	144	20.8394
Roseburia sp CAG 182	SNI	691	127	18.3792
Roseburia sp CAG 182	SU_CC	691	48	6.94645
Roseburia sp CAG 182	SU_MF	691	152	21.9971
Roseburia sp CAG 182	SU_nonGO	691	144	20.8394
Roseburia sp CAG 197	NH	1043	14	1.34228
Roseburia sp CAG 197	RH	1043	168	16.1074
Roseburia sp CAG 197	SC	1043	229	21.9559
Roseburia sp CAG 197	SNI	1043	135	12.9434
Roseburia sp CAG 197	SU_CC	1043	105	10.0671
Roseburia sp CAG 197	SU_MF	1043	204	19.559
Roseburia sp CAG 197	SU_nonGO	1043	188	18.0249
Roseburia sp CAG 380	SC	1127	234	20.7631
Roseburia sp CAG 380	SNI	1127	158	14.0195
Roseburia sp CAG 380	SU_CC	1127	180	15.9716
Roseburia sp CAG 380	SU_MF	1127	278	24.6673
Roseburia sp CAG 380	SU_nonGO	1127	277	24.5785
Roseburia sp CAG 45	NH	1978	44	2.22447
Roseburia sp CAG 45	RH	1978	150	7.58342
Roseburia sp CAG 45	SC	1978	417	21.0819
Roseburia sp CAG 45	SNI	1978	282	14.2568
Roseburia sp CAG 45	SU_CC	1978	220	11.1223
Roseburia sp CAG 45	SU_MF	1978	475	24.0142
Roseburia sp CAG 45	SU_nonGO	1978	390	19.7169
Ruminococcaceae bacterium	NH	6089	31	0.509115
Ruminococcaceae bacterium	RH	6089	165	2.7098
Ruminococcaceae bacterium	SC	6089	535	8.78634
Ruminococcaceae bacterium	SNI	6089	621	10.1987
Ruminococcaceae bacterium	SU_CC	6089	149	2.44704
Ruminococcaceae bacterium	SU_MF	6089	914	15.0107
Ruminococcaceae bacterium	SU_nonGO	6089	3674	60.3383
Ruminococcaceae bacterium D16	SC	828	159	19.2029
Ruminococcaceae bacterium D16	SNI	828	103	12.4396
Ruminococcaceae bacterium D16	SU_CC	828	95	11.4734
Ruminococcaceae bacterium D16	SU_MF	828	175	21.1353
Ruminococcaceae bacterium D16	SU_nonGO	828	295	35.628
Ruminococcaceae bacterium D16	UPI	828	1	0.120773
Ruminococcus bicirculans	SC	1091	175	16.0403
Ruminococcus bicirculans	SNI	1091	104	9.53254
Ruminococcus bicirculans	SU_CC	1091	193	17.6902
Ruminococcus bicirculans	SU_MF	1091	253	23.1897
Ruminococcus bicirculans	SU_nonGO	1091	361	33.0889
Ruminococcus bicirculans	UPI	1091	5	0.458295
Ruminococcus callidus	NH	2494	86	3.44828
Ruminococcus callidus	RH	2494	939	37.6504
Ruminococcus callidus	SC	2494	381	15.2767
Ruminococcus callidus	SNI	2494	205	8.21973
Ruminococcus callidus	SU_CC	2494	185	7.4178
Ruminococcus callidus	SU_MF	2494	347	13.9134
Ruminococcus callidus	SU_nonGO	2494	351	14.0738
Ruminococcus gnavus	NH	3335	8	0.23988
Ruminococcus gnavus	RH	3335	104	3.11844
Ruminococcus gnavus	SC	3335	490	14.6927
Ruminococcus gnavus	SNI	3335	398	11.934
Ruminococcus gnavus	SU_CC	3335	275	8.24588
Ruminococcus gnavus	SU_MF	3335	764	22.9085
Ruminococcus gnavus	SU_nonGO	3335	1126	33.7631
Ruminococcus gnavus	UPI	3335	170	5.09745
Ruminococcus lactaris	SC	1779	323	18.1563
Ruminococcus lactaris	SNI	1779	242	13.6031
Ruminococcus lactaris	SU_CC	1779	232	13.041
Ruminococcus lactaris	SU_MF	1779	446	25.0703
Ruminococcus lactaris	SU_nonGO	1779	492	27.656
Ruminococcus lactaris	UPI	1779	44	2.4733
Ruminococcus obeum CAG 39	SC	1082	218	20.1479
Ruminococcus obeum CAG 39	SNI	1082	186	17.1904
Ruminococcus obeum CAG 39	SU_CC	1082	106	9.79667
Ruminococcus obeum CAG 39	SU_MF	1082	315	29.1128
Ruminococcus obeum CAG 39	SU_nonGO	1082	257	23.7523
Ruminococcus sp 5 1 39BFAA	SC	834	111	13.3094
Ruminococcus sp 5 1 39BFAA	SNI	834	87	10.4317
Ruminococcus sp 5 1 39BFAA	SU_CC	834	126	15.1079
Ruminococcus sp 5 1 39BFAA	SU_MF	834	172	20.6235
Ruminococcus sp 5 1 39BFAA	SU_nonGO	834	336	40.2878
Ruminococcus sp 5 1 39BFAA	UPI	834	2	0.239808
Ruminococcus sp CAG 108	SC	1477	346	23.4259
Ruminococcus sp CAG 108	SNI	1477	245	16.5877
Ruminococcus sp CAG 108	SU_CC	1477	193	13.067
Ruminococcus sp CAG 108	SU_MF	1477	388	26.2695
Ruminococcus sp CAG 108	SU_nonGO	1477	305	20.65
Ruminococcus sp CAG 177	SC	1444	295	20.4294
Ruminococcus sp CAG 177	SNI	1444	266	18.4211
Ruminococcus sp CAG 177	SU_CC	1444	179	12.3961
Ruminococcus sp CAG 177	SU_MF	1444	424	29.3629
Ruminococcus sp CAG 177	SU_nonGO	1444	280	19.3906
Ruminococcus sp CAG 330	NH	1058	17	1.60681
Ruminococcus sp CAG 330	RH	1058	131	12.3819
Ruminococcus sp CAG 330	SC	1058	257	24.2911
Ruminococcus sp CAG 330	SNI	1058	177	16.7297
Ruminococcus sp CAG 330	SU_CC	1058	85	8.03403
Ruminococcus sp CAG 330	SU_MF	1058	211	19.9433
Ruminococcus sp CAG 330	SU_nonGO	1058	180	17.0132
Ruminococcus sp CAG 353	NH	1694	89	5.25384
Ruminococcus sp CAG 353	RH	1694	250	14.758
Ruminococcus sp CAG 353	SC	1694	319	18.8312
Ruminococcus sp CAG 353	SNI	1694	256	15.1122
Ruminococcus sp CAG 353	SU_CC	1694	170	10.0354
Ruminococcus sp CAG 353	SU_MF	1694	340	20.0708
Ruminococcus sp CAG 353	SU_nonGO	1694	270	15.9386
Ruminococcus sp CAG 57	SC	1205	264	21.9087
Ruminococcus sp CAG 57	SNI	1205	206	17.0954
Ruminococcus sp CAG 57	SU_CC	1205	139	11.5353
Ruminococcus sp CAG 57	SU_MF	1205	314	26.0581
Ruminococcus sp CAG 57	SU_nonGO	1205	282	23.4025
Ruminococcus sp CAG 90	SC	818	189	23.1051
Ruminococcus sp CAG 90	SNI	818	160	19.5599
Ruminococcus sp CAG 90	SU_CC	818	73	8.92421
Ruminococcus sp CAG 90	SU_MF	818	280	34.2298
Ruminococcus sp CAG 90	SU_nonGO	818	116	14.1809
Ruminococcus sp DSM 100440	NH	1891	6	0.317292
Ruminococcus sp DSM 100440	RH	1891	50	2.6441
Ruminococcus sp DSM 100440	SC	1891	404	21.3644
Ruminococcus sp DSM 100440	SNI	1891	351	18.5616
Ruminococcus sp DSM 100440	SU_CC	1891	183	9.67742
Ruminococcus sp DSM 100440	SU_MF	1891	592	31.3062
Ruminococcus sp DSM 100440	SU_nonGO	1891	305	16.129
Ruminococcus sp SR1 5	SC	540	86	15.9259
Ruminococcus sp SR1 5	SNI	540	97	17.963
Ruminococcus sp SR1 5	SU_CC	540	61	11.2963
Ruminococcus sp SR1 5	SU_MF	540	158	29.2593
Ruminococcus sp SR1 5	SU_nonGO	540	138	25.5556
Ruminococcus torques	RH	5469	18	0.329128
Ruminococcus torques	SC	5469	1031	18.8517
Ruminococcus torques	SNI	5469	805	14.7193
Ruminococcus torques	SU_CC	5469	571	10.4407
Ruminococcus torques	SU_MF	5469	1654	30.2432
Ruminococcus torques	SU_nonGO	5469	1358	24.8309
Ruminococcus torques	UPI	5469	32	0.585116
Ruthenibacterium lactatiformans	SC	2008	273	13.5956
Ruthenibacterium lactatiformans	SNI	2008	302	15.0398
Ruthenibacterium lactatiformans	SU_CC	2008	173	8.61554
Ruthenibacterium lactatiformans	SU_MF	2008	518	25.7968
Ruthenibacterium lactatiformans	SU_nonGO	2008	734	36.5538
Ruthenibacterium lactatiformans	UPI	2008	8	0.398406
Staphylococcus sp CAG 324	NH	1379	26	1.88542
Staphylococcus sp CAG 324	RH	1379	118	8.55693
Staphylococcus sp CAG 324	SC	1379	262	18.9993
Staphylococcus sp CAG 324	SNI	1379	234	16.9688
Staphylococcus sp CAG 324	SU_CC	1379	158	11.4576
Staphylococcus sp CAG 324	SU_MF	1379	323	23.4228
Staphylococcus sp CAG 324	SU_nonGO	1379	258	18.7092
Subdoligranulum sp	SC	557	35	6.28366
Subdoligranulum sp	SNI	557	27	4.8474
Subdoligranulum sp	SU_CC	557	9	1.6158
Subdoligranulum sp	SU_MF	557	53	9.51526
Subdoligranulum sp	SU_nonGO	557	433	77.7379
Subdoligranulum sp 4 3 54A2FAA	SC	1276	198	15.5172
Subdoligranulum sp 4 3 54A2FAA	SNI	1276	195	15.2821
Subdoligranulum sp 4 3 54A2FAA	SU_CC	1276	165	12.931
Subdoligranulum sp 4 3 54A2FAA	SU_MF	1276	333	26.0972
Subdoligranulum sp 4 3 54A2FAA	SU_nonGO	1276	381	29.8589
Subdoligranulum sp 4 3 54A2FAA	UPI	1276	4	0.31348
Subdoligranulum sp APC924 74	SC	1018	154	15.1277
Subdoligranulum sp APC924 74	SNI	1018	152	14.9312
Subdoligranulum sp APC924 74	SU_CC	1018	9	0.884086
Subdoligranulum sp APC924 74	SU_MF	1018	283	27.7996
Subdoligranulum sp APC924 74	SU_nonGO	1018	420	41.2574
Subdoligranulum sp CAG 314	SC	1117	247	22.1128
Subdoligranulum sp CAG 314	SNI	1117	202	18.0842
Subdoligranulum sp CAG 314	SU_CC	1117	148	13.2498
Subdoligranulum sp CAG 314	SU_MF	1117	274	24.53
Subdoligranulum sp CAG 314	SU_nonGO	1117	246	22.0233
Subdoligranulum variabile	NH	792	7	0.883838
Subdoligranulum variabile	RH	792	165	20.8333
Subdoligranulum variabile	SC	792	179	22.601
Subdoligranulum variabile	SNI	792	141	17.803
Subdoligranulum variabile	SU_CC	792	24	3.0303
Subdoligranulum variabile	SU_MF	792	165	20.8333
Subdoligranulum variabile	SU_nonGO	792	110	13.8889
Subdoligranulum variabile	UPI	792	1	0.126263
Sutterella sp AM11-39	NH	2095	29	1.38425
Sutterella sp AM11-39	RH	2095	1109	52.9356
Sutterella sp AM11-39	UPI	2095	957	45.6802
Sutterella sp CAG 351	NH	1208	39	3.22848
Sutterella sp CAG 351	RH	1208	172	14.2384
Sutterella sp CAG 351	SC	1208	264	21.8543
Sutterella sp CAG 351	SNI	1208	184	15.2318
Sutterella sp CAG 351	SU_CC	1208	72	5.96026
Sutterella sp CAG 351	SU_MF	1208	266	22.0199
Sutterella sp CAG 351	SU_nonGO	1208	211	17.4669
Sutterella sp KLE1602	SC	505	72	14.2574
Sutterella sp KLE1602	SNI	505	65	12.8713
Sutterella sp KLE1602	SU_CC	505	36	7.12871
Sutterella sp KLE1602	SU_MF	505	134	26.5347
Sutterella sp KLE1602	SU_nonGO	505	192	38.0198
Sutterella sp KLE1602	UPI	505	6	1.18812
Sutterella wadsworthensis	NH	8244	709	8.60019
Sutterella wadsworthensis	RH	8244	3720	45.1237
Sutterella wadsworthensis	SC	8244	847	10.2741
Sutterella wadsworthensis	SNI	8244	668	8.10286
Sutterella wadsworthensis	SU_CC	8244	306	3.71179
Sutterella wadsworthensis	SU_MF	8244	1028	12.4697
Sutterella wadsworthensis	SU_nonGO	8244	899	10.9049
Sutterella wadsworthensis	UPI	8244	67	0.812712
Synergistes sp 3 1 syn1	SC	686	137	19.9708
Synergistes sp 3 1 syn1	SNI	686	111	16.1808
Synergistes sp 3 1 syn1	SU_CC	686	78	11.3703
Synergistes sp 3 1 syn1	SU_MF	686	201	29.3003
Synergistes sp 3 1 syn1	SU_nonGO	686	159	23.1778
Tannerella sp 6 1 58FAA CT1	SC	813	133	16.3592
Tannerella sp 6 1 58FAA CT1	SNI	813	108	13.2841
Tannerella sp 6 1 58FAA CT1	SU_CC	813	97	11.9311
Tannerella sp 6 1 58FAA CT1	SU_MF	813	233	28.6593
Tannerella sp 6 1 58FAA CT1	SU_nonGO	813	242	29.7663
Turicibacter sanguinis	SC	626	153	24.4409
Turicibacter sanguinis	SNI	626	152	24.2812
Turicibacter sanguinis	SU_CC	626	51	8.14696
Turicibacter sanguinis	SU_MF	626	171	27.3163
Turicibacter sanguinis	SU_nonGO	626	96	15.3355
Turicibacter sanguinis	UPI	626	3	0.479233
Tyzzerella nexilis	SC	828	135	16.3043
Tyzzerella nexilis	SNI	828	121	14.6135
Tyzzerella nexilis	SU_CC	828	116	14.0097
Tyzzerella nexilis	SU_MF	828	222	26.8116
Tyzzerella nexilis	SU_nonGO	828	220	26.57
Tyzzerella nexilis	UPI	828	14	1.69082
uncultured bacterium	SC	710	181	25.493
uncultured bacterium	SNI	710	96	13.5211
uncultured bacterium	SU_CC	710	54	7.60563
uncultured bacterium	SU_MF	710	133	18.7324
uncultured bacterium	SU_nonGO	710	246	34.6479
uncultured Bacteroides sp	SC	1927	317	16.4504
uncultured Bacteroides sp	SNI	1927	288	14.9455
uncultured Bacteroides sp	SU_CC	1927	213	11.0535
uncultured Bacteroides sp	SU_MF	1927	563	29.2164
uncultured Bacteroides sp	SU_nonGO	1927	546	28.3342
uncultured Blautia sp	SC	642	56	8.72274
uncultured Blautia sp	SNI	642	84	13.0841
uncultured Blautia sp	SU_CC	642	80	12.4611
uncultured Blautia sp	SU_MF	642	157	24.4548
uncultured Blautia sp	SU_nonGO	642	265	41.2773
uncultured Clostridium sp	SC	3688	432	11.7137
uncultured Clostridium sp	SNI	3688	426	11.551
uncultured Clostridium sp	SU_CC	3688	444	12.039
uncultured Clostridium sp	SU_MF	3688	1044	28.308
uncultured Clostridium sp	SU_nonGO	3688	1342	36.3883
uncultured Desulfovibrio sp	NH	632	20	3.16456
uncultured Desulfovibrio sp	RH	632	131	20.7278
uncultured Desulfovibrio sp	SC	632	106	16.7722
uncultured Desulfovibrio sp	SNI	632	68	10.7595
uncultured Desulfovibrio sp	SU_CC	632	43	6.8038
uncultured Desulfovibrio sp	SU_MF	632	114	18.038
uncultured Desulfovibrio sp	SU_nonGO	632	150	23.7342
uncultured Eubacterium sp	SC	1108	263	23.7365
uncultured Eubacterium sp	SNI	1108	193	17.4188
uncultured Eubacterium sp	SU_CC	1108	99	8.93502
uncultured Eubacterium sp	SU_MF	1108	365	32.9422
uncultured Eubacterium sp	SU_nonGO	1108	188	16.9675
uncultured Flavonifractor sp	SC	1988	327	16.4487
uncultured Flavonifractor sp	SNI	1988	230	11.5694
uncultured Flavonifractor sp	SU_CC	1988	258	12.9779
uncultured Flavonifractor sp	SU_MF	1988	549	27.6157
uncultured Flavonifractor sp	SU_nonGO	1988	624	31.3883
uncultured Oscillibacter sp	SC	724	100	13.8122
uncultured Oscillibacter sp	SNI	724	100	13.8122
uncultured Oscillibacter sp	SU_CC	724	74	10.221
uncultured Oscillibacter sp	SU_MF	724	223	30.8011
uncultured Oscillibacter sp	SU_nonGO	724	227	31.3536
uncultured Ruminococcus sp	SC	1335	153	11.4607
uncultured Ruminococcus sp	SNI	1335	147	11.0112
uncultured Ruminococcus sp	SU_CC	1335	159	11.9101
uncultured Ruminococcus sp	SU_MF	1335	346	25.9176
uncultured Ruminococcus sp	SU_nonGO	1335	530	39.7004
Veillonella atypica	SC	727	169	23.2462
Veillonella atypica	SNI	727	130	17.8817
Veillonella atypica	SU_CC	727	45	6.18982
Veillonella atypica	SU_MF	727	207	28.4732
Veillonella atypica	SU_nonGO	727	174	23.934
Veillonella atypica	UPI	727	2	0.275103
Veillonella dispar	SC	658	121	18.3891
Veillonella dispar	SNI	658	92	13.9818
Veillonella dispar	SU_CC	658	73	11.0942
Veillonella dispar	SU_MF	658	123	18.693
Veillonella dispar	SU_nonGO	658	248	37.69
Veillonella dispar	UPI	658	1	0.151976
Veillonella parvula	SC	999	172	17.2172
Veillonella parvula	SNI	999	158	15.8158
Veillonella parvula	SU_CC	999	100	10.01
Veillonella parvula	SU_MF	999	255	25.5255
Veillonella parvula	SU_nonGO	999	305	30.5305
Veillonella parvula	UPI	999	9	0.900901
Veillonella seminalis	NH	1075	6	0.55814
Veillonella seminalis	RH	1075	108	10.0465
Veillonella seminalis	SC	1075	287	26.6977
Veillonella seminalis	SNI	1075	202	18.7907
Veillonella seminalis	SU_CC	1075	63	5.86047
Veillonella seminalis	SU_MF	1075	247	22.9767
Veillonella seminalis	SU_nonGO	1075	161	14.9767
Veillonella seminalis	UPI	1075	1	0.0930233
Verrucomicrobia bacterium	NH	1640	87	5.30488
Verrucomicrobia bacterium	RH	1640	1309	79.8171
Verrucomicrobia bacterium	SC	1640	76	4.63415
[truncated: 4 more rows]

## Sheet: ED_Fig1b
taxon	map_type	total	genes	percentage
Akkermansia muciniphila	NH	3751	338	9.01093
Akkermansia muciniphila	RH	3751	457	12.1834
Akkermansia muciniphila	SC	3751	347	9.25087
Akkermansia muciniphila	SNI	3751	319	8.5044
Akkermansia muciniphila	SU_CC	3751	284	7.57131
Akkermansia muciniphila	SU_MF	3751	585	15.5958
Akkermansia muciniphila	SU_nonGO	3751	1065	28.3924
Akkermansia muciniphila	UPI	3751	356	9.4908
Akkermansia sp KLE1798	NH	1938	64	3.30237
Akkermansia sp KLE1798	RH	1938	138	7.12074
Akkermansia sp KLE1798	SC	1938	263	13.5707
Akkermansia sp KLE1798	SNI	1938	230	11.8679
Akkermansia sp KLE1798	SU_CC	1938	226	11.6615
Akkermansia sp KLE1798	SU_MF	1938	439	22.6522
Akkermansia sp KLE1798	SU_nonGO	1938	578	29.8246
Alistipes putredinis	NH	3156	424	13.4347
Alistipes putredinis	RH	3156	929	29.436
Alistipes putredinis	SC	3156	310	9.82256
Alistipes putredinis	SNI	3156	205	6.49556
Alistipes putredinis	SU_CC	3156	183	5.79848
Alistipes putredinis	SU_MF	3156	398	12.6109
Alistipes putredinis	SU_nonGO	3156	703	22.275
Alistipes putredinis	UPI	3156	4	0.126743
Bacteroides fragilis	NH	9750	283	2.90256
Bacteroides fragilis	RH	9750	858	8.8
Bacteroides fragilis	SC	9750	742	7.61026
Bacteroides fragilis	SNI	9750	649	6.65641
Bacteroides fragilis	SU_CC	9750	884	9.06667
Bacteroides fragilis	SU_MF	9750	1752	17.9692
Bacteroides fragilis	SU_nonGO	9750	4250	43.5897
Bacteroides fragilis	UPI	9750	332	3.40513
Bacteroides massiliensis	NH	2771	203	7.32588
Bacteroides massiliensis	RH	2771	439	15.8427
Bacteroides massiliensis	SC	2771	263	9.49116
Bacteroides massiliensis	SNI	2771	237	8.55287
Bacteroides massiliensis	SU_CC	2771	280	10.1047
Bacteroides massiliensis	SU_MF	2771	497	17.9358
Bacteroides massiliensis	SU_nonGO	2771	845	30.4944
Bacteroides massiliensis	UPI	2771	7	0.252616
Bacteroides thetaiotaomicron	NH	6791	188	2.76837
Bacteroides thetaiotaomicron	RH	6791	477	7.024
Bacteroides thetaiotaomicron	SC	6791	575	8.46709
Bacteroides thetaiotaomicron	SNI	6791	507	7.46576
Bacteroides thetaiotaomicron	SU_CC	6791	652	9.60094
Bacteroides thetaiotaomicron	SU_MF	6791	1204	17.7293
Bacteroides thetaiotaomicron	SU_nonGO	6791	2980	43.8816
Bacteroides thetaiotaomicron	UPI	6791	208	3.06288
Barnesiella intestinihominis	NH	2615	164	6.27151
Barnesiella intestinihominis	RH	2615	361	13.805
Barnesiella intestinihominis	SC	2615	369	14.1109
Barnesiella intestinihominis	SNI	2615	303	11.587
Barnesiella intestinihominis	SU_CC	2615	225	8.60421
Barnesiella intestinihominis	SU_MF	2615	465	17.782
Barnesiella intestinihominis	SU_nonGO	2615	725	27.7247
Barnesiella intestinihominis	UPI	2615	3	0.114723
Dialister invisus	NH	1544	207	13.4067
Dialister invisus	RH	1544	295	19.1062
Dialister invisus	SC	1544	224	14.5078
Dialister invisus	SNI	1544	175	11.3342
Dialister invisus	SU_CC	1544	112	7.25389
Dialister invisus	SU_MF	1544	250	16.1917
Dialister invisus	SU_nonGO	1544	280	18.1347
Dialister invisus	UPI	1544	1	0.0647668
Escherichia coli	NH	12597	59	0.468365
Escherichia coli	RH	12597	686	5.44574
Escherichia coli	SC	12597	2867	22.7594
Escherichia coli	SNI	12597	1860	14.7654
Escherichia coli	SU_CC	12597	958	7.60499
Escherichia coli	SU_MF	12597	2814	22.3387
Escherichia coli	SU_nonGO	12597	3135	24.8869
Escherichia coli	UPI	12597	218	1.73057
Eubacterium rectale	NH	5989	227	3.79028
Eubacterium rectale	RH	5989	830	13.8587
Eubacterium rectale	SC	5989	406	6.7791
Eubacterium rectale	SNI	5989	326	5.44331
Eubacterium rectale	SU_CC	5989	360	6.01102
Eubacterium rectale	SU_MF	5989	661	11.0369
Eubacterium rectale	SU_nonGO	5989	2885	48.1716
Eubacterium rectale	UPI	5989	294	4.909
Eubacterium siraeum	NH	3144	188	5.97964
Eubacterium siraeum	RH	3144	482	15.3308
Eubacterium siraeum	SC	3144	435	13.8359
Eubacterium siraeum	SNI	3144	323	10.2735
Eubacterium siraeum	SU_CC	3144	344	10.9415
Eubacterium siraeum	SU_MF	3144	620	19.7201
Eubacterium siraeum	SU_nonGO	3144	745	23.6959
Eubacterium siraeum	UPI	3144	7	0.222646
Eubacterium sp CAG 38	NH	2232	48	2.15054
Eubacterium sp CAG 38	RH	2232	279	12.5
Eubacterium sp CAG 38	SC	2232	440	19.7133
Eubacterium sp CAG 38	SNI	2232	288	12.9032
Eubacterium sp CAG 38	SU_CC	2232	259	11.6039
Eubacterium sp CAG 38	SU_MF	2232	494	22.1326
Eubacterium sp CAG 38	SU_nonGO	2232	424	18.9964
Faecalibacterium prausnitzii	NH	21362	1146	5.36467
Faecalibacterium prausnitzii	RH	21362	4512	21.1216
Faecalibacterium prausnitzii	SC	21362	1775	8.30915
Faecalibacterium prausnitzii	SNI	21362	1567	7.33546
Faecalibacterium prausnitzii	SU_CC	21362	1685	7.88784
Faecalibacterium prausnitzii	SU_MF	21362	3606	16.8804
Faecalibacterium prausnitzii	SU_nonGO	21362	6967	32.614
Faecalibacterium prausnitzii	UPI	21362	104	0.486846
Firmicutes bacterium CAG 124	NH	3492	222	6.35739
Firmicutes bacterium CAG 124	RH	3492	1375	39.3757
Firmicutes bacterium CAG 124	SC	3492	350	10.0229
Firmicutes bacterium CAG 124	SNI	3492	325	9.30699
Firmicutes bacterium CAG 124	SU_CC	3492	197	5.64147
Firmicutes bacterium CAG 124	SU_MF	3492	557	15.9507
Firmicutes bacterium CAG 124	SU_nonGO	3492	466	13.3448
Firmicutes bacterium CAG 129	NH	1957	83	4.24119
Firmicutes bacterium CAG 129	RH	1957	584	29.8416
Firmicutes bacterium CAG 129	SC	1957	266	13.5922
Firmicutes bacterium CAG 129	SNI	1957	214	10.9351
Firmicutes bacterium CAG 129	SU_CC	1957	154	7.86919
Firmicutes bacterium CAG 129	SU_MF	1957	370	18.9065
Firmicutes bacterium CAG 129	SU_nonGO	1957	286	14.6142
Firmicutes bacterium CAG 24	NH	2427	169	6.96333
Firmicutes bacterium CAG 24	RH	2427	292	12.0313
Firmicutes bacterium CAG 24	SC	2427	377	15.5336
Firmicutes bacterium CAG 24	SNI	2427	356	14.6683
Firmicutes bacterium CAG 24	SU_CC	2427	225	9.2707
Firmicutes bacterium CAG 24	SU_MF	2427	552	22.7441
Firmicutes bacterium CAG 24	SU_nonGO	2427	456	18.7886
Flavonifractor plautii	NH	6930	73	1.05339
Flavonifractor plautii	RH	6930	324	4.67532
Flavonifractor plautii	SC	6930	980	14.1414
Flavonifractor plautii	SNI	6930	849	12.2511
Flavonifractor plautii	SU_CC	6930	632	9.11977
Flavonifractor plautii	SU_MF	6930	1854	26.7532
Flavonifractor plautii	SU_nonGO	6930	2194	31.6595
Flavonifractor plautii	UPI	6930	24	0.34632
Hungatella hathewayi	NH	8884	106	1.19316
Hungatella hathewayi	RH	8884	404	4.5475
Hungatella hathewayi	SC	8884	930	10.4683
Hungatella hathewayi	SNI	8884	1141	12.8433
Hungatella hathewayi	SU_CC	8884	520	5.85322
Hungatella hathewayi	SU_MF	8884	2136	24.0432
Hungatella hathewayi	SU_nonGO	8884	3459	38.9352
Hungatella hathewayi	UPI	8884	188	2.11616
Oscillibacter sp KLE 1745	NH	4569	164	3.58941
Oscillibacter sp KLE 1745	RH	4569	1710	37.4261
Oscillibacter sp KLE 1745	SC	4569	466	10.1992
Oscillibacter sp KLE 1745	SNI	4569	356	7.79164
Oscillibacter sp KLE 1745	SU_CC	4569	300	6.56599
Oscillibacter sp KLE 1745	SU_MF	4569	752	16.4587
Oscillibacter sp KLE 1745	SU_nonGO	4569	821	17.9689
Phascolarctobacterium sp CAG 207	NH	2135	68	3.18501
Phascolarctobacterium sp CAG 207	RH	2135	279	13.0679
Phascolarctobacterium sp CAG 207	SC	2135	388	18.1733
Phascolarctobacterium sp CAG 207	SNI	2135	336	15.7377
Phascolarctobacterium sp CAG 207	SU_CC	2135	176	8.24356
Phascolarctobacterium sp CAG 207	SU_MF	2135	493	23.0913
Phascolarctobacterium sp CAG 207	SU_nonGO	2135	393	18.4075
Phascolarctobacterium sp CAG 207	UPI	2135	2	0.0936768
Pseudoflavonifractor sp An184	NH	2127	82	3.8552
Pseudoflavonifractor sp An184	RH	2127	479	22.52
Pseudoflavonifractor sp An184	SC	2127	325	15.2797
Pseudoflavonifractor sp An184	SNI	2127	224	10.5313
Pseudoflavonifractor sp An184	SU_CC	2127	173	8.13352
Pseudoflavonifractor sp An184	SU_MF	2127	485	22.8021
Pseudoflavonifractor sp An184	SU_nonGO	2127	350	16.4551
Pseudoflavonifractor sp An184	UPI	2127	9	0.423131
Roseburia intestinalis	NH	6097	442	7.24947
Roseburia intestinalis	RH	6097	1225	20.0918
Roseburia intestinalis	SC	6097	612	10.0377
Roseburia intestinalis	SNI	6097	565	9.26685
Roseburia intestinalis	SU_CC	6097	404	6.62621
Roseburia intestinalis	SU_MF	6097	1038	17.0248
Roseburia intestinalis	SU_nonGO	6097	1349	22.1256
Roseburia intestinalis	UPI	6097	462	7.5775
Roseburia inulinivorans	NH	4458	35	0.785105
Roseburia inulinivorans	RH	4458	166	3.72364
Roseburia inulinivorans	SC	4458	546	12.2476
Roseburia inulinivorans	SNI	4458	469	10.5204
Roseburia inulinivorans	SU_CC	4458	434	9.73531
Roseburia inulinivorans	SU_MF	4458	919	20.6146
Roseburia inulinivorans	SU_nonGO	4458	1508	33.8268
Roseburia inulinivorans	UPI	4458	381	8.54643
Ruminococcaceae bacterium	NH	6089	31	0.509115
Ruminococcaceae bacterium	RH	6089	165	2.7098
Ruminococcaceae bacterium	SC	6089	535	8.78634
Ruminococcaceae bacterium	SNI	6089	621	10.1987
Ruminococcaceae bacterium	SU_CC	6089	149	2.44704
Ruminococcaceae bacterium	SU_MF	6089	914	15.0107
Ruminococcaceae bacterium	SU_nonGO	6089	3674	60.3383
Sutterella wadsworthensis	NH	8244	709	8.60019
Sutterella wadsworthensis	RH	8244	3720	45.1237
Sutterella wadsworthensis	SC	8244	847	10.2741
Sutterella wadsworthensis	SNI	8244	668	8.10286
Sutterella wadsworthensis	SU_CC	8244	306	3.71179
Sutterella wadsworthensis	SU_MF	8244	1028	12.4697
Sutterella wadsworthensis	SU_nonGO	8244	899	10.9049
Sutterella wadsworthensis	UPI	8244	67	0.812712

## Sheet: ED_Fig1c
taxon	map_type	total	genes	percentage
Escherichia coli	SC	2609	1177	45.1131
Escherichia coli	SNI	2609	508	19.4711
Escherichia coli	SU_CC	2609	217	8.31736
Escherichia coli	SU_MF	2609	425	16.2898
Escherichia coli	SU_nonGO	2609	282	10.8087

## Sheet: ED_Fig1d
taxon	category	value
Acetobacter_sp_CAG_267	hybrid	0.188517
Acetobacter_sp_CAG_267	unknown	0.192041
Acidaminococcus_intestini	hybrid	0.0762788
Acidaminococcus_intestini	unknown	0.0762668
Acinetobacter_sp_CAG_196	unknown	0.118211
Akkermansia_muciniphila	hybrid	0.434219
Akkermansia_muciniphila	known	0.443995
Akkermansia_muciniphila	unknown	0.42784
Akkermansia_sp_KLE1798	hybrid	0.402937
Akkermansia_sp_KLE1798	known	0.395844
Akkermansia_sp_KLE1798	unknown	0.40151
Alistipes_finegoldii	hybrid	0.223307
Alistipes_finegoldii	known	0.242572
Alistipes_finegoldii	unknown	0.201907
Alistipes_finegoldii_CAG_68	hybrid	0.300043
Alistipes_finegoldii_CAG_68	known	0.311414
Alistipes_finegoldii_CAG_68	unknown	0.301429
Alistipes_putredinis	hybrid	0.359631
Alistipes_putredinis	known	0.362851
Alistipes_putredinis	unknown	0.350037
Alistipes_shahii	hybrid	0.319961
Alistipes_shahii	known	0.33201
Alistipes_shahii	unknown	0.313492
Alistipes_sp_CAG_268	hybrid	0.181454
Alistipes_sp_CAG_268	known	0.190442
Alistipes_sp_CAG_268	unknown	0.187067
Alistipes_sp_CAG_29	hybrid	0.355969
Alistipes_sp_CAG_29	known	0.361318
Alistipes_sp_CAG_29	unknown	0.357098
Alistipes_sp_CAG_435	unknown	0.0814255
Alistipes_sp_HGB5	hybrid	0.29814
Alistipes_sp_HGB5	known	0.277822
Alistipes_sp_HGB5	unknown	0.318275
Alistipes_timonensis	hybrid	0.234003
Alistipes_timonensis	known	0.248387
Alistipes_timonensis	unknown	0.22774
Anaeromassilibacillus_sp_An250	hybrid	0.180332
Anaeromassilibacillus_sp_An250	known	0.186755
Anaeromassilibacillus_sp_An250	unknown	0.181879
Anaerostipes_hadrus	hybrid	0.256487
Anaerostipes_hadrus	known	0.276829
Anaerostipes_hadrus	unknown	0.239108
Anaerotruncus_colihominis	hybrid	0.0654594
Anaerotruncus_colihominis	known	0.0735127
Anaerotruncus_colihominis	unknown	0.0775028
Anaerotruncus_sp_CAG_528	hybrid	0.154321
Anaerotruncus_sp_CAG_528	known	0.177935
Anaerotruncus_sp_CAG_528	unknown	0.128065
Azospirillum_sp_51_20	unknown	0.105866
Azospirillum_sp_CAG_239	unknown	0.0262988
Azospirillum_sp_CAG_260	hybrid	0.259259
Azospirillum_sp_CAG_260	known	0.304482
Azospirillum_sp_CAG_260	unknown	0.365648
Bacteroides_caccae	hybrid	0.186872
Bacteroides_caccae	known	0.201115
Bacteroides_caccae	unknown	0.194368
Bacteroides_caccae_CAG_21	hybrid	0.260162
Bacteroides_caccae_CAG_21	known	0.247347
Bacteroides_caccae_CAG_21	unknown	0.278619
Bacteroides_cellulosilyticus	hybrid	0.334495
Bacteroides_cellulosilyticus	known	0.296426
Bacteroides_cellulosilyticus	unknown	0.345957
Bacteroides_cellulosilyticus_CAG_158	hybrid	0.296049
Bacteroides_cellulosilyticus_CAG_158	known	0.230841
Bacteroides_cellulosilyticus_CAG_158	unknown	0.370208
Bacteroides_clarus	hybrid	0.209315
Bacteroides_clarus	known	0.202305
Bacteroides_clarus	unknown	0.246893
Bacteroides_clarus_CAG_160	hybrid	0.249799
Bacteroides_clarus_CAG_160	known	0.246552
Bacteroides_clarus_CAG_160	unknown	0.266318
Bacteroides_coprocola	hybrid	0.0919574
Bacteroides_coprocola	known	0.101402
Bacteroides_coprocola	unknown	0.086033
Bacteroides_coprocola_CAG_162	hybrid	0.185249
Bacteroides_coprocola_CAG_162	known	0.0930436
Bacteroides_coprocola_CAG_162	unknown	0.284866
Bacteroides_dorei	hybrid	0.22007
Bacteroides_dorei	known	0.267015
Bacteroides_dorei	unknown	0.190302
Bacteroides_eggerthii	hybrid	0.122712
Bacteroides_eggerthii	known	0.129859
Bacteroides_eggerthii	unknown	0.129442
Bacteroides_eggerthii_CAG_109	hybrid	0.208711
Bacteroides_eggerthii_CAG_109	known	0.224315
Bacteroides_eggerthii_CAG_109	unknown	0.207707
Bacteroides_faecis_CAG_32	hybrid	0.161876
Bacteroides_faecis_CAG_32	known	0.150974
Bacteroides_faecis_CAG_32	unknown	0.170605
Bacteroides_finegoldii	hybrid	0.132659
Bacteroides_finegoldii	known	0.147164
Bacteroides_finegoldii	unknown	0.131374
Bacteroides_fluxus	hybrid	0.188623
Bacteroides_fluxus	known	0.20342
Bacteroides_fluxus	unknown	0.17321
Bacteroides_fragilis	hybrid	0.295791
Bacteroides_fragilis	known	0.254449
Bacteroides_fragilis	unknown	0.317504
Bacteroides_intestinalis_CAG_564	hybrid	0.352376
Bacteroides_intestinalis_CAG_564	known	0.317278
Bacteroides_intestinalis_CAG_564	unknown	0.362993
Bacteroides_massiliensis	hybrid	0.126097
Bacteroides_massiliensis	known	0.123
Bacteroides_massiliensis	unknown	0.132148
Bacteroides_nordii	hybrid	0.117485
Bacteroides_nordii	known	0.105003
Bacteroides_nordii	unknown	0.123948
Bacteroides_oleiciplenus	hybrid	0.147078
Bacteroides_oleiciplenus	known	0.175196
Bacteroides_oleiciplenus	unknown	0.134411
Bacteroides_ovatus	hybrid	0.149932
Bacteroides_ovatus	known	0.153644
Bacteroides_ovatus	unknown	0.148853
Bacteroides_ovatus_CAG_22	hybrid	0.227234
Bacteroides_ovatus_CAG_22	known	0.215172
Bacteroides_ovatus_CAG_22	unknown	0.234138
Bacteroides_plebeius	hybrid	0.112023
Bacteroides_plebeius	known	0.153415
Bacteroides_plebeius	unknown	0.0993552
Bacteroides_plebeius_CAG_211	hybrid	0.135148
Bacteroides_plebeius_CAG_211	known	0.144615
Bacteroides_plebeius_CAG_211	unknown	0.164802
Bacteroides_salyersiae	hybrid	0.0877391
Bacteroides_salyersiae	known	0.0738279
Bacteroides_salyersiae	unknown	0.0969775
Bacteroides_sp_2_2_4	hybrid	0.131328
Bacteroides_sp_2_2_4	known	0.136575
Bacteroides_sp_2_2_4	unknown	0.126708
Bacteroides_sp_43_108	hybrid	0.0310455
Bacteroides_sp_43_108	unknown	0.0275339
Bacteroides_sp_CAG_144	hybrid	0.140254
Bacteroides_sp_CAG_144	known	0.20063
Bacteroides_sp_CAG_144	unknown	0.0821269
Bacteroides_sp_CAG_189	hybrid	0.137185
Bacteroides_sp_CAG_189	known	0.12394
Bacteroides_sp_CAG_189	unknown	0.115202
Bacteroides_sp_CAG_633	hybrid	0.141345
Bacteroides_sp_CAG_633	known	0.225725
Bacteroides_sp_CAG_633	unknown	0.133014
Bacteroides_sp_CAG_714	hybrid	0.0832332
Bacteroides_sp_CAG_714	known	0.112946
Bacteroides_sp_CAG_714	unknown	0.0760051
Bacteroides_sp_CAG_754	hybrid	0.142263
Bacteroides_sp_CAG_754	known	0.127547
Bacteroides_sp_CAG_754	unknown	0.1581
Bacteroides_sp_CAG_875	hybrid	0.162522
Bacteroides_sp_CAG_875	known	0.210658
Bacteroides_sp_CAG_875	unknown	0.162451
Bacteroides_sp_D2	hybrid	0.165741
Bacteroides_sp_D2	known	0.181901
Bacteroides_sp_D2	unknown	0.153198
Bacteroides_stercoris	hybrid	0.284197
Bacteroides_stercoris	known	0.245873
Bacteroides_stercoris	unknown	0.302506
Bacteroides_thetaiotaomicron	hybrid	0.179864
Bacteroides_thetaiotaomicron	known	0.203819
Bacteroides_thetaiotaomicron	unknown	0.207336
Bacteroides_uniformis	hybrid	0.179071
Bacteroides_uniformis	known	0.199809
Bacteroides_uniformis	unknown	0.162325
Bacteroides_vulgatus	hybrid	0.188438
Bacteroides_vulgatus	known	0.215483
Bacteroides_vulgatus	unknown	0.162017
Bacteroides_xylanisolvens	hybrid	0.201797
Bacteroides_xylanisolvens	known	0.206097
Bacteroides_xylanisolvens	unknown	0.200649
Barnesiella_intestinihominis	hybrid	0.437411
Barnesiella_intestinihominis	known	0.41821
Barnesiella_intestinihominis	unknown	0.444191
Bifidobacterium_adolescentis	hybrid	0.29144
Bifidobacterium_adolescentis	known	0.348163
Bifidobacterium_adolescentis	unknown	0.259718
Bifidobacterium_bifidum	hybrid	0.2681
Bifidobacterium_bifidum	known	0.289606
Bifidobacterium_bifidum	unknown	0.306145
Bifidobacterium_breve	hybrid	0.322063
Bifidobacterium_breve	known	0.333512
Bifidobacterium_breve	unknown	0.315929
Bifidobacterium_dentium	hybrid	0.18645
Bifidobacterium_dentium	known	0.103703
Bifidobacterium_dentium	unknown	0.320301
Bifidobacterium_longum	hybrid	0.252686
Bifidobacterium_longum	known	0.261461
Bifidobacterium_longum	unknown	0.252749
Bifidobacterium_longum_subsp_longum	hybrid	0.317908
Bifidobacterium_longum_subsp_longum	known	0.351255
Bifidobacterium_longum_subsp_longum	unknown	0.298766
Bifidobacterium_pseudocatenulatum	hybrid	0.333949
Bifidobacterium_pseudocatenulatum	unknown	0.281391
Bilophila_wadsworthia	hybrid	0.299838
Bilophila_wadsworthia	known	0.326174
Bilophila_wadsworthia	unknown	0.278075
Blautia_obeum	hybrid	0.210951
Blautia_obeum	known	0.255138
Blautia_obeum	unknown	0.184105
Blautia_sp_CAG_257	hybrid	0.154962
Blautia_sp_CAG_257	known	0.162329
Blautia_sp_CAG_257	unknown	0.149653
Blautia_sp_CAG_37	hybrid	0.244629
Blautia_sp_CAG_37	known	0.256077
Blautia_sp_CAG_37	unknown	0.239651
Blautia_sp_CAG_52	hybrid	0.250122
Blautia_sp_CAG_52	known	0.243389
Blautia_sp_CAG_52	unknown	0.254827
Blautia_sp_KLE_1732	hybrid	0.163623
Blautia_sp_KLE_1732	known	0.179788
Blautia_sp_KLE_1732	unknown	0.16776
Blautia_wexlerae	hybrid	0.143611
Blautia_wexlerae	known	0.110261
Blautia_wexlerae	unknown	0.150583
Brachyspira_sp_CAG_484	unknown	0.292818
Burkholderiales_bacterium_1_1_47	hybrid	0.346428
Burkholderiales_bacterium_1_1_47	known	0.350295
Burkholderiales_bacterium_1_1_47	unknown	0.329536
Butyricicoccus_pullicaecorum	hybrid	0.141712
Butyricicoccus_pullicaecorum	known	0.0768231
Butyricicoccus_pullicaecorum	unknown	0.181567
Butyricimonas_synergistica	hybrid	0.431966
Butyricimonas_synergistica	known	0.426218
Butyricimonas_synergistica	unknown	0.434641
Butyrivibrio_crossotus	hybrid	0.111159
Butyrivibrio_crossotus	known	0.151042
Butyrivibrio_crossotus	unknown	0.109815
Candidatus_Stoquefichus_sp_KLE1796	hybrid	0.154062
Candidatus_Stoquefichus_sp_KLE1796	known	0.176318
Candidatus_Stoquefichus_sp_KLE1796	unknown	0.135545
Catenibacterium_mitsuokai	hybrid	0.172133
Catenibacterium_mitsuokai	known	0.0809522
Catenibacterium_mitsuokai	unknown	0.189829
Clostridia_bacterium	hybrid	0.0750588
Clostridia_bacterium	known	0.027023
Clostridia_bacterium	unknown	0.0932672
Clostridiales_bacterium	hybrid	0.0895976
Clostridiales_bacterium	known	0.0825423
Clostridiales_bacterium	unknown	0.123654
Clostridiales_bacterium_1_7_47FAA	hybrid	0.16111
Clostridiales_bacterium_1_7_47FAA	known	0.163408
Clostridiales_bacterium_1_7_47FAA	unknown	0.165442
Clostridiales_bacterium_41_12_two_minus	hybrid	0.355717
Clostridiales_bacterium_41_12_two_minus	known	0.352305
Clostridiales_bacterium_41_12_two_minus	unknown	0.354326
Clostridiales_bacterium_41_21_two_genomes	hybrid	0.123801
Clostridiales_bacterium_41_21_two_genomes	known	0.376966
Clostridiales_bacterium_41_21_two_genomes	unknown	0.101285
Clostridiales_bacterium_42_27	hybrid	0.216734
Clostridiales_bacterium_42_27	known	0.232948
Clostridiales_bacterium_42_27	unknown	0.201133
Clostridiales_bacterium_52_15	hybrid	0.0864222
Clostridiales_bacterium_52_15	known	0.134547
Clostridiales_bacterium_52_15	unknown	0.0685683
Clostridiales_bacterium_KLE1615	hybrid	0.231941
Clostridiales_bacterium_KLE1615	known	0.223913
Clostridiales_bacterium_KLE1615	unknown	0.235172
Clostridium_asparagiforme	hybrid	0.109955
Clostridium_asparagiforme	known	0.126636
Clostridium_asparagiforme	unknown	0.125233
Clostridium_bolteae	hybrid	0.256249
Clostridium_bolteae	known	0.257623
Clostridium_bolteae	unknown	0.258343
Clostridium_bolteae_CAG_59	hybrid	0.188305
Clostridium_bolteae_CAG_59	known	0.191935
Clostridium_bolteae_CAG_59	unknown	0.186091
Clostridium_citroniae	hybrid	0.0804558
Clostridium_citroniae	known	0.0897874
Clostridium_citroniae	unknown	0.102417
Clostridium_clostridioforme	hybrid	0.22602
Clostridium_clostridioforme	known	0.243422
Clostridium_clostridioforme	unknown	0.210844
Clostridium_clostridioforme_CAG_511	hybrid	0.192643
Clostridium_clostridioforme_CAG_511	known	0.179419
Clostridium_clostridioforme_CAG_511	unknown	0.202292
Clostridium_hathewayi_CAG_224	hybrid	0.228431
Clostridium_hathewayi_CAG_224	known	0.234997
Clostridium_hathewayi_CAG_224	unknown	0.2246
Clostridium_innocuum	hybrid	0.0976984
Clostridium_innocuum	known	0.296139
Clostridium_innocuum	unknown	0.0617593
Clostridium_leptum	hybrid	0.307122
Clostridium_leptum	known	0.323685
Clostridium_leptum	unknown	0.291908
Clostridium_leptum_CAG_27	hybrid	0.291438
Clostridium_leptum_CAG_27	known	0.306723
Clostridium_leptum_CAG_27	unknown	0.282242
Clostridium_neonatale	hybrid	0.158621
Clostridium_neonatale	known	0.162147
Clostridium_neonatale	unknown	0.25709
Clostridium_nexile_CAG_348	hybrid	0.236203
Clostridium_nexile_CAG_348	known	0.241228
Clostridium_nexile_CAG_348	unknown	0.227858
Clostridium_saccharolyticum	hybrid	0.182712
Clostridium_saccharolyticum	known	0.247621
Clostridium_saccharolyticum	unknown	0.138889
Clostridium_sp_CAG_122	hybrid	0.303743
Clostridium_sp_CAG_122	known	0.372433
Clostridium_sp_CAG_122	unknown	0.207884
Clostridium_sp_CAG_127	hybrid	0.17272
Clostridium_sp_CAG_127	known	0.192107
Clostridium_sp_CAG_127	unknown	0.110495
Clostridium_sp_CAG_138	hybrid	0.0996219
Clostridium_sp_CAG_138	known	0.042929
Clostridium_sp_CAG_138	unknown	0.0834597
Clostridium_sp_CAG_169	hybrid	0.245584
Clostridium_sp_CAG_169	known	0.270547
Clostridium_sp_CAG_169	unknown	0.229782
Clostridium_sp_CAG_217	hybrid	0.0653364
Clostridium_sp_CAG_217	known	0.244216
Clostridium_sp_CAG_217	unknown	0.0636755
Clostridium_sp_CAG_226	hybrid	0.0861348
Clostridium_sp_CAG_226	known	0.115872
Clostridium_sp_CAG_226	unknown	0.0904351
Clostridium_sp_CAG_242	hybrid	0.1872
Clostridium_sp_CAG_242	known	0.228062
Clostridium_sp_CAG_242	unknown	0.172468
Clostridium_sp_CAG_277	hybrid	0.153554
Clostridium_sp_CAG_277	known	0.194036
Clostridium_sp_CAG_277	unknown	0.126492
Clostridium_sp_CAG_288	unknown	0.149468
Clostridium_sp_CAG_299	hybrid	0.169765
Clostridium_sp_CAG_299	known	0.233368
Clostridium_sp_CAG_299	unknown	0.1373
Clostridium_sp_CAG_352	hybrid	0.0895939
Clostridium_sp_CAG_352	known	0.165266
Clostridium_sp_CAG_352	unknown	0.176882
Clostridium_sp_CAG_354	unknown	0.0650512
Clostridium_sp_CAG_43	hybrid	0.261367
Clostridium_sp_CAG_43	known	0.262497
Clostridium_sp_CAG_43	unknown	0.260815
Clostridium_sp_CAG_568	hybrid	0.374047
Clostridium_sp_CAG_568	known	0.416655
Clostridium_sp_CAG_568	unknown	0.349541
Clostridium_sp_CAG_58	hybrid	0.320456
Clostridium_sp_CAG_58	known	0.32468
Clostridium_sp_CAG_58	unknown	0.31603
Clostridium_sp_CAG_62	hybrid	0.361544
Clostridium_sp_CAG_62	known	0.366913
Clostridium_sp_CAG_62	unknown	0.355356
Clostridium_sp_CAG_678	hybrid	0.399733
Clostridium_sp_CAG_678	unknown	0.115595
Clostridium_sp_CAG_7	hybrid	0.248808
Clostridium_sp_CAG_7	known	0.245446
Clostridium_sp_CAG_7	unknown	0.256284
Clostridium_sp_CAG_75	hybrid	0.194313
Clostridium_sp_CAG_75	known	0.188342
Clostridium_sp_CAG_75	unknown	0.198073
Clostridium_sp_CAG_91	hybrid	0.228456
Clostridium_sp_CAG_91	known	0.232805
Clostridium_sp_CAG_91	unknown	0.23013
Clostridium_sp_FS41	hybrid	0.15234
Clostridium_sp_FS41	known	0.161837
Clostridium_sp_FS41	unknown	0.148069
Clostridium_sp_HGF2	hybrid	0.155857
Clostridium_sp_HGF2	known	0.150295
Clostridium_sp_HGF2	unknown	0.161514
Clostridium_sp_KLE_1755	hybrid	0.25365
Clostridium_sp_KLE_1755	known	0.238804
Clostridium_sp_KLE_1755	unknown	0.276198
Clostridium_sp_M62_1	hybrid	0.11904
Clostridium_sp_M62_1	known	0.15325
Clostridium_sp_M62_1	unknown	0.0994795
Clostridium_sp_SS2_1	hybrid	0.340673
Clostridium_sp_SS2_1	known	0.356793
Clostridium_sp_SS2_1	unknown	0.325015
Clostridium_symbiosum	hybrid	0.277676
Clostridium_symbiosum	known	0.276331
Clostridium_symbiosum	unknown	0.279939
Collinsella_aerofaciens	hybrid	0.309217
Collinsella_aerofaciens	known	0.312706
Collinsella_aerofaciens	unknown	0.306124
Coprobacillus_sp_8_2_54BFAA	hybrid	0.2163
Coprobacillus_sp_8_2_54BFAA	known	0.220069
Coprobacillus_sp_8_2_54BFAA	unknown	0.214968
Coprobacter_fastidiosus	hybrid	0.10749
Coprobacter_fastidiosus	known	0.129228
Coprobacter_fastidiosus	unknown	0.100657
Coprococcus_comes	hybrid	0.18573
Coprococcus_comes	known	0.241695
Coprococcus_comes	unknown	0.137749
Coprococcus_eutactus	hybrid	0.121441
Coprococcus_eutactus	known	0.119064
Coprococcus_eutactus	unknown	0.110493
Coprococcus_sp_ART55_1	hybrid	0.0635785
Coprococcus_sp_ART55_1	known	0.0656192
Coprococcus_sp_ART55_1	unknown	0.0770597
Coprococcus_sp_HPP0074	hybrid	0.16494
Coprococcus_sp_HPP0074	known	0.155015
Coprococcus_sp_HPP0074	unknown	0.159583
Desulfovibrio_piger	hybrid	0.0357763
Desulfovibrio_piger	known	0.183135
Desulfovibrio_piger	unknown	0.315832
Dialister_invisus	hybrid	0.330861
Dialister_invisus	known	0.351131
Dialister_invisus	unknown	0.311636
Dialister_invisus_CAG_218	hybrid	0.265487
Dialister_invisus_CAG_218	known	0.273089
Dialister_invisus_CAG_218	unknown	0.261186
Dialister_sp_CAG_357	unknown	0.108456
Dielma_fastidiosa	hybrid	0.0834893
Dielma_fastidiosa	known	0.195876
Dorea_formicigenerans	hybrid	0.104356
Dorea_formicigenerans	known	0.111901
Dorea_formicigenerans	unknown	0.100095
Dorea_longicatena	hybrid	0.332829
Dorea_longicatena	known	0.363527
Dorea_longicatena	unknown	0.293757
Dorea_sp_CAG_317	hybrid	0.0856247
Dorea_sp_CAG_317	known	0.134471
Dorea_sp_CAG_317	unknown	0.106292
Dysgonomonas_gadei	hybrid	0.125457
Dysgonomonas_gadei	known	0.339395
Dysgonomonas_gadei	unknown	0.0711266
Dysgonomonas_mossii	unknown	0.1025
Eisenbergiella_tayi	hybrid	0.272912
Eisenbergiella_tayi	known	0.305055
Eisenbergiella_tayi	unknown	0.235492
Erysipelatoclostridium_ramosum	hybrid	0.198627
Erysipelatoclostridium_ramosum	known	0.245475
Erysipelatoclostridium_ramosum	unknown	0.2158
Erysipelotrichaceae_bacterium_2_2_44A	hybrid	0.187297
Erysipelotrichaceae_bacterium_2_2_44A	known	0.214846
Erysipelotrichaceae_bacterium_2_2_44A	unknown	0.192088
Erysipelotrichaceae_bacterium_5_2_54FAA	hybrid	0.157592
Erysipelotrichaceae_bacterium_5_2_54FAA	known	0.146443
Erysipelotrichaceae_bacterium_5_2_54FAA	unknown	0.14832
Escherichia_coli	hybrid	0.316182
Escherichia_coli	known	0.324264
Escherichia_coli	unknown	0.308599
Eubacterium_eligens	hybrid	0.270673
Eubacterium_eligens	known	0.302506
Eubacterium_eligens	unknown	0.235668
Eubacterium_hallii	hybrid	0.22996
Eubacterium_hallii	known	0.239497
Eubacterium_hallii	unknown	0.221677
Eubacterium_ramulus	hybrid	0.169436
Eubacterium_ramulus	known	0.258492
Eubacterium_ramulus	unknown	0.11982
Eubacterium_rectale	hybrid	0.337396
Eubacterium_rectale	known	0.340807
Eubacterium_rectale	unknown	0.335247
Eubacterium_siraeum	hybrid	0.423076
Eubacterium_siraeum	known	0.430801
Eubacterium_siraeum	unknown	0.415311
Eubacterium_sp	hybrid	0.120952
Eubacterium_sp	known	0.158642
Eubacterium_sp	unknown	0.0874919
Eubacterium_sp_CAG_115	hybrid	0.165685
Eubacterium_sp_CAG_115	known	0.378633
Eubacterium_sp_CAG_115	unknown	0.118577
Eubacterium_sp_CAG_161	hybrid	0.298983
Eubacterium_sp_CAG_161	known	0.376776
Eubacterium_sp_CAG_161	unknown	0.175387
Eubacterium_sp_CAG_180	unknown	0.153516
Eubacterium_sp_CAG_192	hybrid	0.345718
Eubacterium_sp_CAG_192	known	0.413162
Eubacterium_sp_CAG_192	unknown	0.293825
Eubacterium_sp_CAG_202	hybrid	0.12907
Eubacterium_sp_CAG_202	known	0.0396417
Eubacterium_sp_CAG_202	unknown	0.134714
Eubacterium_sp_CAG_248	hybrid	0.150934
Eubacterium_sp_CAG_248	known	0.125646
Eubacterium_sp_CAG_248	unknown	0.138318
Eubacterium_sp_CAG_251	hybrid	0.370518
Eubacterium_sp_CAG_251	known	0.33652
Eubacterium_sp_CAG_251	unknown	0.401533
Eubacterium_sp_CAG_252	hybrid	0.163512
Eubacterium_sp_CAG_252	known	0.180323
Eubacterium_sp_CAG_252	unknown	0.131826
Eubacterium_sp_CAG_38	hybrid	0.401437
Eubacterium_sp_CAG_38	known	0.414152
Eubacterium_sp_CAG_38	unknown	0.381653
Eubacterium_sp_CAG_76	hybrid	0.196296
Eubacterium_sp_CAG_76	known	0.182127
Eubacterium_sp_CAG_76	unknown	0.165478
Eubacterium_sp_CAG_86	hybrid	0.16178
Eubacterium_sp_CAG_86	known	0.132692
Eubacterium_sp_CAG_86	unknown	0.165719
Eubacterium_ventriosum	hybrid	0.306163
Eubacterium_ventriosum	known	0.357636
Eubacterium_ventriosum	unknown	0.218943
Faecalibacterium_prausnitzii	hybrid	0.194477
Faecalibacterium_prausnitzii	known	0.220953
Faecalibacterium_prausnitzii	unknown	0.17246
Faecalibacterium_sp_CAG_74	hybrid	0.293212
Faecalibacterium_sp_CAG_74	known	0.344229
Faecalibacterium_sp_CAG_74	unknown	0.277158
Faecalibacterium_sp_CAG_82	hybrid	0.186495
Faecalibacterium_sp_CAG_82	known	0.182172
Faecalibacterium_sp_CAG_82	unknown	0.194416
Firmicutes_bacterium_CAG_102	hybrid	0.245896
Firmicutes_bacterium_CAG_102	known	0.248206
Firmicutes_bacterium_CAG_102	unknown	0.233236
Firmicutes_bacterium_CAG_103	hybrid	0.279424
Firmicutes_bacterium_CAG_103	known	0.282388
Firmicutes_bacterium_CAG_103	unknown	0.277063
Firmicutes_bacterium_CAG_110	hybrid	0.19671
Firmicutes_bacterium_CAG_110	known	0.184109
Firmicutes_bacterium_CAG_110	unknown	0.205758
Firmicutes_bacterium_CAG_124	hybrid	0.401141
Firmicutes_bacterium_CAG_124	known	0.405125
Firmicutes_bacterium_CAG_124	unknown	0.396377
Firmicutes_bacterium_CAG_129	hybrid	0.337288
Firmicutes_bacterium_CAG_129	known	0.346399
Firmicutes_bacterium_CAG_129	unknown	0.320092
Firmicutes_bacterium_CAG_137	hybrid	0.0514839
Firmicutes_bacterium_CAG_137	unknown	0.150455
Firmicutes_bacterium_CAG_176	hybrid	0.135507
Firmicutes_bacterium_CAG_176	known	0.129034
Firmicutes_bacterium_CAG_176	unknown	0.16766
Firmicutes_bacterium_CAG_194	hybrid	0.110521
Firmicutes_bacterium_CAG_194	known	0.0783514
Firmicutes_bacterium_CAG_194	unknown	0.11639
Firmicutes_bacterium_CAG_24	hybrid	0.373572
Firmicutes_bacterium_CAG_24	known	0.38601
Firmicutes_bacterium_CAG_24	unknown	0.364338
Firmicutes_bacterium_CAG_341	hybrid	0.43411
Firmicutes_bacterium_CAG_341	known	0.436731
Firmicutes_bacterium_CAG_341	unknown	0.318208
Firmicutes_bacterium_CAG_41	hybrid	0.170648
Firmicutes_bacterium_CAG_41	known	0.146302
Firmicutes_bacterium_CAG_41	unknown	0.187971
Firmicutes_bacterium_CAG_466	hybrid	0.415359
Firmicutes_bacterium_CAG_466	known	0.420475
Firmicutes_bacterium_CAG_466	unknown	0.413412
Firmicutes_bacterium_CAG_65	hybrid	0.247788
Firmicutes_bacterium_CAG_65	known	0.252655
Firmicutes_bacterium_CAG_65	unknown	0.24318
Firmicutes_bacterium_CAG_83	hybrid	0.259422
Firmicutes_bacterium_CAG_83	known	0.220771
Firmicutes_bacterium_CAG_83	unknown	0.29295
Firmicutes_bacterium_CAG_94	hybrid	0.227916
Firmicutes_bacterium_CAG_94	known	0.205557
Firmicutes_bacterium_CAG_94	unknown	0.279569
Flavonifractor_plautii	hybrid	0.230931
Flavonifractor_plautii	known	0.23969
Flavonifractor_plautii	unknown	0.224535
Flavonifractor_sp_An10	hybrid	0.106888
Flavonifractor_sp_An10	known	0.0990034
Flavonifractor_sp_An10	unknown	0.109163
Fusicatenibacter_saccharivorans	hybrid	0.252927
Fusicatenibacter_saccharivorans	known	0.25642
Fusicatenibacter_saccharivorans	unknown	0.2491
Fusobacterium_ulcerans	hybrid	0.0745212
Gemmiger_formicilis	hybrid	0.209599
Gemmiger_formicilis	known	0.231326
Gemmiger_formicilis	unknown	0.189853
Gemmiger_sp_An194	hybrid	0.0622984
Gemmiger_sp_An194	known	0.0695701
Gemmiger_sp_An194	unknown	0.0791539
Haemophilus_parainfluenzae	hybrid	0.279204
Haemophilus_parainfluenzae	known	0.27116
Haemophilus_parainfluenzae	unknown	0.290563
Holdemania_filiformis	hybrid	0.175262
Holdemania_filiformis	known	0.189418
Holdemania_filiformis	unknown	0.163307
Hungatella_hathewayi	hybrid	0.256845
Hungatella_hathewayi	known	0.277274
Hungatella_hathewayi	unknown	0.238986
Intestinimonas_butyriciproducens	hybrid	0.269265
Intestinimonas_butyriciproducens	known	0.253635
Intestinimonas_butyriciproducens	unknown	0.288244
Klebsiella_oxytoca	hybrid	0.278799
Klebsiella_oxytoca	known	0.268791
Klebsiella_oxytoca	unknown	0.273216
Klebsiella_pneumoniae	hybrid	0.385293
Klebsiella_pneumoniae	known	0.38789
Klebsiella_pneumoniae	unknown	0.388494
Lachnoclostridium_sp_An14	hybrid	0.0983289
Lachnoclostridium_sp_An14	known	0.137242
Lachnoclostridium_sp_An14	unknown	0.0824588
Lachnospira_pectinoschiza	hybrid	0.130494
Lachnospira_pectinoschiza	known	0.12114
Lachnospira_pectinoschiza	unknown	0.139393
Lachnospiraceae_bacterium	hybrid	0.32327
Lachnospiraceae_bacterium	known	0.386397
Lachnospiraceae_bacterium	unknown	0.109879
Lachnospiraceae_bacterium_3_1_57FAA_CT1	hybrid	0.223042
Lachnospiraceae_bacterium_3_1_57FAA_CT1	known	0.297051
Lachnospiraceae_bacterium_3_1_57FAA_CT1	unknown	0.155577
Lachnospiraceae_bacterium_6_1_63FAA	hybrid	0.2478
Lachnospiraceae_bacterium_6_1_63FAA	known	0.203902
Lachnospiraceae_bacterium_6_1_63FAA	unknown	0.299591
Lachnospiraceae_bacterium_7_1_58FAA	hybrid	0.13862
Lachnospiraceae_bacterium_7_1_58FAA	known	0.152117
Lachnospiraceae_bacterium_7_1_58FAA	unknown	0.127672
Lachnospiraceae_bacterium_8_1_57FAA	hybrid	0.25664
Lachnospiraceae_bacterium_8_1_57FAA	known	0.251875
Lachnospiraceae_bacterium_8_1_57FAA	unknown	0.264419
Lachnospiraceae_bacterium_9_1_43BFAA	hybrid	0.0591194
Lachnospiraceae_bacterium_9_1_43BFAA	known	0.0409759
Lachnospiraceae_bacterium_9_1_43BFAA	unknown	0.134991
Lachnospiraceae_bacterium_TF01-11	hybrid	0.319714
Lachnospiraceae_bacterium_TF01-11	known	0.364524
Lachnospiraceae_bacterium_TF01-11	unknown	0.218863
Lawsonibacter_asaccharolyticus	hybrid	0.225127
Lawsonibacter_asaccharolyticus	known	0.218125
Lawsonibacter_asaccharolyticus	unknown	0.231574
Megamonas_funiformis	unknown	0.0620785
Mitsuokella_jalaludinii	unknown	0.0164932
Morganella_morganii	hybrid	0.240137
Morganella_morganii	known	0.490685
Morganella_morganii	unknown	0.118448
Odoribacter_splanchnicus	hybrid	0.346121
Odoribacter_splanchnicus	known	0.367859
Odoribacter_splanchnicus	unknown	0.324476
Odoribacter_splanchnicus_CAG_14	hybrid	0.362648
Odoribacter_splanchnicus_CAG_14	known	0.378003
Odoribacter_splanchnicus_CAG_14	unknown	0.348727
Oscillibacter_sp	hybrid	0.246285
Oscillibacter_sp	known	0.222719
Oscillibacter_sp	unknown	0.25526
Oscillibacter_sp_57_20	hybrid	0.357601
Oscillibacter_sp_57_20	known	0.360744
Oscillibacter_sp_57_20	unknown	0.356371
Oscillibacter_sp_CAG_155	hybrid	0.120532
Oscillibacter_sp_CAG_155	known	0.118205
Oscillibacter_sp_CAG_155	unknown	0.121705
Oscillibacter_sp_CAG_241	hybrid	0.312205
Oscillibacter_sp_CAG_241	known	0.321268
Oscillibacter_sp_CAG_241	unknown	0.302273
Oscillibacter_sp_KLE_1745	hybrid	0.214035
Oscillibacter_sp_KLE_1745	known	0.232917
Oscillibacter_sp_KLE_1745	unknown	0.200382
Parabacteroides_distasonis	hybrid	0.270144
Parabacteroides_distasonis	known	0.318489
Parabacteroides_distasonis	unknown	0.240804
Parabacteroides_goldsteinii	hybrid	0.130193
Parabacteroides_goldsteinii	known	0.152761
Parabacteroides_goldsteinii	unknown	0.112512
Parabacteroides_johnsonii	hybrid	0.300967
Parabacteroides_johnsonii	known	0.287917
Parabacteroides_johnsonii	unknown	0.288452
Parabacteroides_merdae	hybrid	0.250625
Parabacteroides_merdae	known	0.260647
Parabacteroides_merdae	unknown	0.247322
Parabacteroides_merdae_CAG_48	hybrid	0.33059
Parabacteroides_merdae_CAG_48	known	0.31787
Parabacteroides_merdae_CAG_48	unknown	0.345681
Parabacteroides_sp_20_3	hybrid	0.276398
Parabacteroides_sp_20_3	known	0.326476
Parabacteroides_sp_20_3	unknown	0.239506
Parabacteroides_sp_CAG_409	hybrid	0.193268
Parabacteroides_sp_CAG_409	known	0.271127
Parabacteroides_sp_CAG_409	unknown	0.164513
Paraprevotella_clara	hybrid	0.184094
Paraprevotella_clara	unknown	0.128251
Paraprevotella_xylaniphila	hybrid	0.161125
Paraprevotella_xylaniphila	known	0.233439
Paraprevotella_xylaniphila	unknown	0.129683
Parasutterella_excrementihominis	hybrid	0.343513
Parasutterella_excrementihominis	known	0.381491
Parasutterella_excrementihominis	unknown	0.315323
Parasutterella_excrementihominis_CAG_233	hybrid	0.400038
Parasutterella_excrementihominis_CAG_233	known	0.416075
Parasutterella_excrementihominis_CAG_233	unknown	0.385912
Phascolarctobacterium_sp_CAG_207	hybrid	0.421135
Phascolarctobacterium_sp_CAG_207	known	0.434123
Phascolarctobacterium_sp_CAG_207	unknown	0.41414
Phascolarctobacterium_succinatutens	hybrid	0.196407
Phascolarctobacterium_succinatutens	known	0.200301
Phascolarctobacterium_succinatutens	unknown	0.167669
Prevotella_buccae	hybrid	0.385723
Prevotella_buccae	known	0.4139
Prevotella_buccae	unknown	0.289924
Prevotella_corporis	hybrid	0.0948541
Prevotella_corporis	known	0.0160637
Prevotella_corporis	unknown	0.0798965
Prevotella_sp_109	hybrid	0.053661
Prevotella_sp_109	unknown	0.0990607
Prevotella_sp_885	hybrid	0.211426
Prevotella_sp_885	known	0.121735
Prevotella_sp_885	unknown	0.270405
Prevotella_sp_AM42-24	unknown	0.244099
Prevotella_sp_CAG_255	hybrid	0.215793
Prevotella_sp_CAG_279	hybrid	0.154496
Prevotella_sp_CAG_279	unknown	0.119569
Prevotella_sp_CAG_386	hybrid	0.393539
Prevotella_sp_CAG_386	known	0.366588
Prevotella_sp_CAG_386	unknown	0.421476
Prevotella_sp_CAG_520	hybrid	0.196896
Prevotella_sp_CAG_520	known	0.340241
Prevotella_sp_CAG_520	unknown	0.22818
Prevotella_sp_CAG_604	hybrid	0.397664
Prevotella_sp_CAG_604	known	0.393971
Prevotella_sp_CAG_604	unknown	0.422306
Prevotella_sp_CAG_891	hybrid	0.0992336
Prevotella_sp_CAG_891	unknown	0.0614699
Prevotella_stercorea	hybrid	0.180214
Prevotella_stercorea	known	0.148778
Prevotella_stercorea	unknown	0.168917
Prevotella_stercorea_CAG_629	hybrid	0.297479
Prevotella_stercorea_CAG_629	known	0.232649
Prevotella_stercorea_CAG_629	unknown	0.217528
Proteobacteria_bacterium_CAG_495	hybrid	0.278215
Proteobacteria_bacterium_CAG_495	unknown	0.306195
Proteus_mirabilis	hybrid	0.118484
Proteus_mirabilis	known	0.0498941
Proteus_mirabilis	unknown	0.199913
Pseudoflavonifractor_sp_An184	hybrid	0.175926
Pseudoflavonifractor_sp_An184	known	0.189331
Pseudoflavonifractor_sp_An184	unknown	0.163995
Roseburia_faecis	hybrid	0.349726
Roseburia_faecis	known	0.359217
Roseburia_faecis	unknown	0.335882
Roseburia_hominis	hybrid	0.267944
Roseburia_hominis	known	0.264881
Roseburia_hominis	unknown	0.271335
Roseburia_intestinalis	hybrid	0.348316
Roseburia_intestinalis	known	0.343511
Roseburia_intestinalis	unknown	0.356661
Roseburia_inulinivorans	hybrid	0.299793
Roseburia_inulinivorans	known	0.306205
Roseburia_inulinivorans	unknown	0.292271
Roseburia_sp_CAG_100	hybrid	0.1554
Roseburia_sp_CAG_100	known	0.227363
Roseburia_sp_CAG_100	unknown	0.0942736
Roseburia_sp_CAG_18	hybrid	0.357256
Roseburia_sp_CAG_18	known	0.366216
Roseburia_sp_CAG_18	unknown	0.348876
Roseburia_sp_CAG_182	hybrid	0.0815771
Roseburia_sp_CAG_182	known	0.0298719
Roseburia_sp_CAG_182	unknown	0.115427
Roseburia_sp_CAG_197	hybrid	0.276959
Roseburia_sp_CAG_197	known	0.306862
Roseburia_sp_CAG_197	unknown	0.248171
Roseburia_sp_CAG_380	hybrid	0.099008
Roseburia_sp_CAG_380	unknown	0.0804399
Roseburia_sp_CAG_45	hybrid	0.258981
Roseburia_sp_CAG_45	known	0.304942
Roseburia_sp_CAG_45	unknown	0.221261
Ruminococcaceae_bacterium	hybrid	0.223498
Ruminococcaceae_bacterium	known	0.251945
Ruminococcaceae_bacterium	unknown	0.191021
Ruminococcaceae_bacterium_D16	hybrid	0.141428
Ruminococcaceae_bacterium_D16	known	0.227861
Ruminococcaceae_bacterium_D16	unknown	0.102724
Ruminococcus_bicirculans	hybrid	0.362134
Ruminococcus_bicirculans	known	0.36947
Ruminococcus_bicirculans	unknown	0.356517
Ruminococcus_callidus	hybrid	0.360408
Ruminococcus_callidus	known	0.368945
Ruminococcus_callidus	unknown	0.365945
Ruminococcus_gnavus	hybrid	0.307507
Ruminococcus_gnavus	known	0.320434
Ruminococcus_gnavus	unknown	0.295238
Ruminococcus_lactaris	hybrid	0.186531
Ruminococcus_lactaris	known	0.204223
Ruminococcus_lactaris	unknown	0.170013
Ruminococcus_obeum_CAG_39	hybrid	0.180945
Ruminococcus_obeum_CAG_39	known	0.168799
Ruminococcus_obeum_CAG_39	unknown	0.203875
Ruminococcus_sp_5_1_39BFAA	hybrid	0.243462
Ruminococcus_sp_5_1_39BFAA	known	0.254975
Ruminococcus_sp_5_1_39BFAA	unknown	0.242378
Ruminococcus_sp_CAG_108	hybrid	0.391186
Ruminococcus_sp_CAG_108	known	0.394092
Ruminococcus_sp_CAG_108	unknown	0.385873
Ruminococcus_sp_CAG_177	hybrid	0.16019
Ruminococcus_sp_CAG_177	known	0.11884
Ruminococcus_sp_CAG_177	unknown	0.169971
Ruminococcus_sp_CAG_330	hybrid	0.401064
Ruminococcus_sp_CAG_330	known	0.400386
Ruminococcus_sp_CAG_330	unknown	0.406869
Ruminococcus_sp_CAG_353	hybrid	0.0622784
Ruminococcus_sp_CAG_353	known	0.251505
Ruminococcus_sp_CAG_353	unknown	0.0675909
Ruminococcus_sp_CAG_57	hybrid	0.328575
Ruminococcus_sp_CAG_57	known	0.32478
Ruminococcus_sp_CAG_57	unknown	0.334611
Ruminococcus_sp_CAG_90	hybrid	0.207547
Ruminococcus_sp_CAG_90	known	0.20179
Ruminococcus_sp_CAG_90	unknown	0.210906
Ruminococcus_sp_DSM_100440	hybrid	0.257977
Ruminococcus_sp_DSM_100440	known	0.268561
Ruminococcus_sp_DSM_100440	unknown	0.252663
Ruminococcus_sp_SR1_5	hybrid	0.183747
Ruminococcus_sp_SR1_5	known	0.219323
Ruminococcus_sp_SR1_5	unknown	0.156802
Ruminococcus_torques	hybrid	0.125108
Ruminococcus_torques	known	0.12481
Ruminococcus_torques	unknown	0.133186
Ruthenibacterium_lactatiformans	hybrid	0.146583
Ruthenibacterium_lactatiformans	known	0.147082
Ruthenibacterium_lactatiformans	unknown	0.14725
Staphylococcus_sp_CAG_324	hybrid	0.0491467
Staphylococcus_sp_CAG_324	known	0.0264142
Staphylococcus_sp_CAG_324	unknown	0.207963
Subdoligranulum_sp	hybrid	0.25939
Subdoligranulum_sp	known	0.197075
Subdoligranulum_sp	unknown	0.275976
Subdoligranulum_sp_4_3_54A2FAA	hybrid	0.158014
Subdoligranulum_sp_4_3_54A2FAA	known	0.163392
Subdoligranulum_sp_4_3_54A2FAA	unknown	0.155366
Subdoligranulum_sp_APC924_74	hybrid	0.262686
Subdoligranulum_sp_APC924_74	known	0.274269
Subdoligranulum_sp_APC924_74	unknown	0.25097
Subdoligranulum_sp_CAG_314	unknown	0.231018
Subdoligranulum_variabile	hybrid	0.244279
Subdoligranulum_variabile	known	0.262955
Subdoligranulum_variabile	unknown	0.222517
Sutterella_sp_CAG_351	hybrid	0.12691
Sutterella_sp_CAG_351	known	0.130302
Sutterella_sp_CAG_351	unknown	0.314995
Sutterella_sp_KLE1602	hybrid	0.447883
Sutterella_sp_KLE1602	known	0.448902
Sutterella_sp_KLE1602	unknown	0.449735
Sutterella_wadsworthensis	hybrid	0.0206376
Sutterella_wadsworthensis	known	0.0181404
Sutterella_wadsworthensis	unknown	0.0250081
Tannerella_sp_6_1_58FAA_CT1	hybrid	0.0329231
Tannerella_sp_6_1_58FAA_CT1	known	0.00955149
Tannerella_sp_6_1_58FAA_CT1	unknown	0.0817545
Turicibacter_sanguinis	hybrid	0.224578
Turicibacter_sanguinis	known	0.22054
Turicibacter_sanguinis	unknown	0.213205
Tyzzerella_nexilis	hybrid	0.122398
Tyzzerella_nexilis	known	0.328213
Tyzzerella_nexilis	unknown	0.080063
Veillonella_atypica	hybrid	0.259226
Veillonella_atypica	known	0.257237
Veillonella_atypica	unknown	0.263029
Veillonella_dispar	hybrid	0.372247
Veillonella_dispar	known	0.385059
Veillonella_dispar	unknown	0.361368
Veillonella_parvula	hybrid	0.254486
Veillonella_parvula	known	0.25945
Veillonella_parvula	unknown	0.24793
Veillonella_seminalis	unknown	0.375358
butyrate-producing_bacterium_SM4_1	hybrid	0.24094
butyrate-producing_bacterium_SM4_1	known	0.258648
butyrate-producing_bacterium_SM4_1	unknown	0.237046
butyrate-producing_bacterium_SS3_4	hybrid	0.299132
butyrate-producing_bacterium_SS3_4	known	0.312048
butyrate-producing_bacterium_SS3_4	unknown	0.288954
uncultured_Bacteroides_sp	hybrid	0.0732414
uncultured_Bacteroides_sp	known	0.10466
uncultured_Bacteroides_sp	unknown	0.116287
uncultured_Blautia_sp	hybrid	0.117346
uncultured_Blautia_sp	known	0.118578
uncultured_Blautia_sp	unknown	0.107411
uncultured_Clostridium_sp	hybrid	0.125348
uncultured_Clostridium_sp	known	0.125927
uncultured_Clostridium_sp	unknown	0.124767
uncultured_Desulfovibrio_sp	unknown	0.317633
uncultured_Eubacterium_sp	hybrid	0.113376
uncultured_Eubacterium_sp	unknown	0.0643357
uncultured_Flavonifractor_sp	hybrid	0.304539
uncultured_Flavonifractor_sp	known	0.301861
uncultured_Flavonifractor_sp	unknown	0.307481
uncultured_Oscillibacter_sp	hybrid	0.188913
uncultured_Oscillibacter_sp	known	0.189827
uncultured_Oscillibacter_sp	unknown	0.183101
uncultured_Ruminococcus_sp	hybrid	0.0646568
uncultured_Ruminococcus_sp	known	0.0512937
uncultured_Ruminococcus_sp	unknown	0.076638
uncultured_bacterium	hybrid	0.085486
uncultured_bacterium	known	0.0822444
uncultured_bacterium	unknown	0.0896026
Acetobacter_sp_CAG_267	unknown	0.549152
Acidaminococcus_intestini	hybrid	0.826551
Acidaminococcus_intestini	known	0.801413
Acidaminococcus_intestini	unknown	0.826814
Akkermansia_muciniphila	hybrid	0.572721
Akkermansia_muciniphila	known	0.578924
Akkermansia_muciniphila	unknown	0.578378
Akkermansia_sp_KLE1798	hybrid	0.605519
Akkermansia_sp_KLE1798	known	0.611671
Akkermansia_sp_KLE1798	unknown	0.599857
Alistipes_finegoldii	hybrid	0.586379
Alistipes_finegoldii	known	0.596449
Alistipes_finegoldii	unknown	0.580404
Alistipes_finegoldii_CAG_68	hybrid	0.58699
Alistipes_finegoldii_CAG_68	known	0.589458
Alistipes_finegoldii_CAG_68	unknown	0.592098
Alistipes_putredinis	hybrid	0.689638
Alistipes_putredinis	known	0.718978
Alistipes_putredinis	unknown	0.663822
Alistipes_shahii	hybrid	0.618394
Alistipes_shahii	known	0.62899
Alistipes_shahii	unknown	0.609711
Alistipes_sp_CAG_268	hybrid	0.586928
Alistipes_sp_CAG_268	known	0.602562
Alistipes_sp_CAG_268	unknown	0.58038
Alistipes_sp_CAG_29	hybrid	0.567484
Alistipes_sp_CAG_29	known	0.566751
Alistipes_sp_CAG_29	unknown	0.566675
Alistipes_sp_HGB5	hybrid	0.591586
Alistipes_sp_HGB5	known	0.590297
Alistipes_sp_HGB5	unknown	0.593694
Alistipes_timonensis	hybrid	0.607327
Alistipes_timonensis	known	0.613345
Alistipes_timonensis	unknown	0.599441
Anaeromassilibacillus_sp_An250	hybrid	0.539053
Anaeromassilibacillus_sp_An250	known	0.657913
Anaeromassilibacillus_sp_An250	unknown	0.519003
Anaerostipes_hadrus	hybrid	0.509847
Anaerostipes_hadrus	known	0.521925
Anaerostipes_hadrus	unknown	0.521737
Anaerotruncus_colihominis	unknown	0.533138
Anaerotruncus_sp_CAG_528	hybrid	0.53389
Anaerotruncus_sp_CAG_528	unknown	0.634447
Azospirillum_sp_CAG_239	unknown	0.642827
Azospirillum_sp_CAG_260	hybrid	0.54259
Azospirillum_sp_CAG_260	unknown	0.549352
Bacteroides_caccae	hybrid	0.592142
Bacteroides_caccae	known	0.607459
Bacteroides_caccae	unknown	0.582465
Bacteroides_caccae_CAG_21	hybrid	0.565796
Bacteroides_caccae_CAG_21	known	0.56686
Bacteroides_caccae_CAG_21	unknown	0.566803
Bacteroides_cellulosilyticus	hybrid	0.566733
Bacteroides_cellulosilyticus	known	0.569676
Bacteroides_cellulosilyticus	unknown	0.565674
Bacteroides_cellulosilyticus_CAG_158	hybrid	0.569032
Bacteroides_cellulosilyticus_CAG_158	known	0.572321
Bacteroides_cellulosilyticus_CAG_158	unknown	0.56785
Bacteroides_clarus	hybrid	0.634403
Bacteroides_clarus	known	0.659609
Bacteroides_clarus	unknown	0.61328
Bacteroides_clarus_CAG_160	hybrid	0.650832
Bacteroides_clarus_CAG_160	known	0.661628
Bacteroides_clarus_CAG_160	unknown	0.644033
Bacteroides_coprocola	hybrid	0.636244
Bacteroides_coprocola	known	0.535923
Bacteroides_coprocola	unknown	0.703864
Bacteroides_coprocola_CAG_162	hybrid	0.629769
Bacteroides_coprocola_CAG_162	known	0.629785
Bacteroides_coprocola_CAG_162	unknown	0.614928
Bacteroides_dorei	hybrid	0.554087
Bacteroides_dorei	known	0.556679
Bacteroides_dorei	unknown	0.554877
Bacteroides_eggerthii	hybrid	0.677133
Bacteroides_eggerthii	known	0.714291
Bacteroides_eggerthii	unknown	0.657711
Bacteroides_eggerthii_CAG_109	hybrid	0.681207
Bacteroides_eggerthii_CAG_109	known	0.661813
Bacteroides_eggerthii_CAG_109	unknown	0.678011
Bacteroides_faecis_CAG_32	hybrid	0.588895
Bacteroides_faecis_CAG_32	known	0.576945
Bacteroides_faecis_CAG_32	unknown	0.57743
Bacteroides_finegoldii	hybrid	0.658445
Bacteroides_finegoldii	known	0.603566
Bacteroides_finegoldii	unknown	0.68392
Bacteroides_fluxus	hybrid	0.603083
Bacteroides_fluxus	known	0.591373
Bacteroides_fluxus	unknown	0.608825
Bacteroides_fragilis	hybrid	0.592375
Bacteroides_fragilis	known	0.600759
Bacteroides_fragilis	unknown	0.58572
Bacteroides_intestinalis_CAG_564	hybrid	0.577739
Bacteroides_intestinalis_CAG_564	known	0.588639
Bacteroides_intestinalis_CAG_564	unknown	0.569013
Bacteroides_massiliensis	hybrid	0.71447
Bacteroides_massiliensis	known	0.714511
Bacteroides_massiliensis	unknown	0.715112
Bacteroides_nordii	hybrid	0.613679
Bacteroides_nordii	known	0.605792
Bacteroides_nordii	unknown	0.629697
Bacteroides_oleiciplenus	hybrid	0.600544
Bacteroides_oleiciplenus	known	0.605795
Bacteroides_oleiciplenus	unknown	0.595818
Bacteroides_ovatus	hybrid	0.539758
Bacteroides_ovatus	known	0.554814
Bacteroides_ovatus	unknown	0.538904
Bacteroides_ovatus_CAG_22	hybrid	0.554468
Bacteroides_ovatus_CAG_22	known	0.552064
Bacteroides_ovatus_CAG_22	unknown	0.553939
Bacteroides_plebeius	hybrid	0.621803
Bacteroides_plebeius	known	0.606277
Bacteroides_plebeius	unknown	0.595429
Bacteroides_plebeius_CAG_211	hybrid	0.637118
Bacteroides_plebeius_CAG_211	known	0.66631
Bacteroides_plebeius_CAG_211	unknown	0.589112
Bacteroides_salyersiae	hybrid	0.586845
Bacteroides_salyersiae	known	0.635312
Bacteroides_salyersiae	unknown	0.599514
Bacteroides_sp_2_2_4	hybrid	0.542253
Bacteroides_sp_2_2_4	known	0.521586
Bacteroides_sp_2_2_4	unknown	0.57165
Bacteroides_sp_CAG_144	hybrid	0.645477
Bacteroides_sp_CAG_144	known	0.649959
Bacteroides_sp_CAG_144	unknown	0.597407
Bacteroides_sp_CAG_189	hybrid	0.581418
Bacteroides_sp_CAG_189	known	0.57394
Bacteroides_sp_CAG_189	unknown	0.591016
Bacteroides_sp_CAG_633	hybrid	0.562439
Bacteroides_sp_CAG_633	known	0.579249
Bacteroides_sp_CAG_633	unknown	0.575588
Bacteroides_sp_CAG_714	hybrid	0.649197
Bacteroides_sp_CAG_714	known	0.692354
Bacteroides_sp_CAG_714	unknown	0.603646
Bacteroides_sp_CAG_754	hybrid	0.573226
Bacteroides_sp_CAG_754	known	0.554923
Bacteroides_sp_CAG_754	unknown	0.55118
Bacteroides_sp_CAG_875	hybrid	0.630276
Bacteroides_sp_CAG_875	known	0.619075
Bacteroides_sp_CAG_875	unknown	0.609329
Bacteroides_sp_D2	hybrid	0.543123
Bacteroides_sp_D2	known	0.540308
Bacteroides_sp_D2	unknown	0.549757
Bacteroides_stercoris	hybrid	0.602927
Bacteroides_stercoris	known	0.610154
Bacteroides_stercoris	unknown	0.595566
Bacteroides_thetaiotaomicron	hybrid	0.547374
Bacteroides_thetaiotaomicron	known	0.554307
Bacteroides_thetaiotaomicron	unknown	0.544424
Bacteroides_uniformis	hybrid	0.588812
Bacteroides_uniformis	known	0.594628
Bacteroides_uniformis	unknown	0.583443
Bacteroides_vulgatus	hybrid	0.613087
Bacteroides_vulgatus	known	0.638294
Bacteroides_vulgatus	unknown	0.5957
Bacteroides_xylanisolvens	hybrid	0.555912
Bacteroides_xylanisolvens	known	0.56598
Bacteroides_xylanisolvens	unknown	0.547556
Barnesiella_intestinihominis	hybrid	0.626046
Barnesiella_intestinihominis	known	0.639066
Barnesiella_intestinihominis	unknown	0.614773
Bifidobacterium_adolescentis	hybrid	0.514132
Bifidobacterium_adolescentis	known	0.520059
Bifidobacterium_adolescentis	unknown	0.529663
Bifidobacterium_bifidum	hybrid	0.562009
Bifidobacterium_bifidum	known	0.584527
Bifidobacterium_bifidum	unknown	0.550888
Bifidobacterium_breve	hybrid	0.505089
Bifidobacterium_breve	unknown	0.511017
Bifidobacterium_longum	hybrid	0.507878
Bifidobacterium_longum	unknown	0.514431
Bifidobacterium_longum_subsp_longum	hybrid	0.506153
Bifidobacterium_longum_subsp_longum	unknown	0.528809
Bifidobacterium_pseudocatenulatum	unknown	0.510114
Bilophila_wadsworthia	hybrid	0.52894
Bilophila_wadsworthia	known	0.528664
Bilophila_wadsworthia	unknown	0.529699
Blautia_obeum	hybrid	0.518663
Blautia_obeum	known	0.520048
Blautia_obeum	unknown	0.521483
Blautia_sp_CAG_257	unknown	0.53464
Blautia_sp_CAG_37	hybrid	0.503383
Blautia_sp_CAG_37	known	0.508761
Blautia_sp_CAG_37	unknown	0.604909
Blautia_sp_CAG_52	hybrid	0.521568
Blautia_sp_CAG_52	known	0.51187
Blautia_sp_CAG_52	unknown	0.520104
Blautia_sp_KLE_1732	hybrid	0.50423
Blautia_sp_KLE_1732	unknown	0.520277
Blautia_wexlerae	hybrid	0.531362
Blautia_wexlerae	known	0.577332
Blautia_wexlerae	unknown	0.607308
Brachyspira_sp_CAG_484	unknown	0.629752
Burkholderiales_bacterium_1_1_47	hybrid	0.537444
Burkholderiales_bacterium_1_1_47	known	0.543141
Burkholderiales_bacterium_1_1_47	unknown	0.53487
Butyricicoccus_pullicaecorum	unknown	0.51078
Butyricimonas_synergistica	hybrid	0.546396
Butyricimonas_synergistica	known	0.545812
Butyricimonas_synergistica	unknown	0.550568
Butyrivibrio_crossotus	unknown	0.790962
Catenibacterium_mitsuokai	hybrid	0.649585
Catenibacterium_mitsuokai	known	0.66101
Catenibacterium_mitsuokai	unknown	0.641505
Clostridia_bacterium	unknown	0.606968
Clostridiales_bacterium	hybrid	0.560423
Clostridiales_bacterium	unknown	0.538545
Clostridiales_bacterium_1_7_47FAA	hybrid	0.53842
Clostridiales_bacterium_1_7_47FAA	known	0.505278
Clostridiales_bacterium_1_7_47FAA	unknown	0.527161
Clostridiales_bacterium_41_12_two_minus	hybrid	0.537452
Clostridiales_bacterium_41_12_two_minus	known	0.567935
Clostridiales_bacterium_41_12_two_minus	unknown	0.529811
Clostridiales_bacterium_41_21_two_genomes	hybrid	0.571509
Clostridiales_bacterium_41_21_two_genomes	unknown	0.525421
Clostridiales_bacterium_42_27	hybrid	0.548579
Clostridiales_bacterium_42_27	known	0.557911
Clostridiales_bacterium_42_27	unknown	0.545267
Clostridiales_bacterium_52_15	hybrid	0.517122
Clostridiales_bacterium_52_15	known	0.626705
Clostridiales_bacterium_52_15	unknown	0.550477
Clostridiales_bacterium_KLE1615	hybrid	0.518851
Clostridiales_bacterium_KLE1615	known	0.520096
Clostridiales_bacterium_KLE1615	unknown	0.522288
Clostridium_asparagiforme	hybrid	0.501968
Clostridium_asparagiforme	unknown	0.557988
Clostridium_bolteae	hybrid	0.514707
Clostridium_bolteae	known	0.526361
Clostridium_bolteae	unknown	0.518819
Clostridium_bolteae_CAG_59	hybrid	0.556371
Clostridium_bolteae_CAG_59	known	0.551016
Clostridium_bolteae_CAG_59	unknown	0.541119
Clostridium_citroniae	unknown	0.572883
Clostridium_clostridioforme	hybrid	0.52492
Clostridium_clostridioforme	known	0.513117
Clostridium_clostridioforme	unknown	0.52038
Clostridium_clostridioforme_CAG_511	unknown	0.531755
Clostridium_leptum	hybrid	0.509493
Clostridium_leptum	known	0.512839
Clostridium_leptum	unknown	0.536396
Clostridium_leptum_CAG_27	hybrid	0.512661
Clostridium_leptum_CAG_27	known	0.518266
Clostridium_leptum_CAG_27	unknown	0.511322
Clostridium_nexile_CAG_348	hybrid	0.542643
Clostridium_nexile_CAG_348	known	0.518806
Clostridium_nexile_CAG_348	unknown	0.552045
Clostridium_saccharolyticum	hybrid	0.540913
Clostridium_saccharolyticum	known	0.532
Clostridium_saccharolyticum	unknown	0.542806
Clostridium_sp_CAG_122	hybrid	0.526845
Clostridium_sp_CAG_122	known	0.591552
Clostridium_sp_CAG_122	unknown	0.530089
Clostridium_sp_CAG_127	hybrid	0.692662
Clostridium_sp_CAG_169	hybrid	0.537437
Clostridium_sp_CAG_169	known	0.553648
Clostridium_sp_CAG_169	unknown	0.537589
Clostridium_sp_CAG_217	hybrid	0.58917
Clostridium_sp_CAG_217	known	0.561972
Clostridium_sp_CAG_217	unknown	0.588952
Clostridium_sp_CAG_242	hybrid	0.564495
Clostridium_sp_CAG_242	known	0.528362
Clostridium_sp_CAG_242	unknown	0.607565
Clostridium_sp_CAG_277	hybrid	0.547593
Clostridium_sp_CAG_277	known	0.551459
Clostridium_sp_CAG_277	unknown	0.54326
Clostridium_sp_CAG_288	unknown	0.669548
Clostridium_sp_CAG_299	hybrid	0.506514
Clostridium_sp_CAG_299	known	0.514849
Clostridium_sp_CAG_299	unknown	0.605089
Clostridium_sp_CAG_352	hybrid	0.551101
Clostridium_sp_CAG_43	hybrid	0.518589
Clostridium_sp_CAG_43	known	0.511981
Clostridium_sp_CAG_43	unknown	0.520116
Clostridium_sp_CAG_58	hybrid	0.531179
Clostridium_sp_CAG_58	known	0.529265
Clostridium_sp_CAG_58	unknown	0.528683
Clostridium_sp_CAG_62	hybrid	0.525979
Clostridium_sp_CAG_62	known	0.536532
Clostridium_sp_CAG_62	unknown	0.526388
Clostridium_sp_CAG_678	hybrid	0.690217
Clostridium_sp_CAG_678	unknown	0.58434
Clostridium_sp_CAG_7	hybrid	0.515416
Clostridium_sp_CAG_7	known	0.528712
Clostridium_sp_CAG_7	unknown	0.519042
Clostridium_sp_CAG_75	hybrid	0.54133
Clostridium_sp_CAG_75	known	0.549709
Clostridium_sp_CAG_75	unknown	0.544559
Clostridium_sp_CAG_91	hybrid	0.517925
Clostridium_sp_CAG_91	known	0.52876
Clostridium_sp_CAG_91	unknown	0.524061
Clostridium_sp_FS41	hybrid	0.538608
Clostridium_sp_FS41	known	0.506918
Clostridium_sp_FS41	unknown	0.556263
Clostridium_sp_KLE_1755	hybrid	0.513263
Clostridium_sp_KLE_1755	known	0.570351
Clostridium_sp_KLE_1755	unknown	0.520393
Clostridium_sp_M62_1	hybrid	0.541284
Clostridium_sp_M62_1	known	0.517268
Clostridium_sp_M62_1	unknown	0.558039
Clostridium_sp_SS2_1	hybrid	0.517975
Clostridium_sp_SS2_1	known	0.522976
Clostridium_sp_SS2_1	unknown	0.513952
Clostridium_symbiosum	hybrid	0.513966
Clostridium_symbiosum	known	0.510017
Clostridium_symbiosum	unknown	0.516054
Collinsella_aerofaciens	hybrid	0.527756
Collinsella_aerofaciens	known	0.525026
Collinsella_aerofaciens	unknown	0.526272
Coprobacillus_sp_8_2_54BFAA	hybrid	0.527801
Coprobacillus_sp_8_2_54BFAA	unknown	0.513952
Coprobacter_fastidiosus	hybrid	0.624386
Coprobacter_fastidiosus	known	0.580409
Coprobacter_fastidiosus	unknown	0.702837
Coprococcus_comes	hybrid	0.52964
Coprococcus_comes	known	0.513156
Coprococcus_comes	unknown	0.526945
Coprococcus_eutactus	hybrid	0.51766
Coprococcus_eutactus	unknown	0.551311
Coprococcus_sp_ART55_1	hybrid	0.500747
Coprococcus_sp_ART55_1	unknown	0.546221
Coprococcus_sp_HPP0074	hybrid	0.541654
Coprococcus_sp_HPP0074	known	0.545452
Coprococcus_sp_HPP0074	unknown	0.537568
Desulfovibrio_piger	hybrid	0.576596
Desulfovibrio_piger	unknown	0.544554
Dialister_invisus	hybrid	0.522673
Dialister_invisus	known	0.523376
Dialister_invisus	unknown	0.52694
Dialister_invisus_CAG_218	hybrid	0.527173
Dialister_invisus_CAG_218	unknown	0.501771
Dialister_sp_CAG_357	unknown	0.686772
Dorea_formicigenerans	hybrid	0.540565
Dorea_formicigenerans	unknown	0.556969
Dorea_longicatena	hybrid	0.530223
Dorea_longicatena	known	0.529068
Dorea_longicatena	unknown	0.53068
Dorea_sp_CAG_317	unknown	0.543616
Eisenbergiella_tayi	hybrid	0.522643
Eisenbergiella_tayi	known	0.516352
Eisenbergiella_tayi	unknown	0.519722
Erysipelotrichaceae_bacterium_5_2_54FAA	unknown	0.542296
Escherichia_coli	hybrid	0.520256
Escherichia_coli	known	0.521538
Escherichia_coli	unknown	0.520656
Eubacterium_eligens	hybrid	0.516314
Eubacterium_eligens	known	0.521715
Eubacterium_eligens	unknown	0.519442
Eubacterium_hallii	hybrid	0.534848
Eubacterium_hallii	known	0.523147
Eubacterium_hallii	unknown	0.533329
Eubacterium_ramulus	hybrid	0.540108
Eubacterium_ramulus	known	0.529653
Eubacterium_ramulus	unknown	0.546619
Eubacterium_rectale	hybrid	0.571776
Eubacterium_rectale	known	0.579443
Eubacterium_rectale	unknown	0.566137
Eubacterium_siraeum	hybrid	0.53943
Eubacterium_siraeum	known	0.542822
Eubacterium_siraeum	unknown	0.539507
Eubacterium_sp_CAG_115	hybrid	0.571202
Eubacterium_sp_CAG_115	known	0.574928
Eubacterium_sp_CAG_115	unknown	0.556192
Eubacterium_sp_CAG_161	hybrid	0.521122
Eubacterium_sp_CAG_161	known	0.519954
Eubacterium_sp_CAG_161	unknown	0.538016
Eubacterium_sp_CAG_192	hybrid	0.521459
Eubacterium_sp_CAG_192	unknown	0.518764
Eubacterium_sp_CAG_202	hybrid	0.620334
Eubacterium_sp_CAG_202	known	0.597284
Eubacterium_sp_CAG_202	unknown	0.634478
Eubacterium_sp_CAG_251	hybrid	0.559963
Eubacterium_sp_CAG_251	known	0.551698
Eubacterium_sp_CAG_251	unknown	0.565227
Eubacterium_sp_CAG_252	hybrid	0.50937
Eubacterium_sp_CAG_38	hybrid	0.540006
Eubacterium_sp_CAG_38	known	0.54443
Eubacterium_sp_CAG_38	unknown	0.536617
Eubacterium_sp_CAG_76	hybrid	0.50953
Eubacterium_sp_CAG_76	unknown	0.524365
Eubacterium_sp_CAG_86	hybrid	0.520061
Eubacterium_sp_CAG_86	unknown	0.533353
Eubacterium_ventriosum	hybrid	0.580786
Eubacterium_ventriosum	known	0.568579
Eubacterium_ventriosum	unknown	0.603976
Faecalibacterium_prausnitzii	hybrid	0.551437
Faecalibacterium_prausnitzii	known	0.55412
Faecalibacterium_prausnitzii	unknown	0.551858
Faecalibacterium_sp_CAG_74	hybrid	0.574827
Faecalibacterium_sp_CAG_74	unknown	0.579888
Faecalibacterium_sp_CAG_82	hybrid	0.544226
Faecalibacterium_sp_CAG_82	known	0.542033
Faecalibacterium_sp_CAG_82	unknown	0.546614
Firmicutes_bacterium_CAG_102	hybrid	0.530267
Firmicutes_bacterium_CAG_102	known	0.526181
Firmicutes_bacterium_CAG_102	unknown	0.538952
Firmicutes_bacterium_CAG_103	hybrid	0.515937
Firmicutes_bacterium_CAG_103	known	0.52222
Firmicutes_bacterium_CAG_103	unknown	0.52169
Firmicutes_bacterium_CAG_110	hybrid	0.523747
Firmicutes_bacterium_CAG_110	known	0.595808
Firmicutes_bacterium_CAG_110	unknown	0.579914
Firmicutes_bacterium_CAG_124	hybrid	0.553561
Firmicutes_bacterium_CAG_124	known	0.552342
Firmicutes_bacterium_CAG_124	unknown	0.556272
Firmicutes_bacterium_CAG_129	hybrid	0.576651
Firmicutes_bacterium_CAG_129	known	0.57328
Firmicutes_bacterium_CAG_129	unknown	0.581871
Firmicutes_bacterium_CAG_137	unknown	0.527048
Firmicutes_bacterium_CAG_176	hybrid	0.532015
Firmicutes_bacterium_CAG_176	known	0.632978
Firmicutes_bacterium_CAG_176	unknown	0.544179
Firmicutes_bacterium_CAG_24	hybrid	0.528344
Firmicutes_bacterium_CAG_24	known	0.530035
Firmicutes_bacterium_CAG_24	unknown	0.529527
Firmicutes_bacterium_CAG_341	hybrid	0.565133
Firmicutes_bacterium_CAG_341	known	0.555164
Firmicutes_bacterium_CAG_341	unknown	0.583266
Firmicutes_bacterium_CAG_345	unknown	0.547382
Firmicutes_bacterium_CAG_41	unknown	0.500226
Firmicutes_bacterium_CAG_466	hybrid	0.533579
Firmicutes_bacterium_CAG_466	known	0.535519
Firmicutes_bacterium_CAG_466	unknown	0.534405
Firmicutes_bacterium_CAG_65	hybrid	0.52335
Firmicutes_bacterium_CAG_65	known	0.528155
Firmicutes_bacterium_CAG_65	unknown	0.521525
Firmicutes_bacterium_CAG_83	hybrid	0.529796
Firmicutes_bacterium_CAG_83	known	0.526949
Firmicutes_bacterium_CAG_83	unknown	0.521739
Firmicutes_bacterium_CAG_94	hybrid	0.532425
Firmicutes_bacterium_CAG_94	known	0.536711
Firmicutes_bacterium_CAG_94	unknown	0.534626
Flavonifractor_plautii	hybrid	0.520668
Flavonifractor_plautii	known	0.522194
Flavonifractor_plautii	unknown	0.521239
Flavonifractor_sp_An10	unknown	0.560038
Fusicatenibacter_saccharivorans	hybrid	0.513832
Fusicatenibacter_saccharivorans	known	0.515239
Fusicatenibacter_saccharivorans	unknown	0.518534
Gemmiger_formicilis	hybrid	0.524058
Gemmiger_formicilis	unknown	0.531695
Haemophilus_parainfluenzae	hybrid	0.507882
Haemophilus_parainfluenzae	known	0.505803
Haemophilus_parainfluenzae	unknown	0.519616
Holdemania_filiformis	known	0.529486
Holdemania_filiformis	unknown	0.591631
Hungatella_hathewayi	hybrid	0.517814
Hungatella_hathewayi	known	0.515738
Hungatella_hathewayi	unknown	0.517889
Intestinimonas_butyriciproducens	hybrid	0.517362
Intestinimonas_butyriciproducens	known	0.522203
Intestinimonas_butyriciproducens	unknown	0.522272
Klebsiella_pneumoniae	hybrid	0.522888
Klebsiella_pneumoniae	known	0.520873
Klebsiella_pneumoniae	unknown	0.547672
Lachnoclostridium_sp_An14	hybrid	0.712399
Lachnospira_pectinoschiza	hybrid	0.522897
Lachnospira_pectinoschiza	known	0.709456
Lachnospira_pectinoschiza	unknown	0.627206
Lachnospiraceae_bacterium	hybrid	0.528266
Lachnospiraceae_bacterium	known	0.53447
Lachnospiraceae_bacterium	unknown	0.525656
Lachnospiraceae_bacterium_3_1_57FAA_CT1	hybrid	0.525625
Lachnospiraceae_bacterium_3_1_57FAA_CT1	known	0.529176
Lachnospiraceae_bacterium_3_1_57FAA_CT1	unknown	0.515683
Lachnospiraceae_bacterium_6_1_63FAA	hybrid	0.526259
Lachnospiraceae_bacterium_6_1_63FAA	unknown	0.523081
Lachnospiraceae_bacterium_7_1_58FAA	hybrid	0.566015
Lachnospiraceae_bacterium_7_1_58FAA	known	0.532419
Lachnospiraceae_bacterium_7_1_58FAA	unknown	0.574467
Lachnospiraceae_bacterium_8_1_57FAA	hybrid	0.525648
Lachnospiraceae_bacterium_8_1_57FAA	known	0.516399
Lachnospiraceae_bacterium_8_1_57FAA	unknown	0.527431
Lachnospiraceae_bacterium_9_1_43BFAA	hybrid	0.568092
Lachnospiraceae_bacterium_9_1_43BFAA	known	0.588999
Lachnospiraceae_bacterium_9_1_43BFAA	unknown	0.581753
Lachnospiraceae_bacterium_TF01-11	hybrid	0.545586
Lachnospiraceae_bacterium_TF01-11	known	0.510858
Lachnospiraceae_bacterium_TF01-11	unknown	0.565471
Lawsonibacter_asaccharolyticus	hybrid	0.528937
Lawsonibacter_asaccharolyticus	known	0.534121
Lawsonibacter_asaccharolyticus	unknown	0.528738
Odoribacter_splanchnicus	hybrid	0.571753
Odoribacter_splanchnicus	known	0.585335
Odoribacter_splanchnicus	unknown	0.562974
Odoribacter_splanchnicus_CAG_14	hybrid	0.565002
Odoribacter_splanchnicus_CAG_14	known	0.567434
Odoribacter_splanchnicus_CAG_14	unknown	0.562549
Oscillibacter_sp	hybrid	0.618427
Oscillibacter_sp	known	0.615623
Oscillibacter_sp	unknown	0.62085
Oscillibacter_sp_57_20	hybrid	0.541514
Oscillibacter_sp_57_20	known	0.541031
Oscillibacter_sp_57_20	unknown	0.540696
Oscillibacter_sp_CAG_155	hybrid	0.558654
Oscillibacter_sp_CAG_155	known	0.526418
Oscillibacter_sp_CAG_155	unknown	0.549952
Oscillibacter_sp_CAG_241	hybrid	0.58156
Oscillibacter_sp_CAG_241	known	0.580321
Oscillibacter_sp_CAG_241	unknown	0.584832
Oscillibacter_sp_KLE_1745	hybrid	0.524039
Oscillibacter_sp_KLE_1745	known	0.521441
Oscillibacter_sp_KLE_1745	unknown	0.527025
Parabacteroides_distasonis	hybrid	0.564219
Parabacteroides_distasonis	known	0.570727
Parabacteroides_distasonis	unknown	0.559174
Parabacteroides_goldsteinii	hybrid	0.6452
Parabacteroides_goldsteinii	known	0.674519
Parabacteroides_goldsteinii	unknown	0.674449
Parabacteroides_johnsonii	hybrid	0.589839
Parabacteroides_johnsonii	known	0.598664
Parabacteroides_johnsonii	unknown	0.584673
Parabacteroides_merdae	hybrid	0.59901
Parabacteroides_merdae	known	0.617985
Parabacteroides_merdae	unknown	0.589093
Parabacteroides_merdae_CAG_48	hybrid	0.574643
Parabacteroides_merdae_CAG_48	known	0.576986
Parabacteroides_merdae_CAG_48	unknown	0.574535
Parabacteroides_sp_20_3	hybrid	0.563139
Parabacteroides_sp_20_3	known	0.558209
Parabacteroides_sp_20_3	unknown	0.562864
Parabacteroides_sp_CAG_409	hybrid	0.631455
Parabacteroides_sp_CAG_409	known	0.692096
Parabacteroides_sp_CAG_409	unknown	0.569272
Paraprevotella_clara	hybrid	0.695268
Paraprevotella_clara	known	0.705812
Paraprevotella_clara	unknown	0.69106
Paraprevotella_xylaniphila	hybrid	0.689617
Paraprevotella_xylaniphila	known	0.666005
Paraprevotella_xylaniphila	unknown	0.71254
Parasutterella_excrementihominis	hybrid	0.537735
Parasutterella_excrementihominis	known	0.541673
Parasutterella_excrementihominis	unknown	0.533557
Parasutterella_excrementihominis_CAG_233	hybrid	0.537196
Parasutterella_excrementihominis_CAG_233	known	0.538986
Parasutterella_excrementihominis_CAG_233	unknown	0.536239
Phascolarctobacterium_sp_CAG_207	hybrid	0.540724
Phascolarctobacterium_sp_CAG_207	known	0.541208
Phascolarctobacterium_sp_CAG_207	unknown	0.542267
Phascolarctobacterium_succinatutens	hybrid	0.607014
Phascolarctobacterium_succinatutens	known	0.5777
Phascolarctobacterium_succinatutens	unknown	0.578459
Prevotella_buccae	hybrid	0.620993
Prevotella_buccae	known	0.576766
Prevotella_buccae	unknown	0.650507
Prevotella_sp_109	unknown	0.69951
Prevotella_sp_AM42-24	unknown	0.561666
Prevotella_sp_CAG_279	unknown	0.530518
Prevotella_sp_CAG_386	hybrid	0.530881
Prevotella_sp_CAG_386	known	0.539529
Prevotella_sp_CAG_386	unknown	0.536212
Prevotella_sp_CAG_520	unknown	0.577247
Prevotella_sp_CAG_604	hybrid	0.597639
Prevotella_sp_CAG_604	known	0.588172
Prevotella_sp_CAG_604	unknown	0.610604
Prevotella_sp_CAG_891	unknown	0.641842
Prevotella_stercorea	hybrid	0.595475
Prevotella_stercorea	known	0.613676
Prevotella_stercorea	unknown	0.631683
Prevotella_stercorea_CAG_629	hybrid	0.55706
Prevotella_stercorea_CAG_629	unknown	0.533555
Proteobacteria_bacterium_CAG_495	hybrid	0.62849
Proteobacteria_bacterium_CAG_495	unknown	0.573747
Proteus_mirabilis	hybrid	0.590989
Pseudoflavonifractor_sp_An184	hybrid	0.518346
Pseudoflavonifractor_sp_An184	known	0.512244
Pseudoflavonifractor_sp_An184	unknown	0.516711
Roseburia_faecis	hybrid	0.526844
Roseburia_faecis	known	0.533356
Roseburia_faecis	unknown	0.523738
Roseburia_hominis	hybrid	0.521931
Roseburia_hominis	known	0.523877
Roseburia_hominis	unknown	0.520533
Roseburia_intestinalis	hybrid	0.581302
Roseburia_intestinalis	known	0.593726
Roseburia_intestinalis	unknown	0.572513
Roseburia_inulinivorans	hybrid	0.52227
Roseburia_inulinivorans	known	0.527368
Roseburia_inulinivorans	unknown	0.520049
Roseburia_sp_CAG_100	hybrid	0.607641
Roseburia_sp_CAG_100	known	0.581084
Roseburia_sp_CAG_100	unknown	0.582738
Roseburia_sp_CAG_18	hybrid	0.519565
Roseburia_sp_CAG_18	known	0.524217
Roseburia_sp_CAG_18	unknown	0.518349
Roseburia_sp_CAG_197	hybrid	0.553602
Roseburia_sp_CAG_197	known	0.551114
Roseburia_sp_CAG_197	unknown	0.550647
Roseburia_sp_CAG_45	hybrid	0.539218
Roseburia_sp_CAG_45	known	0.541773
Roseburia_sp_CAG_45	unknown	0.537369
Ruminococcaceae_bacterium	hybrid	0.527591
Ruminococcaceae_bacterium	known	0.530715
Ruminococcaceae_bacterium	unknown	0.526566
Ruminococcaceae_bacterium_D16	hybrid	0.546581
Ruminococcaceae_bacterium_D16	known	0.516559
Ruminococcaceae_bacterium_D16	unknown	0.564076
Ruminococcus_bicirculans	hybrid	0.520845
Ruminococcus_bicirculans	known	0.514917
Ruminococcus_bicirculans	unknown	0.523905
Ruminococcus_callidus	hybrid	0.563578
Ruminococcus_callidus	known	0.564262
Ruminococcus_callidus	unknown	0.568405
Ruminococcus_gnavus	hybrid	0.519322
Ruminococcus_gnavus	known	0.519492
Ruminococcus_gnavus	unknown	0.520946
Ruminococcus_lactaris	hybrid	0.587829
Ruminococcus_lactaris	known	0.572199
Ruminococcus_lactaris	unknown	0.623151
Ruminococcus_obeum_CAG_39	unknown	0.523581
Ruminococcus_sp_5_1_39BFAA	hybrid	0.545439
Ruminococcus_sp_5_1_39BFAA	known	0.661564
Ruminococcus_sp_5_1_39BFAA	unknown	0.527463
Ruminococcus_sp_CAG_108	hybrid	0.53762
Ruminococcus_sp_CAG_108	known	0.542134
Ruminococcus_sp_CAG_108	unknown	0.535113
Ruminococcus_sp_CAG_177	hybrid	0.556024
Ruminococcus_sp_CAG_177	known	0.559164
Ruminococcus_sp_CAG_177	unknown	0.630995
Ruminococcus_sp_CAG_330	hybrid	0.547399
Ruminococcus_sp_CAG_330	known	0.551706
Ruminococcus_sp_CAG_330	unknown	0.549426
Ruminococcus_sp_CAG_353	unknown	0.702252
Ruminococcus_sp_CAG_57	hybrid	0.526004
Ruminococcus_sp_CAG_57	known	0.510029
Ruminococcus_sp_CAG_57	unknown	0.521847
Ruminococcus_sp_CAG_90	hybrid	0.538452
Ruminococcus_sp_CAG_90	unknown	0.54047
Ruminococcus_sp_DSM_100440	hybrid	0.611432
Ruminococcus_sp_DSM_100440	unknown	0.520071
Ruminococcus_sp_SR1_5	hybrid	0.505091
Ruminococcus_sp_SR1_5	known	0.513232
Ruminococcus_sp_SR1_5	unknown	0.581425
Ruminococcus_torques	hybrid	0.545069
Ruminococcus_torques	known	0.54047
Ruminococcus_torques	unknown	0.546802
Ruthenibacterium_lactatiformans	hybrid	0.508246
Ruthenibacterium_lactatiformans	unknown	0.545185
Staphylococcus_sp_CAG_324	unknown	0.540049
Subdoligranulum_sp	hybrid	0.512019
Subdoligranulum_sp	unknown	0.531574
Subdoligranulum_sp_4_3_54A2FAA	unknown	0.57761
Subdoligranulum_sp_APC924_74	hybrid	0.523664
Subdoligranulum_sp_APC924_74	known	0.526844
Subdoligranulum_sp_APC924_74	unknown	0.522413
Subdoligranulum_variabile	hybrid	0.534866
Subdoligranulum_variabile	known	0.525556
Subdoligranulum_variabile	unknown	0.525139
Sutterella_sp_KLE1602	hybrid	0.637052
Sutterella_sp_KLE1602	known	0.661069
Sutterella_sp_KLE1602	unknown	0.618666
Sutterella_wadsworthensis	hybrid	0.750954
Sutterella_wadsworthensis	known	0.775062
Sutterella_wadsworthensis	unknown	0.727518
Tannerella_sp_6_1_58FAA_CT1	hybrid	0.550956
Tannerella_sp_6_1_58FAA_CT1	unknown	0.553016
Turicibacter_sanguinis	hybrid	0.559172
Turicibacter_sanguinis	known	0.506671
Turicibacter_sanguinis	unknown	0.545146
Tyzzerella_nexilis	hybrid	0.567994
Tyzzerella_nexilis	known	0.568971
Tyzzerella_nexilis	unknown	0.584064
Veillonella_dispar	hybrid	0.528973
Veillonella_dispar	known	0.524595
Veillonella_dispar	unknown	0.519459
butyrate-producing_bacterium_SM4_1	hybrid	0.542251
butyrate-producing_bacterium_SM4_1	known	0.560641
butyrate-producing_bacterium_SM4_1	unknown	0.53157
butyrate-producing_bacterium_SS3_4	hybrid	0.523553
butyrate-producing_bacterium_SS3_4	known	0.523939
butyrate-producing_bacterium_SS3_4	unknown	0.524752
uncultured_Bacteroides_sp	known	0.692459
uncultured_Bacteroides_sp	unknown	0.590237
uncultured_Blautia_sp	hybrid	0.546608
uncultured_Blautia_sp	unknown	0.5147
uncultured_Clostridium_sp	hybrid	0.577504
uncultured_Clostridium_sp	known	0.577582
uncultured_Clostridium_sp	unknown	0.578754
uncultured_Flavonifractor_sp	hybrid	0.533
uncultured_Flavonifractor_sp	known	0.534833
uncultured_Flavonifractor_sp	unknown	0.531199
uncultured_Oscillibacter_sp	hybrid	0.520734
uncultured_Oscillibacter_sp	known	0.54611
uncultured_Oscillibacter_sp	unknown	0.522723
uncultured_Ruminococcus_sp	hybrid	0.599295
uncultured_Ruminococcus_sp	unknown	0.599291
uncultured_bacterium	hybrid	0.653012
uncultured_bacterium	known	0.618489
uncultured_bacterium	unknown	0.654431

## Sheet: ED_Fig1e
taxon	category	value
Acidaminococcus_intestini	SC_SC	0.801413
Acidaminococcus_intestini	SC_SU	0.826551
Akkermansia_muciniphila	SC_NH	0.563446
Akkermansia_muciniphila	SC_RH	0.573084
Akkermansia_muciniphila	SC_SC	0.578924
Akkermansia_muciniphila	SC_SU	0.572904
Akkermansia_muciniphila	SC_UPI	0.580319
Akkermansia_sp_KLE1798	SC_NH	0.568369
Akkermansia_sp_KLE1798	SC_RH	0.607217
Akkermansia_sp_KLE1798	SC_SC	0.611671
Akkermansia_sp_KLE1798	SC_SU	0.606445
Alistipes_finegoldii	SC_SC	0.596449
Alistipes_finegoldii	SC_SU	0.586452
Alistipes_finegoldii	SC_UPI	0.565086
Alistipes_finegoldii_CAG_68	SC_SC	0.589458
Alistipes_finegoldii_CAG_68	SC_SU	0.58699
Alistipes_putredinis	SC_NH	0.642065
Alistipes_putredinis	SC_RH	0.657742
Alistipes_putredinis	SC_SC	0.718978
Alistipes_putredinis	SC_SU	0.704079
Alistipes_putredinis	SC_UPI	0.603159
Alistipes_shahii	SC_SC	0.62899
Alistipes_shahii	SC_SU	0.618394
Alistipes_sp_CAG_268	SC_SC	0.602562
Alistipes_sp_CAG_268	SC_SU	0.586928
Alistipes_sp_CAG_29	SC_SC	0.566751
Alistipes_sp_CAG_29	SC_SU	0.567484
Alistipes_sp_HGB5	SC_SC	0.590297
Alistipes_sp_HGB5	SC_SU	0.591567
Alistipes_sp_HGB5	SC_UPI	0.594235
Alistipes_timonensis	SC_SC	0.613345
Alistipes_timonensis	SC_SU	0.607327
Anaeromassilibacillus_sp_An250	SC_RH	0.5441
Anaeromassilibacillus_sp_An250	SC_SC	0.657913
Anaeromassilibacillus_sp_An250	SC_SU	0.537832
Anaerostipes_hadrus	SC_SC	0.521925
Anaerostipes_hadrus	SC_SU	0.509847
Anaerotruncus_sp_CAG_528	SC_SU	0.53389
Azospirillum_sp_CAG_260	SC_SU	0.54259
Bacteroides_caccae	SC_SC	0.607459
Bacteroides_caccae	SC_SU	0.592533
Bacteroides_caccae	SC_UPI	0.563587
Bacteroides_caccae_CAG_21	SC_SC	0.56686
Bacteroides_caccae_CAG_21	SC_SU	0.565796
Bacteroides_cellulosilyticus	SC_SC	0.569676
Bacteroides_cellulosilyticus	SC_SU	0.566789
Bacteroides_cellulosilyticus	SC_UPI	0.562322
Bacteroides_cellulosilyticus_CAG_158	SC_SC	0.572321
Bacteroides_cellulosilyticus_CAG_158	SC_SU	0.569032
Bacteroides_clarus	SC_SC	0.659609
Bacteroides_clarus	SC_SU	0.634403
Bacteroides_clarus_CAG_160	SC_SC	0.661628
Bacteroides_clarus_CAG_160	SC_SU	0.650832
Bacteroides_coprocola	SC_SC	0.535923
Bacteroides_coprocola	SC_SU	0.636244
Bacteroides_coprocola_CAG_162	SC_SC	0.629785
Bacteroides_coprocola_CAG_162	SC_SU	0.629769
Bacteroides_dorei	SC_SC	0.556679
Bacteroides_dorei	SC_SU	0.554087
Bacteroides_eggerthii	SC_SC	0.714291
Bacteroides_eggerthii	SC_SU	0.67741
Bacteroides_eggerthii	SC_UPI	0.67437
Bacteroides_eggerthii_CAG_109	SC_SC	0.661813
Bacteroides_eggerthii_CAG_109	SC_SU	0.681207
Bacteroides_faecis_CAG_32	SC_SC	0.576945
Bacteroides_faecis_CAG_32	SC_SU	0.588895
Bacteroides_finegoldii	SC_SC	0.603566
Bacteroides_finegoldii	SC_SU	0.658445
Bacteroides_fluxus	SC_RH	0.601447
Bacteroides_fluxus	SC_SC	0.591373
Bacteroides_fluxus	SC_SU	0.603206
Bacteroides_fragilis	SC_NH	0.552584
Bacteroides_fragilis	SC_RH	0.58374
Bacteroides_fragilis	SC_SC	0.600759
Bacteroides_fragilis	SC_SU	0.594167
Bacteroides_fragilis	SC_UPI	0.581053
Bacteroides_intestinalis_CAG_564	SC_SC	0.588639
Bacteroides_intestinalis_CAG_564	SC_SU	0.577739
Bacteroides_massiliensis	SC_NH	0.668599
Bacteroides_massiliensis	SC_RH	0.640727
Bacteroides_massiliensis	SC_SC	0.714511
Bacteroides_massiliensis	SC_SU	0.71717
Bacteroides_massiliensis	SC_UPI	0.56035
Bacteroides_nordii	SC_RH	0.616113
Bacteroides_nordii	SC_SC	0.605792
Bacteroides_nordii	SC_SU	0.61361
Bacteroides_oleiciplenus	SC_SC	0.605795
Bacteroides_oleiciplenus	SC_SU	0.600544
Bacteroides_ovatus	SC_SC	0.554814
Bacteroides_ovatus	SC_SU	0.539788
Bacteroides_ovatus	SC_UPI	0.537291
Bacteroides_ovatus_CAG_22	SC_SC	0.552064
Bacteroides_ovatus_CAG_22	SC_SU	0.554468
Bacteroides_plebeius	SC_SC	0.606277
Bacteroides_plebeius	SC_SU	0.62273
Bacteroides_plebeius	SC_UPI	0.562557
Bacteroides_plebeius_CAG_211	SC_SC	0.66631
Bacteroides_plebeius_CAG_211	SC_SU	0.637118
Bacteroides_salyersiae	SC_SC	0.635312
Bacteroides_salyersiae	SC_SU	0.587972
Bacteroides_salyersiae	SC_UPI	0.573854
Bacteroides_sp_2_2_4	SC_SC	0.521586
Bacteroides_sp_2_2_4	SC_SU	0.542253
Bacteroides_sp_CAG_144	SC_SC	0.649959
Bacteroides_sp_CAG_144	SC_SU	0.645477
Bacteroides_sp_CAG_189	SC_SC	0.57394
Bacteroides_sp_CAG_189	SC_SU	0.581418
Bacteroides_sp_CAG_633	SC_SC	0.579249
Bacteroides_sp_CAG_633	SC_SU	0.562439
Bacteroides_sp_CAG_714	SC_SC	0.692354
Bacteroides_sp_CAG_714	SC_SU	0.649197
Bacteroides_sp_CAG_754	SC_SC	0.554923
Bacteroides_sp_CAG_754	SC_SU	0.573226
Bacteroides_sp_CAG_875	SC_SC	0.619075
Bacteroides_sp_CAG_875	SC_SU	0.630276
Bacteroides_sp_D2	SC_SC	0.540308
Bacteroides_sp_D2	SC_SU	0.543123
Bacteroides_stercoris	SC_SC	0.610154
Bacteroides_stercoris	SC_SU	0.603411
Bacteroides_stercoris	SC_UPI	0.587484
Bacteroides_thetaiotaomicron	SC_NH	0.525243
Bacteroides_thetaiotaomicron	SC_RH	0.545593
Bacteroides_thetaiotaomicron	SC_SC	0.554307
Bacteroides_thetaiotaomicron	SC_SU	0.547768
Bacteroides_thetaiotaomicron	SC_UPI	0.533696
Bacteroides_uniformis	SC_SC	0.594628
Bacteroides_uniformis	SC_SU	0.588815
Bacteroides_uniformis	SC_UPI	0.530064
Bacteroides_vulgatus	SC_SC	0.638294
Bacteroides_vulgatus	SC_SU	0.613351
Bacteroides_vulgatus	SC_UPI	0.553455
Bacteroides_xylanisolvens	SC_SC	0.56598
Bacteroides_xylanisolvens	SC_SU	0.555907
Bacteroides_xylanisolvens	SC_UPI	0.568306
Barnesiella_intestinihominis	SC_NH	0.588488
Barnesiella_intestinihominis	SC_RH	0.634925
Barnesiella_intestinihominis	SC_SC	0.639066
Barnesiella_intestinihominis	SC_SU	0.62687
Bifidobacterium_adolescentis	SC_RH	0.522539
Bifidobacterium_adolescentis	SC_SC	0.520059
Bifidobacterium_adolescentis	SC_SU	0.514117
Bifidobacterium_bifidum	SC_SC	0.584527
Bifidobacterium_bifidum	SC_SU	0.562009
Bifidobacterium_breve	SC_SU	0.505089
Bifidobacterium_longum	SC_SU	0.507878
Bifidobacterium_longum_subsp_longum	SC_SU	0.506153
Bilophila_wadsworthia	SC_SC	0.528664
Bilophila_wadsworthia	SC_SU	0.528948
Bilophila_wadsworthia	SC_UPI	0.524856
Blautia_obeum	SC_SC	0.520048
Blautia_obeum	SC_SU	0.518663
Blautia_sp_CAG_37	SC_SC	0.508761
Blautia_sp_CAG_37	SC_SU	0.503383
Blautia_sp_CAG_52	SC_SC	0.51187
Blautia_sp_CAG_52	SC_SU	0.521568
Blautia_sp_KLE_1732	SC_SU	0.50423
Blautia_wexlerae	SC_SC	0.577332
Blautia_wexlerae	SC_SU	0.531362
Burkholderiales_bacterium_1_1_47	SC_SC	0.543141
Burkholderiales_bacterium_1_1_47	SC_SU	0.537444
Butyricimonas_synergistica	SC_SC	0.545812
Butyricimonas_synergistica	SC_SU	0.546396
Catenibacterium_mitsuokai	SC_SC	0.66101
Catenibacterium_mitsuokai	SC_SU	0.649585
Clostridiales_bacterium	SC_SU	0.560423
Clostridiales_bacterium_1_7_47FAA	SC_SC	0.505278
Clostridiales_bacterium_1_7_47FAA	SC_SU	0.53842
Clostridiales_bacterium_41_12_two_minus	SC_SC	0.567935
Clostridiales_bacterium_41_12_two_minus	SC_SU	0.537452
Clostridiales_bacterium_41_21_two_genomes	SC_SU	0.571509
Clostridiales_bacterium_42_27	SC_SC	0.557911
Clostridiales_bacterium_42_27	SC_SU	0.548579
Clostridiales_bacterium_52_15	SC_SC	0.626705
Clostridiales_bacterium_52_15	SC_SU	0.517122
Clostridiales_bacterium_KLE1615	SC_SC	0.520096
Clostridiales_bacterium_KLE1615	SC_SU	0.518851
Clostridium_asparagiforme	SC_SU	0.501968
Clostridium_bolteae	SC_SC	0.526361
Clostridium_bolteae	SC_SU	0.514707
Clostridium_bolteae_CAG_59	SC_SC	0.551016
Clostridium_bolteae_CAG_59	SC_SU	0.556371
Clostridium_clostridioforme	SC_SC	0.513117
Clostridium_clostridioforme	SC_SU	0.522772
Clostridium_clostridioforme	SC_UPI	0.529032
Clostridium_leptum	SC_NH	0.501022
Clostridium_leptum	SC_SC	0.512839
Clostridium_leptum	SC_SU	0.511477
Clostridium_leptum_CAG_27	SC_SC	0.518266
Clostridium_leptum_CAG_27	SC_SU	0.512661
Clostridium_nexile_CAG_348	SC_SC	0.518806
Clostridium_nexile_CAG_348	SC_SU	0.542643
Clostridium_saccharolyticum	SC_SC	0.532
Clostridium_saccharolyticum	SC_SU	0.540913
Clostridium_sp_CAG_122	SC_SC	0.591552
Clostridium_sp_CAG_122	SC_SU	0.526845
Clostridium_sp_CAG_127	SC_SU	0.692662
Clostridium_sp_CAG_169	SC_SC	0.553648
Clostridium_sp_CAG_169	SC_SU	0.537437
Clostridium_sp_CAG_217	SC_SC	0.561972
Clostridium_sp_CAG_217	SC_SU	0.58917
Clostridium_sp_CAG_242	SC_NH	0.58608
Clostridium_sp_CAG_242	SC_RH	0.519971
Clostridium_sp_CAG_242	SC_SC	0.528362
Clostridium_sp_CAG_242	SC_SU	0.564458
Clostridium_sp_CAG_277	SC_NH	0.575385
Clostridium_sp_CAG_277	SC_RH	0.585069
Clostridium_sp_CAG_277	SC_SC	0.551459
Clostridium_sp_CAG_277	SC_SU	0.546888
Clostridium_sp_CAG_299	SC_RH	0.506514
Clostridium_sp_CAG_299	SC_SC	0.514849
Clostridium_sp_CAG_299	SC_SU	0.510062
Clostridium_sp_CAG_352	SC_SU	0.551101
Clostridium_sp_CAG_43	SC_SC	0.511981
Clostridium_sp_CAG_43	SC_SU	0.518589
Clostridium_sp_CAG_58	SC_SC	0.529265
Clostridium_sp_CAG_58	SC_SU	0.531179
Clostridium_sp_CAG_62	SC_SC	0.536532
Clostridium_sp_CAG_62	SC_SU	0.525979
Clostridium_sp_CAG_678	SC_SU	0.690217
Clostridium_sp_CAG_7	SC_SC	0.528712
Clostridium_sp_CAG_7	SC_SU	0.515416
Clostridium_sp_CAG_75	SC_SC	0.549709
Clostridium_sp_CAG_75	SC_SU	0.54133
Clostridium_sp_CAG_91	SC_SC	0.52876
Clostridium_sp_CAG_91	SC_SU	0.517925
Clostridium_sp_FS41	SC_SC	0.506918
Clostridium_sp_FS41	SC_SU	0.538608
Clostridium_sp_KLE_1755	SC_RH	0.509735
Clostridium_sp_KLE_1755	SC_SC	0.570351
Clostridium_sp_KLE_1755	SC_SU	0.513777
Clostridium_sp_M62_1	SC_SC	0.517268
Clostridium_sp_M62_1	SC_SU	0.541284
Clostridium_sp_SS2_1	SC_SC	0.522976
Clostridium_sp_SS2_1	SC_SU	0.517975
Clostridium_symbiosum	SC_SC	0.510017
Clostridium_symbiosum	SC_SU	0.513966
Collinsella_aerofaciens	SC_SC	0.525026
Collinsella_aerofaciens	SC_SU	0.527756
Coprobacillus_sp_8_2_54BFAA	SC_SU	0.527801
Coprobacter_fastidiosus	SC_SC	0.580409
Coprobacter_fastidiosus	SC_SU	0.624386
Coprococcus_comes	SC_SC	0.513156
Coprococcus_comes	SC_SU	0.52964
Coprococcus_eutactus	SC_SU	0.51766
Coprococcus_sp_ART55_1	SC_SU	0.500747
Coprococcus_sp_HPP0074	SC_SC	0.545452
Coprococcus_sp_HPP0074	SC_SU	0.541654
Desulfovibrio_piger	SC_SU	0.576596
Dialister_invisus	SC_NH	0.529714
Dialister_invisus	SC_RH	0.521501
Dialister_invisus	SC_SC	0.523376
Dialister_invisus	SC_SU	0.521554
Dialister_invisus_CAG_218	SC_SU	0.527173
Dorea_formicigenerans	SC_SU	0.513653
Dorea_formicigenerans	SC_UPI	0.605038
Dorea_longicatena	SC_SC	0.529068
Dorea_longicatena	SC_SU	0.530225
Dorea_longicatena	SC_UPI	0.527886
Eisenbergiella_tayi	SC_SC	0.516352
Eisenbergiella_tayi	SC_SU	0.522643
Escherichia_coli	SC_NH	0.526393
Escherichia_coli	SC_RH	0.523822
Escherichia_coli	SC_SC	0.521538
Escherichia_coli	SC_SU	0.519822
Escherichia_coli	SC_UPI	0.510307
Eubacterium_eligens	SC_RH	0.519659
Eubacterium_eligens	SC_SC	0.521715
Eubacterium_eligens	SC_SU	0.516251
Eubacterium_eligens	SC_UPI	0.505603
Eubacterium_hallii	SC_SC	0.523147
Eubacterium_hallii	SC_SU	0.534848
Eubacterium_ramulus	SC_RH	0.540995
Eubacterium_ramulus	SC_SC	0.529653
Eubacterium_ramulus	SC_SU	0.539825
Eubacterium_rectale	SC_NH	0.551026
Eubacterium_rectale	SC_RH	0.560673
Eubacterium_rectale	SC_SC	0.579443
Eubacterium_rectale	SC_SU	0.574328
Eubacterium_rectale	SC_UPI	0.571211
Eubacterium_siraeum	SC_NH	0.527436
Eubacterium_siraeum	SC_RH	0.529262
Eubacterium_siraeum	SC_SC	0.542822
Eubacterium_siraeum	SC_SU	0.540993
Eubacterium_sp_CAG_115	SC_SC	0.574928
Eubacterium_sp_CAG_115	SC_SU	0.571202
Eubacterium_sp_CAG_161	SC_SC	0.519954
Eubacterium_sp_CAG_161	SC_SU	0.521122
Eubacterium_sp_CAG_192	SC_SU	0.521459
Eubacterium_sp_CAG_202	SC_RH	0.579795
Eubacterium_sp_CAG_202	SC_SC	0.597284
Eubacterium_sp_CAG_202	SC_SU	0.625774
Eubacterium_sp_CAG_251	SC_NH	0.730283
Eubacterium_sp_CAG_251	SC_RH	0.554459
Eubacterium_sp_CAG_251	SC_SC	0.551698
Eubacterium_sp_CAG_251	SC_SU	0.560171
Eubacterium_sp_CAG_252	SC_SU	0.50937
Eubacterium_sp_CAG_38	SC_NH	0.532276
Eubacterium_sp_CAG_38	SC_RH	0.54008
Eubacterium_sp_CAG_38	SC_SC	0.54443
Eubacterium_sp_CAG_38	SC_SU	0.540654
Eubacterium_sp_CAG_76	SC_SU	0.50953
Eubacterium_sp_CAG_86	SC_SU	0.520061
Eubacterium_ventriosum	SC_SC	0.568579
Eubacterium_ventriosum	SC_SU	0.580414
Eubacterium_ventriosum	SC_UPI	0.591918
Faecalibacterium_prausnitzii	SC_NH	0.539217
Faecalibacterium_prausnitzii	SC_RH	0.545268
Faecalibacterium_prausnitzii	SC_SC	0.55412
Faecalibacterium_prausnitzii	SC_SU	0.552905
Faecalibacterium_prausnitzii	SC_UPI	0.541916
Faecalibacterium_sp_CAG_74	SC_NH	0.593483
Faecalibacterium_sp_CAG_74	SC_RH	0.590294
Faecalibacterium_sp_CAG_74	SC_SU	0.563121
Faecalibacterium_sp_CAG_82	SC_SC	0.542033
Faecalibacterium_sp_CAG_82	SC_SU	0.544226
Firmicutes_bacterium_CAG_102	SC_SC	0.526181
Firmicutes_bacterium_CAG_102	SC_SU	0.530267
Firmicutes_bacterium_CAG_103	SC_SC	0.52222
Firmicutes_bacterium_CAG_103	SC_SU	0.515937
Firmicutes_bacterium_CAG_110	SC_RH	0.522444
Firmicutes_bacterium_CAG_110	SC_SC	0.595808
Firmicutes_bacterium_CAG_110	SC_SU	0.523747
Firmicutes_bacterium_CAG_124	SC_NH	0.550987
Firmicutes_bacterium_CAG_124	SC_RH	0.549955
Firmicutes_bacterium_CAG_124	SC_SC	0.552342
Firmicutes_bacterium_CAG_124	SC_SU	0.554408
Firmicutes_bacterium_CAG_129	SC_NH	0.55788
Firmicutes_bacterium_CAG_129	SC_RH	0.578891
Firmicutes_bacterium_CAG_129	SC_SC	0.57328
Firmicutes_bacterium_CAG_129	SC_SU	0.576407
Firmicutes_bacterium_CAG_176	SC_SC	0.632978
Firmicutes_bacterium_CAG_176	SC_SU	0.532015
Firmicutes_bacterium_CAG_24	SC_NH	0.530645
Firmicutes_bacterium_CAG_24	SC_RH	0.521779
Firmicutes_bacterium_CAG_24	SC_SC	0.530035
Firmicutes_bacterium_CAG_24	SC_SU	0.528553
Firmicutes_bacterium_CAG_341	SC_SC	0.555164
Firmicutes_bacterium_CAG_341	SC_SU	0.565133
Firmicutes_bacterium_CAG_466	SC_SC	0.535519
Firmicutes_bacterium_CAG_466	SC_SU	0.533579
Firmicutes_bacterium_CAG_65	SC_SC	0.528155
Firmicutes_bacterium_CAG_65	SC_SU	0.52335
Firmicutes_bacterium_CAG_83	SC_SC	0.526949
Firmicutes_bacterium_CAG_83	SC_SU	0.529796
Firmicutes_bacterium_CAG_94	SC_SC	0.536711
Firmicutes_bacterium_CAG_94	SC_SU	0.532425
Flavonifractor_plautii	SC_NH	0.527382
Flavonifractor_plautii	SC_RH	0.518879
Flavonifractor_plautii	SC_SC	0.522194
Flavonifractor_plautii	SC_SU	0.520669
Flavonifractor_plautii	SC_UPI	0.524711
Fusicatenibacter_saccharivorans	SC_SC	0.515239
Fusicatenibacter_saccharivorans	SC_SU	0.513832
Gemmiger_formicilis	SC_SU	0.524058
Haemophilus_parainfluenzae	SC_SC	0.505803
Haemophilus_parainfluenzae	SC_SU	0.507882
Holdemania_filiformis	SC_SC	0.529486
Hungatella_hathewayi	SC_NH	0.531389
Hungatella_hathewayi	SC_RH	0.511751
Hungatella_hathewayi	SC_SC	0.515738
Hungatella_hathewayi	SC_SU	0.517801
Intestinimonas_butyriciproducens	SC_SC	0.522203
Intestinimonas_butyriciproducens	SC_SU	0.517362
Klebsiella_pneumoniae	SC_SC	0.520873
Klebsiella_pneumoniae	SC_SU	0.518489
Klebsiella_pneumoniae	SC_UPI	0.538578
Lachnoclostridium_sp_An14	SC_RH	0.712399
Lachnospira_pectinoschiza	SC_SC	0.709456
Lachnospira_pectinoschiza	SC_SU	0.522897
Lachnospiraceae_bacterium	SC_SC	0.53447
Lachnospiraceae_bacterium	SC_SU	0.528266
Lachnospiraceae_bacterium_3_1_57FAA_CT1	SC_SC	0.529176
Lachnospiraceae_bacterium_3_1_57FAA_CT1	SC_SU	0.525625
Lachnospiraceae_bacterium_6_1_63FAA	SC_SU	0.526259
Lachnospiraceae_bacterium_7_1_58FAA	SC_RH	0.660622
Lachnospiraceae_bacterium_7_1_58FAA	SC_SC	0.532419
Lachnospiraceae_bacterium_7_1_58FAA	SC_SU	0.564659
Lachnospiraceae_bacterium_8_1_57FAA	SC_SC	0.516399
Lachnospiraceae_bacterium_8_1_57FAA	SC_SU	0.525648
Lachnospiraceae_bacterium_9_1_43BFAA	SC_SC	0.588999
Lachnospiraceae_bacterium_9_1_43BFAA	SC_SU	0.568092
Lachnospiraceae_bacterium_TF01-11	SC_SC	0.510858
Lachnospiraceae_bacterium_TF01-11	SC_SU	0.545586
Lawsonibacter_asaccharolyticus	SC_SC	0.534121
Lawsonibacter_asaccharolyticus	SC_SU	0.528937
Odoribacter_splanchnicus	SC_SC	0.585335
Odoribacter_splanchnicus	SC_SU	0.57195
Odoribacter_splanchnicus	SC_UPI	0.534481
Odoribacter_splanchnicus_CAG_14	SC_SC	0.567434
Odoribacter_splanchnicus_CAG_14	SC_SU	0.565002
Oscillibacter_sp	SC_NH	0.581291
Oscillibacter_sp	SC_SC	0.615623
Oscillibacter_sp	SC_SU	0.618508
Oscillibacter_sp_57_20	SC_SC	0.541031
Oscillibacter_sp_57_20	SC_SU	0.541514
Oscillibacter_sp_CAG_155	SC_SC	0.526418
Oscillibacter_sp_CAG_155	SC_SU	0.558654
Oscillibacter_sp_CAG_241	SC_SC	0.580321
Oscillibacter_sp_CAG_241	SC_SU	0.58156
Oscillibacter_sp_KLE_1745	SC_NH	0.527195
Oscillibacter_sp_KLE_1745	SC_RH	0.522198
Oscillibacter_sp_KLE_1745	SC_SC	0.521441
Oscillibacter_sp_KLE_1745	SC_SU	0.524096
Parabacteroides_distasonis	SC_SC	0.570727
Parabacteroides_distasonis	SC_SU	0.564145
Parabacteroides_distasonis	SC_UPI	0.603603
Parabacteroides_goldsteinii	SC_NH	0.617514
Parabacteroides_goldsteinii	SC_RH	0.653652
Parabacteroides_goldsteinii	SC_SC	0.674519
Parabacteroides_goldsteinii	SC_SU	0.64577
Parabacteroides_johnsonii	SC_SC	0.598664
Parabacteroides_johnsonii	SC_SU	0.589839
Parabacteroides_merdae	SC_SC	0.617985
Parabacteroides_merdae	SC_SU	0.59946
Parabacteroides_merdae	SC_UPI	0.574863
Parabacteroides_merdae_CAG_48	SC_SC	0.576986
Parabacteroides_merdae_CAG_48	SC_SU	0.574643
Parabacteroides_sp_20_3	SC_SC	0.558209
Parabacteroides_sp_20_3	SC_SU	0.563139
Parabacteroides_sp_CAG_409	SC_SC	0.692096
Parabacteroides_sp_CAG_409	SC_SU	0.631455
Paraprevotella_clara	SC_SC	0.705812
Paraprevotella_clara	SC_SU	0.69321
Paraprevotella_clara	SC_UPI	0.70777
Paraprevotella_xylaniphila	SC_SC	0.666005
Paraprevotella_xylaniphila	SC_SU	0.689617
Parasutterella_excrementihominis	SC_SC	0.541673
Parasutterella_excrementihominis	SC_SU	0.537735
Parasutterella_excrementihominis_CAG_233	SC_SC	0.538986
Parasutterella_excrementihominis_CAG_233	SC_SU	0.537196
Phascolarctobacterium_sp_CAG_207	SC_NH	0.517475
Phascolarctobacterium_sp_CAG_207	SC_RH	0.542814
Phascolarctobacterium_sp_CAG_207	SC_SC	0.541208
Phascolarctobacterium_sp_CAG_207	SC_SU	0.540774
Phascolarctobacterium_succinatutens	SC_NH	0.564484
Phascolarctobacterium_succinatutens	SC_RH	0.78684
Phascolarctobacterium_succinatutens	SC_SC	0.5777
Phascolarctobacterium_succinatutens	SC_SU	0.607014
Prevotella_buccae	SC_SC	0.576766
Prevotella_buccae	SC_SU	0.620993
Prevotella_sp_CAG_386	SC_SC	0.539529
Prevotella_sp_CAG_386	SC_SU	0.530881
Prevotella_sp_CAG_604	SC_SC	0.588172
Prevotella_sp_CAG_604	SC_SU	0.597639
Prevotella_stercorea	SC_SC	0.613676
Prevotella_stercorea	SC_SU	0.595475
Prevotella_stercorea_CAG_629	SC_SU	0.55706
Proteobacteria_bacterium_CAG_495	SC_RH	0.691541
Proteobacteria_bacterium_CAG_495	SC_SU	0.561067
Proteus_mirabilis	SC_SU	0.590989
Pseudoflavonifractor_sp_An184	SC_NH	0.505419
Pseudoflavonifractor_sp_An184	SC_RH	0.525087
Pseudoflavonifractor_sp_An184	SC_SC	0.512244
Pseudoflavonifractor_sp_An184	SC_SU	0.518346
Pseudoflavonifractor_sp_An184	SC_UPI	0.526311
Roseburia_faecis	SC_SC	0.533356
Roseburia_faecis	SC_SU	0.526844
Roseburia_hominis	SC_SC	0.523877
Roseburia_hominis	SC_SU	0.521931
Roseburia_intestinalis	SC_NH	0.56361
Roseburia_intestinalis	SC_RH	0.567971
Roseburia_intestinalis	SC_SC	0.593726
Roseburia_intestinalis	SC_SU	0.584457
Roseburia_intestinalis	SC_UPI	0.552533
Roseburia_inulinivorans	SC_NH	0.513759
Roseburia_inulinivorans	SC_RH	0.530406
Roseburia_inulinivorans	SC_SC	0.527368
Roseburia_inulinivorans	SC_SU	0.521978
Roseburia_inulinivorans	SC_UPI	0.513692
Roseburia_sp_CAG_100	SC_RH	0.59115
Roseburia_sp_CAG_100	SC_SC	0.581084
Roseburia_sp_CAG_100	SC_SU	0.607641
Roseburia_sp_CAG_18	SC_SC	0.524217
Roseburia_sp_CAG_18	SC_SU	0.519565
Roseburia_sp_CAG_197	SC_RH	0.574486
Roseburia_sp_CAG_197	SC_SC	0.551114
Roseburia_sp_CAG_197	SC_SU	0.551349
Roseburia_sp_CAG_45	SC_NH	0.520305
Roseburia_sp_CAG_45	SC_RH	0.525304
Roseburia_sp_CAG_45	SC_SC	0.541773
Roseburia_sp_CAG_45	SC_SU	0.54178
Ruminococcaceae_bacterium	SC_SC	0.530715
Ruminococcaceae_bacterium	SC_SU	0.527591
Ruminococcaceae_bacterium_D16	SC_SC	0.516559
Ruminococcaceae_bacterium_D16	SC_SU	0.546581
Ruminococcus_bicirculans	SC_SC	0.514917
Ruminococcus_bicirculans	SC_SU	0.520845
Ruminococcus_callidus	SC_NH	0.541526
Ruminococcus_callidus	SC_RH	0.556505
Ruminococcus_callidus	SC_SC	0.564262
Ruminococcus_callidus	SC_SU	0.569756
Ruminococcus_gnavus	SC_RH	0.520784
Ruminococcus_gnavus	SC_SC	0.519492
Ruminococcus_gnavus	SC_SU	0.519322
Ruminococcus_gnavus	SC_UPI	0.514913
Ruminococcus_lactaris	SC_SC	0.572199
Ruminococcus_lactaris	SC_SU	0.586021
Ruminococcus_lactaris	SC_UPI	0.622054
Ruminococcus_sp_5_1_39BFAA	SC_SC	0.661564
Ruminococcus_sp_5_1_39BFAA	SC_SU	0.545439
Ruminococcus_sp_CAG_108	SC_SC	0.542134
Ruminococcus_sp_CAG_108	SC_SU	0.53762
Ruminococcus_sp_CAG_177	SC_SC	0.559164
Ruminococcus_sp_CAG_177	SC_SU	0.556024
Ruminococcus_sp_CAG_330	SC_RH	0.524003
Ruminococcus_sp_CAG_330	SC_SC	0.551706
Ruminococcus_sp_CAG_330	SC_SU	0.550691
Ruminococcus_sp_CAG_57	SC_SC	0.510029
Ruminococcus_sp_CAG_57	SC_SU	0.526004
Ruminococcus_sp_CAG_90	SC_SU	0.538452
Ruminococcus_sp_DSM_100440	SC_RH	0.693211
Ruminococcus_sp_DSM_100440	SC_SU	0.529653
Ruminococcus_sp_SR1_5	SC_SC	0.513232
Ruminococcus_sp_SR1_5	SC_SU	0.505091
Ruminococcus_torques	SC_SC	0.54047
Ruminococcus_torques	SC_SU	0.545069
Ruthenibacterium_lactatiformans	SC_SU	0.508246
Subdoligranulum_sp	SC_SU	0.512019
Subdoligranulum_sp_APC924_74	SC_SC	0.526844
Subdoligranulum_sp_APC924_74	SC_SU	0.523664
Subdoligranulum_variabile	SC_SC	0.525556
Subdoligranulum_variabile	SC_SU	0.534866
Sutterella_sp_KLE1602	SC_SC	0.661069
Sutterella_sp_KLE1602	SC_SU	0.637052
Sutterella_wadsworthensis	SC_NH	0.679486
Sutterella_wadsworthensis	SC_RH	0.70318
Sutterella_wadsworthensis	SC_SC	0.775062
Sutterella_wadsworthensis	SC_SU	0.756462
Sutterella_wadsworthensis	SC_UPI	0.687079
Tannerella_sp_6_1_58FAA_CT1	SC_SU	0.550956
Turicibacter_sanguinis	SC_SC	0.506671
Turicibacter_sanguinis	SC_SU	0.559172
Tyzzerella_nexilis	SC_SC	0.568971
Tyzzerella_nexilis	SC_SU	0.567994
Veillonella_dispar	SC_SC	0.524595
Veillonella_dispar	SC_SU	0.528973
butyrate-producing_bacterium_SM4_1	SC_SC	0.560641
butyrate-producing_bacterium_SM4_1	SC_SU	0.542251
butyrate-producing_bacterium_SS3_4	SC_SC	0.523939
butyrate-producing_bacterium_SS3_4	SC_SU	0.523553
uncultured_Bacteroides_sp	SC_SC	0.692459
uncultured_Blautia_sp	SC_SU	0.546608
uncultured_Clostridium_sp	SC_SC	0.577582
uncultured_Clostridium_sp	SC_SU	0.577504
uncultured_Flavonifractor_sp	SC_SC	0.534833
uncultured_Flavonifractor_sp	SC_SU	0.533
uncultured_Oscillibacter_sp	SC_SC	0.54611
uncultured_Oscillibacter_sp	SC_SU	0.520734
uncultured_Ruminococcus_sp	SC_SU	0.599295
uncultured_bacterium	SC_SC	0.618489
uncultured_bacterium	SC_SU	0.653012
Acetobacter_sp_CAG_267	SC_NH	0.0148012
Acetobacter_sp_CAG_267	SC_RH	0.0184255
Acetobacter_sp_CAG_267	SC_SU	0.215902
Acidaminococcus_intestini	SC_RH	0.0172278
Acidaminococcus_intestini	SC_SU	0.159347
Akkermansia_muciniphila	SC_NH	0.411784
Akkermansia_muciniphila	SC_RH	0.413782
Akkermansia_muciniphila	SC_SC	0.443995
Akkermansia_muciniphila	SC_SU	0.437931
Akkermansia_muciniphila	SC_UPI	0.411872
Akkermansia_sp_KLE1798	SC_NH	0.442767
Akkermansia_sp_KLE1798	SC_RH	0.285968
Akkermansia_sp_KLE1798	SC_SC	0.395844
Akkermansia_sp_KLE1798	SC_SU	0.421382
Alistipes_finegoldii	SC_SC	0.242572
Alistipes_finegoldii	SC_SU	0.223212
Alistipes_finegoldii	SC_UPI	0.23351
Alistipes_finegoldii_CAG_68	SC_SC	0.311414
Alistipes_finegoldii_CAG_68	SC_SU	0.300043
Alistipes_putredinis	SC_NH	0.37454
Alistipes_putredinis	SC_RH	0.346069
Alistipes_putredinis	SC_SC	0.362851
Alistipes_putredinis	SC_SU	0.36389
Alistipes_putredinis	SC_UPI	0.307094
Alistipes_shahii	SC_SC	0.33201
Alistipes_shahii	SC_SU	0.319961
Alistipes_sp_CAG_268	SC_SC	0.190442
Alistipes_sp_CAG_268	SC_SU	0.181454
Alistipes_sp_CAG_29	SC_SC	0.361318
Alistipes_sp_CAG_29	SC_SU	0.355969
Alistipes_sp_HGB5	SC_SC	0.277822
Alistipes_sp_HGB5	SC_SU	0.298009
Alistipes_sp_HGB5	SC_UPI	0.353964
Alistipes_timonensis	SC_SC	0.248387
Alistipes_timonensis	SC_SU	0.234003
Anaeromassilibacillus_sp_An250	SC_RH	0.222019
Anaeromassilibacillus_sp_An250	SC_SC	0.186755
Anaeromassilibacillus_sp_An250	SC_SU	0.178425
Anaerostipes_hadrus	SC_SC	0.276829
Anaerostipes_hadrus	SC_SU	0.256594
Anaerostipes_hadrus	SC_UPI	0.199973
Anaerotruncus_colihominis	SC_SC	0.0735127
Anaerotruncus_colihominis	SC_SU	0.0654594
Anaerotruncus_sp_CAG_528	SC_NH	0.123345
Anaerotruncus_sp_CAG_528	SC_RH	0.134116
Anaerotruncus_sp_CAG_528	SC_SC	0.177935
Anaerotruncus_sp_CAG_528	SC_SU	0.181324
Azospirillum_sp_CAG_260	SC_NH	0.327066
Azospirillum_sp_CAG_260	SC_RH	0.22056
Azospirillum_sp_CAG_260	SC_SC	0.304482
Azospirillum_sp_CAG_260	SC_SU	0.265159
Bacteroides_caccae	SC_SC	0.201115
Bacteroides_caccae	SC_SU	0.187005
Bacteroides_caccae	SC_UPI	0.183908
Bacteroides_caccae_CAG_21	SC_SC	0.247347
Bacteroides_caccae_CAG_21	SC_SU	0.260162
Bacteroides_cellulosilyticus	SC_SC	0.296426
Bacteroides_cellulosilyticus	SC_SU	0.334525
Bacteroides_cellulosilyticus	SC_UPI	0.314017
Bacteroides_cellulosilyticus_CAG_158	SC_SC	0.230841
Bacteroides_cellulosilyticus_CAG_158	SC_SU	0.296049
Bacteroides_clarus	SC_SC	0.202305
Bacteroides_clarus	SC_SU	0.209315
Bacteroides_clarus_CAG_160	SC_SC	0.246552
Bacteroides_clarus_CAG_160	SC_SU	0.249799
Bacteroides_coprocola	SC_SC	0.101402
Bacteroides_coprocola	SC_SU	0.0918464
Bacteroides_coprocola	SC_UPI	0.111109
Bacteroides_coprocola_CAG_162	SC_SC	0.0930436
Bacteroides_coprocola_CAG_162	SC_SU	0.185249
Bacteroides_dorei	SC_SC	0.267015
Bacteroides_dorei	SC_SU	0.220337
Bacteroides_dorei	SC_UPI	0.122728
Bacteroides_eggerthii	SC_SC	0.129859
Bacteroides_eggerthii	SC_SU	0.124599
Bacteroides_eggerthii	SC_UPI	0.0806816
Bacteroides_eggerthii_CAG_109	SC_SC	0.224315
Bacteroides_eggerthii_CAG_109	SC_SU	0.208711
Bacteroides_faecis_CAG_32	SC_SC	0.150974
Bacteroides_faecis_CAG_32	SC_SU	0.161876
Bacteroides_finegoldii	SC_SC	0.147164
Bacteroides_finegoldii	SC_SU	0.132659
Bacteroides_fluxus	SC_NH	0.187362
Bacteroides_fluxus	SC_RH	0.157737
Bacteroides_fluxus	SC_SC	0.20342
Bacteroides_fluxus	SC_SU	0.192805
Bacteroides_fragilis	SC_NH	0.371876
Bacteroides_fragilis	SC_RH	0.329985
Bacteroides_fragilis	SC_SC	0.254449
Bacteroides_fragilis	SC_SU	0.286771
Bacteroides_fragilis	SC_UPI	0.132068
Bacteroides_intestinalis_CAG_564	SC_SC	0.317278
Bacteroides_intestinalis_CAG_564	SC_SU	0.352376
Bacteroides_massiliensis	SC_NH	0.133648
Bacteroides_massiliensis	SC_RH	0.179029
Bacteroides_massiliensis	SC_SC	0.123
Bacteroides_massiliensis	SC_SU	0.122719
Bacteroides_massiliensis	SC_UPI	0.115115
Bacteroides_nordii	SC_NH	0.174611
Bacteroides_nordii	SC_RH	0.229828
Bacteroides_nordii	SC_SC	0.105003
Bacteroides_nordii	SC_SU	0.113726
Bacteroides_oleiciplenus	SC_SC	0.175196
Bacteroides_oleiciplenus	SC_SU	0.147078
Bacteroides_ovatus	SC_SC	0.153644
Bacteroides_ovatus	SC_SU	0.150119
Bacteroides_ovatus	SC_UPI	0.131063
Bacteroides_ovatus_CAG_22	SC_SC	0.215172
Bacteroides_ovatus_CAG_22	SC_SU	0.227234
Bacteroides_plebeius	SC_SC	0.153415
Bacteroides_plebeius	SC_SU	0.113156
Bacteroides_plebeius	SC_UPI	0.0880631
Bacteroides_plebeius_CAG_211	SC_SC	0.144615
Bacteroides_plebeius_CAG_211	SC_SU	0.135148
Bacteroides_salyersiae	SC_SC	0.0738279
Bacteroides_salyersiae	SC_SU	0.0942317
Bacteroides_salyersiae	SC_UPI	0.0287207
Bacteroides_sp_2_2_4	SC_SC	0.136575
Bacteroides_sp_2_2_4	SC_SU	0.131568
Bacteroides_sp_2_2_4	SC_UPI	0.0951174
Bacteroides_sp_43_108	SC_SU	0.0310455
Bacteroides_sp_CAG_144	SC_NH	0.127278
Bacteroides_sp_CAG_144	SC_RH	0.0505383
Bacteroides_sp_CAG_144	SC_SC	0.20063
Bacteroides_sp_CAG_144	SC_SU	0.170988
Bacteroides_sp_CAG_189	SC_SC	0.12394
Bacteroides_sp_CAG_189	SC_SU	0.137185
Bacteroides_sp_CAG_633	SC_SC	0.225725
Bacteroides_sp_CAG_633	SC_SU	0.141345
Bacteroides_sp_CAG_714	SC_SC	0.112946
Bacteroides_sp_CAG_714	SC_SU	0.0832332
Bacteroides_sp_CAG_754	SC_SC	0.127547
Bacteroides_sp_CAG_754	SC_SU	0.142263
Bacteroides_sp_CAG_875	SC_SC	0.210658
Bacteroides_sp_CAG_875	SC_SU	0.162522
Bacteroides_sp_D2	SC_SC	0.181901
Bacteroides_sp_D2	SC_SU	0.165741
Bacteroides_stercoris	SC_SC	0.245873
Bacteroides_stercoris	SC_SU	0.284174
Bacteroides_stercoris	SC_UPI	0.284395
Bacteroides_thetaiotaomicron	SC_NH	0.159845
Bacteroides_thetaiotaomicron	SC_RH	0.178082
Bacteroides_thetaiotaomicron	SC_SC	0.203819
Bacteroides_thetaiotaomicron	SC_SU	0.180868
Bacteroides_thetaiotaomicron	SC_UPI	0.140759
Bacteroides_uniformis	SC_SC	0.199809
Bacteroides_uniformis	SC_SU	0.179134
Bacteroides_uniformis	SC_UPI	0.164296
Bacteroides_vulgatus	SC_SC	0.215483
Bacteroides_vulgatus	SC_SU	0.189827
Bacteroides_vulgatus	SC_UPI	0.15132
Bacteroides_xylanisolvens	SC_SC	0.206097
Bacteroides_xylanisolvens	SC_SU	0.201957
Bacteroides_xylanisolvens	SC_UPI	0.185363
Barnesiella_intestinihominis	SC_NH	0.436615
Barnesiella_intestinihominis	SC_RH	0.399708
Barnesiella_intestinihominis	SC_SC	0.41821
Barnesiella_intestinihominis	SC_SU	0.439436
Bifidobacterium_adolescentis	SC_NH	0.164548
Bifidobacterium_adolescentis	SC_RH	0.191835
Bifidobacterium_adolescentis	SC_SC	0.348163
Bifidobacterium_adolescentis	SC_SU	0.318776
Bifidobacterium_adolescentis	SC_UPI	0.211257
Bifidobacterium_bifidum	SC_SC	0.289606
Bifidobacterium_bifidum	SC_SU	0.2681
Bifidobacterium_breve	SC_NH	0.10497
Bifidobacterium_breve	SC_RH	0.288213
Bifidobacterium_breve	SC_SC	0.333512
Bifidobacterium_breve	SC_SU	0.325683
Bifidobacterium_dentium	SC_SC	0.103703
Bifidobacterium_dentium	SC_SU	0.18645
Bifidobacterium_longum	SC_NH	0.0141951
Bifidobacterium_longum	SC_RH	0.103682
Bifidobacterium_longum	SC_SC	0.261461
Bifidobacterium_longum	SC_SU	0.254509
Bifidobacterium_longum	SC_UPI	0.229041
Bifidobacterium_longum_subsp_longum	SC_SC	0.351255
Bifidobacterium_longum_subsp_longum	SC_SU	0.317908
Bifidobacterium_pseudocatenulatum	SC_SU	0.333983
Bifidobacterium_pseudocatenulatum	SC_UPI	0.288629
Bilophila_wadsworthia	SC_SC	0.326174
Bilophila_wadsworthia	SC_SU	0.30048
Bilophila_wadsworthia	SC_UPI	0.233127
Blautia_obeum	SC_SC	0.255138
Blautia_obeum	SC_SU	0.211257
Blautia_obeum	SC_UPI	0.11468
Blautia_sp_CAG_257	SC_RH	0.183599
Blautia_sp_CAG_257	SC_SC	0.162329
Blautia_sp_CAG_257	SC_SU	0.14835
Blautia_sp_CAG_37	SC_SC	0.256077
Blautia_sp_CAG_37	SC_SU	0.244629
Blautia_sp_CAG_52	SC_SC	0.243389
Blautia_sp_CAG_52	SC_SU	0.250122
Blautia_sp_KLE_1732	SC_SC	0.179788
Blautia_sp_KLE_1732	SC_SU	0.163623
Blautia_wexlerae	SC_SC	0.110261
Blautia_wexlerae	SC_SU	0.14241
Blautia_wexlerae	SC_UPI	0.161287
Burkholderiales_bacterium_1_1_47	SC_SC	0.350295
Burkholderiales_bacterium_1_1_47	SC_SU	0.346428
Butyricicoccus_pullicaecorum	SC_RH	0.0197301
Butyricicoccus_pullicaecorum	SC_SC	0.0768231
Butyricicoccus_pullicaecorum	SC_SU	0.155748
Butyricimonas_synergistica	SC_SC	0.426218
Butyricimonas_synergistica	SC_SU	0.431966
Butyrivibrio_crossotus	SC_NH	0.079912
Butyrivibrio_crossotus	SC_RH	0.101478
Butyrivibrio_crossotus	SC_SC	0.151042
Butyrivibrio_crossotus	SC_SU	0.114789
Candidatus_Stoquefichus_sp_KLE1796	SC_RH	0.0913533
Candidatus_Stoquefichus_sp_KLE1796	SC_SC	0.176318
Candidatus_Stoquefichus_sp_KLE1796	SC_SU	0.164001
Catenibacterium_mitsuokai	SC_RH	0.191617
Catenibacterium_mitsuokai	SC_SC	0.0809522
Catenibacterium_mitsuokai	SC_SU	0.170625
Clostridia_bacterium	SC_RH	0.0982275
Clostridia_bacterium	SC_SC	0.027023
Clostridia_bacterium	SC_SU	0.059364
Clostridiales_bacterium	SC_NH	0.140677
Clostridiales_bacterium	SC_RH	0.101003
Clostridiales_bacterium	SC_SC	0.0825423
Clostridiales_bacterium	SC_SU	0.0890713
Clostridiales_bacterium_1_7_47FAA	SC_SC	0.163408
Clostridiales_bacterium_1_7_47FAA	SC_SU	0.16111
Clostridiales_bacterium_41_12_two_minus	SC_SC	0.352305
Clostridiales_bacterium_41_12_two_minus	SC_SU	0.355717
Clostridiales_bacterium_41_21_two_genomes	SC_NH	0.00845786
Clostridiales_bacterium_41_21_two_genomes	SC_RH	0.132807
Clostridiales_bacterium_41_21_two_genomes	SC_SC	0.376966
Clostridiales_bacterium_41_21_two_genomes	SC_SU	0.0880507
Clostridiales_bacterium_42_27	SC_RH	0.124594
Clostridiales_bacterium_42_27	SC_SC	0.232948
Clostridiales_bacterium_42_27	SC_SU	0.217313
Clostridiales_bacterium_52_15	SC_SC	0.134547
Clostridiales_bacterium_52_15	SC_SU	0.0864222
Clostridiales_bacterium_KLE1615	SC_SC	0.223913
Clostridiales_bacterium_KLE1615	SC_SU	0.231941
Clostridium_asparagiforme	SC_SC	0.126636
Clostridium_asparagiforme	SC_SU	0.109955
Clostridium_bolteae	SC_SC	0.257623
Clostridium_bolteae	SC_SU	0.256705
Clostridium_bolteae	SC_UPI	0.181213
Clostridium_bolteae_CAG_59	SC_SC	0.191935
Clostridium_bolteae_CAG_59	SC_SU	0.188305
Clostridium_citroniae	SC_SC	0.0897874
Clostridium_citroniae	SC_SU	0.0804558
Clostridium_clostridioforme	SC_SC	0.243422
Clostridium_clostridioforme	SC_SU	0.22612
Clostridium_clostridioforme	SC_UPI	0.222762
Clostridium_clostridioforme_CAG_511	SC_SC	0.179419
Clostridium_clostridioforme_CAG_511	SC_SU	0.192643
Clostridium_hathewayi_CAG_224	SC_SC	0.234997
Clostridium_hathewayi_CAG_224	SC_SU	0.228431
Clostridium_innocuum	SC_SC	0.296139
Clostridium_innocuum	SC_SU	0.0976984
Clostridium_leptum	SC_NH	0.354986
Clostridium_leptum	SC_RH	0.267064
Clostridium_leptum	SC_SC	0.323685
Clostridium_leptum	SC_SU	0.307854
Clostridium_leptum_CAG_27	SC_SC	0.306723
Clostridium_leptum_CAG_27	SC_SU	0.291438
Clostridium_neonatale	SC_NH	0.202537
Clostridium_neonatale	SC_RH	0.0482302
Clostridium_neonatale	SC_SC	0.162147
Clostridium_neonatale	SC_SU	0.253822
Clostridium_nexile_CAG_348	SC_SC	0.241228
Clostridium_nexile_CAG_348	SC_SU	0.236203
Clostridium_saccharolyticum	SC_SC	0.247621
Clostridium_saccharolyticum	SC_SU	0.182712
Clostridium_sp_CAG_122	SC_SC	0.372433
Clostridium_sp_CAG_122	SC_SU	0.303743
Clostridium_sp_CAG_127	SC_RH	0.0458544
Clostridium_sp_CAG_127	SC_SC	0.192107
Clostridium_sp_CAG_127	SC_SU	0.18383
Clostridium_sp_CAG_138	SC_NH	0.0402858
Clostridium_sp_CAG_138	SC_RH	0.0802049
Clostridium_sp_CAG_138	SC_SC	0.042929
Clostridium_sp_CAG_138	SC_SU	0.126229
Clostridium_sp_CAG_169	SC_SC	0.270547
Clostridium_sp_CAG_169	SC_SU	0.245584
Clostridium_sp_CAG_217	SC_NH	0.0345481
Clostridium_sp_CAG_217	SC_SC	0.244216
Clostridium_sp_CAG_217	SC_SU	0.0773663
Clostridium_sp_CAG_226	SC_RH	0.0691372
Clostridium_sp_CAG_226	SC_SC	0.115872
Clostridium_sp_CAG_226	SC_SU	0.0991746
Clostridium_sp_CAG_242	SC_NH	0.145329
Clostridium_sp_CAG_242	SC_RH	0.155474
Clostridium_sp_CAG_242	SC_SC	0.228062
Clostridium_sp_CAG_242	SC_SU	0.189287
Clostridium_sp_CAG_277	SC_NH	0.273634
Clostridium_sp_CAG_277	SC_RH	0.06265
Clostridium_sp_CAG_277	SC_SC	0.194036
Clostridium_sp_CAG_277	SC_SU	0.187587
Clostridium_sp_CAG_299	SC_NH	0.184882
Clostridium_sp_CAG_299	SC_RH	0.244682
Clostridium_sp_CAG_299	SC_SC	0.233368
Clostridium_sp_CAG_299	SC_SU	0.108325
Clostridium_sp_CAG_352	SC_RH	0.0359822
Clostridium_sp_CAG_352	SC_SC	0.165266
Clostridium_sp_CAG_352	SC_SU	0.0938765
Clostridium_sp_CAG_43	SC_SC	0.262497
Clostridium_sp_CAG_43	SC_SU	0.261367
Clostridium_sp_CAG_568	SC_SC	0.416655
Clostridium_sp_CAG_568	SC_SU	0.374047
Clostridium_sp_CAG_58	SC_SC	0.32468
Clostridium_sp_CAG_58	SC_SU	0.320456
Clostridium_sp_CAG_62	SC_SC	0.366913
Clostridium_sp_CAG_62	SC_SU	0.361544
Clostridium_sp_CAG_678	SC_RH	0.397015
Clostridium_sp_CAG_678	SC_SU	0.402451
Clostridium_sp_CAG_7	SC_SC	0.245446
Clostridium_sp_CAG_7	SC_SU	0.248808
Clostridium_sp_CAG_75	SC_SC	0.188342
Clostridium_sp_CAG_75	SC_SU	0.194313
Clostridium_sp_CAG_91	SC_SC	0.232805
Clostridium_sp_CAG_91	SC_SU	0.228456
Clostridium_sp_FS41	SC_SC	0.161837
Clostridium_sp_FS41	SC_SU	0.15234
Clostridium_sp_HGF2	SC_SC	0.150295
Clostridium_sp_HGF2	SC_SU	0.155857
Clostridium_sp_KLE_1755	SC_RH	0.28876
Clostridium_sp_KLE_1755	SC_SC	0.238804
Clostridium_sp_KLE_1755	SC_SU	0.252957
Clostridium_sp_M62_1	SC_SC	0.15325
Clostridium_sp_M62_1	SC_SU	0.11904
Clostridium_sp_SS2_1	SC_SC	0.356793
Clostridium_sp_SS2_1	SC_SU	0.340673
Clostridium_symbiosum	SC_SC	0.276331
Clostridium_symbiosum	SC_SU	0.277746
Clostridium_symbiosum	SC_UPI	0.262708
Collinsella_aerofaciens	SC_SC	0.312706
Collinsella_aerofaciens	SC_SU	0.309217
Coprobacillus_sp_8_2_54BFAA	SC_SC	0.220069
Coprobacillus_sp_8_2_54BFAA	SC_SU	0.2163
Coprobacter_fastidiosus	SC_SC	0.129228
Coprobacter_fastidiosus	SC_SU	0.10749
Coprococcus_comes	SC_SC	0.241695
Coprococcus_comes	SC_SU	0.18573
Coprococcus_eutactus	SC_SC	0.119064
Coprococcus_eutactus	SC_SU	0.122426
Coprococcus_eutactus	SC_UPI	0.0928605
Coprococcus_sp_ART55_1	SC_SC	0.0656192
Coprococcus_sp_ART55_1	SC_SU	0.0635785
Coprococcus_sp_HPP0074	SC_SC	0.155015
Coprococcus_sp_HPP0074	SC_SU	0.16494
Desulfovibrio_piger	SC_RH	0.0212188
Desulfovibrio_piger	SC_SC	0.183135
Desulfovibrio_piger	SC_SU	0.258597
Dialister_invisus	SC_NH	0.255822
Dialister_invisus	SC_RH	0.315714
Dialister_invisus	SC_SC	0.351131
Dialister_invisus	SC_SU	0.340418
Dialister_invisus_CAG_218	SC_SC	0.273089
Dialister_invisus_CAG_218	SC_SU	0.265487
Dielma_fastidiosa	SC_SC	0.195876
Dielma_fastidiosa	SC_SU	0.0834893
Dorea_formicigenerans	SC_SC	0.111901
Dorea_formicigenerans	SC_SU	0.104017
Dorea_formicigenerans	SC_UPI	0.122123
Dorea_longicatena	SC_SC	0.363527
Dorea_longicatena	SC_SU	0.333799
Dorea_longicatena	SC_UPI	0.278712
Dorea_sp_CAG_317	SC_NH	0.0427222
Dorea_sp_CAG_317	SC_RH	0.0824777
Dorea_sp_CAG_317	SC_SC	0.134471
Dorea_sp_CAG_317	SC_SU	0.093631
Dysgonomonas_gadei	SC_NH	0.125457
Dysgonomonas_gadei	SC_SC	0.339395
Eisenbergiella_tayi	SC_SC	0.305055
Eisenbergiella_tayi	SC_SU	0.272912
Erysipelatoclostridium_ramosum	SC_SC	0.245475
Erysipelatoclostridium_ramosum	SC_SU	0.198627
Erysipelotrichaceae_bacterium_2_2_44A	SC_SC	0.214846
Erysipelotrichaceae_bacterium_2_2_44A	SC_SU	0.187297
Erysipelotrichaceae_bacterium_5_2_54FAA	SC_SC	0.146443
Erysipelotrichaceae_bacterium_5_2_54FAA	SC_SU	0.157592
Escherichia_coli	SC_NH	0.328298
Escherichia_coli	SC_RH	0.300987
Escherichia_coli	SC_SC	0.324264
Escherichia_coli	SC_SU	0.317435
Escherichia_coli	SC_UPI	0.304052
Eubacterium_eligens	SC_RH	0.319171
Eubacterium_eligens	SC_SC	0.302506
Eubacterium_eligens	SC_SU	0.270864
Eubacterium_eligens	SC_UPI	0.18526
Eubacterium_hallii	SC_SC	0.239497
Eubacterium_hallii	SC_SU	0.230625
Eubacterium_hallii	SC_UPI	0.127293
Eubacterium_ramulus	SC_NH	0.163091
Eubacterium_ramulus	SC_RH	0.200423
Eubacterium_ramulus	SC_SC	0.258492
Eubacterium_ramulus	SC_SU	0.164759
Eubacterium_ramulus	SC_UPI	0.196893
Eubacterium_rectale	SC_NH	0.377956
Eubacterium_rectale	SC_RH	0.346034
Eubacterium_rectale	SC_SC	0.340807
Eubacterium_rectale	SC_SU	0.334382
Eubacterium_rectale	SC_UPI	0.275274
Eubacterium_siraeum	SC_NH	0.409336
Eubacterium_siraeum	SC_RH	0.419496
Eubacterium_siraeum	SC_SC	0.430801
Eubacterium_siraeum	SC_SU	0.426004
Eubacterium_sp	SC_SC	0.158642
Eubacterium_sp	SC_SU	0.120952
Eubacterium_sp_CAG_115	SC_SC	0.378633
Eubacterium_sp_CAG_115	SC_SU	0.165685
Eubacterium_sp_CAG_161	SC_RH	0.397594
Eubacterium_sp_CAG_161	SC_SC	0.376776
Eubacterium_sp_CAG_161	SC_SU	0.247681
Eubacterium_sp_CAG_192	SC_SC	0.413162
Eubacterium_sp_CAG_192	SC_SU	0.345718
Eubacterium_sp_CAG_202	SC_NH	0.0174789
Eubacterium_sp_CAG_202	SC_RH	0.148255
Eubacterium_sp_CAG_202	SC_SC	0.0396417
Eubacterium_sp_CAG_202	SC_SU	0.0576666
Eubacterium_sp_CAG_248	SC_SC	0.125646
Eubacterium_sp_CAG_248	SC_SU	0.150934
Eubacterium_sp_CAG_251	SC_NH	0.356959
Eubacterium_sp_CAG_251	SC_RH	0.348055
Eubacterium_sp_CAG_251	SC_SC	0.33652
Eubacterium_sp_CAG_251	SC_SU	0.3739
Eubacterium_sp_CAG_252	SC_NH	0.0684827
Eubacterium_sp_CAG_252	SC_RH	0.118047
Eubacterium_sp_CAG_252	SC_SC	0.180323
Eubacterium_sp_CAG_252	SC_SU	0.19428
Eubacterium_sp_CAG_38	SC_NH	0.401667
Eubacterium_sp_CAG_38	SC_RH	0.301515
Eubacterium_sp_CAG_38	SC_SC	0.414152
Eubacterium_sp_CAG_38	SC_SU	0.409779
Eubacterium_sp_CAG_76	SC_SC	0.182127
Eubacterium_sp_CAG_76	SC_SU	0.196296
Eubacterium_sp_CAG_86	SC_NH	0.0858318
Eubacterium_sp_CAG_86	SC_RH	0.15265
Eubacterium_sp_CAG_86	SC_SC	0.132692
Eubacterium_sp_CAG_86	SC_SU	0.179336
Eubacterium_ventriosum	SC_SC	0.357636
Eubacterium_ventriosum	SC_SU	0.309318
Eubacterium_ventriosum	SC_UPI	0.215622
Faecalibacterium_prausnitzii	SC_NH	0.180609
Faecalibacterium_prausnitzii	SC_RH	0.194298
Faecalibacterium_prausnitzii	SC_SC	0.220953
Faecalibacterium_prausnitzii	SC_SU	0.195641
Faecalibacterium_prausnitzii	SC_UPI	0.154738
Faecalibacterium_sp_CAG_74	SC_NH	0.306103
Faecalibacterium_sp_CAG_74	SC_RH	0.178615
Faecalibacterium_sp_CAG_74	SC_SC	0.344229
Faecalibacterium_sp_CAG_74	SC_SU	0.293596
Faecalibacterium_sp_CAG_82	SC_SC	0.182172
Faecalibacterium_sp_CAG_82	SC_SU	0.186495
Firmicutes_bacterium_CAG_102	SC_SC	0.248206
Firmicutes_bacterium_CAG_102	SC_SU	0.245896
Firmicutes_bacterium_CAG_103	SC_SC	0.282388
Firmicutes_bacterium_CAG_103	SC_SU	0.279424
Firmicutes_bacterium_CAG_110	SC_RH	0.126466
Firmicutes_bacterium_CAG_110	SC_SC	0.184109
Firmicutes_bacterium_CAG_110	SC_SU	0.197978
Firmicutes_bacterium_CAG_124	SC_NH	0.370986
Firmicutes_bacterium_CAG_124	SC_RH	0.375505
Firmicutes_bacterium_CAG_124	SC_SC	0.405125
Firmicutes_bacterium_CAG_124	SC_SU	0.409702
Firmicutes_bacterium_CAG_129	SC_NH	0.352145
Firmicutes_bacterium_CAG_129	SC_RH	0.342255
Firmicutes_bacterium_CAG_129	SC_SC	0.346399
Firmicutes_bacterium_CAG_129	SC_SU	0.335298
Firmicutes_bacterium_CAG_137	SC_RH	0.000277043
Firmicutes_bacterium_CAG_137	SC_SU	0.0533536
Firmicutes_bacterium_CAG_176	SC_NH	0.137045
Firmicutes_bacterium_CAG_176	SC_RH	0.159791
Firmicutes_bacterium_CAG_176	SC_SC	0.129034
Firmicutes_bacterium_CAG_176	SC_SU	0.133306
Firmicutes_bacterium_CAG_194	SC_RH	0.045309
Firmicutes_bacterium_CAG_194	SC_SC	0.0783514
Firmicutes_bacterium_CAG_194	SC_SU	0.123081
Firmicutes_bacterium_CAG_24	SC_NH	0.350814
Firmicutes_bacterium_CAG_24	SC_RH	0.337222
Firmicutes_bacterium_CAG_24	SC_SC	0.38601
Firmicutes_bacterium_CAG_24	SC_SU	0.380004
Firmicutes_bacterium_CAG_341	SC_SC	0.436731
Firmicutes_bacterium_CAG_341	SC_SU	0.43411
Firmicutes_bacterium_CAG_41	SC_SC	0.146302
Firmicutes_bacterium_CAG_41	SC_SU	0.170648
Firmicutes_bacterium_CAG_466	SC_SC	0.420475
Firmicutes_bacterium_CAG_466	SC_SU	0.415359
Firmicutes_bacterium_CAG_65	SC_SC	0.252655
Firmicutes_bacterium_CAG_65	SC_SU	0.247788
Firmicutes_bacterium_CAG_83	SC_SC	0.220771
Firmicutes_bacterium_CAG_83	SC_SU	0.259422
Firmicutes_bacterium_CAG_94	SC_SC	0.205557
Firmicutes_bacterium_CAG_94	SC_SU	0.227916
Flavonifractor_plautii	SC_NH	0.228477
Flavonifractor_plautii	SC_RH	0.252043
Flavonifractor_plautii	SC_SC	0.23969
Flavonifractor_plautii	SC_SU	0.229151
Flavonifractor_plautii	SC_UPI	0.210557
Flavonifractor_sp_An10	SC_SC	0.0990034
Flavonifractor_sp_An10	SC_SU	0.106888
Fusicatenibacter_saccharivorans	SC_SC	0.25642
Fusicatenibacter_saccharivorans	SC_SU	0.252927
Fusobacterium_ulcerans	SC_SU	0.0745212
Gemmiger_formicilis	SC_SC	0.231326
Gemmiger_formicilis	SC_SU	0.209599
Gemmiger_sp_An194	SC_SC	0.0695701
Gemmiger_sp_An194	SC_SU	0.0622984
Haemophilus_parainfluenzae	SC_SC	0.27116
Haemophilus_parainfluenzae	SC_SU	0.279322
Haemophilus_parainfluenzae	SC_UPI	0.27145
Holdemania_filiformis	SC_NH	0.177046
Holdemania_filiformis	SC_RH	0.154337
Holdemania_filiformis	SC_SC	0.189418
Holdemania_filiformis	SC_SU	0.177604
Hungatella_hathewayi	SC_NH	0.252004
Hungatella_hathewayi	SC_RH	0.249597
Hungatella_hathewayi	SC_SC	0.277274
Hungatella_hathewayi	SC_SU	0.257336
Hungatella_hathewayi	SC_UPI	0.13318
Intestinimonas_butyriciproducens	SC_SC	0.253635
Intestinimonas_butyriciproducens	SC_SU	0.269256
Intestinimonas_butyriciproducens	SC_UPI	0.286239
Klebsiella_oxytoca	SC_SC	0.268791
Klebsiella_oxytoca	SC_SU	0.278799
Klebsiella_pneumoniae	SC_SC	0.38789
Klebsiella_pneumoniae	SC_SU	0.385034
Klebsiella_pneumoniae	SC_UPI	0.386612
Lachnoclostridium_sp_An14	SC_RH	0.134352
Lachnoclostridium_sp_An14	SC_SC	0.137242
Lachnoclostridium_sp_An14	SC_SU	0.0531308
Lachnospira_pectinoschiza	SC_SC	0.12114
Lachnospira_pectinoschiza	SC_SU	0.130494
Lachnospiraceae_bacterium	SC_SC	0.386397
Lachnospiraceae_bacterium	SC_SU	0.32327
Lachnospiraceae_bacterium_3_1_57FAA_CT1	SC_SC	0.297051
Lachnospiraceae_bacterium_3_1_57FAA_CT1	SC_SU	0.223042
Lachnospiraceae_bacterium_6_1_63FAA	SC_SC	0.203902
Lachnospiraceae_bacterium_6_1_63FAA	SC_SU	0.2478
Lachnospiraceae_bacterium_7_1_58FAA	SC_RH	0.159844
Lachnospiraceae_bacterium_7_1_58FAA	SC_SC	0.152117
Lachnospiraceae_bacterium_7_1_58FAA	SC_SU	0.138623
Lachnospiraceae_bacterium_7_1_58FAA	SC_UPI	0.123191
Lachnospiraceae_bacterium_8_1_57FAA	SC_SC	0.251875
Lachnospiraceae_bacterium_8_1_57FAA	SC_SU	0.25664
Lachnospiraceae_bacterium_9_1_43BFAA	SC_SC	0.0409759
Lachnospiraceae_bacterium_9_1_43BFAA	SC_SU	0.0591194
Lachnospiraceae_bacterium_TF01-11	SC_SC	0.364524
Lachnospiraceae_bacterium_TF01-11	SC_SU	0.319714
Lawsonibacter_asaccharolyticus	SC_NH	0.0679217
Lawsonibacter_asaccharolyticus	SC_RH	0.0592877
Lawsonibacter_asaccharolyticus	SC_SC	0.218125
Lawsonibacter_asaccharolyticus	SC_SU	0.225629
Morganella_morganii	SC_SC	0.490685
Morganella_morganii	SC_SU	0.240137
Odoribacter_splanchnicus	SC_SC	0.367859
Odoribacter_splanchnicus	SC_SU	0.348205
Odoribacter_splanchnicus	SC_UPI	0.282078
Odoribacter_splanchnicus_CAG_14	SC_SC	0.378003
Odoribacter_splanchnicus_CAG_14	SC_SU	0.362648
Oscillibacter_sp	SC_NH	0.0840984
Oscillibacter_sp	SC_RH	0.086052
Oscillibacter_sp	SC_SC	0.222719
Oscillibacter_sp	SC_SU	0.257951
Oscillibacter_sp_57_20	SC_SC	0.360744
Oscillibacter_sp_57_20	SC_SU	0.357601
Oscillibacter_sp_CAG_155	SC_RH	0.123581
Oscillibacter_sp_CAG_155	SC_SC	0.118205
Oscillibacter_sp_CAG_155	SC_SU	0.119829
Oscillibacter_sp_CAG_241	SC_SC	0.321268
Oscillibacter_sp_CAG_241	SC_SU	0.312205
Oscillibacter_sp_KLE_1745	SC_NH	0.207807
Oscillibacter_sp_KLE_1745	SC_RH	0.180494
Oscillibacter_sp_KLE_1745	SC_SC	0.232917
Oscillibacter_sp_KLE_1745	SC_SU	0.219073
Parabacteroides_distasonis	SC_SC	0.318489
Parabacteroides_distasonis	SC_SU	0.270854
Parabacteroides_distasonis	SC_UPI	0.185497
Parabacteroides_goldsteinii	SC_NH	0.153353
Parabacteroides_goldsteinii	SC_RH	0.150784
Parabacteroides_goldsteinii	SC_SC	0.152761
Parabacteroides_goldsteinii	SC_SU	0.128807
Parabacteroides_johnsonii	SC_SC	0.287917
Parabacteroides_johnsonii	SC_SU	0.300967
Parabacteroides_merdae	SC_SC	0.260647
Parabacteroides_merdae	SC_SU	0.250604
Parabacteroides_merdae	SC_UPI	0.251086
Parabacteroides_merdae_CAG_48	SC_SC	0.31787
Parabacteroides_merdae_CAG_48	SC_SU	0.33059
Parabacteroides_sp_20_3	SC_SC	0.326476
Parabacteroides_sp_20_3	SC_SU	0.276398
Parabacteroides_sp_CAG_409	SC_RH	0.12933
Parabacteroides_sp_CAG_409	SC_SC	0.271127
Parabacteroides_sp_CAG_409	SC_SU	0.199635
Paraprevotella_clara	SC_SU	0.184094
Paraprevotella_xylaniphila	SC_NH	0.0372209
Paraprevotella_xylaniphila	SC_RH	0.150102
Paraprevotella_xylaniphila	SC_SC	0.233439
Paraprevotella_xylaniphila	SC_SU	0.193582
Parasutterella_excrementihominis	SC_SC	0.381491
Parasutterella_excrementihominis	SC_SU	0.343527
Parasutterella_excrementihominis	SC_UPI	0.0102306
Parasutterella_excrementihominis_CAG_233	SC_SC	0.416075
Parasutterella_excrementihominis_CAG_233	SC_SU	0.400038
Phascolarctobacterium_sp_CAG_207	SC_NH	0.355019
Phascolarctobacterium_sp_CAG_207	SC_RH	0.375392
Phascolarctobacterium_sp_CAG_207	SC_SC	0.434123
Phascolarctobacterium_sp_CAG_207	SC_SU	0.423293
Phascolarctobacterium_succinatutens	SC_NH	0.29551
Phascolarctobacterium_succinatutens	SC_RH	0.12729
Phascolarctobacterium_succinatutens	SC_SC	0.200301
Phascolarctobacterium_succinatutens	SC_SU	0.206963
Prevotella_buccae	SC_RH	0.119402
Prevotella_buccae	SC_SC	0.4139
Prevotella_buccae	SC_SU	0.410079
Prevotella_corporis	SC_RH	0.0648313
Prevotella_corporis	SC_SC	0.0160637
Prevotella_corporis	SC_SU	0.108899
Prevotella_sp_109	SC_SU	0.053661
Prevotella_sp_885	SC_SC	0.121735
Prevotella_sp_885	SC_SU	0.211426
Prevotella_sp_CAG_255	SC_SU	0.215793
Prevotella_sp_CAG_279	SC_NH	0.154496
Prevotella_sp_CAG_279	SC_RH	0.0078681
Prevotella_sp_CAG_279	SC_SU	0.179761
Prevotella_sp_CAG_386	SC_SC	0.366588
Prevotella_sp_CAG_386	SC_SU	0.393539
Prevotella_sp_CAG_520	SC_SC	0.340241
Prevotella_sp_CAG_520	SC_SU	0.196896
Prevotella_sp_CAG_604	SC_SC	0.393971
Prevotella_sp_CAG_604	SC_SU	0.397664
Prevotella_sp_CAG_891	SC_NH	0.177047
Prevotella_sp_CAG_891	SC_RH	0.0578617
Prevotella_sp_CAG_891	SC_SU	0.0701988
Prevotella_stercorea	SC_SC	0.148778
Prevotella_stercorea	SC_SU	0.180214
Prevotella_stercorea_CAG_629	SC_SC	0.232649
Prevotella_stercorea_CAG_629	SC_SU	0.297479
Proteobacteria_bacterium_CAG_495	SC_RH	0.278215
Proteus_mirabilis	SC_SC	0.0498941
Proteus_mirabilis	SC_SU	0.118484
Pseudoflavonifractor_sp_An184	SC_NH	0.128779
Pseudoflavonifractor_sp_An184	SC_RH	0.149403
Pseudoflavonifractor_sp_An184	SC_SC	0.189331
Pseudoflavonifractor_sp_An184	SC_SU	0.182357
Pseudoflavonifractor_sp_An184	SC_UPI	0.185671
Roseburia_faecis	SC_SC	0.359217
Roseburia_faecis	SC_SU	0.349868
Roseburia_faecis	SC_UPI	0.260178
Roseburia_hominis	SC_SC	0.264881
Roseburia_hominis	SC_SU	0.267944
Roseburia_intestinalis	SC_NH	0.367772
Roseburia_intestinalis	SC_RH	0.362943
Roseburia_intestinalis	SC_SC	0.343511
Roseburia_intestinalis	SC_SU	0.34286
Roseburia_intestinalis	SC_UPI	0.342715
Roseburia_inulinivorans	SC_NH	0.354894
Roseburia_inulinivorans	SC_RH	0.323885
Roseburia_inulinivorans	SC_SC	0.306205
Roseburia_inulinivorans	SC_SU	0.300119
Roseburia_inulinivorans	SC_UPI	0.24504
Roseburia_sp_CAG_100	SC_RH	0.186247
Roseburia_sp_CAG_100	SC_SC	0.227363
Roseburia_sp_CAG_100	SC_SU	0.129825
Roseburia_sp_CAG_18	SC_SC	0.366216
Roseburia_sp_CAG_18	SC_SU	0.357256
Roseburia_sp_CAG_182	SC_NH	0.123464
Roseburia_sp_CAG_182	SC_RH	0.161202
Roseburia_sp_CAG_182	SC_SC	0.0298719
Roseburia_sp_CAG_182	SC_SU	0.079996
Roseburia_sp_CAG_197	SC_RH	0.156003
Roseburia_sp_CAG_197	SC_SC	0.306862
Roseburia_sp_CAG_197	SC_SU	0.283801
Roseburia_sp_CAG_380	SC_SU	0.099008
Roseburia_sp_CAG_45	SC_NH	0.333929
Roseburia_sp_CAG_45	SC_RH	0.249258
Roseburia_sp_CAG_45	SC_SC	0.304942
Roseburia_sp_CAG_45	SC_SU	0.23516
Ruminococcaceae_bacterium	SC_NH	0.027129
Ruminococcaceae_bacterium	SC_RH	0.0322883
Ruminococcaceae_bacterium	SC_SC	0.251945
Ruminococcaceae_bacterium	SC_SU	0.225491
Ruminococcaceae_bacterium_D16	SC_SC	0.227861
Ruminococcaceae_bacterium_D16	SC_SU	0.141428
Ruminococcus_bicirculans	SC_SC	0.36947
Ruminococcus_bicirculans	SC_SU	0.362714
Ruminococcus_bicirculans	SC_UPI	0.0694497
Ruminococcus_callidus	SC_NH	0.371561
Ruminococcus_callidus	SC_RH	0.361781
Ruminococcus_callidus	SC_SC	0.368945
Ruminococcus_callidus	SC_SU	0.358284
Ruminococcus_gnavus	SC_RH	0.289607
Ruminococcus_gnavus	SC_SC	0.320434
Ruminococcus_gnavus	SC_SU	0.312581
Ruminococcus_gnavus	SC_UPI	0.240448
Ruminococcus_lactaris	SC_SC	0.204223
Ruminococcus_lactaris	SC_SU	0.189089
Ruminococcus_lactaris	SC_UPI	0.113529
Ruminococcus_obeum_CAG_39	SC_SC	0.168799
Ruminococcus_obeum_CAG_39	SC_SU	0.180945
Ruminococcus_sp_5_1_39BFAA	SC_SC	0.254975
Ruminococcus_sp_5_1_39BFAA	SC_SU	0.243765
Ruminococcus_sp_5_1_39BFAA	SC_UPI	0.0513631
Ruminococcus_sp_CAG_108	SC_SC	0.394092
Ruminococcus_sp_CAG_108	SC_SU	0.391186
Ruminococcus_sp_CAG_177	SC_SC	0.11884
Ruminococcus_sp_CAG_177	SC_SU	0.16019
Ruminococcus_sp_CAG_330	SC_NH	0.399679
Ruminococcus_sp_CAG_330	SC_RH	0.323528
Ruminococcus_sp_CAG_330	SC_SC	0.400386
Ruminococcus_sp_CAG_330	SC_SU	0.403458
Ruminococcus_sp_CAG_353	SC_NH	0.0651021
Ruminococcus_sp_CAG_353	SC_RH	0.0607583
Ruminococcus_sp_CAG_353	SC_SC	0.251505
Ruminococcus_sp_CAG_353	SC_SU	0.124495
Ruminococcus_sp_CAG_57	SC_SC	0.32478
Ruminococcus_sp_CAG_57	SC_SU	0.328575
Ruminococcus_sp_CAG_90	SC_SC	0.20179
Ruminococcus_sp_CAG_90	SC_SU	0.207547
Ruminococcus_sp_DSM_100440	SC_RH	0.25931
Ruminococcus_sp_DSM_100440	SC_SC	0.268561
Ruminococcus_sp_DSM_100440	SC_SU	0.25793
Ruminococcus_sp_SR1_5	SC_SC	0.219323
Ruminococcus_sp_SR1_5	SC_SU	0.183747
Ruminococcus_torques	SC_RH	0.119151
Ruminococcus_torques	SC_SC	0.12481
Ruminococcus_torques	SC_SU	0.125123
Ruthenibacterium_lactatiformans	SC_SC	0.147082
Ruthenibacterium_lactatiformans	SC_SU	0.146708
Ruthenibacterium_lactatiformans	SC_UPI	0.0696653
Staphylococcus_sp_CAG_324	SC_SC	0.0264142
Staphylococcus_sp_CAG_324	SC_SU	0.0491467
Subdoligranulum_sp	SC_SC	0.197075
Subdoligranulum_sp	SC_SU	0.25939
Subdoligranulum_sp_4_3_54A2FAA	SC_SC	0.163392
Subdoligranulum_sp_4_3_54A2FAA	SC_SU	0.158014
Subdoligranulum_sp_APC924_74	SC_SC	0.274269
Subdoligranulum_sp_APC924_74	SC_SU	0.262686
Subdoligranulum_variabile	SC_NH	0.0962475
Subdoligranulum_variabile	SC_RH	0.121481
Subdoligranulum_variabile	SC_SC	0.262955
Subdoligranulum_variabile	SC_SU	0.246739
Sutterella_sp_CAG_351	SC_NH	0.156275
Sutterella_sp_CAG_351	SC_SC	0.130302
Sutterella_sp_CAG_351	SC_SU	0.119801
Sutterella_sp_KLE1602	SC_SC	0.448902
Sutterella_sp_KLE1602	SC_SU	0.447883
Sutterella_wadsworthensis	SC_NH	0.0258529
Sutterella_wadsworthensis	SC_RH	0.0397792
Sutterella_wadsworthensis	SC_SC	0.0181404
Sutterella_wadsworthensis	SC_SU	0.0186682
Sutterella_wadsworthensis	SC_UPI	0.0158812
Tannerella_sp_6_1_58FAA_CT1	SC_SC	0.00955149
Tannerella_sp_6_1_58FAA_CT1	SC_SU	0.0329231
Turicibacter_sanguinis	SC_SC	0.22054
Turicibacter_sanguinis	SC_SU	0.224578
Tyzzerella_nexilis	SC_SC	0.328213
Tyzzerella_nexilis	SC_SU	0.123183
Tyzzerella_nexilis	SC_UPI	0.0648849
Veillonella_atypica	SC_SC	0.257237
Veillonella_atypica	SC_SU	0.259226
Veillonella_dispar	SC_SC	0.385059
Veillonella_dispar	SC_SU	0.372247
Veillonella_parvula	SC_SC	0.25945
Veillonella_parvula	SC_SU	0.254486
butyrate-producing_bacterium_SM4_1	SC_SC	0.258648
butyrate-producing_bacterium_SM4_1	SC_SU	0.24094
butyrate-producing_bacterium_SS3_4	SC_SC	0.312048
butyrate-producing_bacterium_SS3_4	SC_SU	0.299132
uncultured_Bacteroides_sp	SC_SC	0.10466
uncultured_Bacteroides_sp	SC_SU	0.0732414
uncultured_Blautia_sp	SC_SC	0.118578
uncultured_Blautia_sp	SC_SU	0.117346
uncultured_Clostridium_sp	SC_SC	0.125927
uncultured_Clostridium_sp	SC_SU	0.125348
uncultured_Eubacterium_sp	SC_SU	0.113376
uncultured_Flavonifractor_sp	SC_SC	0.301861
uncultured_Flavonifractor_sp	SC_SU	0.304539
uncultured_Oscillibacter_sp	SC_SC	0.189827
uncultured_Oscillibacter_sp	SC_SU	0.188913
uncultured_Ruminococcus_sp	SC_SC	0.0512937
uncultured_Ruminococcus_sp	SC_SU	0.0646568
uncultured_bacterium	SC_SC	0.0822444
uncultured_bacterium	SC_SU	0.085486

## Sheet: ED_Fig1f
taxon	Coexpression correlations	Percentage of UniRef90s
Clostridium neonatale	-0.0137676	80.5461
Clostridium sp CAG 127	0.046625	80.1584
Clostridium sp CAG 138	0.115837	82.6739
Escherichia coli	0.106238	91.0559
Eubacterium ramulus	0.181997	96.5589
Eubacterium sp CAG 115	0.0754559	100
Eubacterium sp CAG 180	-0.0288122	77.6447
Eubacterium sp CAG 202	0.0125018	65.267
Eubacterium ventriosum	0.0512413	88.6459
Firmicutes bacterium CAG 65	0.0751667	100
Holdemania filiformis	0.125019	85.872
Megamonas funiformis	0.0409408	79.6765
Proteus mirabilis	0.0323358	83.3841
