# Supplementary material for: Predicting functions of uncharacterized gene products from microbial communities
Source: Nat Biotechnol. 2025 Oct 15;44(7):1126–41. doi: 10.1038/s41587-025-02813-7 (PMC13368603; doi:10.1038/s41587-025-02813-7)
Supplement: Supplementary file 11 — Values of box plots, violin plots, point plots, scatter plots, heatmaps and density plots and statistical source data. [file 41587_2025_2813_MOESM11_ESM.xlsx]

## Sheet: ED_Fig2a.1
func	func_type	FUGAsseM-MTX
GO:0000104:[MF] succinate dehydrogenase activity	MF	0.675584
GO:0003917:[MF] DNA topoisomerase type I (single strand cut, ATP-independent) activity	MF	0.51041
GO:0004497:[MF] monooxygenase activity	MF	0.551025
GO:0004601:[MF] peroxidase activity	MF	0.62994
GO:0004721:[MF] phosphoprotein phosphatase activity	MF	0.523332
GO:0008028:[MF] monocarboxylic acid transmembrane transporter activity	MF	0.56771
GO:0008410:[MF] CoA-transferase activity	MF	0.647244
GO:0009007:[MF] site-specific DNA-methyltransferase (adenine-specific) activity	MF	0.65063
GO:0015145:[MF] monosaccharide transmembrane transporter activity	MF	0.614243
GO:0015556:[MF] C4-dicarboxylate transmembrane transporter activity	MF	0.618005
GO:0015926:[MF] glucosidase activity	MF	0.609429
GO:0016410:[MF] N-acyltransferase activity	MF	0.639847
GO:0016661:[MF] oxidoreductase activity, acting on other nitrogenous compounds as donors	MF	0.53046
GO:0016805:[MF] dipeptidase activity	MF	0.643901
GO:0016877:[MF] ligase activity, forming carbon-sulfur bonds	MF	0.551749
GO:0016888:[MF] endodeoxyribonuclease activity, producing 5'-phosphomonoesters	MF	0.552856
GO:0016895:[MF] exodeoxyribonuclease activity, producing 5'-phosphomonoesters	MF	0.588418
GO:0042802:[MF] identical protein binding	MF	0.71495
GO:0043021:[MF] ribonucleoprotein complex binding	MF	0.632843
GO:0043211:[MF] ABC-type carbohydrate transporter activity	MF	0.549272
GO:0047429:[MF] nucleoside-triphosphate diphosphatase activity	MF	0.530277
GO:0051920:[MF] peroxiredoxin activity	MF	0.548348
GO:0071111:[MF] cyclic-guanylate-specific phosphodiesterase activity	MF	0.697288
GO:0071949:[MF] FAD binding	MF	0.61053
GO:0103111:[MF] D-glucosamine PTS permease activity	MF	0.564317
GO:1901505:[MF] carbohydrate derivative transmembrane transporter activity	MF	0.609785

## Sheet: ED_Fig2a.2
func	func_type	FUGAsseM-MTX	STRING-coexp
GO:0000049:[MF] tRNA binding	MF	0.663106	0.930108
GO:0000150:[MF] DNA strand exchange activity	MF	0.713303	0.837459
GO:0000155:[MF] phosphorelay sensor kinase activity	MF	0.586426	0.799309
GO:0000287:[MF] magnesium ion binding	MF	0.600868	0.78538
GO:0003678:[MF] DNA helicase activity	MF	0.624063	0.930275
GO:0003735:[MF] structural constituent of ribosome	MF	0.829609	0.99076
GO:0003755:[MF] peptidyl-prolyl cis-trans isomerase activity	MF	0.656974	0.889203
GO:0003887:[MF] DNA-directed DNA polymerase activity	MF	0.617802	0.881932
GO:0003899:[MF] DNA-directed 5'-3' RNA polymerase activity	MF	0.609042	0.880694
GO:0003924:[MF] GTPase activity	MF	0.64952	0.889516
GO:0003955:[MF] NAD(P)H dehydrogenase (quinone) activity	MF	0.652341	0.976491
GO:0004177:[MF] aminopeptidase activity	MF	0.635792	0.672404
GO:0004222:[MF] metalloendopeptidase activity	MF	0.575643	0.768477
GO:0004252:[MF] serine-type endopeptidase activity	MF	0.543103	0.799516
GO:0004565:[MF] beta-galactosidase activity	MF	0.611152	0.942008
GO:0004803:[MF] transposase activity	MF	0.662563	0.609066
GO:0004812:[MF] aminoacyl-tRNA ligase activity	MF	0.718184	0.96433
GO:0005283:[MF] amino acid:sodium symporter activity	MF	0.612414	0.896023
GO:0005310:[MF] dicarboxylic acid transmembrane transporter activity	MF	0.590775	0.688123
GO:0005506:[MF] iron ion binding	MF	0.573333	0.650799
GO:0005524:[MF] ATP binding	MF	0.619052	0.795606
GO:0005525:[MF] GTP binding	MF	0.639989	0.845943
GO:0008134:[MF] transcription factor binding	MF	0.59195	0.793071
GO:0008135:[MF] translation factor activity, RNA binding	MF	0.650923	0.931698
GO:0008170:[MF] N-methyltransferase activity	MF	0.520231	0.769283
GO:0008194:[MF] UDP-glycosyltransferase activity	MF	0.614316	0.753642
GO:0008270:[MF] zinc ion binding	MF	0.579051	0.763622
GO:0008289:[MF] lipid binding	MF	0.573386	0.709318
GO:0008374:[MF] O-acyltransferase activity	MF	0.561561	0.623311
GO:0008408:[MF] 3'-5' exonuclease activity	MF	0.627745	0.877101
GO:0008483:[MF] transaminase activity	MF	0.570027	0.881178
GO:0008484:[MF] sulfuric ester hydrolase activity	MF	0.59511	0.780895
GO:0008649:[MF] rRNA methyltransferase activity	MF	0.608413	0.930361
GO:0008658:[MF] penicillin binding	MF	0.66777	0.885751
GO:0008745:[MF] N-acetylmuramoyl-L-alanine amidase activity	MF	0.545265	0.75193
GO:0008982:[MF] protein-N(PI)-phosphohistidine-sugar phosphotransferase activity	MF	0.598008	0.853074
GO:0009002:[MF] serine-type D-Ala-D-Ala carboxypeptidase activity	MF	0.553993	0.86306
GO:0009055:[MF] electron transfer activity	MF	0.588952	0.722437
GO:0009982:[MF] pseudouridine synthase activity	MF	0.573711	0.966473
GO:0010181:[MF] FMN binding	MF	0.539396	0.684265
GO:0015035:[MF] protein-disulfide reductase activity	MF	0.568029	0.742743
GO:0015297:[MF] antiporter activity	MF	0.578948	0.768736
GO:0015453:[MF] oxidoreduction-driven active transmembrane transporter activity	MF	0.679556	0.97124
GO:0015562:[MF] efflux transmembrane transporter activity	MF	0.572392	0.890662
GO:0016407:[MF] acetyltransferase activity	MF	0.535902	0.598444
GO:0016616:[MF] oxidoreductase activity, acting on the CH-OH group of donors, NAD or NADP as acceptor	MF	0.5541	0.802759
GO:0016620:[MF] oxidoreductase activity, acting on the aldehyde or oxo group of donors, NAD or NADP as acceptor	MF	0.588656	0.899646
GO:0016744:[MF] transketolase or transaldolase activity	MF	0.62164	0.880999
GO:0016758:[MF] hexosyltransferase activity	MF	0.631589	0.763352
GO:0016763:[MF] pentosyltransferase activity	MF	0.576214	0.833183
GO:0016765:[MF] transferase activity, transferring alkyl or aryl (other than methyl) groups	MF	0.575158	0.749661
GO:0016774:[MF] phosphotransferase activity, carboxyl group as acceptor	MF	0.617116	0.771076
GO:0016776:[MF] phosphotransferase activity, phosphate group as acceptor	MF	0.583636	0.782588
GO:0016780:[MF] phosphotransferase activity, for other substituted phosphate groups	MF	0.552484	0.69871
GO:0016799:[MF] hydrolase activity, hydrolyzing N-glycosyl compounds	MF	0.54933	0.820775
GO:0016814:[MF] hydrolase activity, acting on carbon-nitrogen (but not peptide) bonds, in cyclic amidines	MF	0.553282	0.695727
GO:0016831:[MF] carboxy-lyase activity	MF	0.548516	0.669961
GO:0016832:[MF] aldehyde-lyase activity	MF	0.559071	0.78175
GO:0016836:[MF] hydro-lyase activity	MF	0.541185	0.750042
GO:0016840:[MF] carbon-nitrogen lyase activity	MF	0.581164	0.781737
GO:0016857:[MF] racemase and epimerase activity, acting on carbohydrates and derivatives	MF	0.548471	0.794895
GO:0016861:[MF] intramolecular oxidoreductase activity, interconverting aldoses and ketoses	MF	0.55125	0.71767
GO:0016884:[MF] carbon-nitrogen ligase activity, with glutamine as amido-N-donor	MF	0.622916	0.797978
GO:0016887:[MF] ATP hydrolysis activity	MF	0.588111	0.778405
GO:0016891:[MF] endoribonuclease activity, producing 5'-phosphomonoesters	MF	0.564589	0.797717
GO:0016987:[MF] sigma factor activity	MF	0.582367	0.796545
GO:0019200:[MF] carbohydrate kinase activity	MF	0.570815	0.812958
GO:0019205:[MF] nucleobase-containing compound kinase activity	MF	0.598835	0.877261
GO:0019239:[MF] deaminase activity	MF	0.536459	0.722576
GO:0019829:[MF] ATPase-coupled cation transmembrane transporter activity	MF	0.663087	0.913148
GO:0019843:[MF] rRNA binding	MF	0.760501	0.959509
GO:0020037:[MF] heme binding	MF	0.578191	0.75824
GO:0022836:[MF] gated channel activity	MF	0.609395	0.771598
GO:0022884:[MF] macromolecule transmembrane transporter activity	MF	0.579965	0.830131
GO:0030145:[MF] manganese ion binding	MF	0.56503	0.610056
GO:0030170:[MF] pyridoxal phosphate binding	MF	0.599602	0.797347
GO:0030246:[MF] carbohydrate binding	MF	0.590342	0.716215
GO:0030976:[MF] thiamine pyrophosphate binding	MF	0.590477	0.716528
GO:0032550:[MF] purine ribonucleoside binding	MF	0.632801	0.851242
GO:0038023:[MF] signaling receptor activity	MF	0.631686	0.716514
GO:0042910:[MF] xenobiotic transmembrane transporter activity	MF	0.598	0.758141
GO:0043225:[MF] ATPase-coupled inorganic anion transmembrane transporter activity	MF	0.577668	0.747649
GO:0043546:[MF] molybdopterin cofactor binding	MF	0.644266	0.951901
GO:0044769:[MF] ATPase activity, coupled to transmembrane movement of ions, rotational mechanism	MF	0.717007	0.962808
GO:0046915:[MF] transition metal ion transmembrane transporter activity	MF	0.58997	0.847746
GO:0046933:[MF] proton-transporting ATP synthase activity, rotational mechanism	MF	0.722492	0.968848
GO:0046983:[MF] protein dimerization activity	MF	0.576757	0.726717
GO:0048038:[MF] quinone binding	MF	0.71194	0.949863
GO:0050661:[MF] NADP binding	MF	0.584187	0.817605
GO:0051287:[MF] NAD binding	MF	0.575895	0.856928
GO:0051537:[MF] 2 iron, 2 sulfur cluster binding	MF	0.601111	0.780899
GO:0051539:[MF] 4 iron, 4 sulfur cluster binding	MF	0.581391	0.70273
GO:0052689:[MF] carboxylic ester hydrolase activity	MF	0.549498	0.666224
GO:0070566:[MF] adenylyltransferase activity	MF	0.616255	0.75104
GO:1904680:[MF] peptide transmembrane transporter activity	MF	0.598547	0.841365

## Sheet: ED_Fig2a.3
func	func_type	FUGAsseM-full
GO:0000104:[MF] succinate dehydrogenase activity	MF	0.996109
GO:0003917:[MF] DNA topoisomerase type I (single strand cut, ATP-independent) activity	MF	0.999745
GO:0004497:[MF] monooxygenase activity	MF	0.866759
GO:0004601:[MF] peroxidase activity	MF	0.886668
GO:0004721:[MF] phosphoprotein phosphatase activity	MF	0.866615
GO:0008028:[MF] monocarboxylic acid transmembrane transporter activity	MF	0.84759
GO:0008410:[MF] CoA-transferase activity	MF	0.889707
GO:0009007:[MF] site-specific DNA-methyltransferase (adenine-specific) activity	MF	0.766823
GO:0015145:[MF] monosaccharide transmembrane transporter activity	MF	0.95033
GO:0015556:[MF] C4-dicarboxylate transmembrane transporter activity	MF	0.891976
GO:0015926:[MF] glucosidase activity	MF	0.873923
GO:0016410:[MF] N-acyltransferase activity	MF	0.850615
GO:0016661:[MF] oxidoreductase activity, acting on other nitrogenous compounds as donors	MF	0.82615
GO:0016805:[MF] dipeptidase activity	MF	0.952405
GO:0016877:[MF] ligase activity, forming carbon-sulfur bonds	MF	0.922988
GO:0016888:[MF] endodeoxyribonuclease activity, producing 5'-phosphomonoesters	MF	0.891997
GO:0016895:[MF] exodeoxyribonuclease activity, producing 5'-phosphomonoesters	MF	0.837471
GO:0042802:[MF] identical protein binding	MF	0.850175
GO:0043021:[MF] ribonucleoprotein complex binding	MF	0.912102
GO:0043211:[MF] ABC-type carbohydrate transporter activity	MF	0.962157
GO:0047429:[MF] nucleoside-triphosphate diphosphatase activity	MF	0.959123
GO:0051213:[MF] dioxygenase activity	MF	0.707039
GO:0051920:[MF] peroxiredoxin activity	MF	0.757682
GO:0071111:[MF] cyclic-guanylate-specific phosphodiesterase activity	MF	0.709331
GO:0071949:[MF] FAD binding	MF	0.926062
GO:0103111:[MF] D-glucosamine PTS permease activity	MF	0.70205
GO:1901505:[MF] carbohydrate derivative transmembrane transporter activity	MF	0.955054

## Sheet: ED_Fig2a.4
func	func_type	FUGAsseM-full	STRING-full
GO:0000049:[MF] tRNA binding	MF	0.977068	0.934119
GO:0000150:[MF] DNA strand exchange activity	MF	0.854158	0.912604
GO:0000155:[MF] phosphorelay sensor kinase activity	MF	0.965091	0.933389
GO:0000287:[MF] magnesium ion binding	MF	0.962046	0.81733
GO:0003678:[MF] DNA helicase activity	MF	0.909931	0.947019
GO:0003735:[MF] structural constituent of ribosome	MF	0.986666	0.992006
GO:0003755:[MF] peptidyl-prolyl cis-trans isomerase activity	MF	0.903714	0.884744
GO:0003887:[MF] DNA-directed DNA polymerase activity	MF	0.875713	0.919606
GO:0003899:[MF] DNA-directed 5'-3' RNA polymerase activity	MF	0.886311	0.925832
GO:0003924:[MF] GTPase activity	MF	0.983054	0.895968
GO:0003955:[MF] NAD(P)H dehydrogenase (quinone) activity	MF	0.778495	0.988295
GO:0004177:[MF] aminopeptidase activity	MF	0.918542	0.744568
GO:0004222:[MF] metalloendopeptidase activity	MF	0.908207	0.770187
GO:0004252:[MF] serine-type endopeptidase activity	MF	0.869625	0.802436
GO:0004565:[MF] beta-galactosidase activity	MF	0.906064	0.996647
GO:0004803:[MF] transposase activity	MF	0.800063	0.806655
GO:0004812:[MF] aminoacyl-tRNA ligase activity	MF	0.979282	0.955255
GO:0005283:[MF] amino acid:sodium symporter activity	MF	0.930547	0.971106
GO:0005310:[MF] dicarboxylic acid transmembrane transporter activity	MF	0.874687	0.92721
GO:0005506:[MF] iron ion binding	MF	0.956129	0.679054
GO:0005524:[MF] ATP binding	MF	0.956919	0.851889
GO:0005525:[MF] GTP binding	MF	0.970356	0.84317
GO:0008134:[MF] transcription factor binding	MF	0.980148	0.95535
GO:0008135:[MF] translation factor activity, RNA binding	MF	0.971682	0.948843
GO:0008170:[MF] N-methyltransferase activity	MF	0.910769	0.784487
GO:0008194:[MF] UDP-glycosyltransferase activity	MF	0.827398	0.749448
GO:0008270:[MF] zinc ion binding	MF	0.948675	0.774494
GO:0008289:[MF] lipid binding	MF	0.884094	0.911714
GO:0008374:[MF] O-acyltransferase activity	MF	0.934063	0.677398
GO:0008408:[MF] 3'-5' exonuclease activity	MF	0.900168	0.911225
GO:0008483:[MF] transaminase activity	MF	0.963858	0.902116
GO:0008484:[MF] sulfuric ester hydrolase activity	MF	0.996361	0.881131
GO:0008649:[MF] rRNA methyltransferase activity	MF	0.94959	0.937778
GO:0008658:[MF] penicillin binding	MF	0.886571	0.957265
GO:0008745:[MF] N-acetylmuramoyl-L-alanine amidase activity	MF	0.846905	0.938782
GO:0008982:[MF] protein-N(PI)-phosphohistidine-sugar phosphotransferase activity	MF	0.887602	0.943017
GO:0009002:[MF] serine-type D-Ala-D-Ala carboxypeptidase activity	MF	0.858488	0.998262
GO:0009055:[MF] electron transfer activity	MF	0.8843	0.80069
GO:0009982:[MF] pseudouridine synthase activity	MF	0.962318	0.961936
GO:0010181:[MF] FMN binding	MF	0.913221	0.766034
GO:0015035:[MF] protein-disulfide reductase activity	MF	0.864277	0.792579
GO:0015297:[MF] antiporter activity	MF	0.913588	0.899228
GO:0015453:[MF] oxidoreduction-driven active transmembrane transporter activity	MF	0.785663	0.993679
GO:0015562:[MF] efflux transmembrane transporter activity	MF	0.92424	0.965198
GO:0016407:[MF] acetyltransferase activity	MF	0.909844	0.670339
GO:0016616:[MF] oxidoreductase activity, acting on the CH-OH group of donors, NAD or NADP as acceptor	MF	0.943871	0.847489
GO:0016620:[MF] oxidoreductase activity, acting on the aldehyde or oxo group of donors, NAD or NADP as acceptor	MF	0.950056	0.91056
GO:0016744:[MF] transketolase or transaldolase activity	MF	0.960244	0.903785
GO:0016758:[MF] hexosyltransferase activity	MF	0.902675	0.798736
GO:0016763:[MF] pentosyltransferase activity	MF	0.965803	0.868982
GO:0016765:[MF] transferase activity, transferring alkyl or aryl (other than methyl) groups	MF	0.948801	0.778446
GO:0016774:[MF] phosphotransferase activity, carboxyl group as acceptor	MF	0.9831	0.850521
GO:0016776:[MF] phosphotransferase activity, phosphate group as acceptor	MF	0.944066	0.838804
GO:0016780:[MF] phosphotransferase activity, for other substituted phosphate groups	MF	0.843088	0.7237
GO:0016799:[MF] hydrolase activity, hydrolyzing N-glycosyl compounds	MF	0.908221	0.856303
GO:0016814:[MF] hydrolase activity, acting on carbon-nitrogen (but not peptide) bonds, in cyclic amidines	MF	0.954474	0.803972
GO:0016831:[MF] carboxy-lyase activity	MF	0.893954	0.680311
GO:0016832:[MF] aldehyde-lyase activity	MF	0.913156	0.862895
GO:0016836:[MF] hydro-lyase activity	MF	0.934757	0.76559
GO:0016840:[MF] carbon-nitrogen lyase activity	MF	0.951593	0.789869
GO:0016857:[MF] racemase and epimerase activity, acting on carbohydrates and derivatives	MF	0.956509	0.862427
GO:0016861:[MF] intramolecular oxidoreductase activity, interconverting aldoses and ketoses	MF	0.938174	0.796493
GO:0016884:[MF] carbon-nitrogen ligase activity, with glutamine as amido-N-donor	MF	0.925956	0.822451
GO:0016887:[MF] ATP hydrolysis activity	MF	0.969455	0.866648
GO:0016891:[MF] endoribonuclease activity, producing 5'-phosphomonoesters	MF	0.93279	0.870747
GO:0016987:[MF] sigma factor activity	MF	0.973496	0.915068
GO:0019200:[MF] carbohydrate kinase activity	MF	0.928082	0.942104
GO:0019205:[MF] nucleobase-containing compound kinase activity	MF	0.951233	0.947669
GO:0019239:[MF] deaminase activity	MF	0.942266	0.799021
GO:0019829:[MF] ATPase-coupled cation transmembrane transporter activity	MF	0.952876	0.899055
GO:0019843:[MF] rRNA binding	MF	0.986526	0.973336
GO:0020037:[MF] heme binding	MF	0.908969	0.773012
GO:0022836:[MF] gated channel activity	MF	0.872653	0.801394
GO:0022884:[MF] macromolecule transmembrane transporter activity	MF	0.909589	0.8759
GO:0030145:[MF] manganese ion binding	MF	0.92837	0.608701
GO:0030170:[MF] pyridoxal phosphate binding	MF	0.970022	0.838143
GO:0030246:[MF] carbohydrate binding	MF	0.870191	0.868763
GO:0030976:[MF] thiamine pyrophosphate binding	MF	0.988476	0.832473
GO:0032550:[MF] purine ribonucleoside binding	MF	0.970684	0.842808
GO:0038023:[MF] signaling receptor activity	MF	0.749286	0.93095
GO:0042910:[MF] xenobiotic transmembrane transporter activity	MF	0.55096	0.854855
GO:0043225:[MF] ATPase-coupled inorganic anion transmembrane transporter activity	MF	0.727173	0.804326
GO:0043546:[MF] molybdopterin cofactor binding	MF	0.98973	0.965179
GO:0044769:[MF] ATPase activity, coupled to transmembrane movement of ions, rotational mechanism	MF	0.948176	0.978818
GO:0046915:[MF] transition metal ion transmembrane transporter activity	MF	0.876523	0.864772
GO:0046933:[MF] proton-transporting ATP synthase activity, rotational mechanism	MF	0.959302	0.980401
GO:0046983:[MF] protein dimerization activity	MF	0.924787	0.755784
GO:0048038:[MF] quinone binding	MF	0.966793	0.959855
GO:0050661:[MF] NADP binding	MF	0.950148	0.836571
GO:0051287:[MF] NAD binding	MF	0.965387	0.864701
GO:0051537:[MF] 2 iron, 2 sulfur cluster binding	MF	0.961786	0.826252
GO:0051539:[MF] 4 iron, 4 sulfur cluster binding	MF	0.972953	0.767281
GO:0052689:[MF] carboxylic ester hydrolase activity	MF	0.925154	0.737936
GO:0070566:[MF] adenylyltransferase activity	MF	0.918948	0.832643
GO:1904680:[MF] peptide transmembrane transporter activity	MF	0.895376	0.89696

## Sheet: ED_Fig2b.1
taxon	func_type	FUGAsseM-MTX
Others	MF	0.568611
Others	MF	0.542586
Akkermansia_muciniphila	MF	0.684586
Others	MF	0.626647
Others	MF	0.668899
Others	MF	0.53742
Others	MF	0.631213
Others	MF	0.634772
Bacteroides_caccae	MF	0.668363
Others	MF	0.567279
Bacteroides_cellulosilyticus	MF	0.599362
Others	MF	0.591717
Others	MF	0.566155
Others	MF	0.522804
Bacteroides_eggerthii	MF	0.558668
Others	MF	0.664117
Others	MF	0.608151
Bacteroides_fragilis	MF	0.6928
Others	MF	0.567862
Bacteroides_ovatus	MF	0.611663
Others	MF	0.578943
Others	MF	0.538543
Others	MF	0.537439
Others	MF	0.541775
Others	MF	0.557354
Others	MF	0.574054
Others	MF	0.510668
Others	MF	0.553092
Bacteroides_stercoris	MF	0.631506
Bacteroides_vulgatus	MF	0.766521
Bacteroides_xylanisolvens	MF	0.594414
Others	MF	0.694824
Others	MF	0.590319
Others	MF	0.546148
Others	MF	0.772809
Others	MF	0.584625
Others	MF	0.532155
Others	MF	0.698023
Others	MF	0.6272
Others	MF	0.573618
Others	MF	0.624964
Others	MF	0.575283
Others	MF	0.609919
Others	MF	0.562008
Others	MF	0.583205
Others	MF	0.522782
Others	MF	0.664478
Others	MF	0.692579
Others	MF	0.558511
Others	MF	0.686113
Others	MF	0.714624
Others	MF	0.707851
Others	MF	0.637552
Others	MF	0.58913
Others	MF	0.621869
Others	MF	0.628204
Others	MF	0.542711
Others	MF	0.635801
Others	MF	0.576788
Others	MF	0.5903
Others	MF	0.52581
Others	MF	0.559113
Others	MF	0.580654
Others	MF	0.570382
Others	MF	0.602478
Others	MF	0.578284
Others	MF	0.608424
Others	MF	0.549601
Others	MF	0.587202
Others	MF	0.68649
Others	MF	0.631291
Others	MF	0.547916
Others	MF	0.598579
Others	MF	0.588648
Others	MF	0.626172
Others	MF	0.624223
Others	MF	0.607545
Others	MF	0.635143
Eubacterium_siraeum	MF	0.676914
Others	MF	0.584264
Others	MF	0.59137
Others	MF	0.597478
Others	MF	0.562349
Others	MF	0.543755
Others	MF	0.61175
Others	MF	0.536226
Others	MF	0.614841
Others	MF	0.60015
Others	MF	0.707374
Others	MF	0.637585
Others	MF	0.690659
Others	MF	0.59324
Others	MF	0.53302
Others	MF	0.621253
Others	MF	0.58971
Others	MF	0.624762
Others	MF	0.569915
Others	MF	0.660567
Others	MF	0.579991
Others	MF	0.577468
Others	MF	0.570022
Others	MF	0.558347
Others	MF	0.562415
Others	MF	0.628107
Others	MF	0.504024
Others	MF	0.691676
Others	MF	0.745393
Others	MF	0.589647
Others	MF	0.632866
Others	MF	0.591932
Others	MF	0.668162
Others	MF	0.53144
Others	MF	0.636005
Others	MF	0.587095
Others	MF	0.585003
Others	MF	0.736299
Others	MF	0.614327
Others	MF	0.619443
Others	MF	0.645051
Others	MF	0.554186
Others	MF	0.579756
Others	MF	0.511895
Others	MF	0.522878
Others	MF	0.535472
Others	MF	0.621865
Roseburia_intestinalis	MF	0.717842
Others	MF	0.559935
Others	MF	0.554592
Others	MF	0.541976
Others	MF	0.582893
Others	MF	0.583679
Others	MF	0.547921
Others	MF	0.593895
Others	MF	0.560824
Others	MF	0.647028
Others	MF	0.551327
Others	MF	0.583719
Others	MF	0.644058
Others	MF	0.620553
Others	MF	0.597956
Others	MF	0.586434
Others	MF	0.60847
Others	MF	0.650246
Others	MF	0.629096
Others	MF	0.509213
Others	MF	0.578694
Others	MF	0.580158
Others	MF	0.51315
Others	MF	0.558023
Others	MF	0.649176
Others	MF	0.555918
Others	MF	0.602613
Others	MF	0.54482
Others	MF	0.639472

## Sheet: ED_Fig2b.2
taxon	func_type	FUGAsseM-MTX	STRING-coexp
Others	MF	0.63172	0.835809
Others	MF	0.650959	0.832909
Alistipes_putredinis	MF	0.734677	0.844297
Others	MF	0.637406	0.835955
Others	MF	0.533144	0.834112
Others	MF	0.530867	0.786923
Others	MF	0.558459	0.808575
Others	MF	0.60001	0.810613
Others	MF	0.569757	0.739286
Others	MF	0.660752	0.756498
Others	MF	0.589876	0.797662
Others	MF	0.538471	0.792564
Others	MF	0.541353	0.79255
Others	MF	0.551468	0.781545
Others	MF	0.589206	0.776356
Bacteroides_dorei	MF	0.649645	0.809915
Others	MF	0.529613	0.810528
Bacteroides_massiliensis	MF	0.662576	0.816291
Others	MF	0.584728	0.861978
Others	MF	0.533319	0.762357
Others	MF	0.687402	0.794314
Others	MF	0.563854	0.814652
Bacteroides_thetaiotaomicron	MF	0.712254	0.819621
Bacteroides_uniformis	MF	0.651044	0.66238
Barnesiella_intestinihominis	MF	0.668239	0.852573
Others	MF	0.648153	0.872994
Others	MF	0.540711	0.821506
Others	MF	0.557343	0.808345
Others	MF	0.581076	0.787648
Others	MF	0.649803	0.774177
Others	MF	0.662483	0.849004
Others	MF	0.547314	0.780659
Others	MF	0.66167	0.862457
Others	MF	0.620836	0.783231
Others	MF	0.575742	0.851657
Others	MF	0.621254	0.852693
Others	MF	0.525761	0.738521
Others	MF	0.66475	0.870593
Others	MF	0.592262	0.785475
Others	MF	0.619168	0.765083
Others	MF	0.581096	0.803308
Others	MF	0.583527	0.779856
Others	MF	0.608956	0.769719
Others	MF	0.558947	0.796266
Others	MF	0.561269	0.776772
Others	MF	0.524733	0.787021
Others	MF	0.529958	0.773753
Others	MF	0.589343	0.852783
Others	MF	0.582803	0.825082
Others	MF	0.516464	0.786271
Others	MF	0.549189	0.752899
Others	MF	0.565454	0.806632
Others	MF	0.602293	0.820817
Others	MF	0.565702	0.84487
Others	MF	0.617052	0.8637
Others	MF	0.597185	0.837543
Others	MF	0.636279	0.773141
Others	MF	0.603404	0.841798
Others	MF	0.678898	0.828832
Dialister_invisus	MF	0.684203	0.807187
Others	MF	0.583603	0.811864
Others	MF	0.602855	0.821215
Others	MF	0.638739	0.850277
Others	MF	0.73238	0.796102
Others	MF	0.522018	0.816048
Others	MF	0.569147	0.855551
Others	MF	0.556542	0.863354
Others	MF	0.592958	0.799869
Others	MF	0.568215	0.849844
Escherichia_coli	MF	0.627212	0.734819
Others	MF	0.643336	0.833109
Others	MF	0.65657	0.737284
Others	MF	0.618986	0.825335
Eubacterium_rectale	MF	0.707426	0.811764
Others	MF	0.568175	0.804773
Others	MF	0.53851	0.788144
Others	MF	0.588205	0.787585
Others	MF	0.544354	0.771233
Others	MF	0.632209	0.795868
Others	MF	0.646051	0.794363
Others	MF	0.604208	0.822524
Others	MF	0.635503	0.86067
Faecalibacterium_prausnitzii	MF	0.67713	0.878825
Others	MF	0.574666	0.815572
Others	MF	0.581182	0.813626
Others	MF	0.6022	0.804266
Others	MF	0.653484	0.826919
Others	MF	0.552929	0.777797
Others	MF	0.652961	0.751318
Others	MF	0.584285	0.740234
Others	MF	0.621381	0.815028
Others	MF	0.582639	0.807274
Others	MF	0.571688	0.783189
Others	MF	0.661255	0.742161
Others	MF	0.549978	0.824173
Others	MF	0.598446	0.775062
Others	MF	0.541896	0.785039
Others	MF	0.550176	0.792555
Others	MF	0.53117	0.653184
Others	MF	0.683329	0.845438
Others	MF	0.596825	0.826124
Others	MF	0.624653	0.813843
Parabacteroides_distasonis	MF	0.68147	0.792768
Others	MF	0.549381	0.699954
Parabacteroides_merdae	MF	0.713106	0.758463
Others	MF	0.593229	0.80555
Others	MF	0.623275	0.850434
Others	MF	0.611256	0.841441
Others	MF	0.665697	0.820149
Others	MF	0.648261	0.841163
Others	MF	0.640696	0.80643
Others	MF	0.521103	0.79665
Others	MF	0.525421	0.735523
Others	MF	0.507177	0.765219
Others	MF	0.534226	0.743958
Others	MF	0.611712	0.767711
Others	MF	0.672116	0.891613
Others	MF	0.618502	0.881083
Others	MF	0.554101	0.647616
Others	MF	0.516088	0.751574
Others	MF	0.635236	0.81857
Others	MF	0.590287	0.823499
Others	MF	0.680548	0.858639
Others	MF	0.549337	0.760333
Others	MF	0.584419	0.790354
Others	MF	0.724276	0.844446
Others	MF	0.625963	0.848185
Others	MF	0.671827	0.847192
Others	MF	0.679312	0.833619
Others	MF	0.59402	0.812296
Others	MF	0.60604	0.796416
Others	MF	0.545968	0.761614
Others	MF	0.544489	0.815586
Others	MF	0.60984	0.725195
Ruminococcus_torques	MF	0.607616	0.741549
Others	MF	0.571275	0.789123
Others	MF	0.639329	0.815097
Others	MF	0.556059	0.760949
Others	MF	0.63462	0.811127
Others	MF	0.548516	0.763242
Sutterella_wadsworthensis	MF	0.770279	0.849326
Others	MF	0.540074	0.838847
Others	MF	0.514923	0.734898
Others	MF	0.52706	0.818946

## Sheet: ED_Fig2b.3
taxon	func_type	FUGAsseM-full
Others	MF	0.848708
Others	MF	0.936306
Akkermansia_muciniphila	MF	0.896304
Others	MF	0.886255
Others	MF	0.963047
Others	MF	0.974992
Others	MF	0.944787
Others	MF	0.972897
Bacteroides_caccae	MF	0.862145
Others	MF	0.982094
Bacteroides_cellulosilyticus	MF	0.939947
Others	MF	0.982368
Others	MF	0.993129
Others	MF	0.969928
Bacteroides_eggerthii	MF	0.965385
Others	MF	0.972655
Others	MF	0.962685
Others	MF	0.95971
Bacteroides_fragilis	MF	0.942992
Others	MF	0.964166
Bacteroides_ovatus	MF	0.907534
Others	MF	0.963406
Others	MF	0.924851
Others	MF	0.946593
Others	MF	0.951443
Others	MF	0.967307
Others	MF	0.983702
Others	MF	0.968402
Others	MF	0.986385
Others	MF	0.996913
Bacteroides_stercoris	MF	0.946627
Bacteroides_vulgatus	MF	0.934949
Bacteroides_xylanisolvens	MF	0.894499
Others	MF	0.93064
Others	MF	0.95127
Others	MF	0.870555
Others	MF	0.966928
Others	MF	0.872257
Others	MF	0.945599
Others	MF	0.949674
Others	MF	0.937887
Others	MF	0.940428
Others	MF	0.902176
Others	MF	0.950136
Others	MF	0.944166
Others	MF	0.987197
Others	MF	0.928321
Others	MF	0.93478
Others	MF	0.879236
Others	MF	0.939483
Others	MF	0.992426
Others	MF	0.949005
Others	MF	0.940319
Others	MF	0.980858
Others	MF	0.93717
Others	MF	0.896495
Others	MF	0.919087
Others	MF	0.902234
Others	MF	0.95451
Others	MF	0.803977
Others	MF	0.912928
Others	MF	0.957486
Others	MF	0.959987
Others	MF	0.931697
Others	MF	0.931932
Others	MF	0.972405
Others	MF	0.930752
Others	MF	0.912239
Others	MF	0.958079
Others	MF	0.969139
Others	MF	0.919663
Others	MF	0.927706
Others	MF	0.908277
Others	MF	0.82473
Others	MF	0.913724
Others	MF	0.962073
Others	MF	0.943414
Others	MF	0.990844
Others	MF	0.962766
Others	MF	0.935104
Others	MF	0.928895
Eubacterium_siraeum	MF	0.929376
Others	MF	0.922612
Others	MF	0.962879
Others	MF	0.980684
Others	MF	0.998578
Others	MF	0.936061
Others	MF	0.793665
Others	MF	0.963007
Others	MF	0.938666
Others	MF	0.91581
Others	MF	0.92992
Others	MF	0.961325
Others	MF	0.99211
Others	MF	0.952926
Others	MF	0.936407
Others	MF	0.956933
Others	MF	0.867797
Others	MF	0.946999
Others	MF	0.939219
Others	MF	0.93313
Others	MF	0.952135
Others	MF	0.784659
Others	MF	0.901848
Others	MF	0.95829
Others	MF	0.808425
Others	MF	0.932917
Others	MF	0.951285
Others	MF	0.920403
Others	MF	0.993379
Others	MF	0.942092
Others	MF	0.943236
Others	MF	0.903337
Others	MF	0.955465
Others	MF	0.913899
Others	MF	0.599076
Others	MF	0.934405
Others	MF	0.886567
Others	MF	0.906512
Others	MF	0.984769
Others	MF	0.952154
Others	MF	0.937448
Others	MF	0.954142
Others	MF	0.902258
Others	MF	0.955327
Others	MF	0.967473
Others	MF	0.93058
Others	MF	0.970135
Others	MF	0.919885
Others	MF	0.973748
Roseburia_intestinalis	MF	0.941581
Others	MF	0.919035
Others	MF	0.968746
Others	MF	0.991028
Others	MF	0.962691
Others	MF	0.93389
Others	MF	0.98459
Others	MF	0.962014
Others	MF	0.925838
Others	MF	0.922921
Others	MF	0.959733
Others	MF	0.948067
Others	MF	0.931755
Others	MF	0.910968
Others	MF	0.901912
Others	MF	0.951913
Others	MF	0.881256
Others	MF	0.932948
Others	MF	0.983052
Others	MF	0.962349
Others	MF	0.831369
Others	MF	0.869785
Others	MF	0.865848
Others	MF	0.877682
Others	MF	0.93274
Others	MF	0.876356
Others	MF	0.875854
Others	MF	0.950387
Others	MF	0.941606

## Sheet: ED_Fig2b.4
taxon	func_type	FUGAsseM-full	STRING-full
Others	MF	0.922572	0.876692
Others	MF	0.929027	0.859757
Alistipes_putredinis	MF	0.950376	0.861898
Others	MF	0.932137	0.904891
Others	MF	0.955561	0.882306
Others	MF	0.899734	0.84277
Others	MF	0.862244	0.854582
Others	MF	0.944644	0.807109
Others	MF	0.975045	0.806317
Others	MF	0.911649	0.797136
Others	MF	0.967057	0.846963
Others	MF	0.916304	0.826969
Others	MF	0.966098	0.837929
Others	MF	0.889604	0.876572
Others	MF	0.966991	0.840799
Others	MF	0.909734	0.791273
Bacteroides_dorei	MF	0.941172	0.789863
Others	MF	0.968579	0.822159
Bacteroides_massiliensis	MF	0.955771	0.831566
Others	MF	0.964621	0.875466
Others	MF	0.945834	0.817225
Others	MF	0.961624	0.814716
Others	MF	0.944951	0.859821
Bacteroides_thetaiotaomicron	MF	0.933411	0.852276
Bacteroides_uniformis	MF	0.925899	0.862611
Barnesiella_intestinihominis	MF	0.932337	0.871639
Others	MF	0.868531	0.734634
Others	MF	0.8672	0.904548
Others	MF	0.966052	0.874833
Others	MF	0.955831	0.84816
Others	MF	0.993276	0.801739
Others	MF	0.845784	0.861673
Others	MF	0.960147	0.859791
Others	MF	0.954401	0.818149
Others	MF	0.983976	0.879047
Others	MF	0.680803	0.840675
Others	MF	0.953638	0.89861
Others	MF	0.92727	0.907962
Others	MF	0.914736	0.785004
Others	MF	0.904276	0.894451
Others	MF	0.864497	0.882897
Others	MF	0.94931	0.816086
Others	MF	0.910262	0.860043
Others	MF	0.874704	0.841761
Others	MF	0.961202	0.830066
Others	MF	0.963199	0.850208
Others	MF	0.829063	0.824871
Others	MF	0.966382	0.86274
Others	MF	0.861935	0.847934
Others	MF	0.874437	0.865982
Others	MF	0.956432	0.873965
Others	MF	0.793792	0.840367
Others	MF	0.98496	0.854575
Others	MF	0.965297	0.85144
Others	MF	0.960278	0.891002
Others	MF	0.921566	0.875051
Others	MF	0.941254	0.912882
Others	MF	0.929345	0.889933
Others	MF	0.966779	0.776123
Others	MF	0.944914	0.859959
Others	MF	0.909705	0.857061
Dialister_invisus	MF	0.945121	0.831436
Others	MF	0.949566	0.843906
Others	MF	0.953391	0.871544
Others	MF	0.961696	0.882372
Others	MF	0.954783	0.806642
Others	MF	0.980779	0.857742
Others	MF	0.931371	0.875354
Others	MF	0.943684	0.882616
Others	MF	0.916721	0.852085
Others	MF	0.952206	0.895402
Escherichia_coli	MF	0.924216	0.792603
Others	MF	0.952935	0.836419
Others	MF	0.914174	0.734484
Others	MF	0.936879	0.859888
Eubacterium_rectale	MF	0.913943	0.820932
Others	MF	0.944994	0.854864
Others	MF	0.973984	0.865709
Others	MF	0.939087	0.840225
Others	MF	0.942155	0.84581
Others	MF	0.955888	0.843422
Others	MF	0.972781	0.841398
Others	MF	0.932098	0.863734
Others	MF	0.945715	0.892735
Faecalibacterium_prausnitzii	MF	0.957139	0.89376
Others	MF	0.952996	0.86694
Others	MF	0.960879	0.835801
Others	MF	0.797078	0.867494
Others	MF	0.959115	0.881852
Others	MF	0.942404	0.858411
Others	MF	0.93237	0.823347
Others	MF	0.918027	0.820486
Others	MF	0.873192	0.873546
Others	MF	0.930532	0.832443
Others	MF	0.925065	0.819648
Others	MF	0.938521	0.867953
Others	MF	0.927549	0.888799
Others	MF	0.932292	0.870665
Others	MF	0.904333	0.839748
Others	MF	0.937341	0.806416
Others	MF	0.858819	0.767305
Others	MF	0.95557	0.815552
Others	MF	0.915175	0.855936
Others	MF	0.966559	0.884832
Others	MF	0.957876	0.856831
Parabacteroides_distasonis	MF	0.939271	0.836741
Others	MF	0.947519	0.812061
Parabacteroides_merdae	MF	0.927185	0.876447
Others	MF	0.962182	0.851487
Others	MF	0.974161	0.874858
Others	MF	0.958457	0.860544
Others	MF	0.882498	0.851554
Others	MF	0.939768	0.864782
Others	MF	0.945375	0.842083
Others	MF	0.83256	0.806909
Others	MF	0.952486	0.803129
Others	MF	0.93979	0.825755
Others	MF	0.933291	0.806816
Others	MF	0.969037	0.794258
Others	MF	0.985964	0.802612
Others	MF	0.958222	0.878364
Others	MF	0.993824	0.875957
Others	MF	0.928433	0.767932
Others	MF	0.776662	0.823955
Others	MF	0.925375	0.841287
Others	MF	0.923237	0.846021
Others	MF	0.948045	0.875989
Others	MF	0.964013	0.801534
Others	MF	0.965202	0.863274
Others	MF	0.997163	0.86333
Others	MF	0.884632	0.903517
Others	MF	0.941265	0.878065
Others	MF	0.962815	0.848676
Others	MF	0.965074	0.881797
Others	MF	0.882793	0.780725
Others	MF	0.928621	0.829287
Others	MF	0.985223	0.855702
Others	MF	0.937278	0.808923
Ruminococcus_torques	MF	0.950959	0.77637
Others	MF	0.785258	0.828514
Others	MF	0.920242	0.880468
Others	MF	0.759518	0.81089
Others	MF	0.991376	0.871383
Others	MF	0.906799	0.804708
Sutterella_wadsworthensis	MF	0.935736	0.882454
Others	MF	0.702711	0.855447
Others	MF	0.951401	0.721749
Others	MF	0.969664	0.838048

## Sheet: ED_Fig2c.1
func	func_type	FUGAsseM-MTX
GO:0005727:[CC] extrachromosomal circular DNA	CC	0.676509
GO:0009420:[CC] bacterial-type flagellum filament	CC	0.784362

## Sheet: ED_Fig2c.2
func	func_type	FUGAsseM-MTX	STRING-coexp
GO:0005618:[CC] cell wall	CC	0.562318	0.61877
GO:0005694:[CC] chromosome	CC	0.709506	0.895475
GO:0005887:[CC] integral component of plasma membrane	CC	0.532005	0.6567
GO:0009279:[CC] cell outer membrane	CC	0.632964	0.853621
GO:0030288:[CC] outer membrane-bounded periplasmic space	CC	0.580338	0.823027
GO:0043190:[CC] ATP-binding cassette (ABC) transporter complex	CC	0.546694	0.72711
GO:0045261:[CC] proton-transporting ATP synthase complex, catalytic core F(1)	CC	0.700634	0.989194
GO:0046930:[CC] pore complex	CC	0.639832	0.875952
GO:0061695:[CC] transferase complex, transferring phosphorus-containing groups	CC	0.647007	0.845426
GO:0140535:[CC] intracellular protein-containing complex	CC	0.571394	0.895123
GO:1904949:[CC] ATPase complex	CC	0.549879	0.718749
GO:1990204:[CC] oxidoreductase complex	CC	0.657611	0.843598

[truncated: 18 more sheets: ED_Fig2c.3, ED_Fig2c.4, ED_Fig2d.1, ED_Fig2d.2, ED_Fig2d.3, ED_Fig2d.4, ED_Fig2e, ED_Fig2f, ED_Fig2g.1, ED_Fig2g.2, ED_Fig2g.3, ED_Fig2h.1, ED_Fig2h.2, ED_Fig2h.3, ED_Fig2i.1, ED_Fig2i.2, ED_Fig2j.1, ED_Fig2j.2]
