# Supplementary material for: Predicting functions of uncharacterized gene products from microbial communities
Source: Nat Biotechnol. 2025 Oct 15;44(7):1126–41. doi: 10.1038/s41587-025-02813-7 (PMC13368603; doi:10.1038/s41587-025-02813-7)
Supplement: Supplementary file 12 — Values of box plots, violin plots, point plots and density plots and statistical source data. [file 41587_2025_2813_MOESM12_ESM.xlsx]

## Sheet: ED_Fig3a-c
taxon	method	category	term	AUROC
Akkermansia muciniphila	FUGAsseM-full	MF	GO:0000049:[MF] tRNA binding	0.969896
Akkermansia muciniphila	FUGAsseM-full	BP	GO:0000097:[BP] sulfur amino acid biosynthetic process	0.969223
Akkermansia muciniphila	FUGAsseM-full	BP	GO:0000105:[BP] histidine biosynthetic process	0.963114
Akkermansia muciniphila	FUGAsseM-full	MF	GO:0000155:[MF] phosphorelay sensor kinase activity	0.970227
Akkermansia muciniphila	FUGAsseM-full	BP	GO:0000160:[BP] phosphorelay signal transduction system	0.999755
Akkermansia muciniphila	FUGAsseM-full	MF	GO:0000287:[MF] magnesium ion binding	0.81374
Akkermansia muciniphila	FUGAsseM-full	MF	GO:0003678:[MF] DNA helicase activity	0.844074
Akkermansia muciniphila	FUGAsseM-full	MF	GO:0003887:[MF] DNA-directed DNA polymerase activity	0.595486
Akkermansia muciniphila	FUGAsseM-full	MF	GO:0003924:[MF] GTPase activity	0.952917
Akkermansia muciniphila	FUGAsseM-full	MF	GO:0004222:[MF] metalloendopeptidase activity	0.918018
Akkermansia muciniphila	FUGAsseM-full	MF	GO:0004252:[MF] serine-type endopeptidase activity	1
Akkermansia muciniphila	FUGAsseM-full	MF	GO:0004721:[MF] phosphoprotein phosphatase activity	1
Akkermansia muciniphila	FUGAsseM-full	MF	GO:0004812:[MF] aminoacyl-tRNA ligase activity	0.959225
Akkermansia muciniphila	FUGAsseM-full	MF	GO:0005506:[MF] iron ion binding	0.955751
Akkermansia muciniphila	FUGAsseM-full	MF	GO:0005524:[MF] ATP binding	0.934914
Akkermansia muciniphila	FUGAsseM-full	MF	GO:0005525:[MF] GTP binding	0.968386
Akkermansia muciniphila	FUGAsseM-full	CC	GO:0005887:[CC] integral component of plasma membrane	0.983548
Akkermansia muciniphila	FUGAsseM-full	BP	GO:0006090:[BP] pyruvate metabolic process	0.980507
Akkermansia muciniphila	FUGAsseM-full	BP	GO:0006099:[BP] tricarboxylic acid cycle	0.999813
Akkermansia muciniphila	FUGAsseM-full	BP	GO:0006101:[BP] citrate metabolic process	0.99984
Akkermansia muciniphila	FUGAsseM-full	BP	GO:0006189:[BP] 'de novo' IMP biosynthetic process	1
Akkermansia muciniphila	FUGAsseM-full	BP	GO:0006206:[BP] pyrimidine nucleobase metabolic process	0.844688
Akkermansia muciniphila	FUGAsseM-full	BP	GO:0006281:[BP] DNA repair	0.950865
Akkermansia muciniphila	FUGAsseM-full	BP	GO:0006306:[BP] DNA methylation	0.727431
Akkermansia muciniphila	FUGAsseM-full	BP	GO:0006364:[BP] rRNA processing	0.961622
Akkermansia muciniphila	FUGAsseM-full	BP	GO:0006400:[BP] tRNA modification	0.961168
Akkermansia muciniphila	FUGAsseM-full	BP	GO:0006418:[BP] tRNA aminoacylation for protein translation	0.96385
Akkermansia muciniphila	FUGAsseM-full	BP	GO:0006526:[BP] arginine biosynthetic process	0.926215
Akkermansia muciniphila	FUGAsseM-full	BP	GO:0006541:[BP] glutamine metabolic process	0.957739
Akkermansia muciniphila	FUGAsseM-full	BP	GO:0006979:[BP] response to oxidative stress	0.999893
Akkermansia muciniphila	FUGAsseM-full	MF	GO:0008135:[MF] translation factor activity, RNA binding	0.73834
Akkermansia muciniphila	FUGAsseM-full	MF	GO:0008170:[MF] N-methyltransferase activity	0.74639
Akkermansia muciniphila	FUGAsseM-full	MF	GO:0008270:[MF] zinc ion binding	0.979503
Akkermansia muciniphila	FUGAsseM-full	BP	GO:0008360:[BP] regulation of cell shape	0.971747
Akkermansia muciniphila	FUGAsseM-full	MF	GO:0008408:[MF] 3'-5' exonuclease activity	0.747043
Akkermansia muciniphila	FUGAsseM-full	MF	GO:0008483:[MF] transaminase activity	0.966252
Akkermansia muciniphila	FUGAsseM-full	MF	GO:0008484:[MF] sulfuric ester hydrolase activity	0.999752
Akkermansia muciniphila	FUGAsseM-full	MF	GO:0009055:[MF] electron transfer activity	0.767155
Akkermansia muciniphila	FUGAsseM-full	BP	GO:0009063:[BP] cellular amino acid catabolic process	0.958963
Akkermansia muciniphila	FUGAsseM-full	BP	GO:0009073:[BP] aromatic amino acid family biosynthetic process	0.969152
Akkermansia muciniphila	FUGAsseM-full	BP	GO:0009082:[BP] branched-chain amino acid biosynthetic process	0.943994
Akkermansia muciniphila	FUGAsseM-full	BP	GO:0009130:[BP] pyrimidine nucleoside monophosphate biosynthetic process	0.865937
Akkermansia muciniphila	FUGAsseM-full	BP	GO:0009166:[BP] nucleotide catabolic process	1
Akkermansia muciniphila	FUGAsseM-full	BP	GO:0009220:[BP] pyrimidine ribonucleotide biosynthetic process	0.840209
Akkermansia muciniphila	FUGAsseM-full	BP	GO:0009226:[BP] nucleotide-sugar biosynthetic process	0.999519
Akkermansia muciniphila	FUGAsseM-full	BP	GO:0009228:[BP] thiamine biosynthetic process	1
Akkermansia muciniphila	FUGAsseM-full	BP	GO:0009236:[BP] cobalamin biosynthetic process	0.98502
Akkermansia muciniphila	FUGAsseM-full	BP	GO:0009252:[BP] peptidoglycan biosynthetic process	0.980634
Akkermansia muciniphila	FUGAsseM-full	BP	GO:0009307:[BP] DNA restriction-modification system	0.635459
Akkermansia muciniphila	FUGAsseM-full	BP	GO:0009423:[BP] chorismate biosynthetic process	0.866124
Akkermansia muciniphila	FUGAsseM-full	MF	GO:0010181:[MF] FMN binding	0.925189
Akkermansia muciniphila	FUGAsseM-full	BP	GO:0015074:[BP] DNA integration	0.967222
Akkermansia muciniphila	FUGAsseM-full	MF	GO:0015297:[MF] antiporter activity	0.956902
Akkermansia muciniphila	FUGAsseM-full	MF	GO:0015562:[MF] efflux transmembrane transporter activity	0.777392
Akkermansia muciniphila	FUGAsseM-full	BP	GO:0015986:[BP] ATP synthesis coupled proton transport	0.951176
Akkermansia muciniphila	FUGAsseM-full	BP	GO:0016114:[BP] terpenoid biosynthetic process	0.955674
Akkermansia muciniphila	FUGAsseM-full	MF	GO:0016407:[MF] acetyltransferase activity	0.936264
Akkermansia muciniphila	FUGAsseM-full	MF	GO:0016616:[MF] oxidoreductase activity, acting on the CH-OH group of donors, NAD or NADP as acceptor	0.930989
Akkermansia muciniphila	FUGAsseM-full	MF	GO:0016758:[MF] hexosyltransferase activity	0.820009
Akkermansia muciniphila	FUGAsseM-full	MF	GO:0016763:[MF] pentosyltransferase activity	0.970662
Akkermansia muciniphila	FUGAsseM-full	MF	GO:0016765:[MF] transferase activity, transferring alkyl or aryl (other than methyl) groups	1
Akkermansia muciniphila	FUGAsseM-full	MF	GO:0016774:[MF] phosphotransferase activity, carboxyl group as acceptor	0.949359
Akkermansia muciniphila	FUGAsseM-full	MF	GO:0016776:[MF] phosphotransferase activity, phosphate group as acceptor	0.984051
Akkermansia muciniphila	FUGAsseM-full	MF	GO:0016814:[MF] hydrolase activity, acting on carbon-nitrogen (but not peptide) bonds, in cyclic amidines	0.929395
Akkermansia muciniphila	FUGAsseM-full	MF	GO:0016831:[MF] carboxy-lyase activity	0.852793
Akkermansia muciniphila	FUGAsseM-full	MF	GO:0016836:[MF] hydro-lyase activity	0.9998
Akkermansia muciniphila	FUGAsseM-full	MF	GO:0016884:[MF] carbon-nitrogen ligase activity, with glutamine as amido-N-donor	0.674336
Akkermansia muciniphila	FUGAsseM-full	MF	GO:0016887:[MF] ATP hydrolysis activity	0.975304
Akkermansia muciniphila	FUGAsseM-full	MF	GO:0016888:[MF] endodeoxyribonuclease activity, producing 5'-phosphomonoesters	0.849052
Akkermansia muciniphila	FUGAsseM-full	BP	GO:0019359:[BP] nicotinamide nucleotide biosynthetic process	0.932953
Akkermansia muciniphila	FUGAsseM-full	BP	GO:0019682:[BP] glyceraldehyde-3-phosphate metabolic process	0.920768
Akkermansia muciniphila	FUGAsseM-full	MF	GO:0019829:[MF] ATPase-coupled cation transmembrane transporter activity	0.999759
Akkermansia muciniphila	FUGAsseM-full	MF	GO:0020037:[MF] heme binding	0.922849
Akkermansia muciniphila	FUGAsseM-full	MF	GO:0022836:[MF] gated channel activity	0.899711
Akkermansia muciniphila	FUGAsseM-full	MF	GO:0030145:[MF] manganese ion binding	0.789162
Akkermansia muciniphila	FUGAsseM-full	MF	GO:0030170:[MF] pyridoxal phosphate binding	0.989296
Akkermansia muciniphila	FUGAsseM-full	MF	GO:0032550:[MF] purine ribonucleoside binding	0.960386
Akkermansia muciniphila	FUGAsseM-full	BP	GO:0042737:[BP] drug catabolic process	0.918233
Akkermansia muciniphila	FUGAsseM-full	MF	GO:0042802:[MF] identical protein binding	0.999947
Akkermansia muciniphila	FUGAsseM-full	MF	GO:0042910:[MF] xenobiotic transmembrane transporter activity	0.591687
Akkermansia muciniphila	FUGAsseM-full	CC	GO:0043190:[CC] ATP-binding cassette (ABC) transporter complex	0.89842
Akkermansia muciniphila	FUGAsseM-full	MF	GO:0044769:[MF] ATPase activity, coupled to transmembrane movement of ions, rotational mechanism	1
Akkermansia muciniphila	FUGAsseM-full	BP	GO:0045454:[BP] cell redox homeostasis	0.912257
Akkermansia muciniphila	FUGAsseM-full	BP	GO:0046112:[BP] nucleobase biosynthetic process	0.656887
Akkermansia muciniphila	FUGAsseM-full	MF	GO:0046933:[MF] proton-transporting ATP synthase activity, rotational mechanism	1
Akkermansia muciniphila	FUGAsseM-full	MF	GO:0046983:[MF] protein dimerization activity	0.800828
Akkermansia muciniphila	FUGAsseM-full	MF	GO:0050661:[MF] NADP binding	0.868404
Akkermansia muciniphila	FUGAsseM-full	BP	GO:0051128:[BP] regulation of cellular component organization	0.945122
Akkermansia muciniphila	FUGAsseM-full	MF	GO:0051539:[MF] 4 iron, 4 sulfur cluster binding	0.927418
Akkermansia muciniphila	FUGAsseM-full	MF	GO:0051920:[MF] peroxiredoxin activity	0.667272
Akkermansia muciniphila	FUGAsseM-full	BP	GO:0052803:[BP] imidazole-containing compound metabolic process	0.974502
Akkermansia muciniphila	FUGAsseM-full	MF	GO:0070566:[MF] adenylyltransferase activity	0.857742
Akkermansia muciniphila	FUGAsseM-full	BP	GO:0071555:[BP] cell wall organization	0.965095
Akkermansia muciniphila	FUGAsseM-full	BP	GO:1901606:[BP] alpha-amino acid catabolic process	0.941392
Akkermansia muciniphila	FUGAsseM-full	CC	GO:1904949:[CC] ATPase complex	0.95446
Akkermansia muciniphila	FUGAsseM-MTX	MF	GO:0000049:[MF] tRNA binding	0.832419
Akkermansia muciniphila	FUGAsseM-MTX	BP	GO:0000097:[BP] sulfur amino acid biosynthetic process	0.750297
Akkermansia muciniphila	FUGAsseM-MTX	BP	GO:0000105:[BP] histidine biosynthetic process	0.669834
Akkermansia muciniphila	FUGAsseM-MTX	MF	GO:0000155:[MF] phosphorelay sensor kinase activity	0.523364
Akkermansia muciniphila	FUGAsseM-MTX	BP	GO:0000160:[BP] phosphorelay signal transduction system	0.393169
Akkermansia muciniphila	FUGAsseM-MTX	MF	GO:0000287:[MF] magnesium ion binding	0.698227
Akkermansia muciniphila	FUGAsseM-MTX	MF	GO:0003678:[MF] DNA helicase activity	0.648158
Akkermansia muciniphila	FUGAsseM-MTX	MF	GO:0003887:[MF] DNA-directed DNA polymerase activity	0.756334
Akkermansia muciniphila	FUGAsseM-MTX	MF	GO:0003924:[MF] GTPase activity	0.741711
Akkermansia muciniphila	FUGAsseM-MTX	MF	GO:0004222:[MF] metalloendopeptidase activity	0.567032
Akkermansia muciniphila	FUGAsseM-MTX	MF	GO:0004252:[MF] serine-type endopeptidase activity	0.780619
Akkermansia muciniphila	FUGAsseM-MTX	MF	GO:0004721:[MF] phosphoprotein phosphatase activity	0.506482
Akkermansia muciniphila	FUGAsseM-MTX	MF	GO:0004812:[MF] aminoacyl-tRNA ligase activity	0.892864
Akkermansia muciniphila	FUGAsseM-MTX	MF	GO:0005506:[MF] iron ion binding	0.675511
Akkermansia muciniphila	FUGAsseM-MTX	MF	GO:0005524:[MF] ATP binding	0.725511
Akkermansia muciniphila	FUGAsseM-MTX	MF	GO:0005525:[MF] GTP binding	0.797011
Akkermansia muciniphila	FUGAsseM-MTX	CC	GO:0005887:[CC] integral component of plasma membrane	0.720741
Akkermansia muciniphila	FUGAsseM-MTX	BP	GO:0006090:[BP] pyruvate metabolic process	0.625527
Akkermansia muciniphila	FUGAsseM-MTX	BP	GO:0006099:[BP] tricarboxylic acid cycle	0.678457
Akkermansia muciniphila	FUGAsseM-MTX	BP	GO:0006101:[BP] citrate metabolic process	0.727736
Akkermansia muciniphila	FUGAsseM-MTX	BP	GO:0006189:[BP] 'de novo' IMP biosynthetic process	0.580619
Akkermansia muciniphila	FUGAsseM-MTX	BP	GO:0006206:[BP] pyrimidine nucleobase metabolic process	0.643353
Akkermansia muciniphila	FUGAsseM-MTX	BP	GO:0006281:[BP] DNA repair	0.656174
Akkermansia muciniphila	FUGAsseM-MTX	BP	GO:0006306:[BP] DNA methylation	0.555708
Akkermansia muciniphila	FUGAsseM-MTX	BP	GO:0006364:[BP] rRNA processing	0.778015
Akkermansia muciniphila	FUGAsseM-MTX	BP	GO:0006400:[BP] tRNA modification	0.53307
Akkermansia muciniphila	FUGAsseM-MTX	BP	GO:0006418:[BP] tRNA aminoacylation for protein translation	0.884517
Akkermansia muciniphila	FUGAsseM-MTX	BP	GO:0006526:[BP] arginine biosynthetic process	0.9248
Akkermansia muciniphila	FUGAsseM-MTX	BP	GO:0006541:[BP] glutamine metabolic process	0.67089
Akkermansia muciniphila	FUGAsseM-MTX	BP	GO:0006979:[BP] response to oxidative stress	0.68142
Akkermansia muciniphila	FUGAsseM-MTX	MF	GO:0008135:[MF] translation factor activity, RNA binding	0.761905
Akkermansia muciniphila	FUGAsseM-MTX	MF	GO:0008170:[MF] N-methyltransferase activity	0.608264
Akkermansia muciniphila	FUGAsseM-MTX	MF	GO:0008270:[MF] zinc ion binding	0.728004
Akkermansia muciniphila	FUGAsseM-MTX	BP	GO:0008360:[BP] regulation of cell shape	0.787637
Akkermansia muciniphila	FUGAsseM-MTX	MF	GO:0008408:[MF] 3'-5' exonuclease activity	0.822611
Akkermansia muciniphila	FUGAsseM-MTX	MF	GO:0008483:[MF] transaminase activity	0.790711
Akkermansia muciniphila	FUGAsseM-MTX	MF	GO:0008484:[MF] sulfuric ester hydrolase activity	0.693413
Akkermansia muciniphila	FUGAsseM-MTX	MF	GO:0009055:[MF] electron transfer activity	0.642484
Akkermansia muciniphila	FUGAsseM-MTX	BP	GO:0009063:[BP] cellular amino acid catabolic process	0.702171
Akkermansia muciniphila	FUGAsseM-MTX	BP	GO:0009073:[BP] aromatic amino acid family biosynthetic process	0.749423
Akkermansia muciniphila	FUGAsseM-MTX	BP	GO:0009082:[BP] branched-chain amino acid biosynthetic process	0.948959
Akkermansia muciniphila	FUGAsseM-MTX	BP	GO:0009130:[BP] pyrimidine nucleoside monophosphate biosynthetic process	0.69386
Akkermansia muciniphila	FUGAsseM-MTX	BP	GO:0009166:[BP] nucleotide catabolic process	0.668446
Akkermansia muciniphila	FUGAsseM-MTX	BP	GO:0009220:[BP] pyrimidine ribonucleotide biosynthetic process	0.700645
Akkermansia muciniphila	FUGAsseM-MTX	BP	GO:0009226:[BP] nucleotide-sugar biosynthetic process	0.630139
Akkermansia muciniphila	FUGAsseM-MTX	BP	GO:0009228:[BP] thiamine biosynthetic process	0.636627
Akkermansia muciniphila	FUGAsseM-MTX	BP	GO:0009236:[BP] cobalamin biosynthetic process	0.708244
Akkermansia muciniphila	FUGAsseM-MTX	BP	GO:0009252:[BP] peptidoglycan biosynthetic process	0.751243
Akkermansia muciniphila	FUGAsseM-MTX	BP	GO:0009307:[BP] DNA restriction-modification system	0.611735
Akkermansia muciniphila	FUGAsseM-MTX	BP	GO:0009423:[BP] chorismate biosynthetic process	0.650934
Akkermansia muciniphila	FUGAsseM-MTX	MF	GO:0010181:[MF] FMN binding	0.608589
Akkermansia muciniphila	FUGAsseM-MTX	BP	GO:0015074:[BP] DNA integration	0.649789
Akkermansia muciniphila	FUGAsseM-MTX	MF	GO:0015297:[MF] antiporter activity	0.623016
Akkermansia muciniphila	FUGAsseM-MTX	MF	GO:0015562:[MF] efflux transmembrane transporter activity	0.620472
Akkermansia muciniphila	FUGAsseM-MTX	BP	GO:0015986:[BP] ATP synthesis coupled proton transport	0.663372
Akkermansia muciniphila	FUGAsseM-MTX	BP	GO:0016114:[BP] terpenoid biosynthetic process	0.627748
Akkermansia muciniphila	FUGAsseM-MTX	MF	GO:0016407:[MF] acetyltransferase activity	0.611759
Akkermansia muciniphila	FUGAsseM-MTX	MF	GO:0016616:[MF] oxidoreductase activity, acting on the CH-OH group of donors, NAD or NADP as acceptor	0.668282
Akkermansia muciniphila	FUGAsseM-MTX	MF	GO:0016758:[MF] hexosyltransferase activity	0.579713
Akkermansia muciniphila	FUGAsseM-MTX	MF	GO:0016763:[MF] pentosyltransferase activity	0.95016
Akkermansia muciniphila	FUGAsseM-MTX	MF	GO:0016765:[MF] transferase activity, transferring alkyl or aryl (other than methyl) groups	0.749732
Akkermansia muciniphila	FUGAsseM-MTX	MF	GO:0016774:[MF] phosphotransferase activity, carboxyl group as acceptor	0.53788
Akkermansia muciniphila	FUGAsseM-MTX	MF	GO:0016776:[MF] phosphotransferase activity, phosphate group as acceptor	0.535256
Akkermansia muciniphila	FUGAsseM-MTX	MF	GO:0016814:[MF] hydrolase activity, acting on carbon-nitrogen (but not peptide) bonds, in cyclic amidines	0.634446
Akkermansia muciniphila	FUGAsseM-MTX	MF	GO:0016831:[MF] carboxy-lyase activity	0.626744
Akkermansia muciniphila	FUGAsseM-MTX	MF	GO:0016836:[MF] hydro-lyase activity	0.796418
Akkermansia muciniphila	FUGAsseM-MTX	MF	GO:0016884:[MF] carbon-nitrogen ligase activity, with glutamine as amido-N-donor	0.604109
Akkermansia muciniphila	FUGAsseM-MTX	MF	GO:0016887:[MF] ATP hydrolysis activity	0.760441
Akkermansia muciniphila	FUGAsseM-MTX	MF	GO:0016888:[MF] endodeoxyribonuclease activity, producing 5'-phosphomonoesters	0.387139
Akkermansia muciniphila	FUGAsseM-MTX	BP	GO:0019359:[BP] nicotinamide nucleotide biosynthetic process	0.730907
Akkermansia muciniphila	FUGAsseM-MTX	BP	GO:0019682:[BP] glyceraldehyde-3-phosphate metabolic process	0.537775
Akkermansia muciniphila	FUGAsseM-MTX	MF	GO:0019829:[MF] ATPase-coupled cation transmembrane transporter activity	0.641194
Akkermansia muciniphila	FUGAsseM-MTX	MF	GO:0020037:[MF] heme binding	0.69763
Akkermansia muciniphila	FUGAsseM-MTX	MF	GO:0022836:[MF] gated channel activity	0.670605
Akkermansia muciniphila	FUGAsseM-MTX	MF	GO:0030145:[MF] manganese ion binding	0.436092
Akkermansia muciniphila	FUGAsseM-MTX	MF	GO:0030170:[MF] pyridoxal phosphate binding	0.717705
Akkermansia muciniphila	FUGAsseM-MTX	MF	GO:0032550:[MF] purine ribonucleoside binding	0.795214
Akkermansia muciniphila	FUGAsseM-MTX	BP	GO:0042737:[BP] drug catabolic process	0.692872
Akkermansia muciniphila	FUGAsseM-MTX	MF	GO:0042802:[MF] identical protein binding	0.715857
Akkermansia muciniphila	FUGAsseM-MTX	MF	GO:0042910:[MF] xenobiotic transmembrane transporter activity	0.664127
Akkermansia muciniphila	FUGAsseM-MTX	CC	GO:0043190:[CC] ATP-binding cassette (ABC) transporter complex	0.615751
Akkermansia muciniphila	FUGAsseM-MTX	MF	GO:0044769:[MF] ATPase activity, coupled to transmembrane movement of ions, rotational mechanism	0.632765
Akkermansia muciniphila	FUGAsseM-MTX	BP	GO:0045454:[BP] cell redox homeostasis	0.668817
Akkermansia muciniphila	FUGAsseM-MTX	BP	GO:0046112:[BP] nucleobase biosynthetic process	0.427683
Akkermansia muciniphila	FUGAsseM-MTX	MF	GO:0046933:[MF] proton-transporting ATP synthase activity, rotational mechanism	0.697535
Akkermansia muciniphila	FUGAsseM-MTX	MF	GO:0046983:[MF] protein dimerization activity	0.288856
Akkermansia muciniphila	FUGAsseM-MTX	MF	GO:0050661:[MF] NADP binding	0.71794
Akkermansia muciniphila	FUGAsseM-MTX	BP	GO:0051128:[BP] regulation of cellular component organization	0.708527
Akkermansia muciniphila	FUGAsseM-MTX	MF	GO:0051539:[MF] 4 iron, 4 sulfur cluster binding	0.743915
Akkermansia muciniphila	FUGAsseM-MTX	MF	GO:0051920:[MF] peroxiredoxin activity	0.308649
Akkermansia muciniphila	FUGAsseM-MTX	BP	GO:0052803:[BP] imidazole-containing compound metabolic process	0.600087
Akkermansia muciniphila	FUGAsseM-MTX	MF	GO:0070566:[MF] adenylyltransferase activity	0.588361
Akkermansia muciniphila	FUGAsseM-MTX	BP	GO:0071555:[BP] cell wall organization	0.69131
Akkermansia muciniphila	FUGAsseM-MTX	BP	GO:1901606:[BP] alpha-amino acid catabolic process	0.740175
Akkermansia muciniphila	FUGAsseM-MTX	CC	GO:1904949:[CC] ATPase complex	0.675438
Akkermansia muciniphila	FUGAsseM-homology	MF	GO:0000049:[MF] tRNA binding	0.821171
Akkermansia muciniphila	FUGAsseM-homology	BP	GO:0000097:[BP] sulfur amino acid biosynthetic process	0.899994
Akkermansia muciniphila	FUGAsseM-homology	BP	GO:0000105:[BP] histidine biosynthetic process	0.88749
Akkermansia muciniphila	FUGAsseM-homology	MF	GO:0000155:[MF] phosphorelay sensor kinase activity	0.733333
Akkermansia muciniphila	FUGAsseM-homology	BP	GO:0000160:[BP] phosphorelay signal transduction system	0.65
Akkermansia muciniphila	FUGAsseM-homology	MF	GO:0000287:[MF] magnesium ion binding	0.796132
Akkermansia muciniphila	FUGAsseM-homology	MF	GO:0003678:[MF] DNA helicase activity	0.819861
Akkermansia muciniphila	FUGAsseM-homology	MF	GO:0003887:[MF] DNA-directed DNA polymerase activity	0.499905
Akkermansia muciniphila	FUGAsseM-homology	MF	GO:0003924:[MF] GTPase activity	0.809091
Akkermansia muciniphila	FUGAsseM-homology	MF	GO:0004222:[MF] metalloendopeptidase activity	0.822198
Akkermansia muciniphila	FUGAsseM-homology	MF	GO:0004252:[MF] serine-type endopeptidase activity	0.999955
Akkermansia muciniphila	FUGAsseM-homology	MF	GO:0004721:[MF] phosphoprotein phosphatase activity	1
Akkermansia muciniphila	FUGAsseM-homology	MF	GO:0004812:[MF] aminoacyl-tRNA ligase activity	0.824563
Akkermansia muciniphila	FUGAsseM-homology	MF	GO:0005506:[MF] iron ion binding	0.88734
Akkermansia muciniphila	FUGAsseM-homology	MF	GO:0005524:[MF] ATP binding	0.840272
Akkermansia muciniphila	FUGAsseM-homology	MF	GO:0005525:[MF] GTP binding	0.764182
Akkermansia muciniphila	FUGAsseM-homology	CC	GO:0005887:[CC] integral component of plasma membrane	0.910959
Akkermansia muciniphila	FUGAsseM-homology	BP	GO:0006090:[BP] pyruvate metabolic process	0.899875
Akkermansia muciniphila	FUGAsseM-homology	BP	GO:0006099:[BP] tricarboxylic acid cycle	0.999867
Akkermansia muciniphila	FUGAsseM-homology	BP	GO:0006101:[BP] citrate metabolic process	0.999867
Akkermansia muciniphila	FUGAsseM-homology	BP	GO:0006189:[BP] 'de novo' IMP biosynthetic process	1
Akkermansia muciniphila	FUGAsseM-homology	BP	GO:0006206:[BP] pyrimidine nucleobase metabolic process	0.679845
Akkermansia muciniphila	FUGAsseM-homology	BP	GO:0006281:[BP] DNA repair	0.827541
Akkermansia muciniphila	FUGAsseM-homology	BP	GO:0006306:[BP] DNA methylation	0.642628
Akkermansia muciniphila	FUGAsseM-homology	BP	GO:0006364:[BP] rRNA processing	0.822198
Akkermansia muciniphila	FUGAsseM-homology	BP	GO:0006400:[BP] tRNA modification	0.861413
Akkermansia muciniphila	FUGAsseM-homology	BP	GO:0006418:[BP] tRNA aminoacylation for protein translation	0.824775
Akkermansia muciniphila	FUGAsseM-homology	BP	GO:0006526:[BP] arginine biosynthetic process	0.500107
Akkermansia muciniphila	FUGAsseM-homology	BP	GO:0006541:[BP] glutamine metabolic process	0.839989
Akkermansia muciniphila	FUGAsseM-homology	BP	GO:0006979:[BP] response to oxidative stress	0.999867
Akkermansia muciniphila	FUGAsseM-homology	MF	GO:0008135:[MF] translation factor activity, RNA binding	0.733178
Akkermansia muciniphila	FUGAsseM-homology	MF	GO:0008170:[MF] N-methyltransferase activity	0.726884
Akkermansia muciniphila	FUGAsseM-homology	MF	GO:0008270:[MF] zinc ion binding	0.904246
Akkermansia muciniphila	FUGAsseM-homology	BP	GO:0008360:[BP] regulation of cell shape	0.79996
Akkermansia muciniphila	FUGAsseM-homology	MF	GO:0008408:[MF] 3'-5' exonuclease activity	0.700015
Akkermansia muciniphila	FUGAsseM-homology	MF	GO:0008483:[MF] transaminase activity	0.749706
Akkermansia muciniphila	FUGAsseM-homology	MF	GO:0008484:[MF] sulfuric ester hydrolase activity	0.885603
Akkermansia muciniphila	FUGAsseM-homology	MF	GO:0009055:[MF] electron transfer activity	0.742641
Akkermansia muciniphila	FUGAsseM-homology	BP	GO:0009063:[BP] cellular amino acid catabolic process	0.742521
Akkermansia muciniphila	FUGAsseM-homology	BP	GO:0009073:[BP] aromatic amino acid family biosynthetic process	0.843608
Akkermansia muciniphila	FUGAsseM-homology	BP	GO:0009082:[BP] branched-chain amino acid biosynthetic process	0.579952
Akkermansia muciniphila	FUGAsseM-homology	BP	GO:0009130:[BP] pyrimidine nucleoside monophosphate biosynthetic process	0.679979
Akkermansia muciniphila	FUGAsseM-homology	BP	GO:0009166:[BP] nucleotide catabolic process	1
Akkermansia muciniphila	FUGAsseM-homology	BP	GO:0009220:[BP] pyrimidine ribonucleotide biosynthetic process	0.733333
Akkermansia muciniphila	FUGAsseM-homology	BP	GO:0009226:[BP] nucleotide-sugar biosynthetic process	0.999733
Akkermansia muciniphila	FUGAsseM-homology	BP	GO:0009228:[BP] thiamine biosynthetic process	1
Akkermansia muciniphila	FUGAsseM-homology	BP	GO:0009236:[BP] cobalamin biosynthetic process	0.833324
Akkermansia muciniphila	FUGAsseM-homology	BP	GO:0009252:[BP] peptidoglycan biosynthetic process	0.789976
Akkermansia muciniphila	FUGAsseM-homology	BP	GO:0009307:[BP] DNA restriction-modification system	0.666296
Akkermansia muciniphila	FUGAsseM-homology	BP	GO:0009423:[BP] chorismate biosynthetic process	0.819995
Akkermansia muciniphila	FUGAsseM-homology	MF	GO:0010181:[MF] FMN binding	0.85
Akkermansia muciniphila	FUGAsseM-homology	BP	GO:0015074:[BP] DNA integration	0.637929
Akkermansia muciniphila	FUGAsseM-homology	MF	GO:0015297:[MF] antiporter activity	0.871108
Akkermansia muciniphila	FUGAsseM-homology	MF	GO:0015562:[MF] efflux transmembrane transporter activity	0.733333
Akkermansia muciniphila	FUGAsseM-homology	BP	GO:0015986:[BP] ATP synthesis coupled proton transport	0.88749
Akkermansia muciniphila	FUGAsseM-homology	BP	GO:0016114:[BP] terpenoid biosynthetic process	0.85
Akkermansia muciniphila	FUGAsseM-homology	MF	GO:0016407:[MF] acetyltransferase activity	0.887256
Akkermansia muciniphila	FUGAsseM-homology	MF	GO:0016616:[MF] oxidoreductase activity, acting on the CH-OH group of donors, NAD or NADP as acceptor	0.860559
Akkermansia muciniphila	FUGAsseM-homology	MF	GO:0016758:[MF] hexosyltransferase activity	0.852807
Akkermansia muciniphila	FUGAsseM-homology	MF	GO:0016763:[MF] pentosyltransferase activity	0.679979
Akkermansia muciniphila	FUGAsseM-homology	MF	GO:0016765:[MF] transferase activity, transferring alkyl or aryl (other than methyl) groups	1
Akkermansia muciniphila	FUGAsseM-homology	MF	GO:0016774:[MF] phosphotransferase activity, carboxyl group as acceptor	0.679979
Akkermansia muciniphila	FUGAsseM-homology	MF	GO:0016776:[MF] phosphotransferase activity, phosphate group as acceptor	0.999866
Akkermansia muciniphila	FUGAsseM-homology	MF	GO:0016814:[MF] hydrolase activity, acting on carbon-nitrogen (but not peptide) bonds, in cyclic amidines	0.85
Akkermansia muciniphila	FUGAsseM-homology	MF	GO:0016831:[MF] carboxy-lyase activity	0.839642
Akkermansia muciniphila	FUGAsseM-homology	MF	GO:0016836:[MF] hydro-lyase activity	0.999733
Akkermansia muciniphila	FUGAsseM-homology	MF	GO:0016884:[MF] carbon-nitrogen ligase activity, with glutamine as amido-N-donor	0.699691
Akkermansia muciniphila	FUGAsseM-homology	MF	GO:0016887:[MF] ATP hydrolysis activity	0.871299
Akkermansia muciniphila	FUGAsseM-homology	MF	GO:0016888:[MF] endodeoxyribonuclease activity, producing 5'-phosphomonoesters	0.799492
Akkermansia muciniphila	FUGAsseM-homology	BP	GO:0019359:[BP] nicotinamide nucleotide biosynthetic process	0.899994
Akkermansia muciniphila	FUGAsseM-homology	BP	GO:0019682:[BP] glyceraldehyde-3-phosphate metabolic process	0.871413
Akkermansia muciniphila	FUGAsseM-homology	MF	GO:0019829:[MF] ATPase-coupled cation transmembrane transporter activity	0.999866
Akkermansia muciniphila	FUGAsseM-homology	MF	GO:0020037:[MF] heme binding	0.91806
Akkermansia muciniphila	FUGAsseM-homology	MF	GO:0022836:[MF] gated channel activity	0.85
Akkermansia muciniphila	FUGAsseM-homology	MF	GO:0030145:[MF] manganese ion binding	0.819995
Akkermansia muciniphila	FUGAsseM-homology	MF	GO:0030170:[MF] pyridoxal phosphate binding	0.875894
Akkermansia muciniphila	FUGAsseM-homology	MF	GO:0032550:[MF] purine ribonucleoside binding	0.764182
Akkermansia muciniphila	FUGAsseM-homology	BP	GO:0042737:[BP] drug catabolic process	0.819915
Akkermansia muciniphila	FUGAsseM-homology	MF	GO:0042802:[MF] identical protein binding	0.999733
Akkermansia muciniphila	FUGAsseM-homology	MF	GO:0042910:[MF] xenobiotic transmembrane transporter activity	0.5
Akkermansia muciniphila	FUGAsseM-homology	CC	GO:0043190:[CC] ATP-binding cassette (ABC) transporter complex	0.809091
Akkermansia muciniphila	FUGAsseM-homology	MF	GO:0044769:[MF] ATPase activity, coupled to transmembrane movement of ions, rotational mechanism	1
Akkermansia muciniphila	FUGAsseM-homology	BP	GO:0045454:[BP] cell redox homeostasis	0.887266
Akkermansia muciniphila	FUGAsseM-homology	BP	GO:0046112:[BP] nucleobase biosynthetic process	0.679845
Akkermansia muciniphila	FUGAsseM-homology	MF	GO:0046933:[MF] proton-transporting ATP synthase activity, rotational mechanism	1
Akkermansia muciniphila	FUGAsseM-homology	MF	GO:0046983:[MF] protein dimerization activity	0.70004
Akkermansia muciniphila	FUGAsseM-homology	MF	GO:0050661:[MF] NADP binding	0.737243
Akkermansia muciniphila	FUGAsseM-homology	BP	GO:0051128:[BP] regulation of cellular component organization	0.839989
Akkermansia muciniphila	FUGAsseM-homology	MF	GO:0051539:[MF] 4 iron, 4 sulfur cluster binding	0.799982
Akkermansia muciniphila	FUGAsseM-homology	MF	GO:0051920:[MF] peroxiredoxin activity	0.680059
Akkermansia muciniphila	FUGAsseM-homology	BP	GO:0052803:[BP] imidazole-containing compound metabolic process	0.88749
Akkermansia muciniphila	FUGAsseM-homology	MF	GO:0070566:[MF] adenylyltransferase activity	0.819728
Akkermansia muciniphila	FUGAsseM-homology	BP	GO:0071555:[BP] cell wall organization	0.808933
Akkermansia muciniphila	FUGAsseM-homology	BP	GO:1901606:[BP] alpha-amino acid catabolic process	0.742445
Akkermansia muciniphila	FUGAsseM-homology	CC	GO:1904949:[CC] ATPase complex	0.809091
Akkermansia muciniphila	Structure-homology	BP	GO:0000105:[BP] histidine biosynthetic process	0.985714
Akkermansia muciniphila	Structure-homology	BP	GO:0000160:[BP] phosphorelay signal transduction system	0.666667
Akkermansia muciniphila	Structure-homology	MF	GO:0000287:[MF] magnesium ion binding	0.992481
Akkermansia muciniphila	Structure-homology	MF	GO:0003924:[MF] GTPase activity	0.972222
Akkermansia muciniphila	Structure-homology	MF	GO:0005524:[MF] ATP binding	0.868226
Akkermansia muciniphila	Structure-homology	MF	GO:0005525:[MF] GTP binding	0.6
Akkermansia muciniphila	Structure-homology	CC	GO:0005887:[CC] integral component of plasma membrane	0.907407
Akkermansia muciniphila	Structure-homology	BP	GO:0006281:[BP] DNA repair	0.842857
Akkermansia muciniphila	Structure-homology	BP	GO:0006400:[BP] tRNA modification	0.955357
Akkermansia muciniphila	Structure-homology	BP	GO:0006541:[BP] glutamine metabolic process	0.6375
Akkermansia muciniphila	Structure-homology	MF	GO:0008170:[MF] N-methyltransferase activity	0.982456
Akkermansia muciniphila	Structure-homology	MF	GO:0008270:[MF] zinc ion binding	0.951872
Akkermansia muciniphila	Structure-homology	MF	GO:0008483:[MF] transaminase activity	1
Akkermansia muciniphila	Structure-homology	MF	GO:0008484:[MF] sulfuric ester hydrolase activity	0.975
Akkermansia muciniphila	Structure-homology	MF	GO:0009055:[MF] electron transfer activity	0.761905
Akkermansia muciniphila	Structure-homology	BP	GO:0009073:[BP] aromatic amino acid family biosynthetic process	0.994949
Akkermansia muciniphila	Structure-homology	BP	GO:0009236:[BP] cobalamin biosynthetic process	0.819549
Akkermansia muciniphila	Structure-homology	BP	GO:0009307:[BP] DNA restriction-modification system	0.958333
Akkermansia muciniphila	Structure-homology	BP	GO:0015074:[BP] DNA integration	0.6
Akkermansia muciniphila	Structure-homology	MF	GO:0015297:[MF] antiporter activity	1
Akkermansia muciniphila	Structure-homology	MF	GO:0015562:[MF] efflux transmembrane transporter activity	1
Akkermansia muciniphila	Structure-homology	MF	GO:0016616:[MF] oxidoreductase activity, acting on the CH-OH group of donors, NAD or NADP as acceptor	0.75817
Akkermansia muciniphila	Structure-homology	MF	GO:0016758:[MF] hexosyltransferase activity	0.75
Akkermansia muciniphila	Structure-homology	MF	GO:0016765:[MF] transferase activity, transferring alkyl or aryl (other than methyl) groups	1
Akkermansia muciniphila	Structure-homology	MF	GO:0016814:[MF] hydrolase activity, acting on carbon-nitrogen (but not peptide) bonds, in cyclic amidines	0.9
Akkermansia muciniphila	Structure-homology	MF	GO:0016831:[MF] carboxy-lyase activity	1
Akkermansia muciniphila	Structure-homology	MF	GO:0016887:[MF] ATP hydrolysis activity	0.95098
Akkermansia muciniphila	Structure-homology	MF	GO:0016888:[MF] endodeoxyribonuclease activity, producing 5'-phosphomonoesters	1
Akkermansia muciniphila	Structure-homology	MF	GO:0019829:[MF] ATPase-coupled cation transmembrane transporter activity	1
Akkermansia muciniphila	Structure-homology	MF	GO:0020037:[MF] heme binding	1
Akkermansia muciniphila	Structure-homology	MF	GO:0022836:[MF] gated channel activity	1
Akkermansia muciniphila	Structure-homology	MF	GO:0030170:[MF] pyridoxal phosphate binding	0.904762
Akkermansia muciniphila	Structure-homology	MF	GO:0032550:[MF] purine ribonucleoside binding	0.6
Akkermansia muciniphila	Structure-homology	MF	GO:0042910:[MF] xenobiotic transmembrane transporter activity	1
Akkermansia muciniphila	Structure-homology	CC	GO:0043190:[CC] ATP-binding cassette (ABC) transporter complex	0.828571
Akkermansia muciniphila	Structure-homology	BP	GO:0045454:[BP] cell redox homeostasis	0.754902
Akkermansia muciniphila	Structure-homology	BP	GO:0051128:[BP] regulation of cellular component organization	0.84
Akkermansia muciniphila	Structure-homology	MF	GO:0051539:[MF] 4 iron, 4 sulfur cluster binding	0.9375
Akkermansia muciniphila	Structure-homology	BP	GO:0052803:[BP] imidazole-containing compound metabolic process	0.985714
Akkermansia muciniphila	Structure-homology	BP	GO:0071555:[BP] cell wall organization	0.583333
Akkermansia muciniphila	Structure-homology	CC	GO:1904949:[CC] ATPase complex	0.828571
Alistipes putredinis	DeepGOPlus	BP	GO:0000097:[BP] sulfur amino acid biosynthetic process	0.767405
Alistipes putredinis	DeepGOPlus	MF	GO:0000155:[MF] phosphorelay sensor kinase activity	0.517857
Alistipes putredinis	DeepGOPlus	BP	GO:0000160:[BP] phosphorelay signal transduction system	0.706034
Alistipes putredinis	DeepGOPlus	MF	GO:0000287:[MF] magnesium ion binding	0.852882
Alistipes putredinis	DeepGOPlus	BP	GO:0001522:[BP] pseudouridine synthesis	0.82
Alistipes putredinis	DeepGOPlus	MF	GO:0003678:[MF] DNA helicase activity	0.632964
Alistipes putredinis	DeepGOPlus	MF	GO:0003924:[MF] GTPase activity	0.905844
Alistipes putredinis	DeepGOPlus	MF	GO:0004177:[MF] aminopeptidase activity	0.714286
Alistipes putredinis	DeepGOPlus	MF	GO:0004222:[MF] metalloendopeptidase activity	0.5
Alistipes putredinis	DeepGOPlus	MF	GO:0004252:[MF] serine-type endopeptidase activity	0.979497
Alistipes putredinis	DeepGOPlus	MF	GO:0004497:[MF] monooxygenase activity	0.97551
Alistipes putredinis	DeepGOPlus	MF	GO:0004812:[MF] aminoacyl-tRNA ligase activity	0.870751
Alistipes putredinis	DeepGOPlus	MF	GO:0005506:[MF] iron ion binding	0.981105
Alistipes putredinis	DeepGOPlus	MF	GO:0005524:[MF] ATP binding	0.734542
Alistipes putredinis	DeepGOPlus	MF	GO:0005525:[MF] GTP binding	0.798077
Alistipes putredinis	DeepGOPlus	CC	GO:0005694:[CC] chromosome	0.554506
Alistipes putredinis	DeepGOPlus	BP	GO:0006006:[BP] glucose metabolic process	0.921683
Alistipes putredinis	DeepGOPlus	BP	GO:0006090:[BP] pyruvate metabolic process	0.704843
Alistipes putredinis	DeepGOPlus	BP	GO:0006189:[BP] 'de novo' IMP biosynthetic process	0.777778
Alistipes putredinis	DeepGOPlus	BP	GO:0006206:[BP] pyrimidine nucleobase metabolic process	0.838477
Alistipes putredinis	DeepGOPlus	BP	GO:0006265:[BP] DNA topological change	1
Alistipes putredinis	DeepGOPlus	BP	GO:0006281:[BP] DNA repair	0.933363
Alistipes putredinis	DeepGOPlus	BP	GO:0006364:[BP] rRNA processing	0.982352
Alistipes putredinis	DeepGOPlus	BP	GO:0006400:[BP] tRNA modification	0.944645
Alistipes putredinis	DeepGOPlus	BP	GO:0006418:[BP] tRNA aminoacylation for protein translation	0.692548
Alistipes putredinis	DeepGOPlus	BP	GO:0006541:[BP] glutamine metabolic process	0.709239
Alistipes putredinis	DeepGOPlus	BP	GO:0006633:[BP] fatty acid biosynthetic process	0.846236
Alistipes putredinis	DeepGOPlus	BP	GO:0006814:[BP] sodium ion transport	0.909472
Alistipes putredinis	DeepGOPlus	MF	GO:0008170:[MF] N-methyltransferase activity	0.845405
Alistipes putredinis	DeepGOPlus	MF	GO:0008270:[MF] zinc ion binding	0.746073
Alistipes putredinis	DeepGOPlus	MF	GO:0008374:[MF] O-acyltransferase activity	0.945238
Alistipes putredinis	DeepGOPlus	MF	GO:0008483:[MF] transaminase activity	0.5368
Alistipes putredinis	DeepGOPlus	MF	GO:0008649:[MF] rRNA methyltransferase activity	0.680702
Alistipes putredinis	DeepGOPlus	MF	GO:0009055:[MF] electron transfer activity	0.846726
Alistipes putredinis	DeepGOPlus	BP	GO:0009063:[BP] cellular amino acid catabolic process	0.872433
Alistipes putredinis	DeepGOPlus	BP	GO:0009073:[BP] aromatic amino acid family biosynthetic process	0.789474
Alistipes putredinis	DeepGOPlus	BP	GO:0009089:[BP] lysine biosynthetic process via diaminopimelate	0.933333
Alistipes putredinis	DeepGOPlus	BP	GO:0009119:[BP] ribonucleoside metabolic process	0.714033
Alistipes putredinis	DeepGOPlus	BP	GO:0009130:[BP] pyrimidine nucleoside monophosphate biosynthetic process	0.514074
Alistipes putredinis	DeepGOPlus	BP	GO:0009163:[BP] nucleoside biosynthetic process	0.918527
Alistipes putredinis	DeepGOPlus	BP	GO:0009166:[BP] nucleotide catabolic process	0.894231
Alistipes putredinis	DeepGOPlus	BP	GO:0009220:[BP] pyrimidine ribonucleotide biosynthetic process	0.508291
Alistipes putredinis	DeepGOPlus	BP	GO:0009226:[BP] nucleotide-sugar biosynthetic process	0.774074
Alistipes putredinis	DeepGOPlus	BP	GO:0009252:[BP] peptidoglycan biosynthetic process	0.942857
Alistipes putredinis	DeepGOPlus	BP	GO:0009266:[BP] response to temperature stimulus	0.941862
Alistipes putredinis	DeepGOPlus	CC	GO:0009279:[CC] cell outer membrane	0.939726
Alistipes putredinis	DeepGOPlus	MF	GO:0009982:[MF] pseudouridine synthase activity	0.884615
Alistipes putredinis	DeepGOPlus	MF	GO:0015035:[MF] protein-disulfide reductase activity	0.842553
Alistipes putredinis	DeepGOPlus	BP	GO:0016114:[BP] terpenoid biosynthetic process	0.934246
Alistipes putredinis	DeepGOPlus	MF	GO:0016407:[MF] acetyltransferase activity	0.84275
Alistipes putredinis	DeepGOPlus	MF	GO:0016616:[MF] oxidoreductase activity, acting on the CH-OH group of donors, NAD or NADP as acceptor	0.916129
Alistipes putredinis	DeepGOPlus	MF	GO:0016763:[MF] pentosyltransferase activity	0.982517
Alistipes putredinis	DeepGOPlus	MF	GO:0016765:[MF] transferase activity, transferring alkyl or aryl (other than methyl) groups	0.964608
Alistipes putredinis	DeepGOPlus	MF	GO:0016774:[MF] phosphotransferase activity, carboxyl group as acceptor	0.786284
Alistipes putredinis	DeepGOPlus	MF	GO:0016776:[MF] phosphotransferase activity, phosphate group as acceptor	0.578526
Alistipes putredinis	DeepGOPlus	MF	GO:0016814:[MF] hydrolase activity, acting on carbon-nitrogen (but not peptide) bonds, in cyclic amidines	0.872121
Alistipes putredinis	DeepGOPlus	MF	GO:0016831:[MF] carboxy-lyase activity	0.910438
Alistipes putredinis	DeepGOPlus	MF	GO:0016836:[MF] hydro-lyase activity	0.947317
Alistipes putredinis	DeepGOPlus	MF	GO:0016857:[MF] racemase and epimerase activity, acting on carbohydrates and derivatives	0.81383
Alistipes putredinis	DeepGOPlus	MF	GO:0016884:[MF] carbon-nitrogen ligase activity, with glutamine as amido-N-donor	0.680672
Alistipes putredinis	DeepGOPlus	MF	GO:0016887:[MF] ATP hydrolysis activity	0.948939
Alistipes putredinis	DeepGOPlus	BP	GO:0018193:[BP] peptidyl-amino acid modification	0.939567
Alistipes putredinis	DeepGOPlus	MF	GO:0019205:[MF] nucleobase-containing compound kinase activity	0.906108
Alistipes putredinis	DeepGOPlus	BP	GO:0019359:[BP] nicotinamide nucleotide biosynthetic process	0.813793
Alistipes putredinis	DeepGOPlus	MF	GO:0019829:[MF] ATPase-coupled cation transmembrane transporter activity	0.703812
Alistipes putredinis	DeepGOPlus	MF	GO:0030170:[MF] pyridoxal phosphate binding	0.374126
Alistipes putredinis	DeepGOPlus	BP	GO:0043094:[BP] cellular metabolic compound salvage	0.867474
Alistipes putredinis	DeepGOPlus	BP	GO:0045454:[BP] cell redox homeostasis	0.677083
Alistipes putredinis	DeepGOPlus	BP	GO:0046112:[BP] nucleobase biosynthetic process	0.763099
Alistipes putredinis	DeepGOPlus	MF	GO:0046915:[MF] transition metal ion transmembrane transporter activity	0.795821
Alistipes putredinis	DeepGOPlus	MF	GO:0046983:[MF] protein dimerization activity	0.627684
Alistipes putredinis	DeepGOPlus	BP	GO:0051128:[BP] regulation of cellular component organization	0.277602
Alistipes putredinis	DeepGOPlus	MF	GO:0051287:[MF] NAD binding	0.874261
Alistipes putredinis	DeepGOPlus	MF	GO:0051539:[MF] 4 iron, 4 sulfur cluster binding	0.695602
Alistipes putredinis	DeepGOPlus	CC	GO:0061695:[CC] transferase complex, transferring phosphorus-containing groups	0.987755
Alistipes putredinis	DeepGOPlus	BP	GO:1901606:[BP] alpha-amino acid catabolic process	0.81653
Alistipes putredinis	DeepGOPlus	BP	GO:1901663:[BP] quinone biosynthetic process	0.930882
Alistipes putredinis	FUGAsseM-full	MF	GO:0000049:[MF] tRNA binding	0.975731
Alistipes putredinis	FUGAsseM-full	BP	GO:0000097:[BP] sulfur amino acid biosynthetic process	0.87746
Alistipes putredinis	FUGAsseM-full	MF	GO:0000155:[MF] phosphorelay sensor kinase activity	0.991863
Alistipes putredinis	FUGAsseM-full	BP	GO:0000160:[BP] phosphorelay signal transduction system	0.999523
Alistipes putredinis	FUGAsseM-full	MF	GO:0000287:[MF] magnesium ion binding	0.992661
Alistipes putredinis	FUGAsseM-full	BP	GO:0001522:[BP] pseudouridine synthesis	0.919613
Alistipes putredinis	FUGAsseM-full	MF	GO:0003678:[MF] DNA helicase activity	0.999955
Alistipes putredinis	FUGAsseM-full	MF	GO:0003887:[MF] DNA-directed DNA polymerase activity	0.999683
Alistipes putredinis	FUGAsseM-full	MF	GO:0003924:[MF] GTPase activity	0.999932
Alistipes putredinis	FUGAsseM-full	MF	GO:0004222:[MF] metalloendopeptidase activity	1
Alistipes putredinis	FUGAsseM-full	MF	GO:0004252:[MF] serine-type endopeptidase activity	0.920152
Alistipes putredinis	FUGAsseM-full	MF	GO:0004601:[MF] peroxidase activity	0.852809
Alistipes putredinis	FUGAsseM-full	MF	GO:0004812:[MF] aminoacyl-tRNA ligase activity	0.999336
Alistipes putredinis	FUGAsseM-full	MF	GO:0005506:[MF] iron ion binding	0.974131
Alistipes putredinis	FUGAsseM-full	MF	GO:0005524:[MF] ATP binding	0.981111
Alistipes putredinis	FUGAsseM-full	MF	GO:0005525:[MF] GTP binding	0.945092
Alistipes putredinis	FUGAsseM-full	CC	GO:0005694:[CC] chromosome	1
Alistipes putredinis	FUGAsseM-full	BP	GO:0006006:[BP] glucose metabolic process	0.803328
Alistipes putredinis	FUGAsseM-full	BP	GO:0006090:[BP] pyruvate metabolic process	0.970704
Alistipes putredinis	FUGAsseM-full	BP	GO:0006189:[BP] 'de novo' IMP biosynthetic process	0.992268
Alistipes putredinis	FUGAsseM-full	BP	GO:0006265:[BP] DNA topological change	1
Alistipes putredinis	FUGAsseM-full	BP	GO:0006281:[BP] DNA repair	0.948974
Alistipes putredinis	FUGAsseM-full	BP	GO:0006364:[BP] rRNA processing	0.964431
Alistipes putredinis	FUGAsseM-full	BP	GO:0006400:[BP] tRNA modification	0.960217
Alistipes putredinis	FUGAsseM-full	BP	GO:0006418:[BP] tRNA aminoacylation for protein translation	0.998964
Alistipes putredinis	FUGAsseM-full	BP	GO:0006541:[BP] glutamine metabolic process	0.896481
Alistipes putredinis	FUGAsseM-full	BP	GO:0006633:[BP] fatty acid biosynthetic process	0.9543
Alistipes putredinis	FUGAsseM-full	BP	GO:0006814:[BP] sodium ion transport	0.999656
Alistipes putredinis	FUGAsseM-full	MF	GO:0008170:[MF] N-methyltransferase activity	0.998809
Alistipes putredinis	FUGAsseM-full	MF	GO:0008270:[MF] zinc ion binding	0.933356
Alistipes putredinis	FUGAsseM-full	BP	GO:0008360:[BP] regulation of cell shape	0.968383
Alistipes putredinis	FUGAsseM-full	MF	GO:0008374:[MF] O-acyltransferase activity	0.925103
Alistipes putredinis	FUGAsseM-full	MF	GO:0008483:[MF] transaminase activity	0.891979
Alistipes putredinis	FUGAsseM-full	MF	GO:0008649:[MF] rRNA methyltransferase activity	0.999937
Alistipes putredinis	FUGAsseM-full	MF	GO:0009055:[MF] electron transfer activity	0.961224
Alistipes putredinis	FUGAsseM-full	BP	GO:0009063:[BP] cellular amino acid catabolic process	0.998902
Alistipes putredinis	FUGAsseM-full	BP	GO:0009073:[BP] aromatic amino acid family biosynthetic process	0.935476
Alistipes putredinis	FUGAsseM-full	BP	GO:0009089:[BP] lysine biosynthetic process via diaminopimelate	0.998984
Alistipes putredinis	FUGAsseM-full	BP	GO:0009119:[BP] ribonucleoside metabolic process	0.999713
Alistipes putredinis	FUGAsseM-full	BP	GO:0009130:[BP] pyrimidine nucleoside monophosphate biosynthetic process	0.991297
Alistipes putredinis	FUGAsseM-full	BP	GO:0009163:[BP] nucleoside biosynthetic process	0.999873
Alistipes putredinis	FUGAsseM-full	BP	GO:0009166:[BP] nucleotide catabolic process	0.915415
Alistipes putredinis	FUGAsseM-full	BP	GO:0009220:[BP] pyrimidine ribonucleotide biosynthetic process	0.999905
Alistipes putredinis	FUGAsseM-full	BP	GO:0009226:[BP] nucleotide-sugar biosynthetic process	0.886111
Alistipes putredinis	FUGAsseM-full	BP	GO:0009252:[BP] peptidoglycan biosynthetic process	0.945345
Alistipes putredinis	FUGAsseM-full	CC	GO:0009279:[CC] cell outer membrane	0.971291
Alistipes putredinis	FUGAsseM-full	BP	GO:0009307:[BP] DNA restriction-modification system	0.55873
Alistipes putredinis	FUGAsseM-full	MF	GO:0009982:[MF] pseudouridine synthase activity	0.93107
Alistipes putredinis	FUGAsseM-full	MF	GO:0010181:[MF] FMN binding	1
Alistipes putredinis	FUGAsseM-full	BP	GO:0015074:[BP] DNA integration	0.941032
Alistipes putredinis	FUGAsseM-full	MF	GO:0015562:[MF] efflux transmembrane transporter activity	0.999047
Alistipes putredinis	FUGAsseM-full	BP	GO:0016114:[BP] terpenoid biosynthetic process	1
Alistipes putredinis	FUGAsseM-full	MF	GO:0016407:[MF] acetyltransferase activity	0.839257
Alistipes putredinis	FUGAsseM-full	MF	GO:0016616:[MF] oxidoreductase activity, acting on the CH-OH group of donors, NAD or NADP as acceptor	0.901739
Alistipes putredinis	FUGAsseM-full	MF	GO:0016765:[MF] transferase activity, transferring alkyl or aryl (other than methyl) groups	0.904026
Alistipes putredinis	FUGAsseM-full	MF	GO:0016776:[MF] phosphotransferase activity, phosphate group as acceptor	1
Alistipes putredinis	FUGAsseM-full	MF	GO:0016814:[MF] hydrolase activity, acting on carbon-nitrogen (but not peptide) bonds, in cyclic amidines	0.99963
Alistipes putredinis	FUGAsseM-full	MF	GO:0016831:[MF] carboxy-lyase activity	0.999539
Alistipes putredinis	FUGAsseM-full	MF	GO:0016836:[MF] hydro-lyase activity	0.974046
Alistipes putredinis	FUGAsseM-full	MF	GO:0016884:[MF] carbon-nitrogen ligase activity, with glutamine as amido-N-donor	0.999762
Alistipes putredinis	FUGAsseM-full	MF	GO:0016887:[MF] ATP hydrolysis activity	0.988145
Alistipes putredinis	FUGAsseM-full	MF	GO:0019205:[MF] nucleobase-containing compound kinase activity	0.999714
Alistipes putredinis	FUGAsseM-full	BP	GO:0019359:[BP] nicotinamide nucleotide biosynthetic process	0.967677
Alistipes putredinis	FUGAsseM-full	MF	GO:0030145:[MF] manganese ion binding	0.994874
Alistipes putredinis	FUGAsseM-full	MF	GO:0030170:[MF] pyridoxal phosphate binding	0.937102
Alistipes putredinis	FUGAsseM-full	BP	GO:0045454:[BP] cell redox homeostasis	0.842954
Alistipes putredinis	FUGAsseM-full	BP	GO:0046112:[BP] nucleobase biosynthetic process	0.999334
Alistipes putredinis	FUGAsseM-full	MF	GO:0046915:[MF] transition metal ion transmembrane transporter activity	0.894224
Alistipes putredinis	FUGAsseM-full	MF	GO:0046983:[MF] protein dimerization activity	1
Alistipes putredinis	FUGAsseM-full	BP	GO:0051128:[BP] regulation of cellular component organization	0.977439
Alistipes putredinis	FUGAsseM-full	MF	GO:0051287:[MF] NAD binding	0.970607
Alistipes putredinis	FUGAsseM-full	MF	GO:0051539:[MF] 4 iron, 4 sulfur cluster binding	0.9988
Alistipes putredinis	FUGAsseM-full	BP	GO:0071555:[BP] cell wall organization	1
Alistipes putredinis	FUGAsseM-full	BP	GO:1901606:[BP] alpha-amino acid catabolic process	0.999176
Alistipes putredinis	FUGAsseM-MTX	MF	GO:0000049:[MF] tRNA binding	0.69911
Alistipes putredinis	FUGAsseM-MTX	BP	GO:0000097:[BP] sulfur amino acid biosynthetic process	0.670926
Alistipes putredinis	FUGAsseM-MTX	MF	GO:0000155:[MF] phosphorelay sensor kinase activity	0.825445
Alistipes putredinis	FUGAsseM-MTX	BP	GO:0000160:[BP] phosphorelay signal transduction system	0.72446
Alistipes putredinis	FUGAsseM-MTX	MF	GO:0000287:[MF] magnesium ion binding	0.733959
Alistipes putredinis	FUGAsseM-MTX	BP	GO:0001522:[BP] pseudouridine synthesis	0.735766
Alistipes putredinis	FUGAsseM-MTX	MF	GO:0003678:[MF] DNA helicase activity	0.756295
Alistipes putredinis	FUGAsseM-MTX	MF	GO:0003887:[MF] DNA-directed DNA polymerase activity	0.877646
Alistipes putredinis	FUGAsseM-MTX	MF	GO:0003924:[MF] GTPase activity	0.795967
Alistipes putredinis	FUGAsseM-MTX	MF	GO:0004222:[MF] metalloendopeptidase activity	0.755228
Alistipes putredinis	FUGAsseM-MTX	MF	GO:0004252:[MF] serine-type endopeptidase activity	0.508174
Alistipes putredinis	FUGAsseM-MTX	MF	GO:0004601:[MF] peroxidase activity	0.781815
Alistipes putredinis	FUGAsseM-MTX	MF	GO:0004812:[MF] aminoacyl-tRNA ligase activity	0.843283
Alistipes putredinis	FUGAsseM-MTX	MF	GO:0005506:[MF] iron ion binding	0.773514
Alistipes putredinis	FUGAsseM-MTX	MF	GO:0005524:[MF] ATP binding	0.816332
Alistipes putredinis	FUGAsseM-MTX	MF	GO:0005525:[MF] GTP binding	0.75008
Alistipes putredinis	FUGAsseM-MTX	CC	GO:0005694:[CC] chromosome	0.563091
Alistipes putredinis	FUGAsseM-MTX	BP	GO:0006006:[BP] glucose metabolic process	0.632604
Alistipes putredinis	FUGAsseM-MTX	BP	GO:0006090:[BP] pyruvate metabolic process	0.746813
Alistipes putredinis	FUGAsseM-MTX	BP	GO:0006189:[BP] 'de novo' IMP biosynthetic process	0.920347
Alistipes putredinis	FUGAsseM-MTX	BP	GO:0006265:[BP] DNA topological change	0.573183
Alistipes putredinis	FUGAsseM-MTX	BP	GO:0006281:[BP] DNA repair	0.793321
Alistipes putredinis	FUGAsseM-MTX	BP	GO:0006364:[BP] rRNA processing	0.71254
Alistipes putredinis	FUGAsseM-MTX	BP	GO:0006400:[BP] tRNA modification	0.753751
Alistipes putredinis	FUGAsseM-MTX	BP	GO:0006418:[BP] tRNA aminoacylation for protein translation	0.844257
Alistipes putredinis	FUGAsseM-MTX	BP	GO:0006541:[BP] glutamine metabolic process	0.754497
Alistipes putredinis	FUGAsseM-MTX	BP	GO:0006633:[BP] fatty acid biosynthetic process	0.790511
Alistipes putredinis	FUGAsseM-MTX	BP	GO:0006814:[BP] sodium ion transport	0.913677
Alistipes putredinis	FUGAsseM-MTX	MF	GO:0008170:[MF] N-methyltransferase activity	0.416991
Alistipes putredinis	FUGAsseM-MTX	MF	GO:0008270:[MF] zinc ion binding	0.658489
Alistipes putredinis	FUGAsseM-MTX	BP	GO:0008360:[BP] regulation of cell shape	0.871412
Alistipes putredinis	FUGAsseM-MTX	MF	GO:0008374:[MF] O-acyltransferase activity	0.737924
Alistipes putredinis	FUGAsseM-MTX	MF	GO:0008483:[MF] transaminase activity	0.764937
Alistipes putredinis	FUGAsseM-MTX	MF	GO:0008649:[MF] rRNA methyltransferase activity	0.363567
Alistipes putredinis	FUGAsseM-MTX	MF	GO:0009055:[MF] electron transfer activity	0.847521
Alistipes putredinis	FUGAsseM-MTX	BP	GO:0009063:[BP] cellular amino acid catabolic process	0.749574
Alistipes putredinis	FUGAsseM-MTX	BP	GO:0009073:[BP] aromatic amino acid family biosynthetic process	0.842249
Alistipes putredinis	FUGAsseM-MTX	BP	GO:0009089:[BP] lysine biosynthetic process via diaminopimelate	0.865249
Alistipes putredinis	FUGAsseM-MTX	BP	GO:0009119:[BP] ribonucleoside metabolic process	0.767516
Alistipes putredinis	FUGAsseM-MTX	BP	GO:0009130:[BP] pyrimidine nucleoside monophosphate biosynthetic process	0.852276
Alistipes putredinis	FUGAsseM-MTX	BP	GO:0009163:[BP] nucleoside biosynthetic process	0.804641
Alistipes putredinis	FUGAsseM-MTX	BP	GO:0009166:[BP] nucleotide catabolic process	0.749921
Alistipes putredinis	FUGAsseM-MTX	BP	GO:0009220:[BP] pyrimidine ribonucleotide biosynthetic process	0.811364
Alistipes putredinis	FUGAsseM-MTX	BP	GO:0009226:[BP] nucleotide-sugar biosynthetic process	0.755476
Alistipes putredinis	FUGAsseM-MTX	BP	GO:0009252:[BP] peptidoglycan biosynthetic process	0.85766
Alistipes putredinis	FUGAsseM-MTX	CC	GO:0009279:[CC] cell outer membrane	0.795485
Alistipes putredinis	FUGAsseM-MTX	BP	GO:0009307:[BP] DNA restriction-modification system	0.711376
Alistipes putredinis	FUGAsseM-MTX	MF	GO:0009982:[MF] pseudouridine synthase activity	0.758489
Alistipes putredinis	FUGAsseM-MTX	MF	GO:0010181:[MF] FMN binding	0.734451
Alistipes putredinis	FUGAsseM-MTX	BP	GO:0015074:[BP] DNA integration	0.708282
Alistipes putredinis	FUGAsseM-MTX	MF	GO:0015562:[MF] efflux transmembrane transporter activity	0.590792
Alistipes putredinis	FUGAsseM-MTX	BP	GO:0016114:[BP] terpenoid biosynthetic process	0.849444
Alistipes putredinis	FUGAsseM-MTX	MF	GO:0016407:[MF] acetyltransferase activity	0.644779
Alistipes putredinis	FUGAsseM-MTX	MF	GO:0016616:[MF] oxidoreductase activity, acting on the CH-OH group of donors, NAD or NADP as acceptor	0.675037
Alistipes putredinis	FUGAsseM-MTX	MF	GO:0016765:[MF] transferase activity, transferring alkyl or aryl (other than methyl) groups	0.782302
Alistipes putredinis	FUGAsseM-MTX	MF	GO:0016776:[MF] phosphotransferase activity, phosphate group as acceptor	0.794735
Alistipes putredinis	FUGAsseM-MTX	MF	GO:0016814:[MF] hydrolase activity, acting on carbon-nitrogen (but not peptide) bonds, in cyclic amidines	0.645741
Alistipes putredinis	FUGAsseM-MTX	MF	GO:0016831:[MF] carboxy-lyase activity	0.731246
Alistipes putredinis	FUGAsseM-MTX	MF	GO:0016836:[MF] hydro-lyase activity	0.73247
Alistipes putredinis	FUGAsseM-MTX	MF	GO:0016884:[MF] carbon-nitrogen ligase activity, with glutamine as amido-N-donor	0.85602
Alistipes putredinis	FUGAsseM-MTX	MF	GO:0016887:[MF] ATP hydrolysis activity	0.801343
Alistipes putredinis	FUGAsseM-MTX	MF	GO:0019205:[MF] nucleobase-containing compound kinase activity	0.838845
Alistipes putredinis	FUGAsseM-MTX	BP	GO:0019359:[BP] nicotinamide nucleotide biosynthetic process	0.785941
Alistipes putredinis	FUGAsseM-MTX	MF	GO:0030145:[MF] manganese ion binding	0.656353
Alistipes putredinis	FUGAsseM-MTX	MF	GO:0030170:[MF] pyridoxal phosphate binding	0.807557
Alistipes putredinis	FUGAsseM-MTX	BP	GO:0045454:[BP] cell redox homeostasis	0.62087
Alistipes putredinis	FUGAsseM-MTX	BP	GO:0046112:[BP] nucleobase biosynthetic process	0.82047
Alistipes putredinis	FUGAsseM-MTX	MF	GO:0046915:[MF] transition metal ion transmembrane transporter activity	0.811806
Alistipes putredinis	FUGAsseM-MTX	MF	GO:0046983:[MF] protein dimerization activity	0.799238
Alistipes putredinis	FUGAsseM-MTX	BP	GO:0051128:[BP] regulation of cellular component organization	0.836582
Alistipes putredinis	FUGAsseM-MTX	MF	GO:0051287:[MF] NAD binding	0.732792
Alistipes putredinis	FUGAsseM-MTX	MF	GO:0051539:[MF] 4 iron, 4 sulfur cluster binding	0.771489
Alistipes putredinis	FUGAsseM-MTX	BP	GO:0071555:[BP] cell wall organization	0.868071
Alistipes putredinis	FUGAsseM-MTX	BP	GO:1901606:[BP] alpha-amino acid catabolic process	0.673392
Alistipes putredinis	FUGAsseM-homology	MF	GO:0000049:[MF] tRNA binding	0.909854
Alistipes putredinis	FUGAsseM-homology	BP	GO:0000097:[BP] sulfur amino acid biosynthetic process	0.85
Alistipes putredinis	FUGAsseM-homology	MF	GO:0000155:[MF] phosphorelay sensor kinase activity	0.819358
Alistipes putredinis	FUGAsseM-homology	BP	GO:0000160:[BP] phosphorelay signal transduction system	0.999364
Alistipes putredinis	FUGAsseM-homology	MF	GO:0000287:[MF] magnesium ion binding	0.926488
Alistipes putredinis	FUGAsseM-homology	BP	GO:0001522:[BP] pseudouridine synthesis	0.819994
Alistipes putredinis	FUGAsseM-homology	MF	GO:0003678:[MF] DNA helicase activity	0.999841
Alistipes putredinis	FUGAsseM-homology	MF	GO:0003887:[MF] DNA-directed DNA polymerase activity	0.999259
Alistipes putredinis	FUGAsseM-homology	MF	GO:0003924:[MF] GTPase activity	0.999841
Alistipes putredinis	FUGAsseM-homology	MF	GO:0004222:[MF] metalloendopeptidase activity	1
Alistipes putredinis	FUGAsseM-homology	MF	GO:0004252:[MF] serine-type endopeptidase activity	0.876343
Alistipes putredinis	FUGAsseM-homology	MF	GO:0004601:[MF] peroxidase activity	0.679689
Alistipes putredinis	FUGAsseM-homology	MF	GO:0004812:[MF] aminoacyl-tRNA ligase activity	0.910373
Alistipes putredinis	FUGAsseM-homology	MF	GO:0005506:[MF] iron ion binding	0.876343
Alistipes putredinis	FUGAsseM-homology	MF	GO:0005524:[MF] ATP binding	0.951322
Alistipes putredinis	FUGAsseM-homology	MF	GO:0005525:[MF] GTP binding	0.939849
Alistipes putredinis	FUGAsseM-homology	CC	GO:0005694:[CC] chromosome	1
Alistipes putredinis	FUGAsseM-homology	BP	GO:0006006:[BP] glucose metabolic process	0.799714
Alistipes putredinis	FUGAsseM-homology	BP	GO:0006090:[BP] pyruvate metabolic process	0.9173
Alistipes putredinis	FUGAsseM-homology	BP	GO:0006189:[BP] 'de novo' IMP biosynthetic process	0.999841
Alistipes putredinis	FUGAsseM-homology	BP	GO:0006265:[BP] DNA topological change	1
Alistipes putredinis	FUGAsseM-homology	BP	GO:0006281:[BP] DNA repair	0.917861
Alistipes putredinis	FUGAsseM-homology	BP	GO:0006364:[BP] rRNA processing	0.909854
Alistipes putredinis	FUGAsseM-homology	BP	GO:0006400:[BP] tRNA modification	0.930603
Alistipes putredinis	FUGAsseM-homology	BP	GO:0006418:[BP] tRNA aminoacylation for protein translation	0.910497
Alistipes putredinis	FUGAsseM-homology	BP	GO:0006541:[BP] glutamine metabolic process	0.849286
Alistipes putredinis	FUGAsseM-homology	BP	GO:0006633:[BP] fatty acid biosynthetic process	0.819772
Alistipes putredinis	FUGAsseM-homology	BP	GO:0006814:[BP] sodium ion transport	0.999365
Alistipes putredinis	FUGAsseM-homology	MF	GO:0008170:[MF] N-methyltransferase activity	0.998888
Alistipes putredinis	FUGAsseM-homology	MF	GO:0008270:[MF] zinc ion binding	0.88524
Alistipes putredinis	FUGAsseM-homology	BP	GO:0008360:[BP] regulation of cell shape	0.899993
Alistipes putredinis	FUGAsseM-homology	MF	GO:0008374:[MF] O-acyltransferase activity	0.819835
Alistipes putredinis	FUGAsseM-homology	MF	GO:0008483:[MF] transaminase activity	0.836103
Alistipes putredinis	FUGAsseM-homology	MF	GO:0008649:[MF] rRNA methyltransferase activity	0.999683
Alistipes putredinis	FUGAsseM-homology	MF	GO:0009055:[MF] electron transfer activity	0.689684
Alistipes putredinis	FUGAsseM-homology	BP	GO:0009063:[BP] cellular amino acid catabolic process	0.999046
Alistipes putredinis	FUGAsseM-homology	BP	GO:0009073:[BP] aromatic amino acid family biosynthetic process	0.85
Alistipes putredinis	FUGAsseM-homology	BP	GO:0009089:[BP] lysine biosynthetic process via diaminopimelate	1
Alistipes putredinis	FUGAsseM-homology	BP	GO:0009119:[BP] ribonucleoside metabolic process	0.999682
Alistipes putredinis	FUGAsseM-homology	BP	GO:0009130:[BP] pyrimidine nucleoside monophosphate biosynthetic process	0.999841
Alistipes putredinis	FUGAsseM-homology	BP	GO:0009163:[BP] nucleoside biosynthetic process	0.999841
Alistipes putredinis	FUGAsseM-homology	BP	GO:0009166:[BP] nucleotide catabolic process	0.871116
Alistipes putredinis	FUGAsseM-homology	BP	GO:0009220:[BP] pyrimidine ribonucleotide biosynthetic process	0.999841
Alistipes putredinis	FUGAsseM-homology	BP	GO:0009226:[BP] nucleotide-sugar biosynthetic process	0.849577
Alistipes putredinis	FUGAsseM-homology	BP	GO:0009252:[BP] peptidoglycan biosynthetic process	0.899993
Alistipes putredinis	FUGAsseM-homology	CC	GO:0009279:[CC] cell outer membrane	0.887051
Alistipes putredinis	FUGAsseM-homology	BP	GO:0009307:[BP] DNA restriction-modification system	0.499709
Alistipes putredinis	FUGAsseM-homology	MF	GO:0009982:[MF] pseudouridine synthase activity	0.819994
Alistipes putredinis	FUGAsseM-homology	MF	GO:0010181:[MF] FMN binding	1
Alistipes putredinis	FUGAsseM-homology	BP	GO:0015074:[BP] DNA integration	0.808282
Alistipes putredinis	FUGAsseM-homology	MF	GO:0015562:[MF] efflux transmembrane transporter activity	0.999047
Alistipes putredinis	FUGAsseM-homology	BP	GO:0016114:[BP] terpenoid biosynthetic process	1
Alistipes putredinis	FUGAsseM-homology	MF	GO:0016407:[MF] acetyltransferase activity	0.819613
Alistipes putredinis	FUGAsseM-homology	MF	GO:0016616:[MF] oxidoreductase activity, acting on the CH-OH group of donors, NAD or NADP as acceptor	0.875579
Alistipes putredinis	FUGAsseM-homology	MF	GO:0016765:[MF] transferase activity, transferring alkyl or aryl (other than methyl) groups	0.849577
Alistipes putredinis	FUGAsseM-homology	MF	GO:0016776:[MF] phosphotransferase activity, phosphate group as acceptor	1
Alistipes putredinis	FUGAsseM-homology	MF	GO:0016814:[MF] hydrolase activity, acting on carbon-nitrogen (but not peptide) bonds, in cyclic amidines	0.999524
Alistipes putredinis	FUGAsseM-homology	MF	GO:0016831:[MF] carboxy-lyase activity	0.999523
Alistipes putredinis	FUGAsseM-homology	MF	GO:0016836:[MF] hydro-lyase activity	0.909568
Alistipes putredinis	FUGAsseM-homology	MF	GO:0016884:[MF] carbon-nitrogen ligase activity, with glutamine as amido-N-donor	0.999524
Alistipes putredinis	FUGAsseM-homology	MF	GO:0016887:[MF] ATP hydrolysis activity	0.958654
Alistipes putredinis	FUGAsseM-homology	MF	GO:0019205:[MF] nucleobase-containing compound kinase activity	0.999841
Alistipes putredinis	FUGAsseM-homology	BP	GO:0019359:[BP] nicotinamide nucleotide biosynthetic process	0.924406
Alistipes putredinis	FUGAsseM-homology	MF	GO:0030145:[MF] manganese ion binding	0.871433
Alistipes putredinis	FUGAsseM-homology	MF	GO:0030170:[MF] pyridoxal phosphate binding	0.925003
Alistipes putredinis	FUGAsseM-homology	BP	GO:0045454:[BP] cell redox homeostasis	0.781515
Alistipes putredinis	FUGAsseM-homology	BP	GO:0046112:[BP] nucleobase biosynthetic process	0.999207
Alistipes putredinis	FUGAsseM-homology	MF	GO:0046915:[MF] transition metal ion transmembrane transporter activity	0.679943
Alistipes putredinis	FUGAsseM-homology	MF	GO:0046983:[MF] protein dimerization activity	0.999841
Alistipes putredinis	FUGAsseM-homology	BP	GO:0051128:[BP] regulation of cellular component organization	0.899852
Alistipes putredinis	FUGAsseM-homology	MF	GO:0051287:[MF] NAD binding	0.946602
Alistipes putredinis	FUGAsseM-homology	MF	GO:0051539:[MF] 4 iron, 4 sulfur cluster binding	0.999203
Alistipes putredinis	FUGAsseM-homology	BP	GO:0071555:[BP] cell wall organization	1
Alistipes putredinis	FUGAsseM-homology	BP	GO:1901606:[BP] alpha-amino acid catabolic process	0.999046
Alistipes putredinis	STRING-coexp	MF	GO:0000049:[MF] tRNA binding	0.938455
Alistipes putredinis	STRING-coexp	BP	GO:0000097:[BP] sulfur amino acid biosynthetic process	0.864369
Alistipes putredinis	STRING-coexp	MF	GO:0000155:[MF] phosphorelay sensor kinase activity	0.861818
Alistipes putredinis	STRING-coexp	BP	GO:0000160:[BP] phosphorelay signal transduction system	0.990333
Alistipes putredinis	STRING-coexp	MF	GO:0000287:[MF] magnesium ion binding	0.888419
Alistipes putredinis	STRING-coexp	BP	GO:0001522:[BP] pseudouridine synthesis	0.99148
Alistipes putredinis	STRING-coexp	MF	GO:0003678:[MF] DNA helicase activity	0.981938
Alistipes putredinis	STRING-coexp	MF	GO:0003887:[MF] DNA-directed DNA polymerase activity	0.985792
Alistipes putredinis	STRING-coexp	MF	GO:0003924:[MF] GTPase activity	0.815876
Alistipes putredinis	STRING-coexp	MF	GO:0004222:[MF] metalloendopeptidase activity	0.821234
Alistipes putredinis	STRING-coexp	MF	GO:0004252:[MF] serine-type endopeptidase activity	0.933515
Alistipes putredinis	STRING-coexp	MF	GO:0004601:[MF] peroxidase activity	0.812447
Alistipes putredinis	STRING-coexp	MF	GO:0004812:[MF] aminoacyl-tRNA ligase activity	0.995238
Alistipes putredinis	STRING-coexp	MF	GO:0005506:[MF] iron ion binding	0.591682
Alistipes putredinis	STRING-coexp	MF	GO:0005524:[MF] ATP binding	0.853656
Alistipes putredinis	STRING-coexp	MF	GO:0005525:[MF] GTP binding	0.832138
Alistipes putredinis	STRING-coexp	CC	GO:0005694:[CC] chromosome	0.976918
Alistipes putredinis	STRING-coexp	BP	GO:0006006:[BP] glucose metabolic process	0.79656
Alistipes putredinis	STRING-coexp	BP	GO:0006090:[BP] pyruvate metabolic process	0.924748
Alistipes putredinis	STRING-coexp	BP	GO:0006189:[BP] 'de novo' IMP biosynthetic process	0.998991
Alistipes putredinis	STRING-coexp	BP	GO:0006265:[BP] DNA topological change	0.996677
Alistipes putredinis	STRING-coexp	BP	GO:0006281:[BP] DNA repair	0.936847
Alistipes putredinis	STRING-coexp	BP	GO:0006364:[BP] rRNA processing	0.935306
Alistipes putredinis	STRING-coexp	BP	GO:0006400:[BP] tRNA modification	0.93947
Alistipes putredinis	STRING-coexp	BP	GO:0006418:[BP] tRNA aminoacylation for protein translation	0.993788
Alistipes putredinis	STRING-coexp	BP	GO:0006541:[BP] glutamine metabolic process	0.873841
Alistipes putredinis	STRING-coexp	BP	GO:0006814:[BP] sodium ion transport	0.847239
Alistipes putredinis	STRING-coexp	MF	GO:0008170:[MF] N-methyltransferase activity	0.735805
Alistipes putredinis	STRING-coexp	MF	GO:0008270:[MF] zinc ion binding	0.645138
Alistipes putredinis	STRING-coexp	BP	GO:0008360:[BP] regulation of cell shape	0.989785
Alistipes putredinis	STRING-coexp	MF	GO:0008483:[MF] transaminase activity	0.825817
Alistipes putredinis	STRING-coexp	MF	GO:0008649:[MF] rRNA methyltransferase activity	0.97577
Alistipes putredinis	STRING-coexp	MF	GO:0009055:[MF] electron transfer activity	0.982104
Alistipes putredinis	STRING-coexp	BP	GO:0009063:[BP] cellular amino acid catabolic process	0.87797
Alistipes putredinis	STRING-coexp	BP	GO:0009073:[BP] aromatic amino acid family biosynthetic process	0.977221
Alistipes putredinis	STRING-coexp	BP	GO:0009089:[BP] lysine biosynthetic process via diaminopimelate	0.96423
Alistipes putredinis	STRING-coexp	BP	GO:0009119:[BP] ribonucleoside metabolic process	0.9637
Alistipes putredinis	STRING-coexp	BP	GO:0009130:[BP] pyrimidine nucleoside monophosphate biosynthetic process	0.947374
Alistipes putredinis	STRING-coexp	BP	GO:0009163:[BP] nucleoside biosynthetic process	0.96598
Alistipes putredinis	STRING-coexp	BP	GO:0009166:[BP] nucleotide catabolic process	0.84055
Alistipes putredinis	STRING-coexp	BP	GO:0009220:[BP] pyrimidine ribonucleotide biosynthetic process	0.958342
Alistipes putredinis	STRING-coexp	BP	GO:0009226:[BP] nucleotide-sugar biosynthetic process	0.885127
Alistipes putredinis	STRING-coexp	BP	GO:0009252:[BP] peptidoglycan biosynthetic process	0.987629
Alistipes putredinis	STRING-coexp	CC	GO:0009279:[CC] cell outer membrane	0.990769
Alistipes putredinis	STRING-coexp	MF	GO:0009982:[MF] pseudouridine synthase activity	0.990151
Alistipes putredinis	STRING-coexp	MF	GO:0010181:[MF] FMN binding	0.790986
Alistipes putredinis	STRING-coexp	BP	GO:0015074:[BP] DNA integration	0.98018
Alistipes putredinis	STRING-coexp	MF	GO:0015562:[MF] efflux transmembrane transporter activity	0.998865
Alistipes putredinis	STRING-coexp	BP	GO:0016114:[BP] terpenoid biosynthetic process	0.984029
Alistipes putredinis	STRING-coexp	MF	GO:0016616:[MF] oxidoreductase activity, acting on the CH-OH group of donors, NAD or NADP as acceptor	0.844339
Alistipes putredinis	STRING-coexp	MF	GO:0016765:[MF] transferase activity, transferring alkyl or aryl (other than methyl) groups	0.748774
Alistipes putredinis	STRING-coexp	MF	GO:0016776:[MF] phosphotransferase activity, phosphate group as acceptor	0.81978
Alistipes putredinis	STRING-coexp	MF	GO:0016814:[MF] hydrolase activity, acting on carbon-nitrogen (but not peptide) bonds, in cyclic amidines	0.90916
Alistipes putredinis	STRING-coexp	MF	GO:0016831:[MF] carboxy-lyase activity	0.711727
Alistipes putredinis	STRING-coexp	MF	GO:0016836:[MF] hydro-lyase activity	0.648
Alistipes putredinis	STRING-coexp	MF	GO:0016884:[MF] carbon-nitrogen ligase activity, with glutamine as amido-N-donor	0.865693
Alistipes putredinis	STRING-coexp	MF	GO:0016887:[MF] ATP hydrolysis activity	0.869899
Alistipes putredinis	STRING-coexp	MF	GO:0019205:[MF] nucleobase-containing compound kinase activity	0.805257
Alistipes putredinis	STRING-coexp	BP	GO:0019359:[BP] nicotinamide nucleotide biosynthetic process	0.875556
Alistipes putredinis	STRING-coexp	MF	GO:0030145:[MF] manganese ion binding	0.901132
Alistipes putredinis	STRING-coexp	MF	GO:0030170:[MF] pyridoxal phosphate binding	0.727372
Alistipes putredinis	STRING-coexp	BP	GO:0045454:[BP] cell redox homeostasis	0.916671
Alistipes putredinis	STRING-coexp	BP	GO:0046112:[BP] nucleobase biosynthetic process	0.991782
Alistipes putredinis	STRING-coexp	MF	GO:0046915:[MF] transition metal ion transmembrane transporter activity	0.990634
Alistipes putredinis	STRING-coexp	MF	GO:0046983:[MF] protein dimerization activity	0.468882
Alistipes putredinis	STRING-coexp	BP	GO:0051128:[BP] regulation of cellular component organization	0.990466
Alistipes putredinis	STRING-coexp	MF	GO:0051287:[MF] NAD binding	0.918092
Alistipes putredinis	STRING-coexp	MF	GO:0051539:[MF] 4 iron, 4 sulfur cluster binding	0.792615
Alistipes putredinis	STRING-coexp	BP	GO:0071555:[BP] cell wall organization	0.990428
Alistipes putredinis	STRING-coexp	BP	GO:1901606:[BP] alpha-amino acid catabolic process	0.865759
Alistipes putredinis	STRING-full	MF	GO:0000049:[MF] tRNA binding	0.935485
Alistipes putredinis	STRING-full	BP	GO:0000097:[BP] sulfur amino acid biosynthetic process	0.914097
Alistipes putredinis	STRING-full	MF	GO:0000155:[MF] phosphorelay sensor kinase activity	0.988394
Alistipes putredinis	STRING-full	BP	GO:0000160:[BP] phosphorelay signal transduction system	0.995758
Alistipes putredinis	STRING-full	MF	GO:0000287:[MF] magnesium ion binding	0.880095
Alistipes putredinis	STRING-full	BP	GO:0001522:[BP] pseudouridine synthesis	0.984532
Alistipes putredinis	STRING-full	MF	GO:0003678:[MF] DNA helicase activity	0.983148
Alistipes putredinis	STRING-full	MF	GO:0003887:[MF] DNA-directed DNA polymerase activity	0.993047
Alistipes putredinis	STRING-full	MF	GO:0003924:[MF] GTPase activity	0.749978
Alistipes putredinis	STRING-full	MF	GO:0004222:[MF] metalloendopeptidase activity	0.737361
Alistipes putredinis	STRING-full	MF	GO:0004252:[MF] serine-type endopeptidase activity	0.905025
Alistipes putredinis	STRING-full	MF	GO:0004601:[MF] peroxidase activity	0.799637
Alistipes putredinis	STRING-full	MF	GO:0004812:[MF] aminoacyl-tRNA ligase activity	0.989653
Alistipes putredinis	STRING-full	MF	GO:0005506:[MF] iron ion binding	0.595769
Alistipes putredinis	STRING-full	MF	GO:0005524:[MF] ATP binding	0.901873
Alistipes putredinis	STRING-full	MF	GO:0005525:[MF] GTP binding	0.839473
Alistipes putredinis	STRING-full	CC	GO:0005694:[CC] chromosome	0.960423
Alistipes putredinis	STRING-full	BP	GO:0006006:[BP] glucose metabolic process	0.922263
Alistipes putredinis	STRING-full	BP	GO:0006090:[BP] pyruvate metabolic process	0.943933
Alistipes putredinis	STRING-full	BP	GO:0006189:[BP] 'de novo' IMP biosynthetic process	0.99714
Alistipes putredinis	STRING-full	BP	GO:0006265:[BP] DNA topological change	0.989366
Alistipes putredinis	STRING-full	BP	GO:0006281:[BP] DNA repair	0.958172
Alistipes putredinis	STRING-full	BP	GO:0006364:[BP] rRNA processing	0.938446
Alistipes putredinis	STRING-full	BP	GO:0006400:[BP] tRNA modification	0.95577
Alistipes putredinis	STRING-full	BP	GO:0006418:[BP] tRNA aminoacylation for protein translation	0.982868
Alistipes putredinis	STRING-full	BP	GO:0006541:[BP] glutamine metabolic process	0.932185
Alistipes putredinis	STRING-full	BP	GO:0006814:[BP] sodium ion transport	0.853285
Alistipes putredinis	STRING-full	MF	GO:0008170:[MF] N-methyltransferase activity	0.652018
Alistipes putredinis	STRING-full	MF	GO:0008270:[MF] zinc ion binding	0.730178
Alistipes putredinis	STRING-full	BP	GO:0008360:[BP] regulation of cell shape	0.986796
Alistipes putredinis	STRING-full	MF	GO:0008483:[MF] transaminase activity	0.873449
Alistipes putredinis	STRING-full	MF	GO:0008649:[MF] rRNA methyltransferase activity	0.961813
Alistipes putredinis	STRING-full	MF	GO:0009055:[MF] electron transfer activity	0.962226
Alistipes putredinis	STRING-full	BP	GO:0009063:[BP] cellular amino acid catabolic process	0.886102
Alistipes putredinis	STRING-full	BP	GO:0009073:[BP] aromatic amino acid family biosynthetic process	0.839215
Alistipes putredinis	STRING-full	BP	GO:0009089:[BP] lysine biosynthetic process via diaminopimelate	0.984955
Alistipes putredinis	STRING-full	BP	GO:0009119:[BP] ribonucleoside metabolic process	0.965067
Alistipes putredinis	STRING-full	BP	GO:0009130:[BP] pyrimidine nucleoside monophosphate biosynthetic process	0.979608
Alistipes putredinis	STRING-full	BP	GO:0009163:[BP] nucleoside biosynthetic process	0.958712
Alistipes putredinis	STRING-full	BP	GO:0009166:[BP] nucleotide catabolic process	0.937905
Alistipes putredinis	STRING-full	BP	GO:0009220:[BP] pyrimidine ribonucleotide biosynthetic process	0.964668
Alistipes putredinis	STRING-full	BP	GO:0009226:[BP] nucleotide-sugar biosynthetic process	0.919035
Alistipes putredinis	STRING-full	BP	GO:0009252:[BP] peptidoglycan biosynthetic process	0.987137
Alistipes putredinis	STRING-full	CC	GO:0009279:[CC] cell outer membrane	0.982483
Alistipes putredinis	STRING-full	MF	GO:0009982:[MF] pseudouridine synthase activity	0.982477
Alistipes putredinis	STRING-full	MF	GO:0010181:[MF] FMN binding	0.544162
Alistipes putredinis	STRING-full	BP	GO:0015074:[BP] DNA integration	0.866108
Alistipes putredinis	STRING-full	MF	GO:0015562:[MF] efflux transmembrane transporter activity	0.999849
Alistipes putredinis	STRING-full	BP	GO:0016114:[BP] terpenoid biosynthetic process	0.988311
Alistipes putredinis	STRING-full	MF	GO:0016616:[MF] oxidoreductase activity, acting on the CH-OH group of donors, NAD or NADP as acceptor	0.880627
Alistipes putredinis	STRING-full	MF	GO:0016765:[MF] transferase activity, transferring alkyl or aryl (other than methyl) groups	0.776413
Alistipes putredinis	STRING-full	MF	GO:0016776:[MF] phosphotransferase activity, phosphate group as acceptor	0.878174
Alistipes putredinis	STRING-full	MF	GO:0016814:[MF] hydrolase activity, acting on carbon-nitrogen (but not peptide) bonds, in cyclic amidines	0.854595
Alistipes putredinis	STRING-full	MF	GO:0016831:[MF] carboxy-lyase activity	0.78297
Alistipes putredinis	STRING-full	MF	GO:0016836:[MF] hydro-lyase activity	0.750697
Alistipes putredinis	STRING-full	MF	GO:0016884:[MF] carbon-nitrogen ligase activity, with glutamine as amido-N-donor	0.89543
Alistipes putredinis	STRING-full	MF	GO:0016887:[MF] ATP hydrolysis activity	0.874787
Alistipes putredinis	STRING-full	MF	GO:0019205:[MF] nucleobase-containing compound kinase activity	0.88864
Alistipes putredinis	STRING-full	BP	GO:0019359:[BP] nicotinamide nucleotide biosynthetic process	0.959876
Alistipes putredinis	STRING-full	MF	GO:0030145:[MF] manganese ion binding	0.790813
Alistipes putredinis	STRING-full	MF	GO:0030170:[MF] pyridoxal phosphate binding	0.860563
Alistipes putredinis	STRING-full	BP	GO:0045454:[BP] cell redox homeostasis	0.938337
Alistipes putredinis	STRING-full	BP	GO:0046112:[BP] nucleobase biosynthetic process	0.987674
Alistipes putredinis	STRING-full	MF	GO:0046915:[MF] transition metal ion transmembrane transporter activity	0.871299
Alistipes putredinis	STRING-full	MF	GO:0046983:[MF] protein dimerization activity	0.535106
Alistipes putredinis	STRING-full	BP	GO:0051128:[BP] regulation of cellular component organization	0.985775
Alistipes putredinis	STRING-full	MF	GO:0051287:[MF] NAD binding	0.927996
Alistipes putredinis	STRING-full	MF	GO:0051539:[MF] 4 iron, 4 sulfur cluster binding	0.870551
Alistipes putredinis	STRING-full	BP	GO:0071555:[BP] cell wall organization	0.991488
Alistipes putredinis	STRING-full	BP	GO:1901606:[BP] alpha-amino acid catabolic process	0.887756
Alistipes putredinis	Structure-homology	MF	GO:0000155:[MF] phosphorelay sensor kinase activity	0.972222
Alistipes putredinis	Structure-homology	BP	GO:0000160:[BP] phosphorelay signal transduction system	0.775
Alistipes putredinis	Structure-homology	MF	GO:0000287:[MF] magnesium ion binding	0.897727
Alistipes putredinis	Structure-homology	MF	GO:0004252:[MF] serine-type endopeptidase activity	0.98
Alistipes putredinis	Structure-homology	MF	GO:0004812:[MF] aminoacyl-tRNA ligase activity	0.711111
Alistipes putredinis	Structure-homology	MF	GO:0005524:[MF] ATP binding	0.843839
Alistipes putredinis	Structure-homology	MF	GO:0005525:[MF] GTP binding	0.25
Alistipes putredinis	Structure-homology	BP	GO:0006281:[BP] DNA repair	0.738889
Alistipes putredinis	Structure-homology	BP	GO:0006400:[BP] tRNA modification	0.771429
Alistipes putredinis	Structure-homology	BP	GO:0006418:[BP] tRNA aminoacylation for protein translation	0.711111
Alistipes putredinis	Structure-homology	MF	GO:0008270:[MF] zinc ion binding	0.666667
Alistipes putredinis	Structure-homology	MF	GO:0008483:[MF] transaminase activity	0.716667
Alistipes putredinis	Structure-homology	MF	GO:0009055:[MF] electron transfer activity	0.792208
Alistipes putredinis	Structure-homology	BP	GO:0009119:[BP] ribonucleoside metabolic process	0.988889
Alistipes putredinis	Structure-homology	BP	GO:0009220:[BP] pyrimidine ribonucleotide biosynthetic process	0.770833
Alistipes putredinis	Structure-homology	BP	GO:0015074:[BP] DNA integration	0.727273
Alistipes putredinis	Structure-homology	MF	GO:0015562:[MF] efflux transmembrane transporter activity	0.875
Alistipes putredinis	Structure-homology	MF	GO:0016616:[MF] oxidoreductase activity, acting on the CH-OH group of donors, NAD or NADP as acceptor	0.717172
Alistipes putredinis	Structure-homology	MF	GO:0016765:[MF] transferase activity, transferring alkyl or aryl (other than methyl) groups	0.944444
Alistipes putredinis	Structure-homology	MF	GO:0016884:[MF] carbon-nitrogen ligase activity, with glutamine as amido-N-donor	0.952381
Alistipes putredinis	Structure-homology	MF	GO:0016887:[MF] ATP hydrolysis activity	0.906318
Alistipes putredinis	Structure-homology	MF	GO:0030145:[MF] manganese ion binding	1
Alistipes putredinis	Structure-homology	MF	GO:0030170:[MF] pyridoxal phosphate binding	0.685714
Alistipes putredinis	Structure-homology	BP	GO:0045454:[BP] cell redox homeostasis	0.87
Alistipes putredinis	Structure-homology	MF	GO:0051287:[MF] NAD binding	0.75
Alistipes putredinis	Structure-homology	MF	GO:0051539:[MF] 4 iron, 4 sulfur cluster binding	0.808081
Bacteroides caccae	FUGAsseM-full	MF	GO:0000155:[MF] phosphorelay sensor kinase activity	0.998967
Bacteroides caccae	FUGAsseM-full	BP	GO:0000160:[BP] phosphorelay signal transduction system	0.970417
Bacteroides caccae	FUGAsseM-full	MF	GO:0005524:[MF] ATP binding	0.863574
Bacteroides caccae	FUGAsseM-full	BP	GO:0006281:[BP] DNA repair	0.90078
Bacteroides caccae	FUGAsseM-full	BP	GO:0006306:[BP] DNA methylation	0.903967
Bacteroides caccae	FUGAsseM-full	BP	GO:0006352:[BP] DNA-templated transcription, initiation	0.99866
Bacteroides caccae	FUGAsseM-full	MF	GO:0008170:[MF] N-methyltransferase activity	0.77091
Bacteroides caccae	FUGAsseM-full	MF	GO:0008194:[MF] UDP-glycosyltransferase activity	0.647884
Bacteroides caccae	FUGAsseM-full	MF	GO:0008374:[MF] O-acyltransferase activity	0.630568
Bacteroides caccae	FUGAsseM-full	MF	GO:0008484:[MF] sulfuric ester hydrolase activity	0.998481
Bacteroides caccae	FUGAsseM-full	BP	GO:0015074:[BP] DNA integration	0.954291
Bacteroides caccae	FUGAsseM-full	MF	GO:0015926:[MF] glucosidase activity	0.965924
Bacteroides caccae	FUGAsseM-full	MF	GO:0016407:[MF] acetyltransferase activity	0.758352
Bacteroides caccae	FUGAsseM-full	MF	GO:0016616:[MF] oxidoreductase activity, acting on the CH-OH group of donors, NAD or NADP as acceptor	0.86069
Bacteroides caccae	FUGAsseM-full	MF	GO:0016758:[MF] hexosyltransferase activity	0.714046
Bacteroides caccae	FUGAsseM-full	MF	GO:0016887:[MF] ATP hydrolysis activity	0.969012
Bacteroides caccae	FUGAsseM-full	MF	GO:0016987:[MF] sigma factor activity	0.999944
Bacteroides caccae	FUGAsseM-full	MF	GO:0030246:[MF] carbohydrate binding	0.884953
Bacteroides caccae	FUGAsseM-full	BP	GO:0045454:[BP] cell redox homeostasis	0.960713
Bacteroides caccae	FUGAsseM-MTX	MF	GO:0000155:[MF] phosphorelay sensor kinase activity	0.733438
Bacteroides caccae	FUGAsseM-MTX	BP	GO:0000160:[BP] phosphorelay signal transduction system	0.79957
Bacteroides caccae	FUGAsseM-MTX	MF	GO:0005524:[MF] ATP binding	0.6785
Bacteroides caccae	FUGAsseM-MTX	BP	GO:0006281:[BP] DNA repair	0.458831
Bacteroides caccae	FUGAsseM-MTX	BP	GO:0006306:[BP] DNA methylation	0.707543
Bacteroides caccae	FUGAsseM-MTX	BP	GO:0006352:[BP] DNA-templated transcription, initiation	0.770882
Bacteroides caccae	FUGAsseM-MTX	MF	GO:0008170:[MF] N-methyltransferase activity	0.417169
Bacteroides caccae	FUGAsseM-MTX	MF	GO:0008194:[MF] UDP-glycosyltransferase activity	0.678341
Bacteroides caccae	FUGAsseM-MTX	MF	GO:0008374:[MF] O-acyltransferase activity	0.60167
Bacteroides caccae	FUGAsseM-MTX	MF	GO:0008484:[MF] sulfuric ester hydrolase activity	0.528057
Bacteroides caccae	FUGAsseM-MTX	BP	GO:0015074:[BP] DNA integration	0.554369
Bacteroides caccae	FUGAsseM-MTX	MF	GO:0015926:[MF] glucosidase activity	0.874555
Bacteroides caccae	FUGAsseM-MTX	MF	GO:0016407:[MF] acetyltransferase activity	0.672996
Bacteroides caccae	FUGAsseM-MTX	MF	GO:0016616:[MF] oxidoreductase activity, acting on the CH-OH group of donors, NAD or NADP as acceptor	0.302394
Bacteroides caccae	FUGAsseM-MTX	MF	GO:0016758:[MF] hexosyltransferase activity	0.537453
Bacteroides caccae	FUGAsseM-MTX	MF	GO:0016887:[MF] ATP hydrolysis activity	0.757649
Bacteroides caccae	FUGAsseM-MTX	MF	GO:0016987:[MF] sigma factor activity	0.774121
Bacteroides caccae	FUGAsseM-MTX	MF	GO:0030246:[MF] carbohydrate binding	0.771943
Bacteroides caccae	FUGAsseM-MTX	BP	GO:0045454:[BP] cell redox homeostasis	0.798619
Bacteroides caccae	FUGAsseM-homology	MF	GO:0000155:[MF] phosphorelay sensor kinase activity	0.899265
Bacteroides caccae	FUGAsseM-homology	BP	GO:0000160:[BP] phosphorelay signal transduction system	0.770744
Bacteroides caccae	FUGAsseM-homology	MF	GO:0005524:[MF] ATP binding	0.832731
Bacteroides caccae	FUGAsseM-homology	BP	GO:0006281:[BP] DNA repair	0.871118
Bacteroides caccae	FUGAsseM-homology	BP	GO:0006306:[BP] DNA methylation	0.737416
Bacteroides caccae	FUGAsseM-homology	BP	GO:0006352:[BP] DNA-templated transcription, initiation	0.910022
Bacteroides caccae	FUGAsseM-homology	MF	GO:0008170:[MF] N-methyltransferase activity	0.700028
Bacteroides caccae	FUGAsseM-homology	MF	GO:0008194:[MF] UDP-glycosyltransferase activity	0.579287
Bacteroides caccae	FUGAsseM-homology	MF	GO:0008374:[MF] O-acyltransferase activity	0.500167
Bacteroides caccae	FUGAsseM-homology	MF	GO:0008484:[MF] sulfuric ester hydrolase activity	0.998047
Bacteroides caccae	FUGAsseM-homology	BP	GO:0015074:[BP] DNA integration	0.871318
Bacteroides caccae	FUGAsseM-homology	MF	GO:0015926:[MF] glucosidase activity	0.818708
Bacteroides caccae	FUGAsseM-homology	MF	GO:0016407:[MF] acetyltransferase activity	0.579844
Bacteroides caccae	FUGAsseM-homology	MF	GO:0016616:[MF] oxidoreductase activity, acting on the CH-OH group of donors, NAD or NADP as acceptor	0.817539
Bacteroides caccae	FUGAsseM-homology	MF	GO:0016758:[MF] hexosyltransferase activity	0.633244
Bacteroides caccae	FUGAsseM-homology	MF	GO:0016887:[MF] ATP hydrolysis activity	0.909464
Bacteroides caccae	FUGAsseM-homology	MF	GO:0016987:[MF] sigma factor activity	0.910022
Bacteroides caccae	FUGAsseM-homology	MF	GO:0030246:[MF] carbohydrate binding	0.838638
Bacteroides caccae	FUGAsseM-homology	BP	GO:0045454:[BP] cell redox homeostasis	0.860022
Bacteroides caccae	Structure-homology	MF	GO:0000155:[MF] phosphorelay sensor kinase activity	1
Bacteroides caccae	Structure-homology	BP	GO:0000160:[BP] phosphorelay signal transduction system	1
Bacteroides caccae	Structure-homology	MF	GO:0005524:[MF] ATP binding	0.627273
Bacteroides caccae	Structure-homology	BP	GO:0006306:[BP] DNA methylation	0.714286
Bacteroides caccae	Structure-homology	MF	GO:0008170:[MF] N-methyltransferase activity	0.714286
Bacteroides caccae	Structure-homology	MF	GO:0008374:[MF] O-acyltransferase activity	0.16
Bacteroides caccae	Structure-homology	MF	GO:0008484:[MF] sulfuric ester hydrolase activity	0.888889
Bacteroides caccae	Structure-homology	BP	GO:0015074:[BP] DNA integration	1
Bacteroides caccae	Structure-homology	MF	GO:0015926:[MF] glucosidase activity	0.9
Bacteroides caccae	Structure-homology	MF	GO:0016407:[MF] acetyltransferase activity	0.16
Bacteroides caccae	Structure-homology	MF	GO:0016758:[MF] hexosyltransferase activity	0.753261
Bacteroides caccae	Structure-homology	BP	GO:0045454:[BP] cell redox homeostasis	0.865385
Bacteroides cellulosilyticus	FUGAsseM-full	MF	GO:0000155:[MF] phosphorelay sensor kinase activity	0.991035
Bacteroides cellulosilyticus	FUGAsseM-full	BP	GO:0000160:[BP] phosphorelay signal transduction system	0.995221
Bacteroides cellulosilyticus	FUGAsseM-full	BP	GO:0000272:[BP] polysaccharide catabolic process	0.779995
Bacteroides cellulosilyticus	FUGAsseM-full	MF	GO:0004252:[MF] serine-type endopeptidase activity	0.922185
Bacteroides cellulosilyticus	FUGAsseM-full	MF	GO:0004565:[MF] beta-galactosidase activity	0.972135
Bacteroides cellulosilyticus	FUGAsseM-full	MF	GO:0005524:[MF] ATP binding	0.931368
Bacteroides cellulosilyticus	FUGAsseM-full	CC	GO:0005618:[CC] cell wall	0.886709
Bacteroides cellulosilyticus	FUGAsseM-full	BP	GO:0006281:[BP] DNA repair	0.848118
Bacteroides cellulosilyticus	FUGAsseM-full	BP	GO:0006306:[BP] DNA methylation	0.835791
Bacteroides cellulosilyticus	FUGAsseM-full	BP	GO:0006352:[BP] DNA-templated transcription, initiation	0.999104
Bacteroides cellulosilyticus	FUGAsseM-full	MF	GO:0008134:[MF] transcription factor binding	0.990353
Bacteroides cellulosilyticus	FUGAsseM-full	MF	GO:0008170:[MF] N-methyltransferase activity	0.865485
Bacteroides cellulosilyticus	FUGAsseM-full	MF	GO:0008270:[MF] zinc ion binding	0.963033
Bacteroides cellulosilyticus	FUGAsseM-full	BP	GO:0008360:[BP] regulation of cell shape	0.999708
Bacteroides cellulosilyticus	FUGAsseM-full	MF	GO:0008483:[MF] transaminase activity	0.94793
Bacteroides cellulosilyticus	FUGAsseM-full	MF	GO:0008484:[MF] sulfuric ester hydrolase activity	0.998935
Bacteroides cellulosilyticus	FUGAsseM-full	MF	GO:0009055:[MF] electron transfer activity	0.999287
Bacteroides cellulosilyticus	FUGAsseM-full	BP	GO:0009226:[BP] nucleotide-sugar biosynthetic process	0.99972
Bacteroides cellulosilyticus	FUGAsseM-full	BP	GO:0009236:[BP] cobalamin biosynthetic process	0.999536
Bacteroides cellulosilyticus	FUGAsseM-full	BP	GO:0009252:[BP] peptidoglycan biosynthetic process	0.999792
Bacteroides cellulosilyticus	FUGAsseM-full	CC	GO:0009279:[CC] cell outer membrane	0.956769
Bacteroides cellulosilyticus	FUGAsseM-full	BP	GO:0009432:[BP] SOS response	0.799295
Bacteroides cellulosilyticus	FUGAsseM-full	BP	GO:0015074:[BP] DNA integration	0.966611
Bacteroides cellulosilyticus	FUGAsseM-full	MF	GO:0015297:[MF] antiporter activity	0.940375
Bacteroides cellulosilyticus	FUGAsseM-full	MF	GO:0015562:[MF] efflux transmembrane transporter activity	0.948029
Bacteroides cellulosilyticus	FUGAsseM-full	MF	GO:0015926:[MF] glucosidase activity	0.94251
Bacteroides cellulosilyticus	FUGAsseM-full	MF	GO:0016616:[MF] oxidoreductase activity, acting on the CH-OH group of donors, NAD or NADP as acceptor	0.997617
Bacteroides cellulosilyticus	FUGAsseM-full	MF	GO:0016758:[MF] hexosyltransferase activity	0.823461
Bacteroides cellulosilyticus	FUGAsseM-full	MF	GO:0016836:[MF] hydro-lyase activity	0.896647
Bacteroides cellulosilyticus	FUGAsseM-full	MF	GO:0016857:[MF] racemase and epimerase activity, acting on carbohydrates and derivatives	0.999465
Bacteroides cellulosilyticus	FUGAsseM-full	MF	GO:0016887:[MF] ATP hydrolysis activity	0.970121
Bacteroides cellulosilyticus	FUGAsseM-full	MF	GO:0016987:[MF] sigma factor activity	0.978308
Bacteroides cellulosilyticus	FUGAsseM-full	BP	GO:0016998:[BP] cell wall macromolecule catabolic process	0.698424
Bacteroides cellulosilyticus	FUGAsseM-full	MF	GO:0019829:[MF] ATPase-coupled cation transmembrane transporter activity	0.999709
Bacteroides cellulosilyticus	FUGAsseM-full	MF	GO:0022884:[MF] macromolecule transmembrane transporter activity	0.999903
Bacteroides cellulosilyticus	FUGAsseM-full	MF	GO:0030170:[MF] pyridoxal phosphate binding	0.999542
Bacteroides cellulosilyticus	FUGAsseM-full	MF	GO:0030246:[MF] carbohydrate binding	0.959445
Bacteroides cellulosilyticus	FUGAsseM-full	MF	GO:0031176:[MF] endo-1,4-beta-xylanase activity	0.900845
Bacteroides cellulosilyticus	FUGAsseM-full	MF	GO:0042910:[MF] xenobiotic transmembrane transporter activity	0.611457
Bacteroides cellulosilyticus	FUGAsseM-full	BP	GO:0045454:[BP] cell redox homeostasis	0.770299
Bacteroides cellulosilyticus	FUGAsseM-full	BP	GO:0051128:[BP] regulation of cellular component organization	0.99975
Bacteroides cellulosilyticus	FUGAsseM-full	MF	GO:0051287:[MF] NAD binding	0.999875
Bacteroides cellulosilyticus	FUGAsseM-full	MF	GO:0052689:[MF] carboxylic ester hydrolase activity	0.912034
Bacteroides cellulosilyticus	FUGAsseM-full	BP	GO:0071555:[BP] cell wall organization	0.954028
Bacteroides cellulosilyticus	FUGAsseM-MTX	MF	GO:0000155:[MF] phosphorelay sensor kinase activity	0.805603
Bacteroides cellulosilyticus	FUGAsseM-MTX	BP	GO:0000160:[BP] phosphorelay signal transduction system	0.622908
Bacteroides cellulosilyticus	FUGAsseM-MTX	BP	GO:0000272:[BP] polysaccharide catabolic process	0.455905
Bacteroides cellulosilyticus	FUGAsseM-MTX	MF	GO:0004252:[MF] serine-type endopeptidase activity	0.441274
Bacteroides cellulosilyticus	FUGAsseM-MTX	MF	GO:0004565:[MF] beta-galactosidase activity	0.699098
Bacteroides cellulosilyticus	FUGAsseM-MTX	MF	GO:0005524:[MF] ATP binding	0.633626
Bacteroides cellulosilyticus	FUGAsseM-MTX	CC	GO:0005618:[CC] cell wall	0.655319
Bacteroides cellulosilyticus	FUGAsseM-MTX	BP	GO:0006281:[BP] DNA repair	0.695651
Bacteroides cellulosilyticus	FUGAsseM-MTX	BP	GO:0006306:[BP] DNA methylation	0.746663
Bacteroides cellulosilyticus	FUGAsseM-MTX	BP	GO:0006352:[BP] DNA-templated transcription, initiation	0.595615
Bacteroides cellulosilyticus	FUGAsseM-MTX	MF	GO:0008134:[MF] transcription factor binding	0.782104
Bacteroides cellulosilyticus	FUGAsseM-MTX	MF	GO:0008170:[MF] N-methyltransferase activity	0.519133
Bacteroides cellulosilyticus	FUGAsseM-MTX	MF	GO:0008270:[MF] zinc ion binding	0.684083
Bacteroides cellulosilyticus	FUGAsseM-MTX	BP	GO:0008360:[BP] regulation of cell shape	0.850123
Bacteroides cellulosilyticus	FUGAsseM-MTX	MF	GO:0008483:[MF] transaminase activity	0.542376
Bacteroides cellulosilyticus	FUGAsseM-MTX	MF	GO:0008484:[MF] sulfuric ester hydrolase activity	0.669231
Bacteroides cellulosilyticus	FUGAsseM-MTX	MF	GO:0009055:[MF] electron transfer activity	0.568557
Bacteroides cellulosilyticus	FUGAsseM-MTX	BP	GO:0009226:[BP] nucleotide-sugar biosynthetic process	0.751898
Bacteroides cellulosilyticus	FUGAsseM-MTX	BP	GO:0009236:[BP] cobalamin biosynthetic process	0.728069
Bacteroides cellulosilyticus	FUGAsseM-MTX	BP	GO:0009252:[BP] peptidoglycan biosynthetic process	0.783694
Bacteroides cellulosilyticus	FUGAsseM-MTX	CC	GO:0009279:[CC] cell outer membrane	0.64991
Bacteroides cellulosilyticus	FUGAsseM-MTX	BP	GO:0009432:[BP] SOS response	0.489237
Bacteroides cellulosilyticus	FUGAsseM-MTX	BP	GO:0015074:[BP] DNA integration	0.60181
Bacteroides cellulosilyticus	FUGAsseM-MTX	MF	GO:0015297:[MF] antiporter activity	0.45636
Bacteroides cellulosilyticus	FUGAsseM-MTX	MF	GO:0015562:[MF] efflux transmembrane transporter activity	0.478208
Bacteroides cellulosilyticus	FUGAsseM-MTX	MF	GO:0015926:[MF] glucosidase activity	0.680694
Bacteroides cellulosilyticus	FUGAsseM-MTX	MF	GO:0016616:[MF] oxidoreductase activity, acting on the CH-OH group of donors, NAD or NADP as acceptor	0.547004
Bacteroides cellulosilyticus	FUGAsseM-MTX	MF	GO:0016758:[MF] hexosyltransferase activity	0.614146
Bacteroides cellulosilyticus	FUGAsseM-MTX	MF	GO:0016836:[MF] hydro-lyase activity	0.787536
Bacteroides cellulosilyticus	FUGAsseM-MTX	MF	GO:0016857:[MF] racemase and epimerase activity, acting on carbohydrates and derivatives	0.639792
Bacteroides cellulosilyticus	FUGAsseM-MTX	MF	GO:0016887:[MF] ATP hydrolysis activity	0.594935
Bacteroides cellulosilyticus	FUGAsseM-MTX	MF	GO:0016987:[MF] sigma factor activity	0.667708
Bacteroides cellulosilyticus	FUGAsseM-MTX	BP	GO:0016998:[BP] cell wall macromolecule catabolic process	0.640372
Bacteroides cellulosilyticus	FUGAsseM-MTX	MF	GO:0019829:[MF] ATPase-coupled cation transmembrane transporter activity	0.360274
Bacteroides cellulosilyticus	FUGAsseM-MTX	MF	GO:0022884:[MF] macromolecule transmembrane transporter activity	0.300996
Bacteroides cellulosilyticus	FUGAsseM-MTX	MF	GO:0030170:[MF] pyridoxal phosphate binding	0.584739
Bacteroides cellulosilyticus	FUGAsseM-MTX	MF	GO:0030246:[MF] carbohydrate binding	0.63603
Bacteroides cellulosilyticus	FUGAsseM-MTX	MF	GO:0031176:[MF] endo-1,4-beta-xylanase activity	0.479219
Bacteroides cellulosilyticus	FUGAsseM-MTX	MF	GO:0042910:[MF] xenobiotic transmembrane transporter activity	0.626372
Bacteroides cellulosilyticus	FUGAsseM-MTX	BP	GO:0045454:[BP] cell redox homeostasis	0.667286
Bacteroides cellulosilyticus	FUGAsseM-MTX	BP	GO:0051128:[BP] regulation of cellular component organization	0.823293
Bacteroides cellulosilyticus	FUGAsseM-MTX	MF	GO:0051287:[MF] NAD binding	0.555201
Bacteroides cellulosilyticus	FUGAsseM-MTX	MF	GO:0052689:[MF] carboxylic ester hydrolase activity	0.651905
Bacteroides cellulosilyticus	FUGAsseM-MTX	BP	GO:0071555:[BP] cell wall organization	0.707764
Bacteroides cellulosilyticus	FUGAsseM-homology	MF	GO:0000155:[MF] phosphorelay sensor kinase activity	0.878621
Bacteroides cellulosilyticus	FUGAsseM-homology	BP	GO:0000160:[BP] phosphorelay signal transduction system	0.887116
Bacteroides cellulosilyticus	FUGAsseM-homology	BP	GO:0000272:[BP] polysaccharide catabolic process	0.683696
Bacteroides cellulosilyticus	FUGAsseM-homology	MF	GO:0004252:[MF] serine-type endopeptidase activity	0.887489
Bacteroides cellulosilyticus	FUGAsseM-homology	MF	GO:0004565:[MF] beta-galactosidase activity	0.787779
Bacteroides cellulosilyticus	FUGAsseM-homology	MF	GO:0005524:[MF] ATP binding	0.875639
Bacteroides cellulosilyticus	FUGAsseM-homology	CC	GO:0005618:[CC] cell wall	0.819994
Bacteroides cellulosilyticus	FUGAsseM-homology	BP	GO:0006281:[BP] DNA repair	0.84915
Bacteroides cellulosilyticus	FUGAsseM-homology	BP	GO:0006306:[BP] DNA methylation	0.820023
Bacteroides cellulosilyticus	FUGAsseM-homology	BP	GO:0006352:[BP] DNA-templated transcription, initiation	0.93918
Bacteroides cellulosilyticus	FUGAsseM-homology	MF	GO:0008134:[MF] transcription factor binding	0.818712
Bacteroides cellulosilyticus	FUGAsseM-homology	MF	GO:0008170:[MF] N-methyltransferase activity	0.789813
Bacteroides cellulosilyticus	FUGAsseM-homology	MF	GO:0008270:[MF] zinc ion binding	0.930234
Bacteroides cellulosilyticus	FUGAsseM-homology	BP	GO:0008360:[BP] regulation of cell shape	0.999854
Bacteroides cellulosilyticus	FUGAsseM-homology	MF	GO:0008483:[MF] transaminase activity	0.89894
Bacteroides cellulosilyticus	FUGAsseM-homology	MF	GO:0008484:[MF] sulfuric ester hydrolase activity	0.71392
Bacteroides cellulosilyticus	FUGAsseM-homology	MF	GO:0009055:[MF] electron transfer activity	0.999416
Bacteroides cellulosilyticus	FUGAsseM-homology	BP	GO:0009226:[BP] nucleotide-sugar biosynthetic process	0.999562
Bacteroides cellulosilyticus	FUGAsseM-homology	BP	GO:0009236:[BP] cobalamin biosynthetic process	0.999562
Bacteroides cellulosilyticus	FUGAsseM-homology	BP	GO:0009252:[BP] peptidoglycan biosynthetic process	0.999854
Bacteroides cellulosilyticus	FUGAsseM-homology	CC	GO:0009279:[CC] cell outer membrane	0.919634
Bacteroides cellulosilyticus	FUGAsseM-homology	BP	GO:0009432:[BP] SOS response	0.733115
Bacteroides cellulosilyticus	FUGAsseM-homology	BP	GO:0015074:[BP] DNA integration	0.890814
Bacteroides cellulosilyticus	FUGAsseM-homology	MF	GO:0015297:[MF] antiporter activity	0.899718
Bacteroides cellulosilyticus	FUGAsseM-homology	MF	GO:0015562:[MF] efflux transmembrane transporter activity	0.917638
Bacteroides cellulosilyticus	FUGAsseM-homology	MF	GO:0015926:[MF] glucosidase activity	0.904582
Bacteroides cellulosilyticus	FUGAsseM-homology	MF	GO:0016616:[MF] oxidoreductase activity, acting on the CH-OH group of donors, NAD or NADP as acceptor	0.997953
Bacteroides cellulosilyticus	FUGAsseM-homology	MF	GO:0016758:[MF] hexosyltransferase activity	0.757669
Bacteroides cellulosilyticus	FUGAsseM-homology	MF	GO:0016836:[MF] hydro-lyase activity	0.848955
Bacteroides cellulosilyticus	FUGAsseM-homology	MF	GO:0016857:[MF] racemase and epimerase activity, acting on carbohydrates and derivatives	0.960439
Bacteroides cellulosilyticus	FUGAsseM-homology	MF	GO:0016887:[MF] ATP hydrolysis activity	0.915233
Bacteroides cellulosilyticus	FUGAsseM-homology	MF	GO:0016987:[MF] sigma factor activity	0.899086
Bacteroides cellulosilyticus	FUGAsseM-homology	BP	GO:0016998:[BP] cell wall macromolecule catabolic process	0.542781
Bacteroides cellulosilyticus	FUGAsseM-homology	MF	GO:0019829:[MF] ATPase-coupled cation transmembrane transporter activity	0.999854
Bacteroides cellulosilyticus	FUGAsseM-homology	MF	GO:0022884:[MF] macromolecule transmembrane transporter activity	0.999951
Bacteroides cellulosilyticus	FUGAsseM-homology	MF	GO:0030170:[MF] pyridoxal phosphate binding	0.999417
Bacteroides cellulosilyticus	FUGAsseM-homology	MF	GO:0030246:[MF] carbohydrate binding	0.864458
Bacteroides cellulosilyticus	FUGAsseM-homology	MF	GO:0031176:[MF] endo-1,4-beta-xylanase activity	0.679977
Bacteroides cellulosilyticus	FUGAsseM-homology	MF	GO:0042910:[MF] xenobiotic transmembrane transporter activity	0.5
Bacteroides cellulosilyticus	FUGAsseM-homology	BP	GO:0045454:[BP] cell redox homeostasis	0.771758
Bacteroides cellulosilyticus	FUGAsseM-homology	BP	GO:0051128:[BP] regulation of cellular component organization	0.999854
Bacteroides cellulosilyticus	FUGAsseM-homology	MF	GO:0051287:[MF] NAD binding	0.999854
Bacteroides cellulosilyticus	FUGAsseM-homology	MF	GO:0052689:[MF] carboxylic ester hydrolase activity	0.799542
Bacteroides cellulosilyticus	FUGAsseM-homology	BP	GO:0071555:[BP] cell wall organization	0.909326
Bacteroides cellulosilyticus	Structure-homology	MF	GO:0000155:[MF] phosphorelay sensor kinase activity	0.848659
Bacteroides cellulosilyticus	Structure-homology	BP	GO:0000160:[BP] phosphorelay signal transduction system	0.907692
Bacteroides cellulosilyticus	Structure-homology	BP	GO:0000272:[BP] polysaccharide catabolic process	0.884534
Bacteroides cellulosilyticus	Structure-homology	MF	GO:0004565:[MF] beta-galactosidase activity	0.965608
Bacteroides cellulosilyticus	Structure-homology	MF	GO:0005524:[MF] ATP binding	0.785763
Bacteroides cellulosilyticus	Structure-homology	CC	GO:0005618:[CC] cell wall	0.8
Bacteroides cellulosilyticus	Structure-homology	BP	GO:0006281:[BP] DNA repair	0.791667
Bacteroides cellulosilyticus	Structure-homology	BP	GO:0006352:[BP] DNA-templated transcription, initiation	0.730769
Bacteroides cellulosilyticus	Structure-homology	MF	GO:0008134:[MF] transcription factor binding	1
Bacteroides cellulosilyticus	Structure-homology	MF	GO:0008170:[MF] N-methyltransferase activity	0.857143
Bacteroides cellulosilyticus	Structure-homology	BP	GO:0008360:[BP] regulation of cell shape	1
Bacteroides cellulosilyticus	Structure-homology	MF	GO:0008483:[MF] transaminase activity	0.333333
Bacteroides cellulosilyticus	Structure-homology	MF	GO:0008484:[MF] sulfuric ester hydrolase activity	0.403846
Bacteroides cellulosilyticus	Structure-homology	MF	GO:0009055:[MF] electron transfer activity	1
Bacteroides cellulosilyticus	Structure-homology	BP	GO:0009226:[BP] nucleotide-sugar biosynthetic process	1
Bacteroides cellulosilyticus	Structure-homology	BP	GO:0009236:[BP] cobalamin biosynthetic process	0.777778
Bacteroides cellulosilyticus	Structure-homology	BP	GO:0009252:[BP] peptidoglycan biosynthetic process	1
Bacteroides cellulosilyticus	Structure-homology	CC	GO:0009279:[CC] cell outer membrane	0.79333
Bacteroides cellulosilyticus	Structure-homology	BP	GO:0009432:[BP] SOS response	0.8
Bacteroides cellulosilyticus	Structure-homology	BP	GO:0015074:[BP] DNA integration	0.210526
Bacteroides cellulosilyticus	Structure-homology	MF	GO:0015297:[MF] antiporter activity	0.910714
Bacteroides cellulosilyticus	Structure-homology	MF	GO:0015562:[MF] efflux transmembrane transporter activity	0.0833333
Bacteroides cellulosilyticus	Structure-homology	MF	GO:0015926:[MF] glucosidase activity	0.933555
Bacteroides cellulosilyticus	Structure-homology	MF	GO:0016616:[MF] oxidoreductase activity, acting on the CH-OH group of donors, NAD or NADP as acceptor	0.7375
Bacteroides cellulosilyticus	Structure-homology	MF	GO:0016758:[MF] hexosyltransferase activity	0.862013
Bacteroides cellulosilyticus	Structure-homology	MF	GO:0016857:[MF] racemase and epimerase activity, acting on carbohydrates and derivatives	0.995455
Bacteroides cellulosilyticus	Structure-homology	MF	GO:0016887:[MF] ATP hydrolysis activity	0.958333
Bacteroides cellulosilyticus	Structure-homology	MF	GO:0016987:[MF] sigma factor activity	0.589744
Bacteroides cellulosilyticus	Structure-homology	BP	GO:0016998:[BP] cell wall macromolecule catabolic process	0.90625
Bacteroides cellulosilyticus	Structure-homology	MF	GO:0030246:[MF] carbohydrate binding	0.890353
Bacteroides cellulosilyticus	Structure-homology	MF	GO:0042910:[MF] xenobiotic transmembrane transporter activity	0.920635
Bacteroides cellulosilyticus	Structure-homology	BP	GO:0045454:[BP] cell redox homeostasis	0.676923
Bacteroides cellulosilyticus	Structure-homology	BP	GO:0051128:[BP] regulation of cellular component organization	1
Bacteroides cellulosilyticus	Structure-homology	MF	GO:0052689:[MF] carboxylic ester hydrolase activity	0.880392
Bacteroides cellulosilyticus	Structure-homology	BP	GO:0071555:[BP] cell wall organization	0.910714
Bacteroides dorei	DeepGOPlus	MF	GO:0000155:[MF] phosphorelay sensor kinase activity	0.665966
Bacteroides dorei	DeepGOPlus	BP	GO:0000160:[BP] phosphorelay signal transduction system	0.624215
Bacteroides dorei	DeepGOPlus	BP	GO:0000272:[BP] polysaccharide catabolic process	0.571783
Bacteroides dorei	DeepGOPlus	MF	GO:0000287:[MF] magnesium ion binding	0.849789
Bacteroides dorei	DeepGOPlus	BP	GO:0002790:[BP] peptide secretion	0.610294
Bacteroides dorei	DeepGOPlus	MF	GO:0003678:[MF] DNA helicase activity	0.723443
Bacteroides dorei	DeepGOPlus	MF	GO:0004177:[MF] aminopeptidase activity	0.525641
Bacteroides dorei	DeepGOPlus	MF	GO:0004252:[MF] serine-type endopeptidase activity	0.996059
Bacteroides dorei	DeepGOPlus	MF	GO:0004565:[MF] beta-galactosidase activity	0.588235
Bacteroides dorei	DeepGOPlus	MF	GO:0005524:[MF] ATP binding	0.804664
Bacteroides dorei	DeepGOPlus	CC	GO:0005618:[CC] cell wall	0.809053
Bacteroides dorei	DeepGOPlus	CC	GO:0005694:[CC] chromosome	0.617462
Bacteroides dorei	DeepGOPlus	CC	GO:0005887:[CC] integral component of plasma membrane	0.849753
Bacteroides dorei	DeepGOPlus	BP	GO:0006040:[BP] amino sugar metabolic process	0.937049
Bacteroides dorei	DeepGOPlus	BP	GO:0006265:[BP] DNA topological change	1
Bacteroides dorei	DeepGOPlus	BP	GO:0006281:[BP] DNA repair	0.925747
Bacteroides dorei	DeepGOPlus	BP	GO:0006352:[BP] DNA-templated transcription, initiation	0.745269
Bacteroides dorei	DeepGOPlus	BP	GO:0006541:[BP] glutamine metabolic process	0.886364
Bacteroides dorei	DeepGOPlus	BP	GO:0006633:[BP] fatty acid biosynthetic process	0.880142
Bacteroides dorei	DeepGOPlus	BP	GO:0006814:[BP] sodium ion transport	0.793218
Bacteroides dorei	DeepGOPlus	BP	GO:0006979:[BP] response to oxidative stress	0.95751
Bacteroides dorei	DeepGOPlus	MF	GO:0008170:[MF] N-methyltransferase activity	0.958625
Bacteroides dorei	DeepGOPlus	MF	GO:0008194:[MF] UDP-glycosyltransferase activity	0.68554
Bacteroides dorei	DeepGOPlus	MF	GO:0008270:[MF] zinc ion binding	0.724147
Bacteroides dorei	DeepGOPlus	MF	GO:0008408:[MF] 3'-5' exonuclease activity	0.662338
Bacteroides dorei	DeepGOPlus	MF	GO:0008483:[MF] transaminase activity	0.406312
Bacteroides dorei	DeepGOPlus	MF	GO:0009055:[MF] electron transfer activity	0.638498
Bacteroides dorei	DeepGOPlus	BP	GO:0009063:[BP] cellular amino acid catabolic process	0.854234
Bacteroides dorei	DeepGOPlus	BP	GO:0009073:[BP] aromatic amino acid family biosynthetic process	0.785714
Bacteroides dorei	DeepGOPlus	BP	GO:0009226:[BP] nucleotide-sugar biosynthetic process	0.652397
Bacteroides dorei	DeepGOPlus	BP	GO:0009266:[BP] response to temperature stimulus	0.915692
Bacteroides dorei	DeepGOPlus	CC	GO:0009279:[CC] cell outer membrane	0.925223
Bacteroides dorei	DeepGOPlus	MF	GO:0010181:[MF] FMN binding	0.933333
Bacteroides dorei	DeepGOPlus	MF	GO:0015035:[MF] protein-disulfide reductase activity	0.906008
Bacteroides dorei	DeepGOPlus	BP	GO:0015074:[BP] DNA integration	0.833333
Bacteroides dorei	DeepGOPlus	MF	GO:0015145:[MF] monosaccharide transmembrane transporter activity	0.954373
Bacteroides dorei	DeepGOPlus	MF	GO:0015297:[MF] antiporter activity	0.692686
Bacteroides dorei	DeepGOPlus	MF	GO:0016616:[MF] oxidoreductase activity, acting on the CH-OH group of donors, NAD or NADP as acceptor	0.828582
Bacteroides dorei	DeepGOPlus	MF	GO:0016744:[MF] transketolase or transaldolase activity	0.692308
Bacteroides dorei	DeepGOPlus	MF	GO:0016758:[MF] hexosyltransferase activity	0.649722
Bacteroides dorei	DeepGOPlus	MF	GO:0016799:[MF] hydrolase activity, hydrolyzing N-glycosyl compounds	0.340136
Bacteroides dorei	DeepGOPlus	MF	GO:0016831:[MF] carboxy-lyase activity	0.984
Bacteroides dorei	DeepGOPlus	MF	GO:0016836:[MF] hydro-lyase activity	0.937609
Bacteroides dorei	DeepGOPlus	MF	GO:0016857:[MF] racemase and epimerase activity, acting on carbohydrates and derivatives	0.93577
Bacteroides dorei	DeepGOPlus	MF	GO:0016887:[MF] ATP hydrolysis activity	0.921479
Bacteroides dorei	DeepGOPlus	MF	GO:0022884:[MF] macromolecule transmembrane transporter activity	1
Bacteroides dorei	DeepGOPlus	BP	GO:0022904:[BP] respiratory electron transport chain	0.784483
Bacteroides dorei	DeepGOPlus	MF	GO:0030170:[MF] pyridoxal phosphate binding	0.257576
Bacteroides dorei	DeepGOPlus	MF	GO:0030246:[MF] carbohydrate binding	0.459451
Bacteroides dorei	DeepGOPlus	MF	GO:0030976:[MF] thiamine pyrophosphate binding	1
Bacteroides dorei	DeepGOPlus	BP	GO:0045454:[BP] cell redox homeostasis	0.909091
Bacteroides dorei	DeepGOPlus	MF	GO:0051287:[MF] NAD binding	0.742544
Bacteroides dorei	DeepGOPlus	MF	GO:0051539:[MF] 4 iron, 4 sulfur cluster binding	0.951923
Bacteroides dorei	DeepGOPlus	MF	GO:0052689:[MF] carboxylic ester hydrolase activity	0.983591
Bacteroides dorei	DeepGOPlus	CC	GO:0061695:[CC] transferase complex, transferring phosphorus-containing groups	0.844777
Bacteroides dorei	DeepGOPlus	BP	GO:0071555:[BP] cell wall organization	0.913702
Bacteroides dorei	DeepGOPlus	BP	GO:1901606:[BP] alpha-amino acid catabolic process	0.815848
Bacteroides dorei	DeepGOPlus	MF	GO:1904680:[MF] peptide transmembrane transporter activity	0.559615
Bacteroides dorei	FUGAsseM-full	MF	GO:0000155:[MF] phosphorelay sensor kinase activity	0.998318
Bacteroides dorei	FUGAsseM-full	BP	GO:0000160:[BP] phosphorelay signal transduction system	0.998038
Bacteroides dorei	FUGAsseM-full	BP	GO:0000272:[BP] polysaccharide catabolic process	0.855589
Bacteroides dorei	FUGAsseM-full	MF	GO:0000287:[MF] magnesium ion binding	0.999672
Bacteroides dorei	FUGAsseM-full	MF	GO:0003678:[MF] DNA helicase activity	0.970206
Bacteroides dorei	FUGAsseM-full	MF	GO:0003887:[MF] DNA-directed DNA polymerase activity	0.999723
Bacteroides dorei	FUGAsseM-full	MF	GO:0004177:[MF] aminopeptidase activity	0.978714
Bacteroides dorei	FUGAsseM-full	MF	GO:0004252:[MF] serine-type endopeptidase activity	0.937597
Bacteroides dorei	FUGAsseM-full	MF	GO:0004565:[MF] beta-galactosidase activity	0.999094
Bacteroides dorei	FUGAsseM-full	MF	GO:0005506:[MF] iron ion binding	1
Bacteroides dorei	FUGAsseM-full	MF	GO:0005524:[MF] ATP binding	0.943525
Bacteroides dorei	FUGAsseM-full	CC	GO:0005618:[CC] cell wall	0.920906
Bacteroides dorei	FUGAsseM-full	CC	GO:0005887:[CC] integral component of plasma membrane	0.987467
Bacteroides dorei	FUGAsseM-full	BP	GO:0006265:[BP] DNA topological change	0.999819
Bacteroides dorei	FUGAsseM-full	BP	GO:0006281:[BP] DNA repair	0.886237
Bacteroides dorei	FUGAsseM-full	BP	GO:0006352:[BP] DNA-templated transcription, initiation	1
Bacteroides dorei	FUGAsseM-full	BP	GO:0006541:[BP] glutamine metabolic process	0.999676
Bacteroides dorei	FUGAsseM-full	BP	GO:0006633:[BP] fatty acid biosynthetic process	0.999698
Bacteroides dorei	FUGAsseM-full	BP	GO:0006814:[BP] sodium ion transport	0.91549
Bacteroides dorei	FUGAsseM-full	MF	GO:0008170:[MF] N-methyltransferase activity	0.836859
Bacteroides dorei	FUGAsseM-full	MF	GO:0008270:[MF] zinc ion binding	0.96019
Bacteroides dorei	FUGAsseM-full	MF	GO:0008408:[MF] 3'-5' exonuclease activity	0.999892
Bacteroides dorei	FUGAsseM-full	MF	GO:0008483:[MF] transaminase activity	0.999546
Bacteroides dorei	FUGAsseM-full	MF	GO:0008484:[MF] sulfuric ester hydrolase activity	1
Bacteroides dorei	FUGAsseM-full	MF	GO:0009055:[MF] electron transfer activity	0.732797
Bacteroides dorei	FUGAsseM-full	BP	GO:0009073:[BP] aromatic amino acid family biosynthetic process	0.996521
Bacteroides dorei	FUGAsseM-full	BP	GO:0009226:[BP] nucleotide-sugar biosynthetic process	0.999748
Bacteroides dorei	FUGAsseM-full	BP	GO:0009236:[BP] cobalamin biosynthetic process	0.99484
Bacteroides dorei	FUGAsseM-full	CC	GO:0009279:[CC] cell outer membrane	0.966702
Bacteroides dorei	FUGAsseM-full	MF	GO:0010181:[MF] FMN binding	0.885431
Bacteroides dorei	FUGAsseM-full	MF	GO:0015035:[MF] protein-disulfide reductase activity	0.957225
Bacteroides dorei	FUGAsseM-full	BP	GO:0015074:[BP] DNA integration	0.992194
Bacteroides dorei	FUGAsseM-full	MF	GO:0015297:[MF] antiporter activity	0.908215
Bacteroides dorei	FUGAsseM-full	MF	GO:0015562:[MF] efflux transmembrane transporter activity	0.999848
Bacteroides dorei	FUGAsseM-full	MF	GO:0016616:[MF] oxidoreductase activity, acting on the CH-OH group of donors, NAD or NADP as acceptor	0.999055
Bacteroides dorei	FUGAsseM-full	MF	GO:0016758:[MF] hexosyltransferase activity	0.836056
Bacteroides dorei	FUGAsseM-full	MF	GO:0016831:[MF] carboxy-lyase activity	0.888366
Bacteroides dorei	FUGAsseM-full	MF	GO:0016836:[MF] hydro-lyase activity	0.999244
Bacteroides dorei	FUGAsseM-full	MF	GO:0016857:[MF] racemase and epimerase activity, acting on carbohydrates and derivatives	0.99967
Bacteroides dorei	FUGAsseM-full	MF	GO:0016887:[MF] ATP hydrolysis activity	0.979804
Bacteroides dorei	FUGAsseM-full	MF	GO:0016987:[MF] sigma factor activity	1
Bacteroides dorei	FUGAsseM-full	BP	GO:0016998:[BP] cell wall macromolecule catabolic process	0.913172
Bacteroides dorei	FUGAsseM-full	MF	GO:0022884:[MF] macromolecule transmembrane transporter activity	1
Bacteroides dorei	FUGAsseM-full	BP	GO:0022904:[BP] respiratory electron transport chain	1
Bacteroides dorei	FUGAsseM-full	MF	GO:0030170:[MF] pyridoxal phosphate binding	0.999731
Bacteroides dorei	FUGAsseM-full	MF	GO:0030246:[MF] carbohydrate binding	0.97445
Bacteroides dorei	FUGAsseM-full	MF	GO:0030976:[MF] thiamine pyrophosphate binding	0.999957
Bacteroides dorei	FUGAsseM-full	MF	GO:0042910:[MF] xenobiotic transmembrane transporter activity	0.612288
Bacteroides dorei	FUGAsseM-full	BP	GO:0045454:[BP] cell redox homeostasis	0.999872
Bacteroides dorei	FUGAsseM-full	MF	GO:0051287:[MF] NAD binding	1
Bacteroides dorei	FUGAsseM-full	MF	GO:0051539:[MF] 4 iron, 4 sulfur cluster binding	0.999775
Bacteroides dorei	FUGAsseM-full	MF	GO:0052689:[MF] carboxylic ester hydrolase activity	0.85835
Bacteroides dorei	FUGAsseM-full	CC	GO:0061695:[CC] transferase complex, transferring phosphorus-containing groups	0.999789
Bacteroides dorei	FUGAsseM-full	BP	GO:0071555:[BP] cell wall organization	0.940581
Bacteroides dorei	FUGAsseM-full	MF	GO:1904680:[MF] peptide transmembrane transporter activity	1
Bacteroides dorei	FUGAsseM-MTX	MF	GO:0000155:[MF] phosphorelay sensor kinase activity	0.587938
Bacteroides dorei	FUGAsseM-MTX	BP	GO:0000160:[BP] phosphorelay signal transduction system	0.598883
Bacteroides dorei	FUGAsseM-MTX	BP	GO:0000272:[BP] polysaccharide catabolic process	0.714985
Bacteroides dorei	FUGAsseM-MTX	MF	GO:0000287:[MF] magnesium ion binding	0.866662
Bacteroides dorei	FUGAsseM-MTX	MF	GO:0003678:[MF] DNA helicase activity	0.732507
Bacteroides dorei	FUGAsseM-MTX	MF	GO:0003887:[MF] DNA-directed DNA polymerase activity	0.868868
Bacteroides dorei	FUGAsseM-MTX	MF	GO:0004177:[MF] aminopeptidase activity	0.789924
Bacteroides dorei	FUGAsseM-MTX	MF	GO:0004252:[MF] serine-type endopeptidase activity	0.601529
Bacteroides dorei	FUGAsseM-MTX	MF	GO:0004565:[MF] beta-galactosidase activity	0.376224
Bacteroides dorei	FUGAsseM-MTX	MF	GO:0005506:[MF] iron ion binding	0.620051
Bacteroides dorei	FUGAsseM-MTX	MF	GO:0005524:[MF] ATP binding	0.642034
Bacteroides dorei	FUGAsseM-MTX	CC	GO:0005618:[CC] cell wall	0.792477
Bacteroides dorei	FUGAsseM-MTX	CC	GO:0005887:[CC] integral component of plasma membrane	0.584127
Bacteroides dorei	FUGAsseM-MTX	BP	GO:0006265:[BP] DNA topological change	0.562628
Bacteroides dorei	FUGAsseM-MTX	BP	GO:0006281:[BP] DNA repair	0.612316
Bacteroides dorei	FUGAsseM-MTX	BP	GO:0006352:[BP] DNA-templated transcription, initiation	0.744651
Bacteroides dorei	FUGAsseM-MTX	BP	GO:0006541:[BP] glutamine metabolic process	0.779798
Bacteroides dorei	FUGAsseM-MTX	BP	GO:0006633:[BP] fatty acid biosynthetic process	0.49136
Bacteroides dorei	FUGAsseM-MTX	BP	GO:0006814:[BP] sodium ion transport	0.707468
Bacteroides dorei	FUGAsseM-MTX	MF	GO:0008170:[MF] N-methyltransferase activity	0.49927
Bacteroides dorei	FUGAsseM-MTX	MF	GO:0008270:[MF] zinc ion binding	0.592709
Bacteroides dorei	FUGAsseM-MTX	MF	GO:0008408:[MF] 3'-5' exonuclease activity	0.778934
Bacteroides dorei	FUGAsseM-MTX	MF	GO:0008483:[MF] transaminase activity	0.716611
Bacteroides dorei	FUGAsseM-MTX	MF	GO:0008484:[MF] sulfuric ester hydrolase activity	0.71026
Bacteroides dorei	FUGAsseM-MTX	MF	GO:0009055:[MF] electron transfer activity	0.582205
Bacteroides dorei	FUGAsseM-MTX	BP	GO:0009073:[BP] aromatic amino acid family biosynthetic process	0.803976
Bacteroides dorei	FUGAsseM-MTX	BP	GO:0009226:[BP] nucleotide-sugar biosynthetic process	0.702025
Bacteroides dorei	FUGAsseM-MTX	BP	GO:0009236:[BP] cobalamin biosynthetic process	0.839602
Bacteroides dorei	FUGAsseM-MTX	CC	GO:0009279:[CC] cell outer membrane	0.779179
Bacteroides dorei	FUGAsseM-MTX	MF	GO:0010181:[MF] FMN binding	0.671104
Bacteroides dorei	FUGAsseM-MTX	MF	GO:0015035:[MF] protein-disulfide reductase activity	0.82918
Bacteroides dorei	FUGAsseM-MTX	BP	GO:0015074:[BP] DNA integration	0.692446
Bacteroides dorei	FUGAsseM-MTX	MF	GO:0015297:[MF] antiporter activity	0.605157
Bacteroides dorei	FUGAsseM-MTX	MF	GO:0015562:[MF] efflux transmembrane transporter activity	0.650653
Bacteroides dorei	FUGAsseM-MTX	MF	GO:0016616:[MF] oxidoreductase activity, acting on the CH-OH group of donors, NAD or NADP as acceptor	0.597332
Bacteroides dorei	FUGAsseM-MTX	MF	GO:0016758:[MF] hexosyltransferase activity	0.434866
Bacteroides dorei	FUGAsseM-MTX	MF	GO:0016831:[MF] carboxy-lyase activity	0.561971
Bacteroides dorei	FUGAsseM-MTX	MF	GO:0016836:[MF] hydro-lyase activity	0.752991
Bacteroides dorei	FUGAsseM-MTX	MF	GO:0016857:[MF] racemase and epimerase activity, acting on carbohydrates and derivatives	0.544519
Bacteroides dorei	FUGAsseM-MTX	MF	GO:0016887:[MF] ATP hydrolysis activity	0.721769
Bacteroides dorei	FUGAsseM-MTX	MF	GO:0016987:[MF] sigma factor activity	0.770431
Bacteroides dorei	FUGAsseM-MTX	BP	GO:0016998:[BP] cell wall macromolecule catabolic process	0.513656
Bacteroides dorei	FUGAsseM-MTX	MF	GO:0022884:[MF] macromolecule transmembrane transporter activity	0.513948
Bacteroides dorei	FUGAsseM-MTX	BP	GO:0022904:[BP] respiratory electron transport chain	0.81238
Bacteroides dorei	FUGAsseM-MTX	MF	GO:0030170:[MF] pyridoxal phosphate binding	0.719584
Bacteroides dorei	FUGAsseM-MTX	MF	GO:0030246:[MF] carbohydrate binding	0.691623
Bacteroides dorei	FUGAsseM-MTX	MF	GO:0030976:[MF] thiamine pyrophosphate binding	0.738124
Bacteroides dorei	FUGAsseM-MTX	MF	GO:0042910:[MF] xenobiotic transmembrane transporter activity	0.428131
Bacteroides dorei	FUGAsseM-MTX	BP	GO:0045454:[BP] cell redox homeostasis	0.721893
Bacteroides dorei	FUGAsseM-MTX	MF	GO:0051287:[MF] NAD binding	0.813807
Bacteroides dorei	FUGAsseM-MTX	MF	GO:0051539:[MF] 4 iron, 4 sulfur cluster binding	0.688943
Bacteroides dorei	FUGAsseM-MTX	MF	GO:0052689:[MF] carboxylic ester hydrolase activity	0.720782
Bacteroides dorei	FUGAsseM-MTX	CC	GO:0061695:[CC] transferase complex, transferring phosphorus-containing groups	0.748097
Bacteroides dorei	FUGAsseM-MTX	BP	GO:0071555:[BP] cell wall organization	0.777366
Bacteroides dorei	FUGAsseM-MTX	MF	GO:1904680:[MF] peptide transmembrane transporter activity	0.568576
Bacteroides dorei	FUGAsseM-homology	MF	GO:0000155:[MF] phosphorelay sensor kinase activity	0.844304
Bacteroides dorei	FUGAsseM-homology	BP	GO:0000160:[BP] phosphorelay signal transduction system	0.90562
Bacteroides dorei	FUGAsseM-homology	BP	GO:0000272:[BP] polysaccharide catabolic process	0.819063
Bacteroides dorei	FUGAsseM-homology	MF	GO:0000287:[MF] magnesium ion binding	0.999697
Bacteroides dorei	FUGAsseM-homology	MF	GO:0003678:[MF] DNA helicase activity	0.899997
Bacteroides dorei	FUGAsseM-homology	MF	GO:0003887:[MF] DNA-directed DNA polymerase activity	0.999748
Bacteroides dorei	FUGAsseM-homology	MF	GO:0004177:[MF] aminopeptidase activity	0.909728
Bacteroides dorei	FUGAsseM-homology	MF	GO:0004252:[MF] serine-type endopeptidase activity	0.771161
Bacteroides dorei	FUGAsseM-homology	MF	GO:0004565:[MF] beta-galactosidase activity	0.819335
Bacteroides dorei	FUGAsseM-homology	MF	GO:0005506:[MF] iron ion binding	1
Bacteroides dorei	FUGAsseM-homology	MF	GO:0005524:[MF] ATP binding	0.922624
Bacteroides dorei	FUGAsseM-homology	CC	GO:0005618:[CC] cell wall	0.819909
Bacteroides dorei	FUGAsseM-homology	CC	GO:0005887:[CC] integral component of plasma membrane	0.917909
Bacteroides dorei	FUGAsseM-homology	BP	GO:0006265:[BP] DNA topological change	1
Bacteroides dorei	FUGAsseM-homology	BP	GO:0006281:[BP] DNA repair	0.879392
Bacteroides dorei	FUGAsseM-homology	BP	GO:0006352:[BP] DNA-templated transcription, initiation	0.851597
Bacteroides dorei	FUGAsseM-homology	BP	GO:0006541:[BP] glutamine metabolic process	0.999698
Bacteroides dorei	FUGAsseM-homology	BP	GO:0006633:[BP] fatty acid biosynthetic process	0.999849
Bacteroides dorei	FUGAsseM-homology	BP	GO:0006814:[BP] sodium ion transport	0.899997
Bacteroides dorei	FUGAsseM-homology	MF	GO:0008170:[MF] N-methyltransferase activity	0.850005
Bacteroides dorei	FUGAsseM-homology	MF	GO:0008270:[MF] zinc ion binding	0.954651
Bacteroides dorei	FUGAsseM-homology	MF	GO:0008408:[MF] 3'-5' exonuclease activity	0.999849
Bacteroides dorei	FUGAsseM-homology	MF	GO:0008483:[MF] transaminase activity	0.999395
Bacteroides dorei	FUGAsseM-homology	MF	GO:0008484:[MF] sulfuric ester hydrolase activity	1
Bacteroides dorei	FUGAsseM-homology	MF	GO:0009055:[MF] electron transfer activity	0.714167
Bacteroides dorei	FUGAsseM-homology	BP	GO:0009073:[BP] aromatic amino acid family biosynthetic process	0.999849
Bacteroides dorei	FUGAsseM-homology	BP	GO:0009226:[BP] nucleotide-sugar biosynthetic process	0.999799
Bacteroides dorei	FUGAsseM-homology	BP	GO:0009236:[BP] cobalamin biosynthetic process	0.999849
Bacteroides dorei	FUGAsseM-homology	CC	GO:0009279:[CC] cell outer membrane	0.900619
Bacteroides dorei	FUGAsseM-homology	MF	GO:0010181:[MF] FMN binding	0.79
Bacteroides dorei	FUGAsseM-homology	MF	GO:0015035:[MF] protein-disulfide reductase activity	0.771247
Bacteroides dorei	FUGAsseM-homology	BP	GO:0015074:[BP] DNA integration	0.920764
Bacteroides dorei	FUGAsseM-homology	MF	GO:0015297:[MF] antiporter activity	0.866384
Bacteroides dorei	FUGAsseM-homology	MF	GO:0015562:[MF] efflux transmembrane transporter activity	0.999848
Bacteroides dorei	FUGAsseM-homology	MF	GO:0016616:[MF] oxidoreductase activity, acting on the CH-OH group of donors, NAD or NADP as acceptor	0.998038
Bacteroides dorei	FUGAsseM-homology	MF	GO:0016758:[MF] hexosyltransferase activity	0.820831
Bacteroides dorei	FUGAsseM-homology	MF	GO:0016831:[MF] carboxy-lyase activity	0.871027
Bacteroides dorei	FUGAsseM-homology	MF	GO:0016836:[MF] hydro-lyase activity	0.999244
Bacteroides dorei	FUGAsseM-homology	MF	GO:0016857:[MF] racemase and epimerase activity, acting on carbohydrates and derivatives	0.999395
Bacteroides dorei	FUGAsseM-homology	MF	GO:0016887:[MF] ATP hydrolysis activity	0.960222
Bacteroides dorei	FUGAsseM-homology	MF	GO:0016987:[MF] sigma factor activity	0.851617
Bacteroides dorei	FUGAsseM-homology	BP	GO:0016998:[BP] cell wall macromolecule catabolic process	0.819698
Bacteroides dorei	FUGAsseM-homology	MF	GO:0022884:[MF] macromolecule transmembrane transporter activity	1
Bacteroides dorei	FUGAsseM-homology	BP	GO:0022904:[BP] respiratory electron transport chain	1
Bacteroides dorei	FUGAsseM-homology	MF	GO:0030170:[MF] pyridoxal phosphate binding	0.899593
Bacteroides dorei	FUGAsseM-homology	MF	GO:0030246:[MF] carbohydrate binding	0.902869
Bacteroides dorei	FUGAsseM-homology	MF	GO:0030976:[MF] thiamine pyrophosphate binding	0.871416
Bacteroides dorei	FUGAsseM-homology	MF	GO:0042910:[MF] xenobiotic transmembrane transporter activity	0.536265
Bacteroides dorei	FUGAsseM-homology	BP	GO:0045454:[BP] cell redox homeostasis	0.999697
Bacteroides dorei	FUGAsseM-homology	MF	GO:0051287:[MF] NAD binding	1
Bacteroides dorei	FUGAsseM-homology	MF	GO:0051539:[MF] 4 iron, 4 sulfur cluster binding	0.908566
Bacteroides dorei	FUGAsseM-homology	MF	GO:0052689:[MF] carboxylic ester hydrolase activity	0.799459
Bacteroides dorei	FUGAsseM-homology	CC	GO:0061695:[CC] transferase complex, transferring phosphorus-containing groups	0.999849
Bacteroides dorei	FUGAsseM-homology	BP	GO:0071555:[BP] cell wall organization	0.887228
Bacteroides dorei	FUGAsseM-homology	MF	GO:1904680:[MF] peptide transmembrane transporter activity	1
Bacteroides dorei	STRING-coexp	MF	GO:0000155:[MF] phosphorelay sensor kinase activity	0.996391
Bacteroides dorei	STRING-coexp	BP	GO:0000160:[BP] phosphorelay signal transduction system	0.651062
Bacteroides dorei	STRING-coexp	MF	GO:0000287:[MF] magnesium ion binding	0.834443
Bacteroides dorei	STRING-coexp	MF	GO:0005506:[MF] iron ion binding	0.539822
Bacteroides dorei	STRING-coexp	MF	GO:0005524:[MF] ATP binding	0.835293
Bacteroides dorei	STRING-coexp	BP	GO:0006281:[BP] DNA repair	0.878193
Bacteroides dorei	STRING-coexp	BP	GO:0006352:[BP] DNA-templated transcription, initiation	0.958264
Bacteroides dorei	STRING-coexp	BP	GO:0006541:[BP] glutamine metabolic process	0.690967
Bacteroides dorei	STRING-coexp	BP	GO:0006814:[BP] sodium ion transport	0.990446
Bacteroides dorei	STRING-coexp	MF	GO:0008270:[MF] zinc ion binding	0.725064
Bacteroides dorei	STRING-coexp	MF	GO:0008483:[MF] transaminase activity	0.793418
Bacteroides dorei	STRING-coexp	MF	GO:0009055:[MF] electron transfer activity	0.758811
Bacteroides dorei	STRING-coexp	BP	GO:0009073:[BP] aromatic amino acid family biosynthetic process	0.957962
Bacteroides dorei	STRING-coexp	MF	GO:0015297:[MF] antiporter activity	0.682272
Bacteroides dorei	STRING-coexp	MF	GO:0015562:[MF] efflux transmembrane transporter activity	0.995769
Bacteroides dorei	STRING-coexp	MF	GO:0016616:[MF] oxidoreductase activity, acting on the CH-OH group of donors, NAD or NADP as acceptor	0.833121
Bacteroides dorei	STRING-coexp	MF	GO:0016887:[MF] ATP hydrolysis activity	0.826391
Bacteroides dorei	STRING-coexp	MF	GO:0016987:[MF] sigma factor activity	0.944797
Bacteroides dorei	STRING-coexp	MF	GO:0030246:[MF] carbohydrate binding	0.733546
Bacteroides dorei	STRING-coexp	BP	GO:0045454:[BP] cell redox homeostasis	0.943631
Bacteroides dorei	STRING-coexp	MF	GO:0051287:[MF] NAD binding	0.808068
Bacteroides dorei	STRING-coexp	MF	GO:0051539:[MF] 4 iron, 4 sulfur cluster binding	0.664277
Bacteroides dorei	STRING-full	MF	GO:0000155:[MF] phosphorelay sensor kinase activity	0.997665
Bacteroides dorei	STRING-full	BP	GO:0000160:[BP] phosphorelay signal transduction system	0.995435
Bacteroides dorei	STRING-full	MF	GO:0000287:[MF] magnesium ion binding	0.748912
Bacteroides dorei	STRING-full	MF	GO:0005506:[MF] iron ion binding	0.634351
Bacteroides dorei	STRING-full	MF	GO:0005524:[MF] ATP binding	0.843007
Bacteroides dorei	STRING-full	BP	GO:0006281:[BP] DNA repair	0.978688
Bacteroides dorei	STRING-full	BP	GO:0006352:[BP] DNA-templated transcription, initiation	0.981844
Bacteroides dorei	STRING-full	BP	GO:0006541:[BP] glutamine metabolic process	0.683588
Bacteroides dorei	STRING-full	BP	GO:0006814:[BP] sodium ion transport	0.809023
Bacteroides dorei	STRING-full	MF	GO:0008270:[MF] zinc ion binding	0.523282
Bacteroides dorei	STRING-full	MF	GO:0008483:[MF] transaminase activity	0.715817
Bacteroides dorei	STRING-full	MF	GO:0009055:[MF] electron transfer activity	0.65913
Bacteroides dorei	STRING-full	BP	GO:0009073:[BP] aromatic amino acid family biosynthetic process	0.984607
Bacteroides dorei	STRING-full	MF	GO:0015297:[MF] antiporter activity	0.840764
Bacteroides dorei	STRING-full	MF	GO:0015562:[MF] efflux transmembrane transporter activity	0.984435
Bacteroides dorei	STRING-full	MF	GO:0016616:[MF] oxidoreductase activity, acting on the CH-OH group of donors, NAD or NADP as acceptor	0.680467
Bacteroides dorei	STRING-full	MF	GO:0016887:[MF] ATP hydrolysis activity	0.792269
Bacteroides dorei	STRING-full	MF	GO:0016987:[MF] sigma factor activity	0.978535
Bacteroides dorei	STRING-full	MF	GO:0030246:[MF] carbohydrate binding	0.660085
Bacteroides dorei	STRING-full	BP	GO:0045454:[BP] cell redox homeostasis	0.958493
Bacteroides dorei	STRING-full	MF	GO:0051287:[MF] NAD binding	0.689278
Bacteroides dorei	STRING-full	MF	GO:0051539:[MF] 4 iron, 4 sulfur cluster binding	0.89831
Bacteroides dorei	Structure-homology	MF	GO:0000155:[MF] phosphorelay sensor kinase activity	0.909402
Bacteroides dorei	Structure-homology	BP	GO:0000160:[BP] phosphorelay signal transduction system	0.936
Bacteroides dorei	Structure-homology	MF	GO:0003678:[MF] DNA helicase activity	0.745455
Bacteroides dorei	Structure-homology	MF	GO:0004177:[MF] aminopeptidase activity	0.6875
Bacteroides dorei	Structure-homology	MF	GO:0004565:[MF] beta-galactosidase activity	1
Bacteroides dorei	Structure-homology	MF	GO:0005524:[MF] ATP binding	0.787273
Bacteroides dorei	Structure-homology	BP	GO:0006281:[BP] DNA repair	0.663462
Bacteroides dorei	Structure-homology	MF	GO:0008270:[MF] zinc ion binding	0.85
Bacteroides dorei	Structure-homology	MF	GO:0008483:[MF] transaminase activity	0.923077
Bacteroides dorei	Structure-homology	MF	GO:0008484:[MF] sulfuric ester hydrolase activity	1
Bacteroides dorei	Structure-homology	MF	GO:0009055:[MF] electron transfer activity	0.833333
Bacteroides dorei	Structure-homology	BP	GO:0009226:[BP] nucleotide-sugar biosynthetic process	0.888889
Bacteroides dorei	Structure-homology	BP	GO:0015074:[BP] DNA integration	0.866667
Bacteroides dorei	Structure-homology	MF	GO:0015297:[MF] antiporter activity	0.675325
Bacteroides dorei	Structure-homology	MF	GO:0015562:[MF] efflux transmembrane transporter activity	0.577778
Bacteroides dorei	Structure-homology	MF	GO:0016616:[MF] oxidoreductase activity, acting on the CH-OH group of donors, NAD or NADP as acceptor	0.709524
Bacteroides dorei	Structure-homology	MF	GO:0016857:[MF] racemase and epimerase activity, acting on carbohydrates and derivatives	1
Bacteroides dorei	Structure-homology	MF	GO:0016887:[MF] ATP hydrolysis activity	0.859951
Bacteroides dorei	Structure-homology	MF	GO:0030170:[MF] pyridoxal phosphate binding	0.833333
Bacteroides dorei	Structure-homology	MF	GO:0030246:[MF] carbohydrate binding	0.943333
Bacteroides dorei	Structure-homology	MF	GO:0030976:[MF] thiamine pyrophosphate binding	0.771429
Bacteroides dorei	Structure-homology	MF	GO:0042910:[MF] xenobiotic transmembrane transporter activity	0.876623
Bacteroides dorei	Structure-homology	BP	GO:0045454:[BP] cell redox homeostasis	0.852273
Bacteroides dorei	Structure-homology	MF	GO:0051539:[MF] 4 iron, 4 sulfur cluster binding	0.873303
Bacteroides dorei	Structure-homology	MF	GO:0052689:[MF] carboxylic ester hydrolase activity	1
Bacteroides dorei	Structure-homology	BP	GO:0071555:[BP] cell wall organization	0.828571
Bacteroides eggerthii	FUGAsseM-full	MF	GO:0000155:[MF] phosphorelay sensor kinase activity	0.999484
Bacteroides eggerthii	FUGAsseM-full	MF	GO:0005524:[MF] ATP binding	0.92747
Bacteroides eggerthii	FUGAsseM-full	BP	GO:0006352:[BP] DNA-templated transcription, initiation	0.801901
Bacteroides eggerthii	FUGAsseM-full	MF	GO:0008270:[MF] zinc ion binding	0.949017
Bacteroides eggerthii	FUGAsseM-full	MF	GO:0008483:[MF] transaminase activity	0.999335
Bacteroides eggerthii	FUGAsseM-full	BP	GO:0015074:[BP] DNA integration	0.959933
Bacteroides eggerthii	FUGAsseM-full	MF	GO:0016616:[MF] oxidoreductase activity, acting on the CH-OH group of donors, NAD or NADP as acceptor	0.997007
Bacteroides eggerthii	FUGAsseM-full	MF	GO:0030246:[MF] carbohydrate binding	0.98634
Bacteroides eggerthii	FUGAsseM-full	MF	GO:0042910:[MF] xenobiotic transmembrane transporter activity	0.83327
Bacteroides eggerthii	FUGAsseM-full	BP	GO:0045454:[BP] cell redox homeostasis	1
Bacteroides eggerthii	FUGAsseM-full	MF	GO:0051287:[MF] NAD binding	0.998479
Bacteroides eggerthii	FUGAsseM-full	MF	GO:0052689:[MF] carboxylic ester hydrolase activity	0.879242
Bacteroides eggerthii	FUGAsseM-MTX	MF	GO:0000155:[MF] phosphorelay sensor kinase activity	0.717212
Bacteroides eggerthii	FUGAsseM-MTX	MF	GO:0005524:[MF] ATP binding	0.606873
Bacteroides eggerthii	FUGAsseM-MTX	BP	GO:0006352:[BP] DNA-templated transcription, initiation	0.547053
Bacteroides eggerthii	FUGAsseM-MTX	MF	GO:0008270:[MF] zinc ion binding	0.264669
Bacteroides eggerthii	FUGAsseM-MTX	MF	GO:0008483:[MF] transaminase activity	0.702186
Bacteroides eggerthii	FUGAsseM-MTX	BP	GO:0015074:[BP] DNA integration	0.474594
Bacteroides eggerthii	FUGAsseM-MTX	MF	GO:0016616:[MF] oxidoreductase activity, acting on the CH-OH group of donors, NAD or NADP as acceptor	0.39898
Bacteroides eggerthii	FUGAsseM-MTX	MF	GO:0030246:[MF] carbohydrate binding	0.538122
Bacteroides eggerthii	FUGAsseM-MTX	MF	GO:0042910:[MF] xenobiotic transmembrane transporter activity	0.890589
Bacteroides eggerthii	FUGAsseM-MTX	BP	GO:0045454:[BP] cell redox homeostasis	0.847433
Bacteroides eggerthii	FUGAsseM-MTX	MF	GO:0051287:[MF] NAD binding	0.373099
Bacteroides eggerthii	FUGAsseM-MTX	MF	GO:0052689:[MF] carboxylic ester hydrolase activity	0.50222
Bacteroides eggerthii	FUGAsseM-homology	MF	GO:0000155:[MF] phosphorelay sensor kinase activity	0.929856
Bacteroides eggerthii	FUGAsseM-homology	MF	GO:0005524:[MF] ATP binding	0.885507
Bacteroides eggerthii	FUGAsseM-homology	BP	GO:0006352:[BP] DNA-templated transcription, initiation	0.820057
Bacteroides eggerthii	FUGAsseM-homology	MF	GO:0008270:[MF] zinc ion binding	0.84935
Bacteroides eggerthii	FUGAsseM-homology	MF	GO:0008483:[MF] transaminase activity	0.997719
Bacteroides eggerthii	FUGAsseM-homology	BP	GO:0015074:[BP] DNA integration	0.839924
Bacteroides eggerthii	FUGAsseM-homology	MF	GO:0016616:[MF] oxidoreductase activity, acting on the CH-OH group of donors, NAD or NADP as acceptor	0.997143
Bacteroides eggerthii	FUGAsseM-homology	MF	GO:0030246:[MF] carbohydrate binding	0.945673
Bacteroides eggerthii	FUGAsseM-homology	MF	GO:0042910:[MF] xenobiotic transmembrane transporter activity	0.5
Bacteroides eggerthii	FUGAsseM-homology	BP	GO:0045454:[BP] cell redox homeostasis	1
Bacteroides eggerthii	FUGAsseM-homology	MF	GO:0051287:[MF] NAD binding	0.999049
Bacteroides eggerthii	FUGAsseM-homology	MF	GO:0052689:[MF] carboxylic ester hydrolase activity	0.849667
Bacteroides eggerthii	Structure-homology	MF	GO:0005524:[MF] ATP binding	0.166667
Bacteroides eggerthii	Structure-homology	MF	GO:0030246:[MF] carbohydrate binding	1
Bacteroides eggerthii	Structure-homology	MF	GO:0052689:[MF] carboxylic ester hydrolase activity	1
Bacteroides fragilis	FUGAsseM-full	MF	GO:0000049:[MF] tRNA binding	1
Bacteroides fragilis	FUGAsseM-full	BP	GO:0000097:[BP] sulfur amino acid biosynthetic process	0.982133
Bacteroides fragilis	FUGAsseM-full	BP	GO:0000105:[BP] histidine biosynthetic process	1
Bacteroides fragilis	FUGAsseM-full	MF	GO:0000150:[MF] DNA strand exchange activity	0.945995
Bacteroides fragilis	FUGAsseM-full	MF	GO:0000155:[MF] phosphorelay sensor kinase activity	0.997789
Bacteroides fragilis	FUGAsseM-full	BP	GO:0000160:[BP] phosphorelay signal transduction system	0.998414
Bacteroides fragilis	FUGAsseM-full	BP	GO:0000272:[BP] polysaccharide catabolic process	0.911807
Bacteroides fragilis	FUGAsseM-full	MF	GO:0000287:[MF] magnesium ion binding	0.998578
Bacteroides fragilis	FUGAsseM-full	BP	GO:0002252:[BP] immune effector process	0.890272
Bacteroides fragilis	FUGAsseM-full	BP	GO:0002790:[BP] peptide secretion	0.367635
Bacteroides fragilis	FUGAsseM-full	MF	GO:0003678:[MF] DNA helicase activity	0.815223
Bacteroides fragilis	FUGAsseM-full	MF	GO:0003755:[MF] peptidyl-prolyl cis-trans isomerase activity	0.999356
Bacteroides fragilis	FUGAsseM-full	MF	GO:0003887:[MF] DNA-directed DNA polymerase activity	0.985564
Bacteroides fragilis	FUGAsseM-full	MF	GO:0003899:[MF] DNA-directed 5'-3' RNA polymerase activity	0.924495
Bacteroides fragilis	FUGAsseM-full	MF	GO:0003924:[MF] GTPase activity	1
Bacteroides fragilis	FUGAsseM-full	MF	GO:0003955:[MF] NAD(P)H dehydrogenase (quinone) activity	0.813786
Bacteroides fragilis	FUGAsseM-full	MF	GO:0004177:[MF] aminopeptidase activity	0.999776
Bacteroides fragilis	FUGAsseM-full	MF	GO:0004222:[MF] metalloendopeptidase activity	0.963915
Bacteroides fragilis	FUGAsseM-full	MF	GO:0004252:[MF] serine-type endopeptidase activity	0.999771
Bacteroides fragilis	FUGAsseM-full	MF	GO:0004565:[MF] beta-galactosidase activity	0.990979
Bacteroides fragilis	FUGAsseM-full	MF	GO:0004601:[MF] peroxidase activity	0.868066
Bacteroides fragilis	FUGAsseM-full	MF	GO:0004803:[MF] transposase activity	0.897702
Bacteroides fragilis	FUGAsseM-full	MF	GO:0005506:[MF] iron ion binding	0.993539
Bacteroides fragilis	FUGAsseM-full	MF	GO:0005524:[MF] ATP binding	0.94273
Bacteroides fragilis	FUGAsseM-full	MF	GO:0005525:[MF] GTP binding	1
Bacteroides fragilis	FUGAsseM-full	CC	GO:0005618:[CC] cell wall	0.999856
Bacteroides fragilis	FUGAsseM-full	CC	GO:0005727:[CC] extrachromosomal circular DNA	0.999923
Bacteroides fragilis	FUGAsseM-full	CC	GO:0005887:[CC] integral component of plasma membrane	0.94604
Bacteroides fragilis	FUGAsseM-full	BP	GO:0006006:[BP] glucose metabolic process	0.999872
Bacteroides fragilis	FUGAsseM-full	BP	GO:0006040:[BP] amino sugar metabolic process	1
Bacteroides fragilis	FUGAsseM-full	BP	GO:0006090:[BP] pyruvate metabolic process	0.999779
Bacteroides fragilis	FUGAsseM-full	BP	GO:0006189:[BP] 'de novo' IMP biosynthetic process	0.948216
Bacteroides fragilis	FUGAsseM-full	BP	GO:0006270:[BP] DNA replication initiation	0.999979
Bacteroides fragilis	FUGAsseM-full	BP	GO:0006281:[BP] DNA repair	0.96841
Bacteroides fragilis	FUGAsseM-full	BP	GO:0006306:[BP] DNA methylation	0.848119
Bacteroides fragilis	FUGAsseM-full	BP	GO:0006313:[BP] transposition, DNA-mediated	0.891258
Bacteroides fragilis	FUGAsseM-full	BP	GO:0006352:[BP] DNA-templated transcription, initiation	0.985776
Bacteroides fragilis	FUGAsseM-full	BP	GO:0006364:[BP] rRNA processing	0.999852
Bacteroides fragilis	FUGAsseM-full	BP	GO:0006400:[BP] tRNA modification	0.999729
Bacteroides fragilis	FUGAsseM-full	BP	GO:0006541:[BP] glutamine metabolic process	0.999897
Bacteroides fragilis	FUGAsseM-full	BP	GO:0006633:[BP] fatty acid biosynthetic process	0.905948
Bacteroides fragilis	FUGAsseM-full	BP	GO:0006814:[BP] sodium ion transport	0.999955
Bacteroides fragilis	FUGAsseM-full	BP	GO:0006855:[BP] drug transmembrane transport	0.999863
Bacteroides fragilis	FUGAsseM-full	MF	GO:0008134:[MF] transcription factor binding	0.999833
Bacteroides fragilis	FUGAsseM-full	MF	GO:0008170:[MF] N-methyltransferase activity	0.896406
Bacteroides fragilis	FUGAsseM-full	MF	GO:0008194:[MF] UDP-glycosyltransferase activity	0.751657
Bacteroides fragilis	FUGAsseM-full	MF	GO:0008270:[MF] zinc ion binding	0.950069
Bacteroides fragilis	FUGAsseM-full	BP	GO:0008360:[BP] regulation of cell shape	1
Bacteroides fragilis	FUGAsseM-full	MF	GO:0008374:[MF] O-acyltransferase activity	0.923592
Bacteroides fragilis	FUGAsseM-full	MF	GO:0008483:[MF] transaminase activity	0.974055
Bacteroides fragilis	FUGAsseM-full	MF	GO:0008484:[MF] sulfuric ester hydrolase activity	0.999648
Bacteroides fragilis	FUGAsseM-full	MF	GO:0008649:[MF] rRNA methyltransferase activity	0.999867
Bacteroides fragilis	FUGAsseM-full	MF	GO:0009007:[MF] site-specific DNA-methyltransferase (adenine-specific) activity	0.910958
Bacteroides fragilis	FUGAsseM-full	MF	GO:0009055:[MF] electron transfer activity	0.868669
Bacteroides fragilis	FUGAsseM-full	BP	GO:0009063:[BP] cellular amino acid catabolic process	0.999722
Bacteroides fragilis	FUGAsseM-full	BP	GO:0009073:[BP] aromatic amino acid family biosynthetic process	0.956379
Bacteroides fragilis	FUGAsseM-full	BP	GO:0009089:[BP] lysine biosynthetic process via diaminopimelate	0.996429
Bacteroides fragilis	FUGAsseM-full	BP	GO:0009119:[BP] ribonucleoside metabolic process	0.999954
Bacteroides fragilis	FUGAsseM-full	BP	GO:0009163:[BP] nucleoside biosynthetic process	0.999909
Bacteroides fragilis	FUGAsseM-full	BP	GO:0009166:[BP] nucleotide catabolic process	0.999729
Bacteroides fragilis	FUGAsseM-full	BP	GO:0009226:[BP] nucleotide-sugar biosynthetic process	0.999707
Bacteroides fragilis	FUGAsseM-full	BP	GO:0009228:[BP] thiamine biosynthetic process	0.999905
Bacteroides fragilis	FUGAsseM-full	BP	GO:0009236:[BP] cobalamin biosynthetic process	0.999994
Bacteroides fragilis	FUGAsseM-full	BP	GO:0009245:[BP] lipid A biosynthetic process	0.999932
Bacteroides fragilis	FUGAsseM-full	BP	GO:0009252:[BP] peptidoglycan biosynthetic process	0.999966
Bacteroides fragilis	FUGAsseM-full	CC	GO:0009279:[CC] cell outer membrane	0.972774
Bacteroides fragilis	FUGAsseM-full	BP	GO:0009291:[BP] unidirectional conjugation	0.999735
Bacteroides fragilis	FUGAsseM-full	BP	GO:0009306:[BP] protein secretion	0.434366
Bacteroides fragilis	FUGAsseM-full	BP	GO:0009307:[BP] DNA restriction-modification system	0.945283
Bacteroides fragilis	FUGAsseM-full	BP	GO:0009404:[BP] toxin metabolic process	0.85651
Bacteroides fragilis	FUGAsseM-full	BP	GO:0009423:[BP] chorismate biosynthetic process	0.94498
Bacteroides fragilis	FUGAsseM-full	BP	GO:0009432:[BP] SOS response	0.99958
Bacteroides fragilis	FUGAsseM-full	MF	GO:0010181:[MF] FMN binding	0.999769
Bacteroides fragilis	FUGAsseM-full	MF	GO:0015035:[MF] protein-disulfide reductase activity	0.972995
Bacteroides fragilis	FUGAsseM-full	BP	GO:0015074:[BP] DNA integration	0.97577
Bacteroides fragilis	FUGAsseM-full	MF	GO:0015297:[MF] antiporter activity	0.948919
Bacteroides fragilis	FUGAsseM-full	MF	GO:0015453:[MF] oxidoreduction-driven active transmembrane transporter activity	0.755619
Bacteroides fragilis	FUGAsseM-full	MF	GO:0015562:[MF] efflux transmembrane transporter activity	0.946967
Bacteroides fragilis	FUGAsseM-full	BP	GO:0015937:[BP] coenzyme A biosynthetic process	0.999923
Bacteroides fragilis	FUGAsseM-full	BP	GO:0016114:[BP] terpenoid biosynthetic process	0.999977
Bacteroides fragilis	FUGAsseM-full	MF	GO:0016407:[MF] acetyltransferase activity	0.935477
Bacteroides fragilis	FUGAsseM-full	MF	GO:0016616:[MF] oxidoreductase activity, acting on the CH-OH group of donors, NAD or NADP as acceptor	0.963352
Bacteroides fragilis	FUGAsseM-full	MF	GO:0016744:[MF] transketolase or transaldolase activity	0.992067
Bacteroides fragilis	FUGAsseM-full	MF	GO:0016758:[MF] hexosyltransferase activity	0.771398
Bacteroides fragilis	FUGAsseM-full	MF	GO:0016763:[MF] pentosyltransferase activity	0.981718
Bacteroides fragilis	FUGAsseM-full	MF	GO:0016765:[MF] transferase activity, transferring alkyl or aryl (other than methyl) groups	0.999919
Bacteroides fragilis	FUGAsseM-full	MF	GO:0016776:[MF] phosphotransferase activity, phosphate group as acceptor	0.968558
Bacteroides fragilis	FUGAsseM-full	MF	GO:0016780:[MF] phosphotransferase activity, for other substituted phosphate groups	0.885718
Bacteroides fragilis	FUGAsseM-full	MF	GO:0016805:[MF] dipeptidase activity	0.999812
Bacteroides fragilis	FUGAsseM-full	MF	GO:0016814:[MF] hydrolase activity, acting on carbon-nitrogen (but not peptide) bonds, in cyclic amidines	0.97653
Bacteroides fragilis	FUGAsseM-full	MF	GO:0016831:[MF] carboxy-lyase activity	0.945879
Bacteroides fragilis	FUGAsseM-full	MF	GO:0016832:[MF] aldehyde-lyase activity	0.999912
Bacteroides fragilis	FUGAsseM-full	MF	GO:0016836:[MF] hydro-lyase activity	0.990303
Bacteroides fragilis	FUGAsseM-full	MF	GO:0016857:[MF] racemase and epimerase activity, acting on carbohydrates and derivatives	0.998997
Bacteroides fragilis	FUGAsseM-full	MF	GO:0016861:[MF] intramolecular oxidoreductase activity, interconverting aldoses and ketoses	0.999805
Bacteroides fragilis	FUGAsseM-full	MF	GO:0016877:[MF] ligase activity, forming carbon-sulfur bonds	0.912032
Bacteroides fragilis	FUGAsseM-full	MF	GO:0016884:[MF] carbon-nitrogen ligase activity, with glutamine as amido-N-donor	0.686639
Bacteroides fragilis	FUGAsseM-full	MF	GO:0016887:[MF] ATP hydrolysis activity	0.942966
Bacteroides fragilis	FUGAsseM-full	MF	GO:0016888:[MF] endodeoxyribonuclease activity, producing 5'-phosphomonoesters	0.959473
Bacteroides fragilis	FUGAsseM-full	MF	GO:0016987:[MF] sigma factor activity	0.985273
Bacteroides fragilis	FUGAsseM-full	BP	GO:0016998:[BP] cell wall macromolecule catabolic process	0.780102
Bacteroides fragilis	FUGAsseM-full	BP	GO:0018193:[BP] peptidyl-amino acid modification	1
Bacteroides fragilis	FUGAsseM-full	MF	GO:0019239:[MF] deaminase activity	0.884125
Bacteroides fragilis	FUGAsseM-full	BP	GO:0019359:[BP] nicotinamide nucleotide biosynthetic process	0.999881
Bacteroides fragilis	FUGAsseM-full	BP	GO:0019682:[BP] glyceraldehyde-3-phosphate metabolic process	0.999923
Bacteroides fragilis	FUGAsseM-full	MF	GO:0019829:[MF] ATPase-coupled cation transmembrane transporter activity	0.999913
Bacteroides fragilis	FUGAsseM-full	MF	GO:0019843:[MF] rRNA binding	1
Bacteroides fragilis	FUGAsseM-full	MF	GO:0022884:[MF] macromolecule transmembrane transporter activity	0.999916
Bacteroides fragilis	FUGAsseM-full	MF	GO:0030145:[MF] manganese ion binding	0.957305
Bacteroides fragilis	FUGAsseM-full	MF	GO:0030170:[MF] pyridoxal phosphate binding	0.999816
Bacteroides fragilis	FUGAsseM-full	MF	GO:0030246:[MF] carbohydrate binding	0.922115
Bacteroides fragilis	FUGAsseM-full	MF	GO:0030976:[MF] thiamine pyrophosphate binding	0.99984
Bacteroides fragilis	FUGAsseM-full	MF	GO:0032550:[MF] purine ribonucleoside binding	1
Bacteroides fragilis	FUGAsseM-full	MF	GO:0042910:[MF] xenobiotic transmembrane transporter activity	0.583303
Bacteroides fragilis	FUGAsseM-full	BP	GO:0045226:[BP] extracellular polysaccharide biosynthetic process	0.999842
Bacteroides fragilis	FUGAsseM-full	BP	GO:0045454:[BP] cell redox homeostasis	0.97717
Bacteroides fragilis	FUGAsseM-full	BP	GO:0046112:[BP] nucleobase biosynthetic process	0.988326
Bacteroides fragilis	FUGAsseM-full	BP	GO:0046474:[BP] glycerophospholipid biosynthetic process	0.607255
Bacteroides fragilis	FUGAsseM-full	BP	GO:0046677:[BP] response to antibiotic	0.534458
Bacteroides fragilis	FUGAsseM-full	MF	GO:0046915:[MF] transition metal ion transmembrane transporter activity	1
Bacteroides fragilis	FUGAsseM-full	MF	GO:0050661:[MF] NADP binding	0.927088
Bacteroides fragilis	FUGAsseM-full	BP	GO:0051128:[BP] regulation of cellular component organization	0.999788
Bacteroides fragilis	FUGAsseM-full	MF	GO:0051213:[MF] dioxygenase activity	0.693854
Bacteroides fragilis	FUGAsseM-full	MF	GO:0051287:[MF] NAD binding	0.999812
Bacteroides fragilis	FUGAsseM-full	MF	GO:0051539:[MF] 4 iron, 4 sulfur cluster binding	0.978421
Bacteroides fragilis	FUGAsseM-full	BP	GO:0051607:[BP] defense response to virus	0.889764
Bacteroides fragilis	FUGAsseM-full	MF	GO:0051920:[MF] peroxiredoxin activity	0.89271
Bacteroides fragilis	FUGAsseM-full	MF	GO:0052689:[MF] carboxylic ester hydrolase activity	0.983911
Bacteroides fragilis	FUGAsseM-full	BP	GO:0052803:[BP] imidazole-containing compound metabolic process	1
Bacteroides fragilis	FUGAsseM-full	MF	GO:0070566:[MF] adenylyltransferase activity	1
Bacteroides fragilis	FUGAsseM-full	BP	GO:0071555:[BP] cell wall organization	0.999513
Bacteroides fragilis	FUGAsseM-full	BP	GO:0071806:[BP] protein transmembrane transport	0.783887
Bacteroides fragilis	FUGAsseM-full	BP	GO:1901606:[BP] alpha-amino acid catabolic process	0.999748
Bacteroides fragilis	FUGAsseM-full	BP	GO:1901617:[BP] organic hydroxy compound biosynthetic process	0.999877
Bacteroides fragilis	FUGAsseM-full	BP	GO:1901663:[BP] quinone biosynthetic process	0.834397
Bacteroides fragilis	FUGAsseM-MTX	MF	GO:0000049:[MF] tRNA binding	0.740318
Bacteroides fragilis	FUGAsseM-MTX	BP	GO:0000097:[BP] sulfur amino acid biosynthetic process	0.633154
Bacteroides fragilis	FUGAsseM-MTX	BP	GO:0000105:[BP] histidine biosynthetic process	0.847304
Bacteroides fragilis	FUGAsseM-MTX	MF	GO:0000150:[MF] DNA strand exchange activity	0.474621
Bacteroides fragilis	FUGAsseM-MTX	MF	GO:0000155:[MF] phosphorelay sensor kinase activity	0.712839
Bacteroides fragilis	FUGAsseM-MTX	BP	GO:0000160:[BP] phosphorelay signal transduction system	0.695528
Bacteroides fragilis	FUGAsseM-MTX	BP	GO:0000272:[BP] polysaccharide catabolic process	0.610448
Bacteroides fragilis	FUGAsseM-MTX	MF	GO:0000287:[MF] magnesium ion binding	0.705973
Bacteroides fragilis	FUGAsseM-MTX	BP	GO:0002252:[BP] immune effector process	0.72692
Bacteroides fragilis	FUGAsseM-MTX	BP	GO:0002790:[BP] peptide secretion	0.464987
Bacteroides fragilis	FUGAsseM-MTX	MF	GO:0003678:[MF] DNA helicase activity	0.54771
Bacteroides fragilis	FUGAsseM-MTX	MF	GO:0003755:[MF] peptidyl-prolyl cis-trans isomerase activity	0.682745
Bacteroides fragilis	FUGAsseM-MTX	MF	GO:0003887:[MF] DNA-directed DNA polymerase activity	0.636602
Bacteroides fragilis	FUGAsseM-MTX	MF	GO:0003899:[MF] DNA-directed 5'-3' RNA polymerase activity	0.620911
Bacteroides fragilis	FUGAsseM-MTX	MF	GO:0003924:[MF] GTPase activity	0.81144
Bacteroides fragilis	FUGAsseM-MTX	MF	GO:0003955:[MF] NAD(P)H dehydrogenase (quinone) activity	0.867253
Bacteroides fragilis	FUGAsseM-MTX	MF	GO:0004177:[MF] aminopeptidase activity	0.764527
Bacteroides fragilis	FUGAsseM-MTX	MF	GO:0004222:[MF] metalloendopeptidase activity	0.707048
Bacteroides fragilis	FUGAsseM-MTX	MF	GO:0004252:[MF] serine-type endopeptidase activity	0.624005
Bacteroides fragilis	FUGAsseM-MTX	MF	GO:0004565:[MF] beta-galactosidase activity	0.686498
Bacteroides fragilis	FUGAsseM-MTX	MF	GO:0004601:[MF] peroxidase activity	0.788391
Bacteroides fragilis	FUGAsseM-MTX	MF	GO:0004803:[MF] transposase activity	0.816983
Bacteroides fragilis	FUGAsseM-MTX	MF	GO:0005506:[MF] iron ion binding	0.797998
Bacteroides fragilis	FUGAsseM-MTX	MF	GO:0005524:[MF] ATP binding	0.71094
Bacteroides fragilis	FUGAsseM-MTX	MF	GO:0005525:[MF] GTP binding	0.793007
Bacteroides fragilis	FUGAsseM-MTX	CC	GO:0005618:[CC] cell wall	0.598881
Bacteroides fragilis	FUGAsseM-MTX	CC	GO:0005727:[CC] extrachromosomal circular DNA	0.833178
Bacteroides fragilis	FUGAsseM-MTX	CC	GO:0005887:[CC] integral component of plasma membrane	0.56356
Bacteroides fragilis	FUGAsseM-MTX	BP	GO:0006006:[BP] glucose metabolic process	0.840414
Bacteroides fragilis	FUGAsseM-MTX	BP	GO:0006040:[BP] amino sugar metabolic process	0.538912
Bacteroides fragilis	FUGAsseM-MTX	BP	GO:0006090:[BP] pyruvate metabolic process	0.716766
Bacteroides fragilis	FUGAsseM-MTX	BP	GO:0006189:[BP] 'de novo' IMP biosynthetic process	0.505773
Bacteroides fragilis	FUGAsseM-MTX	BP	GO:0006270:[BP] DNA replication initiation	0.645316
Bacteroides fragilis	FUGAsseM-MTX	BP	GO:0006281:[BP] DNA repair	0.676246
Bacteroides fragilis	FUGAsseM-MTX	BP	GO:0006306:[BP] DNA methylation	0.801337
Bacteroides fragilis	FUGAsseM-MTX	BP	GO:0006313:[BP] transposition, DNA-mediated	0.753489
Bacteroides fragilis	FUGAsseM-MTX	BP	GO:0006352:[BP] DNA-templated transcription, initiation	0.687636
Bacteroides fragilis	FUGAsseM-MTX	BP	GO:0006364:[BP] rRNA processing	0.771168
Bacteroides fragilis	FUGAsseM-MTX	BP	GO:0006400:[BP] tRNA modification	0.831901
Bacteroides fragilis	FUGAsseM-MTX	BP	GO:0006541:[BP] glutamine metabolic process	0.623639
Bacteroides fragilis	FUGAsseM-MTX	BP	GO:0006633:[BP] fatty acid biosynthetic process	0.572784
Bacteroides fragilis	FUGAsseM-MTX	BP	GO:0006814:[BP] sodium ion transport	0.600069
Bacteroides fragilis	FUGAsseM-MTX	BP	GO:0006855:[BP] drug transmembrane transport	0.499923
Bacteroides fragilis	FUGAsseM-MTX	MF	GO:0008134:[MF] transcription factor binding	0.583445
Bacteroides fragilis	FUGAsseM-MTX	MF	GO:0008170:[MF] N-methyltransferase activity	0.691563
Bacteroides fragilis	FUGAsseM-MTX	MF	GO:0008194:[MF] UDP-glycosyltransferase activity	0.499327
Bacteroides fragilis	FUGAsseM-MTX	MF	GO:0008270:[MF] zinc ion binding	0.675612
Bacteroides fragilis	FUGAsseM-MTX	BP	GO:0008360:[BP] regulation of cell shape	0.80416
Bacteroides fragilis	FUGAsseM-MTX	MF	GO:0008374:[MF] O-acyltransferase activity	0.688772
Bacteroides fragilis	FUGAsseM-MTX	MF	GO:0008483:[MF] transaminase activity	0.612272
Bacteroides fragilis	FUGAsseM-MTX	MF	GO:0008484:[MF] sulfuric ester hydrolase activity	0.741015
Bacteroides fragilis	FUGAsseM-MTX	MF	GO:0008649:[MF] rRNA methyltransferase activity	0.736408
Bacteroides fragilis	FUGAsseM-MTX	MF	GO:0009007:[MF] site-specific DNA-methyltransferase (adenine-specific) activity	0.714918
Bacteroides fragilis	FUGAsseM-MTX	MF	GO:0009055:[MF] electron transfer activity	0.837339
Bacteroides fragilis	FUGAsseM-MTX	BP	GO:0009063:[BP] cellular amino acid catabolic process	0.77041
Bacteroides fragilis	FUGAsseM-MTX	BP	GO:0009073:[BP] aromatic amino acid family biosynthetic process	0.77195
Bacteroides fragilis	FUGAsseM-MTX	BP	GO:0009089:[BP] lysine biosynthetic process via diaminopimelate	0.773586
Bacteroides fragilis	FUGAsseM-MTX	BP	GO:0009119:[BP] ribonucleoside metabolic process	0.83509
Bacteroides fragilis	FUGAsseM-MTX	BP	GO:0009163:[BP] nucleoside biosynthetic process	0.83205
Bacteroides fragilis	FUGAsseM-MTX	BP	GO:0009166:[BP] nucleotide catabolic process	0.661894
Bacteroides fragilis	FUGAsseM-MTX	BP	GO:0009226:[BP] nucleotide-sugar biosynthetic process	0.424852
Bacteroides fragilis	FUGAsseM-MTX	BP	GO:0009228:[BP] thiamine biosynthetic process	0.724264
Bacteroides fragilis	FUGAsseM-MTX	BP	GO:0009236:[BP] cobalamin biosynthetic process	0.862125
Bacteroides fragilis	FUGAsseM-MTX	BP	GO:0009245:[BP] lipid A biosynthetic process	0.858067
Bacteroides fragilis	FUGAsseM-MTX	BP	GO:0009252:[BP] peptidoglycan biosynthetic process	0.787999
Bacteroides fragilis	FUGAsseM-MTX	CC	GO:0009279:[CC] cell outer membrane	0.729511
Bacteroides fragilis	FUGAsseM-MTX	BP	GO:0009291:[BP] unidirectional conjugation	0.694975
Bacteroides fragilis	FUGAsseM-MTX	BP	GO:0009306:[BP] protein secretion	0.455998
Bacteroides fragilis	FUGAsseM-MTX	BP	GO:0009307:[BP] DNA restriction-modification system	0.682452
Bacteroides fragilis	FUGAsseM-MTX	BP	GO:0009404:[BP] toxin metabolic process	0.805898
Bacteroides fragilis	FUGAsseM-MTX	BP	GO:0009423:[BP] chorismate biosynthetic process	0.631499
Bacteroides fragilis	FUGAsseM-MTX	BP	GO:0009432:[BP] SOS response	0.629353
Bacteroides fragilis	FUGAsseM-MTX	MF	GO:0010181:[MF] FMN binding	0.538984
Bacteroides fragilis	FUGAsseM-MTX	MF	GO:0015035:[MF] protein-disulfide reductase activity	0.936209
Bacteroides fragilis	FUGAsseM-MTX	BP	GO:0015074:[BP] DNA integration	0.707865
Bacteroides fragilis	FUGAsseM-MTX	MF	GO:0015297:[MF] antiporter activity	0.660857
Bacteroides fragilis	FUGAsseM-MTX	MF	GO:0015453:[MF] oxidoreduction-driven active transmembrane transporter activity	0.8466
Bacteroides fragilis	FUGAsseM-MTX	MF	GO:0015562:[MF] efflux transmembrane transporter activity	0.748648
Bacteroides fragilis	FUGAsseM-MTX	BP	GO:0015937:[BP] coenzyme A biosynthetic process	0.85793
Bacteroides fragilis	FUGAsseM-MTX	BP	GO:0016114:[BP] terpenoid biosynthetic process	0.770141
Bacteroides fragilis	FUGAsseM-MTX	MF	GO:0016407:[MF] acetyltransferase activity	0.734902
Bacteroides fragilis	FUGAsseM-MTX	MF	GO:0016616:[MF] oxidoreductase activity, acting on the CH-OH group of donors, NAD or NADP as acceptor	0.57238
Bacteroides fragilis	FUGAsseM-MTX	MF	GO:0016744:[MF] transketolase or transaldolase activity	0.797454
Bacteroides fragilis	FUGAsseM-MTX	MF	GO:0016758:[MF] hexosyltransferase activity	0.566358
Bacteroides fragilis	FUGAsseM-MTX	MF	GO:0016763:[MF] pentosyltransferase activity	0.841552
Bacteroides fragilis	FUGAsseM-MTX	MF	GO:0016765:[MF] transferase activity, transferring alkyl or aryl (other than methyl) groups	0.774288
Bacteroides fragilis	FUGAsseM-MTX	MF	GO:0016776:[MF] phosphotransferase activity, phosphate group as acceptor	0.775701
Bacteroides fragilis	FUGAsseM-MTX	MF	GO:0016780:[MF] phosphotransferase activity, for other substituted phosphate groups	0.563368
Bacteroides fragilis	FUGAsseM-MTX	MF	GO:0016805:[MF] dipeptidase activity	0.572634
Bacteroides fragilis	FUGAsseM-MTX	MF	GO:0016814:[MF] hydrolase activity, acting on carbon-nitrogen (but not peptide) bonds, in cyclic amidines	0.465765
Bacteroides fragilis	FUGAsseM-MTX	MF	GO:0016831:[MF] carboxy-lyase activity	0.615642
Bacteroides fragilis	FUGAsseM-MTX	MF	GO:0016832:[MF] aldehyde-lyase activity	0.75114
Bacteroides fragilis	FUGAsseM-MTX	MF	GO:0016836:[MF] hydro-lyase activity	0.699425
Bacteroides fragilis	FUGAsseM-MTX	MF	GO:0016857:[MF] racemase and epimerase activity, acting on carbohydrates and derivatives	0.695363
Bacteroides fragilis	FUGAsseM-MTX	MF	GO:0016861:[MF] intramolecular oxidoreductase activity, interconverting aldoses and ketoses	0.821566
Bacteroides fragilis	FUGAsseM-MTX	MF	GO:0016877:[MF] ligase activity, forming carbon-sulfur bonds	0.460426
Bacteroides fragilis	FUGAsseM-MTX	MF	GO:0016884:[MF] carbon-nitrogen ligase activity, with glutamine as amido-N-donor	0.53177
Bacteroides fragilis	FUGAsseM-MTX	MF	GO:0016887:[MF] ATP hydrolysis activity	0.605624
Bacteroides fragilis	FUGAsseM-MTX	MF	GO:0016888:[MF] endodeoxyribonuclease activity, producing 5'-phosphomonoesters	0.538655
Bacteroides fragilis	FUGAsseM-MTX	MF	GO:0016987:[MF] sigma factor activity	0.69191
Bacteroides fragilis	FUGAsseM-MTX	BP	GO:0016998:[BP] cell wall macromolecule catabolic process	0.52258
Bacteroides fragilis	FUGAsseM-MTX	BP	GO:0018193:[BP] peptidyl-amino acid modification	0.707604
Bacteroides fragilis	FUGAsseM-MTX	MF	GO:0019239:[MF] deaminase activity	0.660697
Bacteroides fragilis	FUGAsseM-MTX	BP	GO:0019359:[BP] nicotinamide nucleotide biosynthetic process	0.80712
Bacteroides fragilis	FUGAsseM-MTX	BP	GO:0019682:[BP] glyceraldehyde-3-phosphate metabolic process	0.881482
Bacteroides fragilis	FUGAsseM-MTX	MF	GO:0019829:[MF] ATPase-coupled cation transmembrane transporter activity	0.67314
Bacteroides fragilis	FUGAsseM-MTX	MF	GO:0019843:[MF] rRNA binding	0.758022
Bacteroides fragilis	FUGAsseM-MTX	MF	GO:0022884:[MF] macromolecule transmembrane transporter activity	0.526349
Bacteroides fragilis	FUGAsseM-MTX	MF	GO:0030145:[MF] manganese ion binding	0.711956
Bacteroides fragilis	FUGAsseM-MTX	MF	GO:0030170:[MF] pyridoxal phosphate binding	0.747804
Bacteroides fragilis	FUGAsseM-MTX	MF	GO:0030246:[MF] carbohydrate binding	0.705005
Bacteroides fragilis	FUGAsseM-MTX	MF	GO:0030976:[MF] thiamine pyrophosphate binding	0.605613
Bacteroides fragilis	FUGAsseM-MTX	MF	GO:0032550:[MF] purine ribonucleoside binding	0.798645
Bacteroides fragilis	FUGAsseM-MTX	MF	GO:0042910:[MF] xenobiotic transmembrane transporter activity	0.582168
Bacteroides fragilis	FUGAsseM-MTX	BP	GO:0045226:[BP] extracellular polysaccharide biosynthetic process	0.671523
Bacteroides fragilis	FUGAsseM-MTX	BP	GO:0045454:[BP] cell redox homeostasis	0.806758
Bacteroides fragilis	FUGAsseM-MTX	BP	GO:0046112:[BP] nucleobase biosynthetic process	0.80411
Bacteroides fragilis	FUGAsseM-MTX	BP	GO:0046474:[BP] glycerophospholipid biosynthetic process	0.731915
Bacteroides fragilis	FUGAsseM-MTX	BP	GO:0046677:[BP] response to antibiotic	0.569514
Bacteroides fragilis	FUGAsseM-MTX	MF	GO:0046915:[MF] transition metal ion transmembrane transporter activity	0.705593
Bacteroides fragilis	FUGAsseM-MTX	MF	GO:0050661:[MF] NADP binding	0.837687
Bacteroides fragilis	FUGAsseM-MTX	BP	GO:0051128:[BP] regulation of cellular component organization	0.794679
Bacteroides fragilis	FUGAsseM-MTX	MF	GO:0051213:[MF] dioxygenase activity	0.282319
Bacteroides fragilis	FUGAsseM-MTX	MF	GO:0051287:[MF] NAD binding	0.529531
Bacteroides fragilis	FUGAsseM-MTX	MF	GO:0051539:[MF] 4 iron, 4 sulfur cluster binding	0.692861
Bacteroides fragilis	FUGAsseM-MTX	BP	GO:0051607:[BP] defense response to virus	0.65556
Bacteroides fragilis	FUGAsseM-MTX	MF	GO:0051920:[MF] peroxiredoxin activity	0.716217
Bacteroides fragilis	FUGAsseM-MTX	MF	GO:0052689:[MF] carboxylic ester hydrolase activity	0.777435
Bacteroides fragilis	FUGAsseM-MTX	BP	GO:0052803:[BP] imidazole-containing compound metabolic process	0.862722
Bacteroides fragilis	FUGAsseM-MTX	MF	GO:0070566:[MF] adenylyltransferase activity	0.821117
Bacteroides fragilis	FUGAsseM-MTX	BP	GO:0071555:[BP] cell wall organization	0.719154
Bacteroides fragilis	FUGAsseM-MTX	BP	GO:0071806:[BP] protein transmembrane transport	0.774475
Bacteroides fragilis	FUGAsseM-MTX	BP	GO:1901606:[BP] alpha-amino acid catabolic process	0.757664
Bacteroides fragilis	FUGAsseM-MTX	BP	GO:1901617:[BP] organic hydroxy compound biosynthetic process	0.449369
Bacteroides fragilis	FUGAsseM-MTX	BP	GO:1901663:[BP] quinone biosynthetic process	0.623561
Bacteroides fragilis	FUGAsseM-homology	MF	GO:0000049:[MF] tRNA binding	1
Bacteroides fragilis	FUGAsseM-homology	BP	GO:0000097:[BP] sulfur amino acid biosynthetic process	0.88742
Bacteroides fragilis	FUGAsseM-homology	BP	GO:0000105:[BP] histidine biosynthetic process	1
Bacteroides fragilis	FUGAsseM-homology	MF	GO:0000150:[MF] DNA strand exchange activity	0.807688
Bacteroides fragilis	FUGAsseM-homology	MF	GO:0000155:[MF] phosphorelay sensor kinase activity	0.911352
Bacteroides fragilis	FUGAsseM-homology	BP	GO:0000160:[BP] phosphorelay signal transduction system	0.895374
Bacteroides fragilis	FUGAsseM-homology	BP	GO:0000272:[BP] polysaccharide catabolic process	0.670681
Bacteroides fragilis	FUGAsseM-homology	MF	GO:0000287:[MF] magnesium ion binding	0.958082
Bacteroides fragilis	FUGAsseM-homology	BP	GO:0002252:[BP] immune effector process	0.84
Bacteroides fragilis	FUGAsseM-homology	BP	GO:0002790:[BP] peptide secretion	0.499836
Bacteroides fragilis	FUGAsseM-homology	MF	GO:0003678:[MF] DNA helicase activity	0.783743
Bacteroides fragilis	FUGAsseM-homology	MF	GO:0003755:[MF] peptidyl-prolyl cis-trans isomerase activity	0.93072
Bacteroides fragilis	FUGAsseM-homology	MF	GO:0003887:[MF] DNA-directed DNA polymerase activity	0.854503
Bacteroides fragilis	FUGAsseM-homology	MF	GO:0003899:[MF] DNA-directed 5'-3' RNA polymerase activity	0.738262
Bacteroides fragilis	FUGAsseM-homology	MF	GO:0003924:[MF] GTPase activity	1
Bacteroides fragilis	FUGAsseM-homology	MF	GO:0003955:[MF] NAD(P)H dehydrogenase (quinone) activity	0.414224
Bacteroides fragilis	FUGAsseM-homology	MF	GO:0004177:[MF] aminopeptidase activity	0.999743
Bacteroides fragilis	FUGAsseM-homology	MF	GO:0004222:[MF] metalloendopeptidase activity	0.88548
Bacteroides fragilis	FUGAsseM-homology	MF	GO:0004252:[MF] serine-type endopeptidase activity	0.999846
Bacteroides fragilis	FUGAsseM-homology	MF	GO:0004565:[MF] beta-galactosidase activity	0.849484
Bacteroides fragilis	FUGAsseM-homology	MF	GO:0004601:[MF] peroxidase activity	0.727035
Bacteroides fragilis	FUGAsseM-homology	MF	GO:0004803:[MF] transposase activity	0.769014
Bacteroides fragilis	FUGAsseM-homology	MF	GO:0005506:[MF] iron ion binding	0.905839
Bacteroides fragilis	FUGAsseM-homology	MF	GO:0005524:[MF] ATP binding	0.910915
Bacteroides fragilis	FUGAsseM-homology	MF	GO:0005525:[MF] GTP binding	1
Bacteroides fragilis	FUGAsseM-homology	CC	GO:0005618:[CC] cell wall	0.999846
Bacteroides fragilis	FUGAsseM-homology	CC	GO:0005727:[CC] extrachromosomal circular DNA	0.999897
Bacteroides fragilis	FUGAsseM-homology	CC	GO:0005887:[CC] integral component of plasma membrane	0.935134
Bacteroides fragilis	FUGAsseM-homology	BP	GO:0006006:[BP] glucose metabolic process	0.999641
Bacteroides fragilis	FUGAsseM-homology	BP	GO:0006040:[BP] amino sugar metabolic process	1
Bacteroides fragilis	FUGAsseM-homology	BP	GO:0006090:[BP] pyruvate metabolic process	0.999641
Bacteroides fragilis	FUGAsseM-homology	BP	GO:0006189:[BP] 'de novo' IMP biosynthetic process	0.849933
Bacteroides fragilis	FUGAsseM-homology	BP	GO:0006270:[BP] DNA replication initiation	0.999949
Bacteroides fragilis	FUGAsseM-homology	BP	GO:0006281:[BP] DNA repair	0.909105
Bacteroides fragilis	FUGAsseM-homology	BP	GO:0006306:[BP] DNA methylation	0.736293
Bacteroides fragilis	FUGAsseM-homology	BP	GO:0006313:[BP] transposition, DNA-mediated	0.78541
Bacteroides fragilis	FUGAsseM-homology	BP	GO:0006352:[BP] DNA-templated transcription, initiation	0.905258
Bacteroides fragilis	FUGAsseM-homology	BP	GO:0006364:[BP] rRNA processing	0.999897
Bacteroides fragilis	FUGAsseM-homology	BP	GO:0006400:[BP] tRNA modification	0.999743
Bacteroides fragilis	FUGAsseM-homology	BP	GO:0006541:[BP] glutamine metabolic process	0.999846
Bacteroides fragilis	FUGAsseM-homology	BP	GO:0006633:[BP] fatty acid biosynthetic process	0.887132
Bacteroides fragilis	FUGAsseM-homology	BP	GO:0006814:[BP] sodium ion transport	0.999949
Bacteroides fragilis	FUGAsseM-homology	BP	GO:0006855:[BP] drug transmembrane transport	0.850002
Bacteroides fragilis	FUGAsseM-homology	MF	GO:0008134:[MF] transcription factor binding	0.999281
Bacteroides fragilis	FUGAsseM-homology	MF	GO:0008170:[MF] N-methyltransferase activity	0.789576
Bacteroides fragilis	FUGAsseM-homology	MF	GO:0008194:[MF] UDP-glycosyltransferase activity	0.632464
Bacteroides fragilis	FUGAsseM-homology	MF	GO:0008270:[MF] zinc ion binding	0.897586
Bacteroides fragilis	FUGAsseM-homology	BP	GO:0008360:[BP] regulation of cell shape	1
Bacteroides fragilis	FUGAsseM-homology	MF	GO:0008374:[MF] O-acyltransferase activity	0.72591
Bacteroides fragilis	FUGAsseM-homology	MF	GO:0008483:[MF] transaminase activity	0.95596
Bacteroides fragilis	FUGAsseM-homology	MF	GO:0008484:[MF] sulfuric ester hydrolase activity	0.904837
Bacteroides fragilis	FUGAsseM-homology	MF	GO:0008649:[MF] rRNA methyltransferase activity	0.999846
Bacteroides fragilis	FUGAsseM-homology	MF	GO:0009007:[MF] site-specific DNA-methyltransferase (adenine-specific) activity	0.854166
Bacteroides fragilis	FUGAsseM-homology	MF	GO:0009055:[MF] electron transfer activity	0.687198
Bacteroides fragilis	FUGAsseM-homology	BP	GO:0009063:[BP] cellular amino acid catabolic process	0.999743
Bacteroides fragilis	FUGAsseM-homology	BP	GO:0009073:[BP] aromatic amino acid family biosynthetic process	0.952385
Bacteroides fragilis	FUGAsseM-homology	BP	GO:0009089:[BP] lysine biosynthetic process via diaminopimelate	0.999949
Bacteroides fragilis	FUGAsseM-homology	BP	GO:0009119:[BP] ribonucleoside metabolic process	0.999949
Bacteroides fragilis	FUGAsseM-homology	BP	GO:0009163:[BP] nucleoside biosynthetic process	0.999949
Bacteroides fragilis	FUGAsseM-homology	BP	GO:0009166:[BP] nucleotide catabolic process	0.999641
Bacteroides fragilis	FUGAsseM-homology	BP	GO:0009226:[BP] nucleotide-sugar biosynthetic process	0.999435
Bacteroides fragilis	FUGAsseM-homology	BP	GO:0009228:[BP] thiamine biosynthetic process	0.999897
Bacteroides fragilis	FUGAsseM-homology	BP	GO:0009236:[BP] cobalamin biosynthetic process	0.999897
Bacteroides fragilis	FUGAsseM-homology	BP	GO:0009245:[BP] lipid A biosynthetic process	0.999863
Bacteroides fragilis	FUGAsseM-homology	BP	GO:0009252:[BP] peptidoglycan biosynthetic process	0.999949
Bacteroides fragilis	FUGAsseM-homology	CC	GO:0009279:[CC] cell outer membrane	0.94951
Bacteroides fragilis	FUGAsseM-homology	BP	GO:0009291:[BP] unidirectional conjugation	0.999778
Bacteroides fragilis	FUGAsseM-homology	BP	GO:0009306:[BP] protein secretion	0.499795
Bacteroides fragilis	FUGAsseM-homology	BP	GO:0009307:[BP] DNA restriction-modification system	0.939801
Bacteroides fragilis	FUGAsseM-homology	BP	GO:0009404:[BP] toxin metabolic process	0.850002
Bacteroides fragilis	FUGAsseM-homology	BP	GO:0009423:[BP] chorismate biosynthetic process	0.887363
Bacteroides fragilis	FUGAsseM-homology	BP	GO:0009432:[BP] SOS response	0.808871
Bacteroides fragilis	FUGAsseM-homology	MF	GO:0010181:[MF] FMN binding	0.999795
Bacteroides fragilis	FUGAsseM-homology	MF	GO:0015035:[MF] protein-disulfide reductase activity	0.722074
Bacteroides fragilis	FUGAsseM-homology	BP	GO:0015074:[BP] DNA integration	0.865357
Bacteroides fragilis	FUGAsseM-homology	MF	GO:0015297:[MF] antiporter activity	0.933036
Bacteroides fragilis	FUGAsseM-homology	MF	GO:0015453:[MF] oxidoreduction-driven active transmembrane transporter activity	0.414224
Bacteroides fragilis	FUGAsseM-homology	MF	GO:0015562:[MF] efflux transmembrane transporter activity	0.914034
Bacteroides fragilis	FUGAsseM-homology	BP	GO:0015937:[BP] coenzyme A biosynthetic process	0.999932
Bacteroides fragilis	FUGAsseM-homology	BP	GO:0016114:[BP] terpenoid biosynthetic process	0.999949
Bacteroides fragilis	FUGAsseM-homology	MF	GO:0016407:[MF] acetyltransferase activity	0.730478
Bacteroides fragilis	FUGAsseM-homology	MF	GO:0016616:[MF] oxidoreductase activity, acting on the CH-OH group of donors, NAD or NADP as acceptor	0.939142
Bacteroides fragilis	FUGAsseM-homology	MF	GO:0016744:[MF] transketolase or transaldolase activity	0.899805
Bacteroides fragilis	FUGAsseM-homology	MF	GO:0016758:[MF] hexosyltransferase activity	0.623586
Bacteroides fragilis	FUGAsseM-homology	MF	GO:0016763:[MF] pentosyltransferase activity	0.905833
Bacteroides fragilis	FUGAsseM-homology	MF	GO:0016765:[MF] transferase activity, transferring alkyl or aryl (other than methyl) groups	0.99964
Bacteroides fragilis	FUGAsseM-homology	MF	GO:0016776:[MF] phosphotransferase activity, phosphate group as acceptor	0.887363
Bacteroides fragilis	FUGAsseM-homology	MF	GO:0016780:[MF] phosphotransferase activity, for other substituted phosphate groups	0.882661
Bacteroides fragilis	FUGAsseM-homology	MF	GO:0016805:[MF] dipeptidase activity	0.999863
Bacteroides fragilis	FUGAsseM-homology	MF	GO:0016814:[MF] hydrolase activity, acting on carbon-nitrogen (but not peptide) bonds, in cyclic amidines	0.909954
Bacteroides fragilis	FUGAsseM-homology	MF	GO:0016831:[MF] carboxy-lyase activity	0.938068
Bacteroides fragilis	FUGAsseM-homology	MF	GO:0016832:[MF] aldehyde-lyase activity	0.999949
Bacteroides fragilis	FUGAsseM-homology	MF	GO:0016836:[MF] hydro-lyase activity	0.9619
Bacteroides fragilis	FUGAsseM-homology	MF	GO:0016857:[MF] racemase and epimerase activity, acting on carbohydrates and derivatives	0.979317
Bacteroides fragilis	FUGAsseM-homology	MF	GO:0016861:[MF] intramolecular oxidoreductase activity, interconverting aldoses and ketoses	0.999743
Bacteroides fragilis	FUGAsseM-homology	MF	GO:0016877:[MF] ligase activity, forming carbon-sulfur bonds	0.87119
Bacteroides fragilis	FUGAsseM-homology	MF	GO:0016884:[MF] carbon-nitrogen ligase activity, with glutamine as amido-N-donor	0.679918
Bacteroides fragilis	FUGAsseM-homology	MF	GO:0016887:[MF] ATP hydrolysis activity	0.891969
Bacteroides fragilis	FUGAsseM-homology	MF	GO:0016888:[MF] endodeoxyribonuclease activity, producing 5'-phosphomonoesters	0.885208
Bacteroides fragilis	FUGAsseM-homology	MF	GO:0016987:[MF] sigma factor activity	0.905211
Bacteroides fragilis	FUGAsseM-homology	BP	GO:0016998:[BP] cell wall macromolecule catabolic process	0.645171
Bacteroides fragilis	FUGAsseM-homology	BP	GO:0018193:[BP] peptidyl-amino acid modification	1
Bacteroides fragilis	FUGAsseM-homology	MF	GO:0019239:[MF] deaminase activity	0.850002
Bacteroides fragilis	FUGAsseM-homology	BP	GO:0019359:[BP] nicotinamide nucleotide biosynthetic process	0.999795
Bacteroides fragilis	FUGAsseM-homology	BP	GO:0019682:[BP] glyceraldehyde-3-phosphate metabolic process	0.999897
Bacteroides fragilis	FUGAsseM-homology	MF	GO:0019829:[MF] ATPase-coupled cation transmembrane transporter activity	0.999846
Bacteroides fragilis	FUGAsseM-homology	MF	GO:0019843:[MF] rRNA binding	1
Bacteroides fragilis	FUGAsseM-homology	MF	GO:0022884:[MF] macromolecule transmembrane transporter activity	0.999846
Bacteroides fragilis	FUGAsseM-homology	MF	GO:0030145:[MF] manganese ion binding	0.899816
Bacteroides fragilis	FUGAsseM-homology	MF	GO:0030170:[MF] pyridoxal phosphate binding	0.999743
Bacteroides fragilis	FUGAsseM-homology	MF	GO:0030246:[MF] carbohydrate binding	0.904012
Bacteroides fragilis	FUGAsseM-homology	MF	GO:0030976:[MF] thiamine pyrophosphate binding	0.822138
Bacteroides fragilis	FUGAsseM-homology	MF	GO:0032550:[MF] purine ribonucleoside binding	1
Bacteroides fragilis	FUGAsseM-homology	MF	GO:0042910:[MF] xenobiotic transmembrane transporter activity	0.483292
Bacteroides fragilis	FUGAsseM-homology	BP	GO:0045226:[BP] extracellular polysaccharide biosynthetic process	0.999846
Bacteroides fragilis	FUGAsseM-homology	BP	GO:0045454:[BP] cell redox homeostasis	0.879611
Bacteroides fragilis	FUGAsseM-homology	BP	GO:0046112:[BP] nucleobase biosynthetic process	0.999932
Bacteroides fragilis	FUGAsseM-homology	BP	GO:0046474:[BP] glycerophospholipid biosynthetic process	0.700004
Bacteroides fragilis	FUGAsseM-homology	BP	GO:0046677:[BP] response to antibiotic	0.554224
Bacteroides fragilis	FUGAsseM-homology	MF	GO:0046915:[MF] transition metal ion transmembrane transporter activity	1
Bacteroides fragilis	FUGAsseM-homology	MF	GO:0050661:[MF] NADP binding	0.887408
Bacteroides fragilis	FUGAsseM-homology	BP	GO:0051128:[BP] regulation of cellular component organization	0.999846
Bacteroides fragilis	FUGAsseM-homology	MF	GO:0051213:[MF] dioxygenase activity	0.733238
Bacteroides fragilis	FUGAsseM-homology	MF	GO:0051287:[MF] NAD binding	0.999794
Bacteroides fragilis	FUGAsseM-homology	MF	GO:0051539:[MF] 4 iron, 4 sulfur cluster binding	0.9137
Bacteroides fragilis	FUGAsseM-homology	BP	GO:0051607:[BP] defense response to virus	0.84
Bacteroides fragilis	FUGAsseM-homology	MF	GO:0051920:[MF] peroxiredoxin activity	0.75981
Bacteroides fragilis	FUGAsseM-homology	MF	GO:0052689:[MF] carboxylic ester hydrolase activity	0.935468
Bacteroides fragilis	FUGAsseM-homology	BP	GO:0052803:[BP] imidazole-containing compound metabolic process	1
Bacteroides fragilis	FUGAsseM-homology	MF	GO:0070566:[MF] adenylyltransferase activity	0.999897
Bacteroides fragilis	FUGAsseM-homology	BP	GO:0071555:[BP] cell wall organization	0.999486
Bacteroides fragilis	FUGAsseM-homology	BP	GO:0071806:[BP] protein transmembrane transport	0.799906
Bacteroides fragilis	FUGAsseM-homology	BP	GO:1901606:[BP] alpha-amino acid catabolic process	0.999743
Bacteroides fragilis	FUGAsseM-homology	BP	GO:1901617:[BP] organic hydroxy compound biosynthetic process	0.999846
Bacteroides fragilis	FUGAsseM-homology	BP	GO:1901663:[BP] quinone biosynthetic process	0.82
Bacteroides fragilis	Structure-homology	BP	GO:0000097:[BP] sulfur amino acid biosynthetic process	0.968944
Bacteroides fragilis	Structure-homology	MF	GO:0000150:[MF] DNA strand exchange activity	0.933333
Bacteroides fragilis	Structure-homology	MF	GO:0000155:[MF] phosphorelay sensor kinase activity	0.897467
Bacteroides fragilis	Structure-homology	BP	GO:0000160:[BP] phosphorelay signal transduction system	0.927656
Bacteroides fragilis	Structure-homology	BP	GO:0000272:[BP] polysaccharide catabolic process	0.896296
Bacteroides fragilis	Structure-homology	MF	GO:0000287:[MF] magnesium ion binding	0.789474
Bacteroides fragilis	Structure-homology	MF	GO:0003678:[MF] DNA helicase activity	0.874339
Bacteroides fragilis	Structure-homology	MF	GO:0003887:[MF] DNA-directed DNA polymerase activity	0.571429
Bacteroides fragilis	Structure-homology	MF	GO:0003899:[MF] DNA-directed 5'-3' RNA polymerase activity	0.730159
Bacteroides fragilis	Structure-homology	MF	GO:0003924:[MF] GTPase activity	0.5
Bacteroides fragilis	Structure-homology	MF	GO:0004222:[MF] metalloendopeptidase activity	0.904762
Bacteroides fragilis	Structure-homology	MF	GO:0004565:[MF] beta-galactosidase activity	0.853333
Bacteroides fragilis	Structure-homology	MF	GO:0004601:[MF] peroxidase activity	0.98
Bacteroides fragilis	Structure-homology	MF	GO:0004803:[MF] transposase activity	1
Bacteroides fragilis	Structure-homology	MF	GO:0005506:[MF] iron ion binding	0.739035
Bacteroides fragilis	Structure-homology	MF	GO:0005524:[MF] ATP binding	0.802932
Bacteroides fragilis	Structure-homology	MF	GO:0005525:[MF] GTP binding	0
Bacteroides fragilis	Structure-homology	CC	GO:0005727:[CC] extrachromosomal circular DNA	0.972222
Bacteroides fragilis	Structure-homology	BP	GO:0006040:[BP] amino sugar metabolic process	1
Bacteroides fragilis	Structure-homology	BP	GO:0006281:[BP] DNA repair	0.845588
Bacteroides fragilis	Structure-homology	BP	GO:0006306:[BP] DNA methylation	0.916667
Bacteroides fragilis	Structure-homology	BP	GO:0006313:[BP] transposition, DNA-mediated	1
Bacteroides fragilis	Structure-homology	BP	GO:0006400:[BP] tRNA modification	0.933333
Bacteroides fragilis	Structure-homology	BP	GO:0006541:[BP] glutamine metabolic process	0.65
Bacteroides fragilis	Structure-homology	BP	GO:0006855:[BP] drug transmembrane transport	1
Bacteroides fragilis	Structure-homology	MF	GO:0008134:[MF] transcription factor binding	1
Bacteroides fragilis	Structure-homology	MF	GO:0008170:[MF] N-methyltransferase activity	0.90303
Bacteroides fragilis	Structure-homology	MF	GO:0008270:[MF] zinc ion binding	0.835714
Bacteroides fragilis	Structure-homology	BP	GO:0008360:[BP] regulation of cell shape	0.797297
Bacteroides fragilis	Structure-homology	MF	GO:0008374:[MF] O-acyltransferase activity	0.644444
Bacteroides fragilis	Structure-homology	MF	GO:0008483:[MF] transaminase activity	0.844512
Bacteroides fragilis	Structure-homology	MF	GO:0008484:[MF] sulfuric ester hydrolase activity	0.958333
Bacteroides fragilis	Structure-homology	MF	GO:0009055:[MF] electron transfer activity	0.88
Bacteroides fragilis	Structure-homology	BP	GO:0009063:[BP] cellular amino acid catabolic process	0.913978
Bacteroides fragilis	Structure-homology	BP	GO:0009073:[BP] aromatic amino acid family biosynthetic process	0.885057
Bacteroides fragilis	Structure-homology	BP	GO:0009226:[BP] nucleotide-sugar biosynthetic process	0.992263
Bacteroides fragilis	Structure-homology	BP	GO:0009252:[BP] peptidoglycan biosynthetic process	0.797297
Bacteroides fragilis	Structure-homology	CC	GO:0009279:[CC] cell outer membrane	0.862056
Bacteroides fragilis	Structure-homology	BP	GO:0009307:[BP] DNA restriction-modification system	0.8
Bacteroides fragilis	Structure-homology	BP	GO:0009432:[BP] SOS response	0.978571
Bacteroides fragilis	Structure-homology	MF	GO:0015035:[MF] protein-disulfide reductase activity	0.78125
Bacteroides fragilis	Structure-homology	BP	GO:0015074:[BP] DNA integration	0.882949
Bacteroides fragilis	Structure-homology	MF	GO:0015297:[MF] antiporter activity	0.801642
Bacteroides fragilis	Structure-homology	MF	GO:0015562:[MF] efflux transmembrane transporter activity	0.57037
Bacteroides fragilis	Structure-homology	MF	GO:0016407:[MF] acetyltransferase activity	0.616601
Bacteroides fragilis	Structure-homology	MF	GO:0016616:[MF] oxidoreductase activity, acting on the CH-OH group of donors, NAD or NADP as acceptor	0.824353
Bacteroides fragilis	Structure-homology	MF	GO:0016758:[MF] hexosyltransferase activity	0.653846
Bacteroides fragilis	Structure-homology	MF	GO:0016763:[MF] pentosyltransferase activity	0.850242
Bacteroides fragilis	Structure-homology	MF	GO:0016765:[MF] transferase activity, transferring alkyl or aryl (other than methyl) groups	0.954545
Bacteroides fragilis	Structure-homology	MF	GO:0016780:[MF] phosphotransferase activity, for other substituted phosphate groups	0.785714
Bacteroides fragilis	Structure-homology	MF	GO:0016831:[MF] carboxy-lyase activity	0.697917
Bacteroides fragilis	Structure-homology	MF	GO:0016836:[MF] hydro-lyase activity	0.859615
Bacteroides fragilis	Structure-homology	MF	GO:0016857:[MF] racemase and epimerase activity, acting on carbohydrates and derivatives	0.912802
Bacteroides fragilis	Structure-homology	MF	GO:0016887:[MF] ATP hydrolysis activity	0.839077
Bacteroides fragilis	Structure-homology	MF	GO:0016888:[MF] endodeoxyribonuclease activity, producing 5'-phosphomonoesters	0.853896
Bacteroides fragilis	Structure-homology	MF	GO:0022884:[MF] macromolecule transmembrane transporter activity	0.833333
Bacteroides fragilis	Structure-homology	MF	GO:0030170:[MF] pyridoxal phosphate binding	0.827548
Bacteroides fragilis	Structure-homology	MF	GO:0030246:[MF] carbohydrate binding	0.913265
Bacteroides fragilis	Structure-homology	MF	GO:0032550:[MF] purine ribonucleoside binding	0
Bacteroides fragilis	Structure-homology	MF	GO:0042910:[MF] xenobiotic transmembrane transporter activity	0.918889
Bacteroides fragilis	Structure-homology	BP	GO:0045226:[BP] extracellular polysaccharide biosynthetic process	0.954545
Bacteroides fragilis	Structure-homology	BP	GO:0045454:[BP] cell redox homeostasis	0.888889
Bacteroides fragilis	Structure-homology	BP	GO:0046474:[BP] glycerophospholipid biosynthetic process	1
Bacteroides fragilis	Structure-homology	BP	GO:0051128:[BP] regulation of cellular component organization	0.797297
Bacteroides fragilis	Structure-homology	MF	GO:0051213:[MF] dioxygenase activity	0.85
Bacteroides fragilis	Structure-homology	MF	GO:0051287:[MF] NAD binding	0.937255
Bacteroides fragilis	Structure-homology	MF	GO:0051539:[MF] 4 iron, 4 sulfur cluster binding	0.87037
Bacteroides fragilis	Structure-homology	MF	GO:0052689:[MF] carboxylic ester hydrolase activity	0.974359
Bacteroides fragilis	Structure-homology	BP	GO:0071555:[BP] cell wall organization	0.797561
Bacteroides massiliensis	FUGAsseM-full	MF	GO:0000049:[MF] tRNA binding	1
Bacteroides massiliensis	FUGAsseM-full	MF	GO:0000155:[MF] phosphorelay sensor kinase activity	0.999507
Bacteroides massiliensis	FUGAsseM-full	BP	GO:0000160:[BP] phosphorelay signal transduction system	0.998639
Bacteroides massiliensis	FUGAsseM-full	MF	GO:0000287:[MF] magnesium ion binding	0.922003
Bacteroides massiliensis	FUGAsseM-full	MF	GO:0003678:[MF] DNA helicase activity	0.918417
Bacteroides massiliensis	FUGAsseM-full	MF	GO:0003755:[MF] peptidyl-prolyl cis-trans isomerase activity	0.999796
Bacteroides massiliensis	FUGAsseM-full	MF	GO:0003887:[MF] DNA-directed DNA polymerase activity	0.777549
Bacteroides massiliensis	FUGAsseM-full	MF	GO:0004177:[MF] aminopeptidase activity	0.838788
Bacteroides massiliensis	FUGAsseM-full	MF	GO:0004222:[MF] metalloendopeptidase activity	0.999964
Bacteroides massiliensis	FUGAsseM-full	MF	GO:0004252:[MF] serine-type endopeptidase activity	0.866989
Bacteroides massiliensis	FUGAsseM-full	MF	GO:0004565:[MF] beta-galactosidase activity	0.997466
Bacteroides massiliensis	FUGAsseM-full	MF	GO:0004812:[MF] aminoacyl-tRNA ligase activity	0.999759
Bacteroides massiliensis	FUGAsseM-full	MF	GO:0005506:[MF] iron ion binding	1
Bacteroides massiliensis	FUGAsseM-full	MF	GO:0005524:[MF] ATP binding	0.984919
Bacteroides massiliensis	FUGAsseM-full	MF	GO:0005525:[MF] GTP binding	0.952209
Bacteroides massiliensis	FUGAsseM-full	CC	GO:0005887:[CC] integral component of plasma membrane	0.999118
Bacteroides massiliensis	FUGAsseM-full	BP	GO:0006281:[BP] DNA repair	0.989534
Bacteroides massiliensis	FUGAsseM-full	BP	GO:0006352:[BP] DNA-templated transcription, initiation	0.999936
Bacteroides massiliensis	FUGAsseM-full	BP	GO:0006400:[BP] tRNA modification	0.999095
Bacteroides massiliensis	FUGAsseM-full	BP	GO:0006541:[BP] glutamine metabolic process	1
Bacteroides massiliensis	FUGAsseM-full	MF	GO:0008134:[MF] transcription factor binding	0.999711
Bacteroides massiliensis	FUGAsseM-full	MF	GO:0008170:[MF] N-methyltransferase activity	0.887353
Bacteroides massiliensis	FUGAsseM-full	MF	GO:0008194:[MF] UDP-glycosyltransferase activity	0.999675
Bacteroides massiliensis	FUGAsseM-full	MF	GO:0008270:[MF] zinc ion binding	0.947675
Bacteroides massiliensis	FUGAsseM-full	BP	GO:0008360:[BP] regulation of cell shape	0.992827
Bacteroides massiliensis	FUGAsseM-full	MF	GO:0008484:[MF] sulfuric ester hydrolase activity	0.999891
Bacteroides massiliensis	FUGAsseM-full	MF	GO:0008649:[MF] rRNA methyltransferase activity	0.83496
Bacteroides massiliensis	FUGAsseM-full	MF	GO:0009055:[MF] electron transfer activity	0.875659
Bacteroides massiliensis	FUGAsseM-full	BP	GO:0009073:[BP] aromatic amino acid family biosynthetic process	0.999742
Bacteroides massiliensis	FUGAsseM-full	BP	GO:0009119:[BP] ribonucleoside metabolic process	1
Bacteroides massiliensis	FUGAsseM-full	BP	GO:0009166:[BP] nucleotide catabolic process	0.929325
Bacteroides massiliensis	FUGAsseM-full	BP	GO:0009236:[BP] cobalamin biosynthetic process	0.999793
Bacteroides massiliensis	FUGAsseM-full	BP	GO:0009252:[BP] peptidoglycan biosynthetic process	1
Bacteroides massiliensis	FUGAsseM-full	BP	GO:0009253:[BP] peptidoglycan catabolic process	0.999675
Bacteroides massiliensis	FUGAsseM-full	CC	GO:0009279:[CC] cell outer membrane	0.948238
Bacteroides massiliensis	FUGAsseM-full	BP	GO:0009432:[BP] SOS response	1
Bacteroides massiliensis	FUGAsseM-full	MF	GO:0010181:[MF] FMN binding	0.999849
Bacteroides massiliensis	FUGAsseM-full	MF	GO:0015035:[MF] protein-disulfide reductase activity	0.944107
Bacteroides massiliensis	FUGAsseM-full	BP	GO:0015074:[BP] DNA integration	0.9321
Bacteroides massiliensis	FUGAsseM-full	MF	GO:0015297:[MF] antiporter activity	0.999855
Bacteroides massiliensis	FUGAsseM-full	MF	GO:0015562:[MF] efflux transmembrane transporter activity	1
Bacteroides massiliensis	FUGAsseM-full	BP	GO:0015937:[BP] coenzyme A biosynthetic process	0.928778
Bacteroides massiliensis	FUGAsseM-full	MF	GO:0016616:[MF] oxidoreductase activity, acting on the CH-OH group of donors, NAD or NADP as acceptor	0.96934
Bacteroides massiliensis	FUGAsseM-full	MF	GO:0016758:[MF] hexosyltransferase activity	0.869582
Bacteroides massiliensis	FUGAsseM-full	MF	GO:0016887:[MF] ATP hydrolysis activity	0.999469
Bacteroides massiliensis	FUGAsseM-full	MF	GO:0016987:[MF] sigma factor activity	0.999964
Bacteroides massiliensis	FUGAsseM-full	BP	GO:0019682:[BP] glyceraldehyde-3-phosphate metabolic process	0.999337
Bacteroides massiliensis	FUGAsseM-full	MF	GO:0022836:[MF] gated channel activity	1
Bacteroides massiliensis	FUGAsseM-full	MF	GO:0030170:[MF] pyridoxal phosphate binding	1
Bacteroides massiliensis	FUGAsseM-full	MF	GO:0030246:[MF] carbohydrate binding	0.957236
Bacteroides massiliensis	FUGAsseM-full	MF	GO:0032550:[MF] purine ribonucleoside binding	0.963166
Bacteroides massiliensis	FUGAsseM-full	MF	GO:0042910:[MF] xenobiotic transmembrane transporter activity	0.64828
Bacteroides massiliensis	FUGAsseM-full	BP	GO:0045454:[BP] cell redox homeostasis	0.902521
Bacteroides massiliensis	FUGAsseM-full	BP	GO:0051128:[BP] regulation of cellular component organization	0.999729
Bacteroides massiliensis	FUGAsseM-full	MF	GO:0051287:[MF] NAD binding	0.994005
Bacteroides massiliensis	FUGAsseM-full	MF	GO:0051539:[MF] 4 iron, 4 sulfur cluster binding	0.929763
Bacteroides massiliensis	FUGAsseM-full	MF	GO:0052689:[MF] carboxylic ester hydrolase activity	0.999864
Bacteroides massiliensis	FUGAsseM-full	BP	GO:0071555:[BP] cell wall organization	0.999683
Bacteroides massiliensis	FUGAsseM-MTX	MF	GO:0000049:[MF] tRNA binding	0.524421
Bacteroides massiliensis	FUGAsseM-MTX	MF	GO:0000155:[MF] phosphorelay sensor kinase activity	0.6951
Bacteroides massiliensis	FUGAsseM-MTX	BP	GO:0000160:[BP] phosphorelay signal transduction system	0.678414
Bacteroides massiliensis	FUGAsseM-MTX	MF	GO:0000287:[MF] magnesium ion binding	0.736248
Bacteroides massiliensis	FUGAsseM-MTX	MF	GO:0003678:[MF] DNA helicase activity	0.412242
Bacteroides massiliensis	FUGAsseM-MTX	MF	GO:0003755:[MF] peptidyl-prolyl cis-trans isomerase activity	0.934084
Bacteroides massiliensis	FUGAsseM-MTX	MF	GO:0003887:[MF] DNA-directed DNA polymerase activity	0.768691
Bacteroides massiliensis	FUGAsseM-MTX	MF	GO:0004177:[MF] aminopeptidase activity	0.731435
Bacteroides massiliensis	FUGAsseM-MTX	MF	GO:0004222:[MF] metalloendopeptidase activity	0.764053
Bacteroides massiliensis	FUGAsseM-MTX	MF	GO:0004252:[MF] serine-type endopeptidase activity	0.711546
Bacteroides massiliensis	FUGAsseM-MTX	MF	GO:0004565:[MF] beta-galactosidase activity	0.696154
Bacteroides massiliensis	FUGAsseM-MTX	MF	GO:0004812:[MF] aminoacyl-tRNA ligase activity	0.703014
Bacteroides massiliensis	FUGAsseM-MTX	MF	GO:0005506:[MF] iron ion binding	0.482538
Bacteroides massiliensis	FUGAsseM-MTX	MF	GO:0005524:[MF] ATP binding	0.689644
Bacteroides massiliensis	FUGAsseM-MTX	MF	GO:0005525:[MF] GTP binding	0.687939
Bacteroides massiliensis	FUGAsseM-MTX	CC	GO:0005887:[CC] integral component of plasma membrane	0.626289
Bacteroides massiliensis	FUGAsseM-MTX	BP	GO:0006281:[BP] DNA repair	0.641981
Bacteroides massiliensis	FUGAsseM-MTX	BP	GO:0006352:[BP] DNA-templated transcription, initiation	0.745765
Bacteroides massiliensis	FUGAsseM-MTX	BP	GO:0006400:[BP] tRNA modification	0.659654
Bacteroides massiliensis	FUGAsseM-MTX	BP	GO:0006541:[BP] glutamine metabolic process	0.698909
Bacteroides massiliensis	FUGAsseM-MTX	MF	GO:0008134:[MF] transcription factor binding	0.658424
Bacteroides massiliensis	FUGAsseM-MTX	MF	GO:0008170:[MF] N-methyltransferase activity	0.610709
Bacteroides massiliensis	FUGAsseM-MTX	MF	GO:0008194:[MF] UDP-glycosyltransferase activity	0.536876
Bacteroides massiliensis	FUGAsseM-MTX	MF	GO:0008270:[MF] zinc ion binding	0.613091
Bacteroides massiliensis	FUGAsseM-MTX	BP	GO:0008360:[BP] regulation of cell shape	0.733755
Bacteroides massiliensis	FUGAsseM-MTX	MF	GO:0008484:[MF] sulfuric ester hydrolase activity	0.634712
Bacteroides massiliensis	FUGAsseM-MTX	MF	GO:0008649:[MF] rRNA methyltransferase activity	0.702458
Bacteroides massiliensis	FUGAsseM-MTX	MF	GO:0009055:[MF] electron transfer activity	0.635392
Bacteroides massiliensis	FUGAsseM-MTX	BP	GO:0009073:[BP] aromatic amino acid family biosynthetic process	0.545586
Bacteroides massiliensis	FUGAsseM-MTX	BP	GO:0009119:[BP] ribonucleoside metabolic process	0.677202
Bacteroides massiliensis	FUGAsseM-MTX	BP	GO:0009166:[BP] nucleotide catabolic process	0.687251
Bacteroides massiliensis	FUGAsseM-MTX	BP	GO:0009236:[BP] cobalamin biosynthetic process	0.755582
Bacteroides massiliensis	FUGAsseM-MTX	BP	GO:0009252:[BP] peptidoglycan biosynthetic process	0.73452
Bacteroides massiliensis	FUGAsseM-MTX	BP	GO:0009253:[BP] peptidoglycan catabolic process	0.662184
Bacteroides massiliensis	FUGAsseM-MTX	CC	GO:0009279:[CC] cell outer membrane	0.728326
Bacteroides massiliensis	FUGAsseM-MTX	BP	GO:0009432:[BP] SOS response	0.421692
Bacteroides massiliensis	FUGAsseM-MTX	MF	GO:0010181:[MF] FMN binding	0.461272
Bacteroides massiliensis	FUGAsseM-MTX	MF	GO:0015035:[MF] protein-disulfide reductase activity	0.775488
Bacteroides massiliensis	FUGAsseM-MTX	BP	GO:0015074:[BP] DNA integration	0.694135
Bacteroides massiliensis	FUGAsseM-MTX	MF	GO:0015297:[MF] antiporter activity	0.775842
Bacteroides massiliensis	FUGAsseM-MTX	MF	GO:0015562:[MF] efflux transmembrane transporter activity	0.755831
Bacteroides massiliensis	FUGAsseM-MTX	BP	GO:0015937:[BP] coenzyme A biosynthetic process	0.817317
Bacteroides massiliensis	FUGAsseM-MTX	MF	GO:0016616:[MF] oxidoreductase activity, acting on the CH-OH group of donors, NAD or NADP as acceptor	0.661139
Bacteroides massiliensis	FUGAsseM-MTX	MF	GO:0016758:[MF] hexosyltransferase activity	0.547513
Bacteroides massiliensis	FUGAsseM-MTX	MF	GO:0016887:[MF] ATP hydrolysis activity	0.71511
Bacteroides massiliensis	FUGAsseM-MTX	MF	GO:0016987:[MF] sigma factor activity	0.755498
Bacteroides massiliensis	FUGAsseM-MTX	BP	GO:0019682:[BP] glyceraldehyde-3-phosphate metabolic process	0.8173
Bacteroides massiliensis	FUGAsseM-MTX	MF	GO:0022836:[MF] gated channel activity	0.275163
Bacteroides massiliensis	FUGAsseM-MTX	MF	GO:0030170:[MF] pyridoxal phosphate binding	0.802848
Bacteroides massiliensis	FUGAsseM-MTX	MF	GO:0030246:[MF] carbohydrate binding	0.780918
Bacteroides massiliensis	FUGAsseM-MTX	MF	GO:0032550:[MF] purine ribonucleoside binding	0.693752
Bacteroides massiliensis	FUGAsseM-MTX	MF	GO:0042910:[MF] xenobiotic transmembrane transporter activity	0.788808
Bacteroides massiliensis	FUGAsseM-MTX	BP	GO:0045454:[BP] cell redox homeostasis	0.550456
Bacteroides massiliensis	FUGAsseM-MTX	BP	GO:0051128:[BP] regulation of cellular component organization	0.830319
Bacteroides massiliensis	FUGAsseM-MTX	MF	GO:0051287:[MF] NAD binding	0.654383
Bacteroides massiliensis	FUGAsseM-MTX	MF	GO:0051539:[MF] 4 iron, 4 sulfur cluster binding	0.548008
Bacteroides massiliensis	FUGAsseM-MTX	MF	GO:0052689:[MF] carboxylic ester hydrolase activity	0.469711
Bacteroides massiliensis	FUGAsseM-MTX	BP	GO:0071555:[BP] cell wall organization	0.726814
Bacteroides massiliensis	FUGAsseM-homology	MF	GO:0000049:[MF] tRNA binding	1
Bacteroides massiliensis	FUGAsseM-homology	MF	GO:0000155:[MF] phosphorelay sensor kinase activity	0.932968
Bacteroides massiliensis	FUGAsseM-homology	BP	GO:0000160:[BP] phosphorelay signal transduction system	0.899637
Bacteroides massiliensis	FUGAsseM-homology	MF	GO:0000287:[MF] magnesium ion binding	0.918017
Bacteroides massiliensis	FUGAsseM-homology	MF	GO:0003678:[MF] DNA helicase activity	0.899992
Bacteroides massiliensis	FUGAsseM-homology	MF	GO:0003755:[MF] peptidyl-prolyl cis-trans isomerase activity	0.999819
Bacteroides massiliensis	FUGAsseM-homology	MF	GO:0003887:[MF] DNA-directed DNA polymerase activity	0.679465
Bacteroides massiliensis	FUGAsseM-homology	MF	GO:0004177:[MF] aminopeptidase activity	0.848403
Bacteroides massiliensis	FUGAsseM-homology	MF	GO:0004222:[MF] metalloendopeptidase activity	0.999819
Bacteroides massiliensis	FUGAsseM-homology	MF	GO:0004252:[MF] serine-type endopeptidase activity	0.871227
Bacteroides massiliensis	FUGAsseM-homology	MF	GO:0004565:[MF] beta-galactosidase activity	0.720915
Bacteroides massiliensis	FUGAsseM-homology	MF	GO:0004812:[MF] aminoacyl-tRNA ligase activity	0.999759
Bacteroides massiliensis	FUGAsseM-homology	MF	GO:0005506:[MF] iron ion binding	1
Bacteroides massiliensis	FUGAsseM-homology	MF	GO:0005524:[MF] ATP binding	0.948614
Bacteroides massiliensis	FUGAsseM-homology	MF	GO:0005525:[MF] GTP binding	0.909996
Bacteroides massiliensis	FUGAsseM-homology	CC	GO:0005887:[CC] integral component of plasma membrane	0.999276
Bacteroides massiliensis	FUGAsseM-homology	BP	GO:0006281:[BP] DNA repair	0.963467
Bacteroides massiliensis	FUGAsseM-homology	BP	GO:0006352:[BP] DNA-templated transcription, initiation	0.999636
Bacteroides massiliensis	FUGAsseM-homology	BP	GO:0006400:[BP] tRNA modification	0.999276
Bacteroides massiliensis	FUGAsseM-homology	BP	GO:0006541:[BP] glutamine metabolic process	1
Bacteroides massiliensis	FUGAsseM-homology	MF	GO:0008134:[MF] transcription factor binding	0.999819
Bacteroides massiliensis	FUGAsseM-homology	MF	GO:0008170:[MF] N-methyltransferase activity	0.871227
Bacteroides massiliensis	FUGAsseM-homology	MF	GO:0008194:[MF] UDP-glycosyltransferase activity	0.999819
Bacteroides massiliensis	FUGAsseM-homology	MF	GO:0008270:[MF] zinc ion binding	0.92661
Bacteroides massiliensis	FUGAsseM-homology	BP	GO:0008360:[BP] regulation of cell shape	1
Bacteroides massiliensis	FUGAsseM-homology	MF	GO:0008484:[MF] sulfuric ester hydrolase activity	0.999637
Bacteroides massiliensis	FUGAsseM-homology	MF	GO:0008649:[MF] rRNA methyltransferase activity	0.819704
Bacteroides massiliensis	FUGAsseM-homology	MF	GO:0009055:[MF] electron transfer activity	0.85392
Bacteroides massiliensis	FUGAsseM-homology	BP	GO:0009073:[BP] aromatic amino acid family biosynthetic process	0.999819
Bacteroides massiliensis	FUGAsseM-homology	BP	GO:0009119:[BP] ribonucleoside metabolic process	1
Bacteroides massiliensis	FUGAsseM-homology	BP	GO:0009166:[BP] nucleotide catabolic process	0.849699
Bacteroides massiliensis	FUGAsseM-homology	BP	GO:0009236:[BP] cobalamin biosynthetic process	0.999638
Bacteroides massiliensis	FUGAsseM-homology	BP	GO:0009252:[BP] peptidoglycan biosynthetic process	1
Bacteroides massiliensis	FUGAsseM-homology	BP	GO:0009253:[BP] peptidoglycan catabolic process	0.999819
Bacteroides massiliensis	FUGAsseM-homology	CC	GO:0009279:[CC] cell outer membrane	0.92887
Bacteroides massiliensis	FUGAsseM-homology	BP	GO:0009432:[BP] SOS response	1
Bacteroides massiliensis	FUGAsseM-homology	MF	GO:0010181:[MF] FMN binding	0.999518
Bacteroides massiliensis	FUGAsseM-homology	MF	GO:0015035:[MF] protein-disulfide reductase activity	0.819342
Bacteroides massiliensis	FUGAsseM-homology	BP	GO:0015074:[BP] DNA integration	0.7459
Bacteroides massiliensis	FUGAsseM-homology	MF	GO:0015297:[MF] antiporter activity	0.999638
Bacteroides massiliensis	FUGAsseM-homology	MF	GO:0015562:[MF] efflux transmembrane transporter activity	1
Bacteroides massiliensis	FUGAsseM-homology	BP	GO:0015937:[BP] coenzyme A biosynthetic process	0.819993
Bacteroides massiliensis	FUGAsseM-homology	MF	GO:0016616:[MF] oxidoreductase activity, acting on the CH-OH group of donors, NAD or NADP as acceptor	0.938268
Bacteroides massiliensis	FUGAsseM-homology	MF	GO:0016758:[MF] hexosyltransferase activity	0.852981
Bacteroides massiliensis	FUGAsseM-homology	MF	GO:0016887:[MF] ATP hydrolysis activity	0.999087
Bacteroides massiliensis	FUGAsseM-homology	MF	GO:0016987:[MF] sigma factor activity	0.999636
Bacteroides massiliensis	FUGAsseM-homology	BP	GO:0019682:[BP] glyceraldehyde-3-phosphate metabolic process	0.999699
Bacteroides massiliensis	FUGAsseM-homology	MF	GO:0022836:[MF] gated channel activity	1
Bacteroides massiliensis	FUGAsseM-homology	MF	GO:0030170:[MF] pyridoxal phosphate binding	0.999819
Bacteroides massiliensis	FUGAsseM-homology	MF	GO:0030246:[MF] carbohydrate binding	0.802623
[truncated: 9,740 more rows]

## Sheet: ED_Fig3d.1
func	func_type	auc
GO:0003333:[BP] amino acid transmembrane transport	BP	0.685416
GO:0006006:[BP] glucose metabolic process	BP	0.901923
GO:0006090:[BP] pyruvate metabolic process	BP	0.846873
GO:0006400:[BP] tRNA modification	BP	0.639459
GO:0006541:[BP] glutamine metabolic process	BP	0.92533
GO:0006979:[BP] response to oxidative stress	BP	0.883066
GO:0009061:[BP] anaerobic respiration	BP	0.858727
GO:0009063:[BP] cellular amino acid catabolic process	BP	0.853879
GO:0009266:[BP] response to temperature stimulus	BP	0.740428
GO:0009307:[BP] DNA restriction-modification system	BP	0.950178
GO:0010033:[BP] response to organic substance	BP	0.733039
GO:0010038:[BP] response to metal ion	BP	0.904739
GO:0018193:[BP] peptidyl-amino acid modification	BP	0.911667
GO:0019320:[BP] hexose catabolic process	BP	0.924177
GO:0022904:[BP] respiratory electron transport chain	BP	0.852902
GO:0034613:[BP] cellular protein localization	BP	0.965834
GO:0044275:[BP] cellular carbohydrate catabolic process	BP	0.777144
GO:0044403:[BP] biological process involved in symbiotic interaction	BP	0.652049
GO:0045892:[BP] negative regulation of transcription, DNA-templated	BP	0.7531
GO:0046677:[BP] response to antibiotic	BP	0.833007
GO:0046777:[BP] protein autophosphorylation	BP	0.926819
GO:0046916:[BP] cellular transition metal ion homeostasis	BP	0.598425
GO:0051128:[BP] regulation of cellular component organization	BP	0.69432
GO:0051260:[BP] protein homooligomerization	BP	0.853986
GO:0051649:[BP] establishment of localization in cell	BP	0.715829
GO:0055072:[BP] iron ion homeostasis	BP	0.865289
GO:0062197:[BP] cellular response to chemical stress	BP	0.829538
GO:0065009:[BP] regulation of molecular function	BP	0.769802
GO:0072348:[BP] sulfur compound transport	BP	0.842117
GO:0098656:[BP] anion transmembrane transport	BP	0.81835
GO:0098754:[BP] detoxification	BP	0.810633
GO:1901606:[BP] alpha-amino acid catabolic process	BP	0.780618
GO:1901663:[BP] quinone biosynthetic process	BP	0.877259
GO:1901700:[BP] response to oxygen-containing compound	BP	0.76764

## Sheet: ED_Fig3d.2
feature	func	category	score	class
Cluster_10003	GO:0000097:[BP] sulfur amino acid biosynthetic process	BP	0.465385	No_evidence
Cluster_10003	GO:0000160:[BP] phosphorelay signal transduction system	BP	0.504615	No_evidence
Cluster_10003	GO:0000272:[BP] polysaccharide catabolic process	BP	0.653077	No_evidence
Cluster_10003	GO:0003333:[BP] amino acid transmembrane transport	BP	0.590769	No_evidence
Cluster_10003	GO:0006006:[BP] glucose metabolic process	BP	0.768462	No_evidence
Cluster_10003	GO:0006071:[BP] glycerol metabolic process	BP	0.759231	No_evidence
Cluster_10003	GO:0006090:[BP] pyruvate metabolic process	BP	0.776154	No_evidence
Cluster_10003	GO:0006101:[BP] citrate metabolic process	BP	0.816923	No_evidence
Cluster_10003	GO:0006265:[BP] DNA topological change	BP	0.920769	No_evidence
Cluster_10003	GO:0006270:[BP] DNA replication initiation	BP	0.456923	No_evidence
Cluster_10003	GO:0006281:[BP] DNA repair	BP	0.386154	No_evidence
Cluster_10003	GO:0006364:[BP] rRNA processing	BP	0.515385	No_evidence
Cluster_10003	GO:0006400:[BP] tRNA modification	BP	0.913077	No_evidence
Cluster_10003	GO:0006541:[BP] glutamine metabolic process	BP	0.589231	No_evidence
Cluster_10003	GO:0006935:[BP] chemotaxis	BP	0.591538	No_evidence
Cluster_10003	GO:0006979:[BP] response to oxidative stress	BP	0.735385	No_evidence
Cluster_10003	GO:0008360:[BP] regulation of cell shape	BP	0.822308	No_evidence
Cluster_10003	GO:0009061:[BP] anaerobic respiration	BP	0.583846	No_evidence
Cluster_10003	GO:0009063:[BP] cellular amino acid catabolic process	BP	0.597692	No_evidence
Cluster_10003	GO:0009244:[BP] lipopolysaccharide core region biosynthetic process	BP	0.745385	No_evidence
Cluster_10003	GO:0009252:[BP] peptidoglycan biosynthetic process	BP	0.700769	No_evidence
Cluster_10003	GO:0009253:[BP] peptidoglycan catabolic process	BP	0.701538	No_evidence
Cluster_10003	GO:0009266:[BP] response to temperature stimulus	BP	0.805385	No_evidence
Cluster_10003	GO:0009297:[BP] pilus assembly	BP	0.16	No_evidence
Cluster_10003	GO:0009306:[BP] protein secretion	BP	0.566154	No_evidence
Cluster_10003	GO:0009307:[BP] DNA restriction-modification system	BP	0.221538	No_evidence
Cluster_10003	GO:0009314:[BP] response to radiation	BP	0.687692	No_evidence
Cluster_10003	GO:0010033:[BP] response to organic substance	BP	0.786923	No_evidence
Cluster_10003	GO:0010038:[BP] response to metal ion	BP	0.723077	No_evidence
Cluster_10003	GO:0010629:[BP] negative regulation of gene expression	BP	0.703846	No_evidence
Cluster_10003	GO:0015891:[BP] siderophore transport	BP	0.706154	No_evidence
Cluster_10003	GO:0018193:[BP] peptidyl-amino acid modification	BP	0.863077	No_evidence
Cluster_10003	GO:0019058:[BP] viral life cycle	BP	0.494615	No_evidence
Cluster_10003	GO:0019320:[BP] hexose catabolic process	BP	0.775385	No_evidence
Cluster_10003	GO:0022904:[BP] respiratory electron transport chain	BP	0.853077	No_evidence
Cluster_10003	GO:0032506:[BP] cytokinetic process	BP	0.717692	No_evidence
Cluster_10003	GO:0032879:[BP] regulation of localization	BP	0.823846	No_evidence
Cluster_10003	GO:0034219:[BP] carbohydrate transmembrane transport	BP	0.624615	No_evidence
Cluster_10003	GO:0034613:[BP] cellular protein localization	BP	0.877692	No_evidence
Cluster_10003	GO:0042402:[BP] cellular biogenic amine catabolic process	BP	0.383846	No_evidence
Cluster_10003	GO:0044275:[BP] cellular carbohydrate catabolic process	BP	0.602308	No_evidence
Cluster_10003	GO:0044403:[BP] biological process involved in symbiotic interaction	BP	0.437692	No_evidence
Cluster_10003	GO:0044781:[BP] bacterial-type flagellum organization	BP	0.657692	No_evidence
Cluster_10003	GO:0045892:[BP] negative regulation of transcription, DNA-templated	BP	0.644615	No_evidence
Cluster_10003	GO:0045893:[BP] positive regulation of transcription, DNA-templated	BP	0.436923	No_evidence
Cluster_10003	GO:0046174:[BP] polyol catabolic process	BP	0.504615	No_evidence
Cluster_10003	GO:0046677:[BP] response to antibiotic	BP	0.906923	No_evidence
Cluster_10003	GO:0046777:[BP] protein autophosphorylation	BP	0.357692	No_evidence
Cluster_10003	GO:0046916:[BP] cellular transition metal ion homeostasis	BP	0.537692	No_evidence
Cluster_10003	GO:0051128:[BP] regulation of cellular component organization	BP	0.873077	No_evidence
Cluster_10003	GO:0051260:[BP] protein homooligomerization	BP	0.876923	No_evidence
Cluster_10003	GO:0051649:[BP] establishment of localization in cell	BP	0.831538	No_evidence
Cluster_10003	GO:0055072:[BP] iron ion homeostasis	BP	0.867692	No_evidence
Cluster_10003	GO:0061077:[BP] chaperone-mediated protein folding	BP	0.643846	No_evidence
Cluster_10003	GO:0062197:[BP] cellular response to chemical stress	BP	0.595385	No_evidence
Cluster_10003	GO:0065009:[BP] regulation of molecular function	BP	0.878462	No_evidence
Cluster_10003	GO:0071806:[BP] protein transmembrane transport	BP	0.844615	No_evidence
Cluster_10003	GO:0071973:[BP] bacterial-type flagellum-dependent cell motility	BP	0.427692	No_evidence
Cluster_10003	GO:0072348:[BP] sulfur compound transport	BP	0.687692	No_evidence
Cluster_10003	GO:0098656:[BP] anion transmembrane transport	BP	0.704615	No_evidence
Cluster_10003	GO:0098754:[BP] detoxification	BP	0.63	No_evidence
Cluster_10003	GO:1901606:[BP] alpha-amino acid catabolic process	BP	0.501538	No_evidence
Cluster_10003	GO:1901617:[BP] organic hydroxy compound biosynthetic process	BP	0.854615	No_evidence
Cluster_10003	GO:1901663:[BP] quinone biosynthetic process	BP	0.819231	No_evidence
Cluster_10003	GO:1901700:[BP] response to oxygen-containing compound	BP	0.720769	No_evidence
Cluster_1000409	GO:0000097:[BP] sulfur amino acid biosynthetic process	BP	0.303077	No_evidence
Cluster_1000409	GO:0000160:[BP] phosphorelay signal transduction system	BP	0.298462	No_evidence
Cluster_1000409	GO:0000272:[BP] polysaccharide catabolic process	BP	0.434615	No_evidence
Cluster_1000409	GO:0003333:[BP] amino acid transmembrane transport	BP	0.763846	No_evidence
Cluster_1000409	GO:0006006:[BP] glucose metabolic process	BP	0.607692	No_evidence
Cluster_1000409	GO:0006071:[BP] glycerol metabolic process	BP	0.47	No_evidence
Cluster_1000409	GO:0006090:[BP] pyruvate metabolic process	BP	0.416154	No_evidence
Cluster_1000409	GO:0006101:[BP] citrate metabolic process	BP	0.192308	No_evidence
Cluster_1000409	GO:0006265:[BP] DNA topological change	BP	0.282308	No_evidence
Cluster_1000409	GO:0006270:[BP] DNA replication initiation	BP	0.749231	No_evidence
Cluster_1000409	GO:0006281:[BP] DNA repair	BP	0.547692	No_evidence
Cluster_1000409	GO:0006364:[BP] rRNA processing	BP	0.431538	No_evidence
Cluster_1000409	GO:0006400:[BP] tRNA modification	BP	0.316154	No_evidence
Cluster_1000409	GO:0006541:[BP] glutamine metabolic process	BP	0.563077	No_evidence
Cluster_1000409	GO:0006935:[BP] chemotaxis	BP	0.130769	No_evidence
Cluster_1000409	GO:0006979:[BP] response to oxidative stress	BP	0.494615	No_evidence
Cluster_1000409	GO:0008360:[BP] regulation of cell shape	BP	0.496923	No_evidence
Cluster_1000409	GO:0009061:[BP] anaerobic respiration	BP	0.533846	No_evidence
Cluster_1000409	GO:0009063:[BP] cellular amino acid catabolic process	BP	0.255385	No_evidence
Cluster_1000409	GO:0009244:[BP] lipopolysaccharide core region biosynthetic process	BP	0.420769	No_evidence
Cluster_1000409	GO:0009252:[BP] peptidoglycan biosynthetic process	BP	0.61	No_evidence
Cluster_1000409	GO:0009253:[BP] peptidoglycan catabolic process	BP	0.720769	No_evidence
Cluster_1000409	GO:0009266:[BP] response to temperature stimulus	BP	0.335385	No_evidence
Cluster_1000409	GO:0009297:[BP] pilus assembly	BP	0.6	No_evidence
Cluster_1000409	GO:0009306:[BP] protein secretion	BP	0.204615	No_evidence
Cluster_1000409	GO:0009307:[BP] DNA restriction-modification system	BP	0.407692	No_evidence
Cluster_1000409	GO:0009314:[BP] response to radiation	BP	0.176923	No_evidence
Cluster_1000409	GO:0010033:[BP] response to organic substance	BP	0.320769	No_evidence
Cluster_1000409	GO:0010038:[BP] response to metal ion	BP	0.166154	No_evidence
Cluster_1000409	GO:0010629:[BP] negative regulation of gene expression	BP	0.187692	No_evidence
Cluster_1000409	GO:0015891:[BP] siderophore transport	BP	0.472308	No_evidence
Cluster_1000409	GO:0018193:[BP] peptidyl-amino acid modification	BP	0.218462	No_evidence
Cluster_1000409	GO:0019058:[BP] viral life cycle	BP	0.182308	No_evidence
Cluster_1000409	GO:0019320:[BP] hexose catabolic process	BP	0.583846	No_evidence
Cluster_1000409	GO:0022904:[BP] respiratory electron transport chain	BP	0.613077	No_evidence
Cluster_1000409	GO:0032506:[BP] cytokinetic process	BP	0.556923	No_evidence
Cluster_1000409	GO:0032879:[BP] regulation of localization	BP	0.215385	No_evidence
Cluster_1000409	GO:0034219:[BP] carbohydrate transmembrane transport	BP	0.242308	No_evidence
Cluster_1000409	GO:0034613:[BP] cellular protein localization	BP	0.545385	No_evidence
Cluster_1000409	GO:0042402:[BP] cellular biogenic amine catabolic process	BP	0.652308	No_evidence
Cluster_1000409	GO:0044275:[BP] cellular carbohydrate catabolic process	BP	0.466154	No_evidence
Cluster_1000409	GO:0044403:[BP] biological process involved in symbiotic interaction	BP	0.153846	No_evidence
Cluster_1000409	GO:0044781:[BP] bacterial-type flagellum organization	BP	0.0569231	No_evidence
Cluster_1000409	GO:0045892:[BP] negative regulation of transcription, DNA-templated	BP	0.304615	No_evidence
Cluster_1000409	GO:0045893:[BP] positive regulation of transcription, DNA-templated	BP	0.305385	No_evidence
Cluster_1000409	GO:0046174:[BP] polyol catabolic process	BP	0.313077	No_evidence
Cluster_1000409	GO:0046677:[BP] response to antibiotic	BP	0.236923	No_evidence
Cluster_1000409	GO:0046777:[BP] protein autophosphorylation	BP	0.340769	No_evidence
Cluster_1000409	GO:0046916:[BP] cellular transition metal ion homeostasis	BP	0.716923	No_evidence
Cluster_1000409	GO:0051128:[BP] regulation of cellular component organization	BP	0.404615	No_evidence
Cluster_1000409	GO:0051260:[BP] protein homooligomerization	BP	0.107692	No_evidence
Cluster_1000409	GO:0051649:[BP] establishment of localization in cell	BP	0.295385	No_evidence
Cluster_1000409	GO:0055072:[BP] iron ion homeostasis	BP	0.411538	No_evidence
Cluster_1000409	GO:0061077:[BP] chaperone-mediated protein folding	BP	0.183077	No_evidence
Cluster_1000409	GO:0062197:[BP] cellular response to chemical stress	BP	0.287692	No_evidence
Cluster_1000409	GO:0065009:[BP] regulation of molecular function	BP	0.426154	No_evidence
Cluster_1000409	GO:0071806:[BP] protein transmembrane transport	BP	0.296154	No_evidence
Cluster_1000409	GO:0071973:[BP] bacterial-type flagellum-dependent cell motility	BP	0.148462	No_evidence
Cluster_1000409	GO:0072348:[BP] sulfur compound transport	BP	0.616154	No_evidence
Cluster_1000409	GO:0098656:[BP] anion transmembrane transport	BP	0.741538	No_evidence
Cluster_1000409	GO:0098754:[BP] detoxification	BP	0.276154	No_evidence
Cluster_1000409	GO:1901606:[BP] alpha-amino acid catabolic process	BP	0.268462	No_evidence
Cluster_1000409	GO:1901617:[BP] organic hydroxy compound biosynthetic process	BP	0.485385	No_evidence
Cluster_1000409	GO:1901663:[BP] quinone biosynthetic process	BP	0.617692	No_evidence
Cluster_1000409	GO:1901700:[BP] response to oxygen-containing compound	BP	0.156154	No_evidence
Cluster_1000652	GO:0000097:[BP] sulfur amino acid biosynthetic process	BP	0.446154	No_evidence
Cluster_1000652	GO:0000160:[BP] phosphorelay signal transduction system	BP	0.505385	No_evidence
Cluster_1000652	GO:0000272:[BP] polysaccharide catabolic process	BP	0.256154	No_evidence
Cluster_1000652	GO:0003333:[BP] amino acid transmembrane transport	BP	0.213077	No_evidence
Cluster_1000652	GO:0006006:[BP] glucose metabolic process	BP	0.335385	No_evidence
Cluster_1000652	GO:0006071:[BP] glycerol metabolic process	BP	0.326154	No_evidence
Cluster_1000652	GO:0006090:[BP] pyruvate metabolic process	BP	0.251538	No_evidence
Cluster_1000652	GO:0006101:[BP] citrate metabolic process	BP	0.396923	No_evidence
Cluster_1000652	GO:0006265:[BP] DNA topological change	BP	0.477692	No_evidence
Cluster_1000652	GO:0006270:[BP] DNA replication initiation	BP	0.398462	No_evidence
Cluster_1000652	GO:0006281:[BP] DNA repair	BP	0.266923	No_evidence
Cluster_1000652	GO:0006364:[BP] rRNA processing	BP	0.377692	No_evidence
Cluster_1000652	GO:0006400:[BP] tRNA modification	BP	0.390769	No_evidence
Cluster_1000652	GO:0006541:[BP] glutamine metabolic process	BP	0.33	No_evidence
Cluster_1000652	GO:0006935:[BP] chemotaxis	BP	0.55	No_evidence
Cluster_1000652	GO:0006979:[BP] response to oxidative stress	BP	0.370769	No_evidence
Cluster_1000652	GO:0008360:[BP] regulation of cell shape	BP	0.193077	No_evidence
Cluster_1000652	GO:0009061:[BP] anaerobic respiration	BP	0.186154	No_evidence
Cluster_1000652	GO:0009063:[BP] cellular amino acid catabolic process	BP	0.393077	No_evidence
Cluster_1000652	GO:0009244:[BP] lipopolysaccharide core region biosynthetic process	BP	0.36	No_evidence
Cluster_1000652	GO:0009252:[BP] peptidoglycan biosynthetic process	BP	0.283077	No_evidence
Cluster_1000652	GO:0009253:[BP] peptidoglycan catabolic process	BP	0.656154	No_evidence
Cluster_1000652	GO:0009266:[BP] response to temperature stimulus	BP	0.294615	No_evidence
Cluster_1000652	GO:0009297:[BP] pilus assembly	BP	0.788462	No_evidence
Cluster_1000652	GO:0009306:[BP] protein secretion	BP	0.597692	No_evidence
Cluster_1000652	GO:0009307:[BP] DNA restriction-modification system	BP	0.523077	No_evidence
Cluster_1000652	GO:0009314:[BP] response to radiation	BP	0.229231	No_evidence
Cluster_1000652	GO:0010033:[BP] response to organic substance	BP	0.443846	No_evidence
Cluster_1000652	GO:0010038:[BP] response to metal ion	BP	0.443077	No_evidence
Cluster_1000652	GO:0010629:[BP] negative regulation of gene expression	BP	0.493846	No_evidence
Cluster_1000652	GO:0015891:[BP] siderophore transport	BP	0.606154	No_evidence
Cluster_1000652	GO:0018193:[BP] peptidyl-amino acid modification	BP	0.200769	No_evidence
Cluster_1000652	GO:0019058:[BP] viral life cycle	BP	0.674615	No_evidence
Cluster_1000652	GO:0019320:[BP] hexose catabolic process	BP	0.294615	No_evidence
Cluster_1000652	GO:0022904:[BP] respiratory electron transport chain	BP	0.387692	No_evidence
Cluster_1000652	GO:0032506:[BP] cytokinetic process	BP	0.326923	No_evidence
Cluster_1000652	GO:0032879:[BP] regulation of localization	BP	0.486154	No_evidence
Cluster_1000652	GO:0034219:[BP] carbohydrate transmembrane transport	BP	0.540769	No_evidence
Cluster_1000652	GO:0034613:[BP] cellular protein localization	BP	0.260769	No_evidence
Cluster_1000652	GO:0042402:[BP] cellular biogenic amine catabolic process	BP	0.317692	No_evidence
Cluster_1000652	GO:0044275:[BP] cellular carbohydrate catabolic process	BP	0.185385	No_evidence
Cluster_1000652	GO:0044403:[BP] biological process involved in symbiotic interaction	BP	0.762308	No_evidence
Cluster_1000652	GO:0044781:[BP] bacterial-type flagellum organization	BP	0.677692	No_evidence
Cluster_1000652	GO:0045892:[BP] negative regulation of transcription, DNA-templated	BP	0.522308	No_evidence
Cluster_1000652	GO:0045893:[BP] positive regulation of transcription, DNA-templated	BP	0.316923	No_evidence
Cluster_1000652	GO:0046174:[BP] polyol catabolic process	BP	0.43	No_evidence
Cluster_1000652	GO:0046677:[BP] response to antibiotic	BP	0.400769	No_evidence
Cluster_1000652	GO:0046777:[BP] protein autophosphorylation	BP	0.462308	No_evidence
Cluster_1000652	GO:0046916:[BP] cellular transition metal ion homeostasis	BP	0.333077	No_evidence
Cluster_1000652	GO:0051128:[BP] regulation of cellular component organization	BP	0.434615	No_evidence
Cluster_1000652	GO:0051260:[BP] protein homooligomerization	BP	0.28	No_evidence
Cluster_1000652	GO:0051649:[BP] establishment of localization in cell	BP	0.498462	No_evidence
Cluster_1000652	GO:0055072:[BP] iron ion homeostasis	BP	0.255385	No_evidence
Cluster_1000652	GO:0061077:[BP] chaperone-mediated protein folding	BP	0.593846	No_evidence
Cluster_1000652	GO:0062197:[BP] cellular response to chemical stress	BP	0.429231	No_evidence
Cluster_1000652	GO:0065009:[BP] regulation of molecular function	BP	0.293077	No_evidence
Cluster_1000652	GO:0071806:[BP] protein transmembrane transport	BP	0.631538	No_evidence
Cluster_1000652	GO:0071973:[BP] bacterial-type flagellum-dependent cell motility	BP	0.413077	No_evidence
Cluster_1000652	GO:0072348:[BP] sulfur compound transport	BP	0.216154	No_evidence
Cluster_1000652	GO:0098656:[BP] anion transmembrane transport	BP	0.140769	No_evidence
Cluster_1000652	GO:0098754:[BP] detoxification	BP	0.507692	No_evidence
Cluster_1000652	GO:1901606:[BP] alpha-amino acid catabolic process	BP	0.307692	No_evidence
Cluster_1000652	GO:1901617:[BP] organic hydroxy compound biosynthetic process	BP	0.268462	No_evidence
Cluster_1000652	GO:1901663:[BP] quinone biosynthetic process	BP	0.220769	No_evidence
Cluster_1000652	GO:1901700:[BP] response to oxygen-containing compound	BP	0.409231	No_evidence
Cluster_100068	GO:0000097:[BP] sulfur amino acid biosynthetic process	BP	0.447692	No_evidence
Cluster_100068	GO:0000160:[BP] phosphorelay signal transduction system	BP	0.330769	No_evidence
Cluster_100068	GO:0000272:[BP] polysaccharide catabolic process	BP	0.307692	No_evidence
Cluster_100068	GO:0003333:[BP] amino acid transmembrane transport	BP	0.409231	No_evidence
Cluster_100068	GO:0006071:[BP] glycerol metabolic process	BP	0.605385	No_evidence
Cluster_100068	GO:0006090:[BP] pyruvate metabolic process	BP	0.156154	No_evidence
Cluster_100068	GO:0006101:[BP] citrate metabolic process	BP	0.0376923	No_evidence
Cluster_100068	GO:0006265:[BP] DNA topological change	BP	0.234615	No_evidence
Cluster_100068	GO:0006270:[BP] DNA replication initiation	BP	0.605385	No_evidence
Cluster_100068	GO:0006281:[BP] DNA repair	BP	0.694615	No_evidence
Cluster_100068	GO:0006364:[BP] rRNA processing	BP	0.486154	No_evidence
Cluster_100068	GO:0006400:[BP] tRNA modification	BP	0.326923	No_evidence
Cluster_100068	GO:0006541:[BP] glutamine metabolic process	BP	0.270769	No_evidence
Cluster_100068	GO:0006935:[BP] chemotaxis	BP	0.328462	No_evidence
Cluster_100068	GO:0006979:[BP] response to oxidative stress	BP	0.657692	No_evidence
Cluster_100068	GO:0008360:[BP] regulation of cell shape	BP	0.14	No_evidence
Cluster_100068	GO:0009061:[BP] anaerobic respiration	BP	0.475385	No_evidence
Cluster_100068	GO:0009063:[BP] cellular amino acid catabolic process	BP	0.301538	No_evidence
Cluster_100068	GO:0009244:[BP] lipopolysaccharide core region biosynthetic process	BP	0.219231	No_evidence
Cluster_100068	GO:0009252:[BP] peptidoglycan biosynthetic process	BP	0.166923	No_evidence
Cluster_100068	GO:0009253:[BP] peptidoglycan catabolic process	BP	0.308462	No_evidence
Cluster_100068	GO:0009266:[BP] response to temperature stimulus	BP	0.108462	No_evidence
Cluster_100068	GO:0009297:[BP] pilus assembly	BP	0.237692	No_evidence
Cluster_100068	GO:0009306:[BP] protein secretion	BP	0.476923	No_evidence
Cluster_100068	GO:0009307:[BP] DNA restriction-modification system	BP	0.308462	No_evidence
Cluster_100068	GO:0009314:[BP] response to radiation	BP	0.124615	No_evidence
Cluster_100068	GO:0010033:[BP] response to organic substance	BP	0.322308	No_evidence
Cluster_100068	GO:0010038:[BP] response to metal ion	BP	0.271538	No_evidence
Cluster_100068	GO:0010629:[BP] negative regulation of gene expression	BP	0.260769	No_evidence
Cluster_100068	GO:0015891:[BP] siderophore transport	BP	0.296923	No_evidence
Cluster_100068	GO:0018193:[BP] peptidyl-amino acid modification	BP	0.0661538	No_evidence
Cluster_100068	GO:0019058:[BP] viral life cycle	BP	0.353846	No_evidence
Cluster_100068	GO:0019320:[BP] hexose catabolic process	BP	0.130769	No_evidence
Cluster_100068	GO:0022904:[BP] respiratory electron transport chain	BP	0.686154	No_evidence
Cluster_100068	GO:0032506:[BP] cytokinetic process	BP	0.696923	No_evidence
Cluster_100068	GO:0032879:[BP] regulation of localization	BP	0.150769	No_evidence
Cluster_100068	GO:0034219:[BP] carbohydrate transmembrane transport	BP	0.357692	No_evidence
Cluster_100068	GO:0034613:[BP] cellular protein localization	BP	0.129231	No_evidence
Cluster_100068	GO:0042402:[BP] cellular biogenic amine catabolic process	BP	0.222308	No_evidence
Cluster_100068	GO:0044275:[BP] cellular carbohydrate catabolic process	BP	0.323077	No_evidence
Cluster_100068	GO:0044403:[BP] biological process involved in symbiotic interaction	BP	0.246923	No_evidence
Cluster_100068	GO:0044781:[BP] bacterial-type flagellum organization	BP	0.185385	No_evidence
Cluster_100068	GO:0045892:[BP] negative regulation of transcription, DNA-templated	BP	0.178462	No_evidence
Cluster_100068	GO:0045893:[BP] positive regulation of transcription, DNA-templated	BP	0.175385	No_evidence
Cluster_100068	GO:0046174:[BP] polyol catabolic process	BP	0.574615	No_evidence
Cluster_100068	GO:0046677:[BP] response to antibiotic	BP	0.193077	No_evidence
Cluster_100068	GO:0046777:[BP] protein autophosphorylation	BP	0.347692	No_evidence
Cluster_100068	GO:0046916:[BP] cellular transition metal ion homeostasis	BP	0.316923	No_evidence
Cluster_100068	GO:0051128:[BP] regulation of cellular component organization	BP	0.401538	No_evidence
Cluster_100068	GO:0051260:[BP] protein homooligomerization	BP	0.0161538	No_evidence
Cluster_100068	GO:0051649:[BP] establishment of localization in cell	BP	0.0769231	No_evidence
Cluster_100068	GO:0055072:[BP] iron ion homeostasis	BP	0.264615	No_evidence
Cluster_100068	GO:0061077:[BP] chaperone-mediated protein folding	BP	0.222308	No_evidence
Cluster_100068	GO:0062197:[BP] cellular response to chemical stress	BP	0.304615	No_evidence
Cluster_100068	GO:0065009:[BP] regulation of molecular function	BP	0.156923	No_evidence
Cluster_100068	GO:0071806:[BP] protein transmembrane transport	BP	0.495385	No_evidence
Cluster_100068	GO:0071973:[BP] bacterial-type flagellum-dependent cell motility	BP	0.647692	No_evidence
Cluster_100068	GO:0072348:[BP] sulfur compound transport	BP	0.155385	No_evidence
Cluster_100068	GO:0098656:[BP] anion transmembrane transport	BP	0.154615	No_evidence
Cluster_100068	GO:0098754:[BP] detoxification	BP	0.224615	No_evidence
Cluster_100068	GO:1901606:[BP] alpha-amino acid catabolic process	BP	0.491538	No_evidence
Cluster_100068	GO:1901617:[BP] organic hydroxy compound biosynthetic process	BP	0.568462	No_evidence
Cluster_100068	GO:1901663:[BP] quinone biosynthetic process	BP	0.297692	No_evidence
Cluster_100068	GO:1901700:[BP] response to oxygen-containing compound	BP	0.198462	No_evidence
Cluster_1000710	GO:0000097:[BP] sulfur amino acid biosynthetic process	BP	0.61	No_evidence
Cluster_1000710	GO:0000160:[BP] phosphorelay signal transduction system	BP	0.41	No_evidence
Cluster_1000710	GO:0000272:[BP] polysaccharide catabolic process	BP	0.247692	No_evidence
Cluster_1000710	GO:0003333:[BP] amino acid transmembrane transport	BP	0.221538	No_evidence
Cluster_1000710	GO:0006006:[BP] glucose metabolic process	BP	0.362308	No_evidence
Cluster_1000710	GO:0006071:[BP] glycerol metabolic process	BP	0.324615	No_evidence
Cluster_1000710	GO:0006090:[BP] pyruvate metabolic process	BP	0.344615	No_evidence
Cluster_1000710	GO:0006101:[BP] citrate metabolic process	BP	0.179231	No_evidence
Cluster_1000710	GO:0006265:[BP] DNA topological change	BP	0.416154	No_evidence
Cluster_1000710	GO:0006270:[BP] DNA replication initiation	BP	0.436154	No_evidence
Cluster_1000710	GO:0006281:[BP] DNA repair	BP	0.376154	No_evidence
Cluster_1000710	GO:0006364:[BP] rRNA processing	BP	0.391538	No_evidence
Cluster_1000710	GO:0006400:[BP] tRNA modification	BP	0.458462	No_evidence
Cluster_1000710	GO:0006541:[BP] glutamine metabolic process	BP	0.501538	No_evidence
Cluster_1000710	GO:0006935:[BP] chemotaxis	BP	0.423846	No_evidence
Cluster_1000710	GO:0006979:[BP] response to oxidative stress	BP	0.390769	No_evidence
Cluster_1000710	GO:0008360:[BP] regulation of cell shape	BP	0.24	No_evidence
Cluster_1000710	GO:0009061:[BP] anaerobic respiration	BP	0.136923	No_evidence
Cluster_1000710	GO:0009063:[BP] cellular amino acid catabolic process	BP	0.200769	No_evidence
Cluster_1000710	GO:0009244:[BP] lipopolysaccharide core region biosynthetic process	BP	0.387692	No_evidence
Cluster_1000710	GO:0009252:[BP] peptidoglycan biosynthetic process	BP	0.146154	No_evidence
Cluster_1000710	GO:0009253:[BP] peptidoglycan catabolic process	BP	0.621538	No_evidence
Cluster_1000710	GO:0009266:[BP] response to temperature stimulus	BP	0.15	No_evidence
Cluster_1000710	GO:0009297:[BP] pilus assembly	BP	0.653846	No_evidence
Cluster_1000710	GO:0009306:[BP] protein secretion	BP	0.443077	No_evidence
Cluster_1000710	GO:0009307:[BP] DNA restriction-modification system	BP	0.658462	No_evidence
Cluster_1000710	GO:0009314:[BP] response to radiation	BP	0.19	No_evidence
Cluster_1000710	GO:0010033:[BP] response to organic substance	BP	0.526154	No_evidence
Cluster_1000710	GO:0010038:[BP] response to metal ion	BP	0.294615	No_evidence
Cluster_1000710	GO:0010629:[BP] negative regulation of gene expression	BP	0.263077	No_evidence
Cluster_1000710	GO:0015891:[BP] siderophore transport	BP	0.359231	No_evidence
Cluster_1000710	GO:0018193:[BP] peptidyl-amino acid modification	BP	0.105385	No_evidence
Cluster_1000710	GO:0019058:[BP] viral life cycle	BP	0.733077	No_evidence
Cluster_1000710	GO:0019320:[BP] hexose catabolic process	BP	0.111538	No_evidence
Cluster_1000710	GO:0022904:[BP] respiratory electron transport chain	BP	0.288462	No_evidence
Cluster_1000710	GO:0032506:[BP] cytokinetic process	BP	0.315385	No_evidence
Cluster_1000710	GO:0032879:[BP] regulation of localization	BP	0.221538	No_evidence
Cluster_1000710	GO:0034219:[BP] carbohydrate transmembrane transport	BP	0.314615	No_evidence
Cluster_1000710	GO:0034613:[BP] cellular protein localization	BP	0.194615	No_evidence
Cluster_1000710	GO:0042402:[BP] cellular biogenic amine catabolic process	BP	0.280769	No_evidence
Cluster_1000710	GO:0044275:[BP] cellular carbohydrate catabolic process	BP	0.334615	No_evidence
Cluster_1000710	GO:0044403:[BP] biological process involved in symbiotic interaction	BP	0.614615	No_evidence
Cluster_1000710	GO:0044781:[BP] bacterial-type flagellum organization	BP	0.444615	No_evidence
Cluster_1000710	GO:0045892:[BP] negative regulation of transcription, DNA-templated	BP	0.327692	No_evidence
Cluster_1000710	GO:0045893:[BP] positive regulation of transcription, DNA-templated	BP	0.192308	No_evidence
Cluster_1000710	GO:0046174:[BP] polyol catabolic process	BP	0.483077	No_evidence
Cluster_1000710	GO:0046677:[BP] response to antibiotic	BP	0.54	No_evidence
Cluster_1000710	GO:0046777:[BP] protein autophosphorylation	BP	0.436923	No_evidence
Cluster_1000710	GO:0046916:[BP] cellular transition metal ion homeostasis	BP	0.254615	No_evidence
Cluster_1000710	GO:0051128:[BP] regulation of cellular component organization	BP	0.363846	No_evidence
Cluster_1000710	GO:0051260:[BP] protein homooligomerization	BP	0.0323077	No_evidence
Cluster_1000710	GO:0051649:[BP] establishment of localization in cell	BP	0.295385	No_evidence
Cluster_1000710	GO:0055072:[BP] iron ion homeostasis	BP	0.199231	No_evidence
Cluster_1000710	GO:0061077:[BP] chaperone-mediated protein folding	BP	0.566154	No_evidence
Cluster_1000710	GO:0062197:[BP] cellular response to chemical stress	BP	0.261538	No_evidence
Cluster_1000710	GO:0065009:[BP] regulation of molecular function	BP	0.302308	No_evidence
Cluster_1000710	GO:0071806:[BP] protein transmembrane transport	BP	0.408462	No_evidence
Cluster_1000710	GO:0071973:[BP] bacterial-type flagellum-dependent cell motility	BP	0.633846	No_evidence
Cluster_1000710	GO:0072348:[BP] sulfur compound transport	BP	0.224615	No_evidence
Cluster_1000710	GO:0098656:[BP] anion transmembrane transport	BP	0.143846	No_evidence
Cluster_1000710	GO:0098754:[BP] detoxification	BP	0.513846	No_evidence
Cluster_1000710	GO:1901606:[BP] alpha-amino acid catabolic process	BP	0.153077	No_evidence
Cluster_1000710	GO:1901617:[BP] organic hydroxy compound biosynthetic process	BP	0.361538	No_evidence
Cluster_1000710	GO:1901663:[BP] quinone biosynthetic process	BP	0.37	No_evidence
Cluster_1000710	GO:1901700:[BP] response to oxygen-containing compound	BP	0.295385	No_evidence
Cluster_1000788	GO:0000097:[BP] sulfur amino acid biosynthetic process	BP	0.459231	No_evidence
Cluster_1000788	GO:0000160:[BP] phosphorelay signal transduction system	BP	0.590769	No_evidence
Cluster_1000788	GO:0000272:[BP] polysaccharide catabolic process	BP	0.771538	No_evidence
Cluster_1000788	GO:0003333:[BP] amino acid transmembrane transport	BP	0.486154	No_evidence
Cluster_1000788	GO:0006006:[BP] glucose metabolic process	BP	0.757692	No_evidence
Cluster_1000788	GO:0006071:[BP] glycerol metabolic process	BP	0.651538	No_evidence
Cluster_1000788	GO:0006090:[BP] pyruvate metabolic process	BP	0.780769	No_evidence
Cluster_1000788	GO:0006101:[BP] citrate metabolic process	BP	0.743846	No_evidence
Cluster_1000788	GO:0006265:[BP] DNA topological change	BP	0.81	No_evidence
Cluster_1000788	GO:0006270:[BP] DNA replication initiation	BP	0.436923	No_evidence
Cluster_1000788	GO:0006281:[BP] DNA repair	BP	0.679231	No_evidence
Cluster_1000788	GO:0006364:[BP] rRNA processing	BP	0.58	No_evidence
Cluster_1000788	GO:0006400:[BP] tRNA modification	BP	0.803846	No_evidence
Cluster_1000788	GO:0006541:[BP] glutamine metabolic process	BP	0.480769	No_evidence
Cluster_1000788	GO:0006935:[BP] chemotaxis	BP	0.493846	No_evidence
Cluster_1000788	GO:0006979:[BP] response to oxidative stress	BP	0.774615	No_evidence
Cluster_1000788	GO:0008360:[BP] regulation of cell shape	BP	0.718462	No_evidence
Cluster_1000788	GO:0009061:[BP] anaerobic respiration	BP	0.62	No_evidence
Cluster_1000788	GO:0009063:[BP] cellular amino acid catabolic process	BP	0.613077	No_evidence
Cluster_1000788	GO:0009244:[BP] lipopolysaccharide core region biosynthetic process	BP	0.779231	No_evidence
Cluster_1000788	GO:0009252:[BP] peptidoglycan biosynthetic process	BP	0.646923	No_evidence
Cluster_1000788	GO:0009253:[BP] peptidoglycan catabolic process	BP	0.763846	No_evidence
Cluster_1000788	GO:0009266:[BP] response to temperature stimulus	BP	0.679231	No_evidence
Cluster_1000788	GO:0009297:[BP] pilus assembly	BP	0.286923	No_evidence
Cluster_1000788	GO:0009306:[BP] protein secretion	BP	0.503077	No_evidence
Cluster_1000788	GO:0009307:[BP] DNA restriction-modification system	BP	0.24	No_evidence
Cluster_1000788	GO:0009314:[BP] response to radiation	BP	0.693077	No_evidence
Cluster_1000788	GO:0010033:[BP] response to organic substance	BP	0.676154	No_evidence
Cluster_1000788	GO:0010038:[BP] response to metal ion	BP	0.704615	No_evidence
Cluster_1000788	GO:0010629:[BP] negative regulation of gene expression	BP	0.760769	No_evidence
Cluster_1000788	GO:0015891:[BP] siderophore transport	BP	0.836154	No_evidence
Cluster_1000788	GO:0018193:[BP] peptidyl-amino acid modification	BP	0.837692	No_evidence
Cluster_1000788	GO:0019058:[BP] viral life cycle	BP	0.491538	No_evidence
Cluster_1000788	GO:0019320:[BP] hexose catabolic process	BP	0.732308	No_evidence
Cluster_1000788	GO:0022904:[BP] respiratory electron transport chain	BP	0.768462	No_evidence
Cluster_1000788	GO:0032506:[BP] cytokinetic process	BP	0.628462	No_evidence
Cluster_1000788	GO:0032879:[BP] regulation of localization	BP	0.719231	No_evidence
Cluster_1000788	GO:0034219:[BP] carbohydrate transmembrane transport	BP	0.664615	No_evidence
Cluster_1000788	GO:0034613:[BP] cellular protein localization	BP	0.581538	No_evidence
Cluster_1000788	GO:0042402:[BP] cellular biogenic amine catabolic process	BP	0.501538	No_evidence
Cluster_1000788	GO:0044275:[BP] cellular carbohydrate catabolic process	BP	0.689231	No_evidence
Cluster_1000788	GO:0044403:[BP] biological process involved in symbiotic interaction	BP	0.482308	No_evidence
Cluster_1000788	GO:0044781:[BP] bacterial-type flagellum organization	BP	0.708462	No_evidence
Cluster_1000788	GO:0045892:[BP] negative regulation of transcription, DNA-templated	BP	0.824615	No_evidence
Cluster_1000788	GO:0045893:[BP] positive regulation of transcription, DNA-templated	BP	0.629231	No_evidence
Cluster_1000788	GO:0046174:[BP] polyol catabolic process	BP	0.455385	No_evidence
Cluster_1000788	GO:0046677:[BP] response to antibiotic	BP	0.830769	No_evidence
Cluster_1000788	GO:0046777:[BP] protein autophosphorylation	BP	0.613846	No_evidence
Cluster_1000788	GO:0046916:[BP] cellular transition metal ion homeostasis	BP	0.673077	No_evidence
Cluster_1000788	GO:0051128:[BP] regulation of cellular component organization	BP	0.607692	No_evidence
Cluster_1000788	GO:0051260:[BP] protein homooligomerization	BP	0.921538	No_evidence
Cluster_1000788	GO:0051649:[BP] establishment of localization in cell	BP	0.668462	No_evidence
Cluster_1000788	GO:0055072:[BP] iron ion homeostasis	BP	0.796154	No_evidence
Cluster_1000788	GO:0061077:[BP] chaperone-mediated protein folding	BP	0.47	No_evidence
Cluster_1000788	GO:0062197:[BP] cellular response to chemical stress	BP	0.700769	No_evidence
Cluster_1000788	GO:0065009:[BP] regulation of molecular function	BP	0.763846	No_evidence
Cluster_1000788	GO:0071806:[BP] protein transmembrane transport	BP	0.712308	No_evidence
Cluster_1000788	GO:0071973:[BP] bacterial-type flagellum-dependent cell motility	BP	0.509231	No_evidence
Cluster_1000788	GO:0072348:[BP] sulfur compound transport	BP	0.724615	No_evidence
Cluster_1000788	GO:0098656:[BP] anion transmembrane transport	BP	0.658462	No_evidence
Cluster_1000788	GO:0098754:[BP] detoxification	BP	0.550769	No_evidence
Cluster_1000788	GO:1901606:[BP] alpha-amino acid catabolic process	BP	0.528462	No_evidence
Cluster_1000788	GO:1901617:[BP] organic hydroxy compound biosynthetic process	BP	0.8	No_evidence
Cluster_1000788	GO:1901663:[BP] quinone biosynthetic process	BP	0.703077	No_evidence
Cluster_1000788	GO:1901700:[BP] response to oxygen-containing compound	BP	0.753077	No_evidence
Cluster_10009	GO:0000097:[BP] sulfur amino acid biosynthetic process	BP	0.518462	No_evidence
Cluster_10009	GO:0000160:[BP] phosphorelay signal transduction system	BP	0.685385	No_evidence
Cluster_10009	GO:0000272:[BP] polysaccharide catabolic process	BP	0.722308	No_evidence
Cluster_10009	GO:0003333:[BP] amino acid transmembrane transport	BP	0.741538	No_evidence
Cluster_10009	GO:0006006:[BP] glucose metabolic process	BP	0.903077	No_evidence
Cluster_10009	GO:0006071:[BP] glycerol metabolic process	BP	0.778462	No_evidence
Cluster_10009	GO:0006090:[BP] pyruvate metabolic process	BP	0.857692	No_evidence
Cluster_10009	GO:0006101:[BP] citrate metabolic process	BP	0.861538	No_evidence
Cluster_10009	GO:0006265:[BP] DNA topological change	BP	0.942308	No_evidence
Cluster_10009	GO:0006270:[BP] DNA replication initiation	BP	0.516923	No_evidence
Cluster_10009	GO:0006281:[BP] DNA repair	BP	0.42	No_evidence
Cluster_10009	GO:0006364:[BP] rRNA processing	BP	0.544615	No_evidence
Cluster_10009	GO:0006400:[BP] tRNA modification	BP	0.829231	No_evidence
Cluster_10009	GO:0006541:[BP] glutamine metabolic process	BP	0.626923	No_evidence
Cluster_10009	GO:0006935:[BP] chemotaxis	BP	0.33	No_evidence
Cluster_10009	GO:0006979:[BP] response to oxidative stress	BP	0.692308	No_evidence
Cluster_10009	GO:0008360:[BP] regulation of cell shape	BP	0.856923	No_evidence
Cluster_10009	GO:0009061:[BP] anaerobic respiration	BP	0.888462	No_evidence
Cluster_10009	GO:0009063:[BP] cellular amino acid catabolic process	BP	0.763846	No_evidence
Cluster_10009	GO:0009244:[BP] lipopolysaccharide core region biosynthetic process	BP	0.657692	No_evidence
Cluster_10009	GO:0009252:[BP] peptidoglycan biosynthetic process	BP	0.755385	No_evidence
Cluster_10009	GO:0009253:[BP] peptidoglycan catabolic process	BP	0.767692	No_evidence
Cluster_10009	GO:0009266:[BP] response to temperature stimulus	BP	0.9	No_evidence
Cluster_10009	GO:0009297:[BP] pilus assembly	BP	0.216923	No_evidence
Cluster_10009	GO:0009306:[BP] protein secretion	BP	0.483077	No_evidence
Cluster_10009	GO:0009307:[BP] DNA restriction-modification system	BP	0.181538	No_evidence
Cluster_10009	GO:0009314:[BP] response to radiation	BP	0.793077	No_evidence
Cluster_10009	GO:0010033:[BP] response to organic substance	BP	0.713077	No_evidence
Cluster_10009	GO:0010038:[BP] response to metal ion	BP	0.602308	No_evidence
Cluster_10009	GO:0010629:[BP] negative regulation of gene expression	BP	0.644615	No_evidence
Cluster_10009	GO:0015891:[BP] siderophore transport	BP	0.693077	No_evidence
Cluster_10009	GO:0018193:[BP] peptidyl-amino acid modification	BP	0.873846	No_evidence
Cluster_10009	GO:0019058:[BP] viral life cycle	BP	0.413846	No_evidence
Cluster_10009	GO:0019320:[BP] hexose catabolic process	BP	0.866923	No_evidence
Cluster_10009	GO:0022904:[BP] respiratory electron transport chain	BP	0.868462	No_evidence
Cluster_10009	GO:0032506:[BP] cytokinetic process	BP	0.741538	No_evidence
Cluster_10009	GO:0032879:[BP] regulation of localization	BP	0.75	No_evidence
Cluster_10009	GO:0034219:[BP] carbohydrate transmembrane transport	BP	0.646154	No_evidence
Cluster_10009	GO:0034613:[BP] cellular protein localization	BP	0.706923	No_evidence
Cluster_10009	GO:0042402:[BP] cellular biogenic amine catabolic process	BP	0.495385	No_evidence
Cluster_10009	GO:0044275:[BP] cellular carbohydrate catabolic process	BP	0.734615	No_evidence
Cluster_10009	GO:0044403:[BP] biological process involved in symbiotic interaction	BP	0.293846	No_evidence
Cluster_10009	GO:0044781:[BP] bacterial-type flagellum organization	BP	0.631538	No_evidence
Cluster_10009	GO:0045892:[BP] negative regulation of transcription, DNA-templated	BP	0.633846	No_evidence
Cluster_10009	GO:0045893:[BP] positive regulation of transcription, DNA-templated	BP	0.53	No_evidence
Cluster_10009	GO:0046174:[BP] polyol catabolic process	BP	0.523846	No_evidence
Cluster_10009	GO:0046677:[BP] response to antibiotic	BP	0.88	No_evidence
Cluster_10009	GO:0046777:[BP] protein autophosphorylation	BP	0.379231	No_evidence
Cluster_10009	GO:0046916:[BP] cellular transition metal ion homeostasis	BP	0.582308	No_evidence
Cluster_10009	GO:0051128:[BP] regulation of cellular component organization	BP	0.741538	No_evidence
Cluster_10009	GO:0051260:[BP] protein homooligomerization	BP	0.950769	No_evidence
Cluster_10009	GO:0051649:[BP] establishment of localization in cell	BP	0.654615	No_evidence
Cluster_10009	GO:0055072:[BP] iron ion homeostasis	BP	0.884615	No_evidence
Cluster_10009	GO:0061077:[BP] chaperone-mediated protein folding	BP	0.5	No_evidence
Cluster_10009	GO:0062197:[BP] cellular response to chemical stress	BP	0.583077	No_evidence
Cluster_10009	GO:0065009:[BP] regulation of molecular function	BP	0.672308	No_evidence
Cluster_10009	GO:0071806:[BP] protein transmembrane transport	BP	0.534615	No_evidence
Cluster_10009	GO:0071973:[BP] bacterial-type flagellum-dependent cell motility	BP	0.474615	No_evidence
Cluster_10009	GO:0072348:[BP] sulfur compound transport	BP	0.887692	No_evidence
Cluster_10009	GO:0098656:[BP] anion transmembrane transport	BP	0.793077	No_evidence
Cluster_10009	GO:0098754:[BP] detoxification	BP	0.469231	No_evidence
Cluster_10009	GO:1901606:[BP] alpha-amino acid catabolic process	BP	0.720769	No_evidence
Cluster_10009	GO:1901617:[BP] organic hydroxy compound biosynthetic process	BP	0.769231	No_evidence
Cluster_10009	GO:1901663:[BP] quinone biosynthetic process	BP	0.796923	No_evidence
Cluster_10009	GO:1901700:[BP] response to oxygen-containing compound	BP	0.767692	No_evidence
Cluster_1001016	GO:0000097:[BP] sulfur amino acid biosynthetic process	BP	0.376154	No_evidence
Cluster_1001016	GO:0000160:[BP] phosphorelay signal transduction system	BP	0.431538	No_evidence
Cluster_1001016	GO:0000272:[BP] polysaccharide catabolic process	BP	0.205385	No_evidence
Cluster_1001016	GO:0003333:[BP] amino acid transmembrane transport	BP	0.116923	No_evidence
Cluster_1001016	GO:0006006:[BP] glucose metabolic process	BP	0.268462	No_evidence
Cluster_1001016	GO:0006071:[BP] glycerol metabolic process	BP	0.203077	No_evidence
Cluster_1001016	GO:0006090:[BP] pyruvate metabolic process	BP	0.317692	No_evidence
Cluster_1001016	GO:0006101:[BP] citrate metabolic process	BP	0.0638462	No_evidence
Cluster_1001016	GO:0006265:[BP] DNA topological change	BP	0.169231	No_evidence
Cluster_1001016	GO:0006270:[BP] DNA replication initiation	BP	0.451538	No_evidence
Cluster_1001016	GO:0006281:[BP] DNA repair	BP	0.307692	No_evidence
Cluster_1001016	GO:0006364:[BP] rRNA processing	BP	0.347692	No_evidence
Cluster_1001016	GO:0006400:[BP] tRNA modification	BP	0.360769	No_evidence
Cluster_1001016	GO:0006541:[BP] glutamine metabolic process	BP	0.29	No_evidence
Cluster_1001016	GO:0006935:[BP] chemotaxis	BP	0.492308	No_evidence
Cluster_1001016	GO:0006979:[BP] response to oxidative stress	BP	0.17	No_evidence
Cluster_1001016	GO:0008360:[BP] regulation of cell shape	BP	0.188462	No_evidence
Cluster_1001016	GO:0009061:[BP] anaerobic respiration	BP	0.109231	No_evidence
Cluster_1001016	GO:0009063:[BP] cellular amino acid catabolic process	BP	0.176923	No_evidence
Cluster_1001016	GO:0009244:[BP] lipopolysaccharide core region biosynthetic process	BP	0.18	No_evidence
Cluster_1001016	GO:0009252:[BP] peptidoglycan biosynthetic process	BP	0.375385	No_evidence
Cluster_1001016	GO:0009253:[BP] peptidoglycan catabolic process	BP	0.583077	No_evidence
Cluster_1001016	GO:0009266:[BP] response to temperature stimulus	BP	0.265385	No_evidence
Cluster_1001016	GO:0009297:[BP] pilus assembly	BP	0.871538	No_evidence
Cluster_1001016	GO:0009306:[BP] protein secretion	BP	0.528462	No_evidence
Cluster_1001016	GO:0009307:[BP] DNA restriction-modification system	BP	0.607692	No_evidence
Cluster_1001016	GO:0009314:[BP] response to radiation	BP	0.182308	No_evidence
Cluster_1001016	GO:0010033:[BP] response to organic substance	BP	0.396154	No_evidence
Cluster_1001016	GO:0010038:[BP] response to metal ion	BP	0.473077	No_evidence
Cluster_1001016	GO:0010629:[BP] negative regulation of gene expression	BP	0.356923	No_evidence
Cluster_1001016	GO:0015891:[BP] siderophore transport	BP	0.359231	No_evidence
Cluster_1001016	GO:0018193:[BP] peptidyl-amino acid modification	BP	0.0730769	No_evidence
Cluster_1001016	GO:0019058:[BP] viral life cycle	BP	0.85	No_evidence
Cluster_1001016	GO:0019320:[BP] hexose catabolic process	BP	0.343846	No_evidence
Cluster_1001016	GO:0022904:[BP] respiratory electron transport chain	BP	0.245385	No_evidence
Cluster_1001016	GO:0032506:[BP] cytokinetic process	BP	0.136154	No_evidence
Cluster_1001016	GO:0032879:[BP] regulation of localization	BP	0.236923	No_evidence
Cluster_1001016	GO:0034219:[BP] carbohydrate transmembrane transport	BP	0.477692	No_evidence
Cluster_1001016	GO:0034613:[BP] cellular protein localization	BP	0.156154	No_evidence
Cluster_1001016	GO:0042402:[BP] cellular biogenic amine catabolic process	BP	0.195385	No_evidence
Cluster_1001016	GO:0044275:[BP] cellular carbohydrate catabolic process	BP	0.216154	No_evidence
Cluster_1001016	GO:0044403:[BP] biological process involved in symbiotic interaction	BP	0.886923	No_evidence
Cluster_1001016	GO:0044781:[BP] bacterial-type flagellum organization	BP	0.374615	No_evidence
Cluster_1001016	GO:0045892:[BP] negative regulation of transcription, DNA-templated	BP	0.456923	No_evidence
Cluster_1001016	GO:0045893:[BP] positive regulation of transcription, DNA-templated	BP	0.351538	No_evidence
Cluster_1001016	GO:0046174:[BP] polyol catabolic process	BP	0.56	No_evidence
Cluster_1001016	GO:0046677:[BP] response to antibiotic	BP	0.516923	No_evidence
Cluster_1001016	GO:0046777:[BP] protein autophosphorylation	BP	0.426154	No_evidence
Cluster_1001016	GO:0046916:[BP] cellular transition metal ion homeostasis	BP	0.226154	No_evidence
Cluster_1001016	GO:0051128:[BP] regulation of cellular component organization	BP	0.406154	No_evidence
Cluster_1001016	GO:0051260:[BP] protein homooligomerization	BP	0.115385	No_evidence
Cluster_1001016	GO:0051649:[BP] establishment of localization in cell	BP	0.205385	No_evidence
Cluster_1001016	GO:0055072:[BP] iron ion homeostasis	BP	0.173846	No_evidence
Cluster_1001016	GO:0061077:[BP] chaperone-mediated protein folding	BP	0.795385	No_evidence
Cluster_1001016	GO:0062197:[BP] cellular response to chemical stress	BP	0.473077	No_evidence
Cluster_1001016	GO:0065009:[BP] regulation of molecular function	BP	0.146154	No_evidence
Cluster_1001016	GO:0071806:[BP] protein transmembrane transport	BP	0.381538	No_evidence
Cluster_1001016	GO:0071973:[BP] bacterial-type flagellum-dependent cell motility	BP	0.313077	No_evidence
Cluster_1001016	GO:0072348:[BP] sulfur compound transport	BP	0.213077	No_evidence
Cluster_1001016	GO:0098656:[BP] anion transmembrane transport	BP	0.08	No_evidence
Cluster_1001016	GO:0098754:[BP] detoxification	BP	0.465385	No_evidence
Cluster_1001016	GO:1901606:[BP] alpha-amino acid catabolic process	BP	0.369231	No_evidence
Cluster_1001016	GO:1901617:[BP] organic hydroxy compound biosynthetic process	BP	0.133077	No_evidence
Cluster_1001016	GO:1901663:[BP] quinone biosynthetic process	BP	0.128462	No_evidence
Cluster_1001016	GO:1901700:[BP] response to oxygen-containing compound	BP	0.422308	No_evidence
Cluster_100127	GO:0000097:[BP] sulfur amino acid biosynthetic process	BP	0.611538	No_evidence
Cluster_100127	GO:0000160:[BP] phosphorelay signal transduction system	BP	0.536923	No_evidence
Cluster_100127	GO:0000272:[BP] polysaccharide catabolic process	BP	0.139231	No_evidence
Cluster_100127	GO:0003333:[BP] amino acid transmembrane transport	BP	0.391538	No_evidence
Cluster_100127	GO:0006006:[BP] glucose metabolic process	BP	0.0246154	No_evidence
Cluster_100127	GO:0006071:[BP] glycerol metabolic process	BP	0.564615	No_evidence
Cluster_100127	GO:0006090:[BP] pyruvate metabolic process	BP	0.228462	No_evidence
Cluster_100127	GO:0006101:[BP] citrate metabolic process	BP	0.0492308	No_evidence
Cluster_100127	GO:0006265:[BP] DNA topological change	BP	0.2	No_evidence
Cluster_100127	GO:0006270:[BP] DNA replication initiation	BP	0.442308	No_evidence
Cluster_100127	GO:0006281:[BP] DNA repair	BP	0.377692	No_evidence
Cluster_100127	GO:0006364:[BP] rRNA processing	BP	0.458462	No_evidence
Cluster_100127	GO:0006400:[BP] tRNA modification	BP	0.468462	No_evidence
Cluster_100127	GO:0006541:[BP] glutamine metabolic process	BP	0.318462	No_evidence
Cluster_100127	GO:0006935:[BP] chemotaxis	BP	0.374615	No_evidence
Cluster_100127	GO:0006979:[BP] response to oxidative stress	BP	0.312308	No_evidence
Cluster_100127	GO:0008360:[BP] regulation of cell shape	BP	0.203077	No_evidence
Cluster_100127	GO:0009061:[BP] anaerobic respiration	BP	0.0938462	No_evidence
Cluster_100127	GO:0009063:[BP] cellular amino acid catabolic process	BP	0.34	No_evidence
Cluster_100127	GO:0009244:[BP] lipopolysaccharide core region biosynthetic process	BP	0.166923	No_evidence
Cluster_100127	GO:0009252:[BP] peptidoglycan biosynthetic process	BP	0.165385	No_evidence
Cluster_100127	GO:0009253:[BP] peptidoglycan catabolic process	BP	0.136154	No_evidence
Cluster_100127	GO:0009266:[BP] response to temperature stimulus	BP	0.0784615	No_evidence
Cluster_100127	GO:0009297:[BP] pilus assembly	BP	0.233846	No_evidence
Cluster_100127	GO:0009306:[BP] protein secretion	BP	0.413077	No_evidence
Cluster_100127	GO:0009307:[BP] DNA restriction-modification system	BP	0.316923	No_evidence
Cluster_100127	GO:0009314:[BP] response to radiation	BP	0.23	No_evidence
Cluster_100127	GO:0010033:[BP] response to organic substance	BP	0.334615	No_evidence
Cluster_100127	GO:0010038:[BP] response to metal ion	BP	0.249231	No_evidence
Cluster_100127	GO:0010629:[BP] negative regulation of gene expression	BP	0.221538	No_evidence
Cluster_100127	GO:0015891:[BP] siderophore transport	BP	0.348462	No_evidence
Cluster_100127	GO:0018193:[BP] peptidyl-amino acid modification	BP	0.0453846	No_evidence
Cluster_100127	GO:0019058:[BP] viral life cycle	BP	0.219231	No_evidence
Cluster_100127	GO:0019320:[BP] hexose catabolic process	BP	0.0484615	No_evidence
Cluster_100127	GO:0022904:[BP] respiratory electron transport chain	BP	0.492308	No_evidence
Cluster_100127	GO:0032506:[BP] cytokinetic process	BP	0.357692	No_evidence
Cluster_100127	GO:0032879:[BP] regulation of localization	BP	0.176154	No_evidence
Cluster_100127	GO:0034219:[BP] carbohydrate transmembrane transport	BP	0.273077	No_evidence
Cluster_100127	GO:0034613:[BP] cellular protein localization	BP	0.0715385	No_evidence
Cluster_100127	GO:0042402:[BP] cellular biogenic amine catabolic process	BP	0.134615	No_evidence
Cluster_100127	GO:0044275:[BP] cellular carbohydrate catabolic process	BP	0.311538	No_evidence
Cluster_100127	GO:0044403:[BP] biological process involved in symbiotic interaction	BP	0.263846	No_evidence
Cluster_100127	GO:0044781:[BP] bacterial-type flagellum organization	BP	0.171538	No_evidence
Cluster_100127	GO:0045892:[BP] negative regulation of transcription, DNA-templated	BP	0.110769	No_evidence
Cluster_100127	GO:0045893:[BP] positive regulation of transcription, DNA-templated	BP	0.128462	No_evidence
Cluster_100127	GO:0046174:[BP] polyol catabolic process	BP	0.668462	No_evidence
Cluster_100127	GO:0046677:[BP] response to antibiotic	BP	0.250769	No_evidence
Cluster_100127	GO:0046777:[BP] protein autophosphorylation	BP	0.354615	No_evidence
Cluster_100127	GO:0046916:[BP] cellular transition metal ion homeostasis	BP	0.142308	No_evidence
Cluster_100127	GO:0051128:[BP] regulation of cellular component organization	BP	0.327692	No_evidence
Cluster_100127	GO:0051260:[BP] protein homooligomerization	BP	0.00769231	No_evidence
Cluster_100127	GO:0051649:[BP] establishment of localization in cell	BP	0.101538	No_evidence
Cluster_100127	GO:0055072:[BP] iron ion homeostasis	BP	0.183077	No_evidence
Cluster_100127	GO:0061077:[BP] chaperone-mediated protein folding	BP	0.343077	No_evidence
Cluster_100127	GO:0062197:[BP] cellular response to chemical stress	BP	0.303846	No_evidence
Cluster_100127	GO:0065009:[BP] regulation of molecular function	BP	0.0553846	No_evidence
Cluster_100127	GO:0071806:[BP] protein transmembrane transport	BP	0.433846	No_evidence
Cluster_100127	GO:0071973:[BP] bacterial-type flagellum-dependent cell motility	BP	0.63	No_evidence
Cluster_100127	GO:0072348:[BP] sulfur compound transport	BP	0.0530769	No_evidence
Cluster_100127	GO:0098656:[BP] anion transmembrane transport	BP	0.184615	No_evidence
Cluster_100127	GO:0098754:[BP] detoxification	BP	0.273077	No_evidence
Cluster_100127	GO:1901606:[BP] alpha-amino acid catabolic process	BP	0.356154	No_evidence
Cluster_100127	GO:1901617:[BP] organic hydroxy compound biosynthetic process	BP	0.426923	No_evidence
Cluster_100127	GO:1901663:[BP] quinone biosynthetic process	BP	0.316154	No_evidence
Cluster_100127	GO:1901700:[BP] response to oxygen-containing compound	BP	0.182308	No_evidence
Cluster_1001300	GO:0000097:[BP] sulfur amino acid biosynthetic process	BP	0.451538	No_evidence
Cluster_1001300	GO:0000160:[BP] phosphorelay signal transduction system	BP	0.408462	No_evidence
Cluster_1001300	GO:0000272:[BP] polysaccharide catabolic process	BP	0.313846	No_evidence
Cluster_1001300	GO:0003333:[BP] amino acid transmembrane transport	BP	0.218462	No_evidence
Cluster_1001300	GO:0006006:[BP] glucose metabolic process	BP	0.426154	No_evidence
Cluster_1001300	GO:0006071:[BP] glycerol metabolic process	BP	0.288462	No_evidence
Cluster_1001300	GO:0006090:[BP] pyruvate metabolic process	BP	0.465385	No_evidence
Cluster_1001300	GO:0006101:[BP] citrate metabolic process	BP	0.420769	No_evidence
Cluster_1001300	GO:0006265:[BP] DNA topological change	BP	0.539231	No_evidence
Cluster_1001300	GO:0006270:[BP] DNA replication initiation	BP	0.386154	No_evidence
Cluster_1001300	GO:0006281:[BP] DNA repair	BP	0.18	No_evidence
Cluster_1001300	GO:0006364:[BP] rRNA processing	BP	0.393846	No_evidence
Cluster_1001300	GO:0006400:[BP] tRNA modification	BP	0.377692	No_evidence
Cluster_1001300	GO:0006541:[BP] glutamine metabolic process	BP	0.485385	No_evidence
Cluster_1001300	GO:0006935:[BP] chemotaxis	BP	0.569231	No_evidence
Cluster_1001300	GO:0006979:[BP] response to oxidative stress	BP	0.203077	No_evidence
Cluster_1001300	GO:0008360:[BP] regulation of cell shape	BP	0.255385	No_evidence
Cluster_1001300	GO:0009061:[BP] anaerobic respiration	BP	0.105385	No_evidence
Cluster_1001300	GO:0009063:[BP] cellular amino acid catabolic process	BP	0.298462	No_evidence
Cluster_1001300	GO:0009244:[BP] lipopolysaccharide core region biosynthetic process	BP	0.406923	No_evidence
Cluster_1001300	GO:0009252:[BP] peptidoglycan biosynthetic process	BP	0.287692	No_evidence
Cluster_1001300	GO:0009253:[BP] peptidoglycan catabolic process	BP	0.673077	No_evidence
Cluster_1001300	GO:0009266:[BP] response to temperature stimulus	BP	0.283077	No_evidence
Cluster_1001300	GO:0009297:[BP] pilus assembly	BP	0.716923	No_evidence
Cluster_1001300	GO:0009306:[BP] protein secretion	BP	0.530769	No_evidence
Cluster_1001300	GO:0009307:[BP] DNA restriction-modification system	BP	0.484615	No_evidence
Cluster_1001300	GO:0009314:[BP] response to radiation	BP	0.305385	No_evidence
Cluster_1001300	GO:0010033:[BP] response to organic substance	BP	0.423846	No_evidence
Cluster_1001300	GO:0010038:[BP] response to metal ion	BP	0.480769	No_evidence
Cluster_1001300	GO:0010629:[BP] negative regulation of gene expression	BP	0.449231	No_evidence
Cluster_1001300	GO:0015891:[BP] siderophore transport	BP	0.562308	No_evidence
Cluster_1001300	GO:0018193:[BP] peptidyl-amino acid modification	BP	0.353846	No_evidence
Cluster_1001300	GO:0019058:[BP] viral life cycle	BP	0.622308	No_evidence
Cluster_1001300	GO:0019320:[BP] hexose catabolic process	BP	0.363077	No_evidence
Cluster_1001300	GO:0022904:[BP] respiratory electron transport chain	BP	0.288462	No_evidence
Cluster_1001300	GO:0032506:[BP] cytokinetic process	BP	0.233077	No_evidence
Cluster_1001300	GO:0032879:[BP] regulation of localization	BP	0.369231	No_evidence
Cluster_1001300	GO:0034219:[BP] carbohydrate transmembrane transport	BP	0.387692	No_evidence
Cluster_1001300	GO:0034613:[BP] cellular protein localization	BP	0.349231	No_evidence
Cluster_1001300	GO:0042402:[BP] cellular biogenic amine catabolic process	BP	0.328462	No_evidence
Cluster_1001300	GO:0044275:[BP] cellular carbohydrate catabolic process	BP	0.224615	No_evidence
Cluster_1001300	GO:0044403:[BP] biological process involved in symbiotic interaction	BP	0.702308	No_evidence
Cluster_1001300	GO:0044781:[BP] bacterial-type flagellum organization	BP	0.672308	No_evidence
Cluster_1001300	GO:0045892:[BP] negative regulation of transcription, DNA-templated	BP	0.504615	No_evidence
Cluster_1001300	GO:0045893:[BP] positive regulation of transcription, DNA-templated	BP	0.293077	No_evidence
Cluster_1001300	GO:0046174:[BP] polyol catabolic process	BP	0.453846	No_evidence
Cluster_1001300	GO:0046677:[BP] response to antibiotic	BP	0.460769	No_evidence
Cluster_1001300	GO:0046777:[BP] protein autophosphorylation	BP	0.443077	No_evidence
Cluster_1001300	GO:0046916:[BP] cellular transition metal ion homeostasis	BP	0.458462	No_evidence
Cluster_1001300	GO:0051128:[BP] regulation of cellular component organization	BP	0.554615	No_evidence
Cluster_1001300	GO:0051260:[BP] protein homooligomerization	BP	0.282308	No_evidence
Cluster_1001300	GO:0051649:[BP] establishment of localization in cell	BP	0.539231	No_evidence
Cluster_1001300	GO:0055072:[BP] iron ion homeostasis	BP	0.226154	No_evidence
Cluster_1001300	GO:0061077:[BP] chaperone-mediated protein folding	BP	0.633077	No_evidence
Cluster_1001300	GO:0062197:[BP] cellular response to chemical stress	BP	0.353077	No_evidence
Cluster_1001300	GO:0065009:[BP] regulation of molecular function	BP	0.348462	No_evidence
Cluster_1001300	GO:0071806:[BP] protein transmembrane transport	BP	0.558462	No_evidence
Cluster_1001300	GO:0071973:[BP] bacterial-type flagellum-dependent cell motility	BP	0.348462	No_evidence
Cluster_1001300	GO:0072348:[BP] sulfur compound transport	BP	0.323846	No_evidence
Cluster_1001300	GO:0098656:[BP] anion transmembrane transport	BP	0.151538	No_evidence
Cluster_1001300	GO:0098754:[BP] detoxification	BP	0.544615	No_evidence
Cluster_1001300	GO:1901606:[BP] alpha-amino acid catabolic process	BP	0.351538	No_evidence
Cluster_1001300	GO:1901617:[BP] organic hydroxy compound biosynthetic process	BP	0.336923	No_evidence
Cluster_1001300	GO:1901663:[BP] quinone biosynthetic process	BP	0.267692	No_evidence
Cluster_1001300	GO:1901700:[BP] response to oxygen-containing compound	BP	0.453846	No_evidence
Cluster_1001309	GO:0000097:[BP] sulfur amino acid biosynthetic process	BP	0.530769	No_evidence
Cluster_1001309	GO:0000160:[BP] phosphorelay signal transduction system	BP	0.708462	No_evidence
Cluster_1001309	GO:0000272:[BP] polysaccharide catabolic process	BP	0.763846	No_evidence
Cluster_1001309	GO:0003333:[BP] amino acid transmembrane transport	BP	0.536154	No_evidence
Cluster_1001309	GO:0006006:[BP] glucose metabolic process	BP	0.833077	No_evidence
Cluster_1001309	GO:0006071:[BP] glycerol metabolic process	BP	0.577692	No_evidence
Cluster_1001309	GO:0006090:[BP] pyruvate metabolic process	BP	0.754615	No_evidence
Cluster_1001309	GO:0006101:[BP] citrate metabolic process	BP	0.658462	No_evidence
Cluster_1001309	GO:0006265:[BP] DNA topological change	BP	0.856154	No_evidence
Cluster_1001309	GO:0006270:[BP] DNA replication initiation	BP	0.517692	No_evidence
Cluster_1001309	GO:0006281:[BP] DNA repair	BP	0.676154	No_evidence
Cluster_1001309	GO:0006364:[BP] rRNA processing	BP	0.612308	No_evidence
Cluster_1001309	GO:0006400:[BP] tRNA modification	BP	0.713077	No_evidence
Cluster_1001309	GO:0006541:[BP] glutamine metabolic process	BP	0.549231	No_evidence
Cluster_1001309	GO:0006935:[BP] chemotaxis	BP	0.388462	No_evidence
Cluster_1001309	GO:0006979:[BP] response to oxidative stress	BP	0.723846	No_evidence
Cluster_1001309	GO:0008360:[BP] regulation of cell shape	BP	0.672308	No_evidence
Cluster_1001309	GO:0009061:[BP] anaerobic respiration	BP	0.725385	No_evidence
Cluster_1001309	GO:0009063:[BP] cellular amino acid catabolic process	BP	0.683077	No_evidence
Cluster_1001309	GO:0009244:[BP] lipopolysaccharide core region biosynthetic process	BP	0.571538	No_evidence
Cluster_1001309	GO:0009252:[BP] peptidoglycan biosynthetic process	BP	0.65	No_evidence
Cluster_1001309	GO:0009253:[BP] peptidoglycan catabolic process	BP	0.641538	No_evidence
Cluster_1001309	GO:0009266:[BP] response to temperature stimulus	BP	0.82	No_evidence
Cluster_1001309	GO:0009297:[BP] pilus assembly	BP	0.240769	No_evidence
Cluster_1001309	GO:0009306:[BP] protein secretion	BP	0.546923	No_evidence
Cluster_1001309	GO:0009307:[BP] DNA restriction-modification system	BP	0.227692	No_evidence
Cluster_1001309	GO:0009314:[BP] response to radiation	BP	0.768462	No_evidence
Cluster_1001309	GO:0010033:[BP] response to organic substance	BP	0.563846	No_evidence
Cluster_1001309	GO:0010038:[BP] response to metal ion	BP	0.65	No_evidence
Cluster_1001309	GO:0010629:[BP] negative regulation of gene expression	BP	0.779231	No_evidence
Cluster_1001309	GO:0015891:[BP] siderophore transport	BP	0.785385	No_evidence
Cluster_1001309	GO:0018193:[BP] peptidyl-amino acid modification	BP	0.83	No_evidence
Cluster_1001309	GO:0019058:[BP] viral life cycle	BP	0.471538	No_evidence
Cluster_1001309	GO:0019320:[BP] hexose catabolic process	BP	0.819231	No_evidence
Cluster_1001309	GO:0022904:[BP] respiratory electron transport chain	BP	0.746923	No_evidence
Cluster_1001309	GO:0032506:[BP] cytokinetic process	BP	0.656923	No_evidence
Cluster_1001309	GO:0032879:[BP] regulation of localization	BP	0.579231	No_evidence
Cluster_1001309	GO:0034219:[BP] carbohydrate transmembrane transport	BP	0.696154	No_evidence
Cluster_1001309	GO:0034613:[BP] cellular protein localization	BP	0.581538	No_evidence
Cluster_1001309	GO:0042402:[BP] cellular biogenic amine catabolic process	BP	0.6	No_evidence
Cluster_1001309	GO:0044275:[BP] cellular carbohydrate catabolic process	BP	0.818462	No_evidence
Cluster_1001309	GO:0044403:[BP] biological process involved in symbiotic interaction	BP	0.403846	No_evidence
Cluster_1001309	GO:0044781:[BP] bacterial-type flagellum organization	BP	0.557692	No_evidence
Cluster_1001309	GO:0045892:[BP] negative regulation of transcription, DNA-templated	BP	0.739231	No_evidence
Cluster_1001309	GO:0045893:[BP] positive regulation of transcription, DNA-templated	BP	0.756154	No_evidence
Cluster_1001309	GO:0046174:[BP] polyol catabolic process	BP	0.565385	No_evidence
Cluster_1001309	GO:0046677:[BP] response to antibiotic	BP	0.766923	No_evidence
Cluster_1001309	GO:0046777:[BP] protein autophosphorylation	BP	0.594615	No_evidence
Cluster_1001309	GO:0046916:[BP] cellular transition metal ion homeostasis	BP	0.646154	No_evidence
Cluster_1001309	GO:0051128:[BP] regulation of cellular component organization	BP	0.446154	No_evidence
Cluster_1001309	GO:0051260:[BP] protein homooligomerization	BP	0.931538	No_evidence
Cluster_1001309	GO:0051649:[BP] establishment of localization in cell	BP	0.540769	No_evidence
Cluster_1001309	GO:0055072:[BP] iron ion homeostasis	BP	0.694615	No_evidence
Cluster_1001309	GO:0061077:[BP] chaperone-mediated protein folding	BP	0.463077	No_evidence
Cluster_1001309	GO:0062197:[BP] cellular response to chemical stress	BP	0.606923	No_evidence
Cluster_1001309	GO:0065009:[BP] regulation of molecular function	BP	0.608462	No_evidence
Cluster_1001309	GO:0071806:[BP] protein transmembrane transport	BP	0.465385	No_evidence
Cluster_1001309	GO:0071973:[BP] bacterial-type flagellum-dependent cell motility	BP	0.383846	No_evidence
Cluster_1001309	GO:0072348:[BP] sulfur compound transport	BP	0.851538	No_evidence
Cluster_1001309	GO:0098656:[BP] anion transmembrane transport	BP	0.743077	No_evidence
Cluster_1001309	GO:0098754:[BP] detoxification	BP	0.39	No_evidence
Cluster_1001309	GO:1901606:[BP] alpha-amino acid catabolic process	BP	0.719231	No_evidence
Cluster_1001309	GO:1901617:[BP] organic hydroxy compound biosynthetic process	BP	0.684615	No_evidence
Cluster_1001309	GO:1901663:[BP] quinone biosynthetic process	BP	0.773846	No_evidence
Cluster_1001309	GO:1901700:[BP] response to oxygen-containing compound	BP	0.766923	No_evidence
Cluster_1001511	GO:0000097:[BP] sulfur amino acid biosynthetic process	BP	0.501538	No_evidence
Cluster_1001511	GO:0000160:[BP] phosphorelay signal transduction system	BP	0.463077	No_evidence
Cluster_1001511	GO:0000272:[BP] polysaccharide catabolic process	BP	0.130769	No_evidence
Cluster_1001511	GO:0003333:[BP] amino acid transmembrane transport	BP	0.186154	No_evidence
Cluster_1001511	GO:0006006:[BP] glucose metabolic process	BP	0.103077	No_evidence
Cluster_1001511	GO:0006071:[BP] glycerol metabolic process	BP	0.233846	No_evidence
Cluster_1001511	GO:0006090:[BP] pyruvate metabolic process	BP	0.153077	No_evidence
Cluster_1001511	GO:0006101:[BP] citrate metabolic process	BP	0.112308	No_evidence
Cluster_1001511	GO:0006265:[BP] DNA topological change	BP	0.323077	No_evidence
Cluster_1001511	GO:0006270:[BP] DNA replication initiation	BP	0.416154	No_evidence
Cluster_1001511	GO:0006281:[BP] DNA repair	BP	0.235385	No_evidence
Cluster_1001511	GO:0006364:[BP] rRNA processing	BP	0.409231	No_evidence
Cluster_1001511	GO:0006400:[BP] tRNA modification	BP	0.336923	No_evidence
Cluster_1001511	GO:0006541:[BP] glutamine metabolic process	BP	0.384615	No_evidence
Cluster_1001511	GO:0006935:[BP] chemotaxis	BP	0.509231	No_evidence
Cluster_1001511	GO:0006979:[BP] response to oxidative stress	BP	0.148462	No_evidence
Cluster_1001511	GO:0008360:[BP] regulation of cell shape	BP	0.255385	No_evidence
Cluster_1001511	GO:0009061:[BP] anaerobic respiration	BP	0.0969231	No_evidence
Cluster_1001511	GO:0009063:[BP] cellular amino acid catabolic process	BP	0.280769	No_evidence
Cluster_1001511	GO:0009244:[BP] lipopolysaccharide core region biosynthetic process	BP	0.193846	No_evidence
Cluster_1001511	GO:0009252:[BP] peptidoglycan biosynthetic process	BP	0.136154	No_evidence
Cluster_1001511	GO:0009253:[BP] peptidoglycan catabolic process	BP	0.49	No_evidence
Cluster_1001511	GO:0009266:[BP] response to temperature stimulus	BP	0.318462	No_evidence
Cluster_1001511	GO:0009297:[BP] pilus assembly	BP	0.501538	No_evidence
Cluster_1001511	GO:0009306:[BP] protein secretion	BP	0.672308	No_evidence
Cluster_1001511	GO:0009307:[BP] DNA restriction-modification system	BP	0.619231	No_evidence
Cluster_1001511	GO:0009314:[BP] response to radiation	BP	0.269231	No_evidence
Cluster_1001511	GO:0010033:[BP] response to organic substance	BP	0.226923	No_evidence
Cluster_1001511	GO:0010038:[BP] response to metal ion	BP	0.282308	No_evidence
Cluster_1001511	GO:0010629:[BP] negative regulation of gene expression	BP	0.393846	No_evidence
Cluster_1001511	GO:0015891:[BP] siderophore transport	BP	0.275385	No_evidence
Cluster_1001511	GO:0018193:[BP] peptidyl-amino acid modification	BP	0.0476923	No_evidence
Cluster_1001511	GO:0019058:[BP] viral life cycle	BP	0.5	No_evidence
Cluster_1001511	GO:0019320:[BP] hexose catabolic process	BP	0.223077	No_evidence
Cluster_1001511	GO:0022904:[BP] respiratory electron transport chain	BP	0.347692	No_evidence
Cluster_1001511	GO:0032506:[BP] cytokinetic process	BP	0.14	No_evidence
Cluster_1001511	GO:0032879:[BP] regulation of localization	BP	0.305385	No_evidence
Cluster_1001511	GO:0034219:[BP] carbohydrate transmembrane transport	BP	0.336154	No_evidence
Cluster_1001511	GO:0034613:[BP] cellular protein localization	BP	0.103077	No_evidence
Cluster_1001511	GO:0042402:[BP] cellular biogenic amine catabolic process	BP	0.15	No_evidence
Cluster_1001511	GO:0044275:[BP] cellular carbohydrate catabolic process	BP	0.193846	No_evidence
Cluster_1001511	GO:0044403:[BP] biological process involved in symbiotic interaction	BP	0.573846	No_evidence
Cluster_1001511	GO:0044781:[BP] bacterial-type flagellum organization	BP	0.384615	No_evidence
Cluster_1001511	GO:0045892:[BP] negative regulation of transcription, DNA-templated	BP	0.358462	No_evidence
Cluster_1001511	GO:0045893:[BP] positive regulation of transcription, DNA-templated	BP	0.400769	No_evidence
Cluster_1001511	GO:0046174:[BP] polyol catabolic process	BP	0.636154	No_evidence
Cluster_1001511	GO:0046677:[BP] response to antibiotic	BP	0.287692	No_evidence
Cluster_1001511	GO:0046777:[BP] protein autophosphorylation	BP	0.366154	No_evidence
Cluster_1001511	GO:0046916:[BP] cellular transition metal ion homeostasis	BP	0.245385	No_evidence
Cluster_1001511	GO:0051128:[BP] regulation of cellular component organization	BP	0.303077	No_evidence
Cluster_1001511	GO:0051260:[BP] protein homooligomerization	BP	0.109231	No_evidence
Cluster_1001511	GO:0051649:[BP] establishment of localization in cell	BP	0.162308	No_evidence
Cluster_1001511	GO:0055072:[BP] iron ion homeostasis	BP	0.1	No_evidence
Cluster_1001511	GO:0061077:[BP] chaperone-mediated protein folding	BP	0.586923	No_evidence
Cluster_1001511	GO:0062197:[BP] cellular response to chemical stress	BP	0.360769	No_evidence
Cluster_1001511	GO:0065009:[BP] regulation of molecular function	BP	0.130769	No_evidence
Cluster_1001511	GO:0071806:[BP] protein transmembrane transport	BP	0.573077	No_evidence
Cluster_1001511	GO:0071973:[BP] bacterial-type flagellum-dependent cell motility	BP	0.424615	No_evidence
Cluster_1001511	GO:0072348:[BP] sulfur compound transport	BP	0.159231	No_evidence
Cluster_1001511	GO:0098656:[BP] anion transmembrane transport	BP	0.143077	No_evidence
Cluster_1001511	GO:0098754:[BP] detoxification	BP	0.421538	No_evidence
Cluster_1001511	GO:1901606:[BP] alpha-amino acid catabolic process	BP	0.257692	No_evidence
Cluster_1001511	GO:1901617:[BP] organic hydroxy compound biosynthetic process	BP	0.19	No_evidence
Cluster_1001511	GO:1901663:[BP] quinone biosynthetic process	BP	0.19	No_evidence
Cluster_1001511	GO:1901700:[BP] response to oxygen-containing compound	BP	0.344615	No_evidence
Cluster_1001577	GO:0000097:[BP] sulfur amino acid biosynthetic process	BP	0.645385	No_evidence
Cluster_1001577	GO:0000160:[BP] phosphorelay signal transduction system	BP	0.480769	No_evidence
Cluster_1001577	GO:0000272:[BP] polysaccharide catabolic process	BP	0.116154	No_evidence
Cluster_1001577	GO:0003333:[BP] amino acid transmembrane transport	BP	0.387692	No_evidence
Cluster_1001577	GO:0006006:[BP] glucose metabolic process	BP	0.454615	No_evidence
Cluster_1001577	GO:0006071:[BP] glycerol metabolic process	BP	0.403077	No_evidence
Cluster_1001577	GO:0006090:[BP] pyruvate metabolic process	BP	0.626923	No_evidence
Cluster_1001577	GO:0006101:[BP] citrate metabolic process	BP	0.345385	No_evidence
Cluster_1001577	GO:0006265:[BP] DNA topological change	BP	0.334615	No_evidence
Cluster_1001577	GO:0006270:[BP] DNA replication initiation	BP	0.504615	No_evidence
Cluster_1001577	GO:0006281:[BP] DNA repair	BP	0.254615	No_evidence
Cluster_1001577	GO:0006364:[BP] rRNA processing	BP	0.522308	No_evidence
Cluster_1001577	GO:0006400:[BP] tRNA modification	BP	0.549231	No_evidence
Cluster_1001577	GO:0006541:[BP] glutamine metabolic process	BP	0.565385	No_evidence
Cluster_1001577	GO:0006935:[BP] chemotaxis	BP	0.443077	No_evidence
Cluster_1001577	GO:0006979:[BP] response to oxidative stress	BP	0.331538	No_evidence
Cluster_1001577	GO:0008360:[BP] regulation of cell shape	BP	0.577692	No_evidence
Cluster_1001577	GO:0009061:[BP] anaerobic respiration	BP	0.175385	No_evidence
Cluster_1001577	GO:0009063:[BP] cellular amino acid catabolic process	BP	0.414615	No_evidence
Cluster_1001577	GO:0009244:[BP] lipopolysaccharide core region biosynthetic process	BP	0.333846	No_evidence
Cluster_1001577	GO:0009252:[BP] peptidoglycan biosynthetic process	BP	0.529231	No_evidence
Cluster_1001577	GO:0009253:[BP] peptidoglycan catabolic process	BP	0.45	No_evidence
Cluster_1001577	GO:0009266:[BP] response to temperature stimulus	BP	0.193077	No_evidence
Cluster_1001577	GO:0009297:[BP] pilus assembly	BP	0.540769	No_evidence
Cluster_1001577	GO:0009306:[BP] protein secretion	BP	0.536923	No_evidence
Cluster_1001577	GO:0009307:[BP] DNA restriction-modification system	BP	0.44	No_evidence
Cluster_1001577	GO:0009314:[BP] response to radiation	BP	0.414615	No_evidence
Cluster_1001577	GO:0010033:[BP] response to organic substance	BP	0.448462	No_evidence
Cluster_1001577	GO:0010038:[BP] response to metal ion	BP	0.42	No_evidence
Cluster_1001577	GO:0010629:[BP] negative regulation of gene expression	BP	0.505385	No_evidence
Cluster_1001577	GO:0015891:[BP] siderophore transport	BP	0.316923	No_evidence
Cluster_1001577	GO:0018193:[BP] peptidyl-amino acid modification	BP	0.0769231	No_evidence
Cluster_1001577	GO:0019058:[BP] viral life cycle	BP	0.452308	No_evidence
Cluster_1001577	GO:0019320:[BP] hexose catabolic process	BP	0.173077	No_evidence
Cluster_1001577	GO:0022904:[BP] respiratory electron transport chain	BP	0.359231	No_evidence
Cluster_1001577	GO:0032506:[BP] cytokinetic process	BP	0.296923	No_evidence
Cluster_1001577	GO:0032879:[BP] regulation of localization	BP	0.383846	No_evidence
Cluster_1001577	GO:0034219:[BP] carbohydrate transmembrane transport	BP	0.263077	No_evidence
Cluster_1001577	GO:0034613:[BP] cellular protein localization	BP	0.387692	No_evidence
Cluster_1001577	GO:0042402:[BP] cellular biogenic amine catabolic process	BP	0.350769	No_evidence
Cluster_1001577	GO:0044275:[BP] cellular carbohydrate catabolic process	BP	0.503077	No_evidence
Cluster_1001577	GO:0044403:[BP] biological process involved in symbiotic interaction	BP	0.269231	No_evidence
Cluster_1001577	GO:0044781:[BP] bacterial-type flagellum organization	BP	0.366154	No_evidence
Cluster_1001577	GO:0045892:[BP] negative regulation of transcription, DNA-templated	BP	0.558462	No_evidence
Cluster_1001577	GO:0045893:[BP] positive regulation of transcription, DNA-templated	BP	0.270769	No_evidence
Cluster_1001577	GO:0046174:[BP] polyol catabolic process	BP	0.535385	No_evidence
Cluster_1001577	GO:0046677:[BP] response to antibiotic	BP	0.57	No_evidence
Cluster_1001577	GO:0046777:[BP] protein autophosphorylation	BP	0.530769	No_evidence
Cluster_1001577	GO:0046916:[BP] cellular transition metal ion homeostasis	BP	0.377692	No_evidence
Cluster_1001577	GO:0051128:[BP] regulation of cellular component organization	BP	0.626154	No_evidence
Cluster_1001577	GO:0051260:[BP] protein homooligomerization	BP	0.106154	No_evidence
Cluster_1001577	GO:0051649:[BP] establishment of localization in cell	BP	0.413846	No_evidence
Cluster_1001577	GO:0055072:[BP] iron ion homeostasis	BP	0.452308	No_evidence
Cluster_1001577	GO:0061077:[BP] chaperone-mediated protein folding	BP	0.26	No_evidence
Cluster_1001577	GO:0062197:[BP] cellular response to chemical stress	BP	0.342308	No_evidence
Cluster_1001577	GO:0065009:[BP] regulation of molecular function	BP	0.274615	No_evidence
Cluster_1001577	GO:0071806:[BP] protein transmembrane transport	BP	0.494615	No_evidence
Cluster_1001577	GO:0071973:[BP] bacterial-type flagellum-dependent cell motility	BP	0.433077	No_evidence
Cluster_1001577	GO:0072348:[BP] sulfur compound transport	BP	0.108462	No_evidence
Cluster_1001577	GO:0098656:[BP] anion transmembrane transport	BP	0.46	No_evidence
Cluster_1001577	GO:0098754:[BP] detoxification	BP	0.651538	No_evidence
Cluster_1001577	GO:1901606:[BP] alpha-amino acid catabolic process	BP	0.314615	No_evidence
Cluster_1001577	GO:1901617:[BP] organic hydroxy compound biosynthetic process	BP	0.546154	No_evidence
Cluster_1001577	GO:1901663:[BP] quinone biosynthetic process	BP	0.430769	No_evidence
Cluster_1001577	GO:1901700:[BP] response to oxygen-containing compound	BP	0.429231	No_evidence
Cluster_1001593	GO:0000097:[BP] sulfur amino acid biosynthetic process	BP	0.552308	No_evidence
Cluster_1001593	GO:0000160:[BP] phosphorelay signal transduction system	BP	0.405385	No_evidence
Cluster_1001593	GO:0000272:[BP] polysaccharide catabolic process	BP	0.363846	No_evidence
Cluster_1001593	GO:0003333:[BP] amino acid transmembrane transport	BP	0.508462	No_evidence
Cluster_1001593	GO:0006006:[BP] glucose metabolic process	BP	0.542308	No_evidence
Cluster_1001593	GO:0006071:[BP] glycerol metabolic process	BP	0.543077	No_evidence
Cluster_1001593	GO:0006090:[BP] pyruvate metabolic process	BP	0.345385	No_evidence
Cluster_1001593	GO:0006101:[BP] citrate metabolic process	BP	0.518462	No_evidence
Cluster_1001593	GO:0006265:[BP] DNA topological change	BP	0.416923	No_evidence
Cluster_1001593	GO:0006270:[BP] DNA replication initiation	BP	0.613846	No_evidence
Cluster_1001593	GO:0006281:[BP] DNA repair	BP	0.446923	No_evidence
Cluster_1001593	GO:0006364:[BP] rRNA processing	BP	0.501538	No_evidence
Cluster_1001593	GO:0006400:[BP] tRNA modification	BP	0.459231	No_evidence
Cluster_1001593	GO:0006541:[BP] glutamine metabolic process	BP	0.502308	No_evidence
Cluster_1001593	GO:0006935:[BP] chemotaxis	BP	0.246923	No_evidence
Cluster_1001593	GO:0006979:[BP] response to oxidative stress	BP	0.588462	No_evidence
Cluster_1001593	GO:0008360:[BP] regulation of cell shape	BP	0.424615	No_evidence
Cluster_1001593	GO:0009061:[BP] anaerobic respiration	BP	0.442308	No_evidence
Cluster_1001593	GO:0009063:[BP] cellular amino acid catabolic process	BP	0.493846	No_evidence
Cluster_1001593	GO:0009244:[BP] lipopolysaccharide core region biosynthetic process	BP	0.480769	No_evidence
Cluster_1001593	GO:0009252:[BP] peptidoglycan biosynthetic process	BP	0.28	No_evidence
Cluster_1001593	GO:0009253:[BP] peptidoglycan catabolic process	BP	0.629231	No_evidence
Cluster_1001593	GO:0009266:[BP] response to temperature stimulus	BP	0.323846	No_evidence
Cluster_1001593	GO:0009297:[BP] pilus assembly	BP	0.593846	No_evidence
Cluster_1001593	GO:0009306:[BP] protein secretion	BP	0.310769	No_evidence
Cluster_1001593	GO:0009307:[BP] DNA restriction-modification system	BP	0.646923	No_evidence
Cluster_1001593	GO:0009314:[BP] response to radiation	BP	0.29	No_evidence
Cluster_1001593	GO:0010033:[BP] response to organic substance	BP	0.508462	No_evidence
Cluster_1001593	GO:0010038:[BP] response to metal ion	BP	0.374615	No_evidence
Cluster_1001593	GO:0010629:[BP] negative regulation of gene expression	BP	0.489231	No_evidence
Cluster_1001593	GO:0015891:[BP] siderophore transport	BP	0.406923	No_evidence
Cluster_1001593	GO:0018193:[BP] peptidyl-amino acid modification	BP	0.193077	No_evidence
Cluster_1001593	GO:0019058:[BP] viral life cycle	BP	0.427692	No_evidence
Cluster_1001593	GO:0019320:[BP] hexose catabolic process	BP	0.396923	No_evidence
Cluster_1001593	GO:0022904:[BP] respiratory electron transport chain	BP	0.606923	No_evidence
Cluster_1001593	GO:0032506:[BP] cytokinetic process	BP	0.509231	No_evidence
Cluster_1001593	GO:0032879:[BP] regulation of localization	BP	0.328462	No_evidence
Cluster_1001593	GO:0034219:[BP] carbohydrate transmembrane transport	BP	0.483846	No_evidence
Cluster_1001593	GO:0034613:[BP] cellular protein localization	BP	0.363077	No_evidence
Cluster_1001593	GO:0042402:[BP] cellular biogenic amine catabolic process	BP	0.533846	No_evidence
Cluster_1001593	GO:0044275:[BP] cellular carbohydrate catabolic process	BP	0.493846	No_evidence
Cluster_1001593	GO:0044403:[BP] biological process involved in symbiotic interaction	BP	0.371538	No_evidence
Cluster_1001593	GO:0044781:[BP] bacterial-type flagellum organization	BP	0.258462	No_evidence
Cluster_1001593	GO:0045892:[BP] negative regulation of transcription, DNA-templated	BP	0.547692	No_evidence
Cluster_1001593	GO:0045893:[BP] positive regulation of transcription, DNA-templated	BP	0.303846	No_evidence
Cluster_1001593	GO:0046174:[BP] polyol catabolic process	BP	0.357692	No_evidence
Cluster_1001593	GO:0046677:[BP] response to antibiotic	BP	0.417692	No_evidence
Cluster_1001593	GO:0046777:[BP] protein autophosphorylation	BP	0.570769	No_evidence
Cluster_1001593	GO:0046916:[BP] cellular transition metal ion homeostasis	BP	0.497692	No_evidence
Cluster_1001593	GO:0051128:[BP] regulation of cellular component organization	BP	0.401538	No_evidence
Cluster_1001593	GO:0051260:[BP] protein homooligomerization	BP	0.21	No_evidence
Cluster_1001593	GO:0051649:[BP] establishment of localization in cell	BP	0.349231	No_evidence
Cluster_1001593	GO:0055072:[BP] iron ion homeostasis	BP	0.621538	No_evidence
Cluster_1001593	GO:0061077:[BP] chaperone-mediated protein folding	BP	0.366923	No_evidence
Cluster_1001593	GO:0062197:[BP] cellular response to chemical stress	BP	0.369231	No_evidence
Cluster_1001593	GO:0065009:[BP] regulation of molecular function	BP	0.387692	No_evidence
Cluster_1001593	GO:0071806:[BP] protein transmembrane transport	BP	0.418462	No_evidence
Cluster_1001593	GO:0071973:[BP] bacterial-type flagellum-dependent cell motility	BP	0.559231	No_evidence
Cluster_1001593	GO:0072348:[BP] sulfur compound transport	BP	0.426923	No_evidence
Cluster_1001593	GO:0098656:[BP] anion transmembrane transport	BP	0.426923	No_evidence
Cluster_1001593	GO:0098754:[BP] detoxification	BP	0.516154	No_evidence
Cluster_1001593	GO:1901606:[BP] alpha-amino acid catabolic process	BP	0.338462	No_evidence
Cluster_1001593	GO:1901617:[BP] organic hydroxy compound biosynthetic process	BP	0.534615	No_evidence
Cluster_1001593	GO:1901663:[BP] quinone biosynthetic process	BP	0.387692	No_evidence
Cluster_1001593	GO:1901700:[BP] response to oxygen-containing compound	BP	0.313077	No_evidence
Cluster_1001595	GO:0000097:[BP] sulfur amino acid biosynthetic process	BP	0.549231	No_evidence
Cluster_1001595	GO:0000160:[BP] phosphorelay signal transduction system	BP	0.390769	No_evidence
Cluster_1001595	GO:0000272:[BP] polysaccharide catabolic process	BP	0.323077	No_evidence
Cluster_1001595	GO:0003333:[BP] amino acid transmembrane transport	BP	0.495385	No_evidence
Cluster_1001595	GO:0006006:[BP] glucose metabolic process	BP	0.52	No_evidence
Cluster_1001595	GO:0006071:[BP] glycerol metabolic process	BP	0.566154	No_evidence
Cluster_1001595	GO:0006090:[BP] pyruvate metabolic process	BP	0.416923	No_evidence
Cluster_1001595	GO:0006101:[BP] citrate metabolic process	BP	0.526154	No_evidence
Cluster_1001595	GO:0006265:[BP] DNA topological change	BP	0.425385	No_evidence
Cluster_1001595	GO:0006270:[BP] DNA replication initiation	BP	0.583846	No_evidence
Cluster_1001595	GO:0006281:[BP] DNA repair	BP	0.393846	No_evidence
Cluster_1001595	GO:0006364:[BP] rRNA processing	BP	0.484615	No_evidence
Cluster_1001595	GO:0006400:[BP] tRNA modification	BP	0.453846	No_evidence
Cluster_1001595	GO:0006541:[BP] glutamine metabolic process	BP	0.498462	No_evidence
Cluster_1001595	GO:0006935:[BP] chemotaxis	BP	0.242308	No_evidence
Cluster_1001595	GO:0006979:[BP] response to oxidative stress	BP	0.602308	No_evidence
Cluster_1001595	GO:0008360:[BP] regulation of cell shape	BP	0.413846	No_evidence
Cluster_1001595	GO:0009061:[BP] anaerobic respiration	BP	0.409231	No_evidence
Cluster_1001595	GO:0009063:[BP] cellular amino acid catabolic process	BP	0.535385	No_evidence
Cluster_1001595	GO:0009244:[BP] lipopolysaccharide core region biosynthetic process	BP	0.457692	No_evidence
Cluster_1001595	GO:0009252:[BP] peptidoglycan biosynthetic process	BP	0.283846	No_evidence
Cluster_1001595	GO:0009253:[BP] peptidoglycan catabolic process	BP	0.595385	No_evidence
Cluster_1001595	GO:0009266:[BP] response to temperature stimulus	BP	0.317692	No_evidence
Cluster_1001595	GO:0009297:[BP] pilus assembly	BP	0.530769	No_evidence
Cluster_1001595	GO:0009306:[BP] protein secretion	BP	0.343077	No_evidence
Cluster_1001595	GO:0009307:[BP] DNA restriction-modification system	BP	0.603846	No_evidence
Cluster_1001595	GO:0009314:[BP] response to radiation	BP	0.342308	No_evidence
Cluster_1001595	GO:0010033:[BP] response to organic substance	BP	0.486923	No_evidence
Cluster_1001595	GO:0010038:[BP] response to metal ion	BP	0.39	No_evidence
Cluster_1001595	GO:0010629:[BP] negative regulation of gene expression	BP	0.510769	No_evidence
Cluster_1001595	GO:0015891:[BP] siderophore transport	BP	0.361538	No_evidence
Cluster_1001595	GO:0018193:[BP] peptidyl-amino acid modification	BP	0.183077	No_evidence
Cluster_1001595	GO:0019058:[BP] viral life cycle	BP	0.418462	No_evidence
Cluster_1001595	GO:0019320:[BP] hexose catabolic process	BP	0.366154	No_evidence
Cluster_1001595	GO:0022904:[BP] respiratory electron transport chain	BP	0.585385	No_evidence
Cluster_1001595	GO:0032506:[BP] cytokinetic process	BP	0.47	No_evidence
Cluster_1001595	GO:0032879:[BP] regulation of localization	BP	0.327692	No_evidence
Cluster_1001595	GO:0034219:[BP] carbohydrate transmembrane transport	BP	0.405385	No_evidence
Cluster_1001595	GO:0034613:[BP] cellular protein localization	BP	0.315385	No_evidence
Cluster_1001595	GO:0042402:[BP] cellular biogenic amine catabolic process	BP	0.502308	No_evidence
Cluster_1001595	GO:0044275:[BP] cellular carbohydrate catabolic process	BP	0.480769	No_evidence
Cluster_1001595	GO:0044403:[BP] biological process involved in symbiotic interaction	BP	0.376923	No_evidence
Cluster_1001595	GO:0044781:[BP] bacterial-type flagellum organization	BP	0.254615	No_evidence
Cluster_1001595	GO:0045892:[BP] negative regulation of transcription, DNA-templated	BP	0.526923	No_evidence
Cluster_1001595	GO:0045893:[BP] positive regulation of transcription, DNA-templated	BP	0.314615	No_evidence
Cluster_1001595	GO:0046174:[BP] polyol catabolic process	BP	0.388462	No_evidence
Cluster_1001595	GO:0046677:[BP] response to antibiotic	BP	0.426154	No_evidence
Cluster_1001595	GO:0046777:[BP] protein autophosphorylation	BP	0.528462	No_evidence
Cluster_1001595	GO:0046916:[BP] cellular transition metal ion homeostasis	BP	0.493077	No_evidence
Cluster_1001595	GO:0051128:[BP] regulation of cellular component organization	BP	0.455385	No_evidence
Cluster_1001595	GO:0051260:[BP] protein homooligomerization	BP	0.184615	No_evidence
Cluster_1001595	GO:0051649:[BP] establishment of localization in cell	BP	0.306923	No_evidence
Cluster_1001595	GO:0055072:[BP] iron ion homeostasis	BP	0.606154	No_evidence
Cluster_1001595	GO:0061077:[BP] chaperone-mediated protein folding	BP	0.326923	No_evidence
Cluster_1001595	GO:0062197:[BP] cellular response to chemical stress	BP	0.356923	No_evidence
Cluster_1001595	GO:0065009:[BP] regulation of molecular function	BP	0.372308	No_evidence
Cluster_1001595	GO:0071806:[BP] protein transmembrane transport	BP	0.433846	No_evidence
Cluster_1001595	GO:0071973:[BP] bacterial-type flagellum-dependent cell motility	BP	0.516154	No_evidence
Cluster_1001595	GO:0072348:[BP] sulfur compound transport	BP	0.383077	No_evidence
Cluster_1001595	GO:0098656:[BP] anion transmembrane transport	BP	0.401538	No_evidence
Cluster_1001595	GO:0098754:[BP] detoxification	BP	0.502308	No_evidence
Cluster_1001595	GO:1901606:[BP] alpha-amino acid catabolic process	BP	0.353846	No_evidence
Cluster_1001595	GO:1901617:[BP] organic hydroxy compound biosynthetic process	BP	0.528462	No_evidence
Cluster_1001595	GO:1901663:[BP] quinone biosynthetic process	BP	0.375385	No_evidence
Cluster_1001595	GO:1901700:[BP] response to oxygen-containing compound	BP	0.323846	No_evidence
Cluster_1001677	GO:0000097:[BP] sulfur amino acid biosynthetic process	BP	0.382308	No_evidence
Cluster_1001677	GO:0000160:[BP] phosphorelay signal transduction system	BP	0.416154	No_evidence
Cluster_1001677	GO:0000272:[BP] polysaccharide catabolic process	BP	0.302308	No_evidence
Cluster_1001677	GO:0003333:[BP] amino acid transmembrane transport	BP	0.196923	No_evidence
Cluster_1001677	GO:0006006:[BP] glucose metabolic process	BP	0.400769	No_evidence
Cluster_1001677	GO:0006071:[BP] glycerol metabolic process	BP	0.236154	No_evidence
Cluster_1001677	GO:0006090:[BP] pyruvate metabolic process	BP	0.413846	No_evidence
Cluster_1001677	GO:0006101:[BP] citrate metabolic process	BP	0.122308	No_evidence
Cluster_1001677	GO:0006265:[BP] DNA topological change	BP	0.365385	No_evidence
Cluster_1001677	GO:0006270:[BP] DNA replication initiation	BP	0.362308	No_evidence
Cluster_1001677	GO:0006281:[BP] DNA repair	BP	0.123846	No_evidence
Cluster_1001677	GO:0006364:[BP] rRNA processing	BP	0.250769	No_evidence
Cluster_1001677	GO:0006400:[BP] tRNA modification	BP	0.423077	No_evidence
Cluster_1001677	GO:0006541:[BP] glutamine metabolic process	BP	0.455385	No_evidence
Cluster_1001677	GO:0006935:[BP] chemotaxis	BP	0.433077	No_evidence
Cluster_1001677	GO:0006979:[BP] response to oxidative stress	BP	0.181538	No_evidence
Cluster_1001677	GO:0008360:[BP] regulation of cell shape	BP	0.239231	No_evidence
Cluster_1001677	GO:0009061:[BP] anaerobic respiration	BP	0.120769	No_evidence
Cluster_1001677	GO:0009063:[BP] cellular amino acid catabolic process	BP	0.246923	No_evidence
Cluster_1001677	GO:0009244:[BP] lipopolysaccharide core region biosynthetic process	BP	0.256154	No_evidence
Cluster_1001677	GO:0009252:[BP] peptidoglycan biosynthetic process	BP	0.312308	No_evidence
Cluster_1001677	GO:0009253:[BP] peptidoglycan catabolic process	BP	0.640769	No_evidence
Cluster_1001677	GO:0009266:[BP] response to temperature stimulus	BP	0.242308	No_evidence
Cluster_1001677	GO:0009297:[BP] pilus assembly	BP	0.806923	No_evidence
Cluster_1001677	GO:0009306:[BP] protein secretion	BP	0.585385	No_evidence
Cluster_1001677	GO:0009307:[BP] DNA restriction-modification system	BP	0.467692	No_evidence
Cluster_1001677	GO:0009314:[BP] response to radiation	BP	0.27	No_evidence
Cluster_1001677	GO:0010033:[BP] response to organic substance	BP	0.486154	No_evidence
Cluster_1001677	GO:0010038:[BP] response to metal ion	BP	0.463077	No_evidence
Cluster_1001677	GO:0010629:[BP] negative regulation of gene expression	BP	0.605385	No_evidence
Cluster_1001677	GO:0015891:[BP] siderophore transport	BP	0.525385	No_evidence
Cluster_1001677	GO:0018193:[BP] peptidyl-amino acid modification	BP	0.254615	No_evidence
Cluster_1001677	GO:0019058:[BP] viral life cycle	BP	0.713846	No_evidence
Cluster_1001677	GO:0019320:[BP] hexose catabolic process	BP	0.110769	No_evidence
Cluster_1001677	GO:0022904:[BP] respiratory electron transport chain	BP	0.265385	No_evidence
Cluster_1001677	GO:0032506:[BP] cytokinetic process	BP	0.177692	No_evidence
Cluster_1001677	GO:0032879:[BP] regulation of localization	BP	0.304615	No_evidence
Cluster_1001677	GO:0034219:[BP] carbohydrate transmembrane transport	BP	0.429231	No_evidence
Cluster_1001677	GO:0034613:[BP] cellular protein localization	BP	0.158462	No_evidence
Cluster_1001677	GO:0042402:[BP] cellular biogenic amine catabolic process	BP	0.155385	No_evidence
Cluster_1001677	GO:0044275:[BP] cellular carbohydrate catabolic process	BP	0.151538	No_evidence
Cluster_1001677	GO:0044403:[BP] biological process involved in symbiotic interaction	BP	0.751538	No_evidence
Cluster_1001677	GO:0044781:[BP] bacterial-type flagellum organization	BP	0.746923	No_evidence
Cluster_1001677	GO:0045892:[BP] negative regulation of transcription, DNA-templated	BP	0.616154	No_evidence
Cluster_1001677	GO:0045893:[BP] positive regulation of transcription, DNA-templated	BP	0.27	No_evidence
Cluster_1001677	GO:0046174:[BP] polyol catabolic process	BP	0.495385	No_evidence
Cluster_1001677	GO:0046677:[BP] response to antibiotic	BP	0.494615	No_evidence
Cluster_1001677	GO:0046777:[BP] protein autophosphorylation	BP	0.351538	No_evidence
Cluster_1001677	GO:0046916:[BP] cellular transition metal ion homeostasis	BP	0.269231	No_evidence
Cluster_1001677	GO:0051128:[BP] regulation of cellular component organization	BP	0.621538	No_evidence
Cluster_1001677	GO:0051260:[BP] protein homooligomerization	BP	0.163077	No_evidence
Cluster_1001677	GO:0051649:[BP] establishment of localization in cell	BP	0.426154	No_evidence
Cluster_1001677	GO:0055072:[BP] iron ion homeostasis	BP	0.236154	No_evidence
Cluster_1001677	GO:0061077:[BP] chaperone-mediated protein folding	BP	0.671538	No_evidence
Cluster_1001677	GO:0062197:[BP] cellular response to chemical stress	BP	0.400769	No_evidence
Cluster_1001677	GO:0065009:[BP] regulation of molecular function	BP	0.335385	No_evidence
Cluster_1001677	GO:0071806:[BP] protein transmembrane transport	BP	0.502308	No_evidence
Cluster_1001677	GO:0071973:[BP] bacterial-type flagellum-dependent cell motility	BP	0.369231	No_evidence
Cluster_1001677	GO:0072348:[BP] sulfur compound transport	BP	0.256923	No_evidence
Cluster_1001677	GO:0098656:[BP] anion transmembrane transport	BP	0.120769	No_evidence
Cluster_1001677	GO:0098754:[BP] detoxification	BP	0.535385	No_evidence
Cluster_1001677	GO:1901606:[BP] alpha-amino acid catabolic process	BP	0.177692	No_evidence
Cluster_1001677	GO:1901617:[BP] organic hydroxy compound biosynthetic process	BP	0.229231	No_evidence
Cluster_1001677	GO:1901663:[BP] quinone biosynthetic process	BP	0.108462	No_evidence
Cluster_1001677	GO:1901700:[BP] response to oxygen-containing compound	BP	0.446154	No_evidence
Cluster_1002388	GO:0000097:[BP] sulfur amino acid biosynthetic process	BP	0.389231	No_evidence
Cluster_1002388	GO:0000160:[BP] phosphorelay signal transduction system	BP	0.448462	No_evidence
Cluster_1002388	GO:0000272:[BP] polysaccharide catabolic process	BP	0.283846	No_evidence
Cluster_1002388	GO:0003333:[BP] amino acid transmembrane transport	BP	0.124615	No_evidence
Cluster_1002388	GO:0006006:[BP] glucose metabolic process	BP	0.231538	No_evidence
Cluster_1002388	GO:0006071:[BP] glycerol metabolic process	BP	0.21	No_evidence
Cluster_1002388	GO:0006090:[BP] pyruvate metabolic process	BP	0.326154	No_evidence
Cluster_1002388	GO:0006101:[BP] citrate metabolic process	BP	0.14	No_evidence
Cluster_1002388	GO:0006265:[BP] DNA topological change	BP	0.272308	No_evidence
Cluster_1002388	GO:0006270:[BP] DNA replication initiation	BP	0.352308	No_evidence
Cluster_1002388	GO:0006281:[BP] DNA repair	BP	0.223077	No_evidence
Cluster_1002388	GO:0006364:[BP] rRNA processing	BP	0.411538	No_evidence
Cluster_1002388	GO:0006400:[BP] tRNA modification	BP	0.294615	No_evidence
Cluster_1002388	GO:0006541:[BP] glutamine metabolic process	BP	0.286154	No_evidence
Cluster_1002388	GO:0006935:[BP] chemotaxis	BP	0.515385	No_evidence
Cluster_1002388	GO:0006979:[BP] response to oxidative stress	BP	0.13	No_evidence
Cluster_1002388	GO:0008360:[BP] regulation of cell shape	BP	0.266923	No_evidence
Cluster_1002388	GO:0009061:[BP] anaerobic respiration	BP	0.125385	No_evidence
Cluster_1002388	GO:0009063:[BP] cellular amino acid catabolic process	BP	0.262308	No_evidence
Cluster_1002388	GO:0009244:[BP] lipopolysaccharide core region biosynthetic process	BP	0.197692	No_evidence
Cluster_1002388	GO:0009252:[BP] peptidoglycan biosynthetic process	BP	0.201538	No_evidence
Cluster_1002388	GO:0009253:[BP] peptidoglycan catabolic process	BP	0.581538	No_evidence
Cluster_1002388	GO:0009266:[BP] response to temperature stimulus	BP	0.352308	No_evidence
Cluster_1002388	GO:0009297:[BP] pilus assembly	BP	0.557692	No_evidence
Cluster_1002388	GO:0009306:[BP] protein secretion	BP	0.655385	No_evidence
Cluster_1002388	GO:0009307:[BP] DNA restriction-modification system	BP	0.529231	No_evidence
Cluster_1002388	GO:0009314:[BP] response to radiation	BP	0.223077	No_evidence
Cluster_1002388	GO:0010033:[BP] response to organic substance	BP	0.34	No_evidence
Cluster_1002388	GO:0010038:[BP] response to metal ion	BP	0.37	No_evidence
Cluster_1002388	GO:0010629:[BP] negative regulation of gene expression	BP	0.512308	No_evidence
Cluster_1002388	GO:0015891:[BP] siderophore transport	BP	0.440769	No_evidence
Cluster_1002388	GO:0018193:[BP] peptidyl-amino acid modification	BP	0.0915385	No_evidence
Cluster_1002388	GO:0019058:[BP] viral life cycle	BP	0.717692	No_evidence
Cluster_1002388	GO:0019320:[BP] hexose catabolic process	BP	0.255385	No_evidence
Cluster_1002388	GO:0022904:[BP] respiratory electron transport chain	BP	0.27	No_evidence
Cluster_1002388	GO:0032506:[BP] cytokinetic process	BP	0.152308	No_evidence
Cluster_1002388	GO:0032879:[BP] regulation of localization	BP	0.216923	No_evidence
Cluster_1002388	GO:0034219:[BP] carbohydrate transmembrane transport	BP	0.401538	No_evidence
Cluster_1002388	GO:0034613:[BP] cellular protein localization	BP	0.170769	No_evidence
Cluster_1002388	GO:0042402:[BP] cellular biogenic amine catabolic process	BP	0.186154	No_evidence
Cluster_1002388	GO:0044275:[BP] cellular carbohydrate catabolic process	BP	0.177692	No_evidence
Cluster_1002388	GO:0044403:[BP] biological process involved in symbiotic interaction	BP	0.723846	No_evidence
Cluster_1002388	GO:0044781:[BP] bacterial-type flagellum organization	BP	0.519231	No_evidence
Cluster_1002388	GO:0045892:[BP] negative regulation of transcription, DNA-templated	BP	0.519231	No_evidence
Cluster_1002388	GO:0045893:[BP] positive regulation of transcription, DNA-templated	BP	0.430769	No_evidence
Cluster_1002388	GO:0046174:[BP] polyol catabolic process	BP	0.568462	No_evidence
Cluster_1002388	GO:0046677:[BP] response to antibiotic	BP	0.465385	No_evidence
Cluster_1002388	GO:0046777:[BP] protein autophosphorylation	BP	0.375385	No_evidence
Cluster_1002388	GO:0046916:[BP] cellular transition metal ion homeostasis	BP	0.334615	No_evidence
Cluster_1002388	GO:0051128:[BP] regulation of cellular component organization	BP	0.43	No_evidence
Cluster_1002388	GO:0051260:[BP] protein homooligomerization	BP	0.177692	No_evidence
Cluster_1002388	GO:0051649:[BP] establishment of localization in cell	BP	0.196154	No_evidence
Cluster_1002388	GO:0055072:[BP] iron ion homeostasis	BP	0.172308	No_evidence
Cluster_1002388	GO:0061077:[BP] chaperone-mediated protein folding	BP	0.738462	No_evidence
Cluster_1002388	GO:0062197:[BP] cellular response to chemical stress	BP	0.443846	No_evidence
Cluster_1002388	GO:0065009:[BP] regulation of molecular function	BP	0.172308	No_evidence
Cluster_1002388	GO:0071806:[BP] protein transmembrane transport	BP	0.385385	No_evidence
Cluster_1002388	GO:0071973:[BP] bacterial-type flagellum-dependent cell motility	BP	0.278462	No_evidence
Cluster_1002388	GO:0072348:[BP] sulfur compound transport	BP	0.227692	No_evidence
Cluster_1002388	GO:0098656:[BP] anion transmembrane transport	BP	0.0969231	No_evidence
Cluster_1002388	GO:0098754:[BP] detoxification	BP	0.556923	No_evidence
Cluster_1002388	GO:1901606:[BP] alpha-amino acid catabolic process	BP	0.379231	No_evidence
Cluster_1002388	GO:1901617:[BP] organic hydroxy compound biosynthetic process	BP	0.12	No_evidence
Cluster_1002388	GO:1901663:[BP] quinone biosynthetic process	BP	0.155385	No_evidence
Cluster_1002388	GO:1901700:[BP] response to oxygen-containing compound	BP	0.460769	No_evidence
Cluster_1002717	GO:0000097:[BP] sulfur amino acid biosynthetic process	BP	0.645385	No_evidence
Cluster_1002717	GO:0000160:[BP] phosphorelay signal transduction system	BP	0.33	No_evidence
Cluster_1002717	GO:0000272:[BP] polysaccharide catabolic process	BP	0.206923	No_evidence
Cluster_1002717	GO:0003333:[BP] amino acid transmembrane transport	BP	0.318462	No_evidence
Cluster_1002717	GO:0006006:[BP] glucose metabolic process	BP	0.124615	No_evidence
Cluster_1002717	GO:0006071:[BP] glycerol metabolic process	BP	0.281538	No_evidence
Cluster_1002717	GO:0006090:[BP] pyruvate metabolic process	BP	0.189231	No_evidence
Cluster_1002717	GO:0006101:[BP] citrate metabolic process	BP	0.0761538	No_evidence
Cluster_1002717	GO:0006265:[BP] DNA topological change	BP	0.175385	No_evidence
Cluster_1002717	GO:0006270:[BP] DNA replication initiation	BP	0.313846	No_evidence
Cluster_1002717	GO:0006281:[BP] DNA repair	BP	0.26	No_evidence
Cluster_1002717	GO:0006364:[BP] rRNA processing	BP	0.373077	No_evidence
Cluster_1002717	GO:0006400:[BP] tRNA modification	BP	0.464615	No_evidence
Cluster_1002717	GO:0006541:[BP] glutamine metabolic process	BP	0.239231	No_evidence
Cluster_1002717	GO:0006935:[BP] chemotaxis	BP	0.408462	No_evidence
Cluster_1002717	GO:0006979:[BP] response to oxidative stress	BP	0.0515385	No_evidence
Cluster_1002717	GO:0008360:[BP] regulation of cell shape	BP	0.0238462	No_evidence
Cluster_1002717	GO:0009061:[BP] anaerobic respiration	BP	0.0246154	No_evidence
Cluster_1002717	GO:0009063:[BP] cellular amino acid catabolic process	BP	0.247692	No_evidence
Cluster_1002717	GO:0009244:[BP] lipopolysaccharide core region biosynthetic process	BP	0.172308	No_evidence
Cluster_1002717	GO:0009252:[BP] peptidoglycan biosynthetic process	BP	0.0853846	No_evidence
Cluster_1002717	GO:0009253:[BP] peptidoglycan catabolic process	BP	0.115385	No_evidence
Cluster_1002717	GO:0009266:[BP] response to temperature stimulus	BP	0.161538	No_evidence
Cluster_1002717	GO:0009297:[BP] pilus assembly	BP	0.449231	No_evidence
Cluster_1002717	GO:0009306:[BP] protein secretion	BP	0.773077	No_evidence
Cluster_1002717	GO:0009307:[BP] DNA restriction-modification system	BP	0.299231	No_evidence
Cluster_1002717	GO:0009314:[BP] response to radiation	BP	0.232308	No_evidence
Cluster_1002717	GO:0010033:[BP] response to organic substance	BP	0.183077	No_evidence
Cluster_1002717	GO:0010038:[BP] response to metal ion	BP	0.167692	No_evidence
Cluster_1002717	GO:0010629:[BP] negative regulation of gene expression	BP	0.27	No_evidence
Cluster_1002717	GO:0015891:[BP] siderophore transport	BP	0.259231	No_evidence
Cluster_1002717	GO:0018193:[BP] peptidyl-amino acid modification	BP	0.0730769	No_evidence
Cluster_1002717	GO:0019058:[BP] viral life cycle	BP	0.34	No_evidence
Cluster_1002717	GO:0019320:[BP] hexose catabolic process	BP	0.0807692	No_evidence
Cluster_1002717	GO:0022904:[BP] respiratory electron transport chain	BP	0.166154	No_evidence
Cluster_1002717	GO:0032506:[BP] cytokinetic process	BP	0.179231	No_evidence
Cluster_1002717	GO:0032879:[BP] regulation of localization	BP	0.133077	No_evidence
Cluster_1002717	GO:0034219:[BP] carbohydrate transmembrane transport	BP	0.246154	No_evidence
Cluster_1002717	GO:0034613:[BP] cellular protein localization	BP	0.06	No_evidence
Cluster_1002717	GO:0042402:[BP] cellular biogenic amine catabolic process	BP	0.116923	No_evidence
Cluster_1002717	GO:0044275:[BP] cellular carbohydrate catabolic process	BP	0.0969231	No_evidence
Cluster_1002717	GO:0044403:[BP] biological process involved in symbiotic interaction	BP	0.405385	No_evidence
Cluster_1002717	GO:0044781:[BP] bacterial-type flagellum organization	BP	0.350769	No_evidence
Cluster_1002717	GO:0045892:[BP] negative regulation of transcription, DNA-templated	BP	0.187692	No_evidence
Cluster_1002717	GO:0045893:[BP] positive regulation of transcription, DNA-templated	BP	0.175385	No_evidence
Cluster_1002717	GO:0046174:[BP] polyol catabolic process	BP	0.434615	No_evidence
Cluster_1002717	GO:0046677:[BP] response to antibiotic	BP	0.109231	No_evidence
Cluster_1002717	GO:0046777:[BP] protein autophosphorylation	BP	0.313077	No_evidence
Cluster_1002717	GO:0046916:[BP] cellular transition metal ion homeostasis	BP	0.206923	No_evidence
Cluster_1002717	GO:0051128:[BP] regulation of cellular component organization	BP	0.290769	No_evidence
Cluster_1002717	GO:0051260:[BP] protein homooligomerization	BP	0.0553846	No_evidence
Cluster_1002717	GO:0051649:[BP] establishment of localization in cell	BP	0.117692	No_evidence
Cluster_1002717	GO:0055072:[BP] iron ion homeostasis	BP	0.0807692	No_evidence
Cluster_1002717	GO:0062197:[BP] cellular response to chemical stress	BP	0.257692	No_evidence
Cluster_1002717	GO:0065009:[BP] regulation of molecular function	BP	0.216923	No_evidence
Cluster_1002717	GO:0071806:[BP] protein transmembrane transport	BP	0.486154	No_evidence
Cluster_1002717	GO:0071973:[BP] bacterial-type flagellum-dependent cell motility	BP	0.591538	No_evidence
Cluster_1002717	GO:0072348:[BP] sulfur compound transport	BP	0.134615	No_evidence
Cluster_1002717	GO:0098656:[BP] anion transmembrane transport	BP	0.11	No_evidence
Cluster_1002717	GO:0098754:[BP] detoxification	BP	0.372308	No_evidence
Cluster_1002717	GO:1901606:[BP] alpha-amino acid catabolic process	BP	0.315385	No_evidence
Cluster_1002717	GO:1901617:[BP] organic hydroxy compound biosynthetic process	BP	0.3	No_evidence
Cluster_1002717	GO:1901663:[BP] quinone biosynthetic process	BP	0.146923	No_evidence
Cluster_1002717	GO:1901700:[BP] response to oxygen-containing compound	BP	0.225385	No_evidence
Cluster_1002718	GO:0000097:[BP] sulfur amino acid biosynthetic process	BP	0.410769	No_evidence
Cluster_1002718	GO:0000160:[BP] phosphorelay signal transduction system	BP	0.480769	No_evidence
Cluster_1002718	GO:0000272:[BP] polysaccharide catabolic process	BP	0.219231	No_evidence
Cluster_1002718	GO:0003333:[BP] amino acid transmembrane transport	BP	0.216923	No_evidence
Cluster_1002718	GO:0006006:[BP] glucose metabolic process	BP	0.203077	No_evidence
Cluster_1002718	GO:0006071:[BP] glycerol metabolic process	BP	0.221538	No_evidence
Cluster_1002718	GO:0006090:[BP] pyruvate metabolic process	BP	0.330769	No_evidence
Cluster_1002718	GO:0006101:[BP] citrate metabolic process	BP	0.0938462	No_evidence
Cluster_1002718	GO:0006265:[BP] DNA topological change	BP	0.226154	No_evidence
Cluster_1002718	GO:0006270:[BP] DNA replication initiation	BP	0.393846	No_evidence
Cluster_1002718	GO:0006281:[BP] DNA repair	BP	0.0846154	No_evidence
Cluster_1002718	GO:0006364:[BP] rRNA processing	BP	0.406923	No_evidence
Cluster_1002718	GO:0006400:[BP] tRNA modification	BP	0.381538	No_evidence
Cluster_1002718	GO:0006541:[BP] glutamine metabolic process	BP	0.393846	No_evidence
Cluster_1002718	GO:0006935:[BP] chemotaxis	BP	0.447692	No_evidence
Cluster_1002718	GO:0006979:[BP] response to oxidative stress	BP	0.176154	No_evidence
Cluster_1002718	GO:0008360:[BP] regulation of cell shape	BP	0.457692	No_evidence
Cluster_1002718	GO:0009061:[BP] anaerobic respiration	BP	0.0776923	No_evidence
Cluster_1002718	GO:0009063:[BP] cellular amino acid catabolic process	BP	0.236923	No_evidence
Cluster_1002718	GO:0009244:[BP] lipopolysaccharide core region biosynthetic process	BP	0.144615	No_evidence
Cluster_1002718	GO:0009252:[BP] peptidoglycan biosynthetic process	BP	0.219231	No_evidence
Cluster_1002718	GO:0009253:[BP] peptidoglycan catabolic process	BP	0.516923	No_evidence
Cluster_1002718	GO:0009266:[BP] response to temperature stimulus	BP	0.214615	No_evidence
Cluster_1002718	GO:0009297:[BP] pilus assembly	BP	0.513077	No_evidence
Cluster_1002718	GO:0009306:[BP] protein secretion	BP	0.619231	No_evidence
Cluster_1002718	GO:0009307:[BP] DNA restriction-modification system	BP	0.548462	No_evidence
Cluster_1002718	GO:0009314:[BP] response to radiation	BP	0.293077	No_evidence
Cluster_1002718	GO:0010033:[BP] response to organic substance	BP	0.406154	No_evidence
Cluster_1002718	GO:0010038:[BP] response to metal ion	BP	0.313846	No_evidence
Cluster_1002718	GO:0010629:[BP] negative regulation of gene expression	BP	0.410769	No_evidence
Cluster_1002718	GO:0015891:[BP] siderophore transport	BP	0.253846	No_evidence
Cluster_1002718	GO:0018193:[BP] peptidyl-amino acid modification	BP	0.0653846	No_evidence
Cluster_1002718	GO:0019058:[BP] viral life cycle	BP	0.593846	No_evidence
Cluster_1002718	GO:0019320:[BP] hexose catabolic process	BP	0.123846	No_evidence
Cluster_1002718	GO:0022904:[BP] respiratory electron transport chain	BP	0.234615	No_evidence
Cluster_1002718	GO:0032506:[BP] cytokinetic process	BP	0.161538	No_evidence
Cluster_1002718	GO:0032879:[BP] regulation of localization	BP	0.164615	No_evidence
Cluster_1002718	GO:0034219:[BP] carbohydrate transmembrane transport	BP	0.202308	No_evidence
Cluster_1002718	GO:0034613:[BP] cellular protein localization	BP	0.0830769	No_evidence
Cluster_1002718	GO:0042402:[BP] cellular biogenic amine catabolic process	BP	0.103077	No_evidence
Cluster_1002718	GO:0044275:[BP] cellular carbohydrate catabolic process	BP	0.173077	No_evidence
Cluster_1002718	GO:0044403:[BP] biological process involved in symbiotic interaction	BP	0.519231	No_evidence
Cluster_1002718	GO:0044781:[BP] bacterial-type flagellum organization	BP	0.527692	No_evidence
Cluster_1002718	GO:0045892:[BP] negative regulation of transcription, DNA-templated	BP	0.528462	No_evidence
Cluster_1002718	GO:0045893:[BP] positive regulation of transcription, DNA-templated	BP	0.212308	No_evidence
Cluster_1002718	GO:0046174:[BP] polyol catabolic process	BP	0.557692	No_evidence
Cluster_1002718	GO:0046677:[BP] response to antibiotic	BP	0.592308	No_evidence
Cluster_1002718	GO:0046777:[BP] protein autophosphorylation	BP	0.357692	No_evidence
Cluster_1002718	GO:0046916:[BP] cellular transition metal ion homeostasis	BP	0.306154	No_evidence
Cluster_1002718	GO:0051128:[BP] regulation of cellular component organization	BP	0.574615	No_evidence
Cluster_1002718	GO:0051260:[BP] protein homooligomerization	BP	0.0653846	No_evidence
Cluster_1002718	GO:0051649:[BP] establishment of localization in cell	BP	0.196154	No_evidence
Cluster_1002718	GO:0055072:[BP] iron ion homeostasis	BP	0.19	No_evidence
Cluster_1002718	GO:0061077:[BP] chaperone-mediated protein folding	BP	0.555385	No_evidence
Cluster_1002718	GO:0062197:[BP] cellular response to chemical stress	BP	0.374615	No_evidence
Cluster_1002718	GO:0065009:[BP] regulation of molecular function	BP	0.171538	No_evidence
Cluster_1002718	GO:0071806:[BP] protein transmembrane transport	BP	0.343846	No_evidence
Cluster_1002718	GO:0071973:[BP] bacterial-type flagellum-dependent cell motility	BP	0.379231	No_evidence
Cluster_1002718	GO:0072348:[BP] sulfur compound transport	BP	0.150769	No_evidence
Cluster_1002718	GO:0098656:[BP] anion transmembrane transport	BP	0.131538	No_evidence
Cluster_1002718	GO:0098754:[BP] detoxification	BP	0.673077	No_evidence
Cluster_1002718	GO:1901606:[BP] alpha-amino acid catabolic process	BP	0.216154	No_evidence
Cluster_1002718	GO:1901617:[BP] organic hydroxy compound biosynthetic process	BP	0.213077	No_evidence
Cluster_1002718	GO:1901663:[BP] quinone biosynthetic process	BP	0.163846	No_evidence
Cluster_1002718	GO:1901700:[BP] response to oxygen-containing compound	BP	0.383077	No_evidence
Cluster_1002906	GO:0000097:[BP] sulfur amino acid biosynthetic process	BP	0.464615	No_evidence
Cluster_1002906	GO:0000160:[BP] phosphorelay signal transduction system	BP	0.405385	No_evidence
Cluster_1002906	GO:0000272:[BP] polysaccharide catabolic process	BP	0.113077	No_evidence
Cluster_1002906	GO:0003333:[BP] amino acid transmembrane transport	BP	0.196154	No_evidence
Cluster_1002906	GO:0006006:[BP] glucose metabolic process	BP	0.474615	No_evidence
Cluster_1002906	GO:0006071:[BP] glycerol metabolic process	BP	0.225385	No_evidence
Cluster_1002906	GO:0006090:[BP] pyruvate metabolic process	BP	0.477692	No_evidence
Cluster_1002906	GO:0006101:[BP] citrate metabolic process	BP	0.0776923	No_evidence
Cluster_1002906	GO:0006265:[BP] DNA topological change	BP	0.502308	No_evidence
Cluster_1002906	GO:0006270:[BP] DNA replication initiation	BP	0.462308	No_evidence
Cluster_1002906	GO:0006281:[BP] DNA repair	BP	0.125385	No_evidence
Cluster_1002906	GO:0006364:[BP] rRNA processing	BP	0.358462	No_evidence
Cluster_1002906	GO:0006400:[BP] tRNA modification	BP	0.360769	No_evidence
Cluster_1002906	GO:0006541:[BP] glutamine metabolic process	BP	0.569231	No_evidence
Cluster_1002906	GO:0006935:[BP] chemotaxis	BP	0.436154	No_evidence
Cluster_1002906	GO:0006979:[BP] response to oxidative stress	BP	0.239231	No_evidence
Cluster_1002906	GO:0008360:[BP] regulation of cell shape	BP	0.376923	No_evidence
Cluster_1002906	GO:0009061:[BP] anaerobic respiration	BP	0.130769	No_evidence
Cluster_1002906	GO:0009063:[BP] cellular amino acid catabolic process	BP	0.280769	No_evidence
Cluster_1002906	GO:0009244:[BP] lipopolysaccharide core region biosynthetic process	BP	0.234615	No_evidence
Cluster_1002906	GO:0009252:[BP] peptidoglycan biosynthetic process	BP	0.379231	No_evidence
Cluster_1002906	GO:0009253:[BP] peptidoglycan catabolic process	BP	0.566923	No_evidence
Cluster_1002906	GO:0009266:[BP] response to temperature stimulus	BP	0.281538	No_evidence
Cluster_1002906	GO:0009297:[BP] pilus assembly	BP	0.760769	No_evidence
Cluster_1002906	GO:0009306:[BP] protein secretion	BP	0.623846	No_evidence
Cluster_1002906	GO:0009307:[BP] DNA restriction-modification system	BP	0.623077	No_evidence
Cluster_1002906	GO:0009314:[BP] response to radiation	BP	0.212308	No_evidence
Cluster_1002906	GO:0010033:[BP] response to organic substance	BP	0.333846	No_evidence
Cluster_1002906	GO:0010038:[BP] response to metal ion	BP	0.330769	No_evidence
Cluster_1002906	GO:0010629:[BP] negative regulation of gene expression	BP	0.476923	No_evidence
Cluster_1002906	GO:0015891:[BP] siderophore transport	BP	0.16	No_evidence
Cluster_1002906	GO:0018193:[BP] peptidyl-amino acid modification	BP	0.06	No_evidence
Cluster_1002906	GO:0019058:[BP] viral life cycle	BP	0.641538	No_evidence
Cluster_1002906	GO:0019320:[BP] hexose catabolic process	BP	0.149231	No_evidence
Cluster_1002906	GO:0022904:[BP] respiratory electron transport chain	BP	0.236154	No_evidence
Cluster_1002906	GO:0032506:[BP] cytokinetic process	BP	0.157692	No_evidence
Cluster_1002906	GO:0032879:[BP] regulation of localization	BP	0.177692	No_evidence
Cluster_1002906	GO:0034219:[BP] carbohydrate transmembrane transport	BP	0.307692	No_evidence
Cluster_1002906	GO:0034613:[BP] cellular protein localization	BP	0.141538	No_evidence
Cluster_1002906	GO:0042402:[BP] cellular biogenic amine catabolic process	BP	0.115385	No_evidence
Cluster_1002906	GO:0044275:[BP] cellular carbohydrate catabolic process	BP	0.306154	No_evidence
Cluster_1002906	GO:0044403:[BP] biological process involved in symbiotic interaction	BP	0.525385	No_evidence
Cluster_1002906	GO:0044781:[BP] bacterial-type flagellum organization	BP	0.433846	No_evidence
Cluster_1002906	GO:0045892:[BP] negative regulation of transcription, DNA-templated	BP	0.500769	No_evidence
Cluster_1002906	GO:0045893:[BP] positive regulation of transcription, DNA-templated	BP	0.210769	No_evidence
Cluster_1002906	GO:0046174:[BP] polyol catabolic process	BP	0.661538	No_evidence
Cluster_1002906	GO:0046677:[BP] response to antibiotic	BP	0.696923	No_evidence
Cluster_1002906	GO:0046777:[BP] protein autophosphorylation	BP	0.373077	No_evidence
Cluster_1002906	GO:0046916:[BP] cellular transition metal ion homeostasis	BP	0.265385	No_evidence
Cluster_1002906	GO:0051128:[BP] regulation of cellular component organization	BP	0.501538	No_evidence
Cluster_1002906	GO:0051260:[BP] protein homooligomerization	BP	0.0492308	No_evidence
Cluster_1002906	GO:0051649:[BP] establishment of localization in cell	BP	0.281538	No_evidence
Cluster_1002906	GO:0055072:[BP] iron ion homeostasis	BP	0.223846	No_evidence
Cluster_1002906	GO:0061077:[BP] chaperone-mediated protein folding	BP	0.386154	No_evidence
Cluster_1002906	GO:0062197:[BP] cellular response to chemical stress	BP	0.315385	No_evidence
Cluster_1002906	GO:0065009:[BP] regulation of molecular function	BP	0.179231	No_evidence
Cluster_1002906	GO:0071806:[BP] protein transmembrane transport	BP	0.548462	No_evidence
Cluster_1002906	GO:0071973:[BP] bacterial-type flagellum-dependent cell motility	BP	0.373077	No_evidence
Cluster_1002906	GO:0072348:[BP] sulfur compound transport	BP	0.117692	No_evidence
Cluster_1002906	GO:0098656:[BP] anion transmembrane transport	BP	0.164615	No_evidence
Cluster_1002906	GO:0098754:[BP] detoxification	BP	0.533846	No_evidence
Cluster_1002906	GO:1901606:[BP] alpha-amino acid catabolic process	BP	0.0830769	No_evidence
Cluster_1002906	GO:1901617:[BP] organic hydroxy compound biosynthetic process	BP	0.297692	No_evidence
Cluster_1002906	GO:1901663:[BP] quinone biosynthetic process	BP	0.177692	No_evidence
Cluster_1002906	GO:1901700:[BP] response to oxygen-containing compound	BP	0.403077	No_evidence
Cluster_1002907	GO:0000097:[BP] sulfur amino acid biosynthetic process	BP	0.634615	No_evidence
Cluster_1002907	GO:0000160:[BP] phosphorelay signal transduction system	BP	0.373077	No_evidence
Cluster_1002907	GO:0000272:[BP] polysaccharide catabolic process	BP	0.128462	No_evidence
Cluster_1002907	GO:0003333:[BP] amino acid transmembrane transport	BP	0.383077	No_evidence
Cluster_1002907	GO:0006006:[BP] glucose metabolic process	BP	0.0392308	No_evidence
Cluster_1002907	GO:0006071:[BP] glycerol metabolic process	BP	0.460769	No_evidence
Cluster_1002907	GO:0006090:[BP] pyruvate metabolic process	BP	0.122308	No_evidence
Cluster_1002907	GO:0006101:[BP] citrate metabolic process	BP	0.0661538	No_evidence
Cluster_1002907	GO:0006265:[BP] DNA topological change	BP	0.192308	No_evidence
Cluster_1002907	GO:0006270:[BP] DNA replication initiation	BP	0.330769	No_evidence
Cluster_1002907	GO:0006281:[BP] DNA repair	BP	0.326154	No_evidence
Cluster_1002907	GO:0006364:[BP] rRNA processing	BP	0.366154	No_evidence
Cluster_1002907	GO:0006400:[BP] tRNA modification	BP	0.395385	No_evidence
Cluster_1002907	GO:0006541:[BP] glutamine metabolic process	BP	0.313846	No_evidence
Cluster_1002907	GO:0006935:[BP] chemotaxis	BP	0.413077	No_evidence
Cluster_1002907	GO:0006979:[BP] response to oxidative stress	BP	0.0869231	No_evidence
Cluster_1002907	GO:0008360:[BP] regulation of cell shape	BP	0.0661538	No_evidence
Cluster_1002907	GO:0009061:[BP] anaerobic respiration	BP	0.0515385	No_evidence
Cluster_1002907	GO:0009063:[BP] cellular amino acid catabolic process	BP	0.303077	No_evidence
Cluster_1002907	GO:0009244:[BP] lipopolysaccharide core region biosynthetic process	BP	0.167692	No_evidence
Cluster_1002907	GO:0009252:[BP] peptidoglycan biosynthetic process	BP	0.108462	No_evidence
Cluster_1002907	GO:0009253:[BP] peptidoglycan catabolic process	BP	0.0792308	No_evidence
Cluster_1002907	GO:0009266:[BP] response to temperature stimulus	BP	0.113077	No_evidence
Cluster_1002907	GO:0009297:[BP] pilus assembly	BP	0.450769	No_evidence
Cluster_1002907	GO:0009306:[BP] protein secretion	BP	0.779231	No_evidence
Cluster_1002907	GO:0009307:[BP] DNA restriction-modification system	BP	0.327692	No_evidence
Cluster_1002907	GO:0009314:[BP] response to radiation	BP	0.257692	No_evidence
Cluster_1002907	GO:0010033:[BP] response to organic substance	BP	0.178462	No_evidence
Cluster_1002907	GO:0010038:[BP] response to metal ion	BP	0.216923	No_evidence
Cluster_1002907	GO:0010629:[BP] negative regulation of gene expression	BP	0.178462	No_evidence
Cluster_1002907	GO:0015891:[BP] siderophore transport	BP	0.142308	No_evidence
Cluster_1002907	GO:0018193:[BP] peptidyl-amino acid modification	BP	0.0338462	No_evidence
Cluster_1002907	GO:0019058:[BP] viral life cycle	BP	0.290769	No_evidence
Cluster_1002907	GO:0019320:[BP] hexose catabolic process	BP	0.0807692	No_evidence
Cluster_1002907	GO:0022904:[BP] respiratory electron transport chain	BP	0.212308	No_evidence
Cluster_1002907	GO:0032506:[BP] cytokinetic process	BP	0.23	No_evidence
Cluster_1002907	GO:0032879:[BP] regulation of localization	BP	0.16	No_evidence
Cluster_1002907	GO:0034219:[BP] carbohydrate transmembrane transport	BP	0.195385	No_evidence
Cluster_1002907	GO:0034613:[BP] cellular protein localization	BP	0.0492308	No_evidence
Cluster_1002907	GO:0042402:[BP] cellular biogenic amine catabolic process	BP	0.0753846	No_evidence
Cluster_1002907	GO:0044275:[BP] cellular carbohydrate catabolic process	BP	0.121538	No_evidence
Cluster_1002907	GO:0044403:[BP] biological process involved in symbiotic interaction	BP	0.334615	No_evidence
Cluster_1002907	GO:0044781:[BP] bacterial-type flagellum organization	BP	0.185385	No_evidence
Cluster_1002907	GO:0045892:[BP] negative regulation of transcription, DNA-templated	BP	0.130769	No_evidence
Cluster_1002907	GO:0045893:[BP] positive regulation of transcription, DNA-templated	BP	0.151538	No_evidence
Cluster_1002907	GO:0046174:[BP] polyol catabolic process	BP	0.559231	No_evidence
Cluster_1002907	GO:0046677:[BP] response to antibiotic	BP	0.0930769	No_evidence
Cluster_1002907	GO:0046777:[BP] protein autophosphorylation	BP	0.332308	No_evidence
Cluster_1002907	GO:0046916:[BP] cellular transition metal ion homeostasis	BP	0.214615	No_evidence
Cluster_1002907	GO:0051128:[BP] regulation of cellular component organization	BP	0.354615	No_evidence
Cluster_1002907	GO:0051260:[BP] protein homooligomerization	BP	0.0169231	No_evidence
Cluster_1002907	GO:0051649:[BP] establishment of localization in cell	BP	0.131538	No_evidence
Cluster_1002907	GO:0055072:[BP] iron ion homeostasis	BP	0.0923077	No_evidence
Cluster_1002907	GO:0061077:[BP] chaperone-mediated protein folding	BP	0.44	No_evidence
Cluster_1002907	GO:0062197:[BP] cellular response to chemical stress	BP	0.293077	No_evidence
Cluster_1002907	GO:0065009:[BP] regulation of molecular function	BP	0.106154	No_evidence
Cluster_1002907	GO:0071806:[BP] protein transmembrane transport	BP	0.636923	No_evidence
Cluster_1002907	GO:0071973:[BP] bacterial-type flagellum-dependent cell motility	BP	0.530769	No_evidence
Cluster_1002907	GO:0072348:[BP] sulfur compound transport	BP	0.0738462	No_evidence
Cluster_1002907	GO:0098656:[BP] anion transmembrane transport	BP	0.166154	No_evidence
Cluster_1002907	GO:0098754:[BP] detoxification	BP	0.254615	No_evidence
Cluster_1002907	GO:1901606:[BP] alpha-amino acid catabolic process	BP	0.186923	No_evidence
Cluster_1002907	GO:1901617:[BP] organic hydroxy compound biosynthetic process	BP	0.334615	No_evidence
Cluster_1002907	GO:1901663:[BP] quinone biosynthetic process	BP	0.205385	No_evidence
Cluster_1002907	GO:1901700:[BP] response to oxygen-containing compound	BP	0.201538	No_evidence
Cluster_1002964	GO:0000097:[BP] sulfur amino acid biosynthetic process	BP	0.666923	No_evidence
Cluster_1002964	GO:0000160:[BP] phosphorelay signal transduction system	BP	0.395385	No_evidence
Cluster_1002964	GO:0000272:[BP] polysaccharide catabolic process	BP	0.123077	No_evidence
Cluster_1002964	GO:0003333:[BP] amino acid transmembrane transport	BP	0.456923	No_evidence
Cluster_1002964	GO:0006006:[BP] glucose metabolic process	BP	0.305385	No_evidence
Cluster_1002964	GO:0006071:[BP] glycerol metabolic process	BP	0.54	No_evidence
Cluster_1002964	GO:0006090:[BP] pyruvate metabolic process	BP	0.822308	No_evidence
Cluster_1002964	GO:0006101:[BP] citrate metabolic process	BP	0.00692308	No_evidence
Cluster_1002964	GO:0006265:[BP] DNA topological change	BP	0.177692	No_evidence
Cluster_1002964	GO:0006270:[BP] DNA replication initiation	BP	0.535385	No_evidence
Cluster_1002964	GO:0006364:[BP] rRNA processing	BP	0.846923	No_evidence
Cluster_1002964	GO:0006400:[BP] tRNA modification	BP	0.747692	No_evidence
Cluster_1002964	GO:0006541:[BP] glutamine metabolic process	BP	0.829231	No_evidence
Cluster_1002964	GO:0006935:[BP] chemotaxis	BP	0.343077	No_evidence
Cluster_1002964	GO:0006979:[BP] response to oxidative stress	BP	0.160769	No_evidence
Cluster_1002964	GO:0008360:[BP] regulation of cell shape	BP	0.898462	No_evidence
Cluster_1002964	GO:0009061:[BP] anaerobic respiration	BP	0.120769	No_evidence
Cluster_1002964	GO:0009063:[BP] cellular amino acid catabolic process	BP	0.355385	No_evidence
Cluster_1002964	GO:0009244:[BP] lipopolysaccharide core region biosynthetic process	BP	0.311538	No_evidence
Cluster_1002964	GO:0009252:[BP] peptidoglycan biosynthetic process	BP	0.8	No_evidence
Cluster_1002964	GO:0009253:[BP] peptidoglycan catabolic process	BP	0.1	No_evidence
Cluster_1002964	GO:0009266:[BP] response to temperature stimulus	BP	0.285385	No_evidence
Cluster_1002964	GO:0009297:[BP] pilus assembly	BP	0.640769	No_evidence
Cluster_1002964	GO:0009306:[BP] protein secretion	BP	0.634615	No_evidence
Cluster_1002964	GO:0009307:[BP] DNA restriction-modification system	BP	0.273846	No_evidence
Cluster_1002964	GO:0009314:[BP] response to radiation	BP	0.26	No_evidence
Cluster_1002964	GO:0010033:[BP] response to organic substance	BP	0.387692	No_evidence
Cluster_1002964	GO:0010038:[BP] response to metal ion	BP	0.441538	No_evidence
Cluster_1002964	GO:0010629:[BP] negative regulation of gene expression	BP	0.131538	No_evidence
Cluster_1002964	GO:0015891:[BP] siderophore transport	BP	0.135385	No_evidence
Cluster_1002964	GO:0018193:[BP] peptidyl-amino acid modification	BP	0.0384615	No_evidence
Cluster_1002964	GO:0019058:[BP] viral life cycle	BP	0.396154	No_evidence
Cluster_1002964	GO:0019320:[BP] hexose catabolic process	BP	0.0923077	No_evidence
Cluster_1002964	GO:0022904:[BP] respiratory electron transport chain	BP	0.163846	No_evidence
Cluster_1002964	GO:0032506:[BP] cytokinetic process	BP	0.331538	No_evidence
Cluster_1002964	GO:0032879:[BP] regulation of localization	BP	0.301538	No_evidence
Cluster_1002964	GO:0034219:[BP] carbohydrate transmembrane transport	BP	0.166154	No_evidence
Cluster_1002964	GO:0034613:[BP] cellular protein localization	BP	0.166154	No_evidence
Cluster_1002964	GO:0042402:[BP] cellular biogenic amine catabolic process	BP	0.0969231	No_evidence
Cluster_1002964	GO:0044275:[BP] cellular carbohydrate catabolic process	BP	0.233077	No_evidence
Cluster_1002964	GO:0044403:[BP] biological process involved in symbiotic interaction	BP	0.219231	No_evidence
Cluster_1002964	GO:0044781:[BP] bacterial-type flagellum organization	BP	0.27	No_evidence
Cluster_1002964	GO:0045892:[BP] negative regulation of transcription, DNA-templated	BP	0.669231	No_evidence
Cluster_1002964	GO:0045893:[BP] positive regulation of transcription, DNA-templated	BP	0.0838462	No_evidence
Cluster_1002964	GO:0046174:[BP] polyol catabolic process	BP	0.748462	No_evidence
Cluster_1002964	GO:0046677:[BP] response to antibiotic	BP	0.579231	No_evidence
Cluster_1002964	GO:0046777:[BP] protein autophosphorylation	BP	0.373077	No_evidence
Cluster_1002964	GO:0046916:[BP] cellular transition metal ion homeostasis	BP	0.267692	No_evidence
Cluster_1002964	GO:0051128:[BP] regulation of cellular component organization	BP	0.922308	No_evidence
Cluster_1002964	GO:0051260:[BP] protein homooligomerization	BP	0.00153846	No_evidence
Cluster_1002964	GO:0051649:[BP] establishment of localization in cell	BP	0.293077	No_evidence
Cluster_1002964	GO:0055072:[BP] iron ion homeostasis	BP	0.301538	No_evidence
Cluster_1002964	GO:0061077:[BP] chaperone-mediated protein folding	BP	0.266154	No_evidence
Cluster_1002964	GO:0062197:[BP] cellular response to chemical stress	BP	0.366154	No_evidence
Cluster_1002964	GO:0065009:[BP] regulation of molecular function	BP	0.136923	No_evidence
Cluster_1002964	GO:0071806:[BP] protein transmembrane transport	BP	0.384615	No_evidence
Cluster_1002964	GO:0071973:[BP] bacterial-type flagellum-dependent cell motility	BP	0.303846	No_evidence
Cluster_1002964	GO:0072348:[BP] sulfur compound transport	BP	0.0392308	No_evidence
Cluster_1002964	GO:0098656:[BP] anion transmembrane transport	BP	0.498462	No_evidence
Cluster_1002964	GO:0098754:[BP] detoxification	BP	0.789231	No_evidence
Cluster_1002964	GO:1901606:[BP] alpha-amino acid catabolic process	BP	0.433077	No_evidence
Cluster_1002964	GO:1901617:[BP] organic hydroxy compound biosynthetic process	BP	0.576923	No_evidence
Cluster_1002964	GO:1901663:[BP] quinone biosynthetic process	BP	0.396154	No_evidence
Cluster_1002964	GO:1901700:[BP] response to oxygen-containing compound	BP	0.405385	No_evidence
Cluster_100323	GO:0000097:[BP] sulfur amino acid biosynthetic process	BP	0.361538	No_evidence
Cluster_100323	GO:0000160:[BP] phosphorelay signal transduction system	BP	0.555385	No_evidence
Cluster_100323	GO:0000272:[BP] polysaccharide catabolic process	BP	0.739231	No_evidence
Cluster_100323	GO:0003333:[BP] amino acid transmembrane transport	BP	0.697692	No_evidence
Cluster_100323	GO:0006006:[BP] glucose metabolic process	BP	0.38	No_evidence
Cluster_100323	GO:0006071:[BP] glycerol metabolic process	BP	0.618462	No_evidence
Cluster_100323	GO:0006090:[BP] pyruvate metabolic process	BP	0.350769	No_evidence
Cluster_100323	GO:0006101:[BP] citrate metabolic process	BP	0.21	No_evidence
Cluster_100323	GO:0006265:[BP] DNA topological change	BP	0.433077	No_evidence
Cluster_100323	GO:0006270:[BP] DNA replication initiation	BP	0.616154	No_evidence
Cluster_100323	GO:0006281:[BP] DNA repair	BP	0.438462	No_evidence
Cluster_100323	GO:0006364:[BP] rRNA processing	BP	0.312308	No_evidence
Cluster_100323	GO:0006400:[BP] tRNA modification	BP	0.21	No_evidence
Cluster_100323	GO:0006541:[BP] glutamine metabolic process	BP	0.366923	No_evidence
Cluster_100323	GO:0006935:[BP] chemotaxis	BP	0.0915385	No_evidence
Cluster_100323	GO:0006979:[BP] response to oxidative stress	BP	0.435385	No_evidence
Cluster_100323	GO:0008360:[BP] regulation of cell shape	BP	0.636154	No_evidence
Cluster_100323	GO:0009061:[BP] anaerobic respiration	BP	0.621538	No_evidence
Cluster_100323	GO:0009063:[BP] cellular amino acid catabolic process	BP	0.294615	No_evidence
Cluster_100323	GO:0009244:[BP] lipopolysaccharide core region biosynthetic process	BP	0.533077	No_evidence
Cluster_100323	GO:0009252:[BP] peptidoglycan biosynthetic process	BP	0.670769	No_evidence
Cluster_100323	GO:0009253:[BP] peptidoglycan catabolic process	BP	0.462308	No_evidence
Cluster_100323	GO:0009266:[BP] response to temperature stimulus	BP	0.224615	No_evidence
Cluster_100323	GO:0009297:[BP] pilus assembly	BP	0.396923	No_evidence
Cluster_100323	GO:0009306:[BP] protein secretion	BP	0.439231	No_evidence
Cluster_100323	GO:0009307:[BP] DNA restriction-modification system	BP	0.396154	No_evidence
Cluster_100323	GO:0009314:[BP] response to radiation	BP	0.189231	No_evidence
Cluster_100323	GO:0010033:[BP] response to organic substance	BP	0.243846	No_evidence
Cluster_100323	GO:0010038:[BP] response to metal ion	BP	0.173846	No_evidence
Cluster_100323	GO:0010629:[BP] negative regulation of gene expression	BP	0.323846	No_evidence
Cluster_100323	GO:0015891:[BP] siderophore transport	BP	0.783846	No_evidence
Cluster_100323	GO:0018193:[BP] peptidyl-amino acid modification	BP	0.130769	No_evidence
Cluster_100323	GO:0019058:[BP] viral life cycle	BP	0.366923	No_evidence
Cluster_100323	GO:0019320:[BP] hexose catabolic process	BP	0.469231	No_evidence
Cluster_100323	GO:0022904:[BP] respiratory electron transport chain	BP	0.673077	No_evidence
Cluster_100323	GO:0032506:[BP] cytokinetic process	BP	0.806923	No_evidence
Cluster_100323	GO:0032879:[BP] regulation of localization	BP	0.236154	No_evidence
Cluster_100323	GO:0034219:[BP] carbohydrate transmembrane transport	BP	0.647692	No_evidence
Cluster_100323	GO:0034613:[BP] cellular protein localization	BP	0.483846	No_evidence
Cluster_100323	GO:0042402:[BP] cellular biogenic amine catabolic process	BP	0.720769	No_evidence
Cluster_100323	GO:0044275:[BP] cellular carbohydrate catabolic process	BP	0.65	No_evidence
Cluster_100323	GO:0044403:[BP] biological process involved in symbiotic interaction	BP	0.236154	No_evidence
Cluster_100323	GO:0044781:[BP] bacterial-type flagellum organization	BP	0.165385	No_evidence
Cluster_100323	GO:0045892:[BP] negative regulation of transcription, DNA-templated	BP	0.352308	No_evidence
Cluster_100323	GO:0045893:[BP] positive regulation of transcription, DNA-templated	BP	0.422308	No_evidence
Cluster_100323	GO:0046174:[BP] polyol catabolic process	BP	0.613846	No_evidence
Cluster_100323	GO:0046677:[BP] response to antibiotic	BP	0.251538	No_evidence
Cluster_100323	GO:0046777:[BP] protein autophosphorylation	BP	0.207692	No_evidence
Cluster_100323	GO:0046916:[BP] cellular transition metal ion homeostasis	BP	0.603077	No_evidence
Cluster_100323	GO:0051128:[BP] regulation of cellular component organization	BP	0.533077	No_evidence
Cluster_100323	GO:0051260:[BP] protein homooligomerization	BP	0.177692	No_evidence
Cluster_100323	GO:0051649:[BP] establishment of localization in cell	BP	0.352308	No_evidence
Cluster_100323	GO:0055072:[BP] iron ion homeostasis	BP	0.375385	No_evidence
Cluster_100323	GO:0061077:[BP] chaperone-mediated protein folding	BP	0.266923	No_evidence
Cluster_100323	GO:0062197:[BP] cellular response to chemical stress	BP	0.447692	No_evidence
Cluster_100323	GO:0065009:[BP] regulation of molecular function	BP	0.225385	No_evidence
Cluster_100323	GO:0071806:[BP] protein transmembrane transport	BP	0.453846	No_evidence
Cluster_100323	GO:0071973:[BP] bacterial-type flagellum-dependent cell motility	BP	0.193077	No_evidence
Cluster_100323	GO:0072348:[BP] sulfur compound transport	BP	0.688462	No_evidence
Cluster_100323	GO:0098656:[BP] anion transmembrane transport	BP	0.469231	No_evidence
Cluster_100323	GO:0098754:[BP] detoxification	BP	0.3	No_evidence
Cluster_100323	GO:1901606:[BP] alpha-amino acid catabolic process	BP	0.459231	No_evidence
Cluster_100323	GO:1901617:[BP] organic hydroxy compound biosynthetic process	BP	0.507692	No_evidence
Cluster_100323	GO:1901663:[BP] quinone biosynthetic process	BP	0.556154	No_evidence
Cluster_100323	GO:1901700:[BP] response to oxygen-containing compound	BP	0.27	No_evidence
Cluster_1003413	GO:0000097:[BP] sulfur amino acid biosynthetic process	BP	0.418462	No_evidence
Cluster_1003413	GO:0000160:[BP] phosphorelay signal transduction system	BP	0.359231	No_evidence
Cluster_1003413	GO:0000272:[BP] polysaccharide catabolic process	BP	0.373846	No_evidence
Cluster_1003413	GO:0003333:[BP] amino acid transmembrane transport	BP	0.408462	No_evidence
Cluster_1003413	GO:0006006:[BP] glucose metabolic process	BP	0.182308	No_evidence
Cluster_1003413	GO:0006071:[BP] glycerol metabolic process	BP	0.234615	No_evidence
Cluster_1003413	GO:0006090:[BP] pyruvate metabolic process	BP	0.189231	No_evidence
Cluster_1003413	GO:0006101:[BP] citrate metabolic process	BP	0.165385	No_evidence
Cluster_1003413	GO:0006265:[BP] DNA topological change	BP	0.291538	No_evidence
Cluster_1003413	GO:0006270:[BP] DNA replication initiation	BP	0.61	No_evidence
Cluster_1003413	GO:0006281:[BP] DNA repair	BP	0.461538	No_evidence
Cluster_1003413	GO:0006364:[BP] rRNA processing	BP	0.474615	No_evidence
Cluster_1003413	GO:0006400:[BP] tRNA modification	BP	0.371538	No_evidence
Cluster_1003413	GO:0006541:[BP] glutamine metabolic process	BP	0.384615	No_evidence
Cluster_1003413	GO:0006935:[BP] chemotaxis	BP	0.223077	No_evidence
Cluster_1003413	GO:0006979:[BP] response to oxidative stress	BP	0.488462	No_evidence
Cluster_1003413	GO:0008360:[BP] regulation of cell shape	BP	0.306154	No_evidence
Cluster_1003413	GO:0009061:[BP] anaerobic respiration	BP	0.386154	No_evidence
Cluster_1003413	GO:0009063:[BP] cellular amino acid catabolic process	BP	0.596923	No_evidence
Cluster_1003413	GO:0009244:[BP] lipopolysaccharide core region biosynthetic process	BP	0.360769	No_evidence
Cluster_1003413	GO:0009252:[BP] peptidoglycan biosynthetic process	BP	0.179231	No_evidence
Cluster_1003413	GO:0009253:[BP] peptidoglycan catabolic process	BP	0.566154	No_evidence
Cluster_1003413	GO:0009266:[BP] response to temperature stimulus	BP	0.234615	No_evidence
Cluster_1003413	GO:0009297:[BP] pilus assembly	BP	0.332308	No_evidence
Cluster_1003413	GO:0009306:[BP] protein secretion	BP	0.326154	No_evidence
Cluster_1003413	GO:0009307:[BP] DNA restriction-modification system	BP	0.552308	No_evidence
Cluster_1003413	GO:0009314:[BP] response to radiation	BP	0.195385	No_evidence
Cluster_1003413	GO:0010033:[BP] response to organic substance	BP	0.205385	No_evidence
Cluster_1003413	GO:0010038:[BP] response to metal ion	BP	0.228462	No_evidence
Cluster_1003413	GO:0010629:[BP] negative regulation of gene expression	BP	0.175385	No_evidence
Cluster_1003413	GO:0015891:[BP] siderophore transport	BP	0.303077	No_evidence
Cluster_1003413	GO:0018193:[BP] peptidyl-amino acid modification	BP	0.06	No_evidence
Cluster_1003413	GO:0019058:[BP] viral life cycle	BP	0.423846	No_evidence
Cluster_1003413	GO:0019320:[BP] hexose catabolic process	BP	0.296923	No_evidence
Cluster_1003413	GO:0022904:[BP] respiratory electron transport chain	BP	0.468462	No_evidence
Cluster_1003413	GO:0032506:[BP] cytokinetic process	BP	0.353846	No_evidence
Cluster_1003413	GO:0032879:[BP] regulation of localization	BP	0.139231	No_evidence
Cluster_1003413	GO:0034219:[BP] carbohydrate transmembrane transport	BP	0.256923	No_evidence
Cluster_1003413	GO:0034613:[BP] cellular protein localization	BP	0.214615	No_evidence
Cluster_1003413	GO:0042402:[BP] cellular biogenic amine catabolic process	BP	0.501538	No_evidence
Cluster_1003413	GO:0044275:[BP] cellular carbohydrate catabolic process	BP	0.296154	No_evidence
Cluster_1003413	GO:0044403:[BP] biological process involved in symbiotic interaction	BP	0.300769	No_evidence
Cluster_1003413	GO:0044781:[BP] bacterial-type flagellum organization	BP	0.159231	No_evidence
Cluster_1003413	GO:0045892:[BP] negative regulation of transcription, DNA-templated	BP	0.278462	No_evidence
Cluster_1003413	GO:0045893:[BP] positive regulation of transcription, DNA-templated	BP	0.25	No_evidence
Cluster_1003413	GO:0046174:[BP] polyol catabolic process	BP	0.410769	No_evidence
Cluster_1003413	GO:0046677:[BP] response to antibiotic	BP	0.197692	No_evidence
Cluster_1003413	GO:0046777:[BP] protein autophosphorylation	BP	0.341538	No_evidence
Cluster_1003413	GO:0046916:[BP] cellular transition metal ion homeostasis	BP	0.43	No_evidence
Cluster_1003413	GO:0051128:[BP] regulation of cellular component organization	BP	0.291538	No_evidence
Cluster_1003413	GO:0051260:[BP] protein homooligomerization	BP	0.0546154	No_evidence
Cluster_1003413	GO:0051649:[BP] establishment of localization in cell	BP	0.126154	No_evidence
Cluster_1003413	GO:0055072:[BP] iron ion homeostasis	BP	0.248462	No_evidence
Cluster_1003413	GO:0061077:[BP] chaperone-mediated protein folding	BP	0.386923	No_evidence
Cluster_1003413	GO:0062197:[BP] cellular response to chemical stress	BP	0.253846	No_evidence
Cluster_1003413	GO:0065009:[BP] regulation of molecular function	BP	0.293077	No_evidence
Cluster_1003413	GO:0071806:[BP] protein transmembrane transport	BP	0.457692	No_evidence
Cluster_1003413	GO:0071973:[BP] bacterial-type flagellum-dependent cell motility	BP	0.435385	No_evidence
Cluster_1003413	GO:0072348:[BP] sulfur compound transport	BP	0.336923	No_evidence
Cluster_1003413	GO:0098656:[BP] anion transmembrane transport	BP	0.272308	No_evidence
Cluster_1003413	GO:0098754:[BP] detoxification	BP	0.243077	No_evidence
Cluster_1003413	GO:1901606:[BP] alpha-amino acid catabolic process	BP	0.331538	No_evidence
Cluster_1003413	GO:1901617:[BP] organic hydroxy compound biosynthetic process	BP	0.363077	No_evidence
Cluster_1003413	GO:1901663:[BP] quinone biosynthetic process	BP	0.345385	No_evidence
Cluster_1003413	GO:1901700:[BP] response to oxygen-containing compound	BP	0.168462	No_evidence
Cluster_10037	GO:0000097:[BP] sulfur amino acid biosynthetic process	BP	0.522308	No_evidence
Cluster_10037	GO:0000160:[BP] phosphorelay signal transduction system	BP	0.731538	No_evidence
Cluster_10037	GO:0000272:[BP] polysaccharide catabolic process	BP	0.710769	No_evidence
Cluster_10037	GO:0003333:[BP] amino acid transmembrane transport	BP	0.676923	No_evidence
Cluster_10037	GO:0006006:[BP] glucose metabolic process	BP	0.833846	No_evidence
Cluster_10037	GO:0006071:[BP] glycerol metabolic process	BP	0.763846	No_evidence
Cluster_10037	GO:0006090:[BP] pyruvate metabolic process	BP	0.795385	No_evidence
Cluster_10037	GO:0006101:[BP] citrate metabolic process	BP	0.777692	No_evidence
Cluster_10037	GO:0006265:[BP] DNA topological change	BP	0.934615	No_evidence
Cluster_10037	GO:0006270:[BP] DNA replication initiation	BP	0.466154	No_evidence
Cluster_10037	GO:0006281:[BP] DNA repair	BP	0.466154	No_evidence
Cluster_10037	GO:0006364:[BP] rRNA processing	BP	0.637692	No_evidence
Cluster_10037	GO:0006400:[BP] tRNA modification	BP	0.898462	No_evidence
Cluster_10037	GO:0006541:[BP] glutamine metabolic process	BP	0.592308	No_evidence
Cluster_10037	GO:0006935:[BP] chemotaxis	BP	0.654615	No_evidence
Cluster_10037	GO:0006979:[BP] response to oxidative stress	BP	0.750769	No_evidence
Cluster_10037	GO:0008360:[BP] regulation of cell shape	BP	0.839231	No_evidence
Cluster_10037	GO:0009061:[BP] anaerobic respiration	BP	0.705385	No_evidence
Cluster_10037	GO:0009063:[BP] cellular amino acid catabolic process	BP	0.671538	No_evidence
Cluster_10037	GO:0009244:[BP] lipopolysaccharide core region biosynthetic process	BP	0.722308	No_evidence
Cluster_10037	GO:0009252:[BP] peptidoglycan biosynthetic process	BP	0.761538	No_evidence
Cluster_10037	GO:0009253:[BP] peptidoglycan catabolic process	BP	0.668462	No_evidence
Cluster_10037	GO:0009266:[BP] response to temperature stimulus	BP	0.876154	No_evidence
Cluster_10037	GO:0009297:[BP] pilus assembly	BP	0.185385	No_evidence
Cluster_10037	GO:0009306:[BP] protein secretion	BP	0.563077	No_evidence
Cluster_10037	GO:0009307:[BP] DNA restriction-modification system	BP	0.185385	No_evidence
Cluster_10037	GO:0009314:[BP] response to radiation	BP	0.78	No_evidence
Cluster_10037	GO:0010033:[BP] response to organic substance	BP	0.768462	No_evidence
Cluster_10037	GO:0010038:[BP] response to metal ion	BP	0.752308	No_evidence
Cluster_10037	GO:0010629:[BP] negative regulation of gene expression	BP	0.743077	No_evidence
Cluster_10037	GO:0015891:[BP] siderophore transport	BP	0.746154	No_evidence
Cluster_10037	GO:0018193:[BP] peptidyl-amino acid modification	BP	0.906923	New_evidence
Cluster_10037	GO:0019058:[BP] viral life cycle	BP	0.513077	No_evidence
Cluster_10037	GO:0019320:[BP] hexose catabolic process	BP	0.815385	No_evidence
Cluster_10037	GO:0022904:[BP] respiratory electron transport chain	BP	0.869231	No_evidence
Cluster_10037	GO:0032506:[BP] cytokinetic process	BP	0.671538	No_evidence
Cluster_10037	GO:0032879:[BP] regulation of localization	BP	0.85	No_evidence
Cluster_10037	GO:0034219:[BP] carbohydrate transmembrane transport	BP	0.644615	No_evidence
Cluster_10037	GO:0034613:[BP] cellular protein localization	BP	0.764615	No_evidence
Cluster_10037	GO:0042402:[BP] cellular biogenic amine catabolic process	BP	0.380769	No_evidence
Cluster_10037	GO:0044275:[BP] cellular carbohydrate catabolic process	BP	0.710769	No_evidence
Cluster_10037	GO:0044403:[BP] biological process involved in symbiotic interaction	BP	0.419231	No_evidence
Cluster_10037	GO:0044781:[BP] bacterial-type flagellum organization	BP	0.654615	No_evidence
Cluster_10037	GO:0045892:[BP] negative regulation of transcription, DNA-templated	BP	0.695385	No_evidence
Cluster_10037	GO:0045893:[BP] positive regulation of transcription, DNA-templated	BP	0.456154	No_evidence
Cluster_10037	GO:0046174:[BP] polyol catabolic process	BP	0.568462	No_evidence
Cluster_10037	GO:0046677:[BP] response to antibiotic	BP	0.919231	No_evidence
Cluster_10037	GO:0046916:[BP] cellular transition metal ion homeostasis	BP	0.492308	No_evidence
Cluster_10037	GO:0051128:[BP] regulation of cellular component organization	BP	0.779231	No_evidence
Cluster_10037	GO:0051260:[BP] protein homooligomerization	BP	0.938462	No_evidence
Cluster_10037	GO:0051649:[BP] establishment of localization in cell	BP	0.703846	No_evidence
Cluster_10037	GO:0055072:[BP] iron ion homeostasis	BP	0.856154	No_evidence
Cluster_10037	GO:0061077:[BP] chaperone-mediated protein folding	BP	0.533077	No_evidence
Cluster_10037	GO:0062197:[BP] cellular response to chemical stress	BP	0.707692	No_evidence
Cluster_10037	GO:0065009:[BP] regulation of molecular function	BP	0.803846	No_evidence
Cluster_10037	GO:0071806:[BP] protein transmembrane transport	BP	0.773077	No_evidence
Cluster_10037	GO:0071973:[BP] bacterial-type flagellum-dependent cell motility	BP	0.466154	No_evidence
Cluster_10037	GO:0072348:[BP] sulfur compound transport	BP	0.696923	No_evidence
Cluster_10037	GO:0098656:[BP] anion transmembrane transport	BP	0.756923	No_evidence
Cluster_10037	GO:0098754:[BP] detoxification	BP	0.591538	No_evidence
Cluster_10037	GO:1901606:[BP] alpha-amino acid catabolic process	BP	0.552308	No_evidence
Cluster_10037	GO:1901617:[BP] organic hydroxy compound biosynthetic process	BP	0.793846	No_evidence
Cluster_10037	GO:1901663:[BP] quinone biosynthetic process	BP	0.85	No_evidence
Cluster_10037	GO:1901700:[BP] response to oxygen-containing compound	BP	0.792308	No_evidence
Cluster_1003927	GO:0000097:[BP] sulfur amino acid biosynthetic process	BP	0.436154	No_evidence
Cluster_1003927	GO:0000160:[BP] phosphorelay signal transduction system	BP	0.356154	No_evidence
Cluster_1003927	GO:0000272:[BP] polysaccharide catabolic process	BP	0.323846	No_evidence
Cluster_1003927	GO:0003333:[BP] amino acid transmembrane transport	BP	0.14	No_evidence
Cluster_1003927	GO:0006006:[BP] glucose metabolic process	BP	0.316154	No_evidence
Cluster_1003927	GO:0006071:[BP] glycerol metabolic process	BP	0.275385	No_evidence
Cluster_1003927	GO:0006090:[BP] pyruvate metabolic process	BP	0.335385	No_evidence
Cluster_1003927	GO:0006101:[BP] citrate metabolic process	BP	0.186154	No_evidence
Cluster_1003927	GO:0006265:[BP] DNA topological change	BP	0.326154	No_evidence
Cluster_1003927	GO:0006270:[BP] DNA replication initiation	BP	0.495385	No_evidence
Cluster_1003927	GO:0006281:[BP] DNA repair	BP	0.4	No_evidence
Cluster_1003927	GO:0006364:[BP] rRNA processing	BP	0.383077	No_evidence
Cluster_1003927	GO:0006400:[BP] tRNA modification	BP	0.393846	No_evidence
Cluster_1003927	GO:0006541:[BP] glutamine metabolic process	BP	0.339231	No_evidence
Cluster_1003927	GO:0006935:[BP] chemotaxis	BP	0.495385	No_evidence
Cluster_1003927	GO:0006979:[BP] response to oxidative stress	BP	0.423077	No_evidence
Cluster_1003927	GO:0008360:[BP] regulation of cell shape	BP	0.143846	No_evidence
Cluster_1003927	GO:0009061:[BP] anaerobic respiration	BP	0.168462	No_evidence
Cluster_1003927	GO:0009063:[BP] cellular amino acid catabolic process	BP	0.306154	No_evidence
Cluster_1003927	GO:0009244:[BP] lipopolysaccharide core region biosynthetic process	BP	0.341538	No_evidence
Cluster_1003927	GO:0009252:[BP] peptidoglycan biosynthetic process	BP	0.105385	No_evidence
Cluster_1003927	GO:0009253:[BP] peptidoglycan catabolic process	BP	0.692308	No_evidence
Cluster_1003927	GO:0009266:[BP] response to temperature stimulus	BP	0.241538	No_evidence
Cluster_1003927	GO:0009297:[BP] pilus assembly	BP	0.640769	No_evidence
Cluster_1003927	GO:0009306:[BP] protein secretion	BP	0.502308	No_evidence
Cluster_1003927	GO:0009307:[BP] DNA restriction-modification system	BP	0.605385	No_evidence
Cluster_1003927	GO:0009314:[BP] response to radiation	BP	0.215385	No_evidence
Cluster_1003927	GO:0010033:[BP] response to organic substance	BP	0.482308	No_evidence
Cluster_1003927	GO:0010038:[BP] response to metal ion	BP	0.346923	No_evidence
Cluster_1003927	GO:0010629:[BP] negative regulation of gene expression	BP	0.360769	No_evidence
Cluster_1003927	GO:0015891:[BP] siderophore transport	BP	0.489231	No_evidence
Cluster_1003927	GO:0018193:[BP] peptidyl-amino acid modification	BP	0.115385	No_evidence
Cluster_1003927	GO:0019058:[BP] viral life cycle	BP	0.803846	No_evidence
Cluster_1003927	GO:0019320:[BP] hexose catabolic process	BP	0.156923	No_evidence
Cluster_1003927	GO:0022904:[BP] respiratory electron transport chain	BP	0.373846	No_evidence
Cluster_1003927	GO:0032506:[BP] cytokinetic process	BP	0.337692	No_evidence
Cluster_1003927	GO:0032879:[BP] regulation of localization	BP	0.255385	No_evidence
Cluster_1003927	GO:0034219:[BP] carbohydrate transmembrane transport	BP	0.438462	No_evidence
Cluster_1003927	GO:0034613:[BP] cellular protein localization	BP	0.126923	No_evidence
Cluster_1003927	GO:0042402:[BP] cellular biogenic amine catabolic process	BP	0.250769	No_evidence
Cluster_1003927	GO:0044275:[BP] cellular carbohydrate catabolic process	BP	0.236154	No_evidence
Cluster_1003927	GO:0044403:[BP] biological process involved in symbiotic interaction	BP	0.836154	No_evidence
Cluster_1003927	GO:0044781:[BP] bacterial-type flagellum organization	BP	0.536154	No_evidence
Cluster_1003927	GO:0045892:[BP] negative regulation of transcription, DNA-templated	BP	0.308462	No_evidence
Cluster_1003927	GO:0045893:[BP] positive regulation of transcription, DNA-templated	BP	0.252308	No_evidence
Cluster_1003927	GO:0046174:[BP] polyol catabolic process	BP	0.428462	No_evidence
Cluster_1003927	GO:0046677:[BP] response to antibiotic	BP	0.493077	No_evidence
Cluster_1003927	GO:0046777:[BP] protein autophosphorylation	BP	0.349231	No_evidence
Cluster_1003927	GO:0046916:[BP] cellular transition metal ion homeostasis	BP	0.257692	No_evidence
Cluster_1003927	GO:0051128:[BP] regulation of cellular component organization	BP	0.300769	No_evidence
Cluster_1003927	GO:0051260:[BP] protein homooligomerization	BP	0.113077	No_evidence
Cluster_1003927	GO:0051649:[BP] establishment of localization in cell	BP	0.272308	No_evidence
Cluster_1003927	GO:0055072:[BP] iron ion homeostasis	BP	0.169231	No_evidence
Cluster_1003927	GO:0061077:[BP] chaperone-mediated protein folding	BP	0.635385	No_evidence
Cluster_1003927	GO:0062197:[BP] cellular response to chemical stress	BP	0.413846	No_evidence
Cluster_1003927	GO:0065009:[BP] regulation of molecular function	BP	0.201538	No_evidence
Cluster_1003927	GO:0071806:[BP] protein transmembrane transport	BP	0.510769	No_evidence
Cluster_1003927	GO:0071973:[BP] bacterial-type flagellum-dependent cell motility	BP	0.537692	No_evidence
Cluster_1003927	GO:0072348:[BP] sulfur compound transport	BP	0.303846	No_evidence
Cluster_1003927	GO:0098656:[BP] anion transmembrane transport	BP	0.111538	No_evidence
Cluster_1003927	GO:0098754:[BP] detoxification	BP	0.469231	No_evidence
Cluster_1003927	GO:1901606:[BP] alpha-amino acid catabolic process	BP	0.332308	No_evidence
Cluster_1003927	GO:1901617:[BP] organic hydroxy compound biosynthetic process	BP	0.256923	No_evidence
Cluster_1003927	GO:1901663:[BP] quinone biosynthetic process	BP	0.306923	No_evidence
Cluster_1003927	GO:1901700:[BP] response to oxygen-containing compound	BP	0.332308	No_evidence
Cluster_1003933	GO:0000097:[BP] sulfur amino acid biosynthetic process	BP	0.559231	No_evidence
Cluster_1003933	GO:0000160:[BP] phosphorelay signal transduction system	BP	0.398462	No_evidence
Cluster_1003933	GO:0000272:[BP] polysaccharide catabolic process	BP	0.150769	No_evidence
Cluster_1003933	GO:0003333:[BP] amino acid transmembrane transport	BP	0.363077	No_evidence
Cluster_1003933	GO:0006006:[BP] glucose metabolic process	BP	0.0630769	No_evidence
Cluster_1003933	GO:0006071:[BP] glycerol metabolic process	BP	0.463846	No_evidence
Cluster_1003933	GO:0006090:[BP] pyruvate metabolic process	BP	0.19	No_evidence
Cluster_1003933	GO:0006101:[BP] citrate metabolic process	BP	0.04	No_evidence
Cluster_1003933	GO:0006265:[BP] DNA topological change	BP	0.176923	No_evidence
Cluster_1003933	GO:0006270:[BP] DNA replication initiation	BP	0.250769	No_evidence
Cluster_1003933	GO:0006281:[BP] DNA repair	BP	0.234615	No_evidence
Cluster_1003933	GO:0006364:[BP] rRNA processing	BP	0.367692	No_evidence
Cluster_1003933	GO:0006400:[BP] tRNA modification	BP	0.393846	No_evidence
Cluster_1003933	GO:0006541:[BP] glutamine metabolic process	BP	0.343077	No_evidence
Cluster_1003933	GO:0006935:[BP] chemotaxis	BP	0.428462	No_evidence
Cluster_1003933	GO:0006979:[BP] response to oxidative stress	BP	0.0815385	No_evidence
Cluster_1003933	GO:0008360:[BP] regulation of cell shape	BP	0.118462	No_evidence
Cluster_1003933	GO:0009061:[BP] anaerobic respiration	BP	0.0638462	No_evidence
Cluster_1003933	GO:0009063:[BP] cellular amino acid catabolic process	BP	0.264615	No_evidence
Cluster_1003933	GO:0009244:[BP] lipopolysaccharide core region biosynthetic process	BP	0.156154	No_evidence
Cluster_1003933	GO:0009252:[BP] peptidoglycan biosynthetic process	BP	0.0815385	No_evidence
Cluster_1003933	GO:0009253:[BP] peptidoglycan catabolic process	BP	0.101538	No_evidence
Cluster_1003933	GO:0009266:[BP] response to temperature stimulus	BP	0.128462	No_evidence
Cluster_1003933	GO:0009297:[BP] pilus assembly	BP	0.491538	No_evidence
Cluster_1003933	GO:0009306:[BP] protein secretion	BP	0.581538	No_evidence
Cluster_1003933	GO:0009307:[BP] DNA restriction-modification system	BP	0.418462	No_evidence
Cluster_1003933	GO:0009314:[BP] response to radiation	BP	0.273077	No_evidence
Cluster_1003933	GO:0010033:[BP] response to organic substance	BP	0.192308	No_evidence
Cluster_1003933	GO:0010038:[BP] response to metal ion	BP	0.255385	No_evidence
Cluster_1003933	GO:0010629:[BP] negative regulation of gene expression	BP	0.255385	No_evidence
Cluster_1003933	GO:0015891:[BP] siderophore transport	BP	0.27	No_evidence
Cluster_1003933	GO:0018193:[BP] peptidyl-amino acid modification	BP	0.0469231	No_evidence
Cluster_1003933	GO:0019058:[BP] viral life cycle	BP	0.236923	No_evidence
Cluster_1003933	GO:0019320:[BP] hexose catabolic process	BP	0.08	No_evidence
Cluster_1003933	GO:0022904:[BP] respiratory electron transport chain	BP	0.270769	No_evidence
Cluster_1003933	GO:0032506:[BP] cytokinetic process	BP	0.23	No_evidence
Cluster_1003933	GO:0032879:[BP] regulation of localization	BP	0.154615	No_evidence
Cluster_1003933	GO:0034219:[BP] carbohydrate transmembrane transport	BP	0.224615	No_evidence
Cluster_1003933	GO:0034613:[BP] cellular protein localization	BP	0.0476923	No_evidence
Cluster_1003933	GO:0042402:[BP] cellular biogenic amine catabolic process	BP	0.102308	No_evidence
Cluster_1003933	GO:0044275:[BP] cellular carbohydrate catabolic process	BP	0.156154	No_evidence
Cluster_1003933	GO:0044403:[BP] biological process involved in symbiotic interaction	BP	0.380769	No_evidence
Cluster_1003933	GO:0044781:[BP] bacterial-type flagellum organization	BP	0.166154	No_evidence
Cluster_1003933	GO:0045892:[BP] negative regulation of transcription, DNA-templated	BP	0.185385	No_evidence
Cluster_1003933	GO:0045893:[BP] positive regulation of transcription, DNA-templated	BP	0.159231	No_evidence
Cluster_1003933	GO:0046174:[BP] polyol catabolic process	BP	0.490769	No_evidence
Cluster_1003933	GO:0046677:[BP] response to antibiotic	BP	0.106154	No_evidence
Cluster_1003933	GO:0046777:[BP] protein autophosphorylation	BP	0.292308	No_evidence
Cluster_1003933	GO:0046916:[BP] cellular transition metal ion homeostasis	BP	0.227692	No_evidence
Cluster_1003933	GO:0051128:[BP] regulation of cellular component organization	BP	0.280769	No_evidence
Cluster_1003933	GO:0051260:[BP] protein homooligomerization	BP	0.0561538	No_evidence
Cluster_1003933	GO:0051649:[BP] establishment of localization in cell	BP	0.153077	No_evidence
Cluster_1003933	GO:0055072:[BP] iron ion homeostasis	BP	0.126923	No_evidence
Cluster_1003933	GO:0061077:[BP] chaperone-mediated protein folding	BP	0.500769	No_evidence
Cluster_1003933	GO:0062197:[BP] cellular response to chemical stress	BP	0.296154	No_evidence
Cluster_1003933	GO:0065009:[BP] regulation of molecular function	BP	0.124615	No_evidence
Cluster_1003933	GO:0071806:[BP] protein transmembrane transport	BP	0.488462	No_evidence
Cluster_1003933	GO:0071973:[BP] bacterial-type flagellum-dependent cell motility	BP	0.487692	No_evidence
Cluster_1003933	GO:0072348:[BP] sulfur compound transport	BP	0.0938462	No_evidence
Cluster_1003933	GO:0098656:[BP] anion transmembrane transport	BP	0.172308	No_evidence
Cluster_1003933	GO:0098754:[BP] detoxification	BP	0.326154	No_evidence
Cluster_1003933	GO:1901606:[BP] alpha-amino acid catabolic process	BP	0.197692	No_evidence
Cluster_1003933	GO:1901617:[BP] organic hydroxy compound biosynthetic process	BP	0.213077	No_evidence
Cluster_1003933	GO:1901663:[BP] quinone biosynthetic process	BP	0.136923	No_evidence
Cluster_1003933	GO:1901700:[BP] response to oxygen-containing compound	BP	0.253846	No_evidence
Cluster_1003957	GO:0000097:[BP] sulfur amino acid biosynthetic process	BP	0.516154	No_evidence
Cluster_1003957	GO:0000160:[BP] phosphorelay signal transduction system	BP	0.545385	No_evidence
Cluster_1003957	GO:0000272:[BP] polysaccharide catabolic process	BP	0.653846	No_evidence
Cluster_1003957	GO:0003333:[BP] amino acid transmembrane transport	BP	0.616923	No_evidence
Cluster_1003957	GO:0006006:[BP] glucose metabolic process	BP	0.722308	No_evidence
Cluster_1003957	GO:0006071:[BP] glycerol metabolic process	BP	0.384615	No_evidence
Cluster_1003957	GO:0006090:[BP] pyruvate metabolic process	BP	0.640769	No_evidence
Cluster_1003957	GO:0006101:[BP] citrate metabolic process	BP	0.671538	No_evidence
Cluster_1003957	GO:0006265:[BP] DNA topological change	BP	0.745385	No_evidence
Cluster_1003957	GO:0006270:[BP] DNA replication initiation	BP	0.436923	No_evidence
Cluster_1003957	GO:0006281:[BP] DNA repair	BP	0.693846	No_evidence
Cluster_1003957	GO:0006364:[BP] rRNA processing	BP	0.476923	No_evidence
Cluster_1003957	GO:0006400:[BP] tRNA modification	BP	0.645385	No_evidence
Cluster_1003957	GO:0006541:[BP] glutamine metabolic process	BP	0.545385	No_evidence
Cluster_1003957	GO:0006935:[BP] chemotaxis	BP	0.711538	No_evidence
Cluster_1003957	GO:0006979:[BP] response to oxidative stress	BP	0.506154	No_evidence
Cluster_1003957	GO:0008360:[BP] regulation of cell shape	BP	0.45	No_evidence
Cluster_1003957	GO:0009061:[BP] anaerobic respiration	BP	0.411538	No_evidence
Cluster_1003957	GO:0009063:[BP] cellular amino acid catabolic process	BP	0.704615	No_evidence
Cluster_1003957	GO:0009244:[BP] lipopolysaccharide core region biosynthetic process	BP	0.586154	No_evidence
Cluster_1003957	GO:0009252:[BP] peptidoglycan biosynthetic process	BP	0.503077	No_evidence
Cluster_1003957	GO:0009253:[BP] peptidoglycan catabolic process	BP	0.71	No_evidence
Cluster_1003957	GO:0009266:[BP] response to temperature stimulus	BP	0.772308	No_evidence
Cluster_1003957	GO:0009297:[BP] pilus assembly	BP	0.310769	No_evidence
Cluster_1003957	GO:0009306:[BP] protein secretion	BP	0.585385	No_evidence
Cluster_1003957	GO:0009307:[BP] DNA restriction-modification system	BP	0.356923	No_evidence
Cluster_1003957	GO:0009314:[BP] response to radiation	BP	0.695385	No_evidence
Cluster_1003957	GO:0010033:[BP] response to organic substance	BP	0.546154	No_evidence
Cluster_1003957	GO:0010038:[BP] response to metal ion	BP	0.639231	No_evidence
Cluster_1003957	GO:0010629:[BP] negative regulation of gene expression	BP	0.76	No_evidence
Cluster_1003957	GO:0015891:[BP] siderophore transport	BP	0.784615	No_evidence
Cluster_1003957	GO:0018193:[BP] peptidyl-amino acid modification	BP	0.739231	No_evidence
Cluster_1003957	GO:0019058:[BP] viral life cycle	BP	0.475385	No_evidence
Cluster_1003957	GO:0019320:[BP] hexose catabolic process	BP	0.789231	No_evidence
Cluster_1003957	GO:0022904:[BP] respiratory electron transport chain	BP	0.629231	No_evidence
Cluster_1003957	GO:0032506:[BP] cytokinetic process	BP	0.563846	No_evidence
Cluster_1003957	GO:0032879:[BP] regulation of localization	BP	0.696154	No_evidence
Cluster_1003957	GO:0034219:[BP] carbohydrate transmembrane transport	BP	0.637692	No_evidence
Cluster_1003957	GO:0034613:[BP] cellular protein localization	BP	0.570769	No_evidence
Cluster_1003957	GO:0042402:[BP] cellular biogenic amine catabolic process	BP	0.691538	No_evidence
Cluster_1003957	GO:0044275:[BP] cellular carbohydrate catabolic process	BP	0.601538	No_evidence
Cluster_1003957	GO:0044403:[BP] biological process involved in symbiotic interaction	BP	0.579231	No_evidence
Cluster_1003957	GO:0044781:[BP] bacterial-type flagellum organization	BP	0.733846	No_evidence
Cluster_1003957	GO:0045892:[BP] negative regulation of transcription, DNA-templated	BP	0.690769	No_evidence
Cluster_1003957	GO:0045893:[BP] positive regulation of transcription, DNA-templated	BP	0.707692	No_evidence
Cluster_1003957	GO:0046174:[BP] polyol catabolic process	BP	0.505385	No_evidence
Cluster_1003957	GO:0046677:[BP] response to antibiotic	BP	0.643846	No_evidence
Cluster_1003957	GO:0046777:[BP] protein autophosphorylation	BP	0.632308	No_evidence
Cluster_1003957	GO:0046916:[BP] cellular transition metal ion homeostasis	BP	0.725385	No_evidence
Cluster_1003957	GO:0051128:[BP] regulation of cellular component organization	BP	0.464615	No_evidence
Cluster_1003957	GO:0051260:[BP] protein homooligomerization	BP	0.92	No_evidence
Cluster_1003957	GO:0051649:[BP] establishment of localization in cell	BP	0.536154	No_evidence
Cluster_1003957	GO:0055072:[BP] iron ion homeostasis	BP	0.637692	No_evidence
Cluster_1003957	GO:0061077:[BP] chaperone-mediated protein folding	BP	0.586154	No_evidence
Cluster_1003957	GO:0062197:[BP] cellular response to chemical stress	BP	0.54	No_evidence
Cluster_1003957	GO:0065009:[BP] regulation of molecular function	BP	0.644615	No_evidence
Cluster_1003957	GO:0071806:[BP] protein transmembrane transport	BP	0.688462	No_evidence
Cluster_1003957	GO:0071973:[BP] bacterial-type flagellum-dependent cell motility	BP	0.330769	No_evidence
Cluster_1003957	GO:0072348:[BP] sulfur compound transport	BP	0.668462	No_evidence
Cluster_1003957	GO:0098656:[BP] anion transmembrane transport	BP	0.701538	No_evidence
Cluster_1003957	GO:0098754:[BP] detoxification	BP	0.532308	No_evidence
Cluster_1003957	GO:1901606:[BP] alpha-amino acid catabolic process	BP	0.736154	No_evidence
Cluster_1003957	GO:1901617:[BP] organic hydroxy compound biosynthetic process	BP	0.63	No_evidence
Cluster_1003957	GO:1901663:[BP] quinone biosynthetic process	BP	0.718462	No_evidence
Cluster_1003957	GO:1901700:[BP] response to oxygen-containing compound	BP	0.725385	No_evidence
Cluster_1004024	GO:0000097:[BP] sulfur amino acid biosynthetic process	BP	0.385385	No_evidence
Cluster_1004024	GO:0000160:[BP] phosphorelay signal transduction system	BP	0.519231	No_evidence
Cluster_1004024	GO:0000272:[BP] polysaccharide catabolic process	BP	0.491538	No_evidence
Cluster_1004024	GO:0003333:[BP] amino acid transmembrane transport	BP	0.231538	No_evidence
Cluster_1004024	GO:0006006:[BP] glucose metabolic process	BP	0.521538	No_evidence
Cluster_1004024	GO:0006071:[BP] glycerol metabolic process	BP	0.353077	No_evidence
Cluster_1004024	GO:0006090:[BP] pyruvate metabolic process	BP	0.430769	No_evidence
Cluster_1004024	GO:0006101:[BP] citrate metabolic process	BP	0.696923	No_evidence
Cluster_1004024	GO:0006265:[BP] DNA topological change	BP	0.650769	No_evidence
Cluster_1004024	GO:0006270:[BP] DNA replication initiation	BP	0.583077	No_evidence
Cluster_1004024	GO:0006281:[BP] DNA repair	BP	0.46	No_evidence
Cluster_1004024	GO:0006364:[BP] rRNA processing	BP	0.496154	No_evidence
Cluster_1004024	GO:0006400:[BP] tRNA modification	BP	0.436923	No_evidence
Cluster_1004024	GO:0006541:[BP] glutamine metabolic process	BP	0.416923	No_evidence
Cluster_1004024	GO:0006935:[BP] chemotaxis	BP	0.673077	No_evidence
Cluster_1004024	GO:0006979:[BP] response to oxidative stress	BP	0.426923	No_evidence
Cluster_1004024	GO:0008360:[BP] regulation of cell shape	BP	0.272308	No_evidence
Cluster_1004024	GO:0009061:[BP] anaerobic respiration	BP	0.339231	No_evidence
Cluster_1004024	GO:0009063:[BP] cellular amino acid catabolic process	BP	0.581538	No_evidence
Cluster_1004024	GO:0009244:[BP] lipopolysaccharide core region biosynthetic process	BP	0.483077	No_evidence
Cluster_1004024	GO:0009252:[BP] peptidoglycan biosynthetic process	BP	0.272308	No_evidence
Cluster_1004024	GO:0009253:[BP] peptidoglycan catabolic process	BP	0.705385	No_evidence
Cluster_1004024	GO:0009266:[BP] response to temperature stimulus	BP	0.69	No_evidence
Cluster_1004024	GO:0009297:[BP] pilus assembly	BP	0.611538	No_evidence
Cluster_1004024	GO:0009306:[BP] protein secretion	BP	0.460769	No_evidence
Cluster_1004024	GO:0009307:[BP] DNA restriction-modification system	BP	0.52	No_evidence
Cluster_1004024	GO:0009314:[BP] response to radiation	BP	0.358462	No_evidence
Cluster_1004024	GO:0010033:[BP] response to organic substance	BP	0.483077	No_evidence
Cluster_1004024	GO:0010038:[BP] response to metal ion	BP	0.553846	No_evidence
Cluster_1004024	GO:0015891:[BP] siderophore transport	BP	0.705385	No_evidence
Cluster_1004024	GO:0018193:[BP] peptidyl-amino acid modification	BP	0.360769	No_evidence
Cluster_1004024	GO:0019058:[BP] viral life cycle	BP	0.659231	No_evidence
Cluster_1004024	GO:0019320:[BP] hexose catabolic process	BP	0.499231	No_evidence
Cluster_1004024	GO:0022904:[BP] respiratory electron transport chain	BP	0.527692	No_evidence
Cluster_1004024	GO:0032506:[BP] cytokinetic process	BP	0.485385	No_evidence
Cluster_1004024	GO:0032879:[BP] regulation of localization	BP	0.558462	No_evidence
Cluster_1004024	GO:0034219:[BP] carbohydrate transmembrane transport	BP	0.703846	No_evidence
Cluster_1004024	GO:0034613:[BP] cellular protein localization	BP	0.311538	No_evidence
Cluster_1004024	GO:0042402:[BP] cellular biogenic amine catabolic process	BP	0.597692	No_evidence
Cluster_1004024	GO:0044275:[BP] cellular carbohydrate catabolic process	BP	0.375385	No_evidence
Cluster_1004024	GO:0044403:[BP] biological process involved in symbiotic interaction	BP	0.732308	No_evidence
Cluster_1004024	GO:0044781:[BP] bacterial-type flagellum organization	BP	0.608462	No_evidence
Cluster_1004024	GO:0045892:[BP] negative regulation of transcription, DNA-templated	BP	0.616923	New_evidence
Cluster_1004024	GO:0045893:[BP] positive regulation of transcription, DNA-templated	BP	0.502308	No_evidence
Cluster_1004024	GO:0046174:[BP] polyol catabolic process	BP	0.506154	No_evidence
Cluster_1004024	GO:0046777:[BP] protein autophosphorylation	BP	0.710769	No_evidence
Cluster_1004024	GO:0046916:[BP] cellular transition metal ion homeostasis	BP	0.454615	No_evidence
Cluster_1004024	GO:0051128:[BP] regulation of cellular component organization	BP	0.326154	No_evidence
Cluster_1004024	GO:0051260:[BP] protein homooligomerization	BP	0.697692	No_evidence
Cluster_1004024	GO:0051649:[BP] establishment of localization in cell	BP	0.345385	No_evidence
Cluster_1004024	GO:0055072:[BP] iron ion homeostasis	BP	0.462308	No_evidence
Cluster_1004024	GO:0061077:[BP] chaperone-mediated protein folding	BP	0.601538	No_evidence
Cluster_1004024	GO:0062197:[BP] cellular response to chemical stress	BP	0.52	No_evidence
Cluster_1004024	GO:0065009:[BP] regulation of molecular function	BP	0.395385	No_evidence
Cluster_1004024	GO:0071806:[BP] protein transmembrane transport	BP	0.589231	No_evidence
Cluster_1004024	GO:0071973:[BP] bacterial-type flagellum-dependent cell motility	BP	0.435385	No_evidence
Cluster_1004024	GO:0072348:[BP] sulfur compound transport	BP	0.549231	No_evidence
Cluster_1004024	GO:0098656:[BP] anion transmembrane transport	BP	0.365385	No_evidence
Cluster_1004024	GO:0098754:[BP] detoxification	BP	0.591538	No_evidence
Cluster_1004024	GO:1901606:[BP] alpha-amino acid catabolic process	BP	0.612308	No_evidence
Cluster_1004024	GO:1901617:[BP] organic hydroxy compound biosynthetic process	BP	0.388462	No_evidence
Cluster_1004024	GO:1901663:[BP] quinone biosynthetic process	BP	0.436923	No_evidence
Cluster_1004024	GO:1901700:[BP] response to oxygen-containing compound	BP	0.569231	No_evidence
Cluster_1004026	GO:0000097:[BP] sulfur amino acid biosynthetic process	BP	0.422308	No_evidence
Cluster_1004026	GO:0000160:[BP] phosphorelay signal transduction system	BP	0.529231	No_evidence
Cluster_1004026	GO:0000272:[BP] polysaccharide catabolic process	BP	0.395385	No_evidence
Cluster_1004026	GO:0003333:[BP] amino acid transmembrane transport	BP	0.158462	No_evidence
Cluster_1004026	GO:0006006:[BP] glucose metabolic process	BP	0.496154	No_evidence
Cluster_1004026	GO:0006071:[BP] glycerol metabolic process	BP	0.333077	No_evidence
Cluster_1004026	GO:0006090:[BP] pyruvate metabolic process	BP	0.452308	No_evidence
Cluster_1004026	GO:0006101:[BP] citrate metabolic process	BP	0.713846	No_evidence
Cluster_1004026	GO:0006265:[BP] DNA topological change	BP	0.639231	No_evidence
Cluster_1004026	GO:0006270:[BP] DNA replication initiation	BP	0.576154	No_evidence
Cluster_1004026	GO:0006281:[BP] DNA repair	BP	0.449231	No_evidence
Cluster_1004026	GO:0006364:[BP] rRNA processing	BP	0.450769	No_evidence
Cluster_1004026	GO:0006400:[BP] tRNA modification	BP	0.437692	No_evidence
Cluster_1004026	GO:0006541:[BP] glutamine metabolic process	BP	0.423077	No_evidence
Cluster_1004026	GO:0006935:[BP] chemotaxis	BP	0.66	No_evidence
Cluster_1004026	GO:0006979:[BP] response to oxidative stress	BP	0.4	No_evidence
Cluster_1004026	GO:0008360:[BP] regulation of cell shape	BP	0.256154	No_evidence
Cluster_1004026	GO:0009061:[BP] anaerobic respiration	BP	0.29	No_evidence
Cluster_1004026	GO:0009063:[BP] cellular amino acid catabolic process	BP	0.591538	No_evidence
Cluster_1004026	GO:0009244:[BP] lipopolysaccharide core region biosynthetic process	BP	0.353846	No_evidence
Cluster_1004026	GO:0009252:[BP] peptidoglycan biosynthetic process	BP	0.255385	No_evidence
Cluster_1004026	GO:0009253:[BP] peptidoglycan catabolic process	BP	0.709231	No_evidence
Cluster_1004026	GO:0009266:[BP] response to temperature stimulus	BP	0.673846	No_evidence
Cluster_1004026	GO:0009297:[BP] pilus assembly	BP	0.639231	No_evidence
Cluster_1004026	GO:0009306:[BP] protein secretion	BP	0.441538	No_evidence
Cluster_1004026	GO:0009307:[BP] DNA restriction-modification system	BP	0.556923	No_evidence
Cluster_1004026	GO:0009314:[BP] response to radiation	BP	0.353846	No_evidence
Cluster_1004026	GO:0010033:[BP] response to organic substance	BP	0.490769	No_evidence
Cluster_1004026	GO:0010038:[BP] response to metal ion	BP	0.505385	No_evidence
Cluster_1004026	GO:0015891:[BP] siderophore transport	BP	0.699231	No_evidence
Cluster_1004026	GO:0018193:[BP] peptidyl-amino acid modification	BP	0.372308	No_evidence
Cluster_1004026	GO:0019058:[BP] viral life cycle	BP	0.686154	No_evidence
Cluster_1004026	GO:0019320:[BP] hexose catabolic process	BP	0.431538	No_evidence
Cluster_1004026	GO:0022904:[BP] respiratory electron transport chain	BP	0.510769	No_evidence
Cluster_1004026	GO:0032506:[BP] cytokinetic process	BP	0.390769	No_evidence
Cluster_1004026	GO:0032879:[BP] regulation of localization	BP	0.582308	No_evidence
Cluster_1004026	GO:0034219:[BP] carbohydrate transmembrane transport	BP	0.677692	No_evidence
Cluster_1004026	GO:0034613:[BP] cellular protein localization	BP	0.285385	No_evidence
Cluster_1004026	GO:0042402:[BP] cellular biogenic amine catabolic process	BP	0.507692	No_evidence
Cluster_1004026	GO:0044275:[BP] cellular carbohydrate catabolic process	BP	0.359231	No_evidence
Cluster_1004026	GO:0044403:[BP] biological process involved in symbiotic interaction	BP	0.757692	No_evidence
Cluster_1004026	GO:0044781:[BP] bacterial-type flagellum organization	BP	0.614615	No_evidence
Cluster_1004026	GO:0045893:[BP] positive regulation of transcription, DNA-templated	BP	0.483077	No_evidence
Cluster_1004026	GO:0046174:[BP] polyol catabolic process	BP	0.528462	No_evidence
Cluster_1004026	GO:0046677:[BP] response to antibiotic	BP	0.529231	No_evidence
Cluster_1004026	GO:0046777:[BP] protein autophosphorylation	BP	0.645385	No_evidence
Cluster_1004026	GO:0046916:[BP] cellular transition metal ion homeostasis	BP	0.353077	No_evidence
Cluster_1004026	GO:0051128:[BP] regulation of cellular component organization	BP	0.324615	No_evidence
Cluster_1004026	GO:0051260:[BP] protein homooligomerization	BP	0.707692	No_evidence
Cluster_1004026	GO:0051649:[BP] establishment of localization in cell	BP	0.369231	No_evidence
Cluster_1004026	GO:0055072:[BP] iron ion homeostasis	BP	0.446154	No_evidence
Cluster_1004026	GO:0061077:[BP] chaperone-mediated protein folding	BP	0.605385	No_evidence
Cluster_1004026	GO:0062197:[BP] cellular response to chemical stress	BP	0.513846	No_evidence
Cluster_1004026	GO:0065009:[BP] regulation of molecular function	BP	0.37	No_evidence
Cluster_1004026	GO:0071806:[BP] protein transmembrane transport	BP	0.570769	No_evidence
Cluster_1004026	GO:0071973:[BP] bacterial-type flagellum-dependent cell motility	BP	0.450769	No_evidence
Cluster_1004026	GO:0072348:[BP] sulfur compound transport	BP	0.470769	No_evidence
Cluster_1004026	GO:0098656:[BP] anion transmembrane transport	BP	0.238462	No_evidence
Cluster_1004026	GO:0098754:[BP] detoxification	BP	0.538462	No_evidence
Cluster_1004026	GO:1901606:[BP] alpha-amino acid catabolic process	BP	0.642308	No_evidence
Cluster_1004026	GO:1901617:[BP] organic hydroxy compound biosynthetic process	BP	0.353846	No_evidence
Cluster_1004026	GO:1901663:[BP] quinone biosynthetic process	BP	0.363077	No_evidence
Cluster_1004026	GO:1901700:[BP] response to oxygen-containing compound	BP	0.576154	No_evidence
Cluster_1004070	GO:0000097:[BP] sulfur amino acid biosynthetic process	BP	0.373846	No_evidence
Cluster_1004070	GO:0000160:[BP] phosphorelay signal transduction system	BP	0.28	No_evidence
Cluster_1004070	GO:0000272:[BP] polysaccharide catabolic process	BP	0.452308	No_evidence
Cluster_1004070	GO:0003333:[BP] amino acid transmembrane transport	BP	0.341538	No_evidence
Cluster_1004070	GO:0006006:[BP] glucose metabolic process	BP	0.43	No_evidence
Cluster_1004070	GO:0006071:[BP] glycerol metabolic process	BP	0.544615	No_evidence
Cluster_1004070	GO:0006090:[BP] pyruvate metabolic process	BP	0.333846	No_evidence
Cluster_1004070	GO:0006101:[BP] citrate metabolic process	BP	0.192308	No_evidence
Cluster_1004070	GO:0006265:[BP] DNA topological change	BP	0.373077	No_evidence
Cluster_1004070	GO:0006270:[BP] DNA replication initiation	BP	0.7	No_evidence
Cluster_1004070	GO:0006281:[BP] DNA repair	BP	0.511538	No_evidence
Cluster_1004070	GO:0006364:[BP] rRNA processing	BP	0.317692	No_evidence
Cluster_1004070	GO:0006400:[BP] tRNA modification	BP	0.146923	No_evidence
Cluster_1004070	GO:0006541:[BP] glutamine metabolic process	BP	0.304615	No_evidence
Cluster_1004070	GO:0006935:[BP] chemotaxis	BP	0.171538	No_evidence
Cluster_1004070	GO:0006979:[BP] response to oxidative stress	BP	0.554615	No_evidence
Cluster_1004070	GO:0008360:[BP] regulation of cell shape	BP	0.541538	No_evidence
Cluster_1004070	GO:0009061:[BP] anaerobic respiration	BP	0.516923	No_evidence
Cluster_1004070	GO:0009063:[BP] cellular amino acid catabolic process	BP	0.240769	No_evidence
Cluster_1004070	GO:0009244:[BP] lipopolysaccharide core region biosynthetic process	BP	0.223846	No_evidence
Cluster_1004070	GO:0009252:[BP] peptidoglycan biosynthetic process	BP	0.566923	No_evidence
Cluster_1004070	GO:0009253:[BP] peptidoglycan catabolic process	BP	0.384615	No_evidence
Cluster_1004070	GO:0009266:[BP] response to temperature stimulus	BP	0.211538	No_evidence
Cluster_1004070	GO:0009297:[BP] pilus assembly	BP	0.397692	No_evidence
Cluster_1004070	GO:0009306:[BP] protein secretion	BP	0.364615	No_evidence
Cluster_1004070	GO:0009307:[BP] DNA restriction-modification system	BP	0.444615	No_evidence
Cluster_1004070	GO:0009314:[BP] response to radiation	BP	0.214615	No_evidence
Cluster_1004070	GO:0010033:[BP] response to organic substance	BP	0.302308	No_evidence
Cluster_1004070	GO:0010038:[BP] response to metal ion	BP	0.227692	No_evidence
Cluster_1004070	GO:0010629:[BP] negative regulation of gene expression	BP	0.418462	No_evidence
Cluster_1004070	GO:0015891:[BP] siderophore transport	BP	0.773077	No_evidence
Cluster_1004070	GO:0018193:[BP] peptidyl-amino acid modification	BP	0.104615	No_evidence
Cluster_1004070	GO:0019058:[BP] viral life cycle	BP	0.35	No_evidence
Cluster_1004070	GO:0019320:[BP] hexose catabolic process	BP	0.325385	No_evidence
Cluster_1004070	GO:0022904:[BP] respiratory electron transport chain	BP	0.565385	No_evidence
Cluster_1004070	GO:0032506:[BP] cytokinetic process	BP	0.723077	No_evidence
Cluster_1004070	GO:0032879:[BP] regulation of localization	BP	0.208462	No_evidence
Cluster_1004070	GO:0034219:[BP] carbohydrate transmembrane transport	BP	0.457692	No_evidence
Cluster_1004070	GO:0034613:[BP] cellular protein localization	BP	0.417692	No_evidence
Cluster_1004070	GO:0042402:[BP] cellular biogenic amine catabolic process	BP	0.553077	No_evidence
Cluster_1004070	GO:0044275:[BP] cellular carbohydrate catabolic process	BP	0.393846	No_evidence
Cluster_1004070	GO:0044403:[BP] biological process involved in symbiotic interaction	BP	0.27	No_evidence
Cluster_1004070	GO:0044781:[BP] bacterial-type flagellum organization	BP	0.296923	No_evidence
Cluster_1004070	GO:0045892:[BP] negative regulation of transcription, DNA-templated	BP	0.395385	No_evidence
Cluster_1004070	GO:0045893:[BP] positive regulation of transcription, DNA-templated	BP	0.348462	No_evidence
Cluster_1004070	GO:0046174:[BP] polyol catabolic process	BP	0.552308	No_evidence
Cluster_1004070	GO:0046677:[BP] response to antibiotic	BP	0.212308	No_evidence
Cluster_1004070	GO:0046777:[BP] protein autophosphorylation	BP	0.243077	No_evidence
Cluster_1004070	GO:0046916:[BP] cellular transition metal ion homeostasis	BP	0.651538	No_evidence
Cluster_1004070	GO:0051128:[BP] regulation of cellular component organization	BP	0.430769	No_evidence
Cluster_1004070	GO:0051260:[BP] protein homooligomerization	BP	0.185385	No_evidence
Cluster_1004070	GO:0051649:[BP] establishment of localization in cell	BP	0.352308	No_evidence
Cluster_1004070	GO:0055072:[BP] iron ion homeostasis	BP	0.387692	No_evidence
Cluster_1004070	GO:0061077:[BP] chaperone-mediated protein folding	BP	0.213846	No_evidence
Cluster_1004070	GO:0062197:[BP] cellular response to chemical stress	BP	0.416154	No_evidence
Cluster_1004070	GO:0065009:[BP] regulation of molecular function	BP	0.157692	No_evidence
Cluster_1004070	GO:0071806:[BP] protein transmembrane transport	BP	0.413077	No_evidence
[truncated: 814,543+ more rows]

## Sheet: ED_Fig3d.3
func	func_type	auc
GO:0003333:[BP] amino acid transmembrane transport	BP	0.555965
GO:0006006:[BP] glucose metabolic process	BP	0.317201
GO:0006090:[BP] pyruvate metabolic process	BP	0.74789
GO:0006400:[BP] tRNA modification	BP	0.946837
GO:0006541:[BP] glutamine metabolic process	BP	0.900301
GO:0006979:[BP] response to oxidative stress	BP	0.628056
GO:0009061:[BP] anaerobic respiration	BP	0.954476
GO:0009063:[BP] cellular amino acid catabolic process	BP	0.954268
GO:0009266:[BP] response to temperature stimulus	BP	0.700787
GO:0009307:[BP] DNA restriction-modification system	BP	0.604593
GO:0010033:[BP] response to organic substance	BP	0.110667
GO:0010038:[BP] response to metal ion	BP	0.730707
GO:0018193:[BP] peptidyl-amino acid modification	BP	0.720075
GO:0019320:[BP] hexose catabolic process	BP	0.483263
GO:0022904:[BP] respiratory electron transport chain	BP	0.791868
GO:0034613:[BP] cellular protein localization	BP	0.958459
GO:0044275:[BP] cellular carbohydrate catabolic process	BP	0.93179
GO:0045892:[BP] negative regulation of transcription, DNA-templated	BP	0.721292
GO:0046677:[BP] response to antibiotic	BP	0.824976
GO:0046777:[BP] protein autophosphorylation	BP	0.996968
GO:0046916:[BP] cellular transition metal ion homeostasis	BP	0.767307
GO:0051260:[BP] protein homooligomerization	BP	0.898965
GO:0051649:[BP] establishment of localization in cell	BP	0.811695
GO:0055072:[BP] iron ion homeostasis	BP	0.997266
GO:0062197:[BP] cellular response to chemical stress	BP	0.306045
GO:0065009:[BP] regulation of molecular function	BP	0.724985
GO:0072348:[BP] sulfur compound transport	BP	0.699394
GO:0098656:[BP] anion transmembrane transport	BP	0.471192
GO:0098754:[BP] detoxification	BP	0.540408
GO:1901606:[BP] alpha-amino acid catabolic process	BP	0.367173
GO:1901700:[BP] response to oxygen-containing compound	BP	0.47088

## Sheet: ED_Fig3d.4
feature	func	category	score	class
Cluster_1000788	GO:0000097:[BP] sulfur amino acid biosynthetic process	BP	0.125	No_evidence
Cluster_1000788	GO:0000160:[BP] phosphorelay signal transduction system	BP	0.48	No_evidence
Cluster_1000788	GO:0000272:[BP] polysaccharide catabolic process	BP	0.18	No_evidence
Cluster_1000788	GO:0003333:[BP] amino acid transmembrane transport	BP	0.365	No_evidence
Cluster_1000788	GO:0006006:[BP] glucose metabolic process	BP	0.045	No_evidence
Cluster_1000788	GO:0006071:[BP] glycerol metabolic process	BP	0.425	No_evidence
Cluster_1000788	GO:0006090:[BP] pyruvate metabolic process	BP	0.08	No_evidence
Cluster_1000788	GO:0006099:[BP] tricarboxylic acid cycle	BP	0.03	No_evidence
Cluster_1000788	GO:0006101:[BP] citrate metabolic process	BP	0.09	No_evidence
Cluster_1000788	GO:0006265:[BP] DNA topological change	BP	0.29	No_evidence
Cluster_1000788	GO:0006270:[BP] DNA replication initiation	BP	0.725	No_evidence
Cluster_1000788	GO:0006281:[BP] DNA repair	BP	0.23	No_evidence
Cluster_1000788	GO:0006364:[BP] rRNA processing	BP	0.67	No_evidence
Cluster_1000788	GO:0006400:[BP] tRNA modification	BP	0.4	No_evidence
Cluster_1000788	GO:0006418:[BP] tRNA aminoacylation for protein translation	BP	0.39	No_evidence
Cluster_1000788	GO:0006541:[BP] glutamine metabolic process	BP	0.115	No_evidence
Cluster_1000788	GO:0006935:[BP] chemotaxis	BP	0.08	No_evidence
Cluster_1000788	GO:0006979:[BP] response to oxidative stress	BP	0.01	No_evidence
Cluster_1000788	GO:0008360:[BP] regulation of cell shape	BP	0.19	No_evidence
Cluster_1000788	GO:0009061:[BP] anaerobic respiration	BP	0.29	No_evidence
Cluster_1000788	GO:0009063:[BP] cellular amino acid catabolic process	BP	0.392417	No_evidence
Cluster_1000788	GO:0009073:[BP] aromatic amino acid family biosynthetic process	BP	0.17	No_evidence
Cluster_1000788	GO:0009166:[BP] nucleotide catabolic process	BP	0.5	No_evidence
Cluster_1000788	GO:0009244:[BP] lipopolysaccharide core region biosynthetic process	BP	0.22	No_evidence
Cluster_1000788	GO:0009252:[BP] peptidoglycan biosynthetic process	BP	0.175	No_evidence
Cluster_1000788	GO:0009253:[BP] peptidoglycan catabolic process	BP	0.4	No_evidence
Cluster_1000788	GO:0009266:[BP] response to temperature stimulus	BP	0.255	No_evidence
Cluster_1000788	GO:0009297:[BP] pilus assembly	BP	0.05	No_evidence
Cluster_1000788	GO:0009306:[BP] protein secretion	BP	0.2	No_evidence
Cluster_1000788	GO:0009307:[BP] DNA restriction-modification system	BP	0.17	No_evidence
Cluster_1000788	GO:0009314:[BP] response to radiation	BP	0.2	No_evidence
Cluster_1000788	GO:0010033:[BP] response to organic substance	BP	0.36	No_evidence
Cluster_1000788	GO:0010038:[BP] response to metal ion	BP	0.35	No_evidence
Cluster_1000788	GO:0010629:[BP] negative regulation of gene expression	BP	0.29	No_evidence
Cluster_1000788	GO:0015891:[BP] siderophore transport	BP	0.53	No_evidence
Cluster_1000788	GO:0018193:[BP] peptidyl-amino acid modification	BP	0.08	No_evidence
Cluster_1000788	GO:0019058:[BP] viral life cycle	BP	0.275	No_evidence
Cluster_1000788	GO:0019320:[BP] hexose catabolic process	BP	0.18	No_evidence
Cluster_1000788	GO:0022904:[BP] respiratory electron transport chain	BP	0.165	No_evidence
Cluster_1000788	GO:0032506:[BP] cytokinetic process	BP	0.58	No_evidence
Cluster_1000788	GO:0032879:[BP] regulation of localization	BP	0.451167	No_evidence
Cluster_1000788	GO:0034219:[BP] carbohydrate transmembrane transport	BP	0.459333	No_evidence
Cluster_1000788	GO:0034308:[BP] primary alcohol metabolic process	BP	0.09	No_evidence
Cluster_1000788	GO:0034613:[BP] cellular protein localization	BP	0.275	No_evidence
Cluster_1000788	GO:0042402:[BP] cellular biogenic amine catabolic process	BP	0.08	No_evidence
Cluster_1000788	GO:0042537:[BP] benzene-containing compound metabolic process	BP	0.095	No_evidence
Cluster_1000788	GO:0044275:[BP] cellular carbohydrate catabolic process	BP	0.23	No_evidence
Cluster_1000788	GO:0044403:[BP] biological process involved in symbiotic interaction	BP	0.435	No_evidence
Cluster_1000788	GO:0044781:[BP] bacterial-type flagellum organization	BP	0.01	No_evidence
Cluster_1000788	GO:0045892:[BP] negative regulation of transcription, DNA-templated	BP	0.33	No_evidence
Cluster_1000788	GO:0045893:[BP] positive regulation of transcription, DNA-templated	BP	0.14	No_evidence
Cluster_1000788	GO:0046174:[BP] polyol catabolic process	BP	0.555	No_evidence
Cluster_1000788	GO:0046677:[BP] response to antibiotic	BP	0.26	No_evidence
Cluster_1000788	GO:0046777:[BP] protein autophosphorylation	BP	0.21	No_evidence
Cluster_1000788	GO:0046916:[BP] cellular transition metal ion homeostasis	BP	0.577833	No_evidence
Cluster_1000788	GO:0051128:[BP] regulation of cellular component organization	BP	0.355	No_evidence
Cluster_1000788	GO:0051260:[BP] protein homooligomerization	BP	0.26	No_evidence
Cluster_1000788	GO:0051649:[BP] establishment of localization in cell	BP	0.5	No_evidence
Cluster_1000788	GO:0055072:[BP] iron ion homeostasis	BP	0.615	No_evidence
Cluster_1000788	GO:0061077:[BP] chaperone-mediated protein folding	BP	0.205	No_evidence
Cluster_1000788	GO:0062197:[BP] cellular response to chemical stress	BP	0.12	No_evidence
Cluster_1000788	GO:0065009:[BP] regulation of molecular function	BP	0.735	No_evidence
Cluster_1000788	GO:0071806:[BP] protein transmembrane transport	BP	0.115	No_evidence
Cluster_1000788	GO:0071973:[BP] bacterial-type flagellum-dependent cell motility	BP	0.05	No_evidence
Cluster_1000788	GO:0072329:[BP] monocarboxylic acid catabolic process	BP	0.065	No_evidence
Cluster_1000788	GO:0072348:[BP] sulfur compound transport	BP	0.3	No_evidence
Cluster_1000788	GO:0098656:[BP] anion transmembrane transport	BP	0.685	No_evidence
Cluster_1000788	GO:0098754:[BP] detoxification	BP	0.065	No_evidence
Cluster_1000788	GO:1901606:[BP] alpha-amino acid catabolic process	BP	0.69	No_evidence
Cluster_1000788	GO:1901617:[BP] organic hydroxy compound biosynthetic process	BP	0.2	No_evidence
Cluster_1000788	GO:1901663:[BP] quinone biosynthetic process	BP	0.23	No_evidence
Cluster_1000788	GO:1901700:[BP] response to oxygen-containing compound	BP	0.125	No_evidence
Cluster_1001309	GO:0000097:[BP] sulfur amino acid biosynthetic process	BP	0.085	No_evidence
Cluster_1001309	GO:0000160:[BP] phosphorelay signal transduction system	BP	0.475	No_evidence
Cluster_1001309	GO:0000272:[BP] polysaccharide catabolic process	BP	0.165	No_evidence
Cluster_1001309	GO:0003333:[BP] amino acid transmembrane transport	BP	0.21	No_evidence
Cluster_1001309	GO:0006006:[BP] glucose metabolic process	BP	0.035	No_evidence
Cluster_1001309	GO:0006071:[BP] glycerol metabolic process	BP	0.51	No_evidence
Cluster_1001309	GO:0006090:[BP] pyruvate metabolic process	BP	0.06	No_evidence
Cluster_1001309	GO:0006099:[BP] tricarboxylic acid cycle	BP	0.03	No_evidence
Cluster_1001309	GO:0006101:[BP] citrate metabolic process	BP	0.08	No_evidence
Cluster_1001309	GO:0006265:[BP] DNA topological change	BP	0.295	No_evidence
Cluster_1001309	GO:0006270:[BP] DNA replication initiation	BP	0.725	No_evidence
Cluster_1001309	GO:0006281:[BP] DNA repair	BP	0.01	No_evidence
Cluster_1001309	GO:0006364:[BP] rRNA processing	BP	0.67	No_evidence
Cluster_1001309	GO:0006400:[BP] tRNA modification	BP	0.345	No_evidence
Cluster_1001309	GO:0006418:[BP] tRNA aminoacylation for protein translation	BP	0.375	No_evidence
Cluster_1001309	GO:0006541:[BP] glutamine metabolic process	BP	0.1	No_evidence
Cluster_1001309	GO:0006935:[BP] chemotaxis	BP	0.09	No_evidence
Cluster_1001309	GO:0006979:[BP] response to oxidative stress	BP	0.02	No_evidence
Cluster_1001309	GO:0008360:[BP] regulation of cell shape	BP	0.145	No_evidence
Cluster_1001309	GO:0009061:[BP] anaerobic respiration	BP	0.735	No_evidence
Cluster_1001309	GO:0009063:[BP] cellular amino acid catabolic process	BP	0.4835	No_evidence
Cluster_1001309	GO:0009073:[BP] aromatic amino acid family biosynthetic process	BP	0.14	No_evidence
Cluster_1001309	GO:0009166:[BP] nucleotide catabolic process	BP	0.5	No_evidence
Cluster_1001309	GO:0009244:[BP] lipopolysaccharide core region biosynthetic process	BP	0.06	No_evidence
Cluster_1001309	GO:0009252:[BP] peptidoglycan biosynthetic process	BP	0.085	No_evidence
Cluster_1001309	GO:0009253:[BP] peptidoglycan catabolic process	BP	0.46	No_evidence
Cluster_1001309	GO:0009266:[BP] response to temperature stimulus	BP	0.21	No_evidence
Cluster_1001309	GO:0009297:[BP] pilus assembly	BP	0.05	No_evidence
Cluster_1001309	GO:0009306:[BP] protein secretion	BP	0.14	No_evidence
Cluster_1001309	GO:0009307:[BP] DNA restriction-modification system	BP	0.17	No_evidence
Cluster_1001309	GO:0009314:[BP] response to radiation	BP	0.06	No_evidence
Cluster_1001309	GO:0010033:[BP] response to organic substance	BP	0.245	No_evidence
Cluster_1001309	GO:0010038:[BP] response to metal ion	BP	0.095	No_evidence
Cluster_1001309	GO:0010629:[BP] negative regulation of gene expression	BP	0.1	No_evidence
Cluster_1001309	GO:0015891:[BP] siderophore transport	BP	0.36	No_evidence
Cluster_1001309	GO:0018193:[BP] peptidyl-amino acid modification	BP	0.1	No_evidence
Cluster_1001309	GO:0019058:[BP] viral life cycle	BP	0.275	No_evidence
Cluster_1001309	GO:0019320:[BP] hexose catabolic process	BP	0.16	No_evidence
Cluster_1001309	GO:0022904:[BP] respiratory electron transport chain	BP	0.285	No_evidence
Cluster_1001309	GO:0032506:[BP] cytokinetic process	BP	0.62	No_evidence
Cluster_1001309	GO:0032879:[BP] regulation of localization	BP	0.4445	No_evidence
Cluster_1001309	GO:0034219:[BP] carbohydrate transmembrane transport	BP	0.45925	No_evidence
Cluster_1001309	GO:0034308:[BP] primary alcohol metabolic process	BP	0.07	No_evidence
Cluster_1001309	GO:0034613:[BP] cellular protein localization	BP	0.25	No_evidence
Cluster_1001309	GO:0042402:[BP] cellular biogenic amine catabolic process	BP	0.095	No_evidence
Cluster_1001309	GO:0042537:[BP] benzene-containing compound metabolic process	BP	0.065	No_evidence
Cluster_1001309	GO:0044275:[BP] cellular carbohydrate catabolic process	BP	0.06	No_evidence
Cluster_1001309	GO:0044403:[BP] biological process involved in symbiotic interaction	BP	0.435	No_evidence
Cluster_1001309	GO:0044781:[BP] bacterial-type flagellum organization	BP	0.025	No_evidence
Cluster_1001309	GO:0045892:[BP] negative regulation of transcription, DNA-templated	BP	0.22	No_evidence
Cluster_1001309	GO:0045893:[BP] positive regulation of transcription, DNA-templated	BP	0.01	No_evidence
Cluster_1001309	GO:0046174:[BP] polyol catabolic process	BP	0.615	No_evidence
Cluster_1001309	GO:0046677:[BP] response to antibiotic	BP	0.095	No_evidence
Cluster_1001309	GO:0046777:[BP] protein autophosphorylation	BP	0.065	No_evidence
Cluster_1001309	GO:0046916:[BP] cellular transition metal ion homeostasis	BP	0.499	No_evidence
Cluster_1001309	GO:0051128:[BP] regulation of cellular component organization	BP	0.31	No_evidence
Cluster_1001309	GO:0051260:[BP] protein homooligomerization	BP	0.155	No_evidence
Cluster_1001309	GO:0051649:[BP] establishment of localization in cell	BP	0.365	No_evidence
Cluster_1001309	GO:0055072:[BP] iron ion homeostasis	BP	0.19	No_evidence
Cluster_1001309	GO:0061077:[BP] chaperone-mediated protein folding	BP	0.075	No_evidence
Cluster_1001309	GO:0062197:[BP] cellular response to chemical stress	BP	0.015	No_evidence
Cluster_1001309	GO:0065009:[BP] regulation of molecular function	BP	0.75	No_evidence
Cluster_1001309	GO:0071806:[BP] protein transmembrane transport	BP	0.115	No_evidence
Cluster_1001309	GO:0071973:[BP] bacterial-type flagellum-dependent cell motility	BP	0.015	No_evidence
Cluster_1001309	GO:0072329:[BP] monocarboxylic acid catabolic process	BP	0.06	No_evidence
Cluster_1001309	GO:0072348:[BP] sulfur compound transport	BP	0.285	No_evidence
Cluster_1001309	GO:0098656:[BP] anion transmembrane transport	BP	0.83	No_evidence
Cluster_1001309	GO:0098754:[BP] detoxification	BP	0.08	No_evidence
Cluster_1001309	GO:1901606:[BP] alpha-amino acid catabolic process	BP	0.8	No_evidence
Cluster_1001309	GO:1901617:[BP] organic hydroxy compound biosynthetic process	BP	0.145	No_evidence
Cluster_1001309	GO:1901663:[BP] quinone biosynthetic process	BP	0.18	No_evidence
Cluster_1001309	GO:1901700:[BP] response to oxygen-containing compound	BP	0.075	No_evidence
Cluster_10037	GO:0000097:[BP] sulfur amino acid biosynthetic process	BP	0.185	No_evidence
Cluster_10037	GO:0000160:[BP] phosphorelay signal transduction system	BP	0.795	No_evidence
Cluster_10037	GO:0000272:[BP] polysaccharide catabolic process	BP	0.315	No_evidence
Cluster_10037	GO:0003333:[BP] amino acid transmembrane transport	BP	0.25	No_evidence
Cluster_10037	GO:0006006:[BP] glucose metabolic process	BP	0.29	No_evidence
Cluster_10037	GO:0006071:[BP] glycerol metabolic process	BP	0.395	No_evidence
Cluster_10037	GO:0006090:[BP] pyruvate metabolic process	BP	0.25	No_evidence
Cluster_10037	GO:0006099:[BP] tricarboxylic acid cycle	BP	0.315	No_evidence
Cluster_10037	GO:0006101:[BP] citrate metabolic process	BP	0.345	No_evidence
Cluster_10037	GO:0006265:[BP] DNA topological change	BP	0.35	No_evidence
Cluster_10037	GO:0006270:[BP] DNA replication initiation	BP	0.725	No_evidence
Cluster_10037	GO:0006281:[BP] DNA repair	BP	0.38	No_evidence
Cluster_10037	GO:0006364:[BP] rRNA processing	BP	0.625	No_evidence
Cluster_10037	GO:0006400:[BP] tRNA modification	BP	0.485	No_evidence
Cluster_10037	GO:0006418:[BP] tRNA aminoacylation for protein translation	BP	0.375	No_evidence
Cluster_10037	GO:0006541:[BP] glutamine metabolic process	BP	0.175	No_evidence
Cluster_10037	GO:0006935:[BP] chemotaxis	BP	0.165	No_evidence
Cluster_10037	GO:0006979:[BP] response to oxidative stress	BP	0.34	No_evidence
Cluster_10037	GO:0008360:[BP] regulation of cell shape	BP	0.38	No_evidence
Cluster_10037	GO:0009061:[BP] anaerobic respiration	BP	0.365	No_evidence
Cluster_10037	GO:0009063:[BP] cellular amino acid catabolic process	BP	0.307917	No_evidence
Cluster_10037	GO:0009073:[BP] aromatic amino acid family biosynthetic process	BP	0.185	No_evidence
Cluster_10037	GO:0009166:[BP] nucleotide catabolic process	BP	0.415	No_evidence
Cluster_10037	GO:0009244:[BP] lipopolysaccharide core region biosynthetic process	BP	0.235	No_evidence
Cluster_10037	GO:0009252:[BP] peptidoglycan biosynthetic process	BP	0.4	No_evidence
Cluster_10037	GO:0009253:[BP] peptidoglycan catabolic process	BP	0.615	No_evidence
Cluster_10037	GO:0009266:[BP] response to temperature stimulus	BP	0.39	No_evidence
Cluster_10037	GO:0009297:[BP] pilus assembly	BP	0.105	No_evidence
Cluster_10037	GO:0009306:[BP] protein secretion	BP	0.715	No_evidence
Cluster_10037	GO:0009307:[BP] DNA restriction-modification system	BP	0.3	No_evidence
Cluster_10037	GO:0009314:[BP] response to radiation	BP	0.41	No_evidence
Cluster_10037	GO:0010033:[BP] response to organic substance	BP	0.575	No_evidence
Cluster_10037	GO:0010038:[BP] response to metal ion	BP	0.505	No_evidence
Cluster_10037	GO:0010629:[BP] negative regulation of gene expression	BP	0.525	No_evidence
Cluster_10037	GO:0015891:[BP] siderophore transport	BP	0.42	No_evidence
Cluster_10037	GO:0018193:[BP] peptidyl-amino acid modification	BP	0.435	New_evidence
Cluster_10037	GO:0019058:[BP] viral life cycle	BP	0.21	No_evidence
Cluster_10037	GO:0019320:[BP] hexose catabolic process	BP	0.215	No_evidence
Cluster_10037	GO:0022904:[BP] respiratory electron transport chain	BP	0.31	No_evidence
Cluster_10037	GO:0032506:[BP] cytokinetic process	BP	0.6	No_evidence
Cluster_10037	GO:0032879:[BP] regulation of localization	BP	0.543214	No_evidence
Cluster_10037	GO:0034219:[BP] carbohydrate transmembrane transport	BP	0.421167	No_evidence
Cluster_10037	GO:0034308:[BP] primary alcohol metabolic process	BP	0.235	No_evidence
Cluster_10037	GO:0034613:[BP] cellular protein localization	BP	0.38	No_evidence
Cluster_10037	GO:0042402:[BP] cellular biogenic amine catabolic process	BP	0.11	No_evidence
Cluster_10037	GO:0042537:[BP] benzene-containing compound metabolic process	BP	0.125	No_evidence
Cluster_10037	GO:0044275:[BP] cellular carbohydrate catabolic process	BP	0.325	No_evidence
Cluster_10037	GO:0044403:[BP] biological process involved in symbiotic interaction	BP	0.43	No_evidence
Cluster_10037	GO:0044781:[BP] bacterial-type flagellum organization	BP	0.23	No_evidence
Cluster_10037	GO:0045892:[BP] negative regulation of transcription, DNA-templated	BP	0.42	No_evidence
Cluster_10037	GO:0045893:[BP] positive regulation of transcription, DNA-templated	BP	0.61	No_evidence
Cluster_10037	GO:0046174:[BP] polyol catabolic process	BP	0.565	No_evidence
Cluster_10037	GO:0046677:[BP] response to antibiotic	BP	0.665	No_evidence
Cluster_10037	GO:0046916:[BP] cellular transition metal ion homeostasis	BP	0.510667	No_evidence
Cluster_10037	GO:0051128:[BP] regulation of cellular component organization	BP	0.58	No_evidence
Cluster_10037	GO:0051260:[BP] protein homooligomerization	BP	0.46	No_evidence
Cluster_10037	GO:0051649:[BP] establishment of localization in cell	BP	0.365	No_evidence
Cluster_10037	GO:0055072:[BP] iron ion homeostasis	BP	0.315	No_evidence
Cluster_10037	GO:0061077:[BP] chaperone-mediated protein folding	BP	0.31	No_evidence
Cluster_10037	GO:0062197:[BP] cellular response to chemical stress	BP	0.34	No_evidence
Cluster_10037	GO:0065009:[BP] regulation of molecular function	BP	0.695	No_evidence
Cluster_10037	GO:0071806:[BP] protein transmembrane transport	BP	0.56	No_evidence
Cluster_10037	GO:0071973:[BP] bacterial-type flagellum-dependent cell motility	BP	0.305	No_evidence
Cluster_10037	GO:0072329:[BP] monocarboxylic acid catabolic process	BP	0.23	No_evidence
Cluster_10037	GO:0072348:[BP] sulfur compound transport	BP	0.26	No_evidence
Cluster_10037	GO:0098656:[BP] anion transmembrane transport	BP	0.415	No_evidence
Cluster_10037	GO:0098754:[BP] detoxification	BP	0.24	No_evidence
Cluster_10037	GO:1901606:[BP] alpha-amino acid catabolic process	BP	0.405	No_evidence
Cluster_10037	GO:1901617:[BP] organic hydroxy compound biosynthetic process	BP	0.205	No_evidence
Cluster_10037	GO:1901663:[BP] quinone biosynthetic process	BP	0.41	No_evidence
Cluster_10037	GO:1901700:[BP] response to oxygen-containing compound	BP	0.37	No_evidence
Cluster_1004024	GO:0000097:[BP] sulfur amino acid biosynthetic process	BP	0.07	No_evidence
Cluster_1004024	GO:0000160:[BP] phosphorelay signal transduction system	BP	0.475	No_evidence
Cluster_1004024	GO:0000272:[BP] polysaccharide catabolic process	BP	0.165	No_evidence
Cluster_1004024	GO:0003333:[BP] amino acid transmembrane transport	BP	0.21	No_evidence
Cluster_1004024	GO:0006006:[BP] glucose metabolic process	BP	0.035	No_evidence
Cluster_1004024	GO:0006071:[BP] glycerol metabolic process	BP	0.51	No_evidence
Cluster_1004024	GO:0006090:[BP] pyruvate metabolic process	BP	0.055	No_evidence
Cluster_1004024	GO:0006099:[BP] tricarboxylic acid cycle	BP	0.03	No_evidence
Cluster_1004024	GO:0006101:[BP] citrate metabolic process	BP	0.08	No_evidence
Cluster_1004024	GO:0006265:[BP] DNA topological change	BP	0.285	No_evidence
Cluster_1004024	GO:0006270:[BP] DNA replication initiation	BP	0.725	No_evidence
Cluster_1004024	GO:0006281:[BP] DNA repair	BP	0.005	No_evidence
Cluster_1004024	GO:0006364:[BP] rRNA processing	BP	0.665	No_evidence
Cluster_1004024	GO:0006400:[BP] tRNA modification	BP	0.345	No_evidence
Cluster_1004024	GO:0006418:[BP] tRNA aminoacylation for protein translation	BP	0.375	No_evidence
Cluster_1004024	GO:0006541:[BP] glutamine metabolic process	BP	0.1	No_evidence
Cluster_1004024	GO:0006935:[BP] chemotaxis	BP	0.09	No_evidence
Cluster_1004024	GO:0006979:[BP] response to oxidative stress	BP	0	No_evidence
Cluster_1004024	GO:0008360:[BP] regulation of cell shape	BP	0.085	No_evidence
Cluster_1004024	GO:0009061:[BP] anaerobic respiration	BP	0.285	No_evidence
Cluster_1004024	GO:0009063:[BP] cellular amino acid catabolic process	BP	0.44725	No_evidence
Cluster_1004024	GO:0009073:[BP] aromatic amino acid family biosynthetic process	BP	0.13	No_evidence
Cluster_1004024	GO:0009166:[BP] nucleotide catabolic process	BP	0.5	No_evidence
Cluster_1004024	GO:0009244:[BP] lipopolysaccharide core region biosynthetic process	BP	0.06	No_evidence
Cluster_1004024	GO:0009252:[BP] peptidoglycan biosynthetic process	BP	0.025	No_evidence
Cluster_1004024	GO:0009253:[BP] peptidoglycan catabolic process	BP	0.46	No_evidence
Cluster_1004024	GO:0009266:[BP] response to temperature stimulus	BP	0.215	No_evidence
Cluster_1004024	GO:0009297:[BP] pilus assembly	BP	0.05	No_evidence
Cluster_1004024	GO:0009306:[BP] protein secretion	BP	0.14	No_evidence
Cluster_1004024	GO:0009307:[BP] DNA restriction-modification system	BP	0.17	No_evidence
Cluster_1004024	GO:0009314:[BP] response to radiation	BP	0.055	No_evidence
Cluster_1004024	GO:0010033:[BP] response to organic substance	BP	0.245	No_evidence
Cluster_1004024	GO:0010038:[BP] response to metal ion	BP	0.095	No_evidence
Cluster_1004024	GO:0015891:[BP] siderophore transport	BP	0.36	No_evidence
Cluster_1004024	GO:0018193:[BP] peptidyl-amino acid modification	BP	0.045	No_evidence
Cluster_1004024	GO:0019058:[BP] viral life cycle	BP	0.275	No_evidence
Cluster_1004024	GO:0019320:[BP] hexose catabolic process	BP	0.16	No_evidence
Cluster_1004024	GO:0022904:[BP] respiratory electron transport chain	BP	0.2	No_evidence
Cluster_1004024	GO:0032506:[BP] cytokinetic process	BP	0.61	No_evidence
Cluster_1004024	GO:0032879:[BP] regulation of localization	BP	0.52575	No_evidence
Cluster_1004024	GO:0034219:[BP] carbohydrate transmembrane transport	BP	0.44825	No_evidence
Cluster_1004024	GO:0034308:[BP] primary alcohol metabolic process	BP	0.06	No_evidence
Cluster_1004024	GO:0034613:[BP] cellular protein localization	BP	0.25	No_evidence
Cluster_1004024	GO:0042402:[BP] cellular biogenic amine catabolic process	BP	0.05	No_evidence
Cluster_1004024	GO:0042537:[BP] benzene-containing compound metabolic process	BP	0.065	No_evidence
Cluster_1004024	GO:0044275:[BP] cellular carbohydrate catabolic process	BP	0.07	No_evidence
Cluster_1004024	GO:0044403:[BP] biological process involved in symbiotic interaction	BP	0.435	No_evidence
Cluster_1004024	GO:0044781:[BP] bacterial-type flagellum organization	BP	0.015	No_evidence
Cluster_1004024	GO:0045892:[BP] negative regulation of transcription, DNA-templated	BP	0.175	New_evidence
Cluster_1004024	GO:0045893:[BP] positive regulation of transcription, DNA-templated	BP	0.01	No_evidence
Cluster_1004024	GO:0046174:[BP] polyol catabolic process	BP	0.615	No_evidence
Cluster_1004024	GO:0046777:[BP] protein autophosphorylation	BP	0.055	No_evidence
Cluster_1004024	GO:0046916:[BP] cellular transition metal ion homeostasis	BP	0.499	No_evidence
Cluster_1004024	GO:0051128:[BP] regulation of cellular component organization	BP	0.295	No_evidence
Cluster_1004024	GO:0051260:[BP] protein homooligomerization	BP	0.05	No_evidence
Cluster_1004024	GO:0051649:[BP] establishment of localization in cell	BP	0.365	No_evidence
Cluster_1004024	GO:0055072:[BP] iron ion homeostasis	BP	0.19	No_evidence
Cluster_1004024	GO:0061077:[BP] chaperone-mediated protein folding	BP	0.075	No_evidence
Cluster_1004024	GO:0062197:[BP] cellular response to chemical stress	BP	0.015	No_evidence
Cluster_1004024	GO:0065009:[BP] regulation of molecular function	BP	0.74	No_evidence
Cluster_1004024	GO:0071806:[BP] protein transmembrane transport	BP	0.115	No_evidence
Cluster_1004024	GO:0071973:[BP] bacterial-type flagellum-dependent cell motility	BP	0.01	No_evidence
Cluster_1004024	GO:0072329:[BP] monocarboxylic acid catabolic process	BP	0.05	No_evidence
Cluster_1004024	GO:0072348:[BP] sulfur compound transport	BP	0.28	No_evidence
Cluster_1004024	GO:0098656:[BP] anion transmembrane transport	BP	0.83	No_evidence
Cluster_1004024	GO:0098754:[BP] detoxification	BP	0.08	No_evidence
Cluster_1004024	GO:1901606:[BP] alpha-amino acid catabolic process	BP	0.785	No_evidence
Cluster_1004024	GO:1901617:[BP] organic hydroxy compound biosynthetic process	BP	0.15	No_evidence
Cluster_1004024	GO:1901663:[BP] quinone biosynthetic process	BP	0.17	No_evidence
Cluster_1004024	GO:1901700:[BP] response to oxygen-containing compound	BP	0.075	No_evidence
Cluster_1004026	GO:0000097:[BP] sulfur amino acid biosynthetic process	BP	0.07	No_evidence
Cluster_1004026	GO:0000160:[BP] phosphorelay signal transduction system	BP	0.475	No_evidence
Cluster_1004026	GO:0000272:[BP] polysaccharide catabolic process	BP	0.165	No_evidence
Cluster_1004026	GO:0003333:[BP] amino acid transmembrane transport	BP	0.21	No_evidence
Cluster_1004026	GO:0006006:[BP] glucose metabolic process	BP	0.035	No_evidence
Cluster_1004026	GO:0006071:[BP] glycerol metabolic process	BP	0.51	No_evidence
Cluster_1004026	GO:0006090:[BP] pyruvate metabolic process	BP	0.06	No_evidence
Cluster_1004026	GO:0006099:[BP] tricarboxylic acid cycle	BP	0.03	No_evidence
Cluster_1004026	GO:0006101:[BP] citrate metabolic process	BP	0.08	No_evidence
Cluster_1004026	GO:0006265:[BP] DNA topological change	BP	0.29	No_evidence
Cluster_1004026	GO:0006270:[BP] DNA replication initiation	BP	0.725	No_evidence
Cluster_1004026	GO:0006281:[BP] DNA repair	BP	0.005	No_evidence
Cluster_1004026	GO:0006364:[BP] rRNA processing	BP	0.665	No_evidence
Cluster_1004026	GO:0006400:[BP] tRNA modification	BP	0.345	No_evidence
Cluster_1004026	GO:0006418:[BP] tRNA aminoacylation for protein translation	BP	0.375	No_evidence
Cluster_1004026	GO:0006541:[BP] glutamine metabolic process	BP	0.1	No_evidence
Cluster_1004026	GO:0006935:[BP] chemotaxis	BP	0.11	No_evidence
Cluster_1004026	GO:0006979:[BP] response to oxidative stress	BP	0	No_evidence
Cluster_1004026	GO:0008360:[BP] regulation of cell shape	BP	0.095	No_evidence
Cluster_1004026	GO:0009061:[BP] anaerobic respiration	BP	0.285	No_evidence
Cluster_1004026	GO:0009063:[BP] cellular amino acid catabolic process	BP	0.381417	No_evidence
Cluster_1004026	GO:0009073:[BP] aromatic amino acid family biosynthetic process	BP	0.1	No_evidence
Cluster_1004026	GO:0009166:[BP] nucleotide catabolic process	BP	0.48	No_evidence
Cluster_1004026	GO:0009244:[BP] lipopolysaccharide core region biosynthetic process	BP	0.065	No_evidence
Cluster_1004026	GO:0009252:[BP] peptidoglycan biosynthetic process	BP	0.03	No_evidence
Cluster_1004026	GO:0009253:[BP] peptidoglycan catabolic process	BP	0.46	No_evidence
Cluster_1004026	GO:0009266:[BP] response to temperature stimulus	BP	0.23	No_evidence
Cluster_1004026	GO:0009297:[BP] pilus assembly	BP	0.05	No_evidence
Cluster_1004026	GO:0009306:[BP] protein secretion	BP	0.155	No_evidence
Cluster_1004026	GO:0009307:[BP] DNA restriction-modification system	BP	0.17	No_evidence
Cluster_1004026	GO:0009314:[BP] response to radiation	BP	0.04	No_evidence
Cluster_1004026	GO:0010033:[BP] response to organic substance	BP	0.245	No_evidence
Cluster_1004026	GO:0010038:[BP] response to metal ion	BP	0.095	No_evidence
Cluster_1004026	GO:0015891:[BP] siderophore transport	BP	0.36	No_evidence
Cluster_1004026	GO:0018193:[BP] peptidyl-amino acid modification	BP	0.05	No_evidence
Cluster_1004026	GO:0019058:[BP] viral life cycle	BP	0.295	No_evidence
Cluster_1004026	GO:0019320:[BP] hexose catabolic process	BP	0.16	No_evidence
Cluster_1004026	GO:0022904:[BP] respiratory electron transport chain	BP	0.2	No_evidence
[truncated: 118,030 more rows]

## Sheet: ED_Fig3e.1
func	func_type	auc
[truncated: 34 more rows]

## Sheet: ED_Fig3e.2
feature	func	category	score	class
[truncated: 816,542+ more rows]

## Sheet: ED_Fig3e.3
func	func_type	auc
[truncated: 31 more rows]

[truncated: 1 more sheets: ED_Fig3e.4]
