# Supplementary material for: Predicting functions of uncharacterized gene products from microbial communities
Source: Nat Biotechnol. 2025 Oct 15;44(7):1126–41. doi: 10.1038/s41587-025-02813-7 (PMC13368603; doi:10.1038/s41587-025-02813-7)
Supplement: Supplementary file 13 — Values of box plots, violin plots and point plots. [file 41587_2025_2813_MOESM13_ESM.xlsx]

## Sheet: ED_Fig4a.1
func	func_type	auc
GO:0016832:[MF] aldehyde-lyase activity	MF	0.999982
GO:0016620:[MF] oxidoreductase activity, acting on the aldehyde or oxo group of donors, NAD or NADP as acceptor	MF	0.9999
GO:1901663:[BP] quinone biosynthetic process	BP	0.999875
GO:0016774:[MF] phosphotransferase activity, carboxyl group as acceptor	MF	0.99984
GO:0042178:[BP] xenobiotic catabolic process	BP	0.999806
GO:0008483:[MF] transaminase activity	MF	0.999659
GO:0000155:[MF] phosphorelay sensor kinase activity	MF	0.999582
GO:0016661:[MF] oxidoreductase activity, acting on other nitrogenous compounds as donors	MF	0.998381
GO:0016765:[MF] transferase activity, transferring alkyl or aryl (other than methyl) groups	MF	0.998283
GO:0016616:[MF] oxidoreductase activity, acting on the CH-OH group of donors, NAD or NADP as acceptor	MF	0.99695
GO:0009073:[BP] aromatic amino acid family biosynthetic process	BP	0.996441
GO:0051539:[MF] 4 iron, 4 sulfur cluster binding	MF	0.992716
GO:0016840:[MF] carbon-nitrogen lyase activity	MF	0.991492
GO:0016877:[MF] ligase activity, forming carbon-sulfur bonds	MF	0.991207
GO:0009245:[BP] lipid A biosynthetic process	BP	0.989817
GO:0042402:[BP] cellular biogenic amine catabolic process	BP	0.988671
GO:0008374:[MF] O-acyltransferase activity	MF	0.984727
GO:0000984:[MF] bacterial-type RNA polymerase transcription regulatory region sequence-specific DNA binding	MF	0.981567
GO:0009432:[BP] SOS response	BP	0.981543
GO:0006855:[BP] drug transmembrane transport	BP	0.980202
GO:0016831:[MF] carboxy-lyase activity	MF	0.980201
GO:0000160:[BP] phosphorelay signal transduction system	BP	0.971293
GO:0009401:[BP] phosphoenolpyruvate-dependent sugar phosphotransferase system	BP	0.97006
GO:0034613:[BP] cellular protein localization	BP	0.966436
GO:0016763:[MF] pentosyltransferase activity	MF	0.964229
GO:0004721:[MF] phosphoprotein phosphatase activity	MF	0.963438
GO:0016857:[MF] racemase and epimerase activity, acting on carbohydrates and derivatives	MF	0.962856
GO:0004497:[MF] monooxygenase activity	MF	0.949672
GO:0009289:[CC] pilus	CC	0.943129
GO:0098656:[BP] anion transmembrane transport	BP	0.941255
GO:0006857:[BP] oligopeptide transport	BP	0.938935
GO:0071111:[MF] cyclic-guanylate-specific phosphodiesterase activity	MF	0.936563
GO:0009089:[BP] lysine biosynthetic process via diaminopimelate	BP	0.935742
GO:0016836:[MF] hydro-lyase activity	MF	0.935681
GO:0044242:[BP] cellular lipid catabolic process	BP	0.93425
GO:0044403:[BP] biological process involved in symbiotic interaction	BP	0.92345
GO:0006281:[BP] DNA repair	BP	0.919013
GO:0017004:[BP] cytochrome complex assembly	BP	0.914082
GO:0051213:[MF] dioxygenase activity	MF	0.912033
GO:0010038:[BP] response to metal ion	BP	0.904468
GO:0016407:[MF] acetyltransferase activity	MF	0.900384
GO:0030170:[MF] pyridoxal phosphate binding	MF	0.899697
GO:0071973:[BP] bacterial-type flagellum-dependent cell motility	BP	0.898259
GO:0009244:[BP] lipopolysaccharide core region biosynthetic process	BP	0.896417
GO:0016485:[BP] protein processing	BP	0.893438
GO:0018193:[BP] peptidyl-amino acid modification	BP	0.891331
GO:0005984:[BP] disaccharide metabolic process	BP	0.890365
GO:0042802:[MF] identical protein binding	MF	0.889323
GO:0005524:[MF] ATP binding	MF	0.888809
GO:0005525:[MF] GTP binding	MF	0.883307
GO:0019200:[MF] carbohydrate kinase activity	MF	0.882987
GO:0045226:[BP] extracellular polysaccharide biosynthetic process	BP	0.880526
GO:1901606:[BP] alpha-amino acid catabolic process	BP	0.88028
GO:0006417:[BP] regulation of translation	BP	0.879918
GO:0008360:[BP] regulation of cell shape	BP	0.877583
GO:0000272:[BP] polysaccharide catabolic process	BP	0.876519
GO:0009252:[BP] peptidoglycan biosynthetic process	BP	0.875116
GO:0044275:[BP] cellular carbohydrate catabolic process	BP	0.872672
GO:0005887:[CC] integral component of plasma membrane	CC	0.867871
GO:0009266:[BP] response to temperature stimulus	BP	0.867265
GO:0016998:[BP] cell wall macromolecule catabolic process	BP	0.867066
GO:0030145:[MF] manganese ion binding	MF	0.866201
GO:0071949:[MF] FAD binding	MF	0.865248
GO:0006935:[BP] chemotaxis	BP	0.862193
GO:0003924:[MF] GTPase activity	MF	0.861029
GO:0046915:[MF] transition metal ion transmembrane transporter activity	MF	0.859629
GO:0072329:[BP] monocarboxylic acid catabolic process	BP	0.859315
GO:0009061:[BP] anaerobic respiration	BP	0.859253
GO:0015926:[MF] glucosidase activity	MF	0.85591
GO:0046777:[BP] protein autophosphorylation	BP	0.854802
GO:0008194:[MF] UDP-glycosyltransferase activity	MF	0.854741
GO:1904680:[MF] peptide transmembrane transporter activity	MF	0.850677
GO:0006566:[BP] threonine metabolic process	BP	0.849965
GO:0016887:[MF] ATP hydrolysis activity	MF	0.845763
GO:0051260:[BP] protein homooligomerization	BP	0.844631
GO:0009063:[BP] cellular amino acid catabolic process	BP	0.843702
GO:0016758:[MF] hexosyltransferase activity	MF	0.843534
GO:0010629:[BP] negative regulation of gene expression	BP	0.842931
GO:0072348:[BP] sulfur compound transport	BP	0.842498
GO:0051607:[BP] defense response to virus	BP	0.84144
GO:0045893:[BP] positive regulation of transcription, DNA-templated	BP	0.840929
GO:0000097:[BP] sulfur amino acid biosynthetic process	BP	0.839083
GO:0009279:[CC] cell outer membrane	CC	0.837737
GO:1901700:[BP] response to oxygen-containing compound	BP	0.837522
GO:0042537:[BP] benzene-containing compound metabolic process	BP	0.829892
GO:0016780:[MF] phosphotransferase activity, for other substituted phosphate groups	MF	0.827681
GO:0062197:[BP] cellular response to chemical stress	BP	0.826966
GO:0043190:[CC] ATP-binding cassette (ABC) transporter complex	CC	0.825019
GO:0016895:[MF] exodeoxyribonuclease activity, producing 5'-phosphomonoesters	MF	0.818625
GO:0000287:[MF] magnesium ion binding	MF	0.81484
GO:0008270:[MF] zinc ion binding	MF	0.812674
GO:0009314:[BP] response to radiation	BP	0.811939
GO:0016705:[MF] oxidoreductase activity, acting on paired donors, with incorporation or reduction of molecular oxygen	MF	0.8116
GO:0043709:[BP] cell adhesion involved in single-species biofilm formation	BP	0.810944
GO:0004601:[MF] peroxidase activity	MF	0.806946
GO:0015698:[BP] inorganic anion transport	BP	0.804493
GO:0020037:[MF] heme binding	MF	0.795376
GO:0046677:[BP] response to antibiotic	BP	0.785051
GO:0045892:[BP] negative regulation of transcription, DNA-templated	BP	0.78381
GO:0030288:[CC] outer membrane-bounded periplasmic space	CC	0.782265
GO:0065009:[BP] regulation of molecular function	BP	0.782208
GO:0052689:[MF] carboxylic ester hydrolase activity	MF	0.779046
GO:0009055:[MF] electron transfer activity	MF	0.777522
GO:0030246:[MF] carbohydrate binding	MF	0.771228
GO:0009306:[BP] protein secretion	BP	0.764253
GO:0006979:[BP] response to oxidative stress	BP	0.7624
GO:0051537:[MF] 2 iron, 2 sulfur cluster binding	MF	0.760119
GO:0051649:[BP] establishment of localization in cell	BP	0.758005
GO:0016861:[MF] intramolecular oxidoreductase activity, interconverting aldoses and ketoses	MF	0.756661
GO:0046916:[BP] cellular transition metal ion homeostasis	BP	0.755756
GO:1990204:[CC] oxidoreductase complex	CC	0.753434
GO:1901505:[MF] carbohydrate derivative transmembrane transporter activity	MF	0.748856
GO:0003333:[BP] amino acid transmembrane transport	BP	0.74879
GO:0032879:[BP] regulation of localization	BP	0.744399
GO:0005506:[MF] iron ion binding	MF	0.739428
GO:0034308:[BP] primary alcohol metabolic process	BP	0.738314
GO:0140535:[CC] intracellular protein-containing complex	CC	0.734418
GO:0098552:[CC] side of membrane	CC	0.73352
GO:1901617:[BP] organic hydroxy compound biosynthetic process	BP	0.733208
GO:0008408:[MF] 3'-5' exonuclease activity	MF	0.733116
GO:0046983:[MF] protein dimerization activity	MF	0.708958
GO:0051128:[BP] regulation of cellular component organization	BP	0.705617
GO:0019320:[BP] hexose catabolic process	BP	0.700027
GO:0016226:[BP] iron-sulfur cluster assembly	BP	0.699688
GO:0055072:[BP] iron ion homeostasis	BP	0.686833
GO:0006400:[BP] tRNA modification	BP	0.674833
GO:0061077:[BP] chaperone-mediated protein folding	BP	0.673707
GO:0008658:[MF] penicillin binding	MF	0.663803
GO:0043021:[MF] ribonucleoprotein complex binding	MF	0.663769
GO:0010033:[BP] response to organic substance	BP	0.645313
GO:0009297:[BP] pilus assembly	BP	0.63038
GO:0010181:[MF] FMN binding	MF	0.614162
GO:0071806:[BP] protein transmembrane transport	BP	0.613824
GO:0004857:[MF] enzyme inhibitor activity	MF	0.613372
GO:0034219:[BP] carbohydrate transmembrane transport	BP	0.609076
GO:0016410:[MF] N-acyltransferase activity	MF	0.605035
GO:0042910:[MF] xenobiotic transmembrane transporter activity	MF	0.571371
GO:0050661:[MF] NADP binding	MF	0.570039
GO:0022904:[BP] respiratory electron transport chain	BP	0.561332
GO:0061695:[CC] transferase complex, transferring phosphorus-containing groups	CC	0.560386
GO:0098754:[BP] detoxification	BP	0.530239
GO:0015562:[MF] efflux transmembrane transporter activity	MF	0.511412

## Sheet: ED_Fig4a.2
func	func_type	auc
GO:0000104:[MF] succinate dehydrogenase activity	MF	0.99408
GO:0009246:[BP] enterobacterial common antigen biosynthetic process	BP	0.992306
GO:0003735:[MF] structural constituent of ribosome	MF	0.991097
GO:0006418:[BP] tRNA aminoacylation for protein translation	BP	0.989567
GO:0019843:[MF] rRNA binding	MF	0.988817
GO:0016887:[MF] ATP hydrolysis activity	MF	0.988747
GO:0000160:[BP] phosphorelay signal transduction system	BP	0.988464
GO:0051539:[MF] 4 iron, 4 sulfur cluster binding	MF	0.985038
GO:0004812:[MF] aminoacyl-tRNA ligase activity	MF	0.984935
GO:0009220:[BP] pyrimidine ribonucleotide biosynthetic process	BP	0.983736
GO:0030170:[MF] pyridoxal phosphate binding	MF	0.983043
GO:0003924:[MF] GTPase activity	MF	0.982781
GO:0009130:[BP] pyrimidine nucleoside monophosphate biosynthetic process	BP	0.982426
GO:0006189:[BP] 'de novo' IMP biosynthetic process	BP	0.98195
GO:0000049:[MF] tRNA binding	MF	0.981696
GO:0022625:[CC] cytosolic large ribosomal subunit	CC	0.979396
GO:0016987:[MF] sigma factor activity	MF	0.977886
GO:0005525:[MF] GTP binding	MF	0.976883
GO:0046112:[BP] nucleobase biosynthetic process	BP	0.976323
GO:0051287:[MF] NAD binding	MF	0.974882
GO:0016763:[MF] pentosyltransferase activity	MF	0.973354
GO:0000155:[MF] phosphorelay sensor kinase activity	MF	0.973258
GO:0006352:[BP] DNA-templated transcription, initiation	BP	0.972723
GO:0009082:[BP] branched-chain amino acid biosynthetic process	BP	0.972603
GO:0009089:[BP] lysine biosynthetic process via diaminopimelate	BP	0.972119
GO:0046777:[BP] protein autophosphorylation	BP	0.972057
GO:0006526:[BP] arginine biosynthetic process	BP	0.971667
GO:0006006:[BP] glucose metabolic process	BP	0.97082
GO:0000287:[MF] magnesium ion binding	MF	0.970678
GO:0009119:[BP] ribonucleoside metabolic process	BP	0.970517
GO:0015986:[BP] ATP synthesis coupled proton transport	BP	0.970054
GO:0008484:[MF] sulfuric ester hydrolase activity	MF	0.969807
GO:0016774:[MF] phosphotransferase activity, carboxyl group as acceptor	MF	0.969773
GO:0043546:[MF] molybdopterin cofactor binding	MF	0.969499
GO:0006090:[BP] pyruvate metabolic process	BP	0.969474
GO:0046933:[MF] proton-transporting ATP synthase activity, rotational mechanism	MF	0.969114
GO:0030976:[MF] thiamine pyrophosphate binding	MF	0.967647
GO:0008483:[MF] transaminase activity	MF	0.967492
GO:0001522:[BP] pseudouridine synthesis	BP	0.967486
GO:0009163:[BP] nucleoside biosynthetic process	BP	0.967234
GO:0006364:[BP] rRNA processing	BP	0.96702
GO:0008135:[MF] translation factor activity, RNA binding	MF	0.966533
GO:0009252:[BP] peptidoglycan biosynthetic process	BP	0.966264
GO:0009982:[MF] pseudouridine synthase activity	MF	0.966036
GO:0043094:[BP] cellular metabolic compound salvage	BP	0.965696
GO:0000105:[BP] histidine biosynthetic process	BP	0.965595
GO:0005506:[MF] iron ion binding	MF	0.965455
GO:0009432:[BP] SOS response	BP	0.965025
GO:0016114:[BP] terpenoid biosynthetic process	BP	0.965005
GO:0048038:[MF] quinone binding	MF	0.964836
GO:0008270:[MF] zinc ion binding	MF	0.96478
GO:0005524:[MF] ATP binding	MF	0.964414
GO:0009073:[BP] aromatic amino acid family biosynthetic process	BP	0.963633
GO:0006400:[BP] tRNA modification	BP	0.963569
GO:0016765:[MF] transferase activity, transferring alkyl or aryl (other than methyl) groups	MF	0.963376
GO:0008134:[MF] transcription factor binding	MF	0.962845
GO:0050661:[MF] NADP binding	MF	0.96244
GO:0000097:[BP] sulfur amino acid biosynthetic process	BP	0.962395
GO:0019682:[BP] glyceraldehyde-3-phosphate metabolic process	BP	0.962391
GO:0010629:[BP] negative regulation of gene expression	BP	0.961889
GO:0006206:[BP] pyrimidine nucleobase metabolic process	BP	0.961117
GO:0016814:[MF] hydrolase activity, acting on carbon-nitrogen (but not peptide) bonds, in cyclic amidines	MF	0.960927
GO:0008360:[BP] regulation of cell shape	BP	0.95906
GO:0006541:[BP] glutamine metabolic process	BP	0.958353
GO:0008649:[MF] rRNA methyltransferase activity	MF	0.957986
GO:0003917:[MF] DNA topoisomerase type I (single strand cut, ATP-independent) activity	MF	0.957007
GO:0006265:[BP] DNA topological change	BP	0.956985
GO:0071555:[BP] cell wall organization	BP	0.956972
GO:0015074:[BP] DNA integration	BP	0.956732
GO:0009250:[BP] glucan biosynthetic process	BP	0.955243
GO:0044781:[BP] bacterial-type flagellum organization	BP	0.954104
GO:0045261:[CC] proton-transporting ATP synthase complex, catalytic core F(1)	CC	0.953738
GO:0016776:[MF] phosphotransferase activity, phosphate group as acceptor	MF	0.953241
GO:0019205:[MF] nucleobase-containing compound kinase activity	MF	0.952532
GO:0009236:[BP] cobalamin biosynthetic process	BP	0.952502
GO:0043165:[BP] Gram-negative-bacterium-type cell outer membrane assembly	BP	0.952071
GO:0006281:[BP] DNA repair	BP	0.951989
GO:0004146:[MF] dihydrofolate reductase activity	MF	0.951533
GO:0071973:[BP] bacterial-type flagellum-dependent cell motility	BP	0.950736
GO:0009423:[BP] chorismate biosynthetic process	BP	0.94937
GO:0016836:[MF] hydro-lyase activity	MF	0.949086
GO:0004062:[MF] aryl sulfotransferase activity	MF	0.948865
GO:0016616:[MF] oxidoreductase activity, acting on the CH-OH group of donors, NAD or NADP as acceptor	MF	0.948588
GO:0016744:[MF] transketolase or transaldolase activity	MF	0.947863
GO:0016620:[MF] oxidoreductase activity, acting on the aldehyde or oxo group of donors, NAD or NADP as acceptor	MF	0.947674
GO:0006566:[BP] threonine metabolic process	BP	0.947348
GO:0009245:[BP] lipid A biosynthetic process	BP	0.947001
GO:0009228:[BP] thiamine biosynthetic process	BP	0.946424
GO:0051537:[MF] 2 iron, 2 sulfur cluster binding	MF	0.946104
GO:0051649:[BP] establishment of localization in cell	BP	0.945935
GO:0019829:[MF] ATPase-coupled cation transmembrane transporter activity	MF	0.945834
GO:0016861:[MF] intramolecular oxidoreductase activity, interconverting aldoses and ketoses	MF	0.944823
GO:0051128:[BP] regulation of cellular component organization	BP	0.94377
GO:0015562:[MF] efflux transmembrane transporter activity	MF	0.943661
GO:0016857:[MF] racemase and epimerase activity, acting on carbohydrates and derivatives	MF	0.943533
GO:0034613:[BP] cellular protein localization	BP	0.943455
GO:0006855:[BP] drug transmembrane transport	BP	0.942725
GO:0006633:[BP] fatty acid biosynthetic process	BP	0.941714
GO:0016840:[MF] carbon-nitrogen lyase activity	MF	0.941582
GO:0006417:[BP] regulation of translation	BP	0.941424
GO:0019239:[MF] deaminase activity	MF	0.938218
GO:0009166:[BP] nucleotide catabolic process	BP	0.936467
GO:0006099:[BP] tricarboxylic acid cycle	BP	0.936304
GO:0015297:[MF] antiporter activity	MF	0.936027
GO:0019359:[BP] nicotinamide nucleotide biosynthetic process	BP	0.935581
GO:0005694:[CC] chromosome	CC	0.935467
GO:0043211:[MF] ABC-type carbohydrate transporter activity	MF	0.935088
GO:0016884:[MF] carbon-nitrogen ligase activity, with glutamine as amido-N-donor	MF	0.934746
GO:0009226:[BP] nucleotide-sugar biosynthetic process	BP	0.934208
GO:0045892:[BP] negative regulation of transcription, DNA-templated	BP	0.933947
GO:0046174:[BP] polyol catabolic process	BP	0.933829
GO:0052689:[MF] carboxylic ester hydrolase activity	MF	0.933296
GO:0019200:[MF] carbohydrate kinase activity	MF	0.933048
GO:0042178:[BP] xenobiotic catabolic process	BP	0.931495
GO:0004222:[MF] metalloendopeptidase activity	MF	0.930398
GO:0009289:[CC] pilus	CC	0.930192
GO:0004177:[MF] aminopeptidase activity	MF	0.93012
GO:0051607:[BP] defense response to virus	BP	0.930072
GO:0010181:[MF] FMN binding	MF	0.929849
GO:0016891:[MF] endoribonuclease activity, producing 5'-phosphomonoesters	MF	0.929402
GO:1901606:[BP] alpha-amino acid catabolic process	BP	0.92891
GO:0046983:[MF] protein dimerization activity	MF	0.928374
GO:0022904:[BP] respiratory electron transport chain	BP	0.927515
GO:0098754:[BP] detoxification	BP	0.927017
GO:0034308:[BP] primary alcohol metabolic process	BP	0.925902
GO:0030145:[MF] manganese ion binding	MF	0.924702
GO:0009063:[BP] cellular amino acid catabolic process	BP	0.924647
GO:0019320:[BP] hexose catabolic process	BP	0.923593
GO:0022884:[MF] macromolecule transmembrane transporter activity	MF	0.923349
GO:0016407:[MF] acetyltransferase activity	MF	0.922754
GO:0006979:[BP] response to oxidative stress	BP	0.922542
GO:0009266:[BP] response to temperature stimulus	BP	0.921602
GO:0016226:[BP] iron-sulfur cluster assembly	BP	0.92074
GO:0009401:[BP] phosphoenolpyruvate-dependent sugar phosphotransferase system	BP	0.920084
GO:0003678:[MF] DNA helicase activity	MF	0.919844
GO:0045454:[BP] cell redox homeostasis	BP	0.918945
GO:0046916:[BP] cellular transition metal ion homeostasis	BP	0.917443
GO:0015698:[BP] inorganic anion transport	BP	0.917365
GO:0016799:[MF] hydrolase activity, hydrolyzing N-glycosyl compounds	MF	0.91728
GO:0009055:[MF] electron transfer activity	MF	0.915436
GO:0009420:[CC] bacterial-type flagellum filament	CC	0.915041
GO:0047429:[MF] nucleoside-triphosphate diphosphatase activity	MF	0.914132
GO:0016831:[MF] carboxy-lyase activity	MF	0.91401
GO:0005283:[MF] amino acid:sodium symporter activity	MF	0.913874
GO:0006071:[BP] glycerol metabolic process	BP	0.913421
GO:0072329:[BP] monocarboxylic acid catabolic process	BP	0.912445
GO:0004565:[MF] beta-galactosidase activity	MF	0.911688
GO:0008408:[MF] 3'-5' exonuclease activity	MF	0.911537
GO:0046654:[BP] tetrahydrofolate biosynthetic process	BP	0.910807
GO:0043190:[CC] ATP-binding cassette (ABC) transporter complex	CC	0.910536
GO:0070566:[MF] adenylyltransferase activity	MF	0.909173
GO:0008289:[MF] lipid binding	MF	0.908558
GO:0006040:[BP] amino sugar metabolic process	BP	0.908525
GO:0005887:[CC] integral component of plasma membrane	CC	0.908334
GO:0008374:[MF] O-acyltransferase activity	MF	0.908059
GO:0009279:[CC] cell outer membrane	CC	0.907795
GO:0003887:[MF] DNA-directed DNA polymerase activity	MF	0.90724
GO:0044242:[BP] cellular lipid catabolic process	BP	0.907101
GO:0020037:[MF] heme binding	MF	0.906753
GO:0008716:[MF] D-alanine-D-alanine ligase activity	MF	0.906275
GO:0008410:[MF] CoA-transferase activity	MF	0.905848
GO:0061695:[CC] transferase complex, transferring phosphorus-containing groups	CC	0.904576
GO:0016832:[MF] aldehyde-lyase activity	MF	0.90451
GO:0042402:[BP] cellular biogenic amine catabolic process	BP	0.904497
GO:0016705:[MF] oxidoreductase activity, acting on paired donors, with incorporation or reduction of molecular oxygen	MF	0.904406
GO:0003755:[MF] peptidyl-prolyl cis-trans isomerase activity	MF	0.904035
GO:0071949:[MF] FAD binding	MF	0.903175
GO:0043021:[MF] ribonucleoprotein complex binding	MF	0.903161
GO:0008170:[MF] N-methyltransferase activity	MF	0.902809
GO:0097164:[BP] ammonium ion metabolic process	BP	0.902361
GO:0071806:[BP] protein transmembrane transport	BP	0.902156
GO:0018193:[BP] peptidyl-amino acid modification	BP	0.901061
GO:1901617:[BP] organic hydroxy compound biosynthetic process	BP	0.899728
GO:0016877:[MF] ligase activity, forming carbon-sulfur bonds	MF	0.899697
GO:0044275:[BP] cellular carbohydrate catabolic process	BP	0.899298
GO:0005727:[CC] extrachromosomal circular DNA	CC	0.899293
GO:0005351:[MF] carbohydrate:proton symporter activity	MF	0.899237
GO:0008982:[MF] protein-N(PI)-phosphohistidine-sugar phosphotransferase activity	MF	0.899004
GO:0015556:[MF] C4-dicarboxylate transmembrane transporter activity	MF	0.89834
GO:1901663:[BP] quinone biosynthetic process	BP	0.897432
GO:0015145:[MF] monosaccharide transmembrane transporter activity	MF	0.895854
GO:0015937:[BP] coenzyme A biosynthetic process	BP	0.895515
GO:0016758:[MF] hexosyltransferase activity	MF	0.894741
GO:0030246:[MF] carbohydrate binding	MF	0.894424
GO:0008658:[MF] penicillin binding	MF	0.893751
GO:0019835:[BP] cytolysis	BP	0.892599
GO:0003899:[MF] DNA-directed 5'-3' RNA polymerase activity	MF	0.892515
GO:0004252:[MF] serine-type endopeptidase activity	MF	0.891815
GO:0016661:[MF] oxidoreductase activity, acting on other nitrogenous compounds as donors	MF	0.891772
GO:0019321:[BP] pentose metabolic process	BP	0.891148
GO:0042802:[MF] identical protein binding	MF	0.890313
GO:0055072:[BP] iron ion homeostasis	BP	0.890199
GO:0022836:[MF] gated channel activity	MF	0.88991
GO:0044403:[BP] biological process involved in symbiotic interaction	BP	0.88672
GO:0016805:[MF] dipeptidase activity	MF	0.886429
GO:0030258:[BP] lipid modification	BP	0.886356
GO:0003333:[BP] amino acid transmembrane transport	BP	0.885991
GO:0009244:[BP] lipopolysaccharide core region biosynthetic process	BP	0.885552
GO:0006545:[BP] glycine biosynthetic process	BP	0.8843
GO:0006935:[BP] chemotaxis	BP	0.883963
GO:0098552:[CC] side of membrane	CC	0.883197
GO:0046915:[MF] transition metal ion transmembrane transporter activity	MF	0.883159
GO:1901700:[BP] response to oxygen-containing compound	BP	0.881304
GO:0072348:[BP] sulfur compound transport	BP	0.880468
GO:0008028:[MF] monocarboxylic acid transmembrane transporter activity	MF	0.87965
GO:1990204:[CC] oxidoreductase complex	CC	0.879358
GO:0006814:[BP] sodium ion transport	BP	0.879221
GO:0005310:[MF] dicarboxylic acid transmembrane transporter activity	MF	0.879192
GO:0009306:[BP] protein secretion	BP	0.878375
GO:0010033:[BP] response to organic substance	BP	0.877707
GO:0061077:[BP] chaperone-mediated protein folding	BP	0.877068
GO:0009291:[BP] unidirectional conjugation	BP	0.876908
GO:0017004:[BP] cytochrome complex assembly	BP	0.876145
GO:0000150:[MF] DNA strand exchange activity	MF	0.87589
GO:0098656:[BP] anion transmembrane transport	BP	0.874631
GO:0010628:[BP] positive regulation of gene expression	BP	0.872143
GO:0004857:[MF] enzyme inhibitor activity	MF	0.872121
GO:0006835:[BP] dicarboxylic acid transport	BP	0.871247
GO:0030243:[BP] cellulose metabolic process	BP	0.870859
GO:0006857:[BP] oligopeptide transport	BP	0.870756
GO:0019058:[BP] viral life cycle	BP	0.869981
GO:0042128:[BP] nitrate assimilation	BP	0.868943
GO:1904680:[MF] peptide transmembrane transporter activity	MF	0.868751
GO:0046930:[CC] pore complex	CC	0.868628
GO:0044769:[MF] ATPase activity, coupled to transmembrane movement of ions, rotational mechanism	MF	0.866669
GO:0065009:[BP] regulation of molecular function	BP	0.865241
GO:1901505:[MF] carbohydrate derivative transmembrane transporter activity	MF	0.8652
GO:0045226:[BP] extracellular polysaccharide biosynthetic process	BP	0.864569
GO:0016895:[MF] exodeoxyribonuclease activity, producing 5'-phosphomonoesters	MF	0.863667
GO:0051920:[MF] peroxiredoxin activity	MF	0.860089
GO:0005618:[CC] cell wall	CC	0.859322
GO:0016780:[MF] phosphotransferase activity, for other substituted phosphate groups	MF	0.859176
GO:0008745:[MF] N-acetylmuramoyl-L-alanine amidase activity	MF	0.858737
GO:0004181:[MF] metallocarboxypeptidase activity	MF	0.854785
GO:0032506:[BP] cytokinetic process	BP	0.854686
GO:0005984:[BP] disaccharide metabolic process	BP	0.854673
GO:0015926:[MF] glucosidase activity	MF	0.854326
GO:0004497:[MF] monooxygenase activity	MF	0.852454
GO:0004601:[MF] peroxidase activity	MF	0.852109
GO:0017001:[BP] antibiotic catabolic process	BP	0.851723
GO:0042537:[BP] benzene-containing compound metabolic process	BP	0.848445
GO:0030435:[BP] sporulation resulting in formation of a cellular spore	BP	0.847672
GO:0009253:[BP] peptidoglycan catabolic process	BP	0.846476
GO:0009307:[BP] DNA restriction-modification system	BP	0.844909
GO:0045893:[BP] positive regulation of transcription, DNA-templated	BP	0.844716
GO:0016888:[MF] endodeoxyribonuclease activity, producing 5'-phosphomonoesters	MF	0.840432
GO:0010038:[BP] response to metal ion	BP	0.839801
GO:0005615:[CC] extracellular space	CC	0.839775
GO:0008194:[MF] UDP-glycosyltransferase activity	MF	0.837508
GO:0009002:[MF] serine-type D-Ala-D-Ala carboxypeptidase activity	MF	0.836287
GO:0015891:[BP] siderophore transport	BP	0.836234
GO:0032879:[BP] regulation of localization	BP	0.831077
GO:0016410:[MF] N-acyltransferase activity	MF	0.828997
GO:0015473:[MF] fimbrial usher porin activity	MF	0.825148
GO:0006313:[BP] transposition, DNA-mediated	BP	0.825117
GO:0046677:[BP] response to antibiotic	BP	0.824037
GO:0004803:[MF] transposase activity	MF	0.823211
GO:0006306:[BP] DNA methylation	BP	0.822727
GO:0004721:[MF] phosphoprotein phosphatase activity	MF	0.822554
GO:0009061:[BP] anaerobic respiration	BP	0.822234
GO:0009007:[MF] site-specific DNA-methyltransferase (adenine-specific) activity	MF	0.821304
GO:0015035:[MF] protein-disulfide reductase activity	MF	0.820748
GO:0038023:[MF] signaling receptor activity	MF	0.819387
GO:0006270:[BP] DNA replication initiation	BP	0.818407
GO:0000272:[BP] polysaccharide catabolic process	BP	0.817609
GO:0006276:[BP] plasmid maintenance	BP	0.813733
GO:0000984:[MF] bacterial-type RNA polymerase transcription regulatory region sequence-specific DNA binding	MF	0.812212
GO:0030288:[CC] outer membrane-bounded periplasmic space	CC	0.810689
GO:0034219:[BP] carbohydrate transmembrane transport	BP	0.806736
GO:0009297:[BP] pilus assembly	BP	0.801539
GO:0016485:[BP] protein processing	BP	0.801504
GO:0016998:[BP] cell wall macromolecule catabolic process	BP	0.800396
GO:0043709:[BP] cell adhesion involved in single-species biofilm formation	BP	0.794139
GO:0009404:[BP] toxin metabolic process	BP	0.791043
GO:0003955:[MF] NAD(P)H dehydrogenase (quinone) activity	MF	0.787533
GO:0062197:[BP] cellular response to chemical stress	BP	0.784349
GO:0015453:[MF] oxidoreduction-driven active transmembrane transporter activity	MF	0.78094
GO:0043225:[MF] ATPase-coupled inorganic anion transmembrane transporter activity	MF	0.780255
GO:0046474:[BP] glycerophospholipid biosynthetic process	BP	0.774975
GO:0031176:[MF] endo-1,4-beta-xylanase activity	MF	0.769421
GO:0051213:[MF] dioxygenase activity	MF	0.740909
GO:0103111:[MF] D-glucosamine PTS permease activity	MF	0.73929
GO:0071111:[MF] cyclic-guanylate-specific phosphodiesterase activity	MF	0.730519
GO:0140535:[CC] intracellular protein-containing complex	CC	0.591769
GO:0042910:[MF] xenobiotic transmembrane transporter activity	MF	0.59114

## Sheet: ED_Fig4b.1
func	func_type	auc
GO:0042178:[BP] xenobiotic catabolic process	BP	0.997137
GO:0016998:[BP] cell wall macromolecule catabolic process	BP	0.966257
GO:0009432:[BP] SOS response	BP	0.938607
GO:0042402:[BP] cellular biogenic amine catabolic process	BP	0.937301
GO:0016877:[MF] ligase activity, forming carbon-sulfur bonds	MF	0.934598
GO:0004857:[MF] enzyme inhibitor activity	MF	0.932274
GO:0006857:[BP] oligopeptide transport	BP	0.931051
GO:0015698:[BP] inorganic anion transport	BP	0.925691
GO:0006855:[BP] drug transmembrane transport	BP	0.921356
GO:0000984:[MF] bacterial-type RNA polymerase transcription regulatory region sequence-specific DNA binding	MF	0.918694
GO:0000272:[BP] polysaccharide catabolic process	BP	0.91645
GO:0071949:[MF] FAD binding	MF	0.913032
GO:0044403:[BP] biological process involved in symbiotic interaction	BP	0.911987
GO:0098656:[BP] anion transmembrane transport	BP	0.903379
GO:0042537:[BP] benzene-containing compound metabolic process	BP	0.895629
GO:0006417:[BP] regulation of translation	BP	0.889268
GO:0010038:[BP] response to metal ion	BP	0.887597
GO:0043709:[BP] cell adhesion involved in single-species biofilm formation	BP	0.883561
GO:0045226:[BP] extracellular polysaccharide biosynthetic process	BP	0.876059
GO:0009061:[BP] anaerobic respiration	BP	0.874376
GO:0009055:[MF] electron transfer activity	MF	0.873483
GO:1901663:[BP] quinone biosynthetic process	BP	0.872671
GO:0071111:[MF] cyclic-guanylate-specific phosphodiesterase activity	MF	0.87012
GO:0003333:[BP] amino acid transmembrane transport	BP	0.869221
GO:0034613:[BP] cellular protein localization	BP	0.865339
GO:0098552:[CC] side of membrane	CC	0.864189
GO:0009266:[BP] response to temperature stimulus	BP	0.862302
GO:0051260:[BP] protein homooligomerization	BP	0.861263
GO:0005887:[CC] integral component of plasma membrane	CC	0.860808
GO:0016661:[MF] oxidoreductase activity, acting on other nitrogenous compounds as donors	MF	0.860086
GO:0030246:[MF] carbohydrate binding	MF	0.860031
GO:0009245:[BP] lipid A biosynthetic process	BP	0.859311
GO:0018193:[BP] peptidyl-amino acid modification	BP	0.859223
GO:0045892:[BP] negative regulation of transcription, DNA-templated	BP	0.85583
GO:1904680:[MF] peptide transmembrane transporter activity	MF	0.853368
GO:0030288:[CC] outer membrane-bounded periplasmic space	CC	0.846922
GO:0140535:[CC] intracellular protein-containing complex	CC	0.84532
GO:0015562:[MF] efflux transmembrane transporter activity	MF	0.844202
GO:0046777:[BP] protein autophosphorylation	BP	0.843271
GO:0072329:[BP] monocarboxylic acid catabolic process	BP	0.838788
GO:0016485:[BP] protein processing	BP	0.83822
GO:0000155:[MF] phosphorelay sensor kinase activity	MF	0.835564
GO:0008360:[BP] regulation of cell shape	BP	0.833492
GO:0022904:[BP] respiratory electron transport chain	BP	0.829796
GO:0051649:[BP] establishment of localization in cell	BP	0.827814
GO:0006979:[BP] response to oxidative stress	BP	0.826776
GO:0009314:[BP] response to radiation	BP	0.823839
GO:0046916:[BP] cellular transition metal ion homeostasis	BP	0.823392
GO:0042802:[MF] identical protein binding	MF	0.820464
GO:0005525:[MF] GTP binding	MF	0.819517
GO:0016765:[MF] transferase activity, transferring alkyl or aryl (other than methyl) groups	MF	0.818817
GO:0051539:[MF] 4 iron, 4 sulfur cluster binding	MF	0.818672
GO:0009252:[BP] peptidoglycan biosynthetic process	BP	0.81727
GO:0072348:[BP] sulfur compound transport	BP	0.815373
GO:0017004:[BP] cytochrome complex assembly	BP	0.815135
GO:0034219:[BP] carbohydrate transmembrane transport	BP	0.812338
GO:0045893:[BP] positive regulation of transcription, DNA-templated	BP	0.811848
GO:0016226:[BP] iron-sulfur cluster assembly	BP	0.811759
GO:1990204:[CC] oxidoreductase complex	CC	0.810397
GO:0009401:[BP] phosphoenolpyruvate-dependent sugar phosphotransferase system	BP	0.807477
GO:0010033:[BP] response to organic substance	BP	0.804332
GO:0062197:[BP] cellular response to chemical stress	BP	0.802962
GO:0046983:[MF] protein dimerization activity	MF	0.802322
GO:0055072:[BP] iron ion homeostasis	BP	0.802073
GO:1901505:[MF] carbohydrate derivative transmembrane transporter activity	MF	0.801168
GO:0043190:[CC] ATP-binding cassette (ABC) transporter complex	CC	0.798012
GO:0010629:[BP] negative regulation of gene expression	BP	0.797117
GO:0009073:[BP] aromatic amino acid family biosynthetic process	BP	0.793965
GO:1901700:[BP] response to oxygen-containing compound	BP	0.787883
GO:0009279:[CC] cell outer membrane	CC	0.787298
GO:0005506:[MF] iron ion binding	MF	0.786273
GO:0044242:[BP] cellular lipid catabolic process	BP	0.785592
GO:0009244:[BP] lipopolysaccharide core region biosynthetic process	BP	0.782104
GO:0006400:[BP] tRNA modification	BP	0.778706
GO:0008270:[MF] zinc ion binding	MF	0.776545
GO:0003924:[MF] GTPase activity	MF	0.775896
GO:0000097:[BP] sulfur amino acid biosynthetic process	BP	0.774321
GO:0009089:[BP] lysine biosynthetic process via diaminopimelate	BP	0.773549
GO:0020037:[MF] heme binding	MF	0.760383
GO:0006281:[BP] DNA repair	BP	0.759938
GO:0000160:[BP] phosphorelay signal transduction system	BP	0.753836
GO:0004721:[MF] phosphoprotein phosphatase activity	MF	0.752462
GO:0044275:[BP] cellular carbohydrate catabolic process	BP	0.749322
GO:0042910:[MF] xenobiotic transmembrane transporter activity	MF	0.745335
GO:0061077:[BP] chaperone-mediated protein folding	BP	0.742155
GO:0034308:[BP] primary alcohol metabolic process	BP	0.738388
GO:0016840:[MF] carbon-nitrogen lyase activity	MF	0.736665
GO:0016836:[MF] hydro-lyase activity	MF	0.730975
GO:0006935:[BP] chemotaxis	BP	0.73048
GO:0065009:[BP] regulation of molecular function	BP	0.730444
GO:0016887:[MF] ATP hydrolysis activity	MF	0.728208
GO:0005524:[MF] ATP binding	MF	0.727766
GO:1901606:[BP] alpha-amino acid catabolic process	BP	0.722228
GO:0030170:[MF] pyridoxal phosphate binding	MF	0.71897
GO:0016758:[MF] hexosyltransferase activity	MF	0.716949
GO:0030145:[MF] manganese ion binding	MF	0.716616
GO:0016620:[MF] oxidoreductase activity, acting on the aldehyde or oxo group of donors, NAD or NADP as acceptor	MF	0.711143
GO:0050661:[MF] NADP binding	MF	0.705057
GO:0016832:[MF] aldehyde-lyase activity	MF	0.704548
GO:0008194:[MF] UDP-glycosyltransferase activity	MF	0.702921
GO:0004601:[MF] peroxidase activity	MF	0.702667
GO:0043021:[MF] ribonucleoprotein complex binding	MF	0.702374
GO:0032879:[BP] regulation of localization	BP	0.700653
GO:0051607:[BP] defense response to virus	BP	0.696615
GO:0008483:[MF] transaminase activity	MF	0.690841
GO:0051128:[BP] regulation of cellular component organization	BP	0.682108
GO:0009063:[BP] cellular amino acid catabolic process	BP	0.679906
GO:0000287:[MF] magnesium ion binding	MF	0.674353
GO:0051537:[MF] 2 iron, 2 sulfur cluster binding	MF	0.672952
GO:0015926:[MF] glucosidase activity	MF	0.672142
GO:0016831:[MF] carboxy-lyase activity	MF	0.665944
GO:0016705:[MF] oxidoreductase activity, acting on paired donors, with incorporation or reduction of molecular oxygen	MF	0.665221
GO:0005984:[BP] disaccharide metabolic process	BP	0.663035
GO:0051213:[MF] dioxygenase activity	MF	0.658477
GO:0016895:[MF] exodeoxyribonuclease activity, producing 5'-phosphomonoesters	MF	0.646715
GO:0071806:[BP] protein transmembrane transport	BP	0.639328
GO:0016616:[MF] oxidoreductase activity, acting on the CH-OH group of donors, NAD or NADP as acceptor	MF	0.638919
GO:0008408:[MF] 3'-5' exonuclease activity	MF	0.636754
GO:0006566:[BP] threonine metabolic process	BP	0.632502
GO:0008658:[MF] penicillin binding	MF	0.629655
GO:0019200:[MF] carbohydrate kinase activity	MF	0.629214
GO:0019320:[BP] hexose catabolic process	BP	0.627974
GO:0016763:[MF] pentosyltransferase activity	MF	0.62624
GO:0010181:[MF] FMN binding	MF	0.614858
GO:0071973:[BP] bacterial-type flagellum-dependent cell motility	BP	0.607381
GO:0046677:[BP] response to antibiotic	BP	0.606206
GO:0016780:[MF] phosphotransferase activity, for other substituted phosphate groups	MF	0.603644
GO:0016407:[MF] acetyltransferase activity	MF	0.598583
GO:0098754:[BP] detoxification	BP	0.598409
GO:1901617:[BP] organic hydroxy compound biosynthetic process	BP	0.586743
GO:0009306:[BP] protein secretion	BP	0.57595
GO:0016774:[MF] phosphotransferase activity, carboxyl group as acceptor	MF	0.574999
GO:0016857:[MF] racemase and epimerase activity, acting on carbohydrates and derivatives	MF	0.570107
GO:0061695:[CC] transferase complex, transferring phosphorus-containing groups	CC	0.565813
GO:0052689:[MF] carboxylic ester hydrolase activity	MF	0.496205
GO:0008374:[MF] O-acyltransferase activity	MF	0.490864
GO:0016861:[MF] intramolecular oxidoreductase activity, interconverting aldoses and ketoses	MF	0.480392
GO:0009297:[BP] pilus assembly	BP	0.461798
GO:0016410:[MF] N-acyltransferase activity	MF	0.398846
GO:0004497:[MF] monooxygenase activity	MF	0.376485
GO:0046915:[MF] transition metal ion transmembrane transporter activity	MF	0.375101
GO:0009289:[CC] pilus	CC	0.370521

## Sheet: ED_Fig4b.2
func	func_type	auc
GO:0022625:[CC] cytosolic large ribosomal subunit	CC	0.958647
GO:0003735:[MF] structural constituent of ribosome	MF	0.869332
GO:0043709:[BP] cell adhesion involved in single-species biofilm formation	BP	0.845537
GO:0071973:[BP] bacterial-type flagellum-dependent cell motility	BP	0.822312
GO:0044781:[BP] bacterial-type flagellum organization	BP	0.819185
GO:0019843:[MF] rRNA binding	MF	0.805032
GO:0009291:[BP] unidirectional conjugation	BP	0.781763
GO:0009420:[CC] bacterial-type flagellum filament	CC	0.778678
GO:0006418:[BP] tRNA aminoacylation for protein translation	BP	0.77125
GO:0006935:[BP] chemotaxis	BP	0.769543
GO:0004062:[MF] aryl sulfotransferase activity	MF	0.764601
GO:0046933:[MF] proton-transporting ATP synthase activity, rotational mechanism	MF	0.757833
GO:0009250:[BP] glucan biosynthetic process	BP	0.757087
GO:0015986:[BP] ATP synthesis coupled proton transport	BP	0.753146
GO:0004812:[MF] aminoacyl-tRNA ligase activity	MF	0.750552
GO:0051607:[BP] defense response to virus	BP	0.738605
GO:0042178:[BP] xenobiotic catabolic process	BP	0.729727
GO:0043165:[BP] Gram-negative-bacterium-type cell outer membrane assembly	BP	0.727396
GO:0045261:[CC] proton-transporting ATP synthase complex, catalytic core F(1)	CC	0.71991
GO:0005694:[CC] chromosome	CC	0.719281
GO:0034613:[BP] cellular protein localization	BP	0.71807
GO:0005615:[CC] extracellular space	CC	0.716626
GO:0009236:[BP] cobalamin biosynthetic process	BP	0.715899
GO:0034308:[BP] primary alcohol metabolic process	BP	0.715739
GO:0051649:[BP] establishment of localization in cell	BP	0.714823
GO:0009246:[BP] enterobacterial common antigen biosynthetic process	BP	0.713194
GO:0000150:[MF] DNA strand exchange activity	MF	0.712295
GO:0008360:[BP] regulation of cell shape	BP	0.708508
GO:0009252:[BP] peptidoglycan biosynthetic process	BP	0.707963
GO:0000104:[MF] succinate dehydrogenase activity	MF	0.707681
GO:0009061:[BP] anaerobic respiration	BP	0.705702
GO:0015453:[MF] oxidoreduction-driven active transmembrane transporter activity	MF	0.694723
GO:0046777:[BP] protein autophosphorylation	BP	0.69416
GO:0071111:[MF] cyclic-guanylate-specific phosphodiesterase activity	MF	0.693185
GO:0071555:[BP] cell wall organization	BP	0.691798
GO:0006306:[BP] DNA methylation	BP	0.691104
GO:0000049:[MF] tRNA binding	MF	0.690851
GO:0009289:[CC] pilus	CC	0.686778
GO:0005727:[CC] extrachromosomal circular DNA	CC	0.683714
GO:0042128:[BP] nitrate assimilation	BP	0.683615
GO:0003924:[MF] GTPase activity	MF	0.679584
GO:0048038:[MF] quinone binding	MF	0.677964
GO:0004803:[MF] transposase activity	MF	0.677909
GO:0006189:[BP] 'de novo' IMP biosynthetic process	BP	0.67535
GO:0030243:[BP] cellulose metabolic process	BP	0.673538
GO:0015074:[BP] DNA integration	BP	0.671524
GO:0003955:[MF] NAD(P)H dehydrogenase (quinone) activity	MF	0.671418
GO:0019058:[BP] viral life cycle	BP	0.671252
GO:0005525:[MF] GTP binding	MF	0.670988
GO:0006566:[BP] threonine metabolic process	BP	0.670122
GO:0044242:[BP] cellular lipid catabolic process	BP	0.669929
GO:0009307:[BP] DNA restriction-modification system	BP	0.669618
GO:0071806:[BP] protein transmembrane transport	BP	0.668613
GO:0009220:[BP] pyrimidine ribonucleotide biosynthetic process	BP	0.667189
GO:0008135:[MF] translation factor activity, RNA binding	MF	0.665413
GO:0009007:[MF] site-specific DNA-methyltransferase (adenine-specific) activity	MF	0.663915
GO:0046930:[CC] pore complex	CC	0.663232
GO:0009089:[BP] lysine biosynthetic process via diaminopimelate	BP	0.660974
GO:0008658:[MF] penicillin binding	MF	0.659642
GO:0032879:[BP] regulation of localization	BP	0.658444
GO:0046112:[BP] nucleobase biosynthetic process	BP	0.65824
GO:0044403:[BP] biological process involved in symbiotic interaction	BP	0.658212
GO:0004177:[MF] aminopeptidase activity	MF	0.658197
GO:0022904:[BP] respiratory electron transport chain	BP	0.65721
GO:0006526:[BP] arginine biosynthetic process	BP	0.65698
GO:0006090:[BP] pyruvate metabolic process	BP	0.656933
GO:0015556:[MF] C4-dicarboxylate transmembrane transporter activity	MF	0.655169
GO:0008408:[MF] 3'-5' exonuclease activity	MF	0.653534
GO:0044769:[MF] ATPase activity, coupled to transmembrane movement of ions, rotational mechanism	MF	0.653211
GO:0006979:[BP] response to oxidative stress	BP	0.652125
GO:0016114:[BP] terpenoid biosynthetic process	BP	0.651381
GO:0006400:[BP] tRNA modification	BP	0.651342
GO:0003755:[MF] peptidyl-prolyl cis-trans isomerase activity	MF	0.651117
GO:0000105:[BP] histidine biosynthetic process	BP	0.650654
GO:0000984:[MF] bacterial-type RNA polymerase transcription regulatory region sequence-specific DNA binding	MF	0.650135
GO:0008410:[MF] CoA-transferase activity	MF	0.650048
GO:0009082:[BP] branched-chain amino acid biosynthetic process	BP	0.648842
GO:0004181:[MF] metallocarboxypeptidase activity	MF	0.647749
GO:0005524:[MF] ATP binding	MF	0.6459
GO:0038023:[MF] signaling receptor activity	MF	0.645641
GO:0016758:[MF] hexosyltransferase activity	MF	0.645151
GO:0006099:[BP] tricarboxylic acid cycle	BP	0.644578
GO:0006006:[BP] glucose metabolic process	BP	0.644297
GO:0019320:[BP] hexose catabolic process	BP	0.643768
GO:0098552:[CC] side of membrane	CC	0.643165
GO:0003678:[MF] DNA helicase activity	MF	0.643004
GO:0006276:[BP] plasmid maintenance	BP	0.642709
GO:0009245:[BP] lipid A biosynthetic process	BP	0.642332
GO:0009279:[CC] cell outer membrane	CC	0.642104
GO:0009401:[BP] phosphoenolpyruvate-dependent sugar phosphotransferase system	BP	0.642058
GO:0000287:[MF] magnesium ion binding	MF	0.639809
GO:0006857:[BP] oligopeptide transport	BP	0.638538
GO:0009244:[BP] lipopolysaccharide core region biosynthetic process	BP	0.638403
GO:0015698:[BP] inorganic anion transport	BP	0.637294
GO:0006633:[BP] fatty acid biosynthetic process	BP	0.637148
GO:0006071:[BP] glycerol metabolic process	BP	0.634394
GO:0009130:[BP] pyrimidine nucleoside monophosphate biosynthetic process	BP	0.633667
GO:0006313:[BP] transposition, DNA-mediated	BP	0.633049
GO:0061695:[CC] transferase complex, transferring phosphorus-containing groups	CC	0.633023
GO:0044275:[BP] cellular carbohydrate catabolic process	BP	0.632721
GO:0003333:[BP] amino acid transmembrane transport	BP	0.632573
GO:0019682:[BP] glyceraldehyde-3-phosphate metabolic process	BP	0.630753
GO:0006265:[BP] DNA topological change	BP	0.630686
GO:0072329:[BP] monocarboxylic acid catabolic process	BP	0.630474
GO:0030170:[MF] pyridoxal phosphate binding	MF	0.630285
GO:0008649:[MF] rRNA methyltransferase activity	MF	0.63026
GO:0016774:[MF] phosphotransferase activity, carboxyl group as acceptor	MF	0.629756
GO:0015473:[MF] fimbrial usher porin activity	MF	0.62777
GO:1904680:[MF] peptide transmembrane transporter activity	MF	0.627595
GO:0006364:[BP] rRNA processing	BP	0.627549
GO:0003887:[MF] DNA-directed DNA polymerase activity	MF	0.62712
GO:0004565:[MF] beta-galactosidase activity	MF	0.626002
GO:0009266:[BP] response to temperature stimulus	BP	0.625244
GO:0009055:[MF] electron transfer activity	MF	0.624818
GO:0009073:[BP] aromatic amino acid family biosynthetic process	BP	0.624344
GO:0006281:[BP] DNA repair	BP	0.62386
GO:0051128:[BP] regulation of cellular component organization	BP	0.6231
GO:0051539:[MF] 4 iron, 4 sulfur cluster binding	MF	0.623025
GO:0016884:[MF] carbon-nitrogen ligase activity, with glutamine as amido-N-donor	MF	0.62228
GO:0006206:[BP] pyrimidine nucleobase metabolic process	BP	0.621482
GO:0000155:[MF] phosphorelay sensor kinase activity	MF	0.61954
GO:0017004:[BP] cytochrome complex assembly	BP	0.619053
GO:0019205:[MF] nucleobase-containing compound kinase activity	MF	0.619012
GO:0000272:[BP] polysaccharide catabolic process	BP	0.618577
GO:0016805:[MF] dipeptidase activity	MF	0.618138
GO:0043094:[BP] cellular metabolic compound salvage	BP	0.61775
GO:0009166:[BP] nucleotide catabolic process	BP	0.617749
GO:0042910:[MF] xenobiotic transmembrane transporter activity	MF	0.616405
GO:0009297:[BP] pilus assembly	BP	0.616377
GO:0018193:[BP] peptidyl-amino acid modification	BP	0.614933
GO:0019359:[BP] nicotinamide nucleotide biosynthetic process	BP	0.614005
GO:0016744:[MF] transketolase or transaldolase activity	MF	0.613323
GO:0030246:[MF] carbohydrate binding	MF	0.612983
GO:0006417:[BP] regulation of translation	BP	0.612977
GO:0016763:[MF] pentosyltransferase activity	MF	0.612715
GO:0008270:[MF] zinc ion binding	MF	0.612313
GO:0022884:[MF] macromolecule transmembrane transporter activity	MF	0.611848
GO:0004857:[MF] enzyme inhibitor activity	MF	0.611543
GO:0050661:[MF] NADP binding	MF	0.611224
GO:0070566:[MF] adenylyltransferase activity	MF	0.611124
GO:0009119:[BP] ribonucleoside metabolic process	BP	0.611078
GO:0015297:[MF] antiporter activity	MF	0.611058
GO:0016765:[MF] transferase activity, transferring alkyl or aryl (other than methyl) groups	MF	0.610166
GO:0016776:[MF] phosphotransferase activity, phosphate group as acceptor	MF	0.609866
GO:0004601:[MF] peroxidase activity	MF	0.609775
GO:0006352:[BP] DNA-templated transcription, initiation	BP	0.608243
GO:0004222:[MF] metalloendopeptidase activity	MF	0.608182
GO:0008289:[MF] lipid binding	MF	0.60784
GO:0009432:[BP] SOS response	BP	0.607134
GO:0005506:[MF] iron ion binding	MF	0.606842
GO:0009228:[BP] thiamine biosynthetic process	BP	0.606613
GO:0008484:[MF] sulfuric ester hydrolase activity	MF	0.605919
GO:0045454:[BP] cell redox homeostasis	BP	0.605601
GO:0046474:[BP] glycerophospholipid biosynthetic process	BP	0.605015
GO:0015937:[BP] coenzyme A biosynthetic process	BP	0.604267
GO:0009063:[BP] cellular amino acid catabolic process	BP	0.60388
GO:0009423:[BP] chorismate biosynthetic process	BP	0.603811
GO:0019829:[MF] ATPase-coupled cation transmembrane transporter activity	MF	0.60341
GO:0042402:[BP] cellular biogenic amine catabolic process	BP	0.602263
GO:0009982:[MF] pseudouridine synthase activity	MF	0.601431
GO:0015562:[MF] efflux transmembrane transporter activity	MF	0.600265
GO:0001522:[BP] pseudouridine synthesis	BP	0.60001
GO:0016987:[MF] sigma factor activity	MF	0.599681
GO:0009163:[BP] nucleoside biosynthetic process	BP	0.598065
GO:0016705:[MF] oxidoreductase activity, acting on paired donors, with incorporation or reduction of molecular oxygen	MF	0.597757
GO:0006541:[BP] glutamine metabolic process	BP	0.596828
GO:1901606:[BP] alpha-amino acid catabolic process	BP	0.596513
GO:0008982:[MF] protein-N(PI)-phosphohistidine-sugar phosphotransferase activity	MF	0.596157
GO:0005310:[MF] dicarboxylic acid transmembrane transporter activity	MF	0.596142
GO:0140535:[CC] intracellular protein-containing complex	CC	0.596093
GO:0016840:[MF] carbon-nitrogen lyase activity	MF	0.596083
GO:0020037:[MF] heme binding	MF	0.594998
GO:0051287:[MF] NAD binding	MF	0.594876
GO:0000097:[BP] sulfur amino acid biosynthetic process	BP	0.594368
GO:0042537:[BP] benzene-containing compound metabolic process	BP	0.593381
GO:0016620:[MF] oxidoreductase activity, acting on the aldehyde or oxo group of donors, NAD or NADP as acceptor	MF	0.592263
GO:0032506:[BP] cytokinetic process	BP	0.592135
GO:0016887:[MF] ATP hydrolysis activity	MF	0.590266
GO:0008483:[MF] transaminase activity	MF	0.59023
GO:0015035:[MF] protein-disulfide reductase activity	MF	0.588566
GO:0009306:[BP] protein secretion	BP	0.587833
GO:0043546:[MF] molybdopterin cofactor binding	MF	0.587706
GO:0097164:[BP] ammonium ion metabolic process	BP	0.587593
GO:0008194:[MF] UDP-glycosyltransferase activity	MF	0.587508
GO:0051537:[MF] 2 iron, 2 sulfur cluster binding	MF	0.586659
GO:0030288:[CC] outer membrane-bounded periplasmic space	CC	0.586649
GO:0010629:[BP] negative regulation of gene expression	BP	0.586213
GO:0055072:[BP] iron ion homeostasis	BP	0.583691
GO:0046983:[MF] protein dimerization activity	MF	0.582749
GO:0016814:[MF] hydrolase activity, acting on carbon-nitrogen (but not peptide) bonds, in cyclic amidines	MF	0.582422
GO:0042802:[MF] identical protein binding	MF	0.582339
GO:0004497:[MF] monooxygenase activity	MF	0.581425
GO:0016616:[MF] oxidoreductase activity, acting on the CH-OH group of donors, NAD or NADP as acceptor	MF	0.581367
GO:0022836:[MF] gated channel activity	MF	0.581298
GO:0005283:[MF] amino acid:sodium symporter activity	MF	0.581073
GO:0016891:[MF] endoribonuclease activity, producing 5'-phosphomonoesters	MF	0.580662
GO:0046916:[BP] cellular transition metal ion homeostasis	BP	0.580551
GO:0043190:[CC] ATP-binding cassette (ABC) transporter complex	CC	0.580302
GO:0016485:[BP] protein processing	BP	0.580153
GO:0006814:[BP] sodium ion transport	BP	0.580025
GO:0019321:[BP] pentose metabolic process	BP	0.579035
GO:0031176:[MF] endo-1,4-beta-xylanase activity	MF	0.57859
GO:0015926:[MF] glucosidase activity	MF	0.577354
GO:1901663:[BP] quinone biosynthetic process	BP	0.577027
GO:1990204:[CC] oxidoreductase complex	CC	0.576862
GO:0003899:[MF] DNA-directed 5'-3' RNA polymerase activity	MF	0.576675
GO:0030976:[MF] thiamine pyrophosphate binding	MF	0.575737
GO:0052689:[MF] carboxylic ester hydrolase activity	MF	0.575451
GO:0003917:[MF] DNA topoisomerase type I (single strand cut, ATP-independent) activity	MF	0.575007
GO:1901617:[BP] organic hydroxy compound biosynthetic process	BP	0.574593
GO:0043225:[MF] ATPase-coupled inorganic anion transmembrane transporter activity	MF	0.574469
GO:0019200:[MF] carbohydrate kinase activity	MF	0.57444
GO:0015145:[MF] monosaccharide transmembrane transporter activity	MF	0.573129
GO:0008028:[MF] monocarboxylic acid transmembrane transporter activity	MF	0.5729
GO:0071949:[MF] FAD binding	MF	0.572229
GO:0006270:[BP] DNA replication initiation	BP	0.572079
GO:0016226:[BP] iron-sulfur cluster assembly	BP	0.571944
GO:0016836:[MF] hydro-lyase activity	MF	0.571388
GO:0016831:[MF] carboxy-lyase activity	MF	0.570601
GO:0072348:[BP] sulfur compound transport	BP	0.570536
GO:0046915:[MF] transition metal ion transmembrane transporter activity	MF	0.570416
GO:0046654:[BP] tetrahydrofolate biosynthetic process	BP	0.570153
GO:0051920:[MF] peroxiredoxin activity	MF	0.570129
GO:0030258:[BP] lipid modification	BP	0.570037
GO:0000160:[BP] phosphorelay signal transduction system	BP	0.569074
GO:0098656:[BP] anion transmembrane transport	BP	0.568641
GO:0103111:[MF] D-glucosamine PTS permease activity	MF	0.567265
GO:0009226:[BP] nucleotide-sugar biosynthetic process	BP	0.567186
GO:0016998:[BP] cell wall macromolecule catabolic process	BP	0.56631
GO:0010181:[MF] FMN binding	MF	0.564856
GO:0016861:[MF] intramolecular oxidoreductase activity, interconverting aldoses and ketoses	MF	0.564547
GO:0015891:[BP] siderophore transport	BP	0.564085
GO:0046677:[BP] response to antibiotic	BP	0.563853
GO:0016780:[MF] phosphotransferase activity, for other substituted phosphate groups	MF	0.562724
GO:0046174:[BP] polyol catabolic process	BP	0.562255
GO:0004252:[MF] serine-type endopeptidase activity	MF	0.561543
GO:0005618:[CC] cell wall	CC	0.560341
GO:0043211:[MF] ABC-type carbohydrate transporter activity	MF	0.559701
GO:0008134:[MF] transcription factor binding	MF	0.559543
GO:0005887:[CC] integral component of plasma membrane	CC	0.559133
GO:0006835:[BP] dicarboxylic acid transport	BP	0.558737
GO:0034219:[BP] carbohydrate transmembrane transport	BP	0.558194
GO:0006040:[BP] amino sugar metabolic process	BP	0.557692
GO:0016410:[MF] N-acyltransferase activity	MF	0.554957
GO:0030145:[MF] manganese ion binding	MF	0.554831
GO:0098754:[BP] detoxification	BP	0.553865
GO:0045226:[BP] extracellular polysaccharide biosynthetic process	BP	0.553286
GO:0016857:[MF] racemase and epimerase activity, acting on carbohydrates and derivatives	MF	0.553095
GO:0047429:[MF] nucleoside-triphosphate diphosphatase activity	MF	0.550563
GO:0016895:[MF] exodeoxyribonuclease activity, producing 5'-phosphomonoesters	MF	0.550304
GO:0016407:[MF] acetyltransferase activity	MF	0.548967
GO:0030435:[BP] sporulation resulting in formation of a cellular spore	BP	0.54772
GO:0045892:[BP] negative regulation of transcription, DNA-templated	BP	0.547141
GO:0016877:[MF] ligase activity, forming carbon-sulfur bonds	MF	0.546699
GO:0019239:[MF] deaminase activity	MF	0.546597
GO:0016799:[MF] hydrolase activity, hydrolyzing N-glycosyl compounds	MF	0.545869
GO:0019835:[BP] cytolysis	BP	0.545082
GO:0016832:[MF] aldehyde-lyase activity	MF	0.544084
GO:0016661:[MF] oxidoreductase activity, acting on other nitrogenous compounds as donors	MF	0.542192
GO:0008374:[MF] O-acyltransferase activity	MF	0.54167
GO:0045893:[BP] positive regulation of transcription, DNA-templated	BP	0.540992
GO:0062197:[BP] cellular response to chemical stress	BP	0.540249
GO:0008745:[MF] N-acetylmuramoyl-L-alanine amidase activity	MF	0.535903
GO:0006855:[BP] drug transmembrane transport	BP	0.535159
GO:0009253:[BP] peptidoglycan catabolic process	BP	0.533805
GO:0043021:[MF] ribonucleoprotein complex binding	MF	0.533129
GO:0009002:[MF] serine-type D-Ala-D-Ala carboxypeptidase activity	MF	0.530174
GO:0008170:[MF] N-methyltransferase activity	MF	0.528426
GO:0004721:[MF] phosphoprotein phosphatase activity	MF	0.527869
GO:1901700:[BP] response to oxygen-containing compound	BP	0.526998
GO:1901505:[MF] carbohydrate derivative transmembrane transporter activity	MF	0.52221
GO:0010628:[BP] positive regulation of gene expression	BP	0.521395
GO:0017001:[BP] antibiotic catabolic process	BP	0.521
GO:0061077:[BP] chaperone-mediated protein folding	BP	0.519128
GO:0005984:[BP] disaccharide metabolic process	BP	0.517807
GO:0009404:[BP] toxin metabolic process	BP	0.517344
GO:0051213:[MF] dioxygenase activity	MF	0.513182
GO:0008716:[MF] D-alanine-D-alanine ligase activity	MF	0.510274
GO:0005351:[MF] carbohydrate:proton symporter activity	MF	0.5088
GO:0016888:[MF] endodeoxyribonuclease activity, producing 5'-phosphomonoesters	MF	0.501397
GO:0065009:[BP] regulation of molecular function	BP	0.501055
GO:0010033:[BP] response to organic substance	BP	0.500585
GO:0006545:[BP] glycine biosynthetic process	BP	0.494553
GO:0010038:[BP] response to metal ion	BP	0.466396
GO:0004146:[MF] dihydrofolate reductase activity	MF	0.452368

## Sheet: ED_Fig4c.1
taxon	category	func	type	importance
Acetobacter_sp_CAG_267	BP	GO:0045454:[BP] cell redox homeostasis	Interaction	0.0708402
Acetobacter_sp_CAG_267	BP	GO:0045454:[BP] cell redox homeostasis	Genomic proximity	0.221958
Acetobacter_sp_CAG_267	BP	GO:0045454:[BP] cell redox homeostasis	Sequence similarity	0.0250985
Acetobacter_sp_CAG_267	BP	GO:0045454:[BP] cell redox homeostasis	Co-expression	0.682103
Acetobacter_sp_CAG_267	BP	GO:0051128:[BP] regulation of cellular component organization	Interaction	0.0511036
Acetobacter_sp_CAG_267	BP	GO:0051128:[BP] regulation of cellular component organization	Genomic proximity	0.147054
Acetobacter_sp_CAG_267	BP	GO:0051128:[BP] regulation of cellular component organization	Sequence similarity	0.510433
Acetobacter_sp_CAG_267	BP	GO:0051128:[BP] regulation of cellular component organization	Co-expression	0.291409
Acetobacter_sp_CAG_267	BP	GO:0008360:[BP] regulation of cell shape	Interaction	0.055777
Acetobacter_sp_CAG_267	BP	GO:0008360:[BP] regulation of cell shape	Genomic proximity	0.134915
Acetobacter_sp_CAG_267	BP	GO:0008360:[BP] regulation of cell shape	Sequence similarity	0.346586
Acetobacter_sp_CAG_267	BP	GO:0008360:[BP] regulation of cell shape	Co-expression	0.462721
Acidaminococcus_intestini	BP	GO:0006364:[BP] rRNA processing	Interaction	0.0564094
Acidaminococcus_intestini	BP	GO:0006364:[BP] rRNA processing	Genomic proximity	0.143449
Acidaminococcus_intestini	BP	GO:0006364:[BP] rRNA processing	Sequence similarity	0.541513
Acidaminococcus_intestini	BP	GO:0006364:[BP] rRNA processing	Co-expression	0.258629
Acidaminococcus_intestini	BP	GO:0006352:[BP] DNA-templated transcription, initiation	Interaction	0.139007
Acidaminococcus_intestini	BP	GO:0006352:[BP] DNA-templated transcription, initiation	Genomic proximity	0.205378
Acidaminococcus_intestini	BP	GO:0006352:[BP] DNA-templated transcription, initiation	Sequence similarity	0.238209
Acidaminococcus_intestini	BP	GO:0006352:[BP] DNA-templated transcription, initiation	Co-expression	0.417405
Acidaminococcus_intestini	BP	GO:0006270:[BP] DNA replication initiation	Interaction	0.127261
Acidaminococcus_intestini	BP	GO:0006270:[BP] DNA replication initiation	Genomic proximity	0.224806
Acidaminococcus_intestini	BP	GO:0006270:[BP] DNA replication initiation	Sequence similarity	0.113695
Acidaminococcus_intestini	BP	GO:0006270:[BP] DNA replication initiation	Co-expression	0.534238
Acidaminococcus_intestini	BP	GO:0009306:[BP] protein secretion	Interaction	0.186047
Acidaminococcus_intestini	BP	GO:0009306:[BP] protein secretion	Genomic proximity	0.186047
Acidaminococcus_intestini	BP	GO:0009306:[BP] protein secretion	Sequence similarity	0.27907
Acidaminococcus_intestini	BP	GO:0009306:[BP] protein secretion	Co-expression	0.348837
Acidaminococcus_intestini	BP	GO:0009073:[BP] aromatic amino acid family biosynthetic process	Interaction	0.0369475
Acidaminococcus_intestini	BP	GO:0009073:[BP] aromatic amino acid family biosynthetic process	Genomic proximity	0.338618
Acidaminococcus_intestini	BP	GO:0009073:[BP] aromatic amino acid family biosynthetic process	Sequence similarity	0.403289
Acidaminococcus_intestini	BP	GO:0009073:[BP] aromatic amino acid family biosynthetic process	Co-expression	0.221145
Acidaminococcus_intestini	BP	GO:1901617:[BP] organic hydroxy compound biosynthetic process	Interaction	0.127907
Acidaminococcus_intestini	BP	GO:1901617:[BP] organic hydroxy compound biosynthetic process	Genomic proximity	0.379845
Acidaminococcus_intestini	BP	GO:1901617:[BP] organic hydroxy compound biosynthetic process	Sequence similarity	0.131783
Acidaminococcus_intestini	BP	GO:1901617:[BP] organic hydroxy compound biosynthetic process	Co-expression	0.360465
Acidaminococcus_intestini	BP	GO:0006090:[BP] pyruvate metabolic process	Interaction	0.0414121
Acidaminococcus_intestini	BP	GO:0006090:[BP] pyruvate metabolic process	Genomic proximity	0.14792
Acidaminococcus_intestini	BP	GO:0006090:[BP] pyruvate metabolic process	Sequence similarity	0.481282
Acidaminococcus_intestini	BP	GO:0006090:[BP] pyruvate metabolic process	Co-expression	0.329386
Acidaminococcus_intestini	BP	GO:0071806:[BP] protein transmembrane transport	Interaction	0.0702128
Acidaminococcus_intestini	BP	GO:0071806:[BP] protein transmembrane transport	Genomic proximity	0.280762
Acidaminococcus_intestini	BP	GO:0071806:[BP] protein transmembrane transport	Sequence similarity	0.224468
Acidaminococcus_intestini	BP	GO:0071806:[BP] protein transmembrane transport	Co-expression	0.424557
Acidaminococcus_intestini	BP	GO:0006835:[BP] dicarboxylic acid transport	Interaction	0.062701
Acidaminococcus_intestini	BP	GO:0006835:[BP] dicarboxylic acid transport	Genomic proximity	0.261402
Acidaminococcus_intestini	BP	GO:0006835:[BP] dicarboxylic acid transport	Sequence similarity	0.558018
Acidaminococcus_intestini	BP	GO:0006835:[BP] dicarboxylic acid transport	Co-expression	0.117879
Acidaminococcus_intestini	BP	GO:0009253:[BP] peptidoglycan catabolic process	Interaction	0.096646
Acidaminococcus_intestini	BP	GO:0009253:[BP] peptidoglycan catabolic process	Genomic proximity	0.196232
Acidaminococcus_intestini	BP	GO:0009253:[BP] peptidoglycan catabolic process	Sequence similarity	0.031841
Acidaminococcus_intestini	BP	GO:0009253:[BP] peptidoglycan catabolic process	Co-expression	0.675281
Acinetobacter_sp_CAG_196	BP	GO:0006935:[BP] chemotaxis	Interaction	0.0797979
Acinetobacter_sp_CAG_196	BP	GO:0006935:[BP] chemotaxis	Genomic proximity	0.225834
Acinetobacter_sp_CAG_196	BP	GO:0006935:[BP] chemotaxis	Sequence similarity	0.171216
Acinetobacter_sp_CAG_196	BP	GO:0006935:[BP] chemotaxis	Co-expression	0.523151
Acinetobacter_sp_CAG_196	BP	GO:0071973:[BP] bacterial-type flagellum-dependent cell motility	Interaction	0.107399
Acinetobacter_sp_CAG_196	BP	GO:0071973:[BP] bacterial-type flagellum-dependent cell motility	Genomic proximity	0.086221
Acinetobacter_sp_CAG_196	BP	GO:0071973:[BP] bacterial-type flagellum-dependent cell motility	Sequence similarity	0.278178
Acinetobacter_sp_CAG_196	BP	GO:0071973:[BP] bacterial-type flagellum-dependent cell motility	Co-expression	0.528202
Acinetobacter_sp_CAG_196	BP	GO:0009253:[BP] peptidoglycan catabolic process	Interaction	0.23023
Acinetobacter_sp_CAG_196	BP	GO:0009253:[BP] peptidoglycan catabolic process	Genomic proximity	0.175869
Acinetobacter_sp_CAG_196	BP	GO:0009253:[BP] peptidoglycan catabolic process	Sequence similarity	0.245745
Acinetobacter_sp_CAG_196	BP	GO:0009253:[BP] peptidoglycan catabolic process	Co-expression	0.348156
Acinetobacter_sp_CAG_196	BP	GO:0009226:[BP] nucleotide-sugar biosynthetic process	Interaction	0.0424722
Acinetobacter_sp_CAG_196	BP	GO:0009226:[BP] nucleotide-sugar biosynthetic process	Genomic proximity	0.051348
Acinetobacter_sp_CAG_196	BP	GO:0009226:[BP] nucleotide-sugar biosynthetic process	Sequence similarity	0.735531
Acinetobacter_sp_CAG_196	BP	GO:0009226:[BP] nucleotide-sugar biosynthetic process	Co-expression	0.170649
Akkermansia_muciniphila	BP	GO:0006281:[BP] DNA repair	Interaction	0.0982683
Akkermansia_muciniphila	BP	GO:0006281:[BP] DNA repair	Genomic proximity	0.0464113
Akkermansia_muciniphila	BP	GO:0006281:[BP] DNA repair	Sequence similarity	0.476569
Akkermansia_muciniphila	BP	GO:0006281:[BP] DNA repair	Co-expression	0.378752
Akkermansia_muciniphila	BP	GO:0018193:[BP] peptidyl-amino acid modification	Interaction	0.116844
Akkermansia_muciniphila	BP	GO:0018193:[BP] peptidyl-amino acid modification	Genomic proximity	0.205378
Akkermansia_muciniphila	BP	GO:0018193:[BP] peptidyl-amino acid modification	Sequence similarity	0.217287
Akkermansia_muciniphila	BP	GO:0018193:[BP] peptidyl-amino acid modification	Co-expression	0.460491
Akkermansia_muciniphila	BP	GO:0010629:[BP] negative regulation of gene expression	Interaction	0.0984043
Akkermansia_muciniphila	BP	GO:0010629:[BP] negative regulation of gene expression	Genomic proximity	0.246986
Akkermansia_muciniphila	BP	GO:0010629:[BP] negative regulation of gene expression	Sequence similarity	0.23633
Akkermansia_muciniphila	BP	GO:0010629:[BP] negative regulation of gene expression	Co-expression	0.41828
Akkermansia_sp_KLE1798	BP	GO:0006418:[BP] tRNA aminoacylation for protein translation	Interaction	0.0583387
Akkermansia_sp_KLE1798	BP	GO:0006418:[BP] tRNA aminoacylation for protein translation	Genomic proximity	0.0752445
Akkermansia_sp_KLE1798	BP	GO:0006418:[BP] tRNA aminoacylation for protein translation	Sequence similarity	0.418952
Akkermansia_sp_KLE1798	BP	GO:0006418:[BP] tRNA aminoacylation for protein translation	Co-expression	0.447464
Akkermansia_sp_KLE1798	BP	GO:0009082:[BP] branched-chain amino acid biosynthetic process	Interaction	0.0529779
Akkermansia_sp_KLE1798	BP	GO:0009082:[BP] branched-chain amino acid biosynthetic process	Genomic proximity	0.0851134
Akkermansia_sp_KLE1798	BP	GO:0009082:[BP] branched-chain amino acid biosynthetic process	Sequence similarity	0.205977
Akkermansia_sp_KLE1798	BP	GO:0009082:[BP] branched-chain amino acid biosynthetic process	Co-expression	0.655932
Akkermansia_sp_KLE1798	BP	GO:0006090:[BP] pyruvate metabolic process	Interaction	0.0311963
Akkermansia_sp_KLE1798	BP	GO:0006090:[BP] pyruvate metabolic process	Genomic proximity	0.0754914
Akkermansia_sp_KLE1798	BP	GO:0006090:[BP] pyruvate metabolic process	Sequence similarity	0.422576
Akkermansia_sp_KLE1798	BP	GO:0006090:[BP] pyruvate metabolic process	Co-expression	0.470737
Akkermansia_sp_KLE1798	BP	GO:0006566:[BP] threonine metabolic process	Interaction	0.102713
Akkermansia_sp_KLE1798	BP	GO:0006566:[BP] threonine metabolic process	Genomic proximity	0.157623
Akkermansia_sp_KLE1798	BP	GO:0006566:[BP] threonine metabolic process	Sequence similarity	0.129199
Akkermansia_sp_KLE1798	BP	GO:0006566:[BP] threonine metabolic process	Co-expression	0.610465
Akkermansia_sp_KLE1798	BP	GO:1901663:[BP] quinone biosynthetic process	Interaction	0.099232
Akkermansia_sp_KLE1798	BP	GO:1901663:[BP] quinone biosynthetic process	Genomic proximity	0.259677
Akkermansia_sp_KLE1798	BP	GO:1901663:[BP] quinone biosynthetic process	Sequence similarity	0.136866
Akkermansia_sp_KLE1798	BP	GO:1901663:[BP] quinone biosynthetic process	Co-expression	0.504224
Alistipes_finegoldii	BP	GO:0006400:[BP] tRNA modification	Interaction	0.0774381
Alistipes_finegoldii	BP	GO:0006400:[BP] tRNA modification	Genomic proximity	0.106425
Alistipes_finegoldii	BP	GO:0006400:[BP] tRNA modification	Sequence similarity	0.516236
Alistipes_finegoldii	BP	GO:0006400:[BP] tRNA modification	Co-expression	0.299901
Alistipes_finegoldii	BP	GO:0017001:[BP] antibiotic catabolic process	Interaction	0.0280585
Alistipes_finegoldii	BP	GO:0017001:[BP] antibiotic catabolic process	Genomic proximity	0.173005
Alistipes_finegoldii	BP	GO:0017001:[BP] antibiotic catabolic process	Sequence similarity	0.562441
Alistipes_finegoldii	BP	GO:0017001:[BP] antibiotic catabolic process	Co-expression	0.236495
Alistipes_putredinis	BP	GO:0009073:[BP] aromatic amino acid family biosynthetic process	Interaction	0.0270455
Alistipes_putredinis	BP	GO:0009073:[BP] aromatic amino acid family biosynthetic process	Genomic proximity	0.0648408
Alistipes_putredinis	BP	GO:0009073:[BP] aromatic amino acid family biosynthetic process	Sequence similarity	0.3807
Alistipes_putredinis	BP	GO:0009073:[BP] aromatic amino acid family biosynthetic process	Co-expression	0.527414
Alistipes_putredinis	BP	GO:0009119:[BP] ribonucleoside metabolic process	Interaction	0.0898343
Alistipes_putredinis	BP	GO:0009119:[BP] ribonucleoside metabolic process	Genomic proximity	0.0396633
Alistipes_putredinis	BP	GO:0009119:[BP] ribonucleoside metabolic process	Sequence similarity	0.699844
Alistipes_putredinis	BP	GO:0009119:[BP] ribonucleoside metabolic process	Co-expression	0.170658
Alistipes_putredinis	BP	GO:1901663:[BP] quinone biosynthetic process	Interaction	0.0591755
Alistipes_putredinis	BP	GO:1901663:[BP] quinone biosynthetic process	Genomic proximity	0.103457
Alistipes_putredinis	BP	GO:1901663:[BP] quinone biosynthetic process	Sequence similarity	0.585372
Alistipes_putredinis	BP	GO:1901663:[BP] quinone biosynthetic process	Co-expression	0.251995
Alistipes_putredinis	BP	GO:0046474:[BP] glycerophospholipid biosynthetic process	Interaction	0.177837
Alistipes_putredinis	BP	GO:0046474:[BP] glycerophospholipid biosynthetic process	Genomic proximity	0.125325
Alistipes_putredinis	BP	GO:0046474:[BP] glycerophospholipid biosynthetic process	Sequence similarity	0.354817
Alistipes_putredinis	BP	GO:0046474:[BP] glycerophospholipid biosynthetic process	Co-expression	0.342021
Alistipes_sp_CAG_268	BP	GO:0071806:[BP] protein transmembrane transport	Interaction	0.106915
Alistipes_sp_CAG_268	BP	GO:0071806:[BP] protein transmembrane transport	Genomic proximity	0.359929
Alistipes_sp_CAG_268	BP	GO:0071806:[BP] protein transmembrane transport	Sequence similarity	0.333688
Alistipes_sp_CAG_268	BP	GO:0071806:[BP] protein transmembrane transport	Co-expression	0.199468
Alistipes_sp_CAG_29	BP	GO:0006281:[BP] DNA repair	Interaction	0.053939
Alistipes_sp_CAG_29	BP	GO:0006281:[BP] DNA repair	Genomic proximity	0.0509287
Alistipes_sp_CAG_29	BP	GO:0006281:[BP] DNA repair	Sequence similarity	0.731437
Alistipes_sp_CAG_29	BP	GO:0006281:[BP] DNA repair	Co-expression	0.163696
Alistipes_sp_CAG_29	BP	GO:0051128:[BP] regulation of cellular component organization	Interaction	0.12444
Alistipes_sp_CAG_29	BP	GO:0051128:[BP] regulation of cellular component organization	Genomic proximity	0.110818
Alistipes_sp_CAG_29	BP	GO:0051128:[BP] regulation of cellular component organization	Sequence similarity	0.513707
Alistipes_sp_CAG_29	BP	GO:0051128:[BP] regulation of cellular component organization	Co-expression	0.251035
Alistipes_sp_CAG_29	BP	GO:0008360:[BP] regulation of cell shape	Interaction	0.129261
Alistipes_sp_CAG_29	BP	GO:0008360:[BP] regulation of cell shape	Genomic proximity	0.111159
Alistipes_sp_CAG_29	BP	GO:0008360:[BP] regulation of cell shape	Sequence similarity	0.518294
Alistipes_sp_CAG_29	BP	GO:0008360:[BP] regulation of cell shape	Co-expression	0.241286
Alistipes_sp_CAG_435	BP	GO:0009245:[BP] lipid A biosynthetic process	Interaction	0.0552672
Alistipes_sp_CAG_435	BP	GO:0009245:[BP] lipid A biosynthetic process	Genomic proximity	0.27111
Alistipes_sp_CAG_435	BP	GO:0009245:[BP] lipid A biosynthetic process	Sequence similarity	0.0921412
Alistipes_sp_CAG_435	BP	GO:0009245:[BP] lipid A biosynthetic process	Co-expression	0.581481
Alistipes_sp_CAG_514	BP	GO:0045454:[BP] cell redox homeostasis	Interaction	0.0599737
Alistipes_sp_CAG_514	BP	GO:0045454:[BP] cell redox homeostasis	Genomic proximity	0.373142
Alistipes_sp_CAG_514	BP	GO:0045454:[BP] cell redox homeostasis	Sequence similarity	0.358745
Alistipes_sp_CAG_514	BP	GO:0045454:[BP] cell redox homeostasis	Co-expression	0.208139
Alistipes_sp_CAG_514	BP	GO:0006281:[BP] DNA repair	Interaction	0.144646
Alistipes_sp_CAG_514	BP	GO:0006281:[BP] DNA repair	Genomic proximity	0.0811171
Alistipes_sp_CAG_514	BP	GO:0006281:[BP] DNA repair	Sequence similarity	0.307738
Alistipes_sp_CAG_514	BP	GO:0006281:[BP] DNA repair	Co-expression	0.466499
Alistipes_sp_CAG_514	BP	GO:0001522:[BP] pseudouridine synthesis	Interaction	0.117401
Alistipes_sp_CAG_514	BP	GO:0001522:[BP] pseudouridine synthesis	Genomic proximity	0.314514
Alistipes_sp_CAG_514	BP	GO:0001522:[BP] pseudouridine synthesis	Sequence similarity	0.174894
Alistipes_sp_CAG_514	BP	GO:0001522:[BP] pseudouridine synthesis	Co-expression	0.393191
Alistipes_sp_CAG_514	BP	GO:0009423:[BP] chorismate biosynthetic process	Interaction	0.174419
Alistipes_sp_CAG_514	BP	GO:0009423:[BP] chorismate biosynthetic process	Genomic proximity	0.186047
Alistipes_sp_CAG_514	BP	GO:0009423:[BP] chorismate biosynthetic process	Sequence similarity	0.267442
Alistipes_sp_CAG_514	BP	GO:0009423:[BP] chorismate biosynthetic process	Co-expression	0.372093
Alistipes_sp_CAG_514	BP	GO:0016114:[BP] terpenoid biosynthetic process	Interaction	0.163943
Alistipes_sp_CAG_514	BP	GO:0016114:[BP] terpenoid biosynthetic process	Genomic proximity	0.117336
Alistipes_sp_CAG_514	BP	GO:0016114:[BP] terpenoid biosynthetic process	Sequence similarity	0.177139
Alistipes_sp_CAG_514	BP	GO:0016114:[BP] terpenoid biosynthetic process	Co-expression	0.541582
Alistipes_sp_CAG_514	BP	GO:0006633:[BP] fatty acid biosynthetic process	Interaction	0.0254082
Alistipes_sp_CAG_514	BP	GO:0006633:[BP] fatty acid biosynthetic process	Genomic proximity	0.128981
Alistipes_sp_CAG_514	BP	GO:0006633:[BP] fatty acid biosynthetic process	Sequence similarity	0.410755
Alistipes_sp_CAG_514	BP	GO:0006633:[BP] fatty acid biosynthetic process	Co-expression	0.434856
Alistipes_sp_HGB5	BP	GO:0009073:[BP] aromatic amino acid family biosynthetic process	Interaction	0.0244681
Alistipes_sp_HGB5	BP	GO:0009073:[BP] aromatic amino acid family biosynthetic process	Genomic proximity	0.167258
Alistipes_sp_HGB5	BP	GO:0009073:[BP] aromatic amino acid family biosynthetic process	Sequence similarity	0.354078
Alistipes_sp_HGB5	BP	GO:0009073:[BP] aromatic amino acid family biosynthetic process	Co-expression	0.454196
Anaeromassilibacillus_sp_An250	BP	GO:0000160:[BP] phosphorelay signal transduction system	Interaction	0.674371
Anaeromassilibacillus_sp_An250	BP	GO:0000160:[BP] phosphorelay signal transduction system	Genomic proximity	0.0152862
Anaeromassilibacillus_sp_An250	BP	GO:0000160:[BP] phosphorelay signal transduction system	Sequence similarity	0.192563
Anaeromassilibacillus_sp_An250	BP	GO:0000160:[BP] phosphorelay signal transduction system	Co-expression	0.11778
Anaeromassilibacillus_sp_An250	BP	GO:0051128:[BP] regulation of cellular component organization	Interaction	0.0140673
Anaeromassilibacillus_sp_An250	BP	GO:0051128:[BP] regulation of cellular component organization	Genomic proximity	0.072184
Anaeromassilibacillus_sp_An250	BP	GO:0051128:[BP] regulation of cellular component organization	Sequence similarity	0.739526
Anaeromassilibacillus_sp_An250	BP	GO:0051128:[BP] regulation of cellular component organization	Co-expression	0.174223
Anaeromassilibacillus_sp_An250	BP	GO:0009252:[BP] peptidoglycan biosynthetic process	Interaction	0.0557734
Anaeromassilibacillus_sp_An250	BP	GO:0009252:[BP] peptidoglycan biosynthetic process	Genomic proximity	0.0747941
Anaeromassilibacillus_sp_An250	BP	GO:0009252:[BP] peptidoglycan biosynthetic process	Sequence similarity	0.609889
Anaeromassilibacillus_sp_An250	BP	GO:0009252:[BP] peptidoglycan biosynthetic process	Co-expression	0.259544
Anaeromassilibacillus_sp_An250	BP	GO:0008360:[BP] regulation of cell shape	Interaction	0.0711426
Anaeromassilibacillus_sp_An250	BP	GO:0008360:[BP] regulation of cell shape	Genomic proximity	0.0714422
Anaeromassilibacillus_sp_An250	BP	GO:0008360:[BP] regulation of cell shape	Sequence similarity	0.704673
Anaeromassilibacillus_sp_An250	BP	GO:0008360:[BP] regulation of cell shape	Co-expression	0.152743
Anaeromassilibacillus_sp_An250	BP	GO:0098754:[BP] detoxification	Interaction	0.285638
Anaeromassilibacillus_sp_An250	BP	GO:0098754:[BP] detoxification	Genomic proximity	0.0531915
Anaeromassilibacillus_sp_An250	BP	GO:0098754:[BP] detoxification	Sequence similarity	0.485106
Anaeromassilibacillus_sp_An250	BP	GO:0098754:[BP] detoxification	Co-expression	0.176064
Anaeromassilibacillus_sp_An250	BP	GO:0009253:[BP] peptidoglycan catabolic process	Interaction	0.120448
Anaeromassilibacillus_sp_An250	BP	GO:0009253:[BP] peptidoglycan catabolic process	Genomic proximity	0.131059
Anaeromassilibacillus_sp_An250	BP	GO:0009253:[BP] peptidoglycan catabolic process	Sequence similarity	0.104387
Anaeromassilibacillus_sp_An250	BP	GO:0009253:[BP] peptidoglycan catabolic process	Co-expression	0.644106
Anaeromassilibacillus_sp_An250	BP	GO:0000272:[BP] polysaccharide catabolic process	Interaction	0.119203
Anaeromassilibacillus_sp_An250	BP	GO:0000272:[BP] polysaccharide catabolic process	Genomic proximity	0.172915
Anaeromassilibacillus_sp_An250	BP	GO:0000272:[BP] polysaccharide catabolic process	Sequence similarity	0
Anaeromassilibacillus_sp_An250	BP	GO:0000272:[BP] polysaccharide catabolic process	Co-expression	0.707882
Anaeromassilibacillus_sp_An250	BP	GO:0071555:[BP] cell wall organization	Interaction	0.0517667
Anaeromassilibacillus_sp_An250	BP	GO:0071555:[BP] cell wall organization	Genomic proximity	0.0646392
Anaeromassilibacillus_sp_An250	BP	GO:0071555:[BP] cell wall organization	Sequence similarity	0.578612
Anaeromassilibacillus_sp_An250	BP	GO:0071555:[BP] cell wall organization	Co-expression	0.304982
Anaerostipes_hadrus	BP	GO:0006281:[BP] DNA repair	Interaction	0.0523033
Anaerostipes_hadrus	BP	GO:0006281:[BP] DNA repair	Genomic proximity	0.0325957
Anaerostipes_hadrus	BP	GO:0006281:[BP] DNA repair	Sequence similarity	0.561395
Anaerostipes_hadrus	BP	GO:0006281:[BP] DNA repair	Co-expression	0.353706
Anaerostipes_hadrus	BP	GO:0034613:[BP] cellular protein localization	Interaction	0.0135796
Anaerostipes_hadrus	BP	GO:0034613:[BP] cellular protein localization	Genomic proximity	0.0579346
Anaerostipes_hadrus	BP	GO:0034613:[BP] cellular protein localization	Sequence similarity	0.348968
Anaerostipes_hadrus	BP	GO:0034613:[BP] cellular protein localization	Co-expression	0.579518
Anaerostipes_hadrus	BP	GO:0006814:[BP] sodium ion transport	Interaction	0.0456973
Anaerostipes_hadrus	BP	GO:0006814:[BP] sodium ion transport	Genomic proximity	0.102166
Anaerostipes_hadrus	BP	GO:0006814:[BP] sodium ion transport	Sequence similarity	0.442726
Anaerostipes_hadrus	BP	GO:0006814:[BP] sodium ion transport	Co-expression	0.409411
Anaerostipes_hadrus	BP	GO:0009401:[BP] phosphoenolpyruvate-dependent sugar phosphotransferase system	Interaction	0.202366
Anaerostipes_hadrus	BP	GO:0009401:[BP] phosphoenolpyruvate-dependent sugar phosphotransferase system	Genomic proximity	0.0229936
Anaerostipes_hadrus	BP	GO:0009401:[BP] phosphoenolpyruvate-dependent sugar phosphotransferase system	Sequence similarity	0.490716
Anaerostipes_hadrus	BP	GO:0009401:[BP] phosphoenolpyruvate-dependent sugar phosphotransferase system	Co-expression	0.283925
Anaerostipes_hadrus	BP	GO:0006313:[BP] transposition, DNA-mediated	Interaction	0.0740565
Anaerostipes_hadrus	BP	GO:0006313:[BP] transposition, DNA-mediated	Genomic proximity	0.0670784
Anaerostipes_hadrus	BP	GO:0006313:[BP] transposition, DNA-mediated	Sequence similarity	0.25033
Anaerostipes_hadrus	BP	GO:0006313:[BP] transposition, DNA-mediated	Co-expression	0.608535
Anaerostipes_hadrus	BP	GO:0006006:[BP] glucose metabolic process	Interaction	0.0519703
Anaerostipes_hadrus	BP	GO:0006006:[BP] glucose metabolic process	Genomic proximity	0.0663408
Anaerostipes_hadrus	BP	GO:0006006:[BP] glucose metabolic process	Sequence similarity	0.766796
Anaerostipes_hadrus	BP	GO:0006006:[BP] glucose metabolic process	Co-expression	0.114893
Anaerotruncus_colihominis	BP	GO:0006417:[BP] regulation of translation	Interaction	0.0928635
Anaerotruncus_colihominis	BP	GO:0006417:[BP] regulation of translation	Genomic proximity	0
Anaerotruncus_colihominis	BP	GO:0006417:[BP] regulation of translation	Sequence similarity	0.154344
Anaerotruncus_colihominis	BP	GO:0006417:[BP] regulation of translation	Co-expression	0.752793
Anaerotruncus_colihominis	BP	GO:0010629:[BP] negative regulation of gene expression	Interaction	0.121763
Anaerotruncus_colihominis	BP	GO:0010629:[BP] negative regulation of gene expression	Genomic proximity	0.0757143
Anaerotruncus_colihominis	BP	GO:0010629:[BP] negative regulation of gene expression	Sequence similarity	0.204757
Anaerotruncus_colihominis	BP	GO:0010629:[BP] negative regulation of gene expression	Co-expression	0.597766
Anaerotruncus_sp_CAG_528	BP	GO:0006400:[BP] tRNA modification	Interaction	0.11552
Anaerotruncus_sp_CAG_528	BP	GO:0006400:[BP] tRNA modification	Genomic proximity	0.0321175
Anaerotruncus_sp_CAG_528	BP	GO:0006400:[BP] tRNA modification	Sequence similarity	0.662671
Anaerotruncus_sp_CAG_528	BP	GO:0006400:[BP] tRNA modification	Co-expression	0.189692
Anaerotruncus_sp_CAG_528	BP	GO:0009253:[BP] peptidoglycan catabolic process	Interaction	0.0865633
Anaerotruncus_sp_CAG_528	BP	GO:0009253:[BP] peptidoglycan catabolic process	Genomic proximity	0.20155
Anaerotruncus_sp_CAG_528	BP	GO:0009253:[BP] peptidoglycan catabolic process	Sequence similarity	0.0943152
Anaerotruncus_sp_CAG_528	BP	GO:0009253:[BP] peptidoglycan catabolic process	Co-expression	0.617571
Anaerotruncus_sp_CAG_528	BP	GO:0051607:[BP] defense response to virus	Interaction	0.116489
Anaerotruncus_sp_CAG_528	BP	GO:0051607:[BP] defense response to virus	Genomic proximity	0.297074
Anaerotruncus_sp_CAG_528	BP	GO:0051607:[BP] defense response to virus	Sequence similarity	0.26383
Anaerotruncus_sp_CAG_528	BP	GO:0051607:[BP] defense response to virus	Co-expression	0.322606
Azospirillum_sp_51_20	BP	GO:0009253:[BP] peptidoglycan catabolic process	Interaction	0.0360816
Azospirillum_sp_51_20	BP	GO:0009253:[BP] peptidoglycan catabolic process	Genomic proximity	0.24081
Azospirillum_sp_51_20	BP	GO:0009253:[BP] peptidoglycan catabolic process	Sequence similarity	0.110062
Azospirillum_sp_51_20	BP	GO:0009253:[BP] peptidoglycan catabolic process	Co-expression	0.613047
Azospirillum_sp_51_20	BP	GO:0062197:[BP] cellular response to chemical stress	Interaction	0.283333
Azospirillum_sp_51_20	BP	GO:0062197:[BP] cellular response to chemical stress	Genomic proximity	0.35
Azospirillum_sp_51_20	BP	GO:0062197:[BP] cellular response to chemical stress	Sequence similarity	0
Azospirillum_sp_51_20	BP	GO:0062197:[BP] cellular response to chemical stress	Co-expression	0.366667
Azospirillum_sp_CAG_239	BP	GO:0045454:[BP] cell redox homeostasis	Interaction	0.0868344
Azospirillum_sp_CAG_239	BP	GO:0045454:[BP] cell redox homeostasis	Genomic proximity	0.244175
Azospirillum_sp_CAG_239	BP	GO:0045454:[BP] cell redox homeostasis	Sequence similarity	0.261802
Azospirillum_sp_CAG_239	BP	GO:0045454:[BP] cell redox homeostasis	Co-expression	0.407189
Azospirillum_sp_CAG_239	BP	GO:0006417:[BP] regulation of translation	Interaction	0.104535
Azospirillum_sp_CAG_239	BP	GO:0006417:[BP] regulation of translation	Genomic proximity	0.0829195
Azospirillum_sp_CAG_239	BP	GO:0006417:[BP] regulation of translation	Sequence similarity	0.595889
Azospirillum_sp_CAG_239	BP	GO:0006417:[BP] regulation of translation	Co-expression	0.216656
Azospirillum_sp_CAG_260	BP	GO:0009253:[BP] peptidoglycan catabolic process	Interaction	0.151163
Azospirillum_sp_CAG_260	BP	GO:0009253:[BP] peptidoglycan catabolic process	Genomic proximity	0.453488
Azospirillum_sp_CAG_260	BP	GO:0009253:[BP] peptidoglycan catabolic process	Sequence similarity	0.135659
Azospirillum_sp_CAG_260	BP	GO:0009253:[BP] peptidoglycan catabolic process	Co-expression	0.25969
Bacteroidales_bacterium_52_46	BP	GO:0006400:[BP] tRNA modification	Interaction	0.152413
Bacteroidales_bacterium_52_46	BP	GO:0006400:[BP] tRNA modification	Genomic proximity	0.149734
Bacteroidales_bacterium_52_46	BP	GO:0006400:[BP] tRNA modification	Sequence similarity	0.298603
Bacteroidales_bacterium_52_46	BP	GO:0006400:[BP] tRNA modification	Co-expression	0.39925
Bacteroidales_bacterium_52_46	BP	GO:0009423:[BP] chorismate biosynthetic process	Interaction	0.0613695
Bacteroidales_bacterium_52_46	BP	GO:0009423:[BP] chorismate biosynthetic process	Genomic proximity	0.0904393
Bacteroidales_bacterium_52_46	BP	GO:0009423:[BP] chorismate biosynthetic process	Sequence similarity	0.111111
Bacteroidales_bacterium_52_46	BP	GO:0009423:[BP] chorismate biosynthetic process	Co-expression	0.73708
Bacteroidales_bacterium_52_46	BP	GO:0006633:[BP] fatty acid biosynthetic process	Interaction	0.0111702
Bacteroidales_bacterium_52_46	BP	GO:0006633:[BP] fatty acid biosynthetic process	Genomic proximity	0.0981383
Bacteroidales_bacterium_52_46	BP	GO:0006633:[BP] fatty acid biosynthetic process	Sequence similarity	0.599468
Bacteroidales_bacterium_52_46	BP	GO:0006633:[BP] fatty acid biosynthetic process	Co-expression	0.291223
Bacteroidales_bacterium_52_46	BP	GO:0045892:[BP] negative regulation of transcription, DNA-templated	Interaction	0
Bacteroidales_bacterium_52_46	BP	GO:0045892:[BP] negative regulation of transcription, DNA-templated	Genomic proximity	0.167959
Bacteroidales_bacterium_52_46	BP	GO:0045892:[BP] negative regulation of transcription, DNA-templated	Sequence similarity	0.130491
Bacteroidales_bacterium_52_46	BP	GO:0045892:[BP] negative regulation of transcription, DNA-templated	Co-expression	0.70155
Bacteroidales_bacterium_52_46	BP	GO:0062197:[BP] cellular response to chemical stress	Interaction	0.166667
Bacteroidales_bacterium_52_46	BP	GO:0062197:[BP] cellular response to chemical stress	Genomic proximity	0.406977
Bacteroidales_bacterium_52_46	BP	GO:0062197:[BP] cellular response to chemical stress	Sequence similarity	0
Bacteroidales_bacterium_52_46	BP	GO:0062197:[BP] cellular response to chemical stress	Co-expression	0.426357
Bacteroidales_bacterium_52_46	BP	GO:0071555:[BP] cell wall organization	Interaction	0.0981515
Bacteroidales_bacterium_52_46	BP	GO:0071555:[BP] cell wall organization	Genomic proximity	0.155302
Bacteroidales_bacterium_52_46	BP	GO:0071555:[BP] cell wall organization	Sequence similarity	0.143619
Bacteroidales_bacterium_52_46	BP	GO:0071555:[BP] cell wall organization	Co-expression	0.602927
Bacteroides_caccae_CAG_21	BP	GO:0006281:[BP] DNA repair	Interaction	0.0499442
Bacteroides_caccae_CAG_21	BP	GO:0006281:[BP] DNA repair	Genomic proximity	0.0278611
Bacteroides_caccae_CAG_21	BP	GO:0006281:[BP] DNA repair	Sequence similarity	0.724956
Bacteroides_caccae_CAG_21	BP	GO:0006281:[BP] DNA repair	Co-expression	0.197239
Bacteroides_caccae_CAG_21	BP	GO:1901663:[BP] quinone biosynthetic process	Interaction	0.0717054
Bacteroides_caccae_CAG_21	BP	GO:1901663:[BP] quinone biosynthetic process	Genomic proximity	0.113695
Bacteroides_caccae_CAG_21	BP	GO:1901663:[BP] quinone biosynthetic process	Sequence similarity	0.25646
Bacteroides_caccae_CAG_21	BP	GO:1901663:[BP] quinone biosynthetic process	Co-expression	0.55814
Bacteroides_coprocola_CAG_162	BP	GO:0009404:[BP] toxin metabolic process	Interaction	0.083156
Bacteroides_coprocola_CAG_162	BP	GO:0009404:[BP] toxin metabolic process	Genomic proximity	0.161392
Bacteroides_coprocola_CAG_162	BP	GO:0009404:[BP] toxin metabolic process	Sequence similarity	0.136067
Bacteroides_coprocola_CAG_162	BP	GO:0009404:[BP] toxin metabolic process	Co-expression	0.619385
Bacteroides_dorei	BP	GO:0010629:[BP] negative regulation of gene expression	Interaction	0.00797872
Bacteroides_dorei	BP	GO:0010629:[BP] negative regulation of gene expression	Genomic proximity	0.100399
Bacteroides_dorei	BP	GO:0010629:[BP] negative regulation of gene expression	Sequence similarity	0.526064
Bacteroides_dorei	BP	GO:0010629:[BP] negative regulation of gene expression	Co-expression	0.365559
Bacteroides_dorei	BP	GO:0042537:[BP] benzene-containing compound metabolic process	Interaction	0.125969
Bacteroides_dorei	BP	GO:0042537:[BP] benzene-containing compound metabolic process	Genomic proximity	0.190568
Bacteroides_dorei	BP	GO:0042537:[BP] benzene-containing compound metabolic process	Sequence similarity	0.148579
Bacteroides_dorei	BP	GO:0042537:[BP] benzene-containing compound metabolic process	Co-expression	0.534884
Bacteroides_dorei	BP	GO:0071555:[BP] cell wall organization	Interaction	0.0802242
Bacteroides_dorei	BP	GO:0071555:[BP] cell wall organization	Genomic proximity	0.0459303
Bacteroides_dorei	BP	GO:0071555:[BP] cell wall organization	Sequence similarity	0.562212
Bacteroides_dorei	BP	GO:0071555:[BP] cell wall organization	Co-expression	0.311634
Bacteroides_eggerthii	BP	GO:0009073:[BP] aromatic amino acid family biosynthetic process	Interaction	0.0579787
Bacteroides_eggerthii	BP	GO:0009073:[BP] aromatic amino acid family biosynthetic process	Genomic proximity	0.093617
Bacteroides_eggerthii	BP	GO:0009073:[BP] aromatic amino acid family biosynthetic process	Sequence similarity	0.407979
Bacteroides_eggerthii	BP	GO:0009073:[BP] aromatic amino acid family biosynthetic process	Co-expression	0.440426
Bacteroides_eggerthii	BP	GO:0046474:[BP] glycerophospholipid biosynthetic process	Interaction	0.0848404
Bacteroides_eggerthii	BP	GO:0046474:[BP] glycerophospholipid biosynthetic process	Genomic proximity	0.283777
Bacteroides_eggerthii	BP	GO:0046474:[BP] glycerophospholipid biosynthetic process	Sequence similarity	0.179255
Bacteroides_eggerthii	BP	GO:0046474:[BP] glycerophospholipid biosynthetic process	Co-expression	0.452128
Bacteroides_faecis_CAG_32	BP	GO:0000272:[BP] polysaccharide catabolic process	Interaction	0.149225
Bacteroides_faecis_CAG_32	BP	GO:0000272:[BP] polysaccharide catabolic process	Genomic proximity	0.249354
Bacteroides_faecis_CAG_32	BP	GO:0000272:[BP] polysaccharide catabolic process	Sequence similarity	0.206718
Bacteroides_faecis_CAG_32	BP	GO:0000272:[BP] polysaccharide catabolic process	Co-expression	0.394703
Bacteroides_finegoldii	BP	GO:0000160:[BP] phosphorelay signal transduction system	Interaction	0.410853
Bacteroides_finegoldii	BP	GO:0000160:[BP] phosphorelay signal transduction system	Genomic proximity	0.125323
Bacteroides_finegoldii	BP	GO:0000160:[BP] phosphorelay signal transduction system	Sequence similarity	0.104651
Bacteroides_finegoldii	BP	GO:0000160:[BP] phosphorelay signal transduction system	Co-expression	0.359173
Bacteroides_fluxus	BP	GO:0046474:[BP] glycerophospholipid biosynthetic process	Interaction	0.075724
Bacteroides_fluxus	BP	GO:0046474:[BP] glycerophospholipid biosynthetic process	Genomic proximity	0.137781
Bacteroides_fluxus	BP	GO:0046474:[BP] glycerophospholipid biosynthetic process	Sequence similarity	0.0188652
Bacteroides_fluxus	BP	GO:0046474:[BP] glycerophospholipid biosynthetic process	Co-expression	0.76763
Bacteroides_fragilis	BP	GO:0000160:[BP] phosphorelay signal transduction system	Interaction	0.511776
Bacteroides_fragilis	BP	GO:0000160:[BP] phosphorelay signal transduction system	Genomic proximity	0.0163027
Bacteroides_fragilis	BP	GO:0000160:[BP] phosphorelay signal transduction system	Sequence similarity	0.403231
Bacteroides_fragilis	BP	GO:0000160:[BP] phosphorelay signal transduction system	Co-expression	0.0686904
Bacteroides_fragilis	BP	GO:0009306:[BP] protein secretion	Interaction	0.0553695
Bacteroides_fragilis	BP	GO:0009306:[BP] protein secretion	Genomic proximity	0.146829
Bacteroides_fragilis	BP	GO:0009306:[BP] protein secretion	Sequence similarity	0.146027
Bacteroides_fragilis	BP	GO:0009306:[BP] protein secretion	Co-expression	0.651774
Bacteroides_fragilis	BP	GO:0006281:[BP] DNA repair	Interaction	0.167755
Bacteroides_fragilis	BP	GO:0006281:[BP] DNA repair	Genomic proximity	0.025064
Bacteroides_fragilis	BP	GO:0006281:[BP] DNA repair	Sequence similarity	0.648236
Bacteroides_fragilis	BP	GO:0006281:[BP] DNA repair	Co-expression	0.158945
Bacteroides_fragilis	BP	GO:0006090:[BP] pyruvate metabolic process	Interaction	0.0338295
Bacteroides_fragilis	BP	GO:0006090:[BP] pyruvate metabolic process	Genomic proximity	0.0247983
Bacteroides_fragilis	BP	GO:0006090:[BP] pyruvate metabolic process	Sequence similarity	0.819328
Bacteroides_fragilis	BP	GO:0006090:[BP] pyruvate metabolic process	Co-expression	0.122044
Bacteroides_fragilis	BP	GO:0022904:[BP] respiratory electron transport chain	Interaction	0.148936
Bacteroides_fragilis	BP	GO:0022904:[BP] respiratory electron transport chain	Genomic proximity	0.319149
Bacteroides_fragilis	BP	GO:0022904:[BP] respiratory electron transport chain	Sequence similarity	0.202128
Bacteroides_fragilis	BP	GO:0022904:[BP] respiratory electron transport chain	Co-expression	0.329787
Bacteroides_fragilis	BP	GO:0046677:[BP] response to antibiotic	Interaction	0.0889271
Bacteroides_fragilis	BP	GO:0046677:[BP] response to antibiotic	Genomic proximity	0.0861072
Bacteroides_fragilis	BP	GO:0046677:[BP] response to antibiotic	Sequence similarity	0.178892
Bacteroides_fragilis	BP	GO:0046677:[BP] response to antibiotic	Co-expression	0.646073
Bacteroides_fragilis	BP	GO:0009432:[BP] SOS response	Interaction	0.369394
Bacteroides_fragilis	BP	GO:0009432:[BP] SOS response	Genomic proximity	0.047406
Bacteroides_fragilis	BP	GO:0009432:[BP] SOS response	Sequence similarity	0.446717
Bacteroides_fragilis	BP	GO:0009432:[BP] SOS response	Co-expression	0.136484
Bacteroides_fragilis	BP	GO:0062197:[BP] cellular response to chemical stress	Interaction	0.131783
Bacteroides_fragilis	BP	GO:0062197:[BP] cellular response to chemical stress	Genomic proximity	0.268734
Bacteroides_fragilis	BP	GO:0062197:[BP] cellular response to chemical stress	Sequence similarity	0
Bacteroides_fragilis	BP	GO:0062197:[BP] cellular response to chemical stress	Co-expression	0.599483
Bacteroides_fragilis	BP	GO:0009226:[BP] nucleotide-sugar biosynthetic process	Interaction	0.125951
Bacteroides_fragilis	BP	GO:0009226:[BP] nucleotide-sugar biosynthetic process	Genomic proximity	0.0134245
Bacteroides_fragilis	BP	GO:0009226:[BP] nucleotide-sugar biosynthetic process	Sequence similarity	0.754776
Bacteroides_fragilis	BP	GO:0009226:[BP] nucleotide-sugar biosynthetic process	Co-expression	0.105848
Bacteroides_fragilis	BP	GO:0000272:[BP] polysaccharide catabolic process	Interaction	0.167055
Bacteroides_fragilis	BP	GO:0000272:[BP] polysaccharide catabolic process	Genomic proximity	0.0505696
Bacteroides_fragilis	BP	GO:0000272:[BP] polysaccharide catabolic process	Sequence similarity	0.335297
Bacteroides_fragilis	BP	GO:0000272:[BP] polysaccharide catabolic process	Co-expression	0.447079
Bacteroides_massiliensis	BP	GO:0009250:[BP] glucan biosynthetic process	Interaction	0.0632979
Bacteroides_massiliensis	BP	GO:0009250:[BP] glucan biosynthetic process	Genomic proximity	0.120213
Bacteroides_massiliensis	BP	GO:0009250:[BP] glucan biosynthetic process	Sequence similarity	0.387766
Bacteroides_massiliensis	BP	GO:0009250:[BP] glucan biosynthetic process	Co-expression	0.428723
Bacteroides_nordii	BP	GO:0062197:[BP] cellular response to chemical stress	Interaction	0.0358747
Bacteroides_nordii	BP	GO:0062197:[BP] cellular response to chemical stress	Genomic proximity	0.240334
Bacteroides_nordii	BP	GO:0062197:[BP] cellular response to chemical stress	Sequence similarity	0
Bacteroides_nordii	BP	GO:0062197:[BP] cellular response to chemical stress	Co-expression	0.723791
Bacteroides_ovatus	BP	GO:0016998:[BP] cell wall macromolecule catabolic process	Interaction	0.0886537
Bacteroides_ovatus	BP	GO:0016998:[BP] cell wall macromolecule catabolic process	Genomic proximity	0.0862992
Bacteroides_ovatus	BP	GO:0016998:[BP] cell wall macromolecule catabolic process	Sequence similarity	0.272083
Bacteroides_ovatus	BP	GO:0016998:[BP] cell wall macromolecule catabolic process	Co-expression	0.552964
Bacteroides_ovatus	BP	GO:0000160:[BP] phosphorelay signal transduction system	Interaction	0.55449
Bacteroides_ovatus	BP	GO:0000160:[BP] phosphorelay signal transduction system	Genomic proximity	0.037217
Bacteroides_ovatus	BP	GO:0000160:[BP] phosphorelay signal transduction system	Sequence similarity	0.350044
Bacteroides_ovatus	BP	GO:0000160:[BP] phosphorelay signal transduction system	Co-expression	0.0582489
Bacteroides_ovatus	BP	GO:0009166:[BP] nucleotide catabolic process	Interaction	0.127907
Bacteroides_ovatus	BP	GO:0009166:[BP] nucleotide catabolic process	Genomic proximity	0.379845
Bacteroides_ovatus	BP	GO:0009166:[BP] nucleotide catabolic process	Sequence similarity	0.131783
Bacteroides_ovatus	BP	GO:0009166:[BP] nucleotide catabolic process	Co-expression	0.360465
Bacteroides_ovatus	BP	GO:0009253:[BP] peptidoglycan catabolic process	Interaction	0.113451
Bacteroides_ovatus	BP	GO:0009253:[BP] peptidoglycan catabolic process	Genomic proximity	0.0829067
Bacteroides_ovatus	BP	GO:0009253:[BP] peptidoglycan catabolic process	Sequence similarity	0.48679
Bacteroides_ovatus	BP	GO:0009253:[BP] peptidoglycan catabolic process	Co-expression	0.316852
Bacteroides_ovatus	BP	GO:0062197:[BP] cellular response to chemical stress	Interaction	0.131783
Bacteroides_ovatus	BP	GO:0062197:[BP] cellular response to chemical stress	Genomic proximity	0.268734
Bacteroides_ovatus	BP	GO:0062197:[BP] cellular response to chemical stress	Sequence similarity	0
Bacteroides_ovatus	BP	GO:0062197:[BP] cellular response to chemical stress	Co-expression	0.599483
Bacteroides_ovatus	BP	GO:0044403:[BP] biological process involved in symbiotic interaction	Interaction	0.129125
Bacteroides_ovatus	BP	GO:0044403:[BP] biological process involved in symbiotic interaction	Genomic proximity	0.170486
Bacteroides_ovatus	BP	GO:0044403:[BP] biological process involved in symbiotic interaction	Sequence similarity	0
Bacteroides_ovatus	BP	GO:0044403:[BP] biological process involved in symbiotic interaction	Co-expression	0.700389
Bacteroides_plebeius	BP	GO:0000272:[BP] polysaccharide catabolic process	Interaction	0.157325
Bacteroides_plebeius	BP	GO:0000272:[BP] polysaccharide catabolic process	Genomic proximity	0.0746152
Bacteroides_plebeius	BP	GO:0000272:[BP] polysaccharide catabolic process	Sequence similarity	0.586898
Bacteroides_plebeius	BP	GO:0000272:[BP] polysaccharide catabolic process	Co-expression	0.181161
Bacteroides_salyersiae	BP	GO:0006281:[BP] DNA repair	Interaction	0.0238422
Bacteroides_salyersiae	BP	GO:0006281:[BP] DNA repair	Genomic proximity	0.0194921
Bacteroides_salyersiae	BP	GO:0006281:[BP] DNA repair	Sequence similarity	0.708803
Bacteroides_salyersiae	BP	GO:0006281:[BP] DNA repair	Co-expression	0.247863
Bacteroides_salyersiae	BP	GO:0071555:[BP] cell wall organization	Interaction	0.0244238
Bacteroides_salyersiae	BP	GO:0071555:[BP] cell wall organization	Genomic proximity	0.0411049
Bacteroides_salyersiae	BP	GO:0071555:[BP] cell wall organization	Sequence similarity	0.749871
Bacteroides_salyersiae	BP	GO:0071555:[BP] cell wall organization	Co-expression	0.1846
Bacteroides_sp_43_108	BP	GO:0051128:[BP] regulation of cellular component organization	Interaction	0.0172982
Bacteroides_sp_43_108	BP	GO:0051128:[BP] regulation of cellular component organization	Genomic proximity	0.121975
Bacteroides_sp_43_108	BP	GO:0051128:[BP] regulation of cellular component organization	Sequence similarity	0.7116
Bacteroides_sp_43_108	BP	GO:0051128:[BP] regulation of cellular component organization	Co-expression	0.149127
Bacteroides_sp_43_108	BP	GO:0006206:[BP] pyrimidine nucleobase metabolic process	Interaction	0.0606406
Bacteroides_sp_43_108	BP	GO:0006206:[BP] pyrimidine nucleobase metabolic process	Genomic proximity	0.0977778
Bacteroides_sp_43_108	BP	GO:0006206:[BP] pyrimidine nucleobase metabolic process	Sequence similarity	0.587123
Bacteroides_sp_43_108	BP	GO:0006206:[BP] pyrimidine nucleobase metabolic process	Co-expression	0.254459
Bacteroides_sp_43_108	BP	GO:0009253:[BP] peptidoglycan catabolic process	Interaction	0.136082
Bacteroides_sp_43_108	BP	GO:0009253:[BP] peptidoglycan catabolic process	Genomic proximity	0.136037
Bacteroides_sp_43_108	BP	GO:0009253:[BP] peptidoglycan catabolic process	Sequence similarity	0.122207
Bacteroides_sp_43_108	BP	GO:0009253:[BP] peptidoglycan catabolic process	Co-expression	0.605674
Bacteroides_sp_CAG_144	BP	GO:0019359:[BP] nicotinamide nucleotide biosynthetic process	Interaction	0.0473378
Bacteroides_sp_CAG_144	BP	GO:0019359:[BP] nicotinamide nucleotide biosynthetic process	Genomic proximity	0.0541197
Bacteroides_sp_CAG_144	BP	GO:0019359:[BP] nicotinamide nucleotide biosynthetic process	Sequence similarity	0.594947
Bacteroides_sp_CAG_144	BP	GO:0019359:[BP] nicotinamide nucleotide biosynthetic process	Co-expression	0.303596
Bacteroides_sp_CAG_144	BP	GO:0006281:[BP] DNA repair	Interaction	0.0307798
Bacteroides_sp_CAG_144	BP	GO:0006281:[BP] DNA repair	Genomic proximity	0.057652
Bacteroides_sp_CAG_144	BP	GO:0006281:[BP] DNA repair	Sequence similarity	0.782245
Bacteroides_sp_CAG_144	BP	GO:0006281:[BP] DNA repair	Co-expression	0.129323
Bacteroides_sp_CAG_144	BP	GO:0006090:[BP] pyruvate metabolic process	Interaction	0.0291525
Bacteroides_sp_CAG_144	BP	GO:0006090:[BP] pyruvate metabolic process	Genomic proximity	0.032585
Bacteroides_sp_CAG_144	BP	GO:0006090:[BP] pyruvate metabolic process	Sequence similarity	0.768758
Bacteroides_sp_CAG_144	BP	GO:0006090:[BP] pyruvate metabolic process	Co-expression	0.169505
Bacteroides_sp_CAG_144	BP	GO:0009166:[BP] nucleotide catabolic process	Interaction	0.0570739
Bacteroides_sp_CAG_144	BP	GO:0009166:[BP] nucleotide catabolic process	Genomic proximity	0.0320414
Bacteroides_sp_CAG_144	BP	GO:0009166:[BP] nucleotide catabolic process	Sequence similarity	0.688395
Bacteroides_sp_CAG_144	BP	GO:0009166:[BP] nucleotide catabolic process	Co-expression	0.22249
Bacteroides_sp_CAG_144	BP	GO:0062197:[BP] cellular response to chemical stress	Interaction	0.0977122
Bacteroides_sp_CAG_144	BP	GO:0062197:[BP] cellular response to chemical stress	Genomic proximity	0.312187
Bacteroides_sp_CAG_144	BP	GO:0062197:[BP] cellular response to chemical stress	Sequence similarity	0
Bacteroides_sp_CAG_144	BP	GO:0062197:[BP] cellular response to chemical stress	Co-expression	0.5901
Bacteroides_sp_CAG_144	BP	GO:1901663:[BP] quinone biosynthetic process	Interaction	0.155556
Bacteroides_sp_CAG_144	BP	GO:1901663:[BP] quinone biosynthetic process	Genomic proximity	0.328889
Bacteroides_sp_CAG_144	BP	GO:1901663:[BP] quinone biosynthetic process	Sequence similarity	0.155556
Bacteroides_sp_CAG_144	BP	GO:1901663:[BP] quinone biosynthetic process	Co-expression	0.36
Bacteroides_sp_CAG_633	BP	GO:0006281:[BP] DNA repair	Interaction	0.0511696
Bacteroides_sp_CAG_633	BP	GO:0006281:[BP] DNA repair	Genomic proximity	0.0372742
Bacteroides_sp_CAG_633	BP	GO:0006281:[BP] DNA repair	Sequence similarity	0.794963
Bacteroides_sp_CAG_633	BP	GO:0006281:[BP] DNA repair	Co-expression	0.116593
Bacteroides_stercoris	BP	GO:0006281:[BP] DNA repair	Interaction	0.0268013
Bacteroides_stercoris	BP	GO:0006281:[BP] DNA repair	Genomic proximity	0.0438587
Bacteroides_stercoris	BP	GO:0006281:[BP] DNA repair	Sequence similarity	0.606235
Bacteroides_stercoris	BP	GO:0006281:[BP] DNA repair	Co-expression	0.323105
Bacteroides_thetaiotaomicron	BP	GO:0006364:[BP] rRNA processing	Interaction	0.0552218
Bacteroides_thetaiotaomicron	BP	GO:0006364:[BP] rRNA processing	Genomic proximity	0.0638144
Bacteroides_thetaiotaomicron	BP	GO:0006364:[BP] rRNA processing	Sequence similarity	0.190485
Bacteroides_thetaiotaomicron	BP	GO:0006364:[BP] rRNA processing	Co-expression	0.690479
Bacteroides_thetaiotaomicron	BP	GO:0019321:[BP] pentose metabolic process	Interaction	0.0824843
Bacteroides_thetaiotaomicron	BP	GO:0019321:[BP] pentose metabolic process	Genomic proximity	0.0959668
Bacteroides_thetaiotaomicron	BP	GO:0019321:[BP] pentose metabolic process	Sequence similarity	0.342996
Bacteroides_thetaiotaomicron	BP	GO:0019321:[BP] pentose metabolic process	Co-expression	0.478553
Bacteroides_thetaiotaomicron	BP	GO:0006400:[BP] tRNA modification	Interaction	0.029705
Bacteroides_thetaiotaomicron	BP	GO:0006400:[BP] tRNA modification	Genomic proximity	0.059549
Bacteroides_thetaiotaomicron	BP	GO:0006400:[BP] tRNA modification	Sequence similarity	0.36574
Bacteroides_thetaiotaomicron	BP	GO:0006400:[BP] tRNA modification	Co-expression	0.545006
Bacteroides_thetaiotaomicron	BP	GO:0016998:[BP] cell wall macromolecule catabolic process	Interaction	0.112658
Bacteroides_thetaiotaomicron	BP	GO:0016998:[BP] cell wall macromolecule catabolic process	Genomic proximity	0.0961804
Bacteroides_thetaiotaomicron	BP	GO:0016998:[BP] cell wall macromolecule catabolic process	Sequence similarity	0.31966
Bacteroides_thetaiotaomicron	BP	GO:0016998:[BP] cell wall macromolecule catabolic process	Co-expression	0.471501
Bacteroides_thetaiotaomicron	BP	GO:0006281:[BP] DNA repair	Interaction	0.0808207
Bacteroides_thetaiotaomicron	BP	GO:0006281:[BP] DNA repair	Genomic proximity	0.0177718
Bacteroides_thetaiotaomicron	BP	GO:0006281:[BP] DNA repair	Sequence similarity	0.697866
Bacteroides_thetaiotaomicron	BP	GO:0006281:[BP] DNA repair	Co-expression	0.203541
Bacteroides_thetaiotaomicron	BP	GO:0016485:[BP] protein processing	Interaction	0.0507052
Bacteroides_thetaiotaomicron	BP	GO:0016485:[BP] protein processing	Genomic proximity	0.0979922
Bacteroides_thetaiotaomicron	BP	GO:0016485:[BP] protein processing	Sequence similarity	0.157313
Bacteroides_thetaiotaomicron	BP	GO:0016485:[BP] protein processing	Co-expression	0.69399
Bacteroides_thetaiotaomicron	BP	GO:0006417:[BP] regulation of translation	Interaction	0.0474417
Bacteroides_thetaiotaomicron	BP	GO:0006417:[BP] regulation of translation	Genomic proximity	0.0412285
Bacteroides_thetaiotaomicron	BP	GO:0006417:[BP] regulation of translation	Sequence similarity	0.254769
Bacteroides_thetaiotaomicron	BP	GO:0006417:[BP] regulation of translation	Co-expression	0.656561
Bacteroides_thetaiotaomicron	BP	GO:0046777:[BP] protein autophosphorylation	Interaction	0.346809
Bacteroides_thetaiotaomicron	BP	GO:0046777:[BP] protein autophosphorylation	Genomic proximity	0.179255
Bacteroides_thetaiotaomicron	BP	GO:0046777:[BP] protein autophosphorylation	Sequence similarity	0.260638
Bacteroides_thetaiotaomicron	BP	GO:0046777:[BP] protein autophosphorylation	Co-expression	0.213298
Bacteroides_thetaiotaomicron	BP	GO:0006090:[BP] pyruvate metabolic process	Interaction	0.0236759
Bacteroides_thetaiotaomicron	BP	GO:0006090:[BP] pyruvate metabolic process	Genomic proximity	0.0214102
Bacteroides_thetaiotaomicron	BP	GO:0006090:[BP] pyruvate metabolic process	Sequence similarity	0.559599
Bacteroides_thetaiotaomicron	BP	GO:0006090:[BP] pyruvate metabolic process	Co-expression	0.395315
Bacteroides_thetaiotaomicron	BP	GO:0046677:[BP] response to antibiotic	Interaction	0.0936897
Bacteroides_thetaiotaomicron	BP	GO:0046677:[BP] response to antibiotic	Genomic proximity	0.128224
Bacteroides_thetaiotaomicron	BP	GO:0046677:[BP] response to antibiotic	Sequence similarity	0.214862
Bacteroides_thetaiotaomicron	BP	GO:0046677:[BP] response to antibiotic	Co-expression	0.563224
Bacteroides_thetaiotaomicron	BP	GO:0009063:[BP] cellular amino acid catabolic process	Interaction	0.0599878
Bacteroides_thetaiotaomicron	BP	GO:0009063:[BP] cellular amino acid catabolic process	Genomic proximity	0.0794353
Bacteroides_thetaiotaomicron	BP	GO:0009063:[BP] cellular amino acid catabolic process	Sequence similarity	0.546249
Bacteroides_thetaiotaomicron	BP	GO:0009063:[BP] cellular amino acid catabolic process	Co-expression	0.314328
Bacteroides_thetaiotaomicron	BP	GO:1901700:[BP] response to oxygen-containing compound	Interaction	0.114624
Bacteroides_thetaiotaomicron	BP	GO:1901700:[BP] response to oxygen-containing compound	Genomic proximity	0.136061
Bacteroides_thetaiotaomicron	BP	GO:1901700:[BP] response to oxygen-containing compound	Sequence similarity	0.152714
Bacteroides_thetaiotaomicron	BP	GO:1901700:[BP] response to oxygen-containing compound	Co-expression	0.5966
Bacteroides_thetaiotaomicron	BP	GO:0019320:[BP] hexose catabolic process	Interaction	0.0691722
Bacteroides_thetaiotaomicron	BP	GO:0019320:[BP] hexose catabolic process	Genomic proximity	0.0833883
Bacteroides_thetaiotaomicron	BP	GO:0019320:[BP] hexose catabolic process	Sequence similarity	0.442005
Bacteroides_thetaiotaomicron	BP	GO:0019320:[BP] hexose catabolic process	Co-expression	0.405435
Bacteroides_thetaiotaomicron	BP	GO:0006313:[BP] transposition, DNA-mediated	Interaction	0.0555904
Bacteroides_thetaiotaomicron	BP	GO:0006313:[BP] transposition, DNA-mediated	Genomic proximity	0.0850451
Bacteroides_thetaiotaomicron	BP	GO:0006313:[BP] transposition, DNA-mediated	Sequence similarity	0.24142
Bacteroides_thetaiotaomicron	BP	GO:0006313:[BP] transposition, DNA-mediated	Co-expression	0.617944
Bacteroides_thetaiotaomicron	BP	GO:0044275:[BP] cellular carbohydrate catabolic process	Interaction	0.0949043
Bacteroides_thetaiotaomicron	BP	GO:0044275:[BP] cellular carbohydrate catabolic process	Genomic proximity	0.103657
Bacteroides_thetaiotaomicron	BP	GO:0044275:[BP] cellular carbohydrate catabolic process	Sequence similarity	0.0461771
Bacteroides_thetaiotaomicron	BP	GO:0044275:[BP] cellular carbohydrate catabolic process	Co-expression	0.755261
Bacteroides_thetaiotaomicron	BP	GO:0009266:[BP] response to temperature stimulus	Interaction	0.111608
Bacteroides_thetaiotaomicron	BP	GO:0009266:[BP] response to temperature stimulus	Genomic proximity	0.115182
Bacteroides_thetaiotaomicron	BP	GO:0009266:[BP] response to temperature stimulus	Sequence similarity	0.269616
Bacteroides_thetaiotaomicron	BP	GO:0009266:[BP] response to temperature stimulus	Co-expression	0.503594
Bacteroides_thetaiotaomicron	BP	GO:0000272:[BP] polysaccharide catabolic process	Interaction	0.167435
Bacteroides_thetaiotaomicron	BP	GO:0000272:[BP] polysaccharide catabolic process	Genomic proximity	0.0823717
Bacteroides_thetaiotaomicron	BP	GO:0000272:[BP] polysaccharide catabolic process	Sequence similarity	0.276827
Bacteroides_thetaiotaomicron	BP	GO:0000272:[BP] polysaccharide catabolic process	Co-expression	0.473366
Bacteroides_uniformis	BP	GO:0019321:[BP] pentose metabolic process	Interaction	0.108137
Bacteroides_uniformis	BP	GO:0019321:[BP] pentose metabolic process	Genomic proximity	0.100509
Bacteroides_uniformis	BP	GO:0019321:[BP] pentose metabolic process	Sequence similarity	0.659884
Bacteroides_uniformis	BP	GO:0019321:[BP] pentose metabolic process	Co-expression	0.13147
Bacteroides_uniformis	BP	GO:0006418:[BP] tRNA aminoacylation for protein translation	Interaction	0.0963123
Bacteroides_uniformis	BP	GO:0006418:[BP] tRNA aminoacylation for protein translation	Genomic proximity	0.0531579
Bacteroides_uniformis	BP	GO:0006418:[BP] tRNA aminoacylation for protein translation	Sequence similarity	0.725532
Bacteroides_uniformis	BP	GO:0006418:[BP] tRNA aminoacylation for protein translation	Co-expression	0.124998
Bacteroides_uniformis	BP	GO:0006352:[BP] DNA-templated transcription, initiation	Interaction	0.53934
Bacteroides_uniformis	BP	GO:0006352:[BP] DNA-templated transcription, initiation	Genomic proximity	0.0179316
Bacteroides_uniformis	BP	GO:0006352:[BP] DNA-templated transcription, initiation	Sequence similarity	0.310453
Bacteroides_uniformis	BP	GO:0006352:[BP] DNA-templated transcription, initiation	Co-expression	0.132276
Bacteroides_uniformis	BP	GO:0009073:[BP] aromatic amino acid family biosynthetic process	Interaction	0.0397475
Bacteroides_uniformis	BP	GO:0009073:[BP] aromatic amino acid family biosynthetic process	Genomic proximity	0.0715012
Bacteroides_uniformis	BP	GO:0009073:[BP] aromatic amino acid family biosynthetic process	Sequence similarity	0.48471
Bacteroides_uniformis	BP	GO:0009073:[BP] aromatic amino acid family biosynthetic process	Co-expression	0.404041
Bacteroides_uniformis	BP	GO:0009423:[BP] chorismate biosynthetic process	Interaction	0
Bacteroides_uniformis	BP	GO:0009423:[BP] chorismate biosynthetic process	Genomic proximity	0.244592
Bacteroides_uniformis	BP	GO:0009423:[BP] chorismate biosynthetic process	Sequence similarity	0.212559
Bacteroides_uniformis	BP	GO:0009423:[BP] chorismate biosynthetic process	Co-expression	0.542849
Bacteroides_uniformis	BP	GO:0009253:[BP] peptidoglycan catabolic process	Interaction	0.150591
Bacteroides_uniformis	BP	GO:0009253:[BP] peptidoglycan catabolic process	Genomic proximity	0.060756
Bacteroides_uniformis	BP	GO:0009253:[BP] peptidoglycan catabolic process	Sequence similarity	0.667194
Bacteroides_uniformis	BP	GO:0009253:[BP] peptidoglycan catabolic process	Co-expression	0.121458
Bacteroides_uniformis	BP	GO:0062197:[BP] cellular response to chemical stress	Interaction	0.0779551
Bacteroides_uniformis	BP	GO:0062197:[BP] cellular response to chemical stress	Genomic proximity	0.118689
Bacteroides_uniformis	BP	GO:0062197:[BP] cellular response to chemical stress	Sequence similarity	0
Bacteroides_uniformis	BP	GO:0062197:[BP] cellular response to chemical stress	Co-expression	0.803356
Bacteroides_vulgatus	BP	GO:0000160:[BP] phosphorelay signal transduction system	Interaction	0.55495
Bacteroides_vulgatus	BP	GO:0000160:[BP] phosphorelay signal transduction system	Genomic proximity	0.0229453
Bacteroides_vulgatus	BP	GO:0000160:[BP] phosphorelay signal transduction system	Sequence similarity	0.347597
Bacteroides_vulgatus	BP	GO:0000160:[BP] phosphorelay signal transduction system	Co-expression	0.0745084
Bacteroides_vulgatus	BP	GO:0006099:[BP] tricarboxylic acid cycle	Interaction	0.162791
Bacteroides_vulgatus	BP	GO:0006099:[BP] tricarboxylic acid cycle	Genomic proximity	0.325581
Bacteroides_vulgatus	BP	GO:0006099:[BP] tricarboxylic acid cycle	Sequence similarity	0.186047
Bacteroides_vulgatus	BP	GO:0006099:[BP] tricarboxylic acid cycle	Co-expression	0.325581
Bacteroides_vulgatus	BP	GO:0062197:[BP] cellular response to chemical stress	Interaction	0.0891473
Bacteroides_vulgatus	BP	GO:0062197:[BP] cellular response to chemical stress	Genomic proximity	0.206072
Bacteroides_vulgatus	BP	GO:0062197:[BP] cellular response to chemical stress	Sequence similarity	0
Bacteroides_vulgatus	BP	GO:0062197:[BP] cellular response to chemical stress	Co-expression	0.70478
Bacteroides_vulgatus	BP	GO:0006265:[BP] DNA topological change	Interaction	0.203583
Bacteroides_vulgatus	BP	GO:0006265:[BP] DNA topological change	Genomic proximity	0.0667315
Bacteroides_vulgatus	BP	GO:0006265:[BP] DNA topological change	Sequence similarity	0.49689
Bacteroides_vulgatus	BP	GO:0006265:[BP] DNA topological change	Co-expression	0.232796
Bacteroides_xylanisolvens	BP	GO:0016998:[BP] cell wall macromolecule catabolic process	Interaction	0.072511
Bacteroides_xylanisolvens	BP	GO:0016998:[BP] cell wall macromolecule catabolic process	Genomic proximity	0.1171
Bacteroides_xylanisolvens	BP	GO:0016998:[BP] cell wall macromolecule catabolic process	Sequence similarity	0.634324
Bacteroides_xylanisolvens	BP	GO:0016998:[BP] cell wall macromolecule catabolic process	Co-expression	0.176065
Bacteroides_xylanisolvens	BP	GO:1901663:[BP] quinone biosynthetic process	Interaction	0.0910853
Bacteroides_xylanisolvens	BP	GO:1901663:[BP] quinone biosynthetic process	Genomic proximity	0.124031
Bacteroides_xylanisolvens	BP	GO:1901663:[BP] quinone biosynthetic process	Sequence similarity	0.21124
Bacteroides_xylanisolvens	BP	GO:1901663:[BP] quinone biosynthetic process	Co-expression	0.573643
Bacteroides_xylanisolvens	BP	GO:0000272:[BP] polysaccharide catabolic process	Interaction	0.152344
Bacteroides_xylanisolvens	BP	GO:0000272:[BP] polysaccharide catabolic process	Genomic proximity	0.0969187
Bacteroides_xylanisolvens	BP	GO:0000272:[BP] polysaccharide catabolic process	Sequence similarity	0.598717
Bacteroides_xylanisolvens	BP	GO:0000272:[BP] polysaccharide catabolic process	Co-expression	0.15202
Barnesiella_intestinihominis	BP	GO:0045226:[BP] extracellular polysaccharide biosynthetic process	Interaction	0.076035
Barnesiella_intestinihominis	BP	GO:0045226:[BP] extracellular polysaccharide biosynthetic process	Genomic proximity	0.116974
Barnesiella_intestinihominis	BP	GO:0045226:[BP] extracellular polysaccharide biosynthetic process	Sequence similarity	0.22184
Barnesiella_intestinihominis	BP	GO:0045226:[BP] extracellular polysaccharide biosynthetic process	Co-expression	0.585151
Barnesiella_intestinihominis	BP	GO:0006281:[BP] DNA repair	Interaction	0.0464684
Barnesiella_intestinihominis	BP	GO:0006281:[BP] DNA repair	Genomic proximity	0.00888798
Barnesiella_intestinihominis	BP	GO:0006281:[BP] DNA repair	Sequence similarity	0.805105
Barnesiella_intestinihominis	BP	GO:0006281:[BP] DNA repair	Co-expression	0.139538
Barnesiella_intestinihominis	BP	GO:0000272:[BP] polysaccharide catabolic process	Interaction	0.143411
Barnesiella_intestinihominis	BP	GO:0000272:[BP] polysaccharide catabolic process	Genomic proximity	0.136951
Barnesiella_intestinihominis	BP	GO:0000272:[BP] polysaccharide catabolic process	Sequence similarity	0.235142
Barnesiella_intestinihominis	BP	GO:0000272:[BP] polysaccharide catabolic process	Co-expression	0.484496
Bifidobacterium_bifidum	BP	GO:0009401:[BP] phosphoenolpyruvate-dependent sugar phosphotransferase system	Interaction	0.0500586
Bifidobacterium_bifidum	BP	GO:0009401:[BP] phosphoenolpyruvate-dependent sugar phosphotransferase system	Genomic proximity	0.321199
Bifidobacterium_bifidum	BP	GO:0009401:[BP] phosphoenolpyruvate-dependent sugar phosphotransferase system	Sequence similarity	0.130837
Bifidobacterium_bifidum	BP	GO:0009401:[BP] phosphoenolpyruvate-dependent sugar phosphotransferase system	Co-expression	0.497906
Bifidobacterium_dentium	BP	GO:0006814:[BP] sodium ion transport	Interaction	0.0768734
Bifidobacterium_dentium	BP	GO:0006814:[BP] sodium ion transport	Genomic proximity	0.510336
Bifidobacterium_dentium	BP	GO:0006814:[BP] sodium ion transport	Sequence similarity	0.0749354
Bifidobacterium_dentium	BP	GO:0006814:[BP] sodium ion transport	Co-expression	0.337855
Bifidobacterium_longum	BP	GO:0051128:[BP] regulation of cellular component organization	Interaction	0.0580754
Bifidobacterium_longum	BP	GO:0051128:[BP] regulation of cellular component organization	Genomic proximity	0.0987532
Bifidobacterium_longum	BP	GO:0051128:[BP] regulation of cellular component organization	Sequence similarity	0.288269
Bifidobacterium_longum	BP	GO:0051128:[BP] regulation of cellular component organization	Co-expression	0.554902
Bifidobacterium_longum_subsp_longum	BP	GO:0006090:[BP] pyruvate metabolic process	Interaction	0.0597518
Bifidobacterium_longum_subsp_longum	BP	GO:0006090:[BP] pyruvate metabolic process	Genomic proximity	0.102952
Bifidobacterium_longum_subsp_longum	BP	GO:0006090:[BP] pyruvate metabolic process	Sequence similarity	0.0672872
Bifidobacterium_longum_subsp_longum	BP	GO:0006090:[BP] pyruvate metabolic process	Co-expression	0.770009
Bifidobacterium_longum_subsp_longum	BP	GO:0071806:[BP] protein transmembrane transport	Interaction	0.171528
Bifidobacterium_longum_subsp_longum	BP	GO:0071806:[BP] protein transmembrane transport	Genomic proximity	0.0638682
Bifidobacterium_longum_subsp_longum	BP	GO:0071806:[BP] protein transmembrane transport	Sequence similarity	0
Bifidobacterium_longum_subsp_longum	BP	GO:0071806:[BP] protein transmembrane transport	Co-expression	0.764604
Bifidobacterium_longum_subsp_longum	BP	GO:0009166:[BP] nucleotide catabolic process	Interaction	0.221594
Bifidobacterium_longum_subsp_longum	BP	GO:0009166:[BP] nucleotide catabolic process	Genomic proximity	0.110006
Bifidobacterium_longum_subsp_longum	BP	GO:0009166:[BP] nucleotide catabolic process	Sequence similarity	0.173145
Bifidobacterium_longum_subsp_longum	BP	GO:0009166:[BP] nucleotide catabolic process	Co-expression	0.495256
Bifidobacterium_longum_subsp_longum	BP	GO:0000272:[BP] polysaccharide catabolic process	Interaction	0.114828
Bifidobacterium_longum_subsp_longum	BP	GO:0000272:[BP] polysaccharide catabolic process	Genomic proximity	0.150542
Bifidobacterium_longum_subsp_longum	BP	GO:0000272:[BP] polysaccharide catabolic process	Sequence similarity	0.249333
Bifidobacterium_longum_subsp_longum	BP	GO:0000272:[BP] polysaccharide catabolic process	Co-expression	0.485297
Bifidobacterium_longum_subsp_longum	BP	GO:0051607:[BP] defense response to virus	Interaction	0
Bifidobacterium_longum_subsp_longum	BP	GO:0051607:[BP] defense response to virus	Genomic proximity	0
Bifidobacterium_longum_subsp_longum	BP	GO:0051607:[BP] defense response to virus	Sequence similarity	0.163437
Bifidobacterium_longum_subsp_longum	BP	GO:0051607:[BP] defense response to virus	Co-expression	0.836563
Bifidobacterium_pseudocatenulatum	BP	GO:0051128:[BP] regulation of cellular component organization	Interaction	0
Bifidobacterium_pseudocatenulatum	BP	GO:0051128:[BP] regulation of cellular component organization	Genomic proximity	0.0885491
Bifidobacterium_pseudocatenulatum	BP	GO:0051128:[BP] regulation of cellular component organization	Sequence similarity	0.436776
Bifidobacterium_pseudocatenulatum	BP	GO:0051128:[BP] regulation of cellular component organization	Co-expression	0.474675
Bilophila_wadsworthia	BP	GO:0000160:[BP] phosphorelay signal transduction system	Interaction	0.698254
Bilophila_wadsworthia	BP	GO:0000160:[BP] phosphorelay signal transduction system	Genomic proximity	0.0101079
Bilophila_wadsworthia	BP	GO:0000160:[BP] phosphorelay signal transduction system	Sequence similarity	0.137387
Bilophila_wadsworthia	BP	GO:0000160:[BP] phosphorelay signal transduction system	Co-expression	0.154252
Bilophila_wadsworthia	BP	GO:0006352:[BP] DNA-templated transcription, initiation	Interaction	0.097695
Bilophila_wadsworthia	BP	GO:0006352:[BP] DNA-templated transcription, initiation	Genomic proximity	0.24734
Bilophila_wadsworthia	BP	GO:0006352:[BP] DNA-templated transcription, initiation	Sequence similarity	0.296543
Bilophila_wadsworthia	BP	GO:0006352:[BP] DNA-templated transcription, initiation	Co-expression	0.358422
Bilophila_wadsworthia	BP	GO:0032879:[BP] regulation of localization	Interaction	0.0298168
Bilophila_wadsworthia	BP	GO:0032879:[BP] regulation of localization	Genomic proximity	0.0777187
Bilophila_wadsworthia	BP	GO:0032879:[BP] regulation of localization	Sequence similarity	0.114022
Bilophila_wadsworthia	BP	GO:0032879:[BP] regulation of localization	Co-expression	0.778443
Bilophila_wadsworthia	BP	GO:0009252:[BP] peptidoglycan biosynthetic process	Interaction	0.113318
Bilophila_wadsworthia	BP	GO:0009252:[BP] peptidoglycan biosynthetic process	Genomic proximity	0.117834
Bilophila_wadsworthia	BP	GO:0009252:[BP] peptidoglycan biosynthetic process	Sequence similarity	0.319791
Bilophila_wadsworthia	BP	GO:0009252:[BP] peptidoglycan biosynthetic process	Co-expression	0.449057
Bilophila_wadsworthia	BP	GO:0008360:[BP] regulation of cell shape	Interaction	0.0334927
Bilophila_wadsworthia	BP	GO:0008360:[BP] regulation of cell shape	Genomic proximity	0.160727
Bilophila_wadsworthia	BP	GO:0008360:[BP] regulation of cell shape	Sequence similarity	0.370766
Bilophila_wadsworthia	BP	GO:0008360:[BP] regulation of cell shape	Co-expression	0.435014
Bilophila_wadsworthia	BP	GO:0017004:[BP] cytochrome complex assembly	Interaction	0.052866
Bilophila_wadsworthia	BP	GO:0017004:[BP] cytochrome complex assembly	Genomic proximity	0.0959679
Bilophila_wadsworthia	BP	GO:0017004:[BP] cytochrome complex assembly	Sequence similarity	0.140853
Bilophila_wadsworthia	BP	GO:0017004:[BP] cytochrome complex assembly	Co-expression	0.710313
Bilophila_wadsworthia	BP	GO:0009063:[BP] cellular amino acid catabolic process	Interaction	0.14087
Bilophila_wadsworthia	BP	GO:0009063:[BP] cellular amino acid catabolic process	Genomic proximity	0.0602518
Bilophila_wadsworthia	BP	GO:0009063:[BP] cellular amino acid catabolic process	Sequence similarity	0.40152
Bilophila_wadsworthia	BP	GO:0009063:[BP] cellular amino acid catabolic process	Co-expression	0.397357
Bilophila_wadsworthia	BP	GO:0009245:[BP] lipid A biosynthetic process	Interaction	0.120813
Bilophila_wadsworthia	BP	GO:0009245:[BP] lipid A biosynthetic process	Genomic proximity	0.259106
Bilophila_wadsworthia	BP	GO:0009245:[BP] lipid A biosynthetic process	Sequence similarity	0.148535
Bilophila_wadsworthia	BP	GO:0009245:[BP] lipid A biosynthetic process	Co-expression	0.471546
Bilophila_wadsworthia	BP	GO:0045892:[BP] negative regulation of transcription, DNA-templated	Interaction	0.30674
Bilophila_wadsworthia	BP	GO:0045892:[BP] negative regulation of transcription, DNA-templated	Genomic proximity	0.15735
Bilophila_wadsworthia	BP	GO:0045892:[BP] negative regulation of transcription, DNA-templated	Sequence similarity	0.0673827
Bilophila_wadsworthia	BP	GO:0045892:[BP] negative regulation of transcription, DNA-templated	Co-expression	0.468527
Bilophila_wadsworthia	BP	GO:0043165:[BP] Gram-negative-bacterium-type cell outer membrane assembly	Interaction	0.0898688
Bilophila_wadsworthia	BP	GO:0043165:[BP] Gram-negative-bacterium-type cell outer membrane assembly	Genomic proximity	0.196262
Bilophila_wadsworthia	BP	GO:0043165:[BP] Gram-negative-bacterium-type cell outer membrane assembly	Sequence similarity	0.111935
Bilophila_wadsworthia	BP	GO:0043165:[BP] Gram-negative-bacterium-type cell outer membrane assembly	Co-expression	0.601935
Bilophila_wadsworthia	BP	GO:0009226:[BP] nucleotide-sugar biosynthetic process	Interaction	0.111435
Bilophila_wadsworthia	BP	GO:0009226:[BP] nucleotide-sugar biosynthetic process	Genomic proximity	0.144017
Bilophila_wadsworthia	BP	GO:0009226:[BP] nucleotide-sugar biosynthetic process	Sequence similarity	0.306224
Bilophila_wadsworthia	BP	GO:0009226:[BP] nucleotide-sugar biosynthetic process	Co-expression	0.438324
Bilophila_wadsworthia	BP	GO:0071555:[BP] cell wall organization	Interaction	0.0762075
Bilophila_wadsworthia	BP	GO:0071555:[BP] cell wall organization	Genomic proximity	0.148473
Bilophila_wadsworthia	BP	GO:0071555:[BP] cell wall organization	Sequence similarity	0.311186
Bilophila_wadsworthia	BP	GO:0071555:[BP] cell wall organization	Co-expression	0.464133
Bilophila_wadsworthia	BP	GO:0046474:[BP] glycerophospholipid biosynthetic process	Interaction	0.114385
Bilophila_wadsworthia	BP	GO:0046474:[BP] glycerophospholipid biosynthetic process	Genomic proximity	0.192477
Bilophila_wadsworthia	BP	GO:0046474:[BP] glycerophospholipid biosynthetic process	Sequence similarity	0.197722
Bilophila_wadsworthia	BP	GO:0046474:[BP] glycerophospholipid biosynthetic process	Co-expression	0.495416
Blautia_obeum	BP	GO:0000160:[BP] phosphorelay signal transduction system	Interaction	0.618211
Blautia_obeum	BP	GO:0000160:[BP] phosphorelay signal transduction system	Genomic proximity	0.00183937
Blautia_obeum	BP	GO:0000160:[BP] phosphorelay signal transduction system	Sequence similarity	0.346129
Blautia_obeum	BP	GO:0000160:[BP] phosphorelay signal transduction system	Co-expression	0.0338201
Blautia_obeum	BP	GO:0019359:[BP] nicotinamide nucleotide biosynthetic process	Interaction	0.177949
Blautia_obeum	BP	GO:0019359:[BP] nicotinamide nucleotide biosynthetic process	Genomic proximity	0.0180235
Blautia_obeum	BP	GO:0019359:[BP] nicotinamide nucleotide biosynthetic process	Sequence similarity	0.558377
Blautia_obeum	BP	GO:0019359:[BP] nicotinamide nucleotide biosynthetic process	Co-expression	0.245651
Blautia_obeum	BP	GO:0001522:[BP] pseudouridine synthesis	Interaction	0.401328
Blautia_obeum	BP	GO:0001522:[BP] pseudouridine synthesis	Genomic proximity	0.0259913
Blautia_obeum	BP	GO:0001522:[BP] pseudouridine synthesis	Sequence similarity	0.370837
Blautia_obeum	BP	GO:0001522:[BP] pseudouridine synthesis	Co-expression	0.201843
Blautia_obeum	BP	GO:1901617:[BP] organic hydroxy compound biosynthetic process	Interaction	0.152455
Blautia_obeum	BP	GO:1901617:[BP] organic hydroxy compound biosynthetic process	Genomic proximity	0.129845
Blautia_obeum	BP	GO:1901617:[BP] organic hydroxy compound biosynthetic process	Sequence similarity	0.173127
Blautia_obeum	BP	GO:1901617:[BP] organic hydroxy compound biosynthetic process	Co-expression	0.544574
Blautia_obeum	BP	GO:0006090:[BP] pyruvate metabolic process	Interaction	0.0357687
Blautia_obeum	BP	GO:0006090:[BP] pyruvate metabolic process	Genomic proximity	0.0281551
Blautia_obeum	BP	GO:0006090:[BP] pyruvate metabolic process	Sequence similarity	0.728678
Blautia_obeum	BP	GO:0006090:[BP] pyruvate metabolic process	Co-expression	0.207398
Blautia_obeum	BP	GO:0000097:[BP] sulfur amino acid biosynthetic process	Interaction	0.113831
Blautia_obeum	BP	GO:0000097:[BP] sulfur amino acid biosynthetic process	Genomic proximity	0.0222333
Blautia_obeum	BP	GO:0000097:[BP] sulfur amino acid biosynthetic process	Sequence similarity	0.726724
Blautia_obeum	BP	GO:0000097:[BP] sulfur amino acid biosynthetic process	Co-expression	0.137211
Blautia_obeum	BP	GO:0006006:[BP] glucose metabolic process	Interaction	0.0439956
Blautia_obeum	BP	GO:0006006:[BP] glucose metabolic process	Genomic proximity	0.0788142
Blautia_obeum	BP	GO:0006006:[BP] glucose metabolic process	Sequence similarity	0.713138
Blautia_obeum	BP	GO:0006006:[BP] glucose metabolic process	Co-expression	0.164052
Blautia_obeum	BP	GO:0000272:[BP] polysaccharide catabolic process	Interaction	0.0521277
Blautia_obeum	BP	GO:0000272:[BP] polysaccharide catabolic process	Genomic proximity	0.286392
Blautia_obeum	BP	GO:0000272:[BP] polysaccharide catabolic process	Sequence similarity	0.37602
Blautia_obeum	BP	GO:0000272:[BP] polysaccharide catabolic process	Co-expression	0.285461
Blautia_obeum	BP	GO:0017001:[BP] antibiotic catabolic process	Interaction	0.236434
Blautia_obeum	BP	GO:0017001:[BP] antibiotic catabolic process	Genomic proximity	0.217054
Blautia_obeum	BP	GO:0017001:[BP] antibiotic catabolic process	Sequence similarity	0.155039
Blautia_obeum	BP	GO:0017001:[BP] antibiotic catabolic process	Co-expression	0.391473
Blautia_sp_CAG_52	BP	GO:0006281:[BP] DNA repair	Interaction	0.0367534
Blautia_sp_CAG_52	BP	GO:0006281:[BP] DNA repair	Genomic proximity	0.0491419
Blautia_sp_CAG_52	BP	GO:0006281:[BP] DNA repair	Sequence similarity	0.795078
Blautia_sp_CAG_52	BP	GO:0006281:[BP] DNA repair	Co-expression	0.119027
Blautia_wexlerae	BP	GO:0006364:[BP] rRNA processing	Interaction	0.108511
Blautia_wexlerae	BP	GO:0006364:[BP] rRNA processing	Genomic proximity	0.17766
Blautia_wexlerae	BP	GO:0006364:[BP] rRNA processing	Sequence similarity	0.314894
Blautia_wexlerae	BP	GO:0006364:[BP] rRNA processing	Co-expression	0.398936
Blautia_wexlerae	BP	GO:0019321:[BP] pentose metabolic process	Interaction	0.0354314
Blautia_wexlerae	BP	GO:0019321:[BP] pentose metabolic process	Genomic proximity	0.173404
Blautia_wexlerae	BP	GO:0019321:[BP] pentose metabolic process	Sequence similarity	0.552689
Blautia_wexlerae	BP	GO:0019321:[BP] pentose metabolic process	Co-expression	0.238475
Blautia_wexlerae	BP	GO:0000160:[BP] phosphorelay signal transduction system	Interaction	0.672369
Blautia_wexlerae	BP	GO:0000160:[BP] phosphorelay signal transduction system	Genomic proximity	0.0138892
Blautia_wexlerae	BP	GO:0000160:[BP] phosphorelay signal transduction system	Sequence similarity	0.191458
Blautia_wexlerae	BP	GO:0000160:[BP] phosphorelay signal transduction system	Co-expression	0.122284
Burkholderiales_bacterium_1_1_47	BP	GO:0009073:[BP] aromatic amino acid family biosynthetic process	Interaction	0.0953075
Burkholderiales_bacterium_1_1_47	BP	GO:0009073:[BP] aromatic amino acid family biosynthetic process	Genomic proximity	0.213402
Burkholderiales_bacterium_1_1_47	BP	GO:0009073:[BP] aromatic amino acid family biosynthetic process	Sequence similarity	0.0846488
Burkholderiales_bacterium_1_1_47	BP	GO:0009073:[BP] aromatic amino acid family biosynthetic process	Co-expression	0.606642
Burkholderiales_bacterium_1_1_47	BP	GO:0015698:[BP] inorganic anion transport	Interaction	0
Burkholderiales_bacterium_1_1_47	BP	GO:0015698:[BP] inorganic anion transport	Genomic proximity	0
Burkholderiales_bacterium_1_1_47	BP	GO:0015698:[BP] inorganic anion transport	Sequence similarity	0.577039
Burkholderiales_bacterium_1_1_47	BP	GO:0015698:[BP] inorganic anion transport	Co-expression	0.422961
Burkholderiales_bacterium_1_1_47	BP	GO:0006099:[BP] tricarboxylic acid cycle	Interaction	0.157388
Burkholderiales_bacterium_1_1_47	BP	GO:0006099:[BP] tricarboxylic acid cycle	Genomic proximity	0.0745124
Burkholderiales_bacterium_1_1_47	BP	GO:0006099:[BP] tricarboxylic acid cycle	Sequence similarity	0.326667
Burkholderiales_bacterium_1_1_47	BP	GO:0006099:[BP] tricarboxylic acid cycle	Co-expression	0.441433
Burkholderiales_bacterium_1_1_47	BP	GO:0071806:[BP] protein transmembrane transport	Interaction	0.0662086
Burkholderiales_bacterium_1_1_47	BP	GO:0071806:[BP] protein transmembrane transport	Genomic proximity	0.142287
Burkholderiales_bacterium_1_1_47	BP	GO:0071806:[BP] protein transmembrane transport	Sequence similarity	0.202187
Burkholderiales_bacterium_1_1_47	BP	GO:0071806:[BP] protein transmembrane transport	Co-expression	0.589317
Burkholderiales_bacterium_1_1_47	BP	GO:0000105:[BP] histidine biosynthetic process	Interaction	0.137234
Burkholderiales_bacterium_1_1_47	BP	GO:0000105:[BP] histidine biosynthetic process	Genomic proximity	0.247872
Burkholderiales_bacterium_1_1_47	BP	GO:0000105:[BP] histidine biosynthetic process	Sequence similarity	0.189362
Burkholderiales_bacterium_1_1_47	BP	GO:0000105:[BP] histidine biosynthetic process	Co-expression	0.425532
Burkholderiales_bacterium_1_1_47	BP	GO:0006313:[BP] transposition, DNA-mediated	Interaction	0.145803
Burkholderiales_bacterium_1_1_47	BP	GO:0006313:[BP] transposition, DNA-mediated	Genomic proximity	0.207813
Burkholderiales_bacterium_1_1_47	BP	GO:0006313:[BP] transposition, DNA-mediated	Sequence similarity	0.0326197
Burkholderiales_bacterium_1_1_47	BP	GO:0006313:[BP] transposition, DNA-mediated	Co-expression	0.613764
Butyricicoccus_pullicaecorum	BP	GO:0009250:[BP] glucan biosynthetic process	Interaction	0.22093
Butyricicoccus_pullicaecorum	BP	GO:0009250:[BP] glucan biosynthetic process	Genomic proximity	0.224806
Butyricicoccus_pullicaecorum	BP	GO:0009250:[BP] glucan biosynthetic process	Sequence similarity	0.162791
Butyricicoccus_pullicaecorum	BP	GO:0009250:[BP] glucan biosynthetic process	Co-expression	0.391473
Butyricicoccus_pullicaecorum	BP	GO:0051649:[BP] establishment of localization in cell	Interaction	0
Butyricicoccus_pullicaecorum	BP	GO:0051649:[BP] establishment of localization in cell	Genomic proximity	0.133721
Butyricicoccus_pullicaecorum	BP	GO:0051649:[BP] establishment of localization in cell	Sequence similarity	0.0891473
Butyricicoccus_pullicaecorum	BP	GO:0051649:[BP] establishment of localization in cell	Co-expression	0.777132
Butyricicoccus_pullicaecorum	BP	GO:0009226:[BP] nucleotide-sugar biosynthetic process	Interaction	0.0175532
Butyricicoccus_pullicaecorum	BP	GO:0009226:[BP] nucleotide-sugar biosynthetic process	Genomic proximity	0.119459
Butyricicoccus_pullicaecorum	BP	GO:0009226:[BP] nucleotide-sugar biosynthetic process	Sequence similarity	0.177686
Butyricicoccus_pullicaecorum	BP	GO:0009226:[BP] nucleotide-sugar biosynthetic process	Co-expression	0.685301
Butyricimonas_synergistica	BP	GO:0046474:[BP] glycerophospholipid biosynthetic process	Interaction	0.169637
Butyricimonas_synergistica	BP	GO:0046474:[BP] glycerophospholipid biosynthetic process	Genomic proximity	0.167553
Butyricimonas_synergistica	BP	GO:0046474:[BP] glycerophospholipid biosynthetic process	Sequence similarity	0.344533
Butyricimonas_synergistica	BP	GO:0046474:[BP] glycerophospholipid biosynthetic process	Co-expression	0.318277
Butyrivibrio_crossotus	BP	GO:0006313:[BP] transposition, DNA-mediated	Interaction	0.174419
Butyrivibrio_crossotus	BP	GO:0006313:[BP] transposition, DNA-mediated	Genomic proximity	0.360465
Butyrivibrio_crossotus	BP	GO:0006313:[BP] transposition, DNA-mediated	Sequence similarity	0.127907
Butyrivibrio_crossotus	BP	GO:0006313:[BP] transposition, DNA-mediated	Co-expression	0.337209
Candidatus_Methanomassiliicoccus_intestinalis	BP	GO:0006400:[BP] tRNA modification	Interaction	0.201417
Candidatus_Methanomassiliicoccus_intestinalis	BP	GO:0006400:[BP] tRNA modification	Genomic proximity	0.118335
Candidatus_Methanomassiliicoccus_intestinalis	BP	GO:0006400:[BP] tRNA modification	Sequence similarity	0.141137
Candidatus_Methanomassiliicoccus_intestinalis	BP	GO:0006400:[BP] tRNA modification	Co-expression	0.539111
Candidatus_Methanomassiliicoccus_intestinalis	BP	GO:0006418:[BP] tRNA aminoacylation for protein translation	Interaction	0.22511
Candidatus_Methanomassiliicoccus_intestinalis	BP	GO:0006418:[BP] tRNA aminoacylation for protein translation	Genomic proximity	0.065901
Candidatus_Methanomassiliicoccus_intestinalis	BP	GO:0006418:[BP] tRNA aminoacylation for protein translation	Sequence similarity	0.0828019
Candidatus_Methanomassiliicoccus_intestinalis	BP	GO:0006418:[BP] tRNA aminoacylation for protein translation	Co-expression	0.626187
Candidatus_Methanomassiliicoccus_intestinalis	BP	GO:0019359:[BP] nicotinamide nucleotide biosynthetic process	Interaction	0.0926616
Candidatus_Methanomassiliicoccus_intestinalis	BP	GO:0019359:[BP] nicotinamide nucleotide biosynthetic process	Genomic proximity	0.0990663
Candidatus_Methanomassiliicoccus_intestinalis	BP	GO:0019359:[BP] nicotinamide nucleotide biosynthetic process	Sequence similarity	0.111425
Candidatus_Methanomassiliicoccus_intestinalis	BP	GO:0019359:[BP] nicotinamide nucleotide biosynthetic process	Co-expression	0.696847
Candidatus_Methanomassiliicoccus_intestinalis	BP	GO:0018193:[BP] peptidyl-amino acid modification	Interaction	0.125205
Candidatus_Methanomassiliicoccus_intestinalis	BP	GO:0018193:[BP] peptidyl-amino acid modification	Genomic proximity	0.172538
Candidatus_Methanomassiliicoccus_intestinalis	BP	GO:0018193:[BP] peptidyl-amino acid modification	Sequence similarity	0.147066
Candidatus_Methanomassiliicoccus_intestinalis	BP	GO:0018193:[BP] peptidyl-amino acid modification	Co-expression	0.555191
Candidatus_Methanomassiliicoccus_intestinalis	BP	GO:0016485:[BP] protein processing	Interaction	0.102408
Candidatus_Methanomassiliicoccus_intestinalis	BP	GO:0016485:[BP] protein processing	Genomic proximity	0.231501
Candidatus_Methanomassiliicoccus_intestinalis	BP	GO:0016485:[BP] protein processing	Sequence similarity	0.0861702
Candidatus_Methanomassiliicoccus_intestinalis	BP	GO:0016485:[BP] protein processing	Co-expression	0.57992
Candidatus_Methanomassiliicoccus_intestinalis	BP	GO:0006206:[BP] pyrimidine nucleobase metabolic process	Interaction	0.0886103
Candidatus_Methanomassiliicoccus_intestinalis	BP	GO:0006206:[BP] pyrimidine nucleobase metabolic process	Genomic proximity	0.137056
Candidatus_Methanomassiliicoccus_intestinalis	BP	GO:0006206:[BP] pyrimidine nucleobase metabolic process	Sequence similarity	0.0536651
Candidatus_Methanomassiliicoccus_intestinalis	BP	GO:0006206:[BP] pyrimidine nucleobase metabolic process	Co-expression	0.720669
Candidatus_Methanomassiliicoccus_intestinalis	BP	GO:0034613:[BP] cellular protein localization	Interaction	0.137753
Candidatus_Methanomassiliicoccus_intestinalis	BP	GO:0034613:[BP] cellular protein localization	Genomic proximity	0.154647
Candidatus_Methanomassiliicoccus_intestinalis	BP	GO:0034613:[BP] cellular protein localization	Sequence similarity	0.295834
Candidatus_Methanomassiliicoccus_intestinalis	BP	GO:0034613:[BP] cellular protein localization	Co-expression	0.411765
Candidatus_Methanomassiliicoccus_intestinalis	BP	GO:0006417:[BP] regulation of translation	Interaction	0.133057
Candidatus_Methanomassiliicoccus_intestinalis	BP	GO:0006417:[BP] regulation of translation	Genomic proximity	0.13765
Candidatus_Methanomassiliicoccus_intestinalis	BP	GO:0006417:[BP] regulation of translation	Sequence similarity	0.32098
Candidatus_Methanomassiliicoccus_intestinalis	BP	GO:0006417:[BP] regulation of translation	Co-expression	0.408313
Candidatus_Methanomassiliicoccus_intestinalis	BP	GO:0006541:[BP] glutamine metabolic process	Interaction	0.216468
Candidatus_Methanomassiliicoccus_intestinalis	BP	GO:0006541:[BP] glutamine metabolic process	Genomic proximity	0.100541
Candidatus_Methanomassiliicoccus_intestinalis	BP	GO:0006541:[BP] glutamine metabolic process	Sequence similarity	0.0778095
Candidatus_Methanomassiliicoccus_intestinalis	BP	GO:0006541:[BP] glutamine metabolic process	Co-expression	0.605181
Candidatus_Methanomassiliicoccus_intestinalis	BP	GO:0009073:[BP] aromatic amino acid family biosynthetic process	Interaction	0.12691
Candidatus_Methanomassiliicoccus_intestinalis	BP	GO:0009073:[BP] aromatic amino acid family biosynthetic process	Genomic proximity	0.141827
Candidatus_Methanomassiliicoccus_intestinalis	BP	GO:0009073:[BP] aromatic amino acid family biosynthetic process	Sequence similarity	0.187014
Candidatus_Methanomassiliicoccus_intestinalis	BP	GO:0009073:[BP] aromatic amino acid family biosynthetic process	Co-expression	0.544249
Candidatus_Methanomassiliicoccus_intestinalis	BP	GO:0006090:[BP] pyruvate metabolic process	Interaction	0.0345129
Candidatus_Methanomassiliicoccus_intestinalis	BP	GO:0006090:[BP] pyruvate metabolic process	Genomic proximity	0.114361
Candidatus_Methanomassiliicoccus_intestinalis	BP	GO:0006090:[BP] pyruvate metabolic process	Sequence similarity	0.284731
Candidatus_Methanomassiliicoccus_intestinalis	BP	GO:0006090:[BP] pyruvate metabolic process	Co-expression	0.566395
Candidatus_Methanomassiliicoccus_intestinalis	BP	GO:0006566:[BP] threonine metabolic process	Interaction	0.153901
Candidatus_Methanomassiliicoccus_intestinalis	BP	GO:0006566:[BP] threonine metabolic process	Genomic proximity	0.310727
Candidatus_Methanomassiliicoccus_intestinalis	BP	GO:0006566:[BP] threonine metabolic process	Sequence similarity	0.254699
Candidatus_Methanomassiliicoccus_intestinalis	BP	GO:0006566:[BP] threonine metabolic process	Co-expression	0.280674
Candidatus_Methanomassiliicoccus_intestinalis	BP	GO:0009063:[BP] cellular amino acid catabolic process	Interaction	0.149238
Candidatus_Methanomassiliicoccus_intestinalis	BP	GO:0009063:[BP] cellular amino acid catabolic process	Genomic proximity	0.0795505
Candidatus_Methanomassiliicoccus_intestinalis	BP	GO:0009063:[BP] cellular amino acid catabolic process	Sequence similarity	0.147896
Candidatus_Methanomassiliicoccus_intestinalis	BP	GO:0009063:[BP] cellular amino acid catabolic process	Co-expression	0.623315
Candidatus_Methanomassiliicoccus_intestinalis	BP	GO:0009166:[BP] nucleotide catabolic process	Interaction	0.106679
Candidatus_Methanomassiliicoccus_intestinalis	BP	GO:0009166:[BP] nucleotide catabolic process	Genomic proximity	0.123485
Candidatus_Methanomassiliicoccus_intestinalis	BP	GO:0009166:[BP] nucleotide catabolic process	Sequence similarity	0.239608
Candidatus_Methanomassiliicoccus_intestinalis	BP	GO:0009166:[BP] nucleotide catabolic process	Co-expression	0.530229
Candidatus_Methanomassiliicoccus_intestinalis	BP	GO:0000105:[BP] histidine biosynthetic process	Interaction	0.211351
Candidatus_Methanomassiliicoccus_intestinalis	BP	GO:0000105:[BP] histidine biosynthetic process	Genomic proximity	0.148265
Candidatus_Methanomassiliicoccus_intestinalis	BP	GO:0000105:[BP] histidine biosynthetic process	Sequence similarity	0.218133
Candidatus_Methanomassiliicoccus_intestinalis	BP	GO:0000105:[BP] histidine biosynthetic process	Co-expression	0.422252
Candidatus_Methanomassiliicoccus_intestinalis	BP	GO:0051649:[BP] establishment of localization in cell	Interaction	0.0972101
Candidatus_Methanomassiliicoccus_intestinalis	BP	GO:0051649:[BP] establishment of localization in cell	Genomic proximity	0.209437
Candidatus_Methanomassiliicoccus_intestinalis	BP	GO:0051649:[BP] establishment of localization in cell	Sequence similarity	0.0992355
Candidatus_Methanomassiliicoccus_intestinalis	BP	GO:0051649:[BP] establishment of localization in cell	Co-expression	0.594117
Candidatus_Methanomassiliicoccus_intestinalis	BP	GO:0006006:[BP] glucose metabolic process	Interaction	0.0813953
Candidatus_Methanomassiliicoccus_intestinalis	BP	GO:0006006:[BP] glucose metabolic process	Genomic proximity	0.0988372
Candidatus_Methanomassiliicoccus_intestinalis	BP	GO:0006006:[BP] glucose metabolic process	Sequence similarity	0.172481
Candidatus_Methanomassiliicoccus_intestinalis	BP	GO:0006006:[BP] glucose metabolic process	Co-expression	0.647287
Candidatus_Stoquefichus_sp_KLE1796	BP	GO:0051128:[BP] regulation of cellular component organization	Interaction	0.0366038
Candidatus_Stoquefichus_sp_KLE1796	BP	GO:0051128:[BP] regulation of cellular component organization	Genomic proximity	0.107281
Candidatus_Stoquefichus_sp_KLE1796	BP	GO:0051128:[BP] regulation of cellular component organization	Sequence similarity	0.48911
Candidatus_Stoquefichus_sp_KLE1796	BP	GO:0051128:[BP] regulation of cellular component organization	Co-expression	0.367005
Candidatus_Stoquefichus_sp_KLE1796	BP	GO:0006206:[BP] pyrimidine nucleobase metabolic process	Interaction	0.00957447
Candidatus_Stoquefichus_sp_KLE1796	BP	GO:0006206:[BP] pyrimidine nucleobase metabolic process	Genomic proximity	0.149335
Candidatus_Stoquefichus_sp_KLE1796	BP	GO:0006206:[BP] pyrimidine nucleobase metabolic process	Sequence similarity	0.651995
Candidatus_Stoquefichus_sp_KLE1796	BP	GO:0006206:[BP] pyrimidine nucleobase metabolic process	Co-expression	0.189096
Catenibacterium_mitsuokai	BP	GO:0006281:[BP] DNA repair	Interaction	0.0637674
Catenibacterium_mitsuokai	BP	GO:0006281:[BP] DNA repair	Genomic proximity	0.0830886
Catenibacterium_mitsuokai	BP	GO:0006281:[BP] DNA repair	Sequence similarity	0.470979
Catenibacterium_mitsuokai	BP	GO:0006281:[BP] DNA repair	Co-expression	0.382165
Catenibacterium_mitsuokai	BP	GO:0000272:[BP] polysaccharide catabolic process	Interaction	0.0511229
Catenibacterium_mitsuokai	BP	GO:0000272:[BP] polysaccharide catabolic process	Genomic proximity	0.105408
Catenibacterium_mitsuokai	BP	GO:0000272:[BP] polysaccharide catabolic process	Sequence similarity	0.0340426
Catenibacterium_mitsuokai	BP	GO:0000272:[BP] polysaccharide catabolic process	Co-expression	0.809427
Clostridia_bacterium	BP	GO:0006364:[BP] rRNA processing	Interaction	0.0926985
Clostridia_bacterium	BP	GO:0006364:[BP] rRNA processing	Genomic proximity	0.0295416
Clostridia_bacterium	BP	GO:0006364:[BP] rRNA processing	Sequence similarity	0.809046
Clostridia_bacterium	BP	GO:0006364:[BP] rRNA processing	Co-expression	0.0687135
Clostridia_bacterium	BP	GO:0006281:[BP] DNA repair	Interaction	0.102679
Clostridia_bacterium	BP	GO:0006281:[BP] DNA repair	Genomic proximity	0.0461741
Clostridia_bacterium	BP	GO:0006281:[BP] DNA repair	Sequence similarity	0.644466
Clostridia_bacterium	BP	GO:0006281:[BP] DNA repair	Co-expression	0.206681
Clostridia_bacterium	BP	GO:0009073:[BP] aromatic amino acid family biosynthetic process	Interaction	0.080259
Clostridia_bacterium	BP	GO:0009073:[BP] aromatic amino acid family biosynthetic process	Genomic proximity	0.140533
Clostridia_bacterium	BP	GO:0009073:[BP] aromatic amino acid family biosynthetic process	Sequence similarity	0.109063
Clostridia_bacterium	BP	GO:0009073:[BP] aromatic amino acid family biosynthetic process	Co-expression	0.670145
Clostridia_bacterium	BP	GO:0009423:[BP] chorismate biosynthetic process	Interaction	0.275194
Clostridia_bacterium	BP	GO:0009423:[BP] chorismate biosynthetic process	Genomic proximity	0.224806
Clostridia_bacterium	BP	GO:0009423:[BP] chorismate biosynthetic process	Sequence similarity	0.317829
Clostridia_bacterium	BP	GO:0009423:[BP] chorismate biosynthetic process	Co-expression	0.182171
Clostridia_bacterium	BP	GO:0009432:[BP] SOS response	Interaction	0.0570741
Clostridia_bacterium	BP	GO:0009432:[BP] SOS response	Genomic proximity	0.0579177
Clostridia_bacterium	BP	GO:0009432:[BP] SOS response	Sequence similarity	0.738006
Clostridia_bacterium	BP	GO:0009432:[BP] SOS response	Co-expression	0.147003
Clostridia_bacterium	BP	GO:0042537:[BP] benzene-containing compound metabolic process	Interaction	0.174419
Clostridia_bacterium	BP	GO:0042537:[BP] benzene-containing compound metabolic process	Genomic proximity	0.186047
Clostridia_bacterium	BP	GO:0042537:[BP] benzene-containing compound metabolic process	Sequence similarity	0.267442
Clostridia_bacterium	BP	GO:0042537:[BP] benzene-containing compound metabolic process	Co-expression	0.372093
Clostridiales_bacterium	BP	GO:0006364:[BP] rRNA processing	Interaction	0.125889
Clostridiales_bacterium	BP	GO:0006364:[BP] rRNA processing	Genomic proximity	0.0926534
Clostridiales_bacterium	BP	GO:0006364:[BP] rRNA processing	Sequence similarity	0.429715
Clostridiales_bacterium	BP	GO:0006364:[BP] rRNA processing	Co-expression	0.351742
Clostridiales_bacterium	BP	GO:0006400:[BP] tRNA modification	Interaction	0.119002
Clostridiales_bacterium	BP	GO:0006400:[BP] tRNA modification	Genomic proximity	0.0870065
Clostridiales_bacterium	BP	GO:0006400:[BP] tRNA modification	Sequence similarity	0.47346
Clostridiales_bacterium	BP	GO:0006400:[BP] tRNA modification	Co-expression	0.320531
Clostridiales_bacterium	BP	GO:0016998:[BP] cell wall macromolecule catabolic process	Interaction	0.111757
Clostridiales_bacterium	BP	GO:0016998:[BP] cell wall macromolecule catabolic process	Genomic proximity	0.189922
Clostridiales_bacterium	BP	GO:0016998:[BP] cell wall macromolecule catabolic process	Sequence similarity	0.102067
Clostridiales_bacterium	BP	GO:0016998:[BP] cell wall macromolecule catabolic process	Co-expression	0.596253
Clostridiales_bacterium	BP	GO:0009306:[BP] protein secretion	Interaction	0.228747
Clostridiales_bacterium	BP	GO:0009306:[BP] protein secretion	Genomic proximity	0.137001
Clostridiales_bacterium	BP	GO:0009306:[BP] protein secretion	Sequence similarity	0.275351
Clostridiales_bacterium	BP	GO:0009306:[BP] protein secretion	Co-expression	0.358901
Clostridiales_bacterium	BP	GO:0006281:[BP] DNA repair	Interaction	0.0594984
Clostridiales_bacterium	BP	GO:0006281:[BP] DNA repair	Genomic proximity	0.114993
Clostridiales_bacterium	BP	GO:0006281:[BP] DNA repair	Sequence similarity	0.44039
Clostridiales_bacterium	BP	GO:0006281:[BP] DNA repair	Co-expression	0.385119
Clostridiales_bacterium	BP	GO:0006814:[BP] sodium ion transport	Interaction	0.248062
Clostridiales_bacterium	BP	GO:0006814:[BP] sodium ion transport	Genomic proximity	0.271318
Clostridiales_bacterium	BP	GO:0006814:[BP] sodium ion transport	Sequence similarity	0.182171
Clostridiales_bacterium	BP	GO:0006814:[BP] sodium ion transport	Co-expression	0.29845
Clostridiales_bacterium	BP	GO:0006090:[BP] pyruvate metabolic process	Interaction	0.143776
Clostridiales_bacterium	BP	GO:0006090:[BP] pyruvate metabolic process	Genomic proximity	0.057278
Clostridiales_bacterium	BP	GO:0006090:[BP] pyruvate metabolic process	Sequence similarity	0.592116
Clostridiales_bacterium	BP	GO:0006090:[BP] pyruvate metabolic process	Co-expression	0.20683
Clostridiales_bacterium	BP	GO:0016114:[BP] terpenoid biosynthetic process	Interaction	0.207225
Clostridiales_bacterium	BP	GO:0016114:[BP] terpenoid biosynthetic process	Genomic proximity	0.084912
Clostridiales_bacterium	BP	GO:0016114:[BP] terpenoid biosynthetic process	Sequence similarity	0.441213
Clostridiales_bacterium	BP	GO:0016114:[BP] terpenoid biosynthetic process	Co-expression	0.26665
Clostridiales_bacterium	BP	GO:0006313:[BP] transposition, DNA-mediated	Interaction	0.0327841
Clostridiales_bacterium	BP	GO:0006313:[BP] transposition, DNA-mediated	Genomic proximity	0.0586631
Clostridiales_bacterium	BP	GO:0006313:[BP] transposition, DNA-mediated	Sequence similarity	0.669931
Clostridiales_bacterium	BP	GO:0006313:[BP] transposition, DNA-mediated	Co-expression	0.238622
Clostridiales_bacterium	BP	GO:0009253:[BP] peptidoglycan catabolic process	Interaction	0.1718
Clostridiales_bacterium	BP	GO:0009253:[BP] peptidoglycan catabolic process	Genomic proximity	0.186987
Clostridiales_bacterium	BP	GO:0009253:[BP] peptidoglycan catabolic process	Sequence similarity	0.293139
Clostridiales_bacterium	BP	GO:0009253:[BP] peptidoglycan catabolic process	Co-expression	0.348073
Clostridiales_bacterium	BP	GO:0019058:[BP] viral life cycle	Interaction	0.121203
Clostridiales_bacterium	BP	GO:0019058:[BP] viral life cycle	Genomic proximity	0.270301
Clostridiales_bacterium	BP	GO:0019058:[BP] viral life cycle	Sequence similarity	0.0809397
Clostridiales_bacterium	BP	GO:0019058:[BP] viral life cycle	Co-expression	0.527556
Clostridiales_bacterium	BP	GO:0006265:[BP] DNA topological change	Interaction	0.0420051
Clostridiales_bacterium	BP	GO:0006265:[BP] DNA topological change	Genomic proximity	0.0320084
Clostridiales_bacterium	BP	GO:0006265:[BP] DNA topological change	Sequence similarity	0.688078
Clostridiales_bacterium	BP	GO:0006265:[BP] DNA topological change	Co-expression	0.237909
Clostridiales_bacterium	BP	GO:0000272:[BP] polysaccharide catabolic process	Interaction	0.0721691
Clostridiales_bacterium	BP	GO:0000272:[BP] polysaccharide catabolic process	Genomic proximity	0.0667814
Clostridiales_bacterium	BP	GO:0000272:[BP] polysaccharide catabolic process	Sequence similarity	0.133634
Clostridiales_bacterium	BP	GO:0000272:[BP] polysaccharide catabolic process	Co-expression	0.727416
Clostridiales_bacterium	BP	GO:0032506:[BP] cytokinetic process	Interaction	0.169278
Clostridiales_bacterium	BP	GO:0032506:[BP] cytokinetic process	Genomic proximity	0.196895
Clostridiales_bacterium	BP	GO:0032506:[BP] cytokinetic process	Sequence similarity	0.170735
Clostridiales_bacterium	BP	GO:0032506:[BP] cytokinetic process	Co-expression	0.463092
Clostridiales_bacterium_1_7_47FAA	BP	GO:0000160:[BP] phosphorelay signal transduction system	Interaction	0.640118
Clostridiales_bacterium_1_7_47FAA	BP	GO:0000160:[BP] phosphorelay signal transduction system	Genomic proximity	0.00907094
Clostridiales_bacterium_1_7_47FAA	BP	GO:0000160:[BP] phosphorelay signal transduction system	Sequence similarity	0.304728
Clostridiales_bacterium_1_7_47FAA	BP	GO:0000160:[BP] phosphorelay signal transduction system	Co-expression	0.0460836
Clostridiales_bacterium_1_7_47FAA	BP	GO:0005984:[BP] disaccharide metabolic process	Interaction	0.136951
Clostridiales_bacterium_1_7_47FAA	BP	GO:0005984:[BP] disaccharide metabolic process	Genomic proximity	0
Clostridiales_bacterium_1_7_47FAA	BP	GO:0005984:[BP] disaccharide metabolic process	Sequence similarity	0.232558
Clostridiales_bacterium_1_7_47FAA	BP	GO:0005984:[BP] disaccharide metabolic process	Co-expression	0.630491
Clostridiales_bacterium_41_12_two_minus	BP	GO:0000105:[BP] histidine biosynthetic process	Interaction	0.135013
Clostridiales_bacterium_41_12_two_minus	BP	GO:0000105:[BP] histidine biosynthetic process	Genomic proximity	0.171835
Clostridiales_bacterium_41_12_two_minus	BP	GO:0000105:[BP] histidine biosynthetic process	Sequence similarity	0.0839793
Clostridiales_bacterium_41_12_two_minus	BP	GO:0000105:[BP] histidine biosynthetic process	Co-expression	0.609173
Clostridiales_bacterium_41_12_two_minus	BP	GO:0044275:[BP] cellular carbohydrate catabolic process	Interaction	0.174419
Clostridiales_bacterium_41_12_two_minus	BP	GO:0044275:[BP] cellular carbohydrate catabolic process	Genomic proximity	0.135013
Clostridiales_bacterium_41_12_two_minus	BP	GO:0044275:[BP] cellular carbohydrate catabolic process	Sequence similarity	0.215762
Clostridiales_bacterium_41_12_two_minus	BP	GO:0044275:[BP] cellular carbohydrate catabolic process	Co-expression	0.474806
Clostridiales_bacterium_52_15	BP	GO:0006633:[BP] fatty acid biosynthetic process	Interaction	0.057123
Clostridiales_bacterium_52_15	BP	GO:0006633:[BP] fatty acid biosynthetic process	Genomic proximity	0.292645
Clostridiales_bacterium_52_15	BP	GO:0006633:[BP] fatty acid biosynthetic process	Sequence similarity	0.370299
Clostridiales_bacterium_52_15	BP	GO:0006633:[BP] fatty acid biosynthetic process	Co-expression	0.279933
Clostridium_bolteae	BP	GO:0071973:[BP] bacterial-type flagellum-dependent cell motility	Interaction	0.0430999
Clostridium_bolteae	BP	GO:0071973:[BP] bacterial-type flagellum-dependent cell motility	Genomic proximity	0.196631
Clostridium_bolteae	BP	GO:0071973:[BP] bacterial-type flagellum-dependent cell motility	Sequence similarity	0
Clostridium_bolteae	BP	GO:0071973:[BP] bacterial-type flagellum-dependent cell motility	Co-expression	0.760269
Clostridium_bolteae	BP	GO:0009166:[BP] nucleotide catabolic process	Interaction	0.0691548
Clostridium_bolteae	BP	GO:0009166:[BP] nucleotide catabolic process	Genomic proximity	0.194052
Clostridium_bolteae	BP	GO:0009166:[BP] nucleotide catabolic process	Sequence similarity	0.471178
Clostridium_bolteae	BP	GO:0009166:[BP] nucleotide catabolic process	Co-expression	0.265616
Clostridium_bolteae	BP	GO:0000272:[BP] polysaccharide catabolic process	Interaction	0
Clostridium_bolteae	BP	GO:0000272:[BP] polysaccharide catabolic process	Genomic proximity	0.284238
Clostridium_bolteae	BP	GO:0000272:[BP] polysaccharide catabolic process	Sequence similarity	0
Clostridium_bolteae	BP	GO:0000272:[BP] polysaccharide catabolic process	Co-expression	0.715762
Clostridium_bolteae_CAG_59	BP	GO:0006935:[BP] chemotaxis	Interaction	0.253655
Clostridium_bolteae_CAG_59	BP	GO:0006935:[BP] chemotaxis	Genomic proximity	0.211836
Clostridium_bolteae_CAG_59	BP	GO:0006935:[BP] chemotaxis	Sequence similarity	0.291017
Clostridium_bolteae_CAG_59	BP	GO:0006935:[BP] chemotaxis	Co-expression	0.243492
Clostridium_bolteae_CAG_59	BP	GO:0006281:[BP] DNA repair	Interaction	0.130026
Clostridium_bolteae_CAG_59	BP	GO:0006281:[BP] DNA repair	Genomic proximity	0.183274
Clostridium_bolteae_CAG_59	BP	GO:0006281:[BP] DNA repair	Sequence similarity	0.25555
Clostridium_bolteae_CAG_59	BP	GO:0006281:[BP] DNA repair	Co-expression	0.431149
Clostridium_citroniae	BP	GO:0072329:[BP] monocarboxylic acid catabolic process	Interaction	0.164729
Clostridium_citroniae	BP	GO:0072329:[BP] monocarboxylic acid catabolic process	Genomic proximity	0.337209
Clostridium_citroniae	BP	GO:0072329:[BP] monocarboxylic acid catabolic process	Sequence similarity	0.238372
Clostridium_citroniae	BP	GO:0072329:[BP] monocarboxylic acid catabolic process	Co-expression	0.25969
Clostridium_citroniae	BP	GO:0071973:[BP] bacterial-type flagellum-dependent cell motility	Interaction	0
Clostridium_citroniae	BP	GO:0071973:[BP] bacterial-type flagellum-dependent cell motility	Genomic proximity	0.360465
Clostridium_citroniae	BP	GO:0071973:[BP] bacterial-type flagellum-dependent cell motility	Sequence similarity	0.232558
Clostridium_citroniae	BP	GO:0071973:[BP] bacterial-type flagellum-dependent cell motility	Co-expression	0.406977
Clostridium_citroniae	BP	GO:0006281:[BP] DNA repair	Interaction	0.0411196
Clostridium_citroniae	BP	GO:0006281:[BP] DNA repair	Genomic proximity	0.0425505
Clostridium_citroniae	BP	GO:0006281:[BP] DNA repair	Sequence similarity	0.578274
Clostridium_citroniae	BP	GO:0006281:[BP] DNA repair	Co-expression	0.338056
Clostridium_clostridioforme	BP	GO:0044781:[BP] bacterial-type flagellum organization	Interaction	0.175355
Clostridium_clostridioforme	BP	GO:0044781:[BP] bacterial-type flagellum organization	Genomic proximity	0.359309
Clostridium_clostridioforme	BP	GO:0044781:[BP] bacterial-type flagellum organization	Sequence similarity	0.196454
Clostridium_clostridioforme	BP	GO:0044781:[BP] bacterial-type flagellum organization	Co-expression	0.268883
Clostridium_clostridioforme	BP	GO:0045454:[BP] cell redox homeostasis	Interaction	0.253457
Clostridium_clostridioforme	BP	GO:0045454:[BP] cell redox homeostasis	Genomic proximity	0.0129394
Clostridium_clostridioforme	BP	GO:0045454:[BP] cell redox homeostasis	Sequence similarity	0.608841
Clostridium_clostridioforme	BP	GO:0045454:[BP] cell redox homeostasis	Co-expression	0.124763
Clostridium_clostridioforme	BP	GO:0071973:[BP] bacterial-type flagellum-dependent cell motility	Interaction	0.0369867
Clostridium_clostridioforme	BP	GO:0071973:[BP] bacterial-type flagellum-dependent cell motility	Genomic proximity	0.109872
Clostridium_clostridioforme	BP	GO:0071973:[BP] bacterial-type flagellum-dependent cell motility	Sequence similarity	0.360702
Clostridium_clostridioforme	BP	GO:0071973:[BP] bacterial-type flagellum-dependent cell motility	Co-expression	0.492439
Clostridium_clostridioforme	BP	GO:0022904:[BP] respiratory electron transport chain	Interaction	0.162791
Clostridium_clostridioforme	BP	GO:0022904:[BP] respiratory electron transport chain	Genomic proximity	0.232558
Clostridium_clostridioforme	BP	GO:0022904:[BP] respiratory electron transport chain	Sequence similarity	0.170543
Clostridium_clostridioforme	BP	GO:0022904:[BP] respiratory electron transport chain	Co-expression	0.434109
Clostridium_clostridioforme	BP	GO:0006313:[BP] transposition, DNA-mediated	Interaction	0.0547678
Clostridium_clostridioforme	BP	GO:0006313:[BP] transposition, DNA-mediated	Genomic proximity	0.0538488
Clostridium_clostridioforme	BP	GO:0006313:[BP] transposition, DNA-mediated	Sequence similarity	0.289559
Clostridium_clostridioforme	BP	GO:0006313:[BP] transposition, DNA-mediated	Co-expression	0.601824
Clostridium_clostridioforme_CAG_511	BP	GO:0009253:[BP] peptidoglycan catabolic process	Interaction	0.213178
Clostridium_clostridioforme_CAG_511	BP	GO:0009253:[BP] peptidoglycan catabolic process	Genomic proximity	0.313953
Clostridium_clostridioforme_CAG_511	BP	GO:0009253:[BP] peptidoglycan catabolic process	Sequence similarity	0.232558
Clostridium_clostridioforme_CAG_511	BP	GO:0009253:[BP] peptidoglycan catabolic process	Co-expression	0.24031
Clostridium_hathewayi_CAG_224	BP	GO:1901606:[BP] alpha-amino acid catabolic process	Interaction	0.20155
Clostridium_hathewayi_CAG_224	BP	GO:1901606:[BP] alpha-amino acid catabolic process	Genomic proximity	0.224806
Clostridium_hathewayi_CAG_224	BP	GO:1901606:[BP] alpha-amino acid catabolic process	Sequence similarity	0.302326
Clostridium_hathewayi_CAG_224	BP	GO:1901606:[BP] alpha-amino acid catabolic process	Co-expression	0.271318
Clostridium_leptum	BP	GO:0006281:[BP] DNA repair	Interaction	0.0363001
Clostridium_leptum	BP	GO:0006281:[BP] DNA repair	Genomic proximity	0.0488602
Clostridium_leptum	BP	GO:0006281:[BP] DNA repair	Sequence similarity	0.516932
Clostridium_leptum	BP	GO:0006281:[BP] DNA repair	Co-expression	0.397907
Clostridium_leptum	BP	GO:0018193:[BP] peptidyl-amino acid modification	Interaction	0.0813953
Clostridium_leptum	BP	GO:0018193:[BP] peptidyl-amino acid modification	Genomic proximity	0.0988372
Clostridium_leptum	BP	GO:0018193:[BP] peptidyl-amino acid modification	Sequence similarity	0.172481
Clostridium_leptum	BP	GO:0018193:[BP] peptidyl-amino acid modification	Co-expression	0.647287
Clostridium_leptum	BP	GO:0046677:[BP] response to antibiotic	Interaction	0.104005
Clostridium_leptum	BP	GO:0046677:[BP] response to antibiotic	Genomic proximity	0.179587
Clostridium_leptum	BP	GO:0046677:[BP] response to antibiotic	Sequence similarity	0.0994832
Clostridium_leptum	BP	GO:0046677:[BP] response to antibiotic	Co-expression	0.616925
Clostridium_leptum	BP	GO:0006265:[BP] DNA topological change	Interaction	0.0245416
Clostridium_leptum	BP	GO:0006265:[BP] DNA topological change	Genomic proximity	0.0931325
Clostridium_leptum	BP	GO:0006265:[BP] DNA topological change	Sequence similarity	0.232128
Clostridium_leptum	BP	GO:0006265:[BP] DNA topological change	Co-expression	0.650198
Clostridium_leptum	BP	GO:0032506:[BP] cytokinetic process	Interaction	0.145349
Clostridium_leptum	BP	GO:0032506:[BP] cytokinetic process	Genomic proximity	0.212532
Clostridium_leptum	BP	GO:0032506:[BP] cytokinetic process	Sequence similarity	0.152455
Clostridium_leptum	BP	GO:0032506:[BP] cytokinetic process	Co-expression	0.489664
Clostridium_leptum_CAG_27	BP	GO:0006281:[BP] DNA repair	Interaction	0.0821167
Clostridium_leptum_CAG_27	BP	GO:0006281:[BP] DNA repair	Genomic proximity	0.0437918
Clostridium_leptum_CAG_27	BP	GO:0006281:[BP] DNA repair	Sequence similarity	0.61448
Clostridium_leptum_CAG_27	BP	GO:0006281:[BP] DNA repair	Co-expression	0.259612
Clostridium_leptum_CAG_27	BP	GO:0015698:[BP] inorganic anion transport	Interaction	0.0516796
Clostridium_leptum_CAG_27	BP	GO:0015698:[BP] inorganic anion transport	Genomic proximity	0.107235
Clostridium_leptum_CAG_27	BP	GO:0015698:[BP] inorganic anion transport	Sequence similarity	0.0503876
Clostridium_leptum_CAG_27	BP	GO:0015698:[BP] inorganic anion transport	Co-expression	0.790698
Clostridium_leptum_CAG_27	BP	GO:0016114:[BP] terpenoid biosynthetic process	Interaction	0.0484496
Clostridium_leptum_CAG_27	BP	GO:0016114:[BP] terpenoid biosynthetic process	Genomic proximity	0.184755
Clostridium_leptum_CAG_27	BP	GO:0016114:[BP] terpenoid biosynthetic process	Sequence similarity	0.152455
Clostridium_leptum_CAG_27	BP	GO:0016114:[BP] terpenoid biosynthetic process	Co-expression	0.614341
Clostridium_leptum_CAG_27	BP	GO:0006633:[BP] fatty acid biosynthetic process	Interaction	0.0988372
Clostridium_leptum_CAG_27	BP	GO:0006633:[BP] fatty acid biosynthetic process	Genomic proximity	0.20801
Clostridium_leptum_CAG_27	BP	GO:0006633:[BP] fatty acid biosynthetic process	Sequence similarity	0.109819
Clostridium_leptum_CAG_27	BP	GO:0006633:[BP] fatty acid biosynthetic process	Co-expression	0.583333
Clostridium_neonatale	BP	GO:0006935:[BP] chemotaxis	Interaction	0.153645
Clostridium_neonatale	BP	GO:0006935:[BP] chemotaxis	Genomic proximity	0.127474
Clostridium_neonatale	BP	GO:0006935:[BP] chemotaxis	Sequence similarity	0.136568
Clostridium_neonatale	BP	GO:0006935:[BP] chemotaxis	Co-expression	0.582314
Clostridium_neonatale	BP	GO:0006364:[BP] rRNA processing	Interaction	0.105939
Clostridium_neonatale	BP	GO:0006364:[BP] rRNA processing	Genomic proximity	0.151607
Clostridium_neonatale	BP	GO:0006364:[BP] rRNA processing	Sequence similarity	0.459444
Clostridium_neonatale	BP	GO:0006364:[BP] rRNA processing	Co-expression	0.28301
Clostridium_neonatale	BP	GO:0006400:[BP] tRNA modification	Interaction	0.0693465
Clostridium_neonatale	BP	GO:0006400:[BP] tRNA modification	Genomic proximity	0.0929652
Clostridium_neonatale	BP	GO:0006400:[BP] tRNA modification	Sequence similarity	0.283998
Clostridium_neonatale	BP	GO:0006400:[BP] tRNA modification	Co-expression	0.55369
Clostridium_neonatale	BP	GO:0071973:[BP] bacterial-type flagellum-dependent cell motility	Interaction	0.106073
Clostridium_neonatale	BP	GO:0071973:[BP] bacterial-type flagellum-dependent cell motility	Genomic proximity	0.0886191
Clostridium_neonatale	BP	GO:0071973:[BP] bacterial-type flagellum-dependent cell motility	Sequence similarity	0.261205
Clostridium_neonatale	BP	GO:0071973:[BP] bacterial-type flagellum-dependent cell motility	Co-expression	0.544102
Clostridium_neonatale	BP	GO:0019835:[BP] cytolysis	Interaction	0.22093
Clostridium_neonatale	BP	GO:0019835:[BP] cytolysis	Genomic proximity	0.224806
Clostridium_neonatale	BP	GO:0019835:[BP] cytolysis	Sequence similarity	0.162791
Clostridium_neonatale	BP	GO:0019835:[BP] cytolysis	Co-expression	0.391473
Clostridium_neonatale	BP	GO:0051128:[BP] regulation of cellular component organization	Interaction	0.0723308
Clostridium_neonatale	BP	GO:0051128:[BP] regulation of cellular component organization	Genomic proximity	0.0537137
Clostridium_neonatale	BP	GO:0051128:[BP] regulation of cellular component organization	Sequence similarity	0.485958
Clostridium_neonatale	BP	GO:0051128:[BP] regulation of cellular component organization	Co-expression	0.387997
Clostridium_neonatale	BP	GO:0003333:[BP] amino acid transmembrane transport	Interaction	0.133075
Clostridium_neonatale	BP	GO:0003333:[BP] amino acid transmembrane transport	Genomic proximity	0.162791
Clostridium_neonatale	BP	GO:0003333:[BP] amino acid transmembrane transport	Sequence similarity	0.133075
Clostridium_neonatale	BP	GO:0003333:[BP] amino acid transmembrane transport	Co-expression	0.571059
Clostridium_neonatale	BP	GO:0006814:[BP] sodium ion transport	Interaction	0.060195
Clostridium_neonatale	BP	GO:0006814:[BP] sodium ion transport	Genomic proximity	0.234574
Clostridium_neonatale	BP	GO:0006814:[BP] sodium ion transport	Sequence similarity	0.367716
Clostridium_neonatale	BP	GO:0006814:[BP] sodium ion transport	Co-expression	0.337515
Clostridium_neonatale	BP	GO:0006090:[BP] pyruvate metabolic process	Interaction	0.117832
Clostridium_neonatale	BP	GO:0006090:[BP] pyruvate metabolic process	Genomic proximity	0.0876337
Clostridium_neonatale	BP	GO:0006090:[BP] pyruvate metabolic process	Sequence similarity	0.367002
Clostridium_neonatale	BP	GO:0006090:[BP] pyruvate metabolic process	Co-expression	0.427532
Clostridium_neonatale	BP	GO:0006313:[BP] transposition, DNA-mediated	Interaction	0.0729314
Clostridium_neonatale	BP	GO:0006313:[BP] transposition, DNA-mediated	Genomic proximity	0.192568
Clostridium_neonatale	BP	GO:0006313:[BP] transposition, DNA-mediated	Sequence similarity	0.0947665
Clostridium_neonatale	BP	GO:0006313:[BP] transposition, DNA-mediated	Co-expression	0.639734
Clostridium_neonatale	BP	GO:0009253:[BP] peptidoglycan catabolic process	Interaction	0.247216
Clostridium_neonatale	BP	GO:0009253:[BP] peptidoglycan catabolic process	Genomic proximity	0.19784
Clostridium_neonatale	BP	GO:0009253:[BP] peptidoglycan catabolic process	Sequence similarity	0.0424375
Clostridium_neonatale	BP	GO:0009253:[BP] peptidoglycan catabolic process	Co-expression	0.512507
Clostridium_nexile_CAG_348	BP	GO:0010629:[BP] negative regulation of gene expression	Interaction	0.100699
Clostridium_nexile_CAG_348	BP	GO:0010629:[BP] negative regulation of gene expression	Genomic proximity	0.0764593
Clostridium_nexile_CAG_348	BP	GO:0010629:[BP] negative regulation of gene expression	Sequence similarity	0.404757
Clostridium_nexile_CAG_348	BP	GO:0010629:[BP] negative regulation of gene expression	Co-expression	0.418084
Clostridium_saccharolyticum	BP	GO:0051128:[BP] regulation of cellular component organization	Interaction	0.0257743
Clostridium_saccharolyticum	BP	GO:0051128:[BP] regulation of cellular component organization	Genomic proximity	0.0793724
Clostridium_saccharolyticum	BP	GO:0051128:[BP] regulation of cellular component organization	Sequence similarity	0.620417
Clostridium_saccharolyticum	BP	GO:0051128:[BP] regulation of cellular component organization	Co-expression	0.274436
Clostridium_saccharolyticum	BP	GO:0008360:[BP] regulation of cell shape	Interaction	0.0395388
Clostridium_saccharolyticum	BP	GO:0008360:[BP] regulation of cell shape	Genomic proximity	0.0472478
Clostridium_saccharolyticum	BP	GO:0008360:[BP] regulation of cell shape	Sequence similarity	0.619803
Clostridium_saccharolyticum	BP	GO:0008360:[BP] regulation of cell shape	Co-expression	0.293411
Clostridium_sp_CAG_122	BP	GO:0044781:[BP] bacterial-type flagellum organization	Interaction	0.0716542
Clostridium_sp_CAG_122	BP	GO:0044781:[BP] bacterial-type flagellum organization	Genomic proximity	0.101167
Clostridium_sp_CAG_122	BP	GO:0044781:[BP] bacterial-type flagellum organization	Sequence similarity	0.380689
Clostridium_sp_CAG_122	BP	GO:0044781:[BP] bacterial-type flagellum organization	Co-expression	0.446489
Clostridium_sp_CAG_122	BP	GO:0071806:[BP] protein transmembrane transport	Interaction	0.107881
Clostridium_sp_CAG_122	BP	GO:0071806:[BP] protein transmembrane transport	Genomic proximity	0.171835
Clostridium_sp_CAG_122	BP	GO:0071806:[BP] protein transmembrane transport	Sequence similarity	0.0878553
Clostridium_sp_CAG_122	BP	GO:0071806:[BP] protein transmembrane transport	Co-expression	0.632429
Clostridium_sp_CAG_122	BP	GO:0051607:[BP] defense response to virus	Interaction	0
Clostridium_sp_CAG_122	BP	GO:0051607:[BP] defense response to virus	Genomic proximity	0
Clostridium_sp_CAG_122	BP	GO:0051607:[BP] defense response to virus	Sequence similarity	0.224806
Clostridium_sp_CAG_122	BP	GO:0051607:[BP] defense response to virus	Co-expression	0.775194
Clostridium_sp_CAG_127	BP	GO:0044781:[BP] bacterial-type flagellum organization	Interaction	0.0853372
Clostridium_sp_CAG_127	BP	GO:0044781:[BP] bacterial-type flagellum organization	Genomic proximity	0.171903
Clostridium_sp_CAG_127	BP	GO:0044781:[BP] bacterial-type flagellum organization	Sequence similarity	0.240498
Clostridium_sp_CAG_127	BP	GO:0044781:[BP] bacterial-type flagellum organization	Co-expression	0.502262
Clostridium_sp_CAG_127	BP	GO:0006935:[BP] chemotaxis	Interaction	0.177671
Clostridium_sp_CAG_127	BP	GO:0006935:[BP] chemotaxis	Genomic proximity	0.0733485
Clostridium_sp_CAG_127	BP	GO:0006935:[BP] chemotaxis	Sequence similarity	0.337897
Clostridium_sp_CAG_127	BP	GO:0006935:[BP] chemotaxis	Co-expression	0.411084
Clostridium_sp_CAG_127	BP	GO:0071973:[BP] bacterial-type flagellum-dependent cell motility	Interaction	0.0417349
Clostridium_sp_CAG_127	BP	GO:0071973:[BP] bacterial-type flagellum-dependent cell motility	Genomic proximity	0.374633
Clostridium_sp_CAG_127	BP	GO:0071973:[BP] bacterial-type flagellum-dependent cell motility	Sequence similarity	0.221675
Clostridium_sp_CAG_127	BP	GO:0071973:[BP] bacterial-type flagellum-dependent cell motility	Co-expression	0.361957
Clostridium_sp_CAG_127	BP	GO:0000160:[BP] phosphorelay signal transduction system	Interaction	0.656636
Clostridium_sp_CAG_127	BP	GO:0000160:[BP] phosphorelay signal transduction system	Genomic proximity	0.00972148
Clostridium_sp_CAG_127	BP	GO:0000160:[BP] phosphorelay signal transduction system	Sequence similarity	0.263544
Clostridium_sp_CAG_127	BP	GO:0000160:[BP] phosphorelay signal transduction system	Co-expression	0.070098
Clostridium_sp_CAG_127	BP	GO:0006281:[BP] DNA repair	Interaction	0.0665813
Clostridium_sp_CAG_127	BP	GO:0006281:[BP] DNA repair	Genomic proximity	0.0557911
Clostridium_sp_CAG_127	BP	GO:0006281:[BP] DNA repair	Sequence similarity	0.523083
Clostridium_sp_CAG_127	BP	GO:0006281:[BP] DNA repair	Co-expression	0.354544
Clostridium_sp_CAG_127	BP	GO:0030243:[BP] cellulose metabolic process	Interaction	0.174419
Clostridium_sp_CAG_127	BP	GO:0030243:[BP] cellulose metabolic process	Genomic proximity	0.360465
Clostridium_sp_CAG_127	BP	GO:0030243:[BP] cellulose metabolic process	Sequence similarity	0.127907
Clostridium_sp_CAG_127	BP	GO:0030243:[BP] cellulose metabolic process	Co-expression	0.337209
Clostridium_sp_CAG_127	BP	GO:0006814:[BP] sodium ion transport	Interaction	0.0920829
Clostridium_sp_CAG_127	BP	GO:0006814:[BP] sodium ion transport	Genomic proximity	0.217238
Clostridium_sp_CAG_127	BP	GO:0006814:[BP] sodium ion transport	Sequence similarity	0.303158
Clostridium_sp_CAG_127	BP	GO:0006814:[BP] sodium ion transport	Co-expression	0.387522
Clostridium_sp_CAG_138	BP	GO:0006364:[BP] rRNA processing	Interaction	0.0914831
Clostridium_sp_CAG_138	BP	GO:0006364:[BP] rRNA processing	Genomic proximity	0.126594
Clostridium_sp_CAG_138	BP	GO:0006364:[BP] rRNA processing	Sequence similarity	0.446399
Clostridium_sp_CAG_138	BP	GO:0006364:[BP] rRNA processing	Co-expression	0.335523
Clostridium_sp_CAG_138	BP	GO:0019359:[BP] nicotinamide nucleotide biosynthetic process	Interaction	0.0696716
Clostridium_sp_CAG_138	BP	GO:0019359:[BP] nicotinamide nucleotide biosynthetic process	Genomic proximity	0.089847
Clostridium_sp_CAG_138	BP	GO:0019359:[BP] nicotinamide nucleotide biosynthetic process	Sequence similarity	0.482174
Clostridium_sp_CAG_138	BP	GO:0019359:[BP] nicotinamide nucleotide biosynthetic process	Co-expression	0.358307
Clostridium_sp_CAG_138	BP	GO:0009423:[BP] chorismate biosynthetic process	Interaction	0.116917
Clostridium_sp_CAG_138	BP	GO:0009423:[BP] chorismate biosynthetic process	Genomic proximity	0.351925
Clostridium_sp_CAG_138	BP	GO:0009423:[BP] chorismate biosynthetic process	Sequence similarity	0.0625526
Clostridium_sp_CAG_138	BP	GO:0009423:[BP] chorismate biosynthetic process	Co-expression	0.468606
Clostridium_sp_CAG_138	BP	GO:0009063:[BP] cellular amino acid catabolic process	Interaction	0.0435982
Clostridium_sp_CAG_138	BP	GO:0009063:[BP] cellular amino acid catabolic process	Genomic proximity	0.0340026
Clostridium_sp_CAG_138	BP	GO:0009063:[BP] cellular amino acid catabolic process	Sequence similarity	0.769223
Clostridium_sp_CAG_138	BP	GO:0009063:[BP] cellular amino acid catabolic process	Co-expression	0.153177
Clostridium_sp_CAG_138	BP	GO:1901606:[BP] alpha-amino acid catabolic process	Interaction	0.0187869
Clostridium_sp_CAG_138	BP	GO:1901606:[BP] alpha-amino acid catabolic process	Genomic proximity	0.0364371
Clostridium_sp_CAG_138	BP	GO:1901606:[BP] alpha-amino acid catabolic process	Sequence similarity	0.737264
Clostridium_sp_CAG_138	BP	GO:1901606:[BP] alpha-amino acid catabolic process	Co-expression	0.207512
Clostridium_sp_CAG_138	BP	GO:0032506:[BP] cytokinetic process	Interaction	0.0940603
Clostridium_sp_CAG_138	BP	GO:0032506:[BP] cytokinetic process	Genomic proximity	0.156605
Clostridium_sp_CAG_138	BP	GO:0032506:[BP] cytokinetic process	Sequence similarity	0.0740957
Clostridium_sp_CAG_138	BP	GO:0032506:[BP] cytokinetic process	Co-expression	0.675239
Clostridium_sp_CAG_169	BP	GO:0016226:[BP] iron-sulfur cluster assembly	Interaction	0.140426
Clostridium_sp_CAG_169	BP	GO:0016226:[BP] iron-sulfur cluster assembly	Genomic proximity	0.0779255
Clostridium_sp_CAG_169	BP	GO:0016226:[BP] iron-sulfur cluster assembly	Sequence similarity	0.514303
Clostridium_sp_CAG_169	BP	GO:0016226:[BP] iron-sulfur cluster assembly	Co-expression	0.267346
Clostridium_sp_CAG_217	BP	GO:0000272:[BP] polysaccharide catabolic process	Interaction	0.144647
Clostridium_sp_CAG_217	BP	GO:0000272:[BP] polysaccharide catabolic process	Genomic proximity	0.193026
Clostridium_sp_CAG_217	BP	GO:0000272:[BP] polysaccharide catabolic process	Sequence similarity	0.128146
Clostridium_sp_CAG_217	BP	GO:0000272:[BP] polysaccharide catabolic process	Co-expression	0.53418
Clostridium_sp_CAG_226	BP	GO:0046677:[BP] response to antibiotic	Interaction	0.0741135
Clostridium_sp_CAG_226	BP	GO:0046677:[BP] response to antibiotic	Genomic proximity	0.185328
Clostridium_sp_CAG_226	BP	GO:0046677:[BP] response to antibiotic	Sequence similarity	0.400931
Clostridium_sp_CAG_226	BP	GO:0046677:[BP] response to antibiotic	Co-expression	0.339628
Clostridium_sp_CAG_226	BP	GO:0009063:[BP] cellular amino acid catabolic process	Interaction	0.0685117
Clostridium_sp_CAG_226	BP	GO:0009063:[BP] cellular amino acid catabolic process	Genomic proximity	0.0437993
Clostridium_sp_CAG_226	BP	GO:0009063:[BP] cellular amino acid catabolic process	Sequence similarity	0.711992
Clostridium_sp_CAG_226	BP	GO:0009063:[BP] cellular amino acid catabolic process	Co-expression	0.175697
Clostridium_sp_CAG_226	BP	GO:0009253:[BP] peptidoglycan catabolic process	Interaction	0.111421
Clostridium_sp_CAG_226	BP	GO:0009253:[BP] peptidoglycan catabolic process	Genomic proximity	0.145582
Clostridium_sp_CAG_226	BP	GO:0009253:[BP] peptidoglycan catabolic process	Sequence similarity	0.130615
Clostridium_sp_CAG_226	BP	GO:0009253:[BP] peptidoglycan catabolic process	Co-expression	0.612382
Clostridium_sp_CAG_226	BP	GO:1901606:[BP] alpha-amino acid catabolic process	Interaction	0.0411335
Clostridium_sp_CAG_226	BP	GO:1901606:[BP] alpha-amino acid catabolic process	Genomic proximity	0.115767
Clostridium_sp_CAG_226	BP	GO:1901606:[BP] alpha-amino acid catabolic process	Sequence similarity	0.566496
Clostridium_sp_CAG_226	BP	GO:1901606:[BP] alpha-amino acid catabolic process	Co-expression	0.276604
Clostridium_sp_CAG_226	BP	GO:0000272:[BP] polysaccharide catabolic process	Interaction	0.0905311
Clostridium_sp_CAG_226	BP	GO:0000272:[BP] polysaccharide catabolic process	Genomic proximity	0.175047
Clostridium_sp_CAG_226	BP	GO:0000272:[BP] polysaccharide catabolic process	Sequence similarity	0
Clostridium_sp_CAG_226	BP	GO:0000272:[BP] polysaccharide catabolic process	Co-expression	0.734422
Clostridium_sp_CAG_242	BP	GO:0045454:[BP] cell redox homeostasis	Interaction	0.315306
Clostridium_sp_CAG_242	BP	GO:0045454:[BP] cell redox homeostasis	Genomic proximity	0.112175
Clostridium_sp_CAG_242	BP	GO:0045454:[BP] cell redox homeostasis	Sequence similarity	0.299428
Clostridium_sp_CAG_242	BP	GO:0045454:[BP] cell redox homeostasis	Co-expression	0.27309
Clostridium_sp_CAG_242	BP	GO:0009073:[BP] aromatic amino acid family biosynthetic process	Interaction	0.0614306
Clostridium_sp_CAG_242	BP	GO:0009073:[BP] aromatic amino acid family biosynthetic process	Genomic proximity	0.185614
Clostridium_sp_CAG_242	BP	GO:0009073:[BP] aromatic amino acid family biosynthetic process	Sequence similarity	0.469883
Clostridium_sp_CAG_242	BP	GO:0009073:[BP] aromatic amino acid family biosynthetic process	Co-expression	0.283072
Clostridium_sp_CAG_242	BP	GO:0045892:[BP] negative regulation of transcription, DNA-templated	Interaction	0.119592
Clostridium_sp_CAG_242	BP	GO:0045892:[BP] negative regulation of transcription, DNA-templated	Genomic proximity	0.38023
Clostridium_sp_CAG_242	BP	GO:0045892:[BP] negative regulation of transcription, DNA-templated	Sequence similarity	0.154681
Clostridium_sp_CAG_242	BP	GO:0045892:[BP] negative regulation of transcription, DNA-templated	Co-expression	0.345496
Clostridium_sp_CAG_277	BP	GO:0006935:[BP] chemotaxis	Interaction	0.118917
Clostridium_sp_CAG_277	BP	GO:0006935:[BP] chemotaxis	Genomic proximity	0.0224016
Clostridium_sp_CAG_277	BP	GO:0006935:[BP] chemotaxis	Sequence similarity	0.710179
Clostridium_sp_CAG_277	BP	GO:0006935:[BP] chemotaxis	Co-expression	0.148502
Clostridium_sp_CAG_277	BP	GO:0006400:[BP] tRNA modification	Interaction	0.0479466
Clostridium_sp_CAG_277	BP	GO:0006400:[BP] tRNA modification	Genomic proximity	0.0925812
Clostridium_sp_CAG_277	BP	GO:0006400:[BP] tRNA modification	Sequence similarity	0.738954
Clostridium_sp_CAG_277	BP	GO:0006400:[BP] tRNA modification	Co-expression	0.120518
Clostridium_sp_CAG_288	BP	GO:0006364:[BP] rRNA processing	Interaction	0.0703103
Clostridium_sp_CAG_288	BP	GO:0006364:[BP] rRNA processing	Genomic proximity	0.0981543
Clostridium_sp_CAG_288	BP	GO:0006364:[BP] rRNA processing	Sequence similarity	0.355251
Clostridium_sp_CAG_288	BP	GO:0006364:[BP] rRNA processing	Co-expression	0.476285
Clostridium_sp_CAG_288	BP	GO:0019359:[BP] nicotinamide nucleotide biosynthetic process	Interaction	0.0856694
Clostridium_sp_CAG_288	BP	GO:0019359:[BP] nicotinamide nucleotide biosynthetic process	Genomic proximity	0.133963
Clostridium_sp_CAG_288	BP	GO:0019359:[BP] nicotinamide nucleotide biosynthetic process	Sequence similarity	0.355797
Clostridium_sp_CAG_288	BP	GO:0019359:[BP] nicotinamide nucleotide biosynthetic process	Co-expression	0.424571
Clostridium_sp_CAG_288	BP	GO:0051128:[BP] regulation of cellular component organization	Interaction	0.20155
Clostridium_sp_CAG_288	BP	GO:0051128:[BP] regulation of cellular component organization	Genomic proximity	0.286822
Clostridium_sp_CAG_288	BP	GO:0051128:[BP] regulation of cellular component organization	Sequence similarity	0.217054
Clostridium_sp_CAG_288	BP	GO:0051128:[BP] regulation of cellular component organization	Co-expression	0.294574
Clostridium_sp_CAG_288	BP	GO:0006541:[BP] glutamine metabolic process	Interaction	0.162791
Clostridium_sp_CAG_288	BP	GO:0006541:[BP] glutamine metabolic process	Genomic proximity	0.24031
Clostridium_sp_CAG_288	BP	GO:0006541:[BP] glutamine metabolic process	Sequence similarity	0.166667
Clostridium_sp_CAG_288	BP	GO:0006541:[BP] glutamine metabolic process	Co-expression	0.430233
Clostridium_sp_CAG_288	BP	GO:0006090:[BP] pyruvate metabolic process	Interaction	0.0912741
Clostridium_sp_CAG_288	BP	GO:0006090:[BP] pyruvate metabolic process	Genomic proximity	0.135383
Clostridium_sp_CAG_288	BP	GO:0006090:[BP] pyruvate metabolic process	Sequence similarity	0.34974
Clostridium_sp_CAG_288	BP	GO:0006090:[BP] pyruvate metabolic process	Co-expression	0.423603
Clostridium_sp_CAG_288	BP	GO:0016114:[BP] terpenoid biosynthetic process	Interaction	0.217801
Clostridium_sp_CAG_288	BP	GO:0016114:[BP] terpenoid biosynthetic process	Genomic proximity	0.168613
Clostridium_sp_CAG_288	BP	GO:0016114:[BP] terpenoid biosynthetic process	Sequence similarity	0
Clostridium_sp_CAG_288	BP	GO:0016114:[BP] terpenoid biosynthetic process	Co-expression	0.613586
Clostridium_sp_CAG_288	BP	GO:0000097:[BP] sulfur amino acid biosynthetic process	Interaction	0.145597
Clostridium_sp_CAG_288	BP	GO:0000097:[BP] sulfur amino acid biosynthetic process	Genomic proximity	0.219921
Clostridium_sp_CAG_288	BP	GO:0000097:[BP] sulfur amino acid biosynthetic process	Sequence similarity	0.215482
Clostridium_sp_CAG_288	BP	GO:0000097:[BP] sulfur amino acid biosynthetic process	Co-expression	0.419
Clostridium_sp_CAG_288	BP	GO:0009166:[BP] nucleotide catabolic process	Interaction	0.140481
Clostridium_sp_CAG_288	BP	GO:0009166:[BP] nucleotide catabolic process	Genomic proximity	0.106929
Clostridium_sp_CAG_288	BP	GO:0009166:[BP] nucleotide catabolic process	Sequence similarity	0.421832
Clostridium_sp_CAG_288	BP	GO:0009166:[BP] nucleotide catabolic process	Co-expression	0.330757
Clostridium_sp_CAG_288	BP	GO:0000105:[BP] histidine biosynthetic process	Interaction	0.0755814
Clostridium_sp_CAG_288	BP	GO:0000105:[BP] histidine biosynthetic process	Genomic proximity	0.20801
Clostridium_sp_CAG_288	BP	GO:0000105:[BP] histidine biosynthetic process	Sequence similarity	0.121447
Clostridium_sp_CAG_288	BP	GO:0000105:[BP] histidine biosynthetic process	Co-expression	0.594961
Clostridium_sp_CAG_288	BP	GO:0009253:[BP] peptidoglycan catabolic process	Interaction	0
Clostridium_sp_CAG_288	BP	GO:0009253:[BP] peptidoglycan catabolic process	Genomic proximity	0.170543
Clostridium_sp_CAG_288	BP	GO:0009253:[BP] peptidoglycan catabolic process	Sequence similarity	0
Clostridium_sp_CAG_288	BP	GO:0009253:[BP] peptidoglycan catabolic process	Co-expression	0.829457
Clostridium_sp_CAG_288	BP	GO:0006633:[BP] fatty acid biosynthetic process	Interaction	0.101064
Clostridium_sp_CAG_288	BP	GO:0006633:[BP] fatty acid biosynthetic process	Genomic proximity	0.181871
Clostridium_sp_CAG_288	BP	GO:0006633:[BP] fatty acid biosynthetic process	Sequence similarity	0.0968056
Clostridium_sp_CAG_288	BP	GO:0006633:[BP] fatty acid biosynthetic process	Co-expression	0.62026
Clostridium_sp_CAG_288	BP	GO:0046474:[BP] glycerophospholipid biosynthetic process	Interaction	0.140765
Clostridium_sp_CAG_288	BP	GO:0046474:[BP] glycerophospholipid biosynthetic process	Genomic proximity	0.244149
Clostridium_sp_CAG_288	BP	GO:0046474:[BP] glycerophospholipid biosynthetic process	Sequence similarity	0.177571
Clostridium_sp_CAG_288	BP	GO:0046474:[BP] glycerophospholipid biosynthetic process	Co-expression	0.437515
Clostridium_sp_CAG_349	BP	GO:0006364:[BP] rRNA processing	Interaction	0.154226
Clostridium_sp_CAG_349	BP	GO:0006364:[BP] rRNA processing	Genomic proximity	0.0975837
Clostridium_sp_CAG_349	BP	GO:0006364:[BP] rRNA processing	Sequence similarity	0.26967
Clostridium_sp_CAG_349	BP	GO:0006364:[BP] rRNA processing	Co-expression	0.47852
Clostridium_sp_CAG_349	BP	GO:0009306:[BP] protein secretion	Interaction	0.0594315
Clostridium_sp_CAG_349	BP	GO:0009306:[BP] protein secretion	Genomic proximity	0.28876
Clostridium_sp_CAG_349	BP	GO:0009306:[BP] protein secretion	Sequence similarity	0.0749354
Clostridium_sp_CAG_349	BP	GO:0009306:[BP] protein secretion	Co-expression	0.576873
Clostridium_sp_CAG_349	BP	GO:0019359:[BP] nicotinamide nucleotide biosynthetic process	Interaction	0.0468492
Clostridium_sp_CAG_349	BP	GO:0019359:[BP] nicotinamide nucleotide biosynthetic process	Genomic proximity	0.161093
Clostridium_sp_CAG_349	BP	GO:0019359:[BP] nicotinamide nucleotide biosynthetic process	Sequence similarity	0.620831
Clostridium_sp_CAG_349	BP	GO:0019359:[BP] nicotinamide nucleotide biosynthetic process	Co-expression	0.171227
Clostridium_sp_CAG_349	BP	GO:0018193:[BP] peptidyl-amino acid modification	Interaction	0.0361757
Clostridium_sp_CAG_349	BP	GO:0018193:[BP] peptidyl-amino acid modification	Genomic proximity	0.0671835
Clostridium_sp_CAG_349	BP	GO:0018193:[BP] peptidyl-amino acid modification	Sequence similarity	0.0723514
Clostridium_sp_CAG_349	BP	GO:0018193:[BP] peptidyl-amino acid modification	Co-expression	0.824289
Clostridium_sp_CAG_349	BP	GO:0006090:[BP] pyruvate metabolic process	Interaction	0.0438501
Clostridium_sp_CAG_349	BP	GO:0006090:[BP] pyruvate metabolic process	Genomic proximity	0.106976
Clostridium_sp_CAG_349	BP	GO:0006090:[BP] pyruvate metabolic process	Sequence similarity	0.433833
Clostridium_sp_CAG_349	BP	GO:0006090:[BP] pyruvate metabolic process	Co-expression	0.415341
Clostridium_sp_CAG_349	BP	GO:0009119:[BP] ribonucleoside metabolic process	Interaction	0.124134
Clostridium_sp_CAG_349	BP	GO:0009119:[BP] ribonucleoside metabolic process	Genomic proximity	0.0807838
Clostridium_sp_CAG_349	BP	GO:0009119:[BP] ribonucleoside metabolic process	Sequence similarity	0.423079
Clostridium_sp_CAG_349	BP	GO:0009119:[BP] ribonucleoside metabolic process	Co-expression	0.372003
Clostridium_sp_CAG_349	BP	GO:0016114:[BP] terpenoid biosynthetic process	Interaction	0.163746
Clostridium_sp_CAG_349	BP	GO:0016114:[BP] terpenoid biosynthetic process	Genomic proximity	0.247865
Clostridium_sp_CAG_349	BP	GO:0016114:[BP] terpenoid biosynthetic process	Sequence similarity	0.0789764
Clostridium_sp_CAG_349	BP	GO:0016114:[BP] terpenoid biosynthetic process	Co-expression	0.509412
Clostridium_sp_CAG_349	BP	GO:0009166:[BP] nucleotide catabolic process	Interaction	0.109469
Clostridium_sp_CAG_349	BP	GO:0009166:[BP] nucleotide catabolic process	Genomic proximity	0.121817
Clostridium_sp_CAG_349	BP	GO:0009166:[BP] nucleotide catabolic process	Sequence similarity	0.648336
Clostridium_sp_CAG_349	BP	GO:0009166:[BP] nucleotide catabolic process	Co-expression	0.120378
Clostridium_sp_CAG_349	BP	GO:0000105:[BP] histidine biosynthetic process	Interaction	0.246124
Clostridium_sp_CAG_349	BP	GO:0000105:[BP] histidine biosynthetic process	Genomic proximity	0.317829
Clostridium_sp_CAG_349	BP	GO:0000105:[BP] histidine biosynthetic process	Sequence similarity	0.273256
Clostridium_sp_CAG_349	BP	GO:0000105:[BP] histidine biosynthetic process	Co-expression	0.162791
Clostridium_sp_CAG_352	BP	GO:0006090:[BP] pyruvate metabolic process	Interaction	0.0539837
Clostridium_sp_CAG_352	BP	GO:0006090:[BP] pyruvate metabolic process	Genomic proximity	0.0938012
Clostridium_sp_CAG_352	BP	GO:0006090:[BP] pyruvate metabolic process	Sequence similarity	0.574203
Clostridium_sp_CAG_352	BP	GO:0006090:[BP] pyruvate metabolic process	Co-expression	0.278012
Clostridium_sp_CAG_352	BP	GO:0006099:[BP] tricarboxylic acid cycle	Interaction	0.0562016
Clostridium_sp_CAG_352	BP	GO:0006099:[BP] tricarboxylic acid cycle	Genomic proximity	0.0813953
Clostridium_sp_CAG_352	BP	GO:0006099:[BP] tricarboxylic acid cycle	Sequence similarity	0.155039
Clostridium_sp_CAG_352	BP	GO:0006099:[BP] tricarboxylic acid cycle	Co-expression	0.707364
Clostridium_sp_CAG_354	BP	GO:0006281:[BP] DNA repair	Interaction	0.121064
Clostridium_sp_CAG_354	BP	GO:0006281:[BP] DNA repair	Genomic proximity	0.120829
Clostridium_sp_CAG_354	BP	GO:0006281:[BP] DNA repair	Sequence similarity	0.376033
Clostridium_sp_CAG_354	BP	GO:0006281:[BP] DNA repair	Co-expression	0.382074
Clostridium_sp_CAG_43	BP	GO:0019321:[BP] pentose metabolic process	Interaction	0.127907
Clostridium_sp_CAG_43	BP	GO:0019321:[BP] pentose metabolic process	Genomic proximity	0.193798
Clostridium_sp_CAG_43	BP	GO:0019321:[BP] pentose metabolic process	Sequence similarity	0.290698
Clostridium_sp_CAG_43	BP	GO:0019321:[BP] pentose metabolic process	Co-expression	0.387597
Clostridium_sp_CAG_43	BP	GO:0006400:[BP] tRNA modification	Interaction	0.0614907
Clostridium_sp_CAG_43	BP	GO:0006400:[BP] tRNA modification	Genomic proximity	0.072442
Clostridium_sp_CAG_43	BP	GO:0006400:[BP] tRNA modification	Sequence similarity	0.685676
Clostridium_sp_CAG_43	BP	GO:0006400:[BP] tRNA modification	Co-expression	0.180391
Clostridium_sp_CAG_568	BP	GO:0019359:[BP] nicotinamide nucleotide biosynthetic process	Interaction	0.135775
Clostridium_sp_CAG_568	BP	GO:0019359:[BP] nicotinamide nucleotide biosynthetic process	Genomic proximity	0.168766
Clostridium_sp_CAG_568	BP	GO:0019359:[BP] nicotinamide nucleotide biosynthetic process	Sequence similarity	0.209413
Clostridium_sp_CAG_568	BP	GO:0019359:[BP] nicotinamide nucleotide biosynthetic process	Co-expression	0.486046
Clostridium_sp_CAG_568	BP	GO:0006281:[BP] DNA repair	Interaction	0.0910255
Clostridium_sp_CAG_568	BP	GO:0006281:[BP] DNA repair	Genomic proximity	0.138982
Clostridium_sp_CAG_568	BP	GO:0006281:[BP] DNA repair	Sequence similarity	0.275769
Clostridium_sp_CAG_568	BP	GO:0006281:[BP] DNA repair	Co-expression	0.494223
Clostridium_sp_CAG_568	BP	GO:0046677:[BP] response to antibiotic	Interaction	0.440676
Clostridium_sp_CAG_568	BP	GO:0046677:[BP] response to antibiotic	Genomic proximity	0.187265
Clostridium_sp_CAG_568	BP	GO:0046677:[BP] response to antibiotic	Sequence similarity	0.0206812
Clostridium_sp_CAG_568	BP	GO:0046677:[BP] response to antibiotic	Co-expression	0.351378
Clostridium_sp_CAG_568	BP	GO:0006313:[BP] transposition, DNA-mediated	Interaction	0.0846372
Clostridium_sp_CAG_568	BP	GO:0006313:[BP] transposition, DNA-mediated	Genomic proximity	0.149721
Clostridium_sp_CAG_568	BP	GO:0006313:[BP] transposition, DNA-mediated	Sequence similarity	0.109731
Clostridium_sp_CAG_568	BP	GO:0006313:[BP] transposition, DNA-mediated	Co-expression	0.65591
Clostridium_sp_CAG_568	BP	GO:0006006:[BP] glucose metabolic process	Interaction	0.160868
Clostridium_sp_CAG_568	BP	GO:0006006:[BP] glucose metabolic process	Genomic proximity	0.260554
Clostridium_sp_CAG_568	BP	GO:0006006:[BP] glucose metabolic process	Sequence similarity	0.128399
Clostridium_sp_CAG_568	BP	GO:0006006:[BP] glucose metabolic process	Co-expression	0.45018
Clostridium_sp_CAG_62	BP	GO:0006935:[BP] chemotaxis	Interaction	0.238055
Clostridium_sp_CAG_62	BP	GO:0006935:[BP] chemotaxis	Genomic proximity	0.0427917
Clostridium_sp_CAG_62	BP	GO:0006935:[BP] chemotaxis	Sequence similarity	0.180417
Clostridium_sp_CAG_62	BP	GO:0006935:[BP] chemotaxis	Co-expression	0.538736
Clostridium_sp_CAG_62	BP	GO:0009253:[BP] peptidoglycan catabolic process	Interaction	0.091112
Clostridium_sp_CAG_62	BP	GO:0009253:[BP] peptidoglycan catabolic process	Genomic proximity	0.124181
Clostridium_sp_CAG_62	BP	GO:0009253:[BP] peptidoglycan catabolic process	Sequence similarity	0.345829
Clostridium_sp_CAG_62	BP	GO:0009253:[BP] peptidoglycan catabolic process	Co-expression	0.438878
Clostridium_sp_CAG_678	BP	GO:0006281:[BP] DNA repair	Interaction	0.044531
Clostridium_sp_CAG_678	BP	GO:0006281:[BP] DNA repair	Genomic proximity	0.0584411
Clostridium_sp_CAG_678	BP	GO:0006281:[BP] DNA repair	Sequence similarity	0.653333
Clostridium_sp_CAG_678	BP	GO:0006281:[BP] DNA repair	Co-expression	0.243694
Clostridium_sp_CAG_7	BP	GO:0045454:[BP] cell redox homeostasis	Interaction	0.144238
Clostridium_sp_CAG_7	BP	GO:0045454:[BP] cell redox homeostasis	Genomic proximity	0.305245
Clostridium_sp_CAG_7	BP	GO:0045454:[BP] cell redox homeostasis	Sequence similarity	0.275177
Clostridium_sp_CAG_7	BP	GO:0045454:[BP] cell redox homeostasis	Co-expression	0.27534
Clostridium_sp_CAG_7	BP	GO:0006281:[BP] DNA repair	Interaction	0.0657945
Clostridium_sp_CAG_7	BP	GO:0006281:[BP] DNA repair	Genomic proximity	0.0282651
Clostridium_sp_CAG_7	BP	GO:0006281:[BP] DNA repair	Sequence similarity	0.754264
Clostridium_sp_CAG_7	BP	GO:0006281:[BP] DNA repair	Co-expression	0.151676
Clostridium_sp_CAG_7	BP	GO:0009073:[BP] aromatic amino acid family biosynthetic process	Interaction	0.0749892
Clostridium_sp_CAG_7	BP	GO:0009073:[BP] aromatic amino acid family biosynthetic process	Genomic proximity	0.0112737
Clostridium_sp_CAG_7	BP	GO:0009073:[BP] aromatic amino acid family biosynthetic process	Sequence similarity	0.832049
Clostridium_sp_CAG_7	BP	GO:0009073:[BP] aromatic amino acid family biosynthetic process	Co-expression	0.0816879
Clostridium_sp_CAG_75	BP	GO:0016998:[BP] cell wall macromolecule catabolic process	Interaction	0.199612
Clostridium_sp_CAG_75	BP	GO:0016998:[BP] cell wall macromolecule catabolic process	Genomic proximity	0.22093
Clostridium_sp_CAG_75	BP	GO:0016998:[BP] cell wall macromolecule catabolic process	Sequence similarity	0.327519
Clostridium_sp_CAG_75	BP	GO:0016998:[BP] cell wall macromolecule catabolic process	Co-expression	0.251938
Clostridium_sp_CAG_75	BP	GO:0051128:[BP] regulation of cellular component organization	Interaction	0.0889542
Clostridium_sp_CAG_75	BP	GO:0051128:[BP] regulation of cellular component organization	Genomic proximity	0.0632771
Clostridium_sp_CAG_75	BP	GO:0051128:[BP] regulation of cellular component organization	Sequence similarity	0.55971
Clostridium_sp_CAG_75	BP	GO:0051128:[BP] regulation of cellular component organization	Co-expression	0.288058
Clostridium_sp_CAG_75	BP	GO:0009401:[BP] phosphoenolpyruvate-dependent sugar phosphotransferase system	Interaction	0.0164894
Clostridium_sp_CAG_75	BP	GO:0009401:[BP] phosphoenolpyruvate-dependent sugar phosphotransferase system	Genomic proximity	0.0795213
Clostridium_sp_CAG_75	BP	GO:0009401:[BP] phosphoenolpyruvate-dependent sugar phosphotransferase system	Sequence similarity	0.664229
Clostridium_sp_CAG_75	BP	GO:0009401:[BP] phosphoenolpyruvate-dependent sugar phosphotransferase system	Co-expression	0.239761
Clostridium_sp_CAG_91	BP	GO:0006935:[BP] chemotaxis	Interaction	0.078288
Clostridium_sp_CAG_91	BP	GO:0006935:[BP] chemotaxis	Genomic proximity	0.0985317
Clostridium_sp_CAG_91	BP	GO:0006935:[BP] chemotaxis	Sequence similarity	0.302924
Clostridium_sp_CAG_91	BP	GO:0006935:[BP] chemotaxis	Co-expression	0.520256
Clostridium_sp_CAG_91	BP	GO:0071973:[BP] bacterial-type flagellum-dependent cell motility	Interaction	0.0807574
Clostridium_sp_CAG_91	BP	GO:0071973:[BP] bacterial-type flagellum-dependent cell motility	Genomic proximity	0.0748546
Clostridium_sp_CAG_91	BP	GO:0071973:[BP] bacterial-type flagellum-dependent cell motility	Sequence similarity	0.321461
Clostridium_sp_CAG_91	BP	GO:0071973:[BP] bacterial-type flagellum-dependent cell motility	Co-expression	0.522927
Clostridium_sp_FS41	BP	GO:0072329:[BP] monocarboxylic acid catabolic process	Interaction	0.119545
Clostridium_sp_FS41	BP	GO:0072329:[BP] monocarboxylic acid catabolic process	Genomic proximity	0.153016
Clostridium_sp_FS41	BP	GO:0072329:[BP] monocarboxylic acid catabolic process	Sequence similarity	0.357357
Clostridium_sp_FS41	BP	GO:0072329:[BP] monocarboxylic acid catabolic process	Co-expression	0.370083
Clostridium_sp_FS41	BP	GO:0006541:[BP] glutamine metabolic process	Interaction	0.0367502
Clostridium_sp_FS41	BP	GO:0006541:[BP] glutamine metabolic process	Genomic proximity	0.300949
Clostridium_sp_FS41	BP	GO:0006541:[BP] glutamine metabolic process	Sequence similarity	0.517347
Clostridium_sp_FS41	BP	GO:0006541:[BP] glutamine metabolic process	Co-expression	0.144954
Clostridium_sp_KLE_1755	BP	GO:0006400:[BP] tRNA modification	Interaction	0.104151
Clostridium_sp_KLE_1755	BP	GO:0006400:[BP] tRNA modification	Genomic proximity	0.0390167
Clostridium_sp_KLE_1755	BP	GO:0006400:[BP] tRNA modification	Sequence similarity	0.498615
Clostridium_sp_KLE_1755	BP	GO:0006400:[BP] tRNA modification	Co-expression	0.358218
Clostridium_sp_KLE_1755	BP	GO:0016998:[BP] cell wall macromolecule catabolic process	Interaction	0.122436
Clostridium_sp_KLE_1755	BP	GO:0016998:[BP] cell wall macromolecule catabolic process	Genomic proximity	0.31931
Clostridium_sp_KLE_1755	BP	GO:0016998:[BP] cell wall macromolecule catabolic process	Sequence similarity	0.162579
Clostridium_sp_KLE_1755	BP	GO:0016998:[BP] cell wall macromolecule catabolic process	Co-expression	0.395675
Clostridium_sp_KLE_1755	BP	GO:0006418:[BP] tRNA aminoacylation for protein translation	Interaction	0.313272
Clostridium_sp_KLE_1755	BP	GO:0006418:[BP] tRNA aminoacylation for protein translation	Genomic proximity	0.0249913
Clostridium_sp_KLE_1755	BP	GO:0006418:[BP] tRNA aminoacylation for protein translation	Sequence similarity	0.522053
Clostridium_sp_KLE_1755	BP	GO:0006418:[BP] tRNA aminoacylation for protein translation	Co-expression	0.139684
Clostridium_sp_KLE_1755	BP	GO:0000160:[BP] phosphorelay signal transduction system	Interaction	0.717471
Clostridium_sp_KLE_1755	BP	GO:0000160:[BP] phosphorelay signal transduction system	Genomic proximity	0.00453871
Clostridium_sp_KLE_1755	BP	GO:0000160:[BP] phosphorelay signal transduction system	Sequence similarity	0.22704
Clostridium_sp_KLE_1755	BP	GO:0000160:[BP] phosphorelay signal transduction system	Co-expression	0.0509509
Clostridium_sp_KLE_1755	BP	GO:0006281:[BP] DNA repair	Interaction	0.0948532
Clostridium_sp_KLE_1755	BP	GO:0006281:[BP] DNA repair	Genomic proximity	0.0492679
Clostridium_sp_KLE_1755	BP	GO:0006281:[BP] DNA repair	Sequence similarity	0.654002
Clostridium_sp_KLE_1755	BP	GO:0006281:[BP] DNA repair	Co-expression	0.201877
Clostridium_sp_KLE_1755	BP	GO:0009253:[BP] peptidoglycan catabolic process	Interaction	0.0813277
Clostridium_sp_KLE_1755	BP	GO:0009253:[BP] peptidoglycan catabolic process	Genomic proximity	0.285116
Clostridium_sp_KLE_1755	BP	GO:0009253:[BP] peptidoglycan catabolic process	Sequence similarity	0.215614
Clostridium_sp_KLE_1755	BP	GO:0009253:[BP] peptidoglycan catabolic process	Co-expression	0.417942
Clostridium_sp_KLE_1755	BP	GO:0062197:[BP] cellular response to chemical stress	Interaction	0.20155
Clostridium_sp_KLE_1755	BP	GO:0062197:[BP] cellular response to chemical stress	Genomic proximity	0.302326
Clostridium_sp_KLE_1755	BP	GO:0062197:[BP] cellular response to chemical stress	Sequence similarity	0
Clostridium_sp_KLE_1755	BP	GO:0062197:[BP] cellular response to chemical stress	Co-expression	0.496124
Clostridium_sp_M62_1	BP	GO:0006352:[BP] DNA-templated transcription, initiation	Interaction	0.0705653
Clostridium_sp_M62_1	BP	GO:0006352:[BP] DNA-templated transcription, initiation	Genomic proximity	0.194742
Clostridium_sp_M62_1	BP	GO:0006352:[BP] DNA-templated transcription, initiation	Sequence similarity	0.295361
Clostridium_sp_M62_1	BP	GO:0006352:[BP] DNA-templated transcription, initiation	Co-expression	0.439331
Clostridium_sp_M62_1	BP	GO:0006541:[BP] glutamine metabolic process	Interaction	0.0897163
Clostridium_sp_M62_1	BP	GO:0006541:[BP] glutamine metabolic process	Genomic proximity	0.167908
Clostridium_sp_M62_1	BP	GO:0006541:[BP] glutamine metabolic process	Sequence similarity	0.140691
Clostridium_sp_M62_1	BP	GO:0006541:[BP] glutamine metabolic process	Co-expression	0.601684
Clostridium_symbiosum	BP	GO:0006935:[BP] chemotaxis	Interaction	0.261708
Clostridium_symbiosum	BP	GO:0006935:[BP] chemotaxis	Genomic proximity	0.142723
Clostridium_symbiosum	BP	GO:0006935:[BP] chemotaxis	Sequence similarity	0.214882
Clostridium_symbiosum	BP	GO:0006935:[BP] chemotaxis	Co-expression	0.380688
Clostridium_symbiosum	BP	GO:0006400:[BP] tRNA modification	Interaction	0.0361911
Clostridium_symbiosum	BP	GO:0006400:[BP] tRNA modification	Genomic proximity	0.030241
Clostridium_symbiosum	BP	GO:0006400:[BP] tRNA modification	Sequence similarity	0.821751
Clostridium_symbiosum	BP	GO:0006400:[BP] tRNA modification	Co-expression	0.111817
Clostridium_symbiosum	BP	GO:0071973:[BP] bacterial-type flagellum-dependent cell motility	Interaction	0.0421765
Clostridium_symbiosum	BP	GO:0071973:[BP] bacterial-type flagellum-dependent cell motility	Genomic proximity	0.208388
Clostridium_symbiosum	BP	GO:0071973:[BP] bacterial-type flagellum-dependent cell motility	Sequence similarity	0.0643053
Clostridium_symbiosum	BP	GO:0071973:[BP] bacterial-type flagellum-dependent cell motility	Co-expression	0.68513
Clostridium_symbiosum	BP	GO:0000160:[BP] phosphorelay signal transduction system	Interaction	0.619291
Clostridium_symbiosum	BP	GO:0000160:[BP] phosphorelay signal transduction system	Genomic proximity	0.00979848
Clostridium_symbiosum	BP	GO:0000160:[BP] phosphorelay signal transduction system	Sequence similarity	0.313485
Clostridium_symbiosum	BP	GO:0000160:[BP] phosphorelay signal transduction system	Co-expression	0.0574261
Clostridium_symbiosum	BP	GO:0045226:[BP] extracellular polysaccharide biosynthetic process	Interaction	0.0296825
Clostridium_symbiosum	BP	GO:0045226:[BP] extracellular polysaccharide biosynthetic process	Genomic proximity	0.170404
Clostridium_symbiosum	BP	GO:0045226:[BP] extracellular polysaccharide biosynthetic process	Sequence similarity	0.389537
Clostridium_symbiosum	BP	GO:0045226:[BP] extracellular polysaccharide biosynthetic process	Co-expression	0.410376
Clostridium_symbiosum	BP	GO:1901606:[BP] alpha-amino acid catabolic process	Interaction	0.0308527
Clostridium_symbiosum	BP	GO:1901606:[BP] alpha-amino acid catabolic process	Genomic proximity	0.027
Clostridium_symbiosum	BP	GO:1901606:[BP] alpha-amino acid catabolic process	Sequence similarity	0.598979
Clostridium_symbiosum	BP	GO:1901606:[BP] alpha-amino acid catabolic process	Co-expression	0.343168
Clostridium_symbiosum	BP	GO:0017001:[BP] antibiotic catabolic process	Interaction	0.0663832
Clostridium_symbiosum	BP	GO:0017001:[BP] antibiotic catabolic process	Genomic proximity	0.152336
Clostridium_symbiosum	BP	GO:0017001:[BP] antibiotic catabolic process	Sequence similarity	0.443554
Clostridium_symbiosum	BP	GO:0017001:[BP] antibiotic catabolic process	Co-expression	0.337728
Collinsella_aerofaciens	BP	GO:0006526:[BP] arginine biosynthetic process	Interaction	0.100526
Collinsella_aerofaciens	BP	GO:0006526:[BP] arginine biosynthetic process	Genomic proximity	0.166844
Collinsella_aerofaciens	BP	GO:0006526:[BP] arginine biosynthetic process	Sequence similarity	0.135549
Collinsella_aerofaciens	BP	GO:0006526:[BP] arginine biosynthetic process	Co-expression	0.59708
Collinsella_aerofaciens	BP	GO:0006418:[BP] tRNA aminoacylation for protein translation	Interaction	0.0441804
Collinsella_aerofaciens	BP	GO:0006418:[BP] tRNA aminoacylation for protein translation	Genomic proximity	0.038559
Collinsella_aerofaciens	BP	GO:0006418:[BP] tRNA aminoacylation for protein translation	Sequence similarity	0.431274
Collinsella_aerofaciens	BP	GO:0006418:[BP] tRNA aminoacylation for protein translation	Co-expression	0.485987
Collinsella_aerofaciens	BP	GO:0019359:[BP] nicotinamide nucleotide biosynthetic process	Interaction	0.195356
Collinsella_aerofaciens	BP	GO:0019359:[BP] nicotinamide nucleotide biosynthetic process	Genomic proximity	0.116595
Collinsella_aerofaciens	BP	GO:0019359:[BP] nicotinamide nucleotide biosynthetic process	Sequence similarity	0.427991
Collinsella_aerofaciens	BP	GO:0019359:[BP] nicotinamide nucleotide biosynthetic process	Co-expression	0.260058
Collinsella_aerofaciens	BP	GO:0001522:[BP] pseudouridine synthesis	Interaction	0.44226
Collinsella_aerofaciens	BP	GO:0001522:[BP] pseudouridine synthesis	Genomic proximity	0.154449
Collinsella_aerofaciens	BP	GO:0001522:[BP] pseudouridine synthesis	Sequence similarity	0.0417323
Collinsella_aerofaciens	BP	GO:0001522:[BP] pseudouridine synthesis	Co-expression	0.361558
Collinsella_aerofaciens	BP	GO:0051128:[BP] regulation of cellular component organization	Interaction	0.0778547
Collinsella_aerofaciens	BP	GO:0051128:[BP] regulation of cellular component organization	Genomic proximity	0.10292
Collinsella_aerofaciens	BP	GO:0051128:[BP] regulation of cellular component organization	Sequence similarity	0.311363
Collinsella_aerofaciens	BP	GO:0051128:[BP] regulation of cellular component organization	Co-expression	0.507862
Collinsella_aerofaciens	BP	GO:0006417:[BP] regulation of translation	Interaction	0.177844
Collinsella_aerofaciens	BP	GO:0006417:[BP] regulation of translation	Genomic proximity	0.0813575
Collinsella_aerofaciens	BP	GO:0006417:[BP] regulation of translation	Sequence similarity	0.400989
Collinsella_aerofaciens	BP	GO:0006417:[BP] regulation of translation	Co-expression	0.339809
Collinsella_aerofaciens	BP	GO:0006541:[BP] glutamine metabolic process	Interaction	0.23688
Collinsella_aerofaciens	BP	GO:0006541:[BP] glutamine metabolic process	Genomic proximity	0.0710056
Collinsella_aerofaciens	BP	GO:0006541:[BP] glutamine metabolic process	Sequence similarity	0.410925
Collinsella_aerofaciens	BP	GO:0006541:[BP] glutamine metabolic process	Co-expression	0.281189
Collinsella_aerofaciens	BP	GO:0009073:[BP] aromatic amino acid family biosynthetic process	Interaction	0.0614154
Collinsella_aerofaciens	BP	GO:0009073:[BP] aromatic amino acid family biosynthetic process	Genomic proximity	0.11947
Collinsella_aerofaciens	BP	GO:0009073:[BP] aromatic amino acid family biosynthetic process	Sequence similarity	0.390316
Collinsella_aerofaciens	BP	GO:0009073:[BP] aromatic amino acid family biosynthetic process	Co-expression	0.428799
Collinsella_aerofaciens	BP	GO:0006090:[BP] pyruvate metabolic process	Interaction	0.101931
Collinsella_aerofaciens	BP	GO:0006090:[BP] pyruvate metabolic process	Genomic proximity	0.126589
Collinsella_aerofaciens	BP	GO:0006090:[BP] pyruvate metabolic process	Sequence similarity	0.336354
Collinsella_aerofaciens	BP	GO:0006090:[BP] pyruvate metabolic process	Co-expression	0.435125
Collinsella_aerofaciens	BP	GO:0006566:[BP] threonine metabolic process	Interaction	0.0560285
Collinsella_aerofaciens	BP	GO:0006566:[BP] threonine metabolic process	Genomic proximity	0.182671
Collinsella_aerofaciens	BP	GO:0006566:[BP] threonine metabolic process	Sequence similarity	0.357502
Collinsella_aerofaciens	BP	GO:0006566:[BP] threonine metabolic process	Co-expression	0.403798
Collinsella_aerofaciens	BP	GO:0009119:[BP] ribonucleoside metabolic process	Interaction	0.177757
Collinsella_aerofaciens	BP	GO:0009119:[BP] ribonucleoside metabolic process	Genomic proximity	0.0924555
Collinsella_aerofaciens	BP	GO:0009119:[BP] ribonucleoside metabolic process	Sequence similarity	0.319608
Collinsella_aerofaciens	BP	GO:0009119:[BP] ribonucleoside metabolic process	Co-expression	0.41018
Collinsella_aerofaciens	BP	GO:0009063:[BP] cellular amino acid catabolic process	Interaction	0.119459
Collinsella_aerofaciens	BP	GO:0009063:[BP] cellular amino acid catabolic process	Genomic proximity	0.106117
Collinsella_aerofaciens	BP	GO:0009063:[BP] cellular amino acid catabolic process	Sequence similarity	0.397813
Collinsella_aerofaciens	BP	GO:0009063:[BP] cellular amino acid catabolic process	Co-expression	0.376611
Collinsella_aerofaciens	BP	GO:0006313:[BP] transposition, DNA-mediated	Interaction	0.101455
Collinsella_aerofaciens	BP	GO:0006313:[BP] transposition, DNA-mediated	Genomic proximity	0.0755151
Collinsella_aerofaciens	BP	GO:0006313:[BP] transposition, DNA-mediated	Sequence similarity	0.24738
Collinsella_aerofaciens	BP	GO:0006313:[BP] transposition, DNA-mediated	Co-expression	0.575649
Collinsella_aerofaciens	BP	GO:0006633:[BP] fatty acid biosynthetic process	Interaction	0.119856
Collinsella_aerofaciens	BP	GO:0006633:[BP] fatty acid biosynthetic process	Genomic proximity	0.167918
Collinsella_aerofaciens	BP	GO:0006633:[BP] fatty acid biosynthetic process	Sequence similarity	0.326086
Collinsella_aerofaciens	BP	GO:0006633:[BP] fatty acid biosynthetic process	Co-expression	0.386139
Collinsella_aerofaciens	BP	GO:0009226:[BP] nucleotide-sugar biosynthetic process	Interaction	0.0755762
Collinsella_aerofaciens	BP	GO:0009226:[BP] nucleotide-sugar biosynthetic process	Genomic proximity	0.217878
Collinsella_aerofaciens	BP	GO:0009226:[BP] nucleotide-sugar biosynthetic process	Sequence similarity	0.122281
Collinsella_aerofaciens	BP	GO:0009226:[BP] nucleotide-sugar biosynthetic process	Co-expression	0.584264
Collinsella_aerofaciens	BP	GO:1901606:[BP] alpha-amino acid catabolic process	Interaction	0.343617
Collinsella_aerofaciens	BP	GO:1901606:[BP] alpha-amino acid catabolic process	Genomic proximity	0.169681
Collinsella_aerofaciens	BP	GO:1901606:[BP] alpha-amino acid catabolic process	Sequence similarity	0.278723
Collinsella_aerofaciens	BP	GO:1901606:[BP] alpha-amino acid catabolic process	Co-expression	0.207979
Collinsella_aerofaciens	BP	GO:0071555:[BP] cell wall organization	Interaction	0.0793263
Collinsella_aerofaciens	BP	GO:0071555:[BP] cell wall organization	Genomic proximity	0.065131
Collinsella_aerofaciens	BP	GO:0071555:[BP] cell wall organization	Sequence similarity	0.157285
Collinsella_aerofaciens	BP	GO:0071555:[BP] cell wall organization	Co-expression	0.698257
Coprobacillus_sp_8_2_54BFAA	BP	GO:0009306:[BP] protein secretion	Interaction	0
Coprobacillus_sp_8_2_54BFAA	BP	GO:0009306:[BP] protein secretion	Genomic proximity	0.179314
Coprobacillus_sp_8_2_54BFAA	BP	GO:0009306:[BP] protein secretion	Sequence similarity	0.501522
Coprobacillus_sp_8_2_54BFAA	BP	GO:0009306:[BP] protein secretion	Co-expression	0.319164
Coprobacillus_sp_8_2_54BFAA	BP	GO:0009401:[BP] phosphoenolpyruvate-dependent sugar phosphotransferase system	Interaction	0.0659046
Coprobacillus_sp_8_2_54BFAA	BP	GO:0009401:[BP] phosphoenolpyruvate-dependent sugar phosphotransferase system	Genomic proximity	0.0967247
Coprobacillus_sp_8_2_54BFAA	BP	GO:0009401:[BP] phosphoenolpyruvate-dependent sugar phosphotransferase system	Sequence similarity	0.428201
Coprobacillus_sp_8_2_54BFAA	BP	GO:0009401:[BP] phosphoenolpyruvate-dependent sugar phosphotransferase system	Co-expression	0.40917
Coprobacillus_sp_8_2_54BFAA	BP	GO:0006040:[BP] amino sugar metabolic process	Interaction	0.144943
Coprobacillus_sp_8_2_54BFAA	BP	GO:0006040:[BP] amino sugar metabolic process	Genomic proximity	0.178393
Coprobacillus_sp_8_2_54BFAA	BP	GO:0006040:[BP] amino sugar metabolic process	Sequence similarity	0.330241
Coprobacillus_sp_8_2_54BFAA	BP	GO:0006040:[BP] amino sugar metabolic process	Co-expression	0.346422
Coprobacter_fastidiosus	BP	GO:0006364:[BP] rRNA processing	Interaction	0.0324071
Coprobacter_fastidiosus	BP	GO:0006364:[BP] rRNA processing	Genomic proximity	0.0241639
Coprobacter_fastidiosus	BP	GO:0006364:[BP] rRNA processing	Sequence similarity	0.763769
Coprobacter_fastidiosus	BP	GO:0006364:[BP] rRNA processing	Co-expression	0.17966
Coprobacter_fastidiosus	BP	GO:0045226:[BP] extracellular polysaccharide biosynthetic process	Interaction	0.0872093
Coprobacter_fastidiosus	BP	GO:0045226:[BP] extracellular polysaccharide biosynthetic process	Genomic proximity	0.237726
Coprobacter_fastidiosus	BP	GO:0045226:[BP] extracellular polysaccharide biosynthetic process	Sequence similarity	0.129199
Coprobacter_fastidiosus	BP	GO:0045226:[BP] extracellular polysaccharide biosynthetic process	Co-expression	0.545866
Coprobacter_fastidiosus	BP	GO:0009082:[BP] branched-chain amino acid biosynthetic process	Interaction	0.0880952
Coprobacter_fastidiosus	BP	GO:0009082:[BP] branched-chain amino acid biosynthetic process	Genomic proximity	0.0586168
Coprobacter_fastidiosus	BP	GO:0009082:[BP] branched-chain amino acid biosynthetic process	Sequence similarity	0.630062
Coprobacter_fastidiosus	BP	GO:0009082:[BP] branched-chain amino acid biosynthetic process	Co-expression	0.223226
Coprobacter_fastidiosus	BP	GO:0009063:[BP] cellular amino acid catabolic process	Interaction	0.120155
Coprobacter_fastidiosus	BP	GO:0009063:[BP] cellular amino acid catabolic process	Genomic proximity	0.23385
Coprobacter_fastidiosus	BP	GO:0009063:[BP] cellular amino acid catabolic process	Sequence similarity	0.210594
Coprobacter_fastidiosus	BP	GO:0009063:[BP] cellular amino acid catabolic process	Co-expression	0.435401
Coprococcus_eutactus	BP	GO:0000272:[BP] polysaccharide catabolic process	Interaction	0
Coprococcus_eutactus	BP	GO:0000272:[BP] polysaccharide catabolic process	Genomic proximity	0.143411
Coprococcus_eutactus	BP	GO:0000272:[BP] polysaccharide catabolic process	Sequence similarity	0.0968992
Coprococcus_eutactus	BP	GO:0000272:[BP] polysaccharide catabolic process	Co-expression	0.75969
Desulfovibrio_piger	BP	GO:0045454:[BP] cell redox homeostasis	Interaction	0.0709744
Desulfovibrio_piger	BP	GO:0045454:[BP] cell redox homeostasis	Genomic proximity	0.174594
Desulfovibrio_piger	BP	GO:0045454:[BP] cell redox homeostasis	Sequence similarity	0.296645
Desulfovibrio_piger	BP	GO:0045454:[BP] cell redox homeostasis	Co-expression	0.457787
Desulfovibrio_piger	BP	GO:0006526:[BP] arginine biosynthetic process	Interaction	0.0499558
Desulfovibrio_piger	BP	GO:0006526:[BP] arginine biosynthetic process	Genomic proximity	0.143043
Desulfovibrio_piger	BP	GO:0006526:[BP] arginine biosynthetic process	Sequence similarity	0.409651
Desulfovibrio_piger	BP	GO:0006526:[BP] arginine biosynthetic process	Co-expression	0.39735
Desulfovibrio_piger	BP	GO:0006814:[BP] sodium ion transport	Interaction	0.0441489
Desulfovibrio_piger	BP	GO:0006814:[BP] sodium ion transport	Genomic proximity	0.299037
Desulfovibrio_piger	BP	GO:0006814:[BP] sodium ion transport	Sequence similarity	0.130674
Desulfovibrio_piger	BP	GO:0006814:[BP] sodium ion transport	Co-expression	0.526141
Desulfovibrio_piger	BP	GO:0009073:[BP] aromatic amino acid family biosynthetic process	Interaction	0.0440659
Desulfovibrio_piger	BP	GO:0009073:[BP] aromatic amino acid family biosynthetic process	Genomic proximity	0.0635566
Desulfovibrio_piger	BP	GO:0009073:[BP] aromatic amino acid family biosynthetic process	Sequence similarity	0.727221
Desulfovibrio_piger	BP	GO:0009073:[BP] aromatic amino acid family biosynthetic process	Co-expression	0.165157
Desulfovibrio_piger	BP	GO:0009063:[BP] cellular amino acid catabolic process	Interaction	0.0764108
Desulfovibrio_piger	BP	GO:0009063:[BP] cellular amino acid catabolic process	Genomic proximity	0.153196
Desulfovibrio_piger	BP	GO:0009063:[BP] cellular amino acid catabolic process	Sequence similarity	0.425086
Desulfovibrio_piger	BP	GO:0009063:[BP] cellular amino acid catabolic process	Co-expression	0.345308
Desulfovibrio_piger	BP	GO:0071806:[BP] protein transmembrane transport	Interaction	0.0928737
Desulfovibrio_piger	BP	GO:0071806:[BP] protein transmembrane transport	Genomic proximity	0.090625
Desulfovibrio_piger	BP	GO:0071806:[BP] protein transmembrane transport	Sequence similarity	0.517243
Desulfovibrio_piger	BP	GO:0071806:[BP] protein transmembrane transport	Co-expression	0.299258
Desulfovibrio_piger	BP	GO:0051649:[BP] establishment of localization in cell	Interaction	0.0876122
Desulfovibrio_piger	BP	GO:0051649:[BP] establishment of localization in cell	Genomic proximity	0.149187
Desulfovibrio_piger	BP	GO:0051649:[BP] establishment of localization in cell	Sequence similarity	0.480191
Desulfovibrio_piger	BP	GO:0051649:[BP] establishment of localization in cell	Co-expression	0.28301
Desulfovibrio_piger	BP	GO:1901606:[BP] alpha-amino acid catabolic process	Interaction	0.0552708
Desulfovibrio_piger	BP	GO:1901606:[BP] alpha-amino acid catabolic process	Genomic proximity	0.140433
Desulfovibrio_piger	BP	GO:1901606:[BP] alpha-amino acid catabolic process	Sequence similarity	0.320856
Desulfovibrio_piger	BP	GO:1901606:[BP] alpha-amino acid catabolic process	Co-expression	0.48344
Dialister_invisus	BP	GO:0071806:[BP] protein transmembrane transport	Interaction	0.0890435
Dialister_invisus	BP	GO:0071806:[BP] protein transmembrane transport	Genomic proximity	0.0424429
Dialister_invisus	BP	GO:0071806:[BP] protein transmembrane transport	Sequence similarity	0.489656
Dialister_invisus	BP	GO:0071806:[BP] protein transmembrane transport	Co-expression	0.378857
Dialister_invisus	BP	GO:0009226:[BP] nucleotide-sugar biosynthetic process	Interaction	0.151507
Dialister_invisus	BP	GO:0009226:[BP] nucleotide-sugar biosynthetic process	Genomic proximity	0.211702
Dialister_invisus	BP	GO:0009226:[BP] nucleotide-sugar biosynthetic process	Sequence similarity	0.365987
Dialister_invisus	BP	GO:0009226:[BP] nucleotide-sugar biosynthetic process	Co-expression	0.270804
Dialister_invisus_CAG_218	BP	GO:0008360:[BP] regulation of cell shape	Interaction	0.0548385
Dialister_invisus_CAG_218	BP	GO:0008360:[BP] regulation of cell shape	Genomic proximity	0.394928
Dialister_invisus_CAG_218	BP	GO:0008360:[BP] regulation of cell shape	Sequence similarity	0.263611
Dialister_invisus_CAG_218	BP	GO:0008360:[BP] regulation of cell shape	Co-expression	0.286622
Dialister_sp_CAG_357	BP	GO:0006364:[BP] rRNA processing	Interaction	0.0324117
Dialister_sp_CAG_357	BP	GO:0006364:[BP] rRNA processing	Genomic proximity	0.0251209
Dialister_sp_CAG_357	BP	GO:0006364:[BP] rRNA processing	Sequence similarity	0.786256
Dialister_sp_CAG_357	BP	GO:0006364:[BP] rRNA processing	Co-expression	0.156211
Dialister_sp_CAG_357	BP	GO:0006979:[BP] response to oxidative stress	Interaction	0.0574468
Dialister_sp_CAG_357	BP	GO:0006979:[BP] response to oxidative stress	Genomic proximity	0.107447
Dialister_sp_CAG_357	BP	GO:0006979:[BP] response to oxidative stress	Sequence similarity	0.389362
Dialister_sp_CAG_357	BP	GO:0006979:[BP] response to oxidative stress	Co-expression	0.445745
Dialister_sp_CAG_357	BP	GO:1901606:[BP] alpha-amino acid catabolic process	Interaction	0.0537825
Dialister_sp_CAG_357	BP	GO:1901606:[BP] alpha-amino acid catabolic process	Genomic proximity	0.13125
Dialister_sp_CAG_357	BP	GO:1901606:[BP] alpha-amino acid catabolic process	Sequence similarity	0.600872
Dialister_sp_CAG_357	BP	GO:1901606:[BP] alpha-amino acid catabolic process	Co-expression	0.214096
Dielma_fastidiosa	BP	GO:0009401:[BP] phosphoenolpyruvate-dependent sugar phosphotransferase system	Interaction	0.0597623
Dielma_fastidiosa	BP	GO:0009401:[BP] phosphoenolpyruvate-dependent sugar phosphotransferase system	Genomic proximity	0.136035
Dielma_fastidiosa	BP	GO:0009401:[BP] phosphoenolpyruvate-dependent sugar phosphotransferase system	Sequence similarity	0.438704
Dielma_fastidiosa	BP	GO:0009401:[BP] phosphoenolpyruvate-dependent sugar phosphotransferase system	Co-expression	0.365499
Dielma_fastidiosa	BP	GO:0071806:[BP] protein transmembrane transport	Interaction	0.162791
Dielma_fastidiosa	BP	GO:0071806:[BP] protein transmembrane transport	Genomic proximity	0.24031
Dielma_fastidiosa	BP	GO:0071806:[BP] protein transmembrane transport	Sequence similarity	0.166667
Dielma_fastidiosa	BP	GO:0071806:[BP] protein transmembrane transport	Co-expression	0.430233
Dorea_formicigenerans	BP	GO:0006364:[BP] rRNA processing	Interaction	0.0185374
Dorea_formicigenerans	BP	GO:0006364:[BP] rRNA processing	Genomic proximity	0.0976652
Dorea_formicigenerans	BP	GO:0006364:[BP] rRNA processing	Sequence similarity	0.689108
Dorea_formicigenerans	BP	GO:0006364:[BP] rRNA processing	Co-expression	0.194689
Dorea_longicatena	BP	GO:0045226:[BP] extracellular polysaccharide biosynthetic process	Interaction	0.186047
Dorea_longicatena	BP	GO:0045226:[BP] extracellular polysaccharide biosynthetic process	Genomic proximity	0.186047
Dorea_longicatena	BP	GO:0045226:[BP] extracellular polysaccharide biosynthetic process	Sequence similarity	0.27907
Dorea_longicatena	BP	GO:0045226:[BP] extracellular polysaccharide biosynthetic process	Co-expression	0.348837
Dorea_longicatena	BP	GO:0005984:[BP] disaccharide metabolic process	Interaction	0.0823002
Dorea_longicatena	BP	GO:0005984:[BP] disaccharide metabolic process	Genomic proximity	0.142363
Dorea_longicatena	BP	GO:0005984:[BP] disaccharide metabolic process	Sequence similarity	0.50032
Dorea_longicatena	BP	GO:0005984:[BP] disaccharide metabolic process	Co-expression	0.275016
Dorea_longicatena	BP	GO:0009089:[BP] lysine biosynthetic process via diaminopimelate	Interaction	0.038683
Dorea_longicatena	BP	GO:0009089:[BP] lysine biosynthetic process via diaminopimelate	Genomic proximity	0.0272909
Dorea_longicatena	BP	GO:0009089:[BP] lysine biosynthetic process via diaminopimelate	Sequence similarity	0.663228
Dorea_longicatena	BP	GO:0009089:[BP] lysine biosynthetic process via diaminopimelate	Co-expression	0.270798
Dorea_longicatena	BP	GO:0019359:[BP] nicotinamide nucleotide biosynthetic process	Interaction	0.0996058
Dorea_longicatena	BP	GO:0019359:[BP] nicotinamide nucleotide biosynthetic process	Genomic proximity	0.0182246
Dorea_longicatena	BP	GO:0019359:[BP] nicotinamide nucleotide biosynthetic process	Sequence similarity	0.699689
Dorea_longicatena	BP	GO:0019359:[BP] nicotinamide nucleotide biosynthetic process	Co-expression	0.182481
Dorea_longicatena	BP	GO:0009063:[BP] cellular amino acid catabolic process	Interaction	0.0679574
Dorea_longicatena	BP	GO:0009063:[BP] cellular amino acid catabolic process	Genomic proximity	0.0390325
Dorea_longicatena	BP	GO:0009063:[BP] cellular amino acid catabolic process	Sequence similarity	0.693232
Dorea_longicatena	BP	GO:0009063:[BP] cellular amino acid catabolic process	Co-expression	0.199778
Dorea_longicatena	BP	GO:0009253:[BP] peptidoglycan catabolic process	Interaction	0.175044
Dorea_longicatena	BP	GO:0009253:[BP] peptidoglycan catabolic process	Genomic proximity	0.15506
Dorea_longicatena	BP	GO:0009253:[BP] peptidoglycan catabolic process	Sequence similarity	0.401411
Dorea_longicatena	BP	GO:0009253:[BP] peptidoglycan catabolic process	Co-expression	0.268485
Dorea_longicatena	BP	GO:0051607:[BP] defense response to virus	Interaction	0.0697674
Dorea_longicatena	BP	GO:0051607:[BP] defense response to virus	Genomic proximity	0.178295
Dorea_longicatena	BP	GO:0051607:[BP] defense response to virus	Sequence similarity	0.29845
Dorea_longicatena	BP	GO:0051607:[BP] defense response to virus	Co-expression	0.453488
Dysgonomonas_gadei	BP	GO:0045454:[BP] cell redox homeostasis	Interaction	0.353883
Dysgonomonas_gadei	BP	GO:0045454:[BP] cell redox homeostasis	Genomic proximity	0.0346428
Dysgonomonas_gadei	BP	GO:0045454:[BP] cell redox homeostasis	Sequence similarity	0.426126
Dysgonomonas_gadei	BP	GO:0045454:[BP] cell redox homeostasis	Co-expression	0.185349
Dysgonomonas_gadei	BP	GO:0016998:[BP] cell wall macromolecule catabolic process	Interaction	0.255814
Dysgonomonas_gadei	BP	GO:0016998:[BP] cell wall macromolecule catabolic process	Genomic proximity	0.213178
Dysgonomonas_gadei	BP	GO:0016998:[BP] cell wall macromolecule catabolic process	Sequence similarity	0.306202
Dysgonomonas_gadei	BP	GO:0016998:[BP] cell wall macromolecule catabolic process	Co-expression	0.224806
Dysgonomonas_gadei	BP	GO:0006090:[BP] pyruvate metabolic process	Interaction	0.0859921
Dysgonomonas_gadei	BP	GO:0006090:[BP] pyruvate metabolic process	Genomic proximity	0.0343651
Dysgonomonas_gadei	BP	GO:0006090:[BP] pyruvate metabolic process	Sequence similarity	0.547976
Dysgonomonas_gadei	BP	GO:0006090:[BP] pyruvate metabolic process	Co-expression	0.331667
Dysgonomonas_gadei	BP	GO:0009063:[BP] cellular amino acid catabolic process	Interaction	0.036441
Dysgonomonas_gadei	BP	GO:0009063:[BP] cellular amino acid catabolic process	Genomic proximity	0.021859
Dysgonomonas_gadei	BP	GO:0009063:[BP] cellular amino acid catabolic process	Sequence similarity	0.802701
Dysgonomonas_gadei	BP	GO:0009063:[BP] cellular amino acid catabolic process	Co-expression	0.138999
Dysgonomonas_gadei	BP	GO:0009226:[BP] nucleotide-sugar biosynthetic process	Interaction	0.120466
Dysgonomonas_gadei	BP	GO:0009226:[BP] nucleotide-sugar biosynthetic process	Genomic proximity	0.0453518
Dysgonomonas_gadei	BP	GO:0009226:[BP] nucleotide-sugar biosynthetic process	Sequence similarity	0.333053
Dysgonomonas_gadei	BP	GO:0009226:[BP] nucleotide-sugar biosynthetic process	Co-expression	0.50113
Dysgonomonas_gadei	BP	GO:1901606:[BP] alpha-amino acid catabolic process	Interaction	0.0327611
Dysgonomonas_gadei	BP	GO:1901606:[BP] alpha-amino acid catabolic process	Genomic proximity	0.07017
Dysgonomonas_gadei	BP	GO:1901606:[BP] alpha-amino acid catabolic process	Sequence similarity	0.71198
Dysgonomonas_gadei	BP	GO:1901606:[BP] alpha-amino acid catabolic process	Co-expression	0.185088
Dysgonomonas_mossii	BP	GO:0045454:[BP] cell redox homeostasis	Interaction	0.283733
Dysgonomonas_mossii	BP	GO:0045454:[BP] cell redox homeostasis	Genomic proximity	0.0940181
Dysgonomonas_mossii	BP	GO:0045454:[BP] cell redox homeostasis	Sequence similarity	0.503609
Dysgonomonas_mossii	BP	GO:0045454:[BP] cell redox homeostasis	Co-expression	0.118639
Dysgonomonas_mossii	BP	GO:0006364:[BP] rRNA processing	Interaction	0.0307113
Dysgonomonas_mossii	BP	GO:0006364:[BP] rRNA processing	Genomic proximity	0.100523
Dysgonomonas_mossii	BP	GO:0006364:[BP] rRNA processing	Sequence similarity	0.771797
Dysgonomonas_mossii	BP	GO:0006364:[BP] rRNA processing	Co-expression	0.0969683
Dysgonomonas_mossii	BP	GO:0009306:[BP] protein secretion	Interaction	0.115928
Dysgonomonas_mossii	BP	GO:0009306:[BP] protein secretion	Genomic proximity	0.118085
Dysgonomonas_mossii	BP	GO:0009306:[BP] protein secretion	Sequence similarity	0.529078
Dysgonomonas_mossii	BP	GO:0009306:[BP] protein secretion	Co-expression	0.236909
Dysgonomonas_mossii	BP	GO:0006541:[BP] glutamine metabolic process	Interaction	0.138323
Dysgonomonas_mossii	BP	GO:0006541:[BP] glutamine metabolic process	Genomic proximity	0.0969199
Dysgonomonas_mossii	BP	GO:0006541:[BP] glutamine metabolic process	Sequence similarity	0.630599
Dysgonomonas_mossii	BP	GO:0006541:[BP] glutamine metabolic process	Co-expression	0.134158
Dysgonomonas_mossii	BP	GO:0009432:[BP] SOS response	Interaction	0.114916
Dysgonomonas_mossii	BP	GO:0009432:[BP] SOS response	Genomic proximity	0.140329
Dysgonomonas_mossii	BP	GO:0009432:[BP] SOS response	Sequence similarity	0.623047
Dysgonomonas_mossii	BP	GO:0009432:[BP] SOS response	Co-expression	0.121708
Dysgonomonas_mossii	BP	GO:0062197:[BP] cellular response to chemical stress	Interaction	0.263298
Dysgonomonas_mossii	BP	GO:0062197:[BP] cellular response to chemical stress	Genomic proximity	0.329521
Dysgonomonas_mossii	BP	GO:0062197:[BP] cellular response to chemical stress	Sequence similarity	0
Dysgonomonas_mossii	BP	GO:0062197:[BP] cellular response to chemical stress	Co-expression	0.407181
Erysipelatoclostridium_ramosum	BP	GO:0046677:[BP] response to antibiotic	Interaction	0.095523
Erysipelatoclostridium_ramosum	BP	GO:0046677:[BP] response to antibiotic	Genomic proximity	0.220434
Erysipelatoclostridium_ramosum	BP	GO:0046677:[BP] response to antibiotic	Sequence similarity	0.197222
Erysipelatoclostridium_ramosum	BP	GO:0046677:[BP] response to antibiotic	Co-expression	0.48682
Erysipelatoclostridium_ramosum	BP	GO:0009253:[BP] peptidoglycan catabolic process	Interaction	0.0762559
Erysipelatoclostridium_ramosum	BP	GO:0009253:[BP] peptidoglycan catabolic process	Genomic proximity	0.221779
Erysipelatoclostridium_ramosum	BP	GO:0009253:[BP] peptidoglycan catabolic process	Sequence similarity	0.202423
Erysipelatoclostridium_ramosum	BP	GO:0009253:[BP] peptidoglycan catabolic process	Co-expression	0.499542
Erysipelotrichaceae_bacterium_2_2_44A	BP	GO:0046677:[BP] response to antibiotic	Interaction	0.186198
Erysipelotrichaceae_bacterium_2_2_44A	BP	GO:0046677:[BP] response to antibiotic	Genomic proximity	0.131981
Erysipelotrichaceae_bacterium_2_2_44A	BP	GO:0046677:[BP] response to antibiotic	Sequence similarity	0.330717
Erysipelotrichaceae_bacterium_2_2_44A	BP	GO:0046677:[BP] response to antibiotic	Co-expression	0.351104
Erysipelotrichaceae_bacterium_2_2_44A	BP	GO:0009401:[BP] phosphoenolpyruvate-dependent sugar phosphotransferase system	Interaction	0.202457
Erysipelotrichaceae_bacterium_2_2_44A	BP	GO:0009401:[BP] phosphoenolpyruvate-dependent sugar phosphotransferase system	Genomic proximity	0.116892
Erysipelotrichaceae_bacterium_2_2_44A	BP	GO:0009401:[BP] phosphoenolpyruvate-dependent sugar phosphotransferase system	Sequence similarity	0.361049
Erysipelotrichaceae_bacterium_2_2_44A	BP	GO:0009401:[BP] phosphoenolpyruvate-dependent sugar phosphotransferase system	Co-expression	0.319602
Erysipelotrichaceae_bacterium_2_2_44A	BP	GO:0009253:[BP] peptidoglycan catabolic process	Interaction	0.267442
Erysipelotrichaceae_bacterium_2_2_44A	BP	GO:0009253:[BP] peptidoglycan catabolic process	Genomic proximity	0.271318
Erysipelotrichaceae_bacterium_2_2_44A	BP	GO:0009253:[BP] peptidoglycan catabolic process	Sequence similarity	0.193798
Erysipelotrichaceae_bacterium_2_2_44A	BP	GO:0009253:[BP] peptidoglycan catabolic process	Co-expression	0.267442
Erysipelotrichaceae_bacterium_5_2_54FAA	BP	GO:0000160:[BP] phosphorelay signal transduction system	Interaction	0.500965
Erysipelotrichaceae_bacterium_5_2_54FAA	BP	GO:0000160:[BP] phosphorelay signal transduction system	Genomic proximity	0.0639348
Erysipelotrichaceae_bacterium_5_2_54FAA	BP	GO:0000160:[BP] phosphorelay signal transduction system	Sequence similarity	0.380473
Erysipelotrichaceae_bacterium_5_2_54FAA	BP	GO:0000160:[BP] phosphorelay signal transduction system	Co-expression	0.0546272
Erysipelotrichaceae_bacterium_5_2_54FAA	BP	GO:0009401:[BP] phosphoenolpyruvate-dependent sugar phosphotransferase system	Interaction	0.0986434
Erysipelotrichaceae_bacterium_5_2_54FAA	BP	GO:0009401:[BP] phosphoenolpyruvate-dependent sugar phosphotransferase system	Genomic proximity	0.0618459
Erysipelotrichaceae_bacterium_5_2_54FAA	BP	GO:0009401:[BP] phosphoenolpyruvate-dependent sugar phosphotransferase system	Sequence similarity	0.67073
Erysipelotrichaceae_bacterium_5_2_54FAA	BP	GO:0009401:[BP] phosphoenolpyruvate-dependent sugar phosphotransferase system	Co-expression	0.168781
Erysipelotrichaceae_bacterium_5_2_54FAA	BP	GO:0009163:[BP] nucleoside biosynthetic process	Interaction	0.166667
Erysipelotrichaceae_bacterium_5_2_54FAA	BP	GO:0009163:[BP] nucleoside biosynthetic process	Genomic proximity	0.27907
Erysipelotrichaceae_bacterium_5_2_54FAA	BP	GO:0009163:[BP] nucleoside biosynthetic process	Sequence similarity	0.344961
Erysipelotrichaceae_bacterium_5_2_54FAA	BP	GO:0009163:[BP] nucleoside biosynthetic process	Co-expression	0.209302
Erysipelotrichaceae_bacterium_5_2_54FAA	BP	GO:1901606:[BP] alpha-amino acid catabolic process	Interaction	0.0729974
Erysipelotrichaceae_bacterium_5_2_54FAA	BP	GO:1901606:[BP] alpha-amino acid catabolic process	Genomic proximity	0.131783
Erysipelotrichaceae_bacterium_5_2_54FAA	BP	GO:1901606:[BP] alpha-amino acid catabolic process	Sequence similarity	0.109819
Erysipelotrichaceae_bacterium_5_2_54FAA	BP	GO:1901606:[BP] alpha-amino acid catabolic process	Co-expression	0.685401
Escherichia_coli	BP	GO:0009250:[BP] glucan biosynthetic process	Interaction	0.0416651
Escherichia_coli	BP	GO:0009250:[BP] glucan biosynthetic process	Genomic proximity	0.131363
Escherichia_coli	BP	GO:0009250:[BP] glucan biosynthetic process	Sequence similarity	0.460643
Escherichia_coli	BP	GO:0009250:[BP] glucan biosynthetic process	Co-expression	0.366329
Escherichia_coli	BP	GO:0046654:[BP] tetrahydrofolate biosynthetic process	Interaction	0.188037
Escherichia_coli	BP	GO:0046654:[BP] tetrahydrofolate biosynthetic process	Genomic proximity	0.0235067
Escherichia_coli	BP	GO:0046654:[BP] tetrahydrofolate biosynthetic process	Sequence similarity	0.475036
Escherichia_coli	BP	GO:0046654:[BP] tetrahydrofolate biosynthetic process	Co-expression	0.31342
Escherichia_coli	BP	GO:0006935:[BP] chemotaxis	Interaction	0.0859044
Escherichia_coli	BP	GO:0006935:[BP] chemotaxis	Genomic proximity	0.0726217
Escherichia_coli	BP	GO:0006935:[BP] chemotaxis	Sequence similarity	0.286697
Escherichia_coli	BP	GO:0006935:[BP] chemotaxis	Co-expression	0.554777
Escherichia_coli	BP	GO:0097164:[BP] ammonium ion metabolic process	Interaction	0.089275
Escherichia_coli	BP	GO:0097164:[BP] ammonium ion metabolic process	Genomic proximity	0.0874304
Escherichia_coli	BP	GO:0097164:[BP] ammonium ion metabolic process	Sequence similarity	0.259927
Escherichia_coli	BP	GO:0097164:[BP] ammonium ion metabolic process	Co-expression	0.563367
Escherichia_coli	BP	GO:0006364:[BP] rRNA processing	Interaction	0.0803624
Escherichia_coli	BP	GO:0006364:[BP] rRNA processing	Genomic proximity	0.0513242
Escherichia_coli	BP	GO:0006364:[BP] rRNA processing	Sequence similarity	0.488513
Escherichia_coli	BP	GO:0006364:[BP] rRNA processing	Co-expression	0.379801
Escherichia_coli	BP	GO:0019321:[BP] pentose metabolic process	Interaction	0.199704
Escherichia_coli	BP	GO:0019321:[BP] pentose metabolic process	Genomic proximity	0.0443827
Escherichia_coli	BP	GO:0019321:[BP] pentose metabolic process	Sequence similarity	0.365515
Escherichia_coli	BP	GO:0019321:[BP] pentose metabolic process	Co-expression	0.390398
Escherichia_coli	BP	GO:0051260:[BP] protein homooligomerization	Interaction	0.0480701
Escherichia_coli	BP	GO:0051260:[BP] protein homooligomerization	Genomic proximity	0.0486095
Escherichia_coli	BP	GO:0051260:[BP] protein homooligomerization	Sequence similarity	0.0222135
Escherichia_coli	BP	GO:0051260:[BP] protein homooligomerization	Co-expression	0.881107
Escherichia_coli	BP	GO:0072329:[BP] monocarboxylic acid catabolic process	Interaction	0.117996
Escherichia_coli	BP	GO:0072329:[BP] monocarboxylic acid catabolic process	Genomic proximity	0.0735982
Escherichia_coli	BP	GO:0072329:[BP] monocarboxylic acid catabolic process	Sequence similarity	0.357852
Escherichia_coli	BP	GO:0072329:[BP] monocarboxylic acid catabolic process	Co-expression	0.450554
Escherichia_coli	BP	GO:0071973:[BP] bacterial-type flagellum-dependent cell motility	Interaction	0.0375415
Escherichia_coli	BP	GO:0071973:[BP] bacterial-type flagellum-dependent cell motility	Genomic proximity	0.12339
Escherichia_coli	BP	GO:0071973:[BP] bacterial-type flagellum-dependent cell motility	Sequence similarity	0.572464
Escherichia_coli	BP	GO:0071973:[BP] bacterial-type flagellum-dependent cell motility	Co-expression	0.266604
Escherichia_coli	BP	GO:0000160:[BP] phosphorelay signal transduction system	Interaction	0.651365
Escherichia_coli	BP	GO:0000160:[BP] phosphorelay signal transduction system	Genomic proximity	0.012763
Escherichia_coli	BP	GO:0000160:[BP] phosphorelay signal transduction system	Sequence similarity	0.297146
Escherichia_coli	BP	GO:0000160:[BP] phosphorelay signal transduction system	Co-expression	0.0387266
Escherichia_coli	BP	GO:0046916:[BP] cellular transition metal ion homeostasis	Interaction	0.138488
Escherichia_coli	BP	GO:0046916:[BP] cellular transition metal ion homeostasis	Genomic proximity	0.0998744
Escherichia_coli	BP	GO:0046916:[BP] cellular transition metal ion homeostasis	Sequence similarity	0.365045
Escherichia_coli	BP	GO:0046916:[BP] cellular transition metal ion homeostasis	Co-expression	0.396592
Escherichia_coli	BP	GO:0032879:[BP] regulation of localization	Interaction	0.0669275
Escherichia_coli	BP	GO:0032879:[BP] regulation of localization	Genomic proximity	0.0645318
Escherichia_coli	BP	GO:0032879:[BP] regulation of localization	Sequence similarity	0.230723
Escherichia_coli	BP	GO:0032879:[BP] regulation of localization	Co-expression	0.637818
Escherichia_coli	BP	GO:0045226:[BP] extracellular polysaccharide biosynthetic process	Interaction	0.0920475
Escherichia_coli	BP	GO:0045226:[BP] extracellular polysaccharide biosynthetic process	Genomic proximity	0.117003
Escherichia_coli	BP	GO:0045226:[BP] extracellular polysaccharide biosynthetic process	Sequence similarity	0.234249
Escherichia_coli	BP	GO:0045226:[BP] extracellular polysaccharide biosynthetic process	Co-expression	0.556701
Escherichia_coli	BP	GO:0010628:[BP] positive regulation of gene expression	Interaction	0.126046
Escherichia_coli	BP	GO:0010628:[BP] positive regulation of gene expression	Genomic proximity	0.0642166
Escherichia_coli	BP	GO:0010628:[BP] positive regulation of gene expression	Sequence similarity	0.253408
Escherichia_coli	BP	GO:0010628:[BP] positive regulation of gene expression	Co-expression	0.556329
Escherichia_coli	BP	GO:0034219:[BP] carbohydrate transmembrane transport	Interaction	0.12541
Escherichia_coli	BP	GO:0034219:[BP] carbohydrate transmembrane transport	Genomic proximity	0.0651088
Escherichia_coli	BP	GO:0034219:[BP] carbohydrate transmembrane transport	Sequence similarity	0.298448
Escherichia_coli	BP	GO:0034219:[BP] carbohydrate transmembrane transport	Co-expression	0.511034
Escherichia_coli	BP	GO:0009306:[BP] protein secretion	Interaction	0.0725976
Escherichia_coli	BP	GO:0009306:[BP] protein secretion	Genomic proximity	0.144794
Escherichia_coli	BP	GO:0009306:[BP] protein secretion	Sequence similarity	0.460993
Escherichia_coli	BP	GO:0009306:[BP] protein secretion	Co-expression	0.321615
Escherichia_coli	BP	GO:0019359:[BP] nicotinamide nucleotide biosynthetic process	Interaction	0.100098
Escherichia_coli	BP	GO:0019359:[BP] nicotinamide nucleotide biosynthetic process	Genomic proximity	0.0363466
Escherichia_coli	BP	GO:0019359:[BP] nicotinamide nucleotide biosynthetic process	Sequence similarity	0.62354
Escherichia_coli	BP	GO:0019359:[BP] nicotinamide nucleotide biosynthetic process	Co-expression	0.240016
Escherichia_coli	BP	GO:0006281:[BP] DNA repair	Interaction	0.138039
Escherichia_coli	BP	GO:0006281:[BP] DNA repair	Genomic proximity	0.0317146
Escherichia_coli	BP	GO:0006281:[BP] DNA repair	Sequence similarity	0.525281
Escherichia_coli	BP	GO:0006281:[BP] DNA repair	Co-expression	0.304966
Escherichia_coli	BP	GO:0034308:[BP] primary alcohol metabolic process	Interaction	0.0468544
Escherichia_coli	BP	GO:0034308:[BP] primary alcohol metabolic process	Genomic proximity	0.172824
Escherichia_coli	BP	GO:0034308:[BP] primary alcohol metabolic process	Sequence similarity	0.164364
Escherichia_coli	BP	GO:0034308:[BP] primary alcohol metabolic process	Co-expression	0.615957
Escherichia_coli	BP	GO:0009404:[BP] toxin metabolic process	Interaction	0.0744674
Escherichia_coli	BP	GO:0009404:[BP] toxin metabolic process	Genomic proximity	0.0756859
Escherichia_coli	BP	GO:0009404:[BP] toxin metabolic process	Sequence similarity	0.287812
Escherichia_coli	BP	GO:0009404:[BP] toxin metabolic process	Co-expression	0.562035
Escherichia_coli	BP	GO:0018193:[BP] peptidyl-amino acid modification	Interaction	0.0978469
Escherichia_coli	BP	GO:0018193:[BP] peptidyl-amino acid modification	Genomic proximity	0.0417102
Escherichia_coli	BP	GO:0018193:[BP] peptidyl-amino acid modification	Sequence similarity	0.110494
Escherichia_coli	BP	GO:0018193:[BP] peptidyl-amino acid modification	Co-expression	0.749949
Escherichia_coli	BP	GO:0051128:[BP] regulation of cellular component organization	Interaction	0.0944997
Escherichia_coli	BP	GO:0051128:[BP] regulation of cellular component organization	Genomic proximity	0.0695542
Escherichia_coli	BP	GO:0051128:[BP] regulation of cellular component organization	Sequence similarity	0.53267
Escherichia_coli	BP	GO:0051128:[BP] regulation of cellular component organization	Co-expression	0.303276
Escherichia_coli	BP	GO:0016485:[BP] protein processing	Interaction	0.068113
Escherichia_coli	BP	GO:0016485:[BP] protein processing	Genomic proximity	0.0688049
Escherichia_coli	BP	GO:0016485:[BP] protein processing	Sequence similarity	0.405304
Escherichia_coli	BP	GO:0016485:[BP] protein processing	Co-expression	0.457778
Escherichia_coli	BP	GO:0030243:[BP] cellulose metabolic process	Interaction	0.0556711
Escherichia_coli	BP	GO:0030243:[BP] cellulose metabolic process	Genomic proximity	0.0844059
Escherichia_coli	BP	GO:0030243:[BP] cellulose metabolic process	Sequence similarity	0.261944
Escherichia_coli	BP	GO:0030243:[BP] cellulose metabolic process	Co-expression	0.597979
Escherichia_coli	BP	GO:0009082:[BP] branched-chain amino acid biosynthetic process	Interaction	0.0898617
Escherichia_coli	BP	GO:0009082:[BP] branched-chain amino acid biosynthetic process	Genomic proximity	0.0479354
Escherichia_coli	BP	GO:0009082:[BP] branched-chain amino acid biosynthetic process	Sequence similarity	0.507379
Escherichia_coli	BP	GO:0009082:[BP] branched-chain amino acid biosynthetic process	Co-expression	0.354824
Escherichia_coli	BP	GO:0003333:[BP] amino acid transmembrane transport	Interaction	0.092487
Escherichia_coli	BP	GO:0003333:[BP] amino acid transmembrane transport	Genomic proximity	0.0647006
Escherichia_coli	BP	GO:0003333:[BP] amino acid transmembrane transport	Sequence similarity	0.389396
Escherichia_coli	BP	GO:0003333:[BP] amino acid transmembrane transport	Co-expression	0.453416
Escherichia_coli	BP	GO:0046174:[BP] polyol catabolic process	Interaction	0.0989148
Escherichia_coli	BP	GO:0046174:[BP] polyol catabolic process	Genomic proximity	0.121562
Escherichia_coli	BP	GO:0046174:[BP] polyol catabolic process	Sequence similarity	0.494087
Escherichia_coli	BP	GO:0046174:[BP] polyol catabolic process	Co-expression	0.285436
Escherichia_coli	BP	GO:0006206:[BP] pyrimidine nucleobase metabolic process	Interaction	0.0871511
Escherichia_coli	BP	GO:0006206:[BP] pyrimidine nucleobase metabolic process	Genomic proximity	0.072398
Escherichia_coli	BP	GO:0006206:[BP] pyrimidine nucleobase metabolic process	Sequence similarity	0.342824
Escherichia_coli	BP	GO:0006206:[BP] pyrimidine nucleobase metabolic process	Co-expression	0.497627
Escherichia_coli	BP	GO:0006857:[BP] oligopeptide transport	Interaction	0.113542
Escherichia_coli	BP	GO:0006857:[BP] oligopeptide transport	Genomic proximity	0.0338799
Escherichia_coli	BP	GO:0006857:[BP] oligopeptide transport	Sequence similarity	0.276767
Escherichia_coli	BP	GO:0006857:[BP] oligopeptide transport	Co-expression	0.575811
Escherichia_coli	BP	GO:0006417:[BP] regulation of translation	Interaction	0.0776535
Escherichia_coli	BP	GO:0006417:[BP] regulation of translation	Genomic proximity	0.0563094
Escherichia_coli	BP	GO:0006417:[BP] regulation of translation	Sequence similarity	0.3481
Escherichia_coli	BP	GO:0006417:[BP] regulation of translation	Co-expression	0.517937
Escherichia_coli	BP	GO:0043094:[BP] cellular metabolic compound salvage	Interaction	0.129008
Escherichia_coli	BP	GO:0043094:[BP] cellular metabolic compound salvage	Genomic proximity	0.0811888
Escherichia_coli	BP	GO:0043094:[BP] cellular metabolic compound salvage	Sequence similarity	0.522435
Escherichia_coli	BP	GO:0043094:[BP] cellular metabolic compound salvage	Co-expression	0.267368
Escherichia_coli	BP	GO:0065009:[BP] regulation of molecular function	Interaction	0.0595982
Escherichia_coli	BP	GO:0065009:[BP] regulation of molecular function	Genomic proximity	0.10424
Escherichia_coli	BP	GO:0065009:[BP] regulation of molecular function	Sequence similarity	0.194696
Escherichia_coli	BP	GO:0065009:[BP] regulation of molecular function	Co-expression	0.641465
Escherichia_coli	BP	GO:0006541:[BP] glutamine metabolic process	Interaction	0.135735
Escherichia_coli	BP	GO:0006541:[BP] glutamine metabolic process	Genomic proximity	0.0694422
Escherichia_coli	BP	GO:0006541:[BP] glutamine metabolic process	Sequence similarity	0.473087
Escherichia_coli	BP	GO:0006541:[BP] glutamine metabolic process	Co-expression	0.321735
Escherichia_coli	BP	GO:0009073:[BP] aromatic amino acid family biosynthetic process	Interaction	0.222255
Escherichia_coli	BP	GO:0009073:[BP] aromatic amino acid family biosynthetic process	Genomic proximity	0.0233997
Escherichia_coli	BP	GO:0009073:[BP] aromatic amino acid family biosynthetic process	Sequence similarity	0.603195
Escherichia_coli	BP	GO:0009073:[BP] aromatic amino acid family biosynthetic process	Co-expression	0.15115
Escherichia_coli	BP	GO:0010629:[BP] negative regulation of gene expression	Interaction	0.0722161
Escherichia_coli	BP	GO:0010629:[BP] negative regulation of gene expression	Genomic proximity	0.052009
Escherichia_coli	BP	GO:0010629:[BP] negative regulation of gene expression	Sequence similarity	0.316069
Escherichia_coli	BP	GO:0010629:[BP] negative regulation of gene expression	Co-expression	0.559706
Escherichia_coli	BP	GO:0009244:[BP] lipopolysaccharide core region biosynthetic process	Interaction	0.0971644
Escherichia_coli	BP	GO:0009244:[BP] lipopolysaccharide core region biosynthetic process	Genomic proximity	0.242119
Escherichia_coli	BP	GO:0009244:[BP] lipopolysaccharide core region biosynthetic process	Sequence similarity	0.223136
Escherichia_coli	BP	GO:0009244:[BP] lipopolysaccharide core region biosynthetic process	Co-expression	0.437581
Escherichia_coli	BP	GO:0046777:[BP] protein autophosphorylation	Interaction	0.45051
Escherichia_coli	BP	GO:0046777:[BP] protein autophosphorylation	Genomic proximity	0.035332
Escherichia_coli	BP	GO:0046777:[BP] protein autophosphorylation	Sequence similarity	0.0877844
Escherichia_coli	BP	GO:0046777:[BP] protein autophosphorylation	Co-expression	0.426374
Escherichia_coli	BP	GO:0015698:[BP] inorganic anion transport	Interaction	0.116903
Escherichia_coli	BP	GO:0015698:[BP] inorganic anion transport	Genomic proximity	0.0386366
Escherichia_coli	BP	GO:0015698:[BP] inorganic anion transport	Sequence similarity	0.505491
Escherichia_coli	BP	GO:0015698:[BP] inorganic anion transport	Co-expression	0.33897
Escherichia_coli	BP	GO:1901617:[BP] organic hydroxy compound biosynthetic process	Interaction	0.0962092
Escherichia_coli	BP	GO:1901617:[BP] organic hydroxy compound biosynthetic process	Genomic proximity	0.0769131
Escherichia_coli	BP	GO:1901617:[BP] organic hydroxy compound biosynthetic process	Sequence similarity	0.49069
Escherichia_coli	BP	GO:1901617:[BP] organic hydroxy compound biosynthetic process	Co-expression	0.336188
Escherichia_coli	BP	GO:0006090:[BP] pyruvate metabolic process	Interaction	0.0870134
Escherichia_coli	BP	GO:0006090:[BP] pyruvate metabolic process	Genomic proximity	0.0415574
Escherichia_coli	BP	GO:0006090:[BP] pyruvate metabolic process	Sequence similarity	0.509572
Escherichia_coli	BP	GO:0006090:[BP] pyruvate metabolic process	Co-expression	0.361857
Escherichia_coli	BP	GO:0008360:[BP] regulation of cell shape	Interaction	0.0623997
Escherichia_coli	BP	GO:0008360:[BP] regulation of cell shape	Genomic proximity	0.0480613
Escherichia_coli	BP	GO:0008360:[BP] regulation of cell shape	Sequence similarity	0.572076
Escherichia_coli	BP	GO:0008360:[BP] regulation of cell shape	Co-expression	0.317463
Escherichia_coli	BP	GO:0098754:[BP] detoxification	Interaction	0.235863
Escherichia_coli	BP	GO:0098754:[BP] detoxification	Genomic proximity	0.0756765
Escherichia_coli	BP	GO:0098754:[BP] detoxification	Sequence similarity	0.259059
Escherichia_coli	BP	GO:0098754:[BP] detoxification	Co-expression	0.429402
Escherichia_coli	BP	GO:0072348:[BP] sulfur compound transport	Interaction	0.182403
Escherichia_coli	BP	GO:0072348:[BP] sulfur compound transport	Genomic proximity	0.0800347
Escherichia_coli	BP	GO:0072348:[BP] sulfur compound transport	Sequence similarity	0.237595
Escherichia_coli	BP	GO:0072348:[BP] sulfur compound transport	Co-expression	0.499967
Escherichia_coli	BP	GO:0017004:[BP] cytochrome complex assembly	Interaction	0.0682041
Escherichia_coli	BP	GO:0017004:[BP] cytochrome complex assembly	Genomic proximity	0.132788
Escherichia_coli	BP	GO:0017004:[BP] cytochrome complex assembly	Sequence similarity	0.584823
Escherichia_coli	BP	GO:0017004:[BP] cytochrome complex assembly	Co-expression	0.214185
Escherichia_coli	BP	GO:0046677:[BP] response to antibiotic	Interaction	0.0885103
Escherichia_coli	BP	GO:0046677:[BP] response to antibiotic	Genomic proximity	0.0876776
Escherichia_coli	BP	GO:0046677:[BP] response to antibiotic	Sequence similarity	0.228091
Escherichia_coli	BP	GO:0046677:[BP] response to antibiotic	Co-expression	0.595721
Escherichia_coli	BP	GO:0006099:[BP] tricarboxylic acid cycle	Interaction	0.334927
Escherichia_coli	BP	GO:0006099:[BP] tricarboxylic acid cycle	Genomic proximity	0.0364754
Escherichia_coli	BP	GO:0006099:[BP] tricarboxylic acid cycle	Sequence similarity	0.393414
Escherichia_coli	BP	GO:0006099:[BP] tricarboxylic acid cycle	Co-expression	0.235184
Escherichia_coli	BP	GO:0009119:[BP] ribonucleoside metabolic process	Interaction	0.0737817
Escherichia_coli	BP	GO:0009119:[BP] ribonucleoside metabolic process	Genomic proximity	0.115922
Escherichia_coli	BP	GO:0009119:[BP] ribonucleoside metabolic process	Sequence similarity	0.495343
Escherichia_coli	BP	GO:0009119:[BP] ribonucleoside metabolic process	Co-expression	0.314953
Escherichia_coli	BP	GO:0009063:[BP] cellular amino acid catabolic process	Interaction	0.119426
Escherichia_coli	BP	GO:0009063:[BP] cellular amino acid catabolic process	Genomic proximity	0.0627288
Escherichia_coli	BP	GO:0009063:[BP] cellular amino acid catabolic process	Sequence similarity	0.357985
Escherichia_coli	BP	GO:0009063:[BP] cellular amino acid catabolic process	Co-expression	0.45986
Escherichia_coli	BP	GO:0009401:[BP] phosphoenolpyruvate-dependent sugar phosphotransferase system	Interaction	0.125644
Escherichia_coli	BP	GO:0009401:[BP] phosphoenolpyruvate-dependent sugar phosphotransferase system	Genomic proximity	0.0466035
Escherichia_coli	BP	GO:0009401:[BP] phosphoenolpyruvate-dependent sugar phosphotransferase system	Sequence similarity	0.557951
Escherichia_coli	BP	GO:0009401:[BP] phosphoenolpyruvate-dependent sugar phosphotransferase system	Co-expression	0.269801
Escherichia_coli	BP	GO:0009163:[BP] nucleoside biosynthetic process	Interaction	0.0880138
Escherichia_coli	BP	GO:0009163:[BP] nucleoside biosynthetic process	Genomic proximity	0.0599163
Escherichia_coli	BP	GO:0009163:[BP] nucleoside biosynthetic process	Sequence similarity	0.442973
Escherichia_coli	BP	GO:0009163:[BP] nucleoside biosynthetic process	Co-expression	0.409097
Escherichia_coli	BP	GO:0043709:[BP] cell adhesion involved in single-species biofilm formation	Interaction	0.0722782
Escherichia_coli	BP	GO:0043709:[BP] cell adhesion involved in single-species biofilm formation	Genomic proximity	0.131579
Escherichia_coli	BP	GO:0043709:[BP] cell adhesion involved in single-species biofilm formation	Sequence similarity	0
Escherichia_coli	BP	GO:0043709:[BP] cell adhesion involved in single-species biofilm formation	Co-expression	0.796142
Escherichia_coli	BP	GO:0071806:[BP] protein transmembrane transport	Interaction	0.0448101
Escherichia_coli	BP	GO:0071806:[BP] protein transmembrane transport	Genomic proximity	0.132539
Escherichia_coli	BP	GO:0071806:[BP] protein transmembrane transport	Sequence similarity	0.521675
Escherichia_coli	BP	GO:0071806:[BP] protein transmembrane transport	Co-expression	0.300976
Escherichia_coli	BP	GO:0016114:[BP] terpenoid biosynthetic process	Interaction	0.117725
Escherichia_coli	BP	GO:0016114:[BP] terpenoid biosynthetic process	Genomic proximity	0.035071
Escherichia_coli	BP	GO:0016114:[BP] terpenoid biosynthetic process	Sequence similarity	0.566026
Escherichia_coli	BP	GO:0016114:[BP] terpenoid biosynthetic process	Co-expression	0.281178
Escherichia_coli	BP	GO:0006979:[BP] response to oxidative stress	Interaction	0.119345
Escherichia_coli	BP	GO:0006979:[BP] response to oxidative stress	Genomic proximity	0.0442757
Escherichia_coli	BP	GO:0006979:[BP] response to oxidative stress	Sequence similarity	0.313383
Escherichia_coli	BP	GO:0006979:[BP] response to oxidative stress	Co-expression	0.522996
Escherichia_coli	BP	GO:0042178:[BP] xenobiotic catabolic process	Interaction	0.0266842
Escherichia_coli	BP	GO:0042178:[BP] xenobiotic catabolic process	Genomic proximity	0.128493
Escherichia_coli	BP	GO:0042178:[BP] xenobiotic catabolic process	Sequence similarity	0.219925
Escherichia_coli	BP	GO:0042178:[BP] xenobiotic catabolic process	Co-expression	0.624898
Escherichia_coli	BP	GO:0000097:[BP] sulfur amino acid biosynthetic process	Interaction	0.140372
Escherichia_coli	BP	GO:0000097:[BP] sulfur amino acid biosynthetic process	Genomic proximity	0.0718193
Escherichia_coli	BP	GO:0000097:[BP] sulfur amino acid biosynthetic process	Sequence similarity	0.558608
Escherichia_coli	BP	GO:0000097:[BP] sulfur amino acid biosynthetic process	Co-expression	0.229201
Escherichia_coli	BP	GO:1901700:[BP] response to oxygen-containing compound	Interaction	0.156732
Escherichia_coli	BP	GO:1901700:[BP] response to oxygen-containing compound	Genomic proximity	0.0754896
Escherichia_coli	BP	GO:1901700:[BP] response to oxygen-containing compound	Sequence similarity	0.159816
Escherichia_coli	BP	GO:1901700:[BP] response to oxygen-containing compound	Co-expression	0.607962
Escherichia_coli	BP	GO:0042402:[BP] cellular biogenic amine catabolic process	Interaction	0.108472
Escherichia_coli	BP	GO:0042402:[BP] cellular biogenic amine catabolic process	Genomic proximity	0.122263
Escherichia_coli	BP	GO:0042402:[BP] cellular biogenic amine catabolic process	Sequence similarity	0.225568
Escherichia_coli	BP	GO:0042402:[BP] cellular biogenic amine catabolic process	Co-expression	0.543697
Escherichia_coli	BP	GO:0009166:[BP] nucleotide catabolic process	Interaction	0.191415
Escherichia_coli	BP	GO:0009166:[BP] nucleotide catabolic process	Genomic proximity	0.00912348
Escherichia_coli	BP	GO:0009166:[BP] nucleotide catabolic process	Sequence similarity	0.666838
Escherichia_coli	BP	GO:0009166:[BP] nucleotide catabolic process	Co-expression	0.132624
Escherichia_coli	BP	GO:0019320:[BP] hexose catabolic process	Interaction	0.178994
Escherichia_coli	BP	GO:0019320:[BP] hexose catabolic process	Genomic proximity	0.148261
Escherichia_coli	BP	GO:0019320:[BP] hexose catabolic process	Sequence similarity	0.324305
Escherichia_coli	BP	GO:0019320:[BP] hexose catabolic process	Co-expression	0.348441
Escherichia_coli	BP	GO:0000105:[BP] histidine biosynthetic process	Interaction	0.0554126
Escherichia_coli	BP	GO:0000105:[BP] histidine biosynthetic process	Genomic proximity	0.0550932
Escherichia_coli	BP	GO:0000105:[BP] histidine biosynthetic process	Sequence similarity	0.759947
Escherichia_coli	BP	GO:0000105:[BP] histidine biosynthetic process	Co-expression	0.129547
Escherichia_coli	BP	GO:0006313:[BP] transposition, DNA-mediated	Interaction	0.0583883
Escherichia_coli	BP	GO:0006313:[BP] transposition, DNA-mediated	Genomic proximity	0.0401425
Escherichia_coli	BP	GO:0006313:[BP] transposition, DNA-mediated	Sequence similarity	0.340154
[truncated: 2,649 more rows]

## Sheet: ED_Fig4c.2
taxon	category	func	type	importance
Acetobacter_sp_CAG_267	MF	GO:0009055:[MF] electron transfer activity	Interaction	0.0928806
Acetobacter_sp_CAG_267	MF	GO:0009055:[MF] electron transfer activity	Genomic proximity	0.140571
Acetobacter_sp_CAG_267	MF	GO:0009055:[MF] electron transfer activity	Sequence similarity	0.111355
Acetobacter_sp_CAG_267	MF	GO:0009055:[MF] electron transfer activity	Co-expression	0.655194
Acetobacter_sp_CAG_267	MF	GO:0016616:[MF] oxidoreductase activity, acting on the CH-OH group of donors, NAD or NADP as acceptor	Interaction	0.037695
Acetobacter_sp_CAG_267	MF	GO:0016616:[MF] oxidoreductase activity, acting on the CH-OH group of donors, NAD or NADP as acceptor	Genomic proximity	0.0707258
Acetobacter_sp_CAG_267	MF	GO:0016616:[MF] oxidoreductase activity, acting on the CH-OH group of donors, NAD or NADP as acceptor	Sequence similarity	0.737557
Acetobacter_sp_CAG_267	MF	GO:0016616:[MF] oxidoreductase activity, acting on the CH-OH group of donors, NAD or NADP as acceptor	Co-expression	0.154022
Acetobacter_sp_CAG_267	MF	GO:0016987:[MF] sigma factor activity	Interaction	0.400798
Acetobacter_sp_CAG_267	MF	GO:0016987:[MF] sigma factor activity	Genomic proximity	0.114539
Acetobacter_sp_CAG_267	MF	GO:0016987:[MF] sigma factor activity	Sequence similarity	0.230496
Acetobacter_sp_CAG_267	MF	GO:0016987:[MF] sigma factor activity	Co-expression	0.254167
Acetobacter_sp_CAG_267	MF	GO:0000287:[MF] magnesium ion binding	Interaction	0.0361982
Acetobacter_sp_CAG_267	MF	GO:0000287:[MF] magnesium ion binding	Genomic proximity	0.0425925
Acetobacter_sp_CAG_267	MF	GO:0000287:[MF] magnesium ion binding	Sequence similarity	0.553126
Acetobacter_sp_CAG_267	MF	GO:0000287:[MF] magnesium ion binding	Co-expression	0.368084
Acetobacter_sp_CAG_267	MF	GO:0016887:[MF] ATP hydrolysis activity	Interaction	0.232758
Acetobacter_sp_CAG_267	MF	GO:0016887:[MF] ATP hydrolysis activity	Genomic proximity	0.0734069
Acetobacter_sp_CAG_267	MF	GO:0016887:[MF] ATP hydrolysis activity	Sequence similarity	0.435067
Acetobacter_sp_CAG_267	MF	GO:0016887:[MF] ATP hydrolysis activity	Co-expression	0.258768
Acetobacter_sp_CAG_267	MF	GO:0016758:[MF] hexosyltransferase activity	Interaction	0.084881
Acetobacter_sp_CAG_267	MF	GO:0016758:[MF] hexosyltransferase activity	Genomic proximity	0.129266
Acetobacter_sp_CAG_267	MF	GO:0016758:[MF] hexosyltransferase activity	Sequence similarity	0.243354
Acetobacter_sp_CAG_267	MF	GO:0016758:[MF] hexosyltransferase activity	Co-expression	0.542499
Acetobacter_sp_CAG_267	MF	GO:0005524:[MF] ATP binding	Interaction	0.131926
Acetobacter_sp_CAG_267	MF	GO:0005524:[MF] ATP binding	Genomic proximity	0.0363639
Acetobacter_sp_CAG_267	MF	GO:0005524:[MF] ATP binding	Sequence similarity	0.65152
Acetobacter_sp_CAG_267	MF	GO:0005524:[MF] ATP binding	Co-expression	0.18019
Acetobacter_sp_CAG_267	MF	GO:0016776:[MF] phosphotransferase activity, phosphate group as acceptor	Interaction	0.124247
Acetobacter_sp_CAG_267	MF	GO:0016776:[MF] phosphotransferase activity, phosphate group as acceptor	Genomic proximity	0.156236
Acetobacter_sp_CAG_267	MF	GO:0016776:[MF] phosphotransferase activity, phosphate group as acceptor	Sequence similarity	0.256232
Acetobacter_sp_CAG_267	MF	GO:0016776:[MF] phosphotransferase activity, phosphate group as acceptor	Co-expression	0.463286
Acetobacter_sp_CAG_267	MF	GO:0004252:[MF] serine-type endopeptidase activity	Interaction	0.0793169
Acetobacter_sp_CAG_267	MF	GO:0004252:[MF] serine-type endopeptidase activity	Genomic proximity	0.088837
Acetobacter_sp_CAG_267	MF	GO:0004252:[MF] serine-type endopeptidase activity	Sequence similarity	0.277544
Acetobacter_sp_CAG_267	MF	GO:0004252:[MF] serine-type endopeptidase activity	Co-expression	0.554302
Acidaminococcus_intestini	MF	GO:0042910:[MF] xenobiotic transmembrane transporter activity	Interaction	0.0686042
Acidaminococcus_intestini	MF	GO:0042910:[MF] xenobiotic transmembrane transporter activity	Genomic proximity	0.283961
Acidaminococcus_intestini	MF	GO:0042910:[MF] xenobiotic transmembrane transporter activity	Sequence similarity	0.042666
Acidaminococcus_intestini	MF	GO:0042910:[MF] xenobiotic transmembrane transporter activity	Co-expression	0.604769
Acidaminococcus_intestini	MF	GO:0016616:[MF] oxidoreductase activity, acting on the CH-OH group of donors, NAD or NADP as acceptor	Interaction	0.104935
Acidaminococcus_intestini	MF	GO:0016616:[MF] oxidoreductase activity, acting on the CH-OH group of donors, NAD or NADP as acceptor	Genomic proximity	0.196224
Acidaminococcus_intestini	MF	GO:0016616:[MF] oxidoreductase activity, acting on the CH-OH group of donors, NAD or NADP as acceptor	Sequence similarity	0.5391
Acidaminococcus_intestini	MF	GO:0016616:[MF] oxidoreductase activity, acting on the CH-OH group of donors, NAD or NADP as acceptor	Co-expression	0.159741
Acidaminococcus_intestini	MF	GO:0016987:[MF] sigma factor activity	Interaction	0.0546099
Acidaminococcus_intestini	MF	GO:0016987:[MF] sigma factor activity	Genomic proximity	0.246277
Acidaminococcus_intestini	MF	GO:0016987:[MF] sigma factor activity	Sequence similarity	0.13224
Acidaminococcus_intestini	MF	GO:0016987:[MF] sigma factor activity	Co-expression	0.566874
Acidaminococcus_intestini	MF	GO:0000287:[MF] magnesium ion binding	Interaction	0.0727593
Acidaminococcus_intestini	MF	GO:0000287:[MF] magnesium ion binding	Genomic proximity	0.141074
Acidaminococcus_intestini	MF	GO:0000287:[MF] magnesium ion binding	Sequence similarity	0.625883
Acidaminococcus_intestini	MF	GO:0000287:[MF] magnesium ion binding	Co-expression	0.160284
Acidaminococcus_intestini	MF	GO:0009982:[MF] pseudouridine synthase activity	Interaction	0.107753
Acidaminococcus_intestini	MF	GO:0009982:[MF] pseudouridine synthase activity	Genomic proximity	0.229654
Acidaminococcus_intestini	MF	GO:0009982:[MF] pseudouridine synthase activity	Sequence similarity	0.283759
Acidaminococcus_intestini	MF	GO:0009982:[MF] pseudouridine synthase activity	Co-expression	0.378834
Acidaminococcus_intestini	MF	GO:0016805:[MF] dipeptidase activity	Interaction	0.244605
Acidaminococcus_intestini	MF	GO:0016805:[MF] dipeptidase activity	Genomic proximity	0.151202
Acidaminococcus_intestini	MF	GO:0016805:[MF] dipeptidase activity	Sequence similarity	0.109274
Acidaminococcus_intestini	MF	GO:0016805:[MF] dipeptidase activity	Co-expression	0.494919
Acidaminococcus_intestini	MF	GO:0016765:[MF] transferase activity, transferring alkyl or aryl (other than methyl) groups	Interaction	0.0493834
Acidaminococcus_intestini	MF	GO:0016765:[MF] transferase activity, transferring alkyl or aryl (other than methyl) groups	Genomic proximity	0.145554
Acidaminococcus_intestini	MF	GO:0016765:[MF] transferase activity, transferring alkyl or aryl (other than methyl) groups	Sequence similarity	0.577329
Acidaminococcus_intestini	MF	GO:0016765:[MF] transferase activity, transferring alkyl or aryl (other than methyl) groups	Co-expression	0.227734
Acidaminococcus_intestini	MF	GO:0019829:[MF] ATPase-coupled cation transmembrane transporter activity	Interaction	0.0186071
Acidaminococcus_intestini	MF	GO:0019829:[MF] ATPase-coupled cation transmembrane transporter activity	Genomic proximity	0.287091
Acidaminococcus_intestini	MF	GO:0019829:[MF] ATPase-coupled cation transmembrane transporter activity	Sequence similarity	0.112326
Acidaminococcus_intestini	MF	GO:0019829:[MF] ATPase-coupled cation transmembrane transporter activity	Co-expression	0.581976
Acidaminococcus_intestini	MF	GO:0043021:[MF] ribonucleoprotein complex binding	Interaction	0.0898936
Acidaminococcus_intestini	MF	GO:0043021:[MF] ribonucleoprotein complex binding	Genomic proximity	0.252394
Acidaminococcus_intestini	MF	GO:0043021:[MF] ribonucleoprotein complex binding	Sequence similarity	0.317819
Acidaminococcus_intestini	MF	GO:0043021:[MF] ribonucleoprotein complex binding	Co-expression	0.339894
Acinetobacter_sp_CAG_196	MF	GO:0009055:[MF] electron transfer activity	Interaction	0.0425908
Acinetobacter_sp_CAG_196	MF	GO:0009055:[MF] electron transfer activity	Genomic proximity	0.302634
Acinetobacter_sp_CAG_196	MF	GO:0009055:[MF] electron transfer activity	Sequence similarity	0.172437
Acinetobacter_sp_CAG_196	MF	GO:0009055:[MF] electron transfer activity	Co-expression	0.482338
Acinetobacter_sp_CAG_196	MF	GO:0015453:[MF] oxidoreduction-driven active transmembrane transporter activity	Interaction	0.0706436
Acinetobacter_sp_CAG_196	MF	GO:0015453:[MF] oxidoreduction-driven active transmembrane transporter activity	Genomic proximity	0.214596
Acinetobacter_sp_CAG_196	MF	GO:0015453:[MF] oxidoreduction-driven active transmembrane transporter activity	Sequence similarity	0.0212173
Acinetobacter_sp_CAG_196	MF	GO:0015453:[MF] oxidoreduction-driven active transmembrane transporter activity	Co-expression	0.693543
Acinetobacter_sp_CAG_196	MF	GO:0000287:[MF] magnesium ion binding	Interaction	0.0616376
Acinetobacter_sp_CAG_196	MF	GO:0000287:[MF] magnesium ion binding	Genomic proximity	0.0338028
Acinetobacter_sp_CAG_196	MF	GO:0000287:[MF] magnesium ion binding	Sequence similarity	0.677904
Acinetobacter_sp_CAG_196	MF	GO:0000287:[MF] magnesium ion binding	Co-expression	0.226655
Acinetobacter_sp_CAG_196	MF	GO:0038023:[MF] signaling receptor activity	Interaction	0.143411
Acinetobacter_sp_CAG_196	MF	GO:0038023:[MF] signaling receptor activity	Genomic proximity	0
Acinetobacter_sp_CAG_196	MF	GO:0038023:[MF] signaling receptor activity	Sequence similarity	0
Acinetobacter_sp_CAG_196	MF	GO:0038023:[MF] signaling receptor activity	Co-expression	0.856589
Acinetobacter_sp_CAG_196	MF	GO:0008483:[MF] transaminase activity	Interaction	0.0802206
Acinetobacter_sp_CAG_196	MF	GO:0008483:[MF] transaminase activity	Genomic proximity	0.0368066
Acinetobacter_sp_CAG_196	MF	GO:0008483:[MF] transaminase activity	Sequence similarity	0.757963
Acinetobacter_sp_CAG_196	MF	GO:0008483:[MF] transaminase activity	Co-expression	0.12501
Akkermansia_muciniphila	MF	GO:0009055:[MF] electron transfer activity	Interaction	0.0698356
Akkermansia_muciniphila	MF	GO:0009055:[MF] electron transfer activity	Genomic proximity	0.105752
Akkermansia_muciniphila	MF	GO:0009055:[MF] electron transfer activity	Sequence similarity	0.337927
Akkermansia_muciniphila	MF	GO:0009055:[MF] electron transfer activity	Co-expression	0.486485
Akkermansia_muciniphila	MF	GO:0016616:[MF] oxidoreductase activity, acting on the CH-OH group of donors, NAD or NADP as acceptor	Interaction	0.122061
Akkermansia_muciniphila	MF	GO:0016616:[MF] oxidoreductase activity, acting on the CH-OH group of donors, NAD or NADP as acceptor	Genomic proximity	0.0374099
Akkermansia_muciniphila	MF	GO:0016616:[MF] oxidoreductase activity, acting on the CH-OH group of donors, NAD or NADP as acceptor	Sequence similarity	0.624149
Akkermansia_muciniphila	MF	GO:0016616:[MF] oxidoreductase activity, acting on the CH-OH group of donors, NAD or NADP as acceptor	Co-expression	0.21638
Akkermansia_muciniphila	MF	GO:0004812:[MF] aminoacyl-tRNA ligase activity	Interaction	0.0429316
Akkermansia_muciniphila	MF	GO:0004812:[MF] aminoacyl-tRNA ligase activity	Genomic proximity	0.068782
Akkermansia_muciniphila	MF	GO:0004812:[MF] aminoacyl-tRNA ligase activity	Sequence similarity	0.365398
Akkermansia_muciniphila	MF	GO:0004812:[MF] aminoacyl-tRNA ligase activity	Co-expression	0.522889
Akkermansia_muciniphila	MF	GO:0008270:[MF] zinc ion binding	Interaction	0.0650649
Akkermansia_muciniphila	MF	GO:0008270:[MF] zinc ion binding	Genomic proximity	0.101227
Akkermansia_muciniphila	MF	GO:0008270:[MF] zinc ion binding	Sequence similarity	0.620702
Akkermansia_muciniphila	MF	GO:0008270:[MF] zinc ion binding	Co-expression	0.213006
Akkermansia_muciniphila	MF	GO:0003955:[MF] NAD(P)H dehydrogenase (quinone) activity	Interaction	0.0546233
Akkermansia_muciniphila	MF	GO:0003955:[MF] NAD(P)H dehydrogenase (quinone) activity	Genomic proximity	0.103118
Akkermansia_muciniphila	MF	GO:0003955:[MF] NAD(P)H dehydrogenase (quinone) activity	Sequence similarity	0.0424937
Akkermansia_muciniphila	MF	GO:0003955:[MF] NAD(P)H dehydrogenase (quinone) activity	Co-expression	0.799765
Akkermansia_muciniphila	MF	GO:0051287:[MF] NAD binding	Interaction	0.0531608
Akkermansia_muciniphila	MF	GO:0051287:[MF] NAD binding	Genomic proximity	0.115519
Akkermansia_muciniphila	MF	GO:0051287:[MF] NAD binding	Sequence similarity	0.182034
Akkermansia_muciniphila	MF	GO:0051287:[MF] NAD binding	Co-expression	0.649286
Akkermansia_muciniphila	MF	GO:0015562:[MF] efflux transmembrane transporter activity	Interaction	0.0796089
Akkermansia_muciniphila	MF	GO:0015562:[MF] efflux transmembrane transporter activity	Genomic proximity	0.140337
Akkermansia_muciniphila	MF	GO:0015562:[MF] efflux transmembrane transporter activity	Sequence similarity	0.328589
Akkermansia_muciniphila	MF	GO:0015562:[MF] efflux transmembrane transporter activity	Co-expression	0.451466
Akkermansia_muciniphila	MF	GO:0005524:[MF] ATP binding	Interaction	0.222375
Akkermansia_muciniphila	MF	GO:0005524:[MF] ATP binding	Genomic proximity	0.0554835
Akkermansia_muciniphila	MF	GO:0005524:[MF] ATP binding	Sequence similarity	0.488752
Akkermansia_muciniphila	MF	GO:0005524:[MF] ATP binding	Co-expression	0.233389
Akkermansia_muciniphila	MF	GO:0008408:[MF] 3'-5' exonuclease activity	Interaction	0.0496687
Akkermansia_muciniphila	MF	GO:0008408:[MF] 3'-5' exonuclease activity	Genomic proximity	0.196463
Akkermansia_muciniphila	MF	GO:0008408:[MF] 3'-5' exonuclease activity	Sequence similarity	0.241582
Akkermansia_muciniphila	MF	GO:0008408:[MF] 3'-5' exonuclease activity	Co-expression	0.512286
Akkermansia_muciniphila	MF	GO:0019843:[MF] rRNA binding	Interaction	0.00855358
Akkermansia_muciniphila	MF	GO:0019843:[MF] rRNA binding	Genomic proximity	0.0401804
Akkermansia_muciniphila	MF	GO:0019843:[MF] rRNA binding	Sequence similarity	0.367813
Akkermansia_muciniphila	MF	GO:0019843:[MF] rRNA binding	Co-expression	0.583453
Akkermansia_muciniphila	MF	GO:0046983:[MF] protein dimerization activity	Interaction	0.0609662
Akkermansia_muciniphila	MF	GO:0046983:[MF] protein dimerization activity	Genomic proximity	0.0911672
Akkermansia_muciniphila	MF	GO:0046983:[MF] protein dimerization activity	Sequence similarity	0.26619
Akkermansia_muciniphila	MF	GO:0046983:[MF] protein dimerization activity	Co-expression	0.581677
Akkermansia_sp_KLE1798	MF	GO:0042910:[MF] xenobiotic transmembrane transporter activity	Interaction	0.140824
Akkermansia_sp_KLE1798	MF	GO:0042910:[MF] xenobiotic transmembrane transporter activity	Genomic proximity	0.182185
Akkermansia_sp_KLE1798	MF	GO:0042910:[MF] xenobiotic transmembrane transporter activity	Sequence similarity	0
Akkermansia_sp_KLE1798	MF	GO:0042910:[MF] xenobiotic transmembrane transporter activity	Co-expression	0.676991
Akkermansia_sp_KLE1798	MF	GO:0015453:[MF] oxidoreduction-driven active transmembrane transporter activity	Interaction	0.0485339
Akkermansia_sp_KLE1798	MF	GO:0015453:[MF] oxidoreduction-driven active transmembrane transporter activity	Genomic proximity	0.131321
Akkermansia_sp_KLE1798	MF	GO:0015453:[MF] oxidoreduction-driven active transmembrane transporter activity	Sequence similarity	0.0472596
Akkermansia_sp_KLE1798	MF	GO:0015453:[MF] oxidoreduction-driven active transmembrane transporter activity	Co-expression	0.772886
Akkermansia_sp_KLE1798	MF	GO:0000287:[MF] magnesium ion binding	Interaction	0.0407864
Akkermansia_sp_KLE1798	MF	GO:0000287:[MF] magnesium ion binding	Genomic proximity	0.0639248
Akkermansia_sp_KLE1798	MF	GO:0000287:[MF] magnesium ion binding	Sequence similarity	0.474004
Akkermansia_sp_KLE1798	MF	GO:0000287:[MF] magnesium ion binding	Co-expression	0.421285
Akkermansia_sp_KLE1798	MF	GO:0003955:[MF] NAD(P)H dehydrogenase (quinone) activity	Interaction	0.0863559
Akkermansia_sp_KLE1798	MF	GO:0003955:[MF] NAD(P)H dehydrogenase (quinone) activity	Genomic proximity	0.132147
Akkermansia_sp_KLE1798	MF	GO:0003955:[MF] NAD(P)H dehydrogenase (quinone) activity	Sequence similarity	0.054719
Akkermansia_sp_KLE1798	MF	GO:0003955:[MF] NAD(P)H dehydrogenase (quinone) activity	Co-expression	0.726779
Akkermansia_sp_KLE1798	MF	GO:0016765:[MF] transferase activity, transferring alkyl or aryl (other than methyl) groups	Interaction	0.050406
Akkermansia_sp_KLE1798	MF	GO:0016765:[MF] transferase activity, transferring alkyl or aryl (other than methyl) groups	Genomic proximity	0.150205
Akkermansia_sp_KLE1798	MF	GO:0016765:[MF] transferase activity, transferring alkyl or aryl (other than methyl) groups	Sequence similarity	0.582538
Akkermansia_sp_KLE1798	MF	GO:0016765:[MF] transferase activity, transferring alkyl or aryl (other than methyl) groups	Co-expression	0.216851
Akkermansia_sp_KLE1798	MF	GO:0048038:[MF] quinone binding	Interaction	0.150901
Akkermansia_sp_KLE1798	MF	GO:0048038:[MF] quinone binding	Genomic proximity	0.172312
Akkermansia_sp_KLE1798	MF	GO:0048038:[MF] quinone binding	Sequence similarity	0.310169
Akkermansia_sp_KLE1798	MF	GO:0048038:[MF] quinone binding	Co-expression	0.366619
Alistipes_finegoldii	MF	GO:0003887:[MF] DNA-directed DNA polymerase activity	Interaction	0.049768
Alistipes_finegoldii	MF	GO:0003887:[MF] DNA-directed DNA polymerase activity	Genomic proximity	0.141693
Alistipes_finegoldii	MF	GO:0003887:[MF] DNA-directed DNA polymerase activity	Sequence similarity	0.196465
Alistipes_finegoldii	MF	GO:0003887:[MF] DNA-directed DNA polymerase activity	Co-expression	0.612073
Alistipes_finegoldii	MF	GO:0008194:[MF] UDP-glycosyltransferase activity	Interaction	0.245343
Alistipes_finegoldii	MF	GO:0008194:[MF] UDP-glycosyltransferase activity	Genomic proximity	0.119691
Alistipes_finegoldii	MF	GO:0008194:[MF] UDP-glycosyltransferase activity	Sequence similarity	0.172452
Alistipes_finegoldii	MF	GO:0008194:[MF] UDP-glycosyltransferase activity	Co-expression	0.462513
Alistipes_finegoldii	MF	GO:0019200:[MF] carbohydrate kinase activity	Interaction	0.180762
Alistipes_finegoldii	MF	GO:0019200:[MF] carbohydrate kinase activity	Genomic proximity	0.262426
Alistipes_finegoldii	MF	GO:0019200:[MF] carbohydrate kinase activity	Sequence similarity	0.169415
Alistipes_finegoldii	MF	GO:0019200:[MF] carbohydrate kinase activity	Co-expression	0.387397
Alistipes_finegoldii	MF	GO:0016758:[MF] hexosyltransferase activity	Interaction	0.182186
Alistipes_finegoldii	MF	GO:0016758:[MF] hexosyltransferase activity	Genomic proximity	0.0791541
Alistipes_finegoldii	MF	GO:0016758:[MF] hexosyltransferase activity	Sequence similarity	0.351856
Alistipes_finegoldii	MF	GO:0016758:[MF] hexosyltransferase activity	Co-expression	0.386804
Alistipes_finegoldii_CAG_68	MF	GO:0009055:[MF] electron transfer activity	Interaction	0.0801612
Alistipes_finegoldii_CAG_68	MF	GO:0009055:[MF] electron transfer activity	Genomic proximity	0.174579
Alistipes_finegoldii_CAG_68	MF	GO:0009055:[MF] electron transfer activity	Sequence similarity	0.382169
Alistipes_finegoldii_CAG_68	MF	GO:0009055:[MF] electron transfer activity	Co-expression	0.363091
Alistipes_finegoldii_CAG_68	MF	GO:0000155:[MF] phosphorelay sensor kinase activity	Interaction	0.591477
Alistipes_finegoldii_CAG_68	MF	GO:0000155:[MF] phosphorelay sensor kinase activity	Genomic proximity	0.0292791
Alistipes_finegoldii_CAG_68	MF	GO:0000155:[MF] phosphorelay sensor kinase activity	Sequence similarity	0.286881
Alistipes_finegoldii_CAG_68	MF	GO:0000155:[MF] phosphorelay sensor kinase activity	Co-expression	0.0923629
Alistipes_finegoldii_CAG_68	MF	GO:0016765:[MF] transferase activity, transferring alkyl or aryl (other than methyl) groups	Interaction	0.0636396
Alistipes_finegoldii_CAG_68	MF	GO:0016765:[MF] transferase activity, transferring alkyl or aryl (other than methyl) groups	Genomic proximity	0.0442978
Alistipes_finegoldii_CAG_68	MF	GO:0016765:[MF] transferase activity, transferring alkyl or aryl (other than methyl) groups	Sequence similarity	0.753982
Alistipes_finegoldii_CAG_68	MF	GO:0016765:[MF] transferase activity, transferring alkyl or aryl (other than methyl) groups	Co-expression	0.13808
Alistipes_putredinis	MF	GO:0009055:[MF] electron transfer activity	Interaction	0.0957003
Alistipes_putredinis	MF	GO:0009055:[MF] electron transfer activity	Genomic proximity	0.351147
Alistipes_putredinis	MF	GO:0009055:[MF] electron transfer activity	Sequence similarity	0.25465
Alistipes_putredinis	MF	GO:0009055:[MF] electron transfer activity	Co-expression	0.298503
Alistipes_putredinis	MF	GO:0015453:[MF] oxidoreduction-driven active transmembrane transporter activity	Interaction	0.09746
Alistipes_putredinis	MF	GO:0015453:[MF] oxidoreduction-driven active transmembrane transporter activity	Genomic proximity	0.577416
Alistipes_putredinis	MF	GO:0015453:[MF] oxidoreduction-driven active transmembrane transporter activity	Sequence similarity	0.0202924
Alistipes_putredinis	MF	GO:0015453:[MF] oxidoreduction-driven active transmembrane transporter activity	Co-expression	0.304831
Alistipes_putredinis	MF	GO:0016832:[MF] aldehyde-lyase activity	Interaction	0.00531915
Alistipes_putredinis	MF	GO:0016832:[MF] aldehyde-lyase activity	Genomic proximity	0.114362
Alistipes_putredinis	MF	GO:0016832:[MF] aldehyde-lyase activity	Sequence similarity	0.401064
Alistipes_putredinis	MF	GO:0016832:[MF] aldehyde-lyase activity	Co-expression	0.479255
Alistipes_putredinis	MF	GO:0005506:[MF] iron ion binding	Interaction	0.0632537
Alistipes_putredinis	MF	GO:0005506:[MF] iron ion binding	Genomic proximity	0.0435718
Alistipes_putredinis	MF	GO:0005506:[MF] iron ion binding	Sequence similarity	0.628603
Alistipes_putredinis	MF	GO:0005506:[MF] iron ion binding	Co-expression	0.264571
Alistipes_putredinis	MF	GO:0016887:[MF] ATP hydrolysis activity	Interaction	0.134284
Alistipes_putredinis	MF	GO:0016887:[MF] ATP hydrolysis activity	Genomic proximity	0.0199851
Alistipes_putredinis	MF	GO:0016887:[MF] ATP hydrolysis activity	Sequence similarity	0.644697
Alistipes_putredinis	MF	GO:0016887:[MF] ATP hydrolysis activity	Co-expression	0.201034
Alistipes_putredinis	MF	GO:0003955:[MF] NAD(P)H dehydrogenase (quinone) activity	Interaction	0.0781045
Alistipes_putredinis	MF	GO:0003955:[MF] NAD(P)H dehydrogenase (quinone) activity	Genomic proximity	0.279208
Alistipes_putredinis	MF	GO:0003955:[MF] NAD(P)H dehydrogenase (quinone) activity	Sequence similarity	0.0150494
Alistipes_putredinis	MF	GO:0003955:[MF] NAD(P)H dehydrogenase (quinone) activity	Co-expression	0.627638
Alistipes_putredinis	MF	GO:0051539:[MF] 4 iron, 4 sulfur cluster binding	Interaction	0.13197
Alistipes_putredinis	MF	GO:0051539:[MF] 4 iron, 4 sulfur cluster binding	Genomic proximity	0.021991
Alistipes_putredinis	MF	GO:0051539:[MF] 4 iron, 4 sulfur cluster binding	Sequence similarity	0.706753
Alistipes_putredinis	MF	GO:0051539:[MF] 4 iron, 4 sulfur cluster binding	Co-expression	0.139286
Alistipes_putredinis	MF	GO:0019843:[MF] rRNA binding	Interaction	0.0259976
Alistipes_putredinis	MF	GO:0019843:[MF] rRNA binding	Genomic proximity	0.037185
Alistipes_putredinis	MF	GO:0019843:[MF] rRNA binding	Sequence similarity	0.581695
Alistipes_putredinis	MF	GO:0019843:[MF] rRNA binding	Co-expression	0.355123
Alistipes_putredinis	MF	GO:0051920:[MF] peroxiredoxin activity	Interaction	0.34881
Alistipes_putredinis	MF	GO:0051920:[MF] peroxiredoxin activity	Genomic proximity	0.285825
Alistipes_putredinis	MF	GO:0051920:[MF] peroxiredoxin activity	Sequence similarity	0.148905
Alistipes_putredinis	MF	GO:0051920:[MF] peroxiredoxin activity	Co-expression	0.21646
Alistipes_putredinis	MF	GO:0004252:[MF] serine-type endopeptidase activity	Interaction	0.111934
Alistipes_putredinis	MF	GO:0004252:[MF] serine-type endopeptidase activity	Genomic proximity	0.0448519
Alistipes_putredinis	MF	GO:0004252:[MF] serine-type endopeptidase activity	Sequence similarity	0.615821
Alistipes_putredinis	MF	GO:0004252:[MF] serine-type endopeptidase activity	Co-expression	0.227393
Alistipes_putredinis	MF	GO:0048038:[MF] quinone binding	Interaction	0.0536508
Alistipes_putredinis	MF	GO:0048038:[MF] quinone binding	Genomic proximity	0.209405
Alistipes_putredinis	MF	GO:0048038:[MF] quinone binding	Sequence similarity	0.499881
Alistipes_putredinis	MF	GO:0048038:[MF] quinone binding	Co-expression	0.237063
Alistipes_shahii	MF	GO:0009055:[MF] electron transfer activity	Interaction	0.0849817
Alistipes_shahii	MF	GO:0009055:[MF] electron transfer activity	Genomic proximity	0.0553617
Alistipes_shahii	MF	GO:0009055:[MF] electron transfer activity	Sequence similarity	0.43284
Alistipes_shahii	MF	GO:0009055:[MF] electron transfer activity	Co-expression	0.426817
Alistipes_shahii	MF	GO:0015453:[MF] oxidoreduction-driven active transmembrane transporter activity	Interaction	0.145652
Alistipes_shahii	MF	GO:0015453:[MF] oxidoreduction-driven active transmembrane transporter activity	Genomic proximity	0.267758
Alistipes_shahii	MF	GO:0015453:[MF] oxidoreduction-driven active transmembrane transporter activity	Sequence similarity	0
Alistipes_shahii	MF	GO:0015453:[MF] oxidoreduction-driven active transmembrane transporter activity	Co-expression	0.58659
Alistipes_shahii	MF	GO:0003955:[MF] NAD(P)H dehydrogenase (quinone) activity	Interaction	0.165432
Alistipes_shahii	MF	GO:0003955:[MF] NAD(P)H dehydrogenase (quinone) activity	Genomic proximity	0.261812
Alistipes_shahii	MF	GO:0003955:[MF] NAD(P)H dehydrogenase (quinone) activity	Sequence similarity	0
Alistipes_shahii	MF	GO:0003955:[MF] NAD(P)H dehydrogenase (quinone) activity	Co-expression	0.572756
Alistipes_sp_CAG_268	MF	GO:0042910:[MF] xenobiotic transmembrane transporter activity	Interaction	0.207447
Alistipes_sp_CAG_268	MF	GO:0042910:[MF] xenobiotic transmembrane transporter activity	Genomic proximity	0.212766
Alistipes_sp_CAG_268	MF	GO:0042910:[MF] xenobiotic transmembrane transporter activity	Sequence similarity	0.174468
Alistipes_sp_CAG_268	MF	GO:0042910:[MF] xenobiotic transmembrane transporter activity	Co-expression	0.405319
Alistipes_sp_CAG_268	MF	GO:0003887:[MF] DNA-directed DNA polymerase activity	Interaction	0.0247813
Alistipes_sp_CAG_268	MF	GO:0003887:[MF] DNA-directed DNA polymerase activity	Genomic proximity	0.076942
Alistipes_sp_CAG_268	MF	GO:0003887:[MF] DNA-directed DNA polymerase activity	Sequence similarity	0.571377
Alistipes_sp_CAG_268	MF	GO:0003887:[MF] DNA-directed DNA polymerase activity	Co-expression	0.3269
Alistipes_sp_CAG_268	MF	GO:0003955:[MF] NAD(P)H dehydrogenase (quinone) activity	Interaction	0.0640167
Alistipes_sp_CAG_268	MF	GO:0003955:[MF] NAD(P)H dehydrogenase (quinone) activity	Genomic proximity	0.39229
Alistipes_sp_CAG_268	MF	GO:0003955:[MF] NAD(P)H dehydrogenase (quinone) activity	Sequence similarity	0.0555547
Alistipes_sp_CAG_268	MF	GO:0003955:[MF] NAD(P)H dehydrogenase (quinone) activity	Co-expression	0.488139
Alistipes_sp_CAG_268	MF	GO:0016758:[MF] hexosyltransferase activity	Interaction	0.0776194
Alistipes_sp_CAG_268	MF	GO:0016758:[MF] hexosyltransferase activity	Genomic proximity	0.340406
Alistipes_sp_CAG_268	MF	GO:0016758:[MF] hexosyltransferase activity	Sequence similarity	0.393502
Alistipes_sp_CAG_268	MF	GO:0016758:[MF] hexosyltransferase activity	Co-expression	0.188472
Alistipes_sp_CAG_268	MF	GO:0019829:[MF] ATPase-coupled cation transmembrane transporter activity	Interaction	0.0880275
Alistipes_sp_CAG_268	MF	GO:0019829:[MF] ATPase-coupled cation transmembrane transporter activity	Genomic proximity	0.379827
Alistipes_sp_CAG_268	MF	GO:0019829:[MF] ATPase-coupled cation transmembrane transporter activity	Sequence similarity	0.310105
Alistipes_sp_CAG_268	MF	GO:0019829:[MF] ATPase-coupled cation transmembrane transporter activity	Co-expression	0.22204
Alistipes_sp_CAG_29	MF	GO:0016616:[MF] oxidoreductase activity, acting on the CH-OH group of donors, NAD or NADP as acceptor	Interaction	0.0396668
Alistipes_sp_CAG_29	MF	GO:0016616:[MF] oxidoreductase activity, acting on the CH-OH group of donors, NAD or NADP as acceptor	Genomic proximity	0.0550795
Alistipes_sp_CAG_29	MF	GO:0016616:[MF] oxidoreductase activity, acting on the CH-OH group of donors, NAD or NADP as acceptor	Sequence similarity	0.784488
Alistipes_sp_CAG_29	MF	GO:0016616:[MF] oxidoreductase activity, acting on the CH-OH group of donors, NAD or NADP as acceptor	Co-expression	0.120766
Alistipes_sp_CAG_435	MF	GO:0015297:[MF] antiporter activity	Interaction	0.05
Alistipes_sp_CAG_435	MF	GO:0015297:[MF] antiporter activity	Genomic proximity	0.202128
Alistipes_sp_CAG_435	MF	GO:0015297:[MF] antiporter activity	Sequence similarity	0.160106
Alistipes_sp_CAG_435	MF	GO:0015297:[MF] antiporter activity	Co-expression	0.587766
Alistipes_sp_CAG_435	MF	GO:0005524:[MF] ATP binding	Interaction	0.106447
Alistipes_sp_CAG_435	MF	GO:0005524:[MF] ATP binding	Genomic proximity	0.0503375
Alistipes_sp_CAG_435	MF	GO:0005524:[MF] ATP binding	Sequence similarity	0.529395
Alistipes_sp_CAG_435	MF	GO:0005524:[MF] ATP binding	Co-expression	0.31382
Alistipes_sp_CAG_435	MF	GO:0008408:[MF] 3'-5' exonuclease activity	Interaction	0.0832447
Alistipes_sp_CAG_435	MF	GO:0008408:[MF] 3'-5' exonuclease activity	Genomic proximity	0.432506
Alistipes_sp_CAG_435	MF	GO:0008408:[MF] 3'-5' exonuclease activity	Sequence similarity	0.142021
Alistipes_sp_CAG_435	MF	GO:0008408:[MF] 3'-5' exonuclease activity	Co-expression	0.342228
Alistipes_sp_CAG_435	MF	GO:0016836:[MF] hydro-lyase activity	Interaction	0.0863116
Alistipes_sp_CAG_435	MF	GO:0016836:[MF] hydro-lyase activity	Genomic proximity	0.155304
Alistipes_sp_CAG_435	MF	GO:0016836:[MF] hydro-lyase activity	Sequence similarity	0.334281
Alistipes_sp_CAG_435	MF	GO:0016836:[MF] hydro-lyase activity	Co-expression	0.424103
Alistipes_sp_CAG_514	MF	GO:0042910:[MF] xenobiotic transmembrane transporter activity	Interaction	0.146486
Alistipes_sp_CAG_514	MF	GO:0042910:[MF] xenobiotic transmembrane transporter activity	Genomic proximity	0.217675
Alistipes_sp_CAG_514	MF	GO:0042910:[MF] xenobiotic transmembrane transporter activity	Sequence similarity	0
Alistipes_sp_CAG_514	MF	GO:0042910:[MF] xenobiotic transmembrane transporter activity	Co-expression	0.63584
Alistipes_sp_CAG_514	MF	GO:0005525:[MF] GTP binding	Interaction	0
Alistipes_sp_CAG_514	MF	GO:0005525:[MF] GTP binding	Genomic proximity	0.152497
Alistipes_sp_CAG_514	MF	GO:0005525:[MF] GTP binding	Sequence similarity	0.180452
Alistipes_sp_CAG_514	MF	GO:0005525:[MF] GTP binding	Co-expression	0.667051
Alistipes_sp_CAG_514	MF	GO:0016887:[MF] ATP hydrolysis activity	Interaction	0.242418
Alistipes_sp_CAG_514	MF	GO:0016887:[MF] ATP hydrolysis activity	Genomic proximity	0.0676456
Alistipes_sp_CAG_514	MF	GO:0016887:[MF] ATP hydrolysis activity	Sequence similarity	0.406048
Alistipes_sp_CAG_514	MF	GO:0016887:[MF] ATP hydrolysis activity	Co-expression	0.283889
Alistipes_sp_CAG_514	MF	GO:0009982:[MF] pseudouridine synthase activity	Interaction	0.135165
Alistipes_sp_CAG_514	MF	GO:0009982:[MF] pseudouridine synthase activity	Genomic proximity	0.301862
Alistipes_sp_CAG_514	MF	GO:0009982:[MF] pseudouridine synthase activity	Sequence similarity	0.175975
Alistipes_sp_CAG_514	MF	GO:0009982:[MF] pseudouridine synthase activity	Co-expression	0.386998
Alistipes_sp_CAG_514	MF	GO:0015297:[MF] antiporter activity	Interaction	0.078333
Alistipes_sp_CAG_514	MF	GO:0015297:[MF] antiporter activity	Genomic proximity	0.186116
Alistipes_sp_CAG_514	MF	GO:0015297:[MF] antiporter activity	Sequence similarity	0.155443
Alistipes_sp_CAG_514	MF	GO:0015297:[MF] antiporter activity	Co-expression	0.580108
Alistipes_sp_CAG_514	MF	GO:0003678:[MF] DNA helicase activity	Interaction	0.164173
Alistipes_sp_CAG_514	MF	GO:0003678:[MF] DNA helicase activity	Genomic proximity	0.0959914
Alistipes_sp_CAG_514	MF	GO:0003678:[MF] DNA helicase activity	Sequence similarity	0.206116
Alistipes_sp_CAG_514	MF	GO:0003678:[MF] DNA helicase activity	Co-expression	0.53372
Alistipes_sp_CAG_514	MF	GO:0004252:[MF] serine-type endopeptidase activity	Interaction	0.0726212
Alistipes_sp_CAG_514	MF	GO:0004252:[MF] serine-type endopeptidase activity	Genomic proximity	0.163978
Alistipes_sp_CAG_514	MF	GO:0004252:[MF] serine-type endopeptidase activity	Sequence similarity	0
Alistipes_sp_CAG_514	MF	GO:0004252:[MF] serine-type endopeptidase activity	Co-expression	0.763401
Alistipes_timonensis	MF	GO:0015926:[MF] glucosidase activity	Interaction	0.0503876
Alistipes_timonensis	MF	GO:0015926:[MF] glucosidase activity	Genomic proximity	0.166667
Alistipes_timonensis	MF	GO:0015926:[MF] glucosidase activity	Sequence similarity	0.329457
Alistipes_timonensis	MF	GO:0015926:[MF] glucosidase activity	Co-expression	0.453488
Alistipes_timonensis	MF	GO:0070566:[MF] adenylyltransferase activity	Interaction	0.0917849
Alistipes_timonensis	MF	GO:0070566:[MF] adenylyltransferase activity	Genomic proximity	0.15789
Alistipes_timonensis	MF	GO:0070566:[MF] adenylyltransferase activity	Sequence similarity	0.416992
Alistipes_timonensis	MF	GO:0070566:[MF] adenylyltransferase activity	Co-expression	0.333333
Anaeromassilibacillus_sp_An250	MF	GO:0042910:[MF] xenobiotic transmembrane transporter activity	Interaction	0.135679
Anaeromassilibacillus_sp_An250	MF	GO:0042910:[MF] xenobiotic transmembrane transporter activity	Genomic proximity	0.195552
Anaeromassilibacillus_sp_An250	MF	GO:0042910:[MF] xenobiotic transmembrane transporter activity	Sequence similarity	0.036158
Anaeromassilibacillus_sp_An250	MF	GO:0042910:[MF] xenobiotic transmembrane transporter activity	Co-expression	0.632611
Anaeromassilibacillus_sp_An250	MF	GO:0008745:[MF] N-acetylmuramoyl-L-alanine amidase activity	Interaction	0.101507
Anaeromassilibacillus_sp_An250	MF	GO:0008745:[MF] N-acetylmuramoyl-L-alanine amidase activity	Genomic proximity	0.226123
Anaeromassilibacillus_sp_An250	MF	GO:0008745:[MF] N-acetylmuramoyl-L-alanine amidase activity	Sequence similarity	0.0607417
Anaeromassilibacillus_sp_An250	MF	GO:0008745:[MF] N-acetylmuramoyl-L-alanine amidase activity	Co-expression	0.611628
Anaeromassilibacillus_sp_An250	MF	GO:0008270:[MF] zinc ion binding	Interaction	0.0309094
Anaeromassilibacillus_sp_An250	MF	GO:0008270:[MF] zinc ion binding	Genomic proximity	0.0333236
Anaeromassilibacillus_sp_An250	MF	GO:0008270:[MF] zinc ion binding	Sequence similarity	0.852585
Anaeromassilibacillus_sp_An250	MF	GO:0008270:[MF] zinc ion binding	Co-expression	0.0831816
Anaeromassilibacillus_sp_An250	MF	GO:0016887:[MF] ATP hydrolysis activity	Interaction	0.19917
Anaeromassilibacillus_sp_An250	MF	GO:0016887:[MF] ATP hydrolysis activity	Genomic proximity	0.0363831
Anaeromassilibacillus_sp_An250	MF	GO:0016887:[MF] ATP hydrolysis activity	Sequence similarity	0.623247
Anaeromassilibacillus_sp_An250	MF	GO:0016887:[MF] ATP hydrolysis activity	Co-expression	0.1412
Anaeromassilibacillus_sp_An250	MF	GO:0005524:[MF] ATP binding	Interaction	0.17518
Anaeromassilibacillus_sp_An250	MF	GO:0005524:[MF] ATP binding	Genomic proximity	0.0501063
Anaeromassilibacillus_sp_An250	MF	GO:0005524:[MF] ATP binding	Sequence similarity	0.697945
Anaeromassilibacillus_sp_An250	MF	GO:0005524:[MF] ATP binding	Co-expression	0.0767684
Anaeromassilibacillus_sp_An250	MF	GO:1904680:[MF] peptide transmembrane transporter activity	Interaction	0.0485326
Anaeromassilibacillus_sp_An250	MF	GO:1904680:[MF] peptide transmembrane transporter activity	Genomic proximity	0.290988
Anaeromassilibacillus_sp_An250	MF	GO:1904680:[MF] peptide transmembrane transporter activity	Sequence similarity	0.0508908
Anaeromassilibacillus_sp_An250	MF	GO:1904680:[MF] peptide transmembrane transporter activity	Co-expression	0.609589
Anaeromassilibacillus_sp_An250	MF	GO:0004252:[MF] serine-type endopeptidase activity	Interaction	0.0345909
Anaeromassilibacillus_sp_An250	MF	GO:0004252:[MF] serine-type endopeptidase activity	Genomic proximity	0.190099
Anaeromassilibacillus_sp_An250	MF	GO:0004252:[MF] serine-type endopeptidase activity	Sequence similarity	0.431944
Anaeromassilibacillus_sp_An250	MF	GO:0004252:[MF] serine-type endopeptidase activity	Co-expression	0.343366
Anaerostipes_hadrus	MF	GO:0042910:[MF] xenobiotic transmembrane transporter activity	Interaction	0.076705
Anaerostipes_hadrus	MF	GO:0042910:[MF] xenobiotic transmembrane transporter activity	Genomic proximity	0.109948
Anaerostipes_hadrus	MF	GO:0042910:[MF] xenobiotic transmembrane transporter activity	Sequence similarity	0.0512615
Anaerostipes_hadrus	MF	GO:0042910:[MF] xenobiotic transmembrane transporter activity	Co-expression	0.762085
Anaerostipes_hadrus	MF	GO:0008658:[MF] penicillin binding	Interaction	0.0738435
Anaerostipes_hadrus	MF	GO:0008658:[MF] penicillin binding	Genomic proximity	0.0911156
Anaerostipes_hadrus	MF	GO:0008658:[MF] penicillin binding	Sequence similarity	0.318047
Anaerostipes_hadrus	MF	GO:0008658:[MF] penicillin binding	Co-expression	0.516994
Anaerostipes_hadrus	MF	GO:0043225:[MF] ATPase-coupled inorganic anion transmembrane transporter activity	Interaction	0.188391
Anaerostipes_hadrus	MF	GO:0043225:[MF] ATPase-coupled inorganic anion transmembrane transporter activity	Genomic proximity	0.0639096
Anaerostipes_hadrus	MF	GO:0043225:[MF] ATPase-coupled inorganic anion transmembrane transporter activity	Sequence similarity	0.121549
Anaerostipes_hadrus	MF	GO:0043225:[MF] ATPase-coupled inorganic anion transmembrane transporter activity	Co-expression	0.626151
Anaerostipes_hadrus	MF	GO:0015035:[MF] protein-disulfide reductase activity	Interaction	0.0678191
Anaerostipes_hadrus	MF	GO:0015035:[MF] protein-disulfide reductase activity	Genomic proximity	0.137899
Anaerostipes_hadrus	MF	GO:0015035:[MF] protein-disulfide reductase activity	Sequence similarity	0.392716
Anaerostipes_hadrus	MF	GO:0015035:[MF] protein-disulfide reductase activity	Co-expression	0.401566
Anaerostipes_hadrus	MF	GO:0005524:[MF] ATP binding	Interaction	0.195164
Anaerostipes_hadrus	MF	GO:0005524:[MF] ATP binding	Genomic proximity	0.0238504
Anaerostipes_hadrus	MF	GO:0005524:[MF] ATP binding	Sequence similarity	0.614024
Anaerostipes_hadrus	MF	GO:0005524:[MF] ATP binding	Co-expression	0.166962
Anaerostipes_hadrus	MF	GO:0016774:[MF] phosphotransferase activity, carboxyl group as acceptor	Interaction	0.212854
Anaerostipes_hadrus	MF	GO:0016774:[MF] phosphotransferase activity, carboxyl group as acceptor	Genomic proximity	0.103596
Anaerostipes_hadrus	MF	GO:0016774:[MF] phosphotransferase activity, carboxyl group as acceptor	Sequence similarity	0.376113
Anaerostipes_hadrus	MF	GO:0016774:[MF] phosphotransferase activity, carboxyl group as acceptor	Co-expression	0.307437
Anaerostipes_hadrus	MF	GO:0030170:[MF] pyridoxal phosphate binding	Interaction	0.153615
Anaerostipes_hadrus	MF	GO:0030170:[MF] pyridoxal phosphate binding	Genomic proximity	0.0112162
Anaerostipes_hadrus	MF	GO:0030170:[MF] pyridoxal phosphate binding	Sequence similarity	0.73497
Anaerostipes_hadrus	MF	GO:0030170:[MF] pyridoxal phosphate binding	Co-expression	0.100199
Anaerotruncus_colihominis	MF	GO:0046915:[MF] transition metal ion transmembrane transporter activity	Interaction	0
Anaerotruncus_colihominis	MF	GO:0046915:[MF] transition metal ion transmembrane transporter activity	Genomic proximity	0
Anaerotruncus_colihominis	MF	GO:0046915:[MF] transition metal ion transmembrane transporter activity	Sequence similarity	0.224806
Anaerotruncus_colihominis	MF	GO:0046915:[MF] transition metal ion transmembrane transporter activity	Co-expression	0.775194
Anaerotruncus_colihominis	MF	GO:0016888:[MF] endodeoxyribonuclease activity, producing 5'-phosphomonoesters	Interaction	0.153546
Anaerotruncus_colihominis	MF	GO:0016888:[MF] endodeoxyribonuclease activity, producing 5'-phosphomonoesters	Genomic proximity	0.123995
Anaerotruncus_colihominis	MF	GO:0016888:[MF] endodeoxyribonuclease activity, producing 5'-phosphomonoesters	Sequence similarity	0.196454
Anaerotruncus_colihominis	MF	GO:0016888:[MF] endodeoxyribonuclease activity, producing 5'-phosphomonoesters	Co-expression	0.526005
Anaerotruncus_colihominis	MF	GO:0004803:[MF] transposase activity	Interaction	0.0562016
Anaerotruncus_colihominis	MF	GO:0004803:[MF] transposase activity	Genomic proximity	0.107881
Anaerotruncus_colihominis	MF	GO:0004803:[MF] transposase activity	Sequence similarity	0.2177
Anaerotruncus_colihominis	MF	GO:0004803:[MF] transposase activity	Co-expression	0.618217
Anaerotruncus_sp_CAG_528	MF	GO:0042910:[MF] xenobiotic transmembrane transporter activity	Interaction	0.131789
Anaerotruncus_sp_CAG_528	MF	GO:0042910:[MF] xenobiotic transmembrane transporter activity	Genomic proximity	0.269679
Anaerotruncus_sp_CAG_528	MF	GO:0042910:[MF] xenobiotic transmembrane transporter activity	Sequence similarity	0.0341573
Anaerotruncus_sp_CAG_528	MF	GO:0042910:[MF] xenobiotic transmembrane transporter activity	Co-expression	0.564375
Anaerotruncus_sp_CAG_528	MF	GO:0008374:[MF] O-acyltransferase activity	Interaction	0.0891473
Anaerotruncus_sp_CAG_528	MF	GO:0008374:[MF] O-acyltransferase activity	Genomic proximity	0.0994832
Anaerotruncus_sp_CAG_528	MF	GO:0008374:[MF] O-acyltransferase activity	Sequence similarity	0.50646
Anaerotruncus_sp_CAG_528	MF	GO:0008374:[MF] O-acyltransferase activity	Co-expression	0.30491
Anaerotruncus_sp_CAG_528	MF	GO:0008270:[MF] zinc ion binding	Interaction	0.0243885
Anaerotruncus_sp_CAG_528	MF	GO:0008270:[MF] zinc ion binding	Genomic proximity	0.0880352
Anaerotruncus_sp_CAG_528	MF	GO:0008270:[MF] zinc ion binding	Sequence similarity	0.796652
Anaerotruncus_sp_CAG_528	MF	GO:0008270:[MF] zinc ion binding	Co-expression	0.0909243
Anaerotruncus_sp_CAG_528	MF	GO:0016407:[MF] acetyltransferase activity	Interaction	0.103312
Anaerotruncus_sp_CAG_528	MF	GO:0016407:[MF] acetyltransferase activity	Genomic proximity	0.0269708
Anaerotruncus_sp_CAG_528	MF	GO:0016407:[MF] acetyltransferase activity	Sequence similarity	0.746191
Anaerotruncus_sp_CAG_528	MF	GO:0016407:[MF] acetyltransferase activity	Co-expression	0.123526
Azospirillum_sp_51_20	MF	GO:0042910:[MF] xenobiotic transmembrane transporter activity	Interaction	0.102059
Azospirillum_sp_51_20	MF	GO:0042910:[MF] xenobiotic transmembrane transporter activity	Genomic proximity	0.244082
Azospirillum_sp_51_20	MF	GO:0042910:[MF] xenobiotic transmembrane transporter activity	Sequence similarity	0
Azospirillum_sp_51_20	MF	GO:0042910:[MF] xenobiotic transmembrane transporter activity	Co-expression	0.65386
Azospirillum_sp_51_20	MF	GO:0015035:[MF] protein-disulfide reductase activity	Interaction	0.0558511
Azospirillum_sp_51_20	MF	GO:0015035:[MF] protein-disulfide reductase activity	Genomic proximity	0.266814
Azospirillum_sp_51_20	MF	GO:0015035:[MF] protein-disulfide reductase activity	Sequence similarity	0.095656
Azospirillum_sp_51_20	MF	GO:0015035:[MF] protein-disulfide reductase activity	Co-expression	0.581678
Azospirillum_sp_51_20	MF	GO:1901505:[MF] carbohydrate derivative transmembrane transporter activity	Interaction	0.0872093
Azospirillum_sp_51_20	MF	GO:1901505:[MF] carbohydrate derivative transmembrane transporter activity	Genomic proximity	0.158269
Azospirillum_sp_51_20	MF	GO:1901505:[MF] carbohydrate derivative transmembrane transporter activity	Sequence similarity	0.136951
Azospirillum_sp_51_20	MF	GO:1901505:[MF] carbohydrate derivative transmembrane transporter activity	Co-expression	0.617571
Azospirillum_sp_51_20	MF	GO:0019829:[MF] ATPase-coupled cation transmembrane transporter activity	Interaction	0.0723797
Azospirillum_sp_51_20	MF	GO:0019829:[MF] ATPase-coupled cation transmembrane transporter activity	Genomic proximity	0.100163
Azospirillum_sp_51_20	MF	GO:0019829:[MF] ATPase-coupled cation transmembrane transporter activity	Sequence similarity	0.39933
Azospirillum_sp_51_20	MF	GO:0019829:[MF] ATPase-coupled cation transmembrane transporter activity	Co-expression	0.428128
Azospirillum_sp_CAG_239	MF	GO:0000049:[MF] tRNA binding	Interaction	0.0235093
Azospirillum_sp_CAG_239	MF	GO:0000049:[MF] tRNA binding	Genomic proximity	0.0792363
Azospirillum_sp_CAG_239	MF	GO:0000049:[MF] tRNA binding	Sequence similarity	0.742302
Azospirillum_sp_CAG_239	MF	GO:0000049:[MF] tRNA binding	Co-expression	0.154952
Azospirillum_sp_CAG_239	MF	GO:0019843:[MF] rRNA binding	Interaction	0.00639941
Azospirillum_sp_CAG_239	MF	GO:0019843:[MF] rRNA binding	Genomic proximity	0.196739
Azospirillum_sp_CAG_239	MF	GO:0019843:[MF] rRNA binding	Sequence similarity	0.678078
Azospirillum_sp_CAG_239	MF	GO:0019843:[MF] rRNA binding	Co-expression	0.118784
Azospirillum_sp_CAG_260	MF	GO:0008270:[MF] zinc ion binding	Interaction	0.0247228
Azospirillum_sp_CAG_260	MF	GO:0008270:[MF] zinc ion binding	Genomic proximity	0.0131593
Azospirillum_sp_CAG_260	MF	GO:0008270:[MF] zinc ion binding	Sequence similarity	0.845838
Azospirillum_sp_CAG_260	MF	GO:0008270:[MF] zinc ion binding	Co-expression	0.11628
Azospirillum_sp_CAG_260	MF	GO:0030246:[MF] carbohydrate binding	Interaction	0.174419
Azospirillum_sp_CAG_260	MF	GO:0030246:[MF] carbohydrate binding	Genomic proximity	0.360465
Azospirillum_sp_CAG_260	MF	GO:0030246:[MF] carbohydrate binding	Sequence similarity	0.127907
Azospirillum_sp_CAG_260	MF	GO:0030246:[MF] carbohydrate binding	Co-expression	0.337209
Bacteroidales_bacterium_52_46	MF	GO:0042910:[MF] xenobiotic transmembrane transporter activity	Interaction	0.0911514
Bacteroidales_bacterium_52_46	MF	GO:0042910:[MF] xenobiotic transmembrane transporter activity	Genomic proximity	0.295566
Bacteroidales_bacterium_52_46	MF	GO:0042910:[MF] xenobiotic transmembrane transporter activity	Sequence similarity	0.042269
Bacteroidales_bacterium_52_46	MF	GO:0042910:[MF] xenobiotic transmembrane transporter activity	Co-expression	0.571013
Bacteroidales_bacterium_52_46	MF	GO:0015453:[MF] oxidoreduction-driven active transmembrane transporter activity	Interaction	0.0345714
Bacteroidales_bacterium_52_46	MF	GO:0015453:[MF] oxidoreduction-driven active transmembrane transporter activity	Genomic proximity	0.729698
Bacteroidales_bacterium_52_46	MF	GO:0015453:[MF] oxidoreduction-driven active transmembrane transporter activity	Sequence similarity	0.0461932
Bacteroidales_bacterium_52_46	MF	GO:0015453:[MF] oxidoreduction-driven active transmembrane transporter activity	Co-expression	0.189537
Bacteroidales_bacterium_52_46	MF	GO:0043225:[MF] ATPase-coupled inorganic anion transmembrane transporter activity	Interaction	0
Bacteroidales_bacterium_52_46	MF	GO:0043225:[MF] ATPase-coupled inorganic anion transmembrane transporter activity	Genomic proximity	0.139535
Bacteroidales_bacterium_52_46	MF	GO:0043225:[MF] ATPase-coupled inorganic anion transmembrane transporter activity	Sequence similarity	0
Bacteroidales_bacterium_52_46	MF	GO:0043225:[MF] ATPase-coupled inorganic anion transmembrane transporter activity	Co-expression	0.860465
Bacteroidales_bacterium_52_46	MF	GO:0016887:[MF] ATP hydrolysis activity	Interaction	0.268515
Bacteroidales_bacterium_52_46	MF	GO:0016887:[MF] ATP hydrolysis activity	Genomic proximity	0.0989374
Bacteroidales_bacterium_52_46	MF	GO:0016887:[MF] ATP hydrolysis activity	Sequence similarity	0.550506
Bacteroidales_bacterium_52_46	MF	GO:0016887:[MF] ATP hydrolysis activity	Co-expression	0.0820412
Bacteroidales_bacterium_52_46	MF	GO:0003955:[MF] NAD(P)H dehydrogenase (quinone) activity	Interaction	0.119856
Bacteroidales_bacterium_52_46	MF	GO:0003955:[MF] NAD(P)H dehydrogenase (quinone) activity	Genomic proximity	0.612521
Bacteroidales_bacterium_52_46	MF	GO:0003955:[MF] NAD(P)H dehydrogenase (quinone) activity	Sequence similarity	0.0457091
Bacteroidales_bacterium_52_46	MF	GO:0003955:[MF] NAD(P)H dehydrogenase (quinone) activity	Co-expression	0.221914
Bacteroidales_bacterium_52_46	MF	GO:0071949:[MF] FAD binding	Interaction	0.178295
Bacteroidales_bacterium_52_46	MF	GO:0071949:[MF] FAD binding	Genomic proximity	0.434109
Bacteroidales_bacterium_52_46	MF	GO:0071949:[MF] FAD binding	Sequence similarity	0.197674
Bacteroidales_bacterium_52_46	MF	GO:0071949:[MF] FAD binding	Co-expression	0.189922
Bacteroidales_bacterium_52_46	MF	GO:0003755:[MF] peptidyl-prolyl cis-trans isomerase activity	Interaction	0.0368141
Bacteroidales_bacterium_52_46	MF	GO:0003755:[MF] peptidyl-prolyl cis-trans isomerase activity	Genomic proximity	0.282263
Bacteroidales_bacterium_52_46	MF	GO:0003755:[MF] peptidyl-prolyl cis-trans isomerase activity	Sequence similarity	0.263217
Bacteroidales_bacterium_52_46	MF	GO:0003755:[MF] peptidyl-prolyl cis-trans isomerase activity	Co-expression	0.417707
Bacteroidales_bacterium_52_46	MF	GO:0015562:[MF] efflux transmembrane transporter activity	Interaction	0.116753
Bacteroidales_bacterium_52_46	MF	GO:0015562:[MF] efflux transmembrane transporter activity	Genomic proximity	0.215105
Bacteroidales_bacterium_52_46	MF	GO:0015562:[MF] efflux transmembrane transporter activity	Sequence similarity	0.11461
Bacteroidales_bacterium_52_46	MF	GO:0015562:[MF] efflux transmembrane transporter activity	Co-expression	0.553532
Bacteroidales_bacterium_52_46	MF	GO:0042802:[MF] identical protein binding	Interaction	0.174419
Bacteroidales_bacterium_52_46	MF	GO:0042802:[MF] identical protein binding	Genomic proximity	0.360465
Bacteroidales_bacterium_52_46	MF	GO:0042802:[MF] identical protein binding	Sequence similarity	0.127907
Bacteroidales_bacterium_52_46	MF	GO:0042802:[MF] identical protein binding	Co-expression	0.337209
Bacteroidales_bacterium_52_46	MF	GO:0022836:[MF] gated channel activity	Interaction	0.180314
Bacteroidales_bacterium_52_46	MF	GO:0022836:[MF] gated channel activity	Genomic proximity	0.177094
Bacteroidales_bacterium_52_46	MF	GO:0022836:[MF] gated channel activity	Sequence similarity	0.114714
Bacteroidales_bacterium_52_46	MF	GO:0022836:[MF] gated channel activity	Co-expression	0.527878
Bacteroidales_bacterium_52_46	MF	GO:0004252:[MF] serine-type endopeptidase activity	Interaction	0.182389
Bacteroidales_bacterium_52_46	MF	GO:0004252:[MF] serine-type endopeptidase activity	Genomic proximity	0.112058
Bacteroidales_bacterium_52_46	MF	GO:0004252:[MF] serine-type endopeptidase activity	Sequence similarity	0.137761
Bacteroidales_bacterium_52_46	MF	GO:0004252:[MF] serine-type endopeptidase activity	Co-expression	0.567792
Bacteroides_caccae	MF	GO:0042910:[MF] xenobiotic transmembrane transporter activity	Interaction	0.1254
Bacteroides_caccae	MF	GO:0042910:[MF] xenobiotic transmembrane transporter activity	Genomic proximity	0.181264
Bacteroides_caccae	MF	GO:0042910:[MF] xenobiotic transmembrane transporter activity	Sequence similarity	0.145671
Bacteroides_caccae	MF	GO:0042910:[MF] xenobiotic transmembrane transporter activity	Co-expression	0.547665
Bacteroides_caccae	MF	GO:0008194:[MF] UDP-glycosyltransferase activity	Interaction	0.421267
Bacteroides_caccae	MF	GO:0008194:[MF] UDP-glycosyltransferase activity	Genomic proximity	0.124915
Bacteroides_caccae	MF	GO:0008194:[MF] UDP-glycosyltransferase activity	Sequence similarity	0.191329
Bacteroides_caccae	MF	GO:0008194:[MF] UDP-glycosyltransferase activity	Co-expression	0.262488
Bacteroides_caccae	MF	GO:0016758:[MF] hexosyltransferase activity	Interaction	0.095112
Bacteroides_caccae	MF	GO:0016758:[MF] hexosyltransferase activity	Genomic proximity	0.105066
Bacteroides_caccae	MF	GO:0016758:[MF] hexosyltransferase activity	Sequence similarity	0.256812
Bacteroides_caccae	MF	GO:0016758:[MF] hexosyltransferase activity	Co-expression	0.54301
Bacteroides_caccae	MF	GO:0005524:[MF] ATP binding	Interaction	0.127052
Bacteroides_caccae	MF	GO:0005524:[MF] ATP binding	Genomic proximity	0.0498836
Bacteroides_caccae	MF	GO:0005524:[MF] ATP binding	Sequence similarity	0.460016
Bacteroides_caccae	MF	GO:0005524:[MF] ATP binding	Co-expression	0.363048
Bacteroides_caccae_CAG_21	MF	GO:0016758:[MF] hexosyltransferase activity	Interaction	0.0442895
Bacteroides_caccae_CAG_21	MF	GO:0016758:[MF] hexosyltransferase activity	Genomic proximity	0.0642118
Bacteroides_caccae_CAG_21	MF	GO:0016758:[MF] hexosyltransferase activity	Sequence similarity	0.719368
Bacteroides_caccae_CAG_21	MF	GO:0016758:[MF] hexosyltransferase activity	Co-expression	0.172131
Bacteroides_caccae_CAG_21	MF	GO:0016765:[MF] transferase activity, transferring alkyl or aryl (other than methyl) groups	Interaction	0.103901
Bacteroides_caccae_CAG_21	MF	GO:0016765:[MF] transferase activity, transferring alkyl or aryl (other than methyl) groups	Genomic proximity	0.136702
Bacteroides_caccae_CAG_21	MF	GO:0016765:[MF] transferase activity, transferring alkyl or aryl (other than methyl) groups	Sequence similarity	0.530674
Bacteroides_caccae_CAG_21	MF	GO:0016765:[MF] transferase activity, transferring alkyl or aryl (other than methyl) groups	Co-expression	0.228723
Bacteroides_cellulosilyticus	MF	GO:0016616:[MF] oxidoreductase activity, acting on the CH-OH group of donors, NAD or NADP as acceptor	Interaction	0.0408558
Bacteroides_cellulosilyticus	MF	GO:0016616:[MF] oxidoreductase activity, acting on the CH-OH group of donors, NAD or NADP as acceptor	Genomic proximity	0.017787
Bacteroides_cellulosilyticus	MF	GO:0016616:[MF] oxidoreductase activity, acting on the CH-OH group of donors, NAD or NADP as acceptor	Sequence similarity	0.778708
Bacteroides_cellulosilyticus	MF	GO:0016616:[MF] oxidoreductase activity, acting on the CH-OH group of donors, NAD or NADP as acceptor	Co-expression	0.162649
Bacteroides_cellulosilyticus	MF	GO:0000155:[MF] phosphorelay sensor kinase activity	Interaction	0.486253
Bacteroides_cellulosilyticus	MF	GO:0000155:[MF] phosphorelay sensor kinase activity	Genomic proximity	0.0116205
Bacteroides_cellulosilyticus	MF	GO:0000155:[MF] phosphorelay sensor kinase activity	Sequence similarity	0.388112
Bacteroides_cellulosilyticus	MF	GO:0000155:[MF] phosphorelay sensor kinase activity	Co-expression	0.114014
Bacteroides_cellulosilyticus	MF	GO:0004565:[MF] beta-galactosidase activity	Interaction	0.529494
Bacteroides_cellulosilyticus	MF	GO:0004565:[MF] beta-galactosidase activity	Genomic proximity	0.0883153
Bacteroides_cellulosilyticus	MF	GO:0004565:[MF] beta-galactosidase activity	Sequence similarity	0.270712
Bacteroides_cellulosilyticus	MF	GO:0004565:[MF] beta-galactosidase activity	Co-expression	0.111478
Bacteroides_cellulosilyticus	MF	GO:0015562:[MF] efflux transmembrane transporter activity	Interaction	0.0430125
Bacteroides_cellulosilyticus	MF	GO:0015562:[MF] efflux transmembrane transporter activity	Genomic proximity	0.0673683
Bacteroides_cellulosilyticus	MF	GO:0015562:[MF] efflux transmembrane transporter activity	Sequence similarity	0.656804
Bacteroides_cellulosilyticus	MF	GO:0015562:[MF] efflux transmembrane transporter activity	Co-expression	0.232815
Bacteroides_cellulosilyticus	MF	GO:0005524:[MF] ATP binding	Interaction	0.185608
Bacteroides_cellulosilyticus	MF	GO:0005524:[MF] ATP binding	Genomic proximity	0.0593053
Bacteroides_cellulosilyticus	MF	GO:0005524:[MF] ATP binding	Sequence similarity	0.544467
Bacteroides_cellulosilyticus	MF	GO:0005524:[MF] ATP binding	Co-expression	0.21062
Bacteroides_cellulosilyticus	MF	GO:0008483:[MF] transaminase activity	Interaction	0.125405
Bacteroides_cellulosilyticus	MF	GO:0008483:[MF] transaminase activity	Genomic proximity	0.0435741
Bacteroides_cellulosilyticus	MF	GO:0008483:[MF] transaminase activity	Sequence similarity	0.611504
Bacteroides_cellulosilyticus	MF	GO:0008483:[MF] transaminase activity	Co-expression	0.219517
Bacteroides_cellulosilyticus	MF	GO:0016407:[MF] acetyltransferase activity	Interaction	0.159043
Bacteroides_cellulosilyticus	MF	GO:0016407:[MF] acetyltransferase activity	Genomic proximity	0.101064
Bacteroides_cellulosilyticus	MF	GO:0016407:[MF] acetyltransferase activity	Sequence similarity	0.448936
Bacteroides_cellulosilyticus	MF	GO:0016407:[MF] acetyltransferase activity	Co-expression	0.290957
Bacteroides_cellulosilyticus	MF	GO:0016765:[MF] transferase activity, transferring alkyl or aryl (other than methyl) groups	Interaction	0.0229697
Bacteroides_cellulosilyticus	MF	GO:0016765:[MF] transferase activity, transferring alkyl or aryl (other than methyl) groups	Genomic proximity	0.0267821
Bacteroides_cellulosilyticus	MF	GO:0016765:[MF] transferase activity, transferring alkyl or aryl (other than methyl) groups	Sequence similarity	0.382734
Bacteroides_cellulosilyticus	MF	GO:0016765:[MF] transferase activity, transferring alkyl or aryl (other than methyl) groups	Co-expression	0.567514
Bacteroides_cellulosilyticus	MF	GO:0030170:[MF] pyridoxal phosphate binding	Interaction	0.128105
Bacteroides_cellulosilyticus	MF	GO:0030170:[MF] pyridoxal phosphate binding	Genomic proximity	0.0623548
Bacteroides_cellulosilyticus	MF	GO:0030170:[MF] pyridoxal phosphate binding	Sequence similarity	0.669377
Bacteroides_cellulosilyticus	MF	GO:0030170:[MF] pyridoxal phosphate binding	Co-expression	0.140163
Bacteroides_cellulosilyticus_CAG_158	MF	GO:0004177:[MF] aminopeptidase activity	Interaction	0.162791
Bacteroides_cellulosilyticus_CAG_158	MF	GO:0004177:[MF] aminopeptidase activity	Genomic proximity	0.197674
Bacteroides_cellulosilyticus_CAG_158	MF	GO:0004177:[MF] aminopeptidase activity	Sequence similarity	0.244186
Bacteroides_cellulosilyticus_CAG_158	MF	GO:0004177:[MF] aminopeptidase activity	Co-expression	0.395349
Bacteroides_clarus	MF	GO:0042910:[MF] xenobiotic transmembrane transporter activity	Interaction	0.217132
Bacteroides_clarus	MF	GO:0042910:[MF] xenobiotic transmembrane transporter activity	Genomic proximity	0.177373
Bacteroides_clarus	MF	GO:0042910:[MF] xenobiotic transmembrane transporter activity	Sequence similarity	0.0470935
Bacteroides_clarus	MF	GO:0042910:[MF] xenobiotic transmembrane transporter activity	Co-expression	0.558402
Bacteroides_clarus_CAG_160	MF	GO:0004565:[MF] beta-galactosidase activity	Interaction	0.244186
Bacteroides_clarus_CAG_160	MF	GO:0004565:[MF] beta-galactosidase activity	Genomic proximity	0.244186
Bacteroides_clarus_CAG_160	MF	GO:0004565:[MF] beta-galactosidase activity	Sequence similarity	0.348837
Bacteroides_clarus_CAG_160	MF	GO:0004565:[MF] beta-galactosidase activity	Co-expression	0.162791
Bacteroides_coprocola	MF	GO:0009055:[MF] electron transfer activity	Interaction	0.150991
Bacteroides_coprocola	MF	GO:0009055:[MF] electron transfer activity	Genomic proximity	0.148177
Bacteroides_coprocola	MF	GO:0009055:[MF] electron transfer activity	Sequence similarity	0.335923
Bacteroides_coprocola	MF	GO:0009055:[MF] electron transfer activity	Co-expression	0.364909
Bacteroides_coprocola	MF	GO:0015453:[MF] oxidoreduction-driven active transmembrane transporter activity	Interaction	0.0639535
Bacteroides_coprocola	MF	GO:0015453:[MF] oxidoreduction-driven active transmembrane transporter activity	Genomic proximity	0.222222
Bacteroides_coprocola	MF	GO:0015453:[MF] oxidoreduction-driven active transmembrane transporter activity	Sequence similarity	0.0943152
Bacteroides_coprocola	MF	GO:0015453:[MF] oxidoreduction-driven active transmembrane transporter activity	Co-expression	0.619509
Bacteroides_coprocola	MF	GO:0003955:[MF] NAD(P)H dehydrogenase (quinone) activity	Interaction	0.137597
Bacteroides_coprocola	MF	GO:0003955:[MF] NAD(P)H dehydrogenase (quinone) activity	Genomic proximity	0.237726
Bacteroides_coprocola	MF	GO:0003955:[MF] NAD(P)H dehydrogenase (quinone) activity	Sequence similarity	0.0813953
Bacteroides_coprocola	MF	GO:0003955:[MF] NAD(P)H dehydrogenase (quinone) activity	Co-expression	0.543282
Bacteroides_coprocola	MF	GO:0004803:[MF] transposase activity	Interaction	0.00599206
Bacteroides_coprocola	MF	GO:0004803:[MF] transposase activity	Genomic proximity	0.0728232
Bacteroides_coprocola	MF	GO:0004803:[MF] transposase activity	Sequence similarity	0.360046
Bacteroides_coprocola	MF	GO:0004803:[MF] transposase activity	Co-expression	0.561139
Bacteroides_coprocola_CAG_162	MF	GO:0042910:[MF] xenobiotic transmembrane transporter activity	Interaction	0.102732
Bacteroides_coprocola_CAG_162	MF	GO:0042910:[MF] xenobiotic transmembrane transporter activity	Genomic proximity	0.183072
Bacteroides_coprocola_CAG_162	MF	GO:0042910:[MF] xenobiotic transmembrane transporter activity	Sequence similarity	0.0136944
Bacteroides_coprocola_CAG_162	MF	GO:0042910:[MF] xenobiotic transmembrane transporter activity	Co-expression	0.700502
Bacteroides_dorei	MF	GO:0042910:[MF] xenobiotic transmembrane transporter activity	Interaction	0.0628986
Bacteroides_dorei	MF	GO:0042910:[MF] xenobiotic transmembrane transporter activity	Genomic proximity	0.110763
Bacteroides_dorei	MF	GO:0042910:[MF] xenobiotic transmembrane transporter activity	Sequence similarity	0.0789938
Bacteroides_dorei	MF	GO:0042910:[MF] xenobiotic transmembrane transporter activity	Co-expression	0.747345
Bacteroides_dorei	MF	GO:0052689:[MF] carboxylic ester hydrolase activity	Interaction	0.0595804
Bacteroides_dorei	MF	GO:0052689:[MF] carboxylic ester hydrolase activity	Genomic proximity	0.147454
Bacteroides_dorei	MF	GO:0052689:[MF] carboxylic ester hydrolase activity	Sequence similarity	0.530461
Bacteroides_dorei	MF	GO:0052689:[MF] carboxylic ester hydrolase activity	Co-expression	0.262505
Bacteroides_dorei	MF	GO:0000155:[MF] phosphorelay sensor kinase activity	Interaction	0.558042
Bacteroides_dorei	MF	GO:0000155:[MF] phosphorelay sensor kinase activity	Genomic proximity	0.0183366
Bacteroides_dorei	MF	GO:0000155:[MF] phosphorelay sensor kinase activity	Sequence similarity	0.362666
Bacteroides_dorei	MF	GO:0000155:[MF] phosphorelay sensor kinase activity	Co-expression	0.0609558
Bacteroides_dorei	MF	GO:0008270:[MF] zinc ion binding	Interaction	0.0796952
Bacteroides_dorei	MF	GO:0008270:[MF] zinc ion binding	Genomic proximity	0.0277845
Bacteroides_dorei	MF	GO:0008270:[MF] zinc ion binding	Sequence similarity	0.771119
Bacteroides_dorei	MF	GO:0008270:[MF] zinc ion binding	Co-expression	0.121402
Bacteroides_dorei	MF	GO:0016887:[MF] ATP hydrolysis activity	Interaction	0.159981
Bacteroides_dorei	MF	GO:0016887:[MF] ATP hydrolysis activity	Genomic proximity	0.0138295
Bacteroides_dorei	MF	GO:0016887:[MF] ATP hydrolysis activity	Sequence similarity	0.694289
Bacteroides_dorei	MF	GO:0016887:[MF] ATP hydrolysis activity	Co-expression	0.1319
Bacteroides_dorei	MF	GO:0003955:[MF] NAD(P)H dehydrogenase (quinone) activity	Interaction	0.104763
Bacteroides_dorei	MF	GO:0003955:[MF] NAD(P)H dehydrogenase (quinone) activity	Genomic proximity	0.0918717
Bacteroides_dorei	MF	GO:0003955:[MF] NAD(P)H dehydrogenase (quinone) activity	Sequence similarity	0.086049
Bacteroides_dorei	MF	GO:0003955:[MF] NAD(P)H dehydrogenase (quinone) activity	Co-expression	0.717316
Bacteroides_dorei	MF	GO:0009982:[MF] pseudouridine synthase activity	Interaction	0.0620155
Bacteroides_dorei	MF	GO:0009982:[MF] pseudouridine synthase activity	Genomic proximity	0.149871
Bacteroides_dorei	MF	GO:0009982:[MF] pseudouridine synthase activity	Sequence similarity	0.308786
Bacteroides_dorei	MF	GO:0009982:[MF] pseudouridine synthase activity	Co-expression	0.479328
Bacteroides_dorei	MF	GO:0005524:[MF] ATP binding	Interaction	0.140369
Bacteroides_dorei	MF	GO:0005524:[MF] ATP binding	Genomic proximity	0.031451
Bacteroides_dorei	MF	GO:0005524:[MF] ATP binding	Sequence similarity	0.627731
Bacteroides_dorei	MF	GO:0005524:[MF] ATP binding	Co-expression	0.200449
Bacteroides_dorei	MF	GO:0004721:[MF] phosphoprotein phosphatase activity	Interaction	0.168605
Bacteroides_dorei	MF	GO:0004721:[MF] phosphoprotein phosphatase activity	Genomic proximity	0.208656
Bacteroides_dorei	MF	GO:0004721:[MF] phosphoprotein phosphatase activity	Sequence similarity	0.155039
Bacteroides_dorei	MF	GO:0004721:[MF] phosphoprotein phosphatase activity	Co-expression	0.4677
Bacteroides_dorei	MF	GO:0008289:[MF] lipid binding	Interaction	0.0905142
Bacteroides_dorei	MF	GO:0008289:[MF] lipid binding	Genomic proximity	0.234043
Bacteroides_dorei	MF	GO:0008289:[MF] lipid binding	Sequence similarity	0.0936761
Bacteroides_dorei	MF	GO:0008289:[MF] lipid binding	Co-expression	0.581767
Bacteroides_dorei	MF	GO:0030246:[MF] carbohydrate binding	Interaction	0.142765
Bacteroides_dorei	MF	GO:0030246:[MF] carbohydrate binding	Genomic proximity	0.105344
Bacteroides_dorei	MF	GO:0030246:[MF] carbohydrate binding	Sequence similarity	0.582498
Bacteroides_dorei	MF	GO:0030246:[MF] carbohydrate binding	Co-expression	0.169393
Bacteroides_dorei	MF	GO:0019829:[MF] ATPase-coupled cation transmembrane transporter activity	Interaction	0.0741983
Bacteroides_dorei	MF	GO:0019829:[MF] ATPase-coupled cation transmembrane transporter activity	Genomic proximity	0.0834516
Bacteroides_dorei	MF	GO:0019829:[MF] ATPase-coupled cation transmembrane transporter activity	Sequence similarity	0.601111
Bacteroides_dorei	MF	GO:0019829:[MF] ATPase-coupled cation transmembrane transporter activity	Co-expression	0.241239
Bacteroides_eggerthii	MF	GO:0042910:[MF] xenobiotic transmembrane transporter activity	Interaction	0.07898
Bacteroides_eggerthii	MF	GO:0042910:[MF] xenobiotic transmembrane transporter activity	Genomic proximity	0.190603
Bacteroides_eggerthii	MF	GO:0042910:[MF] xenobiotic transmembrane transporter activity	Sequence similarity	0
Bacteroides_eggerthii	MF	GO:0042910:[MF] xenobiotic transmembrane transporter activity	Co-expression	0.730417
Bacteroides_eggerthii	MF	GO:0016616:[MF] oxidoreductase activity, acting on the CH-OH group of donors, NAD or NADP as acceptor	Interaction	0.0945449
Bacteroides_eggerthii	MF	GO:0016616:[MF] oxidoreductase activity, acting on the CH-OH group of donors, NAD or NADP as acceptor	Genomic proximity	0.0525336
Bacteroides_eggerthii	MF	GO:0016616:[MF] oxidoreductase activity, acting on the CH-OH group of donors, NAD or NADP as acceptor	Sequence similarity	0.703984
Bacteroides_eggerthii	MF	GO:0016616:[MF] oxidoreductase activity, acting on the CH-OH group of donors, NAD or NADP as acceptor	Co-expression	0.148937
Bacteroides_eggerthii	MF	GO:0016758:[MF] hexosyltransferase activity	Interaction	0.178626
Bacteroides_eggerthii	MF	GO:0016758:[MF] hexosyltransferase activity	Genomic proximity	0.162096
Bacteroides_eggerthii	MF	GO:0016758:[MF] hexosyltransferase activity	Sequence similarity	0.177219
Bacteroides_eggerthii	MF	GO:0016758:[MF] hexosyltransferase activity	Co-expression	0.482059
Bacteroides_eggerthii	MF	GO:0051287:[MF] NAD binding	Interaction	0.174613
Bacteroides_eggerthii	MF	GO:0051287:[MF] NAD binding	Genomic proximity	0.100317
Bacteroides_eggerthii	MF	GO:0051287:[MF] NAD binding	Sequence similarity	0.610058
Bacteroides_eggerthii	MF	GO:0051287:[MF] NAD binding	Co-expression	0.115011
Bacteroides_eggerthii_CAG_109	MF	GO:0042910:[MF] xenobiotic transmembrane transporter activity	Interaction	0
Bacteroides_eggerthii_CAG_109	MF	GO:0042910:[MF] xenobiotic transmembrane transporter activity	Genomic proximity	0
Bacteroides_eggerthii_CAG_109	MF	GO:0042910:[MF] xenobiotic transmembrane transporter activity	Sequence similarity	0
Bacteroides_eggerthii_CAG_109	MF	GO:0042910:[MF] xenobiotic transmembrane transporter activity	Co-expression	1
Bacteroides_eggerthii_CAG_109	MF	GO:0051287:[MF] NAD binding	Interaction	0.107235
Bacteroides_eggerthii_CAG_109	MF	GO:0051287:[MF] NAD binding	Genomic proximity	0
Bacteroides_eggerthii_CAG_109	MF	GO:0051287:[MF] NAD binding	Sequence similarity	0.121447
Bacteroides_eggerthii_CAG_109	MF	GO:0051287:[MF] NAD binding	Co-expression	0.771318
Bacteroides_eggerthii_CAG_109	MF	GO:0016780:[MF] phosphotransferase activity, for other substituted phosphate groups	Interaction	0.111519
Bacteroides_eggerthii_CAG_109	MF	GO:0016780:[MF] phosphotransferase activity, for other substituted phosphate groups	Genomic proximity	0.0759313
Bacteroides_eggerthii_CAG_109	MF	GO:0016780:[MF] phosphotransferase activity, for other substituted phosphate groups	Sequence similarity	0.611889
Bacteroides_eggerthii_CAG_109	MF	GO:0016780:[MF] phosphotransferase activity, for other substituted phosphate groups	Co-expression	0.200661
Bacteroides_eggerthii_CAG_109	MF	GO:0016836:[MF] hydro-lyase activity	Interaction	0.0204082
Bacteroides_eggerthii_CAG_109	MF	GO:0016836:[MF] hydro-lyase activity	Genomic proximity	0.0403443
Bacteroides_eggerthii_CAG_109	MF	GO:0016836:[MF] hydro-lyase activity	Sequence similarity	0.420083
Bacteroides_eggerthii_CAG_109	MF	GO:0016836:[MF] hydro-lyase activity	Co-expression	0.519164
Bacteroides_finegoldii	MF	GO:0016758:[MF] hexosyltransferase activity	Interaction	0.0807143
Bacteroides_finegoldii	MF	GO:0016758:[MF] hexosyltransferase activity	Genomic proximity	0.0601862
Bacteroides_finegoldii	MF	GO:0016758:[MF] hexosyltransferase activity	Sequence similarity	0.382657
Bacteroides_finegoldii	MF	GO:0016758:[MF] hexosyltransferase activity	Co-expression	0.476442
Bacteroides_finegoldii	MF	GO:0015926:[MF] glucosidase activity	Interaction	0.133865
Bacteroides_finegoldii	MF	GO:0015926:[MF] glucosidase activity	Genomic proximity	0.253103
Bacteroides_finegoldii	MF	GO:0015926:[MF] glucosidase activity	Sequence similarity	0.255626
Bacteroides_finegoldii	MF	GO:0015926:[MF] glucosidase activity	Co-expression	0.357405
Bacteroides_finegoldii	MF	GO:0030246:[MF] carbohydrate binding	Interaction	0.0178006
Bacteroides_finegoldii	MF	GO:0030246:[MF] carbohydrate binding	Genomic proximity	0.0457782
Bacteroides_finegoldii	MF	GO:0030246:[MF] carbohydrate binding	Sequence similarity	0.764614
Bacteroides_finegoldii	MF	GO:0030246:[MF] carbohydrate binding	Co-expression	0.171807
Bacteroides_fluxus	MF	GO:0042910:[MF] xenobiotic transmembrane transporter activity	Interaction	0.121931
Bacteroides_fluxus	MF	GO:0042910:[MF] xenobiotic transmembrane transporter activity	Genomic proximity	0.23284
Bacteroides_fluxus	MF	GO:0042910:[MF] xenobiotic transmembrane transporter activity	Sequence similarity	0.0437928
Bacteroides_fluxus	MF	GO:0042910:[MF] xenobiotic transmembrane transporter activity	Co-expression	0.601437
Bacteroides_fluxus	MF	GO:0030246:[MF] carbohydrate binding	Interaction	0.0598916
Bacteroides_fluxus	MF	GO:0030246:[MF] carbohydrate binding	Genomic proximity	0.110404
Bacteroides_fluxus	MF	GO:0030246:[MF] carbohydrate binding	Sequence similarity	0.531146
Bacteroides_fluxus	MF	GO:0030246:[MF] carbohydrate binding	Co-expression	0.298558
Bacteroides_fragilis	MF	GO:0009055:[MF] electron transfer activity	Interaction	0.0742246
Bacteroides_fragilis	MF	GO:0009055:[MF] electron transfer activity	Genomic proximity	0.108043
Bacteroides_fragilis	MF	GO:0009055:[MF] electron transfer activity	Sequence similarity	0.23463
Bacteroides_fragilis	MF	GO:0009055:[MF] electron transfer activity	Co-expression	0.583103
Bacteroides_fragilis	MF	GO:0042910:[MF] xenobiotic transmembrane transporter activity	Interaction	0.0655476
Bacteroides_fragilis	MF	GO:0042910:[MF] xenobiotic transmembrane transporter activity	Genomic proximity	0.200865
Bacteroides_fragilis	MF	GO:0042910:[MF] xenobiotic transmembrane transporter activity	Sequence similarity	0.0113127
Bacteroides_fragilis	MF	GO:0042910:[MF] xenobiotic transmembrane transporter activity	Co-expression	0.722275
Bacteroides_fragilis	MF	GO:0008374:[MF] O-acyltransferase activity	Interaction	0.435287
Bacteroides_fragilis	MF	GO:0008374:[MF] O-acyltransferase activity	Genomic proximity	0.0415294
Bacteroides_fragilis	MF	GO:0008374:[MF] O-acyltransferase activity	Sequence similarity	0.220046
Bacteroides_fragilis	MF	GO:0008374:[MF] O-acyltransferase activity	Co-expression	0.303138
Bacteroides_fragilis	MF	GO:0008484:[MF] sulfuric ester hydrolase activity	Interaction	0.502715
Bacteroides_fragilis	MF	GO:0008484:[MF] sulfuric ester hydrolase activity	Genomic proximity	0.0113494
Bacteroides_fragilis	MF	GO:0008484:[MF] sulfuric ester hydrolase activity	Sequence similarity	0.391882
Bacteroides_fragilis	MF	GO:0008484:[MF] sulfuric ester hydrolase activity	Co-expression	0.094053
Bacteroides_fragilis	MF	GO:0015453:[MF] oxidoreduction-driven active transmembrane transporter activity	Interaction	0.0781805
Bacteroides_fragilis	MF	GO:0015453:[MF] oxidoreduction-driven active transmembrane transporter activity	Genomic proximity	0.147855
Bacteroides_fragilis	MF	GO:0015453:[MF] oxidoreduction-driven active transmembrane transporter activity	Sequence similarity	0.022202
Bacteroides_fragilis	MF	GO:0015453:[MF] oxidoreduction-driven active transmembrane transporter activity	Co-expression	0.751762
Bacteroides_fragilis	MF	GO:0004601:[MF] peroxidase activity	Interaction	0.130192
Bacteroides_fragilis	MF	GO:0004601:[MF] peroxidase activity	Genomic proximity	0.0433213
Bacteroides_fragilis	MF	GO:0004601:[MF] peroxidase activity	Sequence similarity	0.275384
Bacteroides_fragilis	MF	GO:0004601:[MF] peroxidase activity	Co-expression	0.551103
Bacteroides_fragilis	MF	GO:0000155:[MF] phosphorelay sensor kinase activity	Interaction	0.405082
Bacteroides_fragilis	MF	GO:0000155:[MF] phosphorelay sensor kinase activity	Genomic proximity	0.0402537
Bacteroides_fragilis	MF	GO:0000155:[MF] phosphorelay sensor kinase activity	Sequence similarity	0.47351
Bacteroides_fragilis	MF	GO:0000155:[MF] phosphorelay sensor kinase activity	Co-expression	0.0811544
Bacteroides_fragilis	MF	GO:0008270:[MF] zinc ion binding	Interaction	0.0844413
Bacteroides_fragilis	MF	GO:0008270:[MF] zinc ion binding	Genomic proximity	0.0326554
Bacteroides_fragilis	MF	GO:0008270:[MF] zinc ion binding	Sequence similarity	0.624823
Bacteroides_fragilis	MF	GO:0008270:[MF] zinc ion binding	Co-expression	0.25808
Bacteroides_fragilis	MF	GO:0000287:[MF] magnesium ion binding	Interaction	0.0825065
Bacteroides_fragilis	MF	GO:0000287:[MF] magnesium ion binding	Genomic proximity	0.0249181
Bacteroides_fragilis	MF	GO:0000287:[MF] magnesium ion binding	Sequence similarity	0.769852
Bacteroides_fragilis	MF	GO:0000287:[MF] magnesium ion binding	Co-expression	0.122723
Bacteroides_fragilis	MF	GO:0008194:[MF] UDP-glycosyltransferase activity	Interaction	0.321249
Bacteroides_fragilis	MF	GO:0008194:[MF] UDP-glycosyltransferase activity	Genomic proximity	0.159815
Bacteroides_fragilis	MF	GO:0008194:[MF] UDP-glycosyltransferase activity	Sequence similarity	0.293292
Bacteroides_fragilis	MF	GO:0008194:[MF] UDP-glycosyltransferase activity	Co-expression	0.225644
Bacteroides_fragilis	MF	GO:0043225:[MF] ATPase-coupled inorganic anion transmembrane transporter activity	Interaction	0.107996
Bacteroides_fragilis	MF	GO:0043225:[MF] ATPase-coupled inorganic anion transmembrane transporter activity	Genomic proximity	0.173601
Bacteroides_fragilis	MF	GO:0043225:[MF] ATPase-coupled inorganic anion transmembrane transporter activity	Sequence similarity	0.169023
Bacteroides_fragilis	MF	GO:0043225:[MF] ATPase-coupled inorganic anion transmembrane transporter activity	Co-expression	0.54938
Bacteroides_fragilis	MF	GO:0016887:[MF] ATP hydrolysis activity	Interaction	0.178163
Bacteroides_fragilis	MF	GO:0016887:[MF] ATP hydrolysis activity	Genomic proximity	0.0318959
Bacteroides_fragilis	MF	GO:0016887:[MF] ATP hydrolysis activity	Sequence similarity	0.594901
Bacteroides_fragilis	MF	GO:0016887:[MF] ATP hydrolysis activity	Co-expression	0.19504
Bacteroides_fragilis	MF	GO:0003955:[MF] NAD(P)H dehydrogenase (quinone) activity	Interaction	0.0737228
Bacteroides_fragilis	MF	GO:0003955:[MF] NAD(P)H dehydrogenase (quinone) activity	Genomic proximity	0.189389
Bacteroides_fragilis	MF	GO:0003955:[MF] NAD(P)H dehydrogenase (quinone) activity	Sequence similarity	0.0355976
Bacteroides_fragilis	MF	GO:0003955:[MF] NAD(P)H dehydrogenase (quinone) activity	Co-expression	0.70129
Bacteroides_fragilis	MF	GO:0015035:[MF] protein-disulfide reductase activity	Interaction	0.1442
Bacteroides_fragilis	MF	GO:0015035:[MF] protein-disulfide reductase activity	Genomic proximity	0.0982282
Bacteroides_fragilis	MF	GO:0015035:[MF] protein-disulfide reductase activity	Sequence similarity	0.249908
Bacteroides_fragilis	MF	GO:0015035:[MF] protein-disulfide reductase activity	Co-expression	0.507664
Bacteroides_fragilis	MF	GO:0016758:[MF] hexosyltransferase activity	Interaction	0.122841
Bacteroides_fragilis	MF	GO:0016758:[MF] hexosyltransferase activity	Genomic proximity	0.136804
Bacteroides_fragilis	MF	GO:0016758:[MF] hexosyltransferase activity	Sequence similarity	0.269056
Bacteroides_fragilis	MF	GO:0016758:[MF] hexosyltransferase activity	Co-expression	0.4713
Bacteroides_fragilis	MF	GO:0015926:[MF] glucosidase activity	Interaction	0.0290249
Bacteroides_fragilis	MF	GO:0015926:[MF] glucosidase activity	Genomic proximity	0.152209
Bacteroides_fragilis	MF	GO:0015926:[MF] glucosidase activity	Sequence similarity	0.468141
Bacteroides_fragilis	MF	GO:0015926:[MF] glucosidase activity	Co-expression	0.350625
Bacteroides_fragilis	MF	GO:0004177:[MF] aminopeptidase activity	Interaction	0.0318608
Bacteroides_fragilis	MF	GO:0004177:[MF] aminopeptidase activity	Genomic proximity	0.0325209
Bacteroides_fragilis	MF	GO:0004177:[MF] aminopeptidase activity	Sequence similarity	0.725102
Bacteroides_fragilis	MF	GO:0004177:[MF] aminopeptidase activity	Co-expression	0.210516
Bacteroides_fragilis	MF	GO:0005524:[MF] ATP binding	Interaction	0.197988
Bacteroides_fragilis	MF	GO:0005524:[MF] ATP binding	Genomic proximity	0.0366631
Bacteroides_fragilis	MF	GO:0005524:[MF] ATP binding	Sequence similarity	0.586943
Bacteroides_fragilis	MF	GO:0005524:[MF] ATP binding	Co-expression	0.178406
Bacteroides_fragilis	MF	GO:0016857:[MF] racemase and epimerase activity, acting on carbohydrates and derivatives	Interaction	0.20694
Bacteroides_fragilis	MF	GO:0016857:[MF] racemase and epimerase activity, acting on carbohydrates and derivatives	Genomic proximity	0.00829039
Bacteroides_fragilis	MF	GO:0016857:[MF] racemase and epimerase activity, acting on carbohydrates and derivatives	Sequence similarity	0.708283
Bacteroides_fragilis	MF	GO:0016857:[MF] racemase and epimerase activity, acting on carbohydrates and derivatives	Co-expression	0.0764865
Bacteroides_fragilis	MF	GO:0051920:[MF] peroxiredoxin activity	Interaction	0.260113
Bacteroides_fragilis	MF	GO:0051920:[MF] peroxiredoxin activity	Genomic proximity	0.0416441
Bacteroides_fragilis	MF	GO:0051920:[MF] peroxiredoxin activity	Sequence similarity	0.312995
Bacteroides_fragilis	MF	GO:0051920:[MF] peroxiredoxin activity	Co-expression	0.385248
Bacteroides_fragilis	MF	GO:0008289:[MF] lipid binding	Interaction	0.178295
Bacteroides_fragilis	MF	GO:0008289:[MF] lipid binding	Genomic proximity	0.434109
Bacteroides_fragilis	MF	GO:0008289:[MF] lipid binding	Sequence similarity	0.197674
Bacteroides_fragilis	MF	GO:0008289:[MF] lipid binding	Co-expression	0.189922
Bacteroides_fragilis	MF	GO:0004803:[MF] transposase activity	Interaction	0.0821202
Bacteroides_fragilis	MF	GO:0004803:[MF] transposase activity	Genomic proximity	0.0504649
Bacteroides_fragilis	MF	GO:0004803:[MF] transposase activity	Sequence similarity	0.456148
Bacteroides_fragilis	MF	GO:0004803:[MF] transposase activity	Co-expression	0.411267
Bacteroides_fragilis	MF	GO:0016836:[MF] hydro-lyase activity	Interaction	0.102195
Bacteroides_fragilis	MF	GO:0016836:[MF] hydro-lyase activity	Genomic proximity	0.0551617
Bacteroides_fragilis	MF	GO:0016836:[MF] hydro-lyase activity	Sequence similarity	0.736721
Bacteroides_fragilis	MF	GO:0016836:[MF] hydro-lyase activity	Co-expression	0.105923
Bacteroides_fragilis	MF	GO:0030170:[MF] pyridoxal phosphate binding	Interaction	0.120198
Bacteroides_fragilis	MF	GO:0030170:[MF] pyridoxal phosphate binding	Genomic proximity	0.0110575
Bacteroides_fragilis	MF	GO:0030170:[MF] pyridoxal phosphate binding	Sequence similarity	0.716435
Bacteroides_fragilis	MF	GO:0030170:[MF] pyridoxal phosphate binding	Co-expression	0.152309
Bacteroides_intestinalis_CAG_564	MF	GO:0009055:[MF] electron transfer activity	Interaction	0.103324
Bacteroides_intestinalis_CAG_564	MF	GO:0009055:[MF] electron transfer activity	Genomic proximity	0.185675
Bacteroides_intestinalis_CAG_564	MF	GO:0009055:[MF] electron transfer activity	Sequence similarity	0.103973
Bacteroides_intestinalis_CAG_564	MF	GO:0009055:[MF] electron transfer activity	Co-expression	0.607028
Bacteroides_intestinalis_CAG_564	MF	GO:0016616:[MF] oxidoreductase activity, acting on the CH-OH group of donors, NAD or NADP as acceptor	Interaction	0.0465571
Bacteroides_intestinalis_CAG_564	MF	GO:0016616:[MF] oxidoreductase activity, acting on the CH-OH group of donors, NAD or NADP as acceptor	Genomic proximity	0.0798516
Bacteroides_intestinalis_CAG_564	MF	GO:0016616:[MF] oxidoreductase activity, acting on the CH-OH group of donors, NAD or NADP as acceptor	Sequence similarity	0.672354
Bacteroides_intestinalis_CAG_564	MF	GO:0016616:[MF] oxidoreductase activity, acting on the CH-OH group of donors, NAD or NADP as acceptor	Co-expression	0.201237
Bacteroides_intestinalis_CAG_564	MF	GO:0003955:[MF] NAD(P)H dehydrogenase (quinone) activity	Interaction	0.117259
Bacteroides_intestinalis_CAG_564	MF	GO:0003955:[MF] NAD(P)H dehydrogenase (quinone) activity	Genomic proximity	0.154182
Bacteroides_intestinalis_CAG_564	MF	GO:0003955:[MF] NAD(P)H dehydrogenase (quinone) activity	Sequence similarity	0.0343691
Bacteroides_intestinalis_CAG_564	MF	GO:0003955:[MF] NAD(P)H dehydrogenase (quinone) activity	Co-expression	0.69419
Bacteroides_massiliensis	MF	GO:0042910:[MF] xenobiotic transmembrane transporter activity	Interaction	0.0906147
Bacteroides_massiliensis	MF	GO:0042910:[MF] xenobiotic transmembrane transporter activity	Genomic proximity	0.172342
Bacteroides_massiliensis	MF	GO:0042910:[MF] xenobiotic transmembrane transporter activity	Sequence similarity	0
Bacteroides_massiliensis	MF	GO:0042910:[MF] xenobiotic transmembrane transporter activity	Co-expression	0.737043
Bacteroides_massiliensis	MF	GO:0003755:[MF] peptidyl-prolyl cis-trans isomerase activity	Interaction	0.0610367
Bacteroides_massiliensis	MF	GO:0003755:[MF] peptidyl-prolyl cis-trans isomerase activity	Genomic proximity	0.0410436
Bacteroides_massiliensis	MF	GO:0003755:[MF] peptidyl-prolyl cis-trans isomerase activity	Sequence similarity	0.564157
Bacteroides_massiliensis	MF	GO:0003755:[MF] peptidyl-prolyl cis-trans isomerase activity	Co-expression	0.333763
Bacteroides_massiliensis	MF	GO:0015297:[MF] antiporter activity	Interaction	0.0379895
Bacteroides_massiliensis	MF	GO:0015297:[MF] antiporter activity	Genomic proximity	0.0586248
Bacteroides_massiliensis	MF	GO:0015297:[MF] antiporter activity	Sequence similarity	0.728582
Bacteroides_massiliensis	MF	GO:0015297:[MF] antiporter activity	Co-expression	0.174803
Bacteroides_massiliensis	MF	GO:0004177:[MF] aminopeptidase activity	Interaction	0.0490754
Bacteroides_massiliensis	MF	GO:0004177:[MF] aminopeptidase activity	Genomic proximity	0.131967
Bacteroides_massiliensis	MF	GO:0004177:[MF] aminopeptidase activity	Sequence similarity	0.530941
Bacteroides_massiliensis	MF	GO:0004177:[MF] aminopeptidase activity	Co-expression	0.288017
Bacteroides_massiliensis	MF	GO:0005524:[MF] ATP binding	Interaction	0.1613
Bacteroides_massiliensis	MF	GO:0005524:[MF] ATP binding	Genomic proximity	0.0313166
Bacteroides_massiliensis	MF	GO:0005524:[MF] ATP binding	Sequence similarity	0.711596
Bacteroides_massiliensis	MF	GO:0005524:[MF] ATP binding	Co-expression	0.0957873
Bacteroides_massiliensis	MF	GO:0016831:[MF] carboxy-lyase activity	Interaction	0.0576417
Bacteroides_massiliensis	MF	GO:0016831:[MF] carboxy-lyase activity	Genomic proximity	0.12707
Bacteroides_massiliensis	MF	GO:0016831:[MF] carboxy-lyase activity	Sequence similarity	0.618605
Bacteroides_massiliensis	MF	GO:0016831:[MF] carboxy-lyase activity	Co-expression	0.196683
Bacteroides_nordii	MF	GO:0042910:[MF] xenobiotic transmembrane transporter activity	Interaction	0.124003
Bacteroides_nordii	MF	GO:0042910:[MF] xenobiotic transmembrane transporter activity	Genomic proximity	0.237747
Bacteroides_nordii	MF	GO:0042910:[MF] xenobiotic transmembrane transporter activity	Sequence similarity	0
Bacteroides_nordii	MF	GO:0042910:[MF] xenobiotic transmembrane transporter activity	Co-expression	0.63825
Bacteroides_nordii	MF	GO:0015453:[MF] oxidoreduction-driven active transmembrane transporter activity	Interaction	0.0179436
Bacteroides_nordii	MF	GO:0015453:[MF] oxidoreduction-driven active transmembrane transporter activity	Genomic proximity	0.121185
Bacteroides_nordii	MF	GO:0015453:[MF] oxidoreduction-driven active transmembrane transporter activity	Sequence similarity	0
Bacteroides_nordii	MF	GO:0015453:[MF] oxidoreduction-driven active transmembrane transporter activity	Co-expression	0.860871
Bacteroides_nordii	MF	GO:0000155:[MF] phosphorelay sensor kinase activity	Interaction	0.55759
Bacteroides_nordii	MF	GO:0000155:[MF] phosphorelay sensor kinase activity	Genomic proximity	0.00617464
Bacteroides_nordii	MF	GO:0000155:[MF] phosphorelay sensor kinase activity	Sequence similarity	0.372941
Bacteroides_nordii	MF	GO:0000155:[MF] phosphorelay sensor kinase activity	Co-expression	0.0632946
Bacteroides_nordii	MF	GO:0005506:[MF] iron ion binding	Interaction	0.175966
Bacteroides_nordii	MF	GO:0005506:[MF] iron ion binding	Genomic proximity	0.128052
Bacteroides_nordii	MF	GO:0005506:[MF] iron ion binding	Sequence similarity	0.570336
Bacteroides_nordii	MF	GO:0005506:[MF] iron ion binding	Co-expression	0.125646
Bacteroides_nordii	MF	GO:0003955:[MF] NAD(P)H dehydrogenase (quinone) activity	Interaction	0.0510514
Bacteroides_nordii	MF	GO:0003955:[MF] NAD(P)H dehydrogenase (quinone) activity	Genomic proximity	0.222469
Bacteroides_nordii	MF	GO:0003955:[MF] NAD(P)H dehydrogenase (quinone) activity	Sequence similarity	0.00925837
Bacteroides_nordii	MF	GO:0003955:[MF] NAD(P)H dehydrogenase (quinone) activity	Co-expression	0.717221
Bacteroides_nordii	MF	GO:0004177:[MF] aminopeptidase activity	Interaction	0.0381633
Bacteroides_nordii	MF	GO:0004177:[MF] aminopeptidase activity	Genomic proximity	0.0851717
Bacteroides_nordii	MF	GO:0004177:[MF] aminopeptidase activity	Sequence similarity	0.447609
Bacteroides_nordii	MF	GO:0004177:[MF] aminopeptidase activity	Co-expression	0.429056
Bacteroides_nordii	MF	GO:0005524:[MF] ATP binding	Interaction	0.145527
Bacteroides_nordii	MF	GO:0005524:[MF] ATP binding	Genomic proximity	0.0111465
Bacteroides_nordii	MF	GO:0005524:[MF] ATP binding	Sequence similarity	0.770118
Bacteroides_nordii	MF	GO:0005524:[MF] ATP binding	Co-expression	0.0732093
Bacteroides_nordii	MF	GO:0030170:[MF] pyridoxal phosphate binding	Interaction	0.111759
Bacteroides_nordii	MF	GO:0030170:[MF] pyridoxal phosphate binding	Genomic proximity	0.0725603
Bacteroides_nordii	MF	GO:0030170:[MF] pyridoxal phosphate binding	Sequence similarity	0.721536
Bacteroides_nordii	MF	GO:0030170:[MF] pyridoxal phosphate binding	Co-expression	0.094145
Bacteroides_nordii	MF	GO:0046983:[MF] protein dimerization activity	Interaction	0.0971372
Bacteroides_nordii	MF	GO:0046983:[MF] protein dimerization activity	Genomic proximity	0.148032
Bacteroides_nordii	MF	GO:0046983:[MF] protein dimerization activity	Sequence similarity	0.522919
Bacteroides_nordii	MF	GO:0046983:[MF] protein dimerization activity	Co-expression	0.231912
Bacteroides_oleiciplenus	MF	GO:0042910:[MF] xenobiotic transmembrane transporter activity	Interaction	0.0874638
Bacteroides_oleiciplenus	MF	GO:0042910:[MF] xenobiotic transmembrane transporter activity	Genomic proximity	0.164662
Bacteroides_oleiciplenus	MF	GO:0042910:[MF] xenobiotic transmembrane transporter activity	Sequence similarity	0
Bacteroides_oleiciplenus	MF	GO:0042910:[MF] xenobiotic transmembrane transporter activity	Co-expression	0.747874
Bacteroides_oleiciplenus	MF	GO:0016616:[MF] oxidoreductase activity, acting on the CH-OH group of donors, NAD or NADP as acceptor	Interaction	0.0646439
Bacteroides_oleiciplenus	MF	GO:0016616:[MF] oxidoreductase activity, acting on the CH-OH group of donors, NAD or NADP as acceptor	Genomic proximity	0.079773
Bacteroides_oleiciplenus	MF	GO:0016616:[MF] oxidoreductase activity, acting on the CH-OH group of donors, NAD or NADP as acceptor	Sequence similarity	0.64223
Bacteroides_oleiciplenus	MF	GO:0016616:[MF] oxidoreductase activity, acting on the CH-OH group of donors, NAD or NADP as acceptor	Co-expression	0.213353
Bacteroides_ovatus	MF	GO:0042910:[MF] xenobiotic transmembrane transporter activity	Interaction	0.071357
Bacteroides_ovatus	MF	GO:0042910:[MF] xenobiotic transmembrane transporter activity	Genomic proximity	0.135629
Bacteroides_ovatus	MF	GO:0042910:[MF] xenobiotic transmembrane transporter activity	Sequence similarity	0.0900167
Bacteroides_ovatus	MF	GO:0042910:[MF] xenobiotic transmembrane transporter activity	Co-expression	0.702998
Bacteroides_ovatus	MF	GO:0008745:[MF] N-acetylmuramoyl-L-alanine amidase activity	Interaction	0.120745
Bacteroides_ovatus	MF	GO:0008745:[MF] N-acetylmuramoyl-L-alanine amidase activity	Genomic proximity	0.104787
Bacteroides_ovatus	MF	GO:0008745:[MF] N-acetylmuramoyl-L-alanine amidase activity	Sequence similarity	0.521099
Bacteroides_ovatus	MF	GO:0008745:[MF] N-acetylmuramoyl-L-alanine amidase activity	Co-expression	0.253369
Bacteroides_ovatus	MF	GO:0000155:[MF] phosphorelay sensor kinase activity	Interaction	0.517078
Bacteroides_ovatus	MF	GO:0000155:[MF] phosphorelay sensor kinase activity	Genomic proximity	0.024415
Bacteroides_ovatus	MF	GO:0000155:[MF] phosphorelay sensor kinase activity	Sequence similarity	0.389666
Bacteroides_ovatus	MF	GO:0000155:[MF] phosphorelay sensor kinase activity	Co-expression	0.0688413
Bacteroides_ovatus	MF	GO:0008270:[MF] zinc ion binding	Interaction	0.111909
Bacteroides_ovatus	MF	GO:0008270:[MF] zinc ion binding	Genomic proximity	0.0281837
Bacteroides_ovatus	MF	GO:0008270:[MF] zinc ion binding	Sequence similarity	0.69344
Bacteroides_ovatus	MF	GO:0008270:[MF] zinc ion binding	Co-expression	0.166467
Bacteroides_ovatus	MF	GO:0016758:[MF] hexosyltransferase activity	Interaction	0.0792734
Bacteroides_ovatus	MF	GO:0016758:[MF] hexosyltransferase activity	Genomic proximity	0.0675125
Bacteroides_ovatus	MF	GO:0016758:[MF] hexosyltransferase activity	Sequence similarity	0.47236
Bacteroides_ovatus	MF	GO:0016758:[MF] hexosyltransferase activity	Co-expression	0.380855
Bacteroides_ovatus	MF	GO:0020037:[MF] heme binding	Interaction	0
Bacteroides_ovatus	MF	GO:0020037:[MF] heme binding	Genomic proximity	0.143411
Bacteroides_ovatus	MF	GO:0020037:[MF] heme binding	Sequence similarity	0.0968992
Bacteroides_ovatus	MF	GO:0020037:[MF] heme binding	Co-expression	0.75969
Bacteroides_ovatus	MF	GO:0015297:[MF] antiporter activity	Interaction	0.0705423
Bacteroides_ovatus	MF	GO:0015297:[MF] antiporter activity	Genomic proximity	0.167032
Bacteroides_ovatus	MF	GO:0015297:[MF] antiporter activity	Sequence similarity	0.372151
Bacteroides_ovatus	MF	GO:0015297:[MF] antiporter activity	Co-expression	0.390275
Bacteroides_ovatus	MF	GO:0005524:[MF] ATP binding	Interaction	0.177678
Bacteroides_ovatus	MF	GO:0005524:[MF] ATP binding	Genomic proximity	0.0169304
Bacteroides_ovatus	MF	GO:0005524:[MF] ATP binding	Sequence similarity	0.650833
Bacteroides_ovatus	MF	GO:0005524:[MF] ATP binding	Co-expression	0.154558
Bacteroides_ovatus	MF	GO:0030246:[MF] carbohydrate binding	Interaction	0.167663
Bacteroides_ovatus	MF	GO:0030246:[MF] carbohydrate binding	Genomic proximity	0.0657638
Bacteroides_ovatus	MF	GO:0030246:[MF] carbohydrate binding	Sequence similarity	0.501904
Bacteroides_ovatus	MF	GO:0030246:[MF] carbohydrate binding	Co-expression	0.264669
Bacteroides_ovatus	MF	GO:0016836:[MF] hydro-lyase activity	Interaction	0.0503876
Bacteroides_ovatus	MF	GO:0016836:[MF] hydro-lyase activity	Genomic proximity	0.143411
Bacteroides_ovatus	MF	GO:0016836:[MF] hydro-lyase activity	Sequence similarity	0.355297
Bacteroides_ovatus	MF	GO:0016836:[MF] hydro-lyase activity	Co-expression	0.450904
Bacteroides_ovatus_CAG_22	MF	GO:0042910:[MF] xenobiotic transmembrane transporter activity	Interaction	0.0852211
Bacteroides_ovatus_CAG_22	MF	GO:0042910:[MF] xenobiotic transmembrane transporter activity	Genomic proximity	0.057398
Bacteroides_ovatus_CAG_22	MF	GO:0042910:[MF] xenobiotic transmembrane transporter activity	Sequence similarity	0.0406374
Bacteroides_ovatus_CAG_22	MF	GO:0042910:[MF] xenobiotic transmembrane transporter activity	Co-expression	0.816744
Bacteroides_ovatus_CAG_22	MF	GO:0004565:[MF] beta-galactosidase activity	Interaction	0.0864362
Bacteroides_ovatus_CAG_22	MF	GO:0004565:[MF] beta-galactosidase activity	Genomic proximity	0.206176
Bacteroides_ovatus_CAG_22	MF	GO:0004565:[MF] beta-galactosidase activity	Sequence similarity	0.193351
Bacteroides_ovatus_CAG_22	MF	GO:0004565:[MF] beta-galactosidase activity	Co-expression	0.514037
Bacteroides_plebeius	MF	GO:0052689:[MF] carboxylic ester hydrolase activity	Interaction	0.0637411
Bacteroides_plebeius	MF	GO:0052689:[MF] carboxylic ester hydrolase activity	Genomic proximity	0.196897
Bacteroides_plebeius	MF	GO:0052689:[MF] carboxylic ester hydrolase activity	Sequence similarity	0.330851
Bacteroides_plebeius	MF	GO:0052689:[MF] carboxylic ester hydrolase activity	Co-expression	0.408511
Bacteroides_plebeius	MF	GO:0004601:[MF] peroxidase activity	Interaction	0.137615
Bacteroides_plebeius	MF	GO:0004601:[MF] peroxidase activity	Genomic proximity	0.242062
Bacteroides_plebeius	MF	GO:0004601:[MF] peroxidase activity	Sequence similarity	0.17484
Bacteroides_plebeius	MF	GO:0004601:[MF] peroxidase activity	Co-expression	0.445483
Bacteroides_plebeius	MF	GO:0000155:[MF] phosphorelay sensor kinase activity	Interaction	0.325462
Bacteroides_plebeius	MF	GO:0000155:[MF] phosphorelay sensor kinase activity	Genomic proximity	0.0763826
Bacteroides_plebeius	MF	GO:0000155:[MF] phosphorelay sensor kinase activity	Sequence similarity	0.452755
Bacteroides_plebeius	MF	GO:0000155:[MF] phosphorelay sensor kinase activity	Co-expression	0.145401
Bacteroides_plebeius	MF	GO:0015562:[MF] efflux transmembrane transporter activity	Interaction	0.0288632
Bacteroides_plebeius	MF	GO:0015562:[MF] efflux transmembrane transporter activity	Genomic proximity	0.0818753
Bacteroides_plebeius	MF	GO:0015562:[MF] efflux transmembrane transporter activity	Sequence similarity	0.730904
Bacteroides_plebeius	MF	GO:0015562:[MF] efflux transmembrane transporter activity	Co-expression	0.158357
Bacteroides_plebeius	MF	GO:0030246:[MF] carbohydrate binding	Interaction	0.0546525
Bacteroides_plebeius	MF	GO:0030246:[MF] carbohydrate binding	Genomic proximity	0.0568692
Bacteroides_plebeius	MF	GO:0030246:[MF] carbohydrate binding	Sequence similarity	0.686904
Bacteroides_plebeius	MF	GO:0030246:[MF] carbohydrate binding	Co-expression	0.201575
Bacteroides_plebeius	MF	GO:0004252:[MF] serine-type endopeptidase activity	Interaction	0.100399
Bacteroides_plebeius	MF	GO:0004252:[MF] serine-type endopeptidase activity	Genomic proximity	0.217346
Bacteroides_plebeius	MF	GO:0004252:[MF] serine-type endopeptidase activity	Sequence similarity	0.146424
Bacteroides_plebeius	MF	GO:0004252:[MF] serine-type endopeptidase activity	Co-expression	0.53583
Bacteroides_plebeius_CAG_211	MF	GO:0042910:[MF] xenobiotic transmembrane transporter activity	Interaction	0.123036
Bacteroides_plebeius_CAG_211	MF	GO:0042910:[MF] xenobiotic transmembrane transporter activity	Genomic proximity	0.200607
Bacteroides_plebeius_CAG_211	MF	GO:0042910:[MF] xenobiotic transmembrane transporter activity	Sequence similarity	0.0309258
Bacteroides_plebeius_CAG_211	MF	GO:0042910:[MF] xenobiotic transmembrane transporter activity	Co-expression	0.645431
Bacteroides_salyersiae	MF	GO:0009055:[MF] electron transfer activity	Interaction	0.0768769
Bacteroides_salyersiae	MF	GO:0009055:[MF] electron transfer activity	Genomic proximity	0.134691
Bacteroides_salyersiae	MF	GO:0009055:[MF] electron transfer activity	Sequence similarity	0.611555
Bacteroides_salyersiae	MF	GO:0009055:[MF] electron transfer activity	Co-expression	0.176878
Bacteroides_salyersiae	MF	GO:0004565:[MF] beta-galactosidase activity	Interaction	0.356464
Bacteroides_salyersiae	MF	GO:0004565:[MF] beta-galactosidase activity	Genomic proximity	0.0836821
Bacteroides_salyersiae	MF	GO:0004565:[MF] beta-galactosidase activity	Sequence similarity	0.345087
Bacteroides_salyersiae	MF	GO:0004565:[MF] beta-galactosidase activity	Co-expression	0.214767
Bacteroides_salyersiae	MF	GO:0005524:[MF] ATP binding	Interaction	0.108513
Bacteroides_salyersiae	MF	GO:0005524:[MF] ATP binding	Genomic proximity	0.0142073
Bacteroides_salyersiae	MF	GO:0005524:[MF] ATP binding	Sequence similarity	0.811969
Bacteroides_salyersiae	MF	GO:0005524:[MF] ATP binding	Co-expression	0.0653106
Bacteroides_salyersiae	MF	GO:0030246:[MF] carbohydrate binding	Interaction	0.10584
Bacteroides_salyersiae	MF	GO:0030246:[MF] carbohydrate binding	Genomic proximity	0.0279197
Bacteroides_salyersiae	MF	GO:0030246:[MF] carbohydrate binding	Sequence similarity	0.595494
Bacteroides_salyersiae	MF	GO:0030246:[MF] carbohydrate binding	Co-expression	0.270746
Bacteroides_sp_2_2_4	MF	GO:0009007:[MF] site-specific DNA-methyltransferase (adenine-specific) activity	Interaction	0.193798
Bacteroides_sp_2_2_4	MF	GO:0009007:[MF] site-specific DNA-methyltransferase (adenine-specific) activity	Genomic proximity	0.426357
Bacteroides_sp_2_2_4	MF	GO:0009007:[MF] site-specific DNA-methyltransferase (adenine-specific) activity	Sequence similarity	0.131783
Bacteroides_sp_2_2_4	MF	GO:0009007:[MF] site-specific DNA-methyltransferase (adenine-specific) activity	Co-expression	0.248062
Bacteroides_sp_43_108	MF	GO:0009055:[MF] electron transfer activity	Interaction	0.0384051
Bacteroides_sp_43_108	MF	GO:0009055:[MF] electron transfer activity	Genomic proximity	0.41088
Bacteroides_sp_43_108	MF	GO:0009055:[MF] electron transfer activity	Sequence similarity	0.401151
Bacteroides_sp_43_108	MF	GO:0009055:[MF] electron transfer activity	Co-expression	0.149564
Bacteroides_sp_43_108	MF	GO:0015453:[MF] oxidoreduction-driven active transmembrane transporter activity	Interaction	0.0320486
Bacteroides_sp_43_108	MF	GO:0015453:[MF] oxidoreduction-driven active transmembrane transporter activity	Genomic proximity	0.697662
Bacteroides_sp_43_108	MF	GO:0015453:[MF] oxidoreduction-driven active transmembrane transporter activity	Sequence similarity	0
Bacteroides_sp_43_108	MF	GO:0015453:[MF] oxidoreduction-driven active transmembrane transporter activity	Co-expression	0.270289
Bacteroides_sp_43_108	MF	GO:0003955:[MF] NAD(P)H dehydrogenase (quinone) activity	Interaction	0.0238017
Bacteroides_sp_43_108	MF	GO:0003955:[MF] NAD(P)H dehydrogenase (quinone) activity	Genomic proximity	0.694572
Bacteroides_sp_43_108	MF	GO:0003955:[MF] NAD(P)H dehydrogenase (quinone) activity	Sequence similarity	0
Bacteroides_sp_43_108	MF	GO:0003955:[MF] NAD(P)H dehydrogenase (quinone) activity	Co-expression	0.281627
Bacteroides_sp_43_108	MF	GO:0016780:[MF] phosphotransferase activity, for other substituted phosphate groups	Interaction	0.0352158
Bacteroides_sp_43_108	MF	GO:0016780:[MF] phosphotransferase activity, for other substituted phosphate groups	Genomic proximity	0.40401
Bacteroides_sp_43_108	MF	GO:0016780:[MF] phosphotransferase activity, for other substituted phosphate groups	Sequence similarity	0.143542
Bacteroides_sp_43_108	MF	GO:0016780:[MF] phosphotransferase activity, for other substituted phosphate groups	Co-expression	0.417232
Bacteroides_sp_43_108	MF	GO:0005524:[MF] ATP binding	Interaction	0.1498
Bacteroides_sp_43_108	MF	GO:0005524:[MF] ATP binding	Genomic proximity	0.0480383
Bacteroides_sp_43_108	MF	GO:0005524:[MF] ATP binding	Sequence similarity	0.747418
Bacteroides_sp_43_108	MF	GO:0005524:[MF] ATP binding	Co-expression	0.0547435
Bacteroides_sp_43_108	MF	GO:0016888:[MF] endodeoxyribonuclease activity, producing 5'-phosphomonoesters	Interaction	0.138889
Bacteroides_sp_43_108	MF	GO:0016888:[MF] endodeoxyribonuclease activity, producing 5'-phosphomonoesters	Genomic proximity	0.280362
Bacteroides_sp_43_108	MF	GO:0016888:[MF] endodeoxyribonuclease activity, producing 5'-phosphomonoesters	Sequence similarity	0.107235
Bacteroides_sp_43_108	MF	GO:0016888:[MF] endodeoxyribonuclease activity, producing 5'-phosphomonoesters	Co-expression	0.473514
Bacteroides_sp_43_108	MF	GO:0016765:[MF] transferase activity, transferring alkyl or aryl (other than methyl) groups	Interaction	0.0196129
Bacteroides_sp_43_108	MF	GO:0016765:[MF] transferase activity, transferring alkyl or aryl (other than methyl) groups	Genomic proximity	0.183493
Bacteroides_sp_43_108	MF	GO:0016765:[MF] transferase activity, transferring alkyl or aryl (other than methyl) groups	Sequence similarity	0.678946
Bacteroides_sp_43_108	MF	GO:0016765:[MF] transferase activity, transferring alkyl or aryl (other than methyl) groups	Co-expression	0.117948
Bacteroides_sp_43_108	MF	GO:0048038:[MF] quinone binding	Interaction	0.0655329
Bacteroides_sp_43_108	MF	GO:0048038:[MF] quinone binding	Genomic proximity	0.524417
Bacteroides_sp_43_108	MF	GO:0048038:[MF] quinone binding	Sequence similarity	0.272562
Bacteroides_sp_43_108	MF	GO:0048038:[MF] quinone binding	Co-expression	0.137488
Bacteroides_sp_CAG_144	MF	GO:0042910:[MF] xenobiotic transmembrane transporter activity	Interaction	0.0826433
Bacteroides_sp_CAG_144	MF	GO:0042910:[MF] xenobiotic transmembrane transporter activity	Genomic proximity	0.305557
Bacteroides_sp_CAG_144	MF	GO:0042910:[MF] xenobiotic transmembrane transporter activity	Sequence similarity	0.0694485
Bacteroides_sp_CAG_144	MF	GO:0042910:[MF] xenobiotic transmembrane transporter activity	Co-expression	0.542351
Bacteroides_sp_CAG_144	MF	GO:0004222:[MF] metalloendopeptidase activity	Interaction	0.0485913
Bacteroides_sp_CAG_144	MF	GO:0004222:[MF] metalloendopeptidase activity	Genomic proximity	0.148916
Bacteroides_sp_CAG_144	MF	GO:0004222:[MF] metalloendopeptidase activity	Sequence similarity	0.148788
Bacteroides_sp_CAG_144	MF	GO:0004222:[MF] metalloendopeptidase activity	Co-expression	0.653704
Bacteroides_sp_CAG_144	MF	GO:0008170:[MF] N-methyltransferase activity	Interaction	0.0774945
Bacteroides_sp_CAG_144	MF	GO:0008170:[MF] N-methyltransferase activity	Genomic proximity	0.147609
Bacteroides_sp_CAG_144	MF	GO:0008170:[MF] N-methyltransferase activity	Sequence similarity	0.390214
Bacteroides_sp_CAG_144	MF	GO:0008170:[MF] N-methyltransferase activity	Co-expression	0.384683
Bacteroides_sp_CAG_144	MF	GO:0015035:[MF] protein-disulfide reductase activity	Interaction	0.191207
Bacteroides_sp_CAG_144	MF	GO:0015035:[MF] protein-disulfide reductase activity	Genomic proximity	0.178199
Bacteroides_sp_CAG_144	MF	GO:0015035:[MF] protein-disulfide reductase activity	Sequence similarity	0.0795852
Bacteroides_sp_CAG_144	MF	GO:0015035:[MF] protein-disulfide reductase activity	Co-expression	0.551009
Bacteroides_sp_CAG_144	MF	GO:0016758:[MF] hexosyltransferase activity	Interaction	0.0225458
Bacteroides_sp_CAG_144	MF	GO:0016758:[MF] hexosyltransferase activity	Genomic proximity	0.128568
Bacteroides_sp_CAG_144	MF	GO:0016758:[MF] hexosyltransferase activity	Sequence similarity	0.658536
Bacteroides_sp_CAG_144	MF	GO:0016758:[MF] hexosyltransferase activity	Co-expression	0.190349
Bacteroides_sp_CAG_144	MF	GO:0005524:[MF] ATP binding	Interaction	0.114392
Bacteroides_sp_CAG_144	MF	GO:0005524:[MF] ATP binding	Genomic proximity	0.0315249
Bacteroides_sp_CAG_144	MF	GO:0005524:[MF] ATP binding	Sequence similarity	0.791108
Bacteroides_sp_CAG_144	MF	GO:0005524:[MF] ATP binding	Co-expression	0.0629756
Bacteroides_sp_CAG_144	MF	GO:0016765:[MF] transferase activity, transferring alkyl or aryl (other than methyl) groups	Interaction	0.0432857
Bacteroides_sp_CAG_144	MF	GO:0016765:[MF] transferase activity, transferring alkyl or aryl (other than methyl) groups	Genomic proximity	0.0453119
Bacteroides_sp_CAG_144	MF	GO:0016765:[MF] transferase activity, transferring alkyl or aryl (other than methyl) groups	Sequence similarity	0.706526
Bacteroides_sp_CAG_144	MF	GO:0016765:[MF] transferase activity, transferring alkyl or aryl (other than methyl) groups	Co-expression	0.204876
Bacteroides_sp_CAG_144	MF	GO:0016840:[MF] carbon-nitrogen lyase activity	Interaction	0.0570943
Bacteroides_sp_CAG_144	MF	GO:0016840:[MF] carbon-nitrogen lyase activity	Genomic proximity	0.0936961
Bacteroides_sp_CAG_144	MF	GO:0016840:[MF] carbon-nitrogen lyase activity	Sequence similarity	0.569002
Bacteroides_sp_CAG_144	MF	GO:0016840:[MF] carbon-nitrogen lyase activity	Co-expression	0.280207
Bacteroides_sp_CAG_189	MF	GO:0004565:[MF] beta-galactosidase activity	Interaction	0.0766302
Bacteroides_sp_CAG_189	MF	GO:0004565:[MF] beta-galactosidase activity	Genomic proximity	0.264984
Bacteroides_sp_CAG_189	MF	GO:0004565:[MF] beta-galactosidase activity	Sequence similarity	0.163504
Bacteroides_sp_CAG_189	MF	GO:0004565:[MF] beta-galactosidase activity	Co-expression	0.494882
Bacteroides_sp_CAG_189	MF	GO:0051287:[MF] NAD binding	Interaction	0.0210993
Bacteroides_sp_CAG_189	MF	GO:0051287:[MF] NAD binding	Genomic proximity	0.184043
Bacteroides_sp_CAG_189	MF	GO:0051287:[MF] NAD binding	Sequence similarity	0.338475
Bacteroides_sp_CAG_189	MF	GO:0051287:[MF] NAD binding	Co-expression	0.456383
Bacteroides_sp_CAG_633	MF	GO:0004177:[MF] aminopeptidase activity	Interaction	0.0511968
Bacteroides_sp_CAG_633	MF	GO:0004177:[MF] aminopeptidase activity	Genomic proximity	0.115293
Bacteroides_sp_CAG_633	MF	GO:0004177:[MF] aminopeptidase activity	Sequence similarity	0.601064
Bacteroides_sp_CAG_633	MF	GO:0004177:[MF] aminopeptidase activity	Co-expression	0.232447
Bacteroides_sp_CAG_714	MF	GO:0042910:[MF] xenobiotic transmembrane transporter activity	Interaction	0.181043
Bacteroides_sp_CAG_714	MF	GO:0042910:[MF] xenobiotic transmembrane transporter activity	Genomic proximity	0.338437
Bacteroides_sp_CAG_714	MF	GO:0042910:[MF] xenobiotic transmembrane transporter activity	Sequence similarity	0.0750063
Bacteroides_sp_CAG_714	MF	GO:0042910:[MF] xenobiotic transmembrane transporter activity	Co-expression	0.405514
Bacteroides_sp_CAG_714	MF	GO:0004812:[MF] aminoacyl-tRNA ligase activity	Interaction	0.048768
Bacteroides_sp_CAG_714	MF	GO:0004812:[MF] aminoacyl-tRNA ligase activity	Genomic proximity	0.0832474
Bacteroides_sp_CAG_714	MF	GO:0004812:[MF] aminoacyl-tRNA ligase activity	Sequence similarity	0.682218
Bacteroides_sp_CAG_714	MF	GO:0004812:[MF] aminoacyl-tRNA ligase activity	Co-expression	0.185767
Bacteroides_sp_CAG_714	MF	GO:0043225:[MF] ATPase-coupled inorganic anion transmembrane transporter activity	Interaction	0.135121
Bacteroides_sp_CAG_714	MF	GO:0043225:[MF] ATPase-coupled inorganic anion transmembrane transporter activity	Genomic proximity	0.259468
Bacteroides_sp_CAG_714	MF	GO:0043225:[MF] ATPase-coupled inorganic anion transmembrane transporter activity	Sequence similarity	0
Bacteroides_sp_CAG_714	MF	GO:0043225:[MF] ATPase-coupled inorganic anion transmembrane transporter activity	Co-expression	0.605411
Bacteroides_sp_CAG_714	MF	GO:0030170:[MF] pyridoxal phosphate binding	Interaction	0.101314
Bacteroides_sp_CAG_714	MF	GO:0030170:[MF] pyridoxal phosphate binding	Genomic proximity	0.0655332
Bacteroides_sp_CAG_714	MF	GO:0030170:[MF] pyridoxal phosphate binding	Sequence similarity	0.69768
Bacteroides_sp_CAG_714	MF	GO:0030170:[MF] pyridoxal phosphate binding	Co-expression	0.135472
Bacteroides_sp_CAG_754	MF	GO:0042910:[MF] xenobiotic transmembrane transporter activity	Interaction	0.244186
Bacteroides_sp_CAG_754	MF	GO:0042910:[MF] xenobiotic transmembrane transporter activity	Genomic proximity	0.244186
Bacteroides_sp_CAG_754	MF	GO:0042910:[MF] xenobiotic transmembrane transporter activity	Sequence similarity	0.348837
Bacteroides_sp_CAG_754	MF	GO:0042910:[MF] xenobiotic transmembrane transporter activity	Co-expression	0.162791
Bacteroides_sp_CAG_875	MF	GO:0016758:[MF] hexosyltransferase activity	Interaction	0.0729908
Bacteroides_sp_CAG_875	MF	GO:0016758:[MF] hexosyltransferase activity	Genomic proximity	0.0981131
Bacteroides_sp_CAG_875	MF	GO:0016758:[MF] hexosyltransferase activity	Sequence similarity	0.625517
Bacteroides_sp_CAG_875	MF	GO:0016758:[MF] hexosyltransferase activity	Co-expression	0.203379
Bacteroides_stercoris	MF	GO:0010181:[MF] FMN binding	Interaction	0.0429521
Bacteroides_stercoris	MF	GO:0010181:[MF] FMN binding	Genomic proximity	0.0996129
Bacteroides_stercoris	MF	GO:0010181:[MF] FMN binding	Sequence similarity	0.204374
Bacteroides_stercoris	MF	GO:0010181:[MF] FMN binding	Co-expression	0.653061
Bacteroides_stercoris	MF	GO:0016887:[MF] ATP hydrolysis activity	Interaction	0.154919
Bacteroides_stercoris	MF	GO:0016887:[MF] ATP hydrolysis activity	Genomic proximity	0.020442
Bacteroides_stercoris	MF	GO:0016887:[MF] ATP hydrolysis activity	Sequence similarity	0.577923
Bacteroides_stercoris	MF	GO:0016887:[MF] ATP hydrolysis activity	Co-expression	0.246716
Bacteroides_stercoris	MF	GO:0016884:[MF] carbon-nitrogen ligase activity, with glutamine as amido-N-donor	Interaction	0
Bacteroides_stercoris	MF	GO:0016884:[MF] carbon-nitrogen ligase activity, with glutamine as amido-N-donor	Genomic proximity	0.25
Bacteroides_stercoris	MF	GO:0016884:[MF] carbon-nitrogen ligase activity, with glutamine as amido-N-donor	Sequence similarity	0.16
Bacteroides_stercoris	MF	GO:0016884:[MF] carbon-nitrogen ligase activity, with glutamine as amido-N-donor	Co-expression	0.59
Bacteroides_stercoris	MF	GO:0005524:[MF] ATP binding	Interaction	0.120315
Bacteroides_stercoris	MF	GO:0005524:[MF] ATP binding	Genomic proximity	0.0264283
Bacteroides_stercoris	MF	GO:0005524:[MF] ATP binding	Sequence similarity	0.564159
Bacteroides_stercoris	MF	GO:0005524:[MF] ATP binding	Co-expression	0.289098
Bacteroides_stercoris	MF	GO:0016857:[MF] racemase and epimerase activity, acting on carbohydrates and derivatives	Interaction	0.126232
Bacteroides_stercoris	MF	GO:0016857:[MF] racemase and epimerase activity, acting on carbohydrates and derivatives	Genomic proximity	0.0315692
Bacteroides_stercoris	MF	GO:0016857:[MF] racemase and epimerase activity, acting on carbohydrates and derivatives	Sequence similarity	0.573646
Bacteroides_stercoris	MF	GO:0016857:[MF] racemase and epimerase activity, acting on carbohydrates and derivatives	Co-expression	0.268553
Bacteroides_stercoris	MF	GO:0030246:[MF] carbohydrate binding	Interaction	0.0793724
Bacteroides_stercoris	MF	GO:0030246:[MF] carbohydrate binding	Genomic proximity	0.0366968
Bacteroides_stercoris	MF	GO:0030246:[MF] carbohydrate binding	Sequence similarity	0.690987
Bacteroides_stercoris	MF	GO:0030246:[MF] carbohydrate binding	Co-expression	0.192944
Bacteroides_thetaiotaomicron	MF	GO:0009055:[MF] electron transfer activity	Interaction	0.0627712
Bacteroides_thetaiotaomicron	MF	GO:0009055:[MF] electron transfer activity	Genomic proximity	0.0870252
Bacteroides_thetaiotaomicron	MF	GO:0009055:[MF] electron transfer activity	Sequence similarity	0.322771
Bacteroides_thetaiotaomicron	MF	GO:0009055:[MF] electron transfer activity	Co-expression	0.527432
Bacteroides_thetaiotaomicron	MF	GO:0042910:[MF] xenobiotic transmembrane transporter activity	Interaction	0.0917179
Bacteroides_thetaiotaomicron	MF	GO:0042910:[MF] xenobiotic transmembrane transporter activity	Genomic proximity	0.104318
Bacteroides_thetaiotaomicron	MF	GO:0042910:[MF] xenobiotic transmembrane transporter activity	Sequence similarity	0.0250438
Bacteroides_thetaiotaomicron	MF	GO:0042910:[MF] xenobiotic transmembrane transporter activity	Co-expression	0.778921
Bacteroides_thetaiotaomicron	MF	GO:0010181:[MF] FMN binding	Interaction	0.0179563
Bacteroides_thetaiotaomicron	MF	GO:0010181:[MF] FMN binding	Genomic proximity	0.130207
Bacteroides_thetaiotaomicron	MF	GO:0010181:[MF] FMN binding	Sequence similarity	0.539038
Bacteroides_thetaiotaomicron	MF	GO:0010181:[MF] FMN binding	Co-expression	0.312798
Bacteroides_thetaiotaomicron	MF	GO:0015453:[MF] oxidoreduction-driven active transmembrane transporter activity	Interaction	0.0594345
Bacteroides_thetaiotaomicron	MF	GO:0015453:[MF] oxidoreduction-driven active transmembrane transporter activity	Genomic proximity	0.126908
Bacteroides_thetaiotaomicron	MF	GO:0015453:[MF] oxidoreduction-driven active transmembrane transporter activity	Sequence similarity	0
Bacteroides_thetaiotaomicron	MF	GO:0015453:[MF] oxidoreduction-driven active transmembrane transporter activity	Co-expression	0.813658
Bacteroides_thetaiotaomicron	MF	GO:0016616:[MF] oxidoreductase activity, acting on the CH-OH group of donors, NAD or NADP as acceptor	Interaction	0.179004
Bacteroides_thetaiotaomicron	MF	GO:0016616:[MF] oxidoreductase activity, acting on the CH-OH group of donors, NAD or NADP as acceptor	Genomic proximity	0.0186327
Bacteroides_thetaiotaomicron	MF	GO:0016616:[MF] oxidoreductase activity, acting on the CH-OH group of donors, NAD or NADP as acceptor	Sequence similarity	0.633397
Bacteroides_thetaiotaomicron	MF	GO:0016616:[MF] oxidoreductase activity, acting on the CH-OH group of donors, NAD or NADP as acceptor	Co-expression	0.168966
Bacteroides_thetaiotaomicron	MF	GO:0000155:[MF] phosphorelay sensor kinase activity	Interaction	0.261155
Bacteroides_thetaiotaomicron	MF	GO:0000155:[MF] phosphorelay sensor kinase activity	Genomic proximity	0.00918272
Bacteroides_thetaiotaomicron	MF	GO:0000155:[MF] phosphorelay sensor kinase activity	Sequence similarity	0.65057
Bacteroides_thetaiotaomicron	MF	GO:0000155:[MF] phosphorelay sensor kinase activity	Co-expression	0.0790925
Bacteroides_thetaiotaomicron	MF	GO:0004565:[MF] beta-galactosidase activity	Interaction	0.436125
Bacteroides_thetaiotaomicron	MF	GO:0004565:[MF] beta-galactosidase activity	Genomic proximity	0.0963765
Bacteroides_thetaiotaomicron	MF	GO:0004565:[MF] beta-galactosidase activity	Sequence similarity	0.312701
Bacteroides_thetaiotaomicron	MF	GO:0004565:[MF] beta-galactosidase activity	Co-expression	0.154798
Bacteroides_thetaiotaomicron	MF	GO:0008194:[MF] UDP-glycosyltransferase activity	Interaction	0.232193
Bacteroides_thetaiotaomicron	MF	GO:0008194:[MF] UDP-glycosyltransferase activity	Genomic proximity	0.0769938
Bacteroides_thetaiotaomicron	MF	GO:0008194:[MF] UDP-glycosyltransferase activity	Sequence similarity	0.273174
Bacteroides_thetaiotaomicron	MF	GO:0008194:[MF] UDP-glycosyltransferase activity	Co-expression	0.417639
Bacteroides_thetaiotaomicron	MF	GO:0016758:[MF] hexosyltransferase activity	Interaction	0.100605
Bacteroides_thetaiotaomicron	MF	GO:0016758:[MF] hexosyltransferase activity	Genomic proximity	0.0930695
Bacteroides_thetaiotaomicron	MF	GO:0016758:[MF] hexosyltransferase activity	Sequence similarity	0.364213
Bacteroides_thetaiotaomicron	MF	GO:0016758:[MF] hexosyltransferase activity	Co-expression	0.442113
Bacteroides_thetaiotaomicron	MF	GO:0015562:[MF] efflux transmembrane transporter activity	Interaction	0.0413106
Bacteroides_thetaiotaomicron	MF	GO:0015562:[MF] efflux transmembrane transporter activity	Genomic proximity	0.0170377
Bacteroides_thetaiotaomicron	MF	GO:0015562:[MF] efflux transmembrane transporter activity	Sequence similarity	0.836661
Bacteroides_thetaiotaomicron	MF	GO:0015562:[MF] efflux transmembrane transporter activity	Co-expression	0.104991
Bacteroides_thetaiotaomicron	MF	GO:0003678:[MF] DNA helicase activity	Interaction	0.0748486
Bacteroides_thetaiotaomicron	MF	GO:0003678:[MF] DNA helicase activity	Genomic proximity	0.0412897
Bacteroides_thetaiotaomicron	MF	GO:0003678:[MF] DNA helicase activity	Sequence similarity	0.700944
Bacteroides_thetaiotaomicron	MF	GO:0003678:[MF] DNA helicase activity	Co-expression	0.182918
Bacteroides_thetaiotaomicron	MF	GO:0005524:[MF] ATP binding	Interaction	0.125716
Bacteroides_thetaiotaomicron	MF	GO:0005524:[MF] ATP binding	Genomic proximity	0.0124543
Bacteroides_thetaiotaomicron	MF	GO:0005524:[MF] ATP binding	Sequence similarity	0.660336
Bacteroides_thetaiotaomicron	MF	GO:0005524:[MF] ATP binding	Co-expression	0.201494
Bacteroides_thetaiotaomicron	MF	GO:0042802:[MF] identical protein binding	Interaction	0.0884318
Bacteroides_thetaiotaomicron	MF	GO:0042802:[MF] identical protein binding	Genomic proximity	0.0937429
Bacteroides_thetaiotaomicron	MF	GO:0042802:[MF] identical protein binding	Sequence similarity	0.356491
Bacteroides_thetaiotaomicron	MF	GO:0042802:[MF] identical protein binding	Co-expression	0.461334
Bacteroides_thetaiotaomicron	MF	GO:0016857:[MF] racemase and epimerase activity, acting on carbohydrates and derivatives	Interaction	0.127378
Bacteroides_thetaiotaomicron	MF	GO:0016857:[MF] racemase and epimerase activity, acting on carbohydrates and derivatives	Genomic proximity	0.0144225
Bacteroides_thetaiotaomicron	MF	GO:0016857:[MF] racemase and epimerase activity, acting on carbohydrates and derivatives	Sequence similarity	0.75017
Bacteroides_thetaiotaomicron	MF	GO:0016857:[MF] racemase and epimerase activity, acting on carbohydrates and derivatives	Co-expression	0.108029
Bacteroides_thetaiotaomicron	MF	GO:0016407:[MF] acetyltransferase activity	Interaction	0.306062
Bacteroides_thetaiotaomicron	MF	GO:0016407:[MF] acetyltransferase activity	Genomic proximity	0.0963627
Bacteroides_thetaiotaomicron	MF	GO:0016407:[MF] acetyltransferase activity	Sequence similarity	0.315781
Bacteroides_thetaiotaomicron	MF	GO:0016407:[MF] acetyltransferase activity	Co-expression	0.281794
Bacteroides_thetaiotaomicron	MF	GO:0030246:[MF] carbohydrate binding	Interaction	0.107117
Bacteroides_thetaiotaomicron	MF	GO:0030246:[MF] carbohydrate binding	Genomic proximity	0.0565384
Bacteroides_thetaiotaomicron	MF	GO:0030246:[MF] carbohydrate binding	Sequence similarity	0.520092
Bacteroides_thetaiotaomicron	MF	GO:0030246:[MF] carbohydrate binding	Co-expression	0.316253
Bacteroides_thetaiotaomicron	MF	GO:0043021:[MF] ribonucleoprotein complex binding	Interaction	0.0772484
Bacteroides_thetaiotaomicron	MF	GO:0043021:[MF] ribonucleoprotein complex binding	Genomic proximity	0.022657
Bacteroides_thetaiotaomicron	MF	GO:0043021:[MF] ribonucleoprotein complex binding	Sequence similarity	0.0892645
Bacteroides_thetaiotaomicron	MF	GO:0043021:[MF] ribonucleoprotein complex binding	Co-expression	0.81083
Bacteroides_thetaiotaomicron	MF	GO:0004803:[MF] transposase activity	Interaction	0.0425068
Bacteroides_thetaiotaomicron	MF	GO:0004803:[MF] transposase activity	Genomic proximity	0.147134
Bacteroides_thetaiotaomicron	MF	GO:0004803:[MF] transposase activity	Sequence similarity	0.29
Bacteroides_thetaiotaomicron	MF	GO:0004803:[MF] transposase activity	Co-expression	0.520359
Bacteroides_uniformis	MF	GO:0009055:[MF] electron transfer activity	Interaction	0.105661
Bacteroides_uniformis	MF	GO:0009055:[MF] electron transfer activity	Genomic proximity	0.0550895
Bacteroides_uniformis	MF	GO:0009055:[MF] electron transfer activity	Sequence similarity	0.170252
Bacteroides_uniformis	MF	GO:0009055:[MF] electron transfer activity	Co-expression	0.668998
Bacteroides_uniformis	MF	GO:0042910:[MF] xenobiotic transmembrane transporter activity	Interaction	0.181132
Bacteroides_uniformis	MF	GO:0042910:[MF] xenobiotic transmembrane transporter activity	Genomic proximity	0.167177
Bacteroides_uniformis	MF	GO:0042910:[MF] xenobiotic transmembrane transporter activity	Sequence similarity	0.089866
Bacteroides_uniformis	MF	GO:0042910:[MF] xenobiotic transmembrane transporter activity	Co-expression	0.561824
Bacteroides_uniformis	MF	GO:0008649:[MF] rRNA methyltransferase activity	Interaction	0.124231
Bacteroides_uniformis	MF	GO:0008649:[MF] rRNA methyltransferase activity	Genomic proximity	0.140949
Bacteroides_uniformis	MF	GO:0008649:[MF] rRNA methyltransferase activity	Sequence similarity	0.290918
Bacteroides_uniformis	MF	GO:0008649:[MF] rRNA methyltransferase activity	Co-expression	0.443902
Bacteroides_uniformis	MF	GO:0010181:[MF] FMN binding	Interaction	0.0369036
Bacteroides_uniformis	MF	GO:0010181:[MF] FMN binding	Genomic proximity	0.024307
Bacteroides_uniformis	MF	GO:0010181:[MF] FMN binding	Sequence similarity	0.418607
Bacteroides_uniformis	MF	GO:0010181:[MF] FMN binding	Co-expression	0.520183
Bacteroides_uniformis	MF	GO:0008745:[MF] N-acetylmuramoyl-L-alanine amidase activity	Interaction	0.203712
Bacteroides_uniformis	MF	GO:0008745:[MF] N-acetylmuramoyl-L-alanine amidase activity	Genomic proximity	0.0585917
Bacteroides_uniformis	MF	GO:0008745:[MF] N-acetylmuramoyl-L-alanine amidase activity	Sequence similarity	0.555611
Bacteroides_uniformis	MF	GO:0008745:[MF] N-acetylmuramoyl-L-alanine amidase activity	Co-expression	0.182085
Bacteroides_uniformis	MF	GO:0015453:[MF] oxidoreduction-driven active transmembrane transporter activity	Interaction	0.140594
Bacteroides_uniformis	MF	GO:0015453:[MF] oxidoreduction-driven active transmembrane transporter activity	Genomic proximity	0.230146
Bacteroides_uniformis	MF	GO:0015453:[MF] oxidoreduction-driven active transmembrane transporter activity	Sequence similarity	0.0600519
Bacteroides_uniformis	MF	GO:0015453:[MF] oxidoreduction-driven active transmembrane transporter activity	Co-expression	0.569208
Bacteroides_uniformis	MF	GO:0008170:[MF] N-methyltransferase activity	Interaction	0.0830756
Bacteroides_uniformis	MF	GO:0008170:[MF] N-methyltransferase activity	Genomic proximity	0.046452
Bacteroides_uniformis	MF	GO:0008170:[MF] N-methyltransferase activity	Sequence similarity	0.631003
Bacteroides_uniformis	MF	GO:0008170:[MF] N-methyltransferase activity	Co-expression	0.23947
Bacteroides_uniformis	MF	GO:0052689:[MF] carboxylic ester hydrolase activity	Interaction	0.0436694
Bacteroides_uniformis	MF	GO:0052689:[MF] carboxylic ester hydrolase activity	Genomic proximity	0.22795
Bacteroides_uniformis	MF	GO:0052689:[MF] carboxylic ester hydrolase activity	Sequence similarity	0.489308
Bacteroides_uniformis	MF	GO:0052689:[MF] carboxylic ester hydrolase activity	Co-expression	0.239073
Bacteroides_uniformis	MF	GO:0000155:[MF] phosphorelay sensor kinase activity	Interaction	0.394322
Bacteroides_uniformis	MF	GO:0000155:[MF] phosphorelay sensor kinase activity	Genomic proximity	0.0123581
Bacteroides_uniformis	MF	GO:0000155:[MF] phosphorelay sensor kinase activity	Sequence similarity	0.444724
Bacteroides_uniformis	MF	GO:0000155:[MF] phosphorelay sensor kinase activity	Co-expression	0.148596
Bacteroides_uniformis	MF	GO:0016987:[MF] sigma factor activity	Interaction	0.529271
Bacteroides_uniformis	MF	GO:0016987:[MF] sigma factor activity	Genomic proximity	0.0115536
Bacteroides_uniformis	MF	GO:0016987:[MF] sigma factor activity	Sequence similarity	0.298373
Bacteroides_uniformis	MF	GO:0016987:[MF] sigma factor activity	Co-expression	0.160802
Bacteroides_uniformis	MF	GO:0004812:[MF] aminoacyl-tRNA ligase activity	Interaction	0.0576506
Bacteroides_uniformis	MF	GO:0004812:[MF] aminoacyl-tRNA ligase activity	Genomic proximity	0.00783494
Bacteroides_uniformis	MF	GO:0004812:[MF] aminoacyl-tRNA ligase activity	Sequence similarity	0.606618
Bacteroides_uniformis	MF	GO:0004812:[MF] aminoacyl-tRNA ligase activity	Co-expression	0.327897
Bacteroides_uniformis	MF	GO:0008270:[MF] zinc ion binding	Interaction	0.0822618
Bacteroides_uniformis	MF	GO:0008270:[MF] zinc ion binding	Genomic proximity	0.00700499
Bacteroides_uniformis	MF	GO:0008270:[MF] zinc ion binding	Sequence similarity	0.817503
Bacteroides_uniformis	MF	GO:0008270:[MF] zinc ion binding	Co-expression	0.0932306
Bacteroides_uniformis	MF	GO:0008658:[MF] penicillin binding	Interaction	0.0932864
Bacteroides_uniformis	MF	GO:0008658:[MF] penicillin binding	Genomic proximity	0.10087
Bacteroides_uniformis	MF	GO:0008658:[MF] penicillin binding	Sequence similarity	0.495669
Bacteroides_uniformis	MF	GO:0008658:[MF] penicillin binding	Co-expression	0.310175
Bacteroides_uniformis	MF	GO:0004565:[MF] beta-galactosidase activity	Interaction	0.426073
Bacteroides_uniformis	MF	GO:0004565:[MF] beta-galactosidase activity	Genomic proximity	0.0135059
Bacteroides_uniformis	MF	GO:0004565:[MF] beta-galactosidase activity	Sequence similarity	0.295518
Bacteroides_uniformis	MF	GO:0004565:[MF] beta-galactosidase activity	Co-expression	0.264903
Bacteroides_uniformis	MF	GO:0008194:[MF] UDP-glycosyltransferase activity	Interaction	0.302271
Bacteroides_uniformis	MF	GO:0008194:[MF] UDP-glycosyltransferase activity	Genomic proximity	0.066741
Bacteroides_uniformis	MF	GO:0008194:[MF] UDP-glycosyltransferase activity	Sequence similarity	0.160825
Bacteroides_uniformis	MF	GO:0008194:[MF] UDP-glycosyltransferase activity	Co-expression	0.470163
Bacteroides_uniformis	MF	GO:0016884:[MF] carbon-nitrogen ligase activity, with glutamine as amido-N-donor	Interaction	0.0875083
Bacteroides_uniformis	MF	GO:0016884:[MF] carbon-nitrogen ligase activity, with glutamine as amido-N-donor	Genomic proximity	0.110155
Bacteroides_uniformis	MF	GO:0016884:[MF] carbon-nitrogen ligase activity, with glutamine as amido-N-donor	Sequence similarity	0.330684
Bacteroides_uniformis	MF	GO:0016884:[MF] carbon-nitrogen ligase activity, with glutamine as amido-N-donor	Co-expression	0.471653
Bacteroides_uniformis	MF	GO:0016758:[MF] hexosyltransferase activity	Interaction	0.195218
Bacteroides_uniformis	MF	GO:0016758:[MF] hexosyltransferase activity	Genomic proximity	0.100212
Bacteroides_uniformis	MF	GO:0016758:[MF] hexosyltransferase activity	Sequence similarity	0.280955
Bacteroides_uniformis	MF	GO:0016758:[MF] hexosyltransferase activity	Co-expression	0.423614
Bacteroides_uniformis	MF	GO:0008716:[MF] D-alanine-D-alanine ligase activity	Interaction	0.0202128
Bacteroides_uniformis	MF	GO:0008716:[MF] D-alanine-D-alanine ligase activity	Genomic proximity	0.198091
Bacteroides_uniformis	MF	GO:0008716:[MF] D-alanine-D-alanine ligase activity	Sequence similarity	0.0994681
Bacteroides_uniformis	MF	GO:0008716:[MF] D-alanine-D-alanine ligase activity	Co-expression	0.682228
Bacteroides_uniformis	MF	GO:0005524:[MF] ATP binding	Interaction	0.18547
Bacteroides_uniformis	MF	GO:0005524:[MF] ATP binding	Genomic proximity	0.0386995
Bacteroides_uniformis	MF	GO:0005524:[MF] ATP binding	Sequence similarity	0.636784
Bacteroides_uniformis	MF	GO:0005524:[MF] ATP binding	Co-expression	0.139047
Bacteroides_uniformis	MF	GO:0004721:[MF] phosphoprotein phosphatase activity	Interaction	0.122572
Bacteroides_uniformis	MF	GO:0004721:[MF] phosphoprotein phosphatase activity	Genomic proximity	0.197784
Bacteroides_uniformis	MF	GO:0004721:[MF] phosphoprotein phosphatase activity	Sequence similarity	0.399963
Bacteroides_uniformis	MF	GO:0004721:[MF] phosphoprotein phosphatase activity	Co-expression	0.27968
Bacteroides_uniformis	MF	GO:0016888:[MF] endodeoxyribonuclease activity, producing 5'-phosphomonoesters	Interaction	0.150813
Bacteroides_uniformis	MF	GO:0016888:[MF] endodeoxyribonuclease activity, producing 5'-phosphomonoesters	Genomic proximity	0.185882
Bacteroides_uniformis	MF	GO:0016888:[MF] endodeoxyribonuclease activity, producing 5'-phosphomonoesters	Sequence similarity	0.495245
Bacteroides_uniformis	MF	GO:0016888:[MF] endodeoxyribonuclease activity, producing 5'-phosphomonoesters	Co-expression	0.16806
Bacteroides_uniformis	MF	GO:0016857:[MF] racemase and epimerase activity, acting on carbohydrates and derivatives	Interaction	0.233249
Bacteroides_uniformis	MF	GO:0016857:[MF] racemase and epimerase activity, acting on carbohydrates and derivatives	Genomic proximity	0.0681303
Bacteroides_uniformis	MF	GO:0016857:[MF] racemase and epimerase activity, acting on carbohydrates and derivatives	Sequence similarity	0.571781
Bacteroides_uniformis	MF	GO:0016857:[MF] racemase and epimerase activity, acting on carbohydrates and derivatives	Co-expression	0.126839
Bacteroides_uniformis	MF	GO:0016407:[MF] acetyltransferase activity	Interaction	0.498997
Bacteroides_uniformis	MF	GO:0016407:[MF] acetyltransferase activity	Genomic proximity	0.0535783
Bacteroides_uniformis	MF	GO:0016407:[MF] acetyltransferase activity	Sequence similarity	0.217368
Bacteroides_uniformis	MF	GO:0016407:[MF] acetyltransferase activity	Co-expression	0.230057
Bacteroides_uniformis	MF	GO:0030246:[MF] carbohydrate binding	Interaction	0.165404
Bacteroides_uniformis	MF	GO:0030246:[MF] carbohydrate binding	Genomic proximity	0.0243598
Bacteroides_uniformis	MF	GO:0030246:[MF] carbohydrate binding	Sequence similarity	0.582187
Bacteroides_uniformis	MF	GO:0030246:[MF] carbohydrate binding	Co-expression	0.22805
Bacteroides_vulgatus	MF	GO:0042910:[MF] xenobiotic transmembrane transporter activity	Interaction	0.13594
Bacteroides_vulgatus	MF	GO:0042910:[MF] xenobiotic transmembrane transporter activity	Genomic proximity	0.157477
Bacteroides_vulgatus	MF	GO:0042910:[MF] xenobiotic transmembrane transporter activity	Sequence similarity	0.0259667
Bacteroides_vulgatus	MF	GO:0042910:[MF] xenobiotic transmembrane transporter activity	Co-expression	0.680616
Bacteroides_vulgatus	MF	GO:0008170:[MF] N-methyltransferase activity	Interaction	0.0640921
Bacteroides_vulgatus	MF	GO:0008170:[MF] N-methyltransferase activity	Genomic proximity	0.0708249
Bacteroides_vulgatus	MF	GO:0008170:[MF] N-methyltransferase activity	Sequence similarity	0.528507
Bacteroides_vulgatus	MF	GO:0008170:[MF] N-methyltransferase activity	Co-expression	0.336576
Bacteroides_vulgatus	MF	GO:0000155:[MF] phosphorelay sensor kinase activity	Interaction	0.527869
Bacteroides_vulgatus	MF	GO:0000155:[MF] phosphorelay sensor kinase activity	Genomic proximity	0.0064122
Bacteroides_vulgatus	MF	GO:0000155:[MF] phosphorelay sensor kinase activity	Sequence similarity	0.359246
Bacteroides_vulgatus	MF	GO:0000155:[MF] phosphorelay sensor kinase activity	Co-expression	0.106473
Bacteroides_vulgatus	MF	GO:0008194:[MF] UDP-glycosyltransferase activity	Interaction	0.114263
Bacteroides_vulgatus	MF	GO:0008194:[MF] UDP-glycosyltransferase activity	Genomic proximity	0.179562
Bacteroides_vulgatus	MF	GO:0008194:[MF] UDP-glycosyltransferase activity	Sequence similarity	0.0654729
Bacteroides_vulgatus	MF	GO:0008194:[MF] UDP-glycosyltransferase activity	Co-expression	0.640702
Bacteroides_vulgatus	MF	GO:0016758:[MF] hexosyltransferase activity	Interaction	0.0447027
Bacteroides_vulgatus	MF	GO:0016758:[MF] hexosyltransferase activity	Genomic proximity	0.0897654
Bacteroides_vulgatus	MF	GO:0016758:[MF] hexosyltransferase activity	Sequence similarity	0.412121
Bacteroides_vulgatus	MF	GO:0016758:[MF] hexosyltransferase activity	Co-expression	0.453411
Bacteroides_vulgatus	MF	GO:0005524:[MF] ATP binding	Interaction	0.11954
Bacteroides_vulgatus	MF	GO:0005524:[MF] ATP binding	Genomic proximity	0.0297201
Bacteroides_vulgatus	MF	GO:0005524:[MF] ATP binding	Sequence similarity	0.563482
Bacteroides_vulgatus	MF	GO:0005524:[MF] ATP binding	Co-expression	0.287258
Bacteroides_vulgatus	MF	GO:0016888:[MF] endodeoxyribonuclease activity, producing 5'-phosphomonoesters	Interaction	0.225165
Bacteroides_vulgatus	MF	GO:0016888:[MF] endodeoxyribonuclease activity, producing 5'-phosphomonoesters	Genomic proximity	0.13913
Bacteroides_vulgatus	MF	GO:0016888:[MF] endodeoxyribonuclease activity, producing 5'-phosphomonoesters	Sequence similarity	0.376836
Bacteroides_vulgatus	MF	GO:0016888:[MF] endodeoxyribonuclease activity, producing 5'-phosphomonoesters	Co-expression	0.25887
Bacteroides_vulgatus	MF	GO:0030246:[MF] carbohydrate binding	Interaction	0.0681099
Bacteroides_vulgatus	MF	GO:0030246:[MF] carbohydrate binding	Genomic proximity	0.0510538
Bacteroides_vulgatus	MF	GO:0030246:[MF] carbohydrate binding	Sequence similarity	0.480555
Bacteroides_vulgatus	MF	GO:0030246:[MF] carbohydrate binding	Co-expression	0.400281
Bacteroides_vulgatus	MF	GO:0004803:[MF] transposase activity	Interaction	0.0790295
Bacteroides_vulgatus	MF	GO:0004803:[MF] transposase activity	Genomic proximity	0.243514
Bacteroides_vulgatus	MF	GO:0004803:[MF] transposase activity	Sequence similarity	0.220146
Bacteroides_vulgatus	MF	GO:0004803:[MF] transposase activity	Co-expression	0.457311
Bacteroides_vulgatus	MF	GO:0016836:[MF] hydro-lyase activity	Interaction	0.015374
Bacteroides_vulgatus	MF	GO:0016836:[MF] hydro-lyase activity	Genomic proximity	0.0470344
Bacteroides_vulgatus	MF	GO:0016836:[MF] hydro-lyase activity	Sequence similarity	0.618546
Bacteroides_vulgatus	MF	GO:0016836:[MF] hydro-lyase activity	Co-expression	0.319045
Bacteroides_vulgatus	MF	GO:0030170:[MF] pyridoxal phosphate binding	Interaction	0.196071
Bacteroides_vulgatus	MF	GO:0030170:[MF] pyridoxal phosphate binding	Genomic proximity	0.00645663
Bacteroides_vulgatus	MF	GO:0030170:[MF] pyridoxal phosphate binding	Sequence similarity	0.649758
Bacteroides_vulgatus	MF	GO:0030170:[MF] pyridoxal phosphate binding	Co-expression	0.147715
Bacteroides_xylanisolvens	MF	GO:0009007:[MF] site-specific DNA-methyltransferase (adenine-specific) activity	Interaction	0.127907
Bacteroides_xylanisolvens	MF	GO:0009007:[MF] site-specific DNA-methyltransferase (adenine-specific) activity	Genomic proximity	0.198966
Bacteroides_xylanisolvens	MF	GO:0009007:[MF] site-specific DNA-methyltransferase (adenine-specific) activity	Sequence similarity	0.187339
Bacteroides_xylanisolvens	MF	GO:0009007:[MF] site-specific DNA-methyltransferase (adenine-specific) activity	Co-expression	0.485788
Bacteroides_xylanisolvens	MF	GO:0016616:[MF] oxidoreductase activity, acting on the CH-OH group of donors, NAD or NADP as acceptor	Interaction	0.0844976
Bacteroides_xylanisolvens	MF	GO:0016616:[MF] oxidoreductase activity, acting on the CH-OH group of donors, NAD or NADP as acceptor	Genomic proximity	0.187871
Bacteroides_xylanisolvens	MF	GO:0016616:[MF] oxidoreductase activity, acting on the CH-OH group of donors, NAD or NADP as acceptor	Sequence similarity	0.336658
Bacteroides_xylanisolvens	MF	GO:0016616:[MF] oxidoreductase activity, acting on the CH-OH group of donors, NAD or NADP as acceptor	Co-expression	0.390973
Bacteroides_xylanisolvens	MF	GO:0004565:[MF] beta-galactosidase activity	Interaction	0.275508
Bacteroides_xylanisolvens	MF	GO:0004565:[MF] beta-galactosidase activity	Genomic proximity	0.0607692
Bacteroides_xylanisolvens	MF	GO:0004565:[MF] beta-galactosidase activity	Sequence similarity	0.427258
Bacteroides_xylanisolvens	MF	GO:0004565:[MF] beta-galactosidase activity	Co-expression	0.236464
Bacteroides_xylanisolvens	MF	GO:0003955:[MF] NAD(P)H dehydrogenase (quinone) activity	Interaction	0.246967
Bacteroides_xylanisolvens	MF	GO:0003955:[MF] NAD(P)H dehydrogenase (quinone) activity	Genomic proximity	0.206728
Bacteroides_xylanisolvens	MF	GO:0003955:[MF] NAD(P)H dehydrogenase (quinone) activity	Sequence similarity	0.0669339
Bacteroides_xylanisolvens	MF	GO:0003955:[MF] NAD(P)H dehydrogenase (quinone) activity	Co-expression	0.479371
Bacteroides_xylanisolvens	MF	GO:0016780:[MF] phosphotransferase activity, for other substituted phosphate groups	Interaction	0.0360787
Bacteroides_xylanisolvens	MF	GO:0016780:[MF] phosphotransferase activity, for other substituted phosphate groups	Genomic proximity	0.15068
Bacteroides_xylanisolvens	MF	GO:0016780:[MF] phosphotransferase activity, for other substituted phosphate groups	Sequence similarity	0.30744
Bacteroides_xylanisolvens	MF	GO:0016780:[MF] phosphotransferase activity, for other substituted phosphate groups	Co-expression	0.505801
Bacteroides_xylanisolvens	MF	GO:0030246:[MF] carbohydrate binding	Interaction	0.0522519
Bacteroides_xylanisolvens	MF	GO:0030246:[MF] carbohydrate binding	Genomic proximity	0.136969
Bacteroides_xylanisolvens	MF	GO:0030246:[MF] carbohydrate binding	Sequence similarity	0.484765
Bacteroides_xylanisolvens	MF	GO:0030246:[MF] carbohydrate binding	Co-expression	0.326014
Barnesiella_intestinihominis	MF	GO:0042910:[MF] xenobiotic transmembrane transporter activity	Interaction	0.14277
Barnesiella_intestinihominis	MF	GO:0042910:[MF] xenobiotic transmembrane transporter activity	Genomic proximity	0.208368
Barnesiella_intestinihominis	MF	GO:0042910:[MF] xenobiotic transmembrane transporter activity	Sequence similarity	0.0353294
Barnesiella_intestinihominis	MF	GO:0042910:[MF] xenobiotic transmembrane transporter activity	Co-expression	0.613533
Barnesiella_intestinihominis	MF	GO:0000155:[MF] phosphorelay sensor kinase activity	Interaction	0.281418
Barnesiella_intestinihominis	MF	GO:0000155:[MF] phosphorelay sensor kinase activity	Genomic proximity	0.0790369
Barnesiella_intestinihominis	MF	GO:0000155:[MF] phosphorelay sensor kinase activity	Sequence similarity	0.396646
Barnesiella_intestinihominis	MF	GO:0000155:[MF] phosphorelay sensor kinase activity	Co-expression	0.242899
Barnesiella_intestinihominis	MF	GO:0016895:[MF] exodeoxyribonuclease activity, producing 5'-phosphomonoesters	Interaction	0.069341
Barnesiella_intestinihominis	MF	GO:0016895:[MF] exodeoxyribonuclease activity, producing 5'-phosphomonoesters	Genomic proximity	0.229905
Barnesiella_intestinihominis	MF	GO:0016895:[MF] exodeoxyribonuclease activity, producing 5'-phosphomonoesters	Sequence similarity	0.161554
Barnesiella_intestinihominis	MF	GO:0016895:[MF] exodeoxyribonuclease activity, producing 5'-phosphomonoesters	Co-expression	0.539199
Barnesiella_intestinihominis	MF	GO:0003755:[MF] peptidyl-prolyl cis-trans isomerase activity	Interaction	0.149425
Barnesiella_intestinihominis	MF	GO:0003755:[MF] peptidyl-prolyl cis-trans isomerase activity	Genomic proximity	0.133047
Barnesiella_intestinihominis	MF	GO:0003755:[MF] peptidyl-prolyl cis-trans isomerase activity	Sequence similarity	0.225139
Barnesiella_intestinihominis	MF	GO:0003755:[MF] peptidyl-prolyl cis-trans isomerase activity	Co-expression	0.492388
Barnesiella_intestinihominis	MF	GO:0016758:[MF] hexosyltransferase activity	Interaction	0.0219085
Barnesiella_intestinihominis	MF	GO:0016758:[MF] hexosyltransferase activity	Genomic proximity	0.0447551
Barnesiella_intestinihominis	MF	GO:0016758:[MF] hexosyltransferase activity	Sequence similarity	0.720006
Barnesiella_intestinihominis	MF	GO:0016758:[MF] hexosyltransferase activity	Co-expression	0.213331
Barnesiella_intestinihominis	MF	GO:0005524:[MF] ATP binding	Interaction	0.115573
Barnesiella_intestinihominis	MF	GO:0005524:[MF] ATP binding	Genomic proximity	0.0217294
Barnesiella_intestinihominis	MF	GO:0005524:[MF] ATP binding	Sequence similarity	0.751387
Barnesiella_intestinihominis	MF	GO:0005524:[MF] ATP binding	Co-expression	0.11131
Barnesiella_intestinihominis	MF	GO:0016805:[MF] dipeptidase activity	Interaction	0.0639535
Barnesiella_intestinihominis	MF	GO:0016805:[MF] dipeptidase activity	Genomic proximity	0.117571
Barnesiella_intestinihominis	MF	GO:0016805:[MF] dipeptidase activity	Sequence similarity	0.125323
Barnesiella_intestinihominis	MF	GO:0016805:[MF] dipeptidase activity	Co-expression	0.693152
Barnesiella_intestinihominis	MF	GO:0008483:[MF] transaminase activity	Interaction	0.103531
Barnesiella_intestinihominis	MF	GO:0008483:[MF] transaminase activity	Genomic proximity	0.0732758
Barnesiella_intestinihominis	MF	GO:0008483:[MF] transaminase activity	Sequence similarity	0.700328
Barnesiella_intestinihominis	MF	GO:0008483:[MF] transaminase activity	Co-expression	0.122866
Barnesiella_intestinihominis	MF	GO:0030246:[MF] carbohydrate binding	Interaction	0.0788879
Barnesiella_intestinihominis	MF	GO:0030246:[MF] carbohydrate binding	Genomic proximity	0.0526677
Barnesiella_intestinihominis	MF	GO:0030246:[MF] carbohydrate binding	Sequence similarity	0.378305
Barnesiella_intestinihominis	MF	GO:0030246:[MF] carbohydrate binding	Co-expression	0.490139
Bifidobacterium_adolescentis	MF	GO:0042910:[MF] xenobiotic transmembrane transporter activity	Interaction	0.118194
Bifidobacterium_adolescentis	MF	GO:0042910:[MF] xenobiotic transmembrane transporter activity	Genomic proximity	0.166162
Bifidobacterium_adolescentis	MF	GO:0042910:[MF] xenobiotic transmembrane transporter activity	Sequence similarity	0.0639341
Bifidobacterium_adolescentis	MF	GO:0042910:[MF] xenobiotic transmembrane transporter activity	Co-expression	0.651709
Bifidobacterium_adolescentis	MF	GO:0008194:[MF] UDP-glycosyltransferase activity	Interaction	0.0826873
Bifidobacterium_adolescentis	MF	GO:0008194:[MF] UDP-glycosyltransferase activity	Genomic proximity	0.145995
Bifidobacterium_adolescentis	MF	GO:0008194:[MF] UDP-glycosyltransferase activity	Sequence similarity	0.0581395
Bifidobacterium_adolescentis	MF	GO:0008194:[MF] UDP-glycosyltransferase activity	Co-expression	0.713178
Bifidobacterium_adolescentis	MF	GO:0016758:[MF] hexosyltransferase activity	Interaction	0.089605
Bifidobacterium_adolescentis	MF	GO:0016758:[MF] hexosyltransferase activity	Genomic proximity	0.124081
Bifidobacterium_adolescentis	MF	GO:0016758:[MF] hexosyltransferase activity	Sequence similarity	0.472782
Bifidobacterium_adolescentis	MF	GO:0016758:[MF] hexosyltransferase activity	Co-expression	0.313532
Bifidobacterium_adolescentis	MF	GO:0005524:[MF] ATP binding	Interaction	0.154182
Bifidobacterium_adolescentis	MF	GO:0005524:[MF] ATP binding	Genomic proximity	0.0320678
Bifidobacterium_adolescentis	MF	GO:0005524:[MF] ATP binding	Sequence similarity	0.685595
Bifidobacterium_adolescentis	MF	GO:0005524:[MF] ATP binding	Co-expression	0.128156
Bifidobacterium_bifidum	MF	GO:0042910:[MF] xenobiotic transmembrane transporter activity	Interaction	0.0694833
Bifidobacterium_bifidum	MF	GO:0042910:[MF] xenobiotic transmembrane transporter activity	Genomic proximity	0.207919
Bifidobacterium_bifidum	MF	GO:0042910:[MF] xenobiotic transmembrane transporter activity	Sequence similarity	0
Bifidobacterium_bifidum	MF	GO:0042910:[MF] xenobiotic transmembrane transporter activity	Co-expression	0.722598
Bifidobacterium_bifidum	MF	GO:0003887:[MF] DNA-directed DNA polymerase activity	Interaction	0.124581
Bifidobacterium_bifidum	MF	GO:0003887:[MF] DNA-directed DNA polymerase activity	Genomic proximity	0.124151
Bifidobacterium_bifidum	MF	GO:0003887:[MF] DNA-directed DNA polymerase activity	Sequence similarity	0.407708
Bifidobacterium_bifidum	MF	GO:0003887:[MF] DNA-directed DNA polymerase activity	Co-expression	0.343559
Bifidobacterium_bifidum	MF	GO:0046915:[MF] transition metal ion transmembrane transporter activity	Interaction	0.162791
Bifidobacterium_bifidum	MF	GO:0046915:[MF] transition metal ion transmembrane transporter activity	Genomic proximity	0.325581
Bifidobacterium_bifidum	MF	GO:0046915:[MF] transition metal ion transmembrane transporter activity	Sequence similarity	0.186047
Bifidobacterium_bifidum	MF	GO:0046915:[MF] transition metal ion transmembrane transporter activity	Co-expression	0.325581
Bifidobacterium_bifidum	MF	GO:0016887:[MF] ATP hydrolysis activity	Interaction	0.268988
Bifidobacterium_bifidum	MF	GO:0016887:[MF] ATP hydrolysis activity	Genomic proximity	0.0346766
Bifidobacterium_bifidum	MF	GO:0016887:[MF] ATP hydrolysis activity	Sequence similarity	0.621342
Bifidobacterium_bifidum	MF	GO:0016887:[MF] ATP hydrolysis activity	Co-expression	0.0749935
Bifidobacterium_bifidum	MF	GO:0005524:[MF] ATP binding	Interaction	0.193021
Bifidobacterium_bifidum	MF	GO:0005524:[MF] ATP binding	Genomic proximity	0.0329984
Bifidobacterium_bifidum	MF	GO:0005524:[MF] ATP binding	Sequence similarity	0.614173
Bifidobacterium_bifidum	MF	GO:0005524:[MF] ATP binding	Co-expression	0.159807
Bifidobacterium_bifidum	MF	GO:1904680:[MF] peptide transmembrane transporter activity	Interaction	0.137597
Bifidobacterium_bifidum	MF	GO:1904680:[MF] peptide transmembrane transporter activity	Genomic proximity	0.158915
Bifidobacterium_bifidum	MF	GO:1904680:[MF] peptide transmembrane transporter activity	Sequence similarity	0.397287
Bifidobacterium_bifidum	MF	GO:1904680:[MF] peptide transmembrane transporter activity	Co-expression	0.306202
Bifidobacterium_breve	MF	GO:0008270:[MF] zinc ion binding	Interaction	0.0616838
Bifidobacterium_breve	MF	GO:0008270:[MF] zinc ion binding	Genomic proximity	0.239358
Bifidobacterium_breve	MF	GO:0008270:[MF] zinc ion binding	Sequence similarity	0.312295
Bifidobacterium_breve	MF	GO:0008270:[MF] zinc ion binding	Co-expression	0.386663
Bifidobacterium_breve	MF	GO:0016744:[MF] transketolase or transaldolase activity	Interaction	0.0523256
Bifidobacterium_breve	MF	GO:0016744:[MF] transketolase or transaldolase activity	Genomic proximity	0.200258
Bifidobacterium_breve	MF	GO:0016744:[MF] transketolase or transaldolase activity	Sequence similarity	0.133075
Bifidobacterium_breve	MF	GO:0016744:[MF] transketolase or transaldolase activity	Co-expression	0.614341
Bifidobacterium_dentium	MF	GO:0008649:[MF] rRNA methyltransferase activity	Interaction	0.0361757
Bifidobacterium_dentium	MF	GO:0008649:[MF] rRNA methyltransferase activity	Genomic proximity	0.0671835
Bifidobacterium_dentium	MF	GO:0008649:[MF] rRNA methyltransferase activity	Sequence similarity	0.0723514
Bifidobacterium_dentium	MF	GO:0008649:[MF] rRNA methyltransferase activity	Co-expression	0.824289
Bifidobacterium_dentium	MF	GO:0008745:[MF] N-acetylmuramoyl-L-alanine amidase activity	Interaction	0.0562016
Bifidobacterium_dentium	MF	GO:0008745:[MF] N-acetylmuramoyl-L-alanine amidase activity	Genomic proximity	0.117571
Bifidobacterium_dentium	MF	GO:0008745:[MF] N-acetylmuramoyl-L-alanine amidase activity	Sequence similarity	0.133075
Bifidobacterium_dentium	MF	GO:0008745:[MF] N-acetylmuramoyl-L-alanine amidase activity	Co-expression	0.693152
Bifidobacterium_dentium	MF	GO:0016891:[MF] endoribonuclease activity, producing 5'-phosphomonoesters	Interaction	0
Bifidobacterium_dentium	MF	GO:0016891:[MF] endoribonuclease activity, producing 5'-phosphomonoesters	Genomic proximity	0
Bifidobacterium_dentium	MF	GO:0016891:[MF] endoribonuclease activity, producing 5'-phosphomonoesters	Sequence similarity	0.20478
Bifidobacterium_dentium	MF	GO:0016891:[MF] endoribonuclease activity, producing 5'-phosphomonoesters	Co-expression	0.79522
[truncated: 7,636 more rows]

## Sheet: ED_Fig4c.3
taxon	category	func	type	importance
[truncated: 1,216 more rows]

## Sheet: ED_Fig4d.1
taxon	category	func	type	importance
[truncated: 16,780 more rows]

[truncated: 2 more sheets: ED_Fig4d.2, ED_Fig4d.3]
