# Supplementary material for: Predicting functions of uncharacterized gene products from microbial communities
Source: Nat Biotechnol. 2025 Oct 15;44(7):1126–41. doi: 10.1038/s41587-025-02813-7 (PMC13368603; doi:10.1038/s41587-025-02813-7)
Supplement: Supplementary file 14 — Values of point plots. [file 41587_2025_2813_MOESM14_ESM.xlsx]

## Sheet: ED_Fig5a
taxon	method	func_type	value
GO:0046777:[BP] protein autophosphorylation	FUGAsseM_without_coexp	BP	0.995249
GO:0046777:[BP] protein autophosphorylation	FUGAsseM_without_contig	BP	0.998946
GO:0046777:[BP] protein autophosphorylation	FUGAsseM_without_DDI	BP	0.917913
GO:0046777:[BP] protein autophosphorylation	FUGAsseM_without_homology	BP	0.993002
GO:0034613:[BP] cellular protein localization	FUGAsseM_without_coexp	BP	0.648656
GO:0034613:[BP] cellular protein localization	FUGAsseM_without_contig	BP	0.987988
GO:0034613:[BP] cellular protein localization	FUGAsseM_without_DDI	BP	0.957482
GO:0034613:[BP] cellular protein localization	FUGAsseM_without_homology	BP	0.984488
GO:0022904:[BP] respiratory electron transport chain	FUGAsseM_without_coexp	BP	0.879302
GO:0022904:[BP] respiratory electron transport chain	FUGAsseM_without_contig	BP	0.878444
GO:0022904:[BP] respiratory electron transport chain	FUGAsseM_without_DDI	BP	0.891434
GO:0022904:[BP] respiratory electron transport chain	FUGAsseM_without_homology	BP	0.841938
GO:0055072:[BP] iron ion homeostasis	FUGAsseM_without_coexp	BP	0.784956
GO:0055072:[BP] iron ion homeostasis	FUGAsseM_without_contig	BP	0.895823
GO:0055072:[BP] iron ion homeostasis	FUGAsseM_without_DDI	BP	0.924977
GO:0055072:[BP] iron ion homeostasis	FUGAsseM_without_homology	BP	0.765015
GO:0006006:[BP] glucose metabolic process	FUGAsseM_without_coexp	BP	0.62877
GO:0006006:[BP] glucose metabolic process	FUGAsseM_without_contig	BP	0.914286
GO:0006006:[BP] glucose metabolic process	FUGAsseM_without_DDI	BP	0.918517
GO:0006006:[BP] glucose metabolic process	FUGAsseM_without_homology	BP	0.852288
GO:0018193:[BP] peptidyl-amino acid modification	FUGAsseM_without_coexp	BP	0.492381
GO:0018193:[BP] peptidyl-amino acid modification	FUGAsseM_without_contig	BP	0.912695
GO:0018193:[BP] peptidyl-amino acid modification	FUGAsseM_without_DDI	BP	0.892697
GO:0018193:[BP] peptidyl-amino acid modification	FUGAsseM_without_homology	BP	0.927402
GO:0044275:[BP] cellular carbohydrate catabolic process	FUGAsseM_without_coexp	BP	0.726921
GO:0044275:[BP] cellular carbohydrate catabolic process	FUGAsseM_without_contig	BP	0.756956
GO:0044275:[BP] cellular carbohydrate catabolic process	FUGAsseM_without_DDI	BP	0.850965
GO:0044275:[BP] cellular carbohydrate catabolic process	FUGAsseM_without_homology	BP	0.819934
GO:0051260:[BP] protein homooligomerization	FUGAsseM_without_coexp	BP	0.636919
GO:0051260:[BP] protein homooligomerization	FUGAsseM_without_contig	BP	0.787532
GO:0051260:[BP] protein homooligomerization	FUGAsseM_without_DDI	BP	0.851249
GO:0051260:[BP] protein homooligomerization	FUGAsseM_without_homology	BP	0.801536
GO:0046677:[BP] response to antibiotic	FUGAsseM_without_coexp	BP	0.618783
GO:0046677:[BP] response to antibiotic	FUGAsseM_without_contig	BP	0.904566
GO:0046677:[BP] response to antibiotic	FUGAsseM_without_DDI	BP	0.862043
GO:0046677:[BP] response to antibiotic	FUGAsseM_without_homology	BP	0.681098
GO:0009061:[BP] anaerobic respiration	FUGAsseM_without_coexp	BP	0.719771
GO:0009061:[BP] anaerobic respiration	FUGAsseM_without_contig	BP	0.774392
GO:0009061:[BP] anaerobic respiration	FUGAsseM_without_DDI	BP	0.775751
GO:0009061:[BP] anaerobic respiration	FUGAsseM_without_homology	BP	0.781389
GO:0010038:[BP] response to metal ion	FUGAsseM_without_coexp	BP	0.566457
GO:0010038:[BP] response to metal ion	FUGAsseM_without_contig	BP	0.824451
GO:0010038:[BP] response to metal ion	FUGAsseM_without_DDI	BP	0.84554
GO:0010038:[BP] response to metal ion	FUGAsseM_without_homology	BP	0.801563
GO:0051128:[BP] regulation of cellular component organization	FUGAsseM_without_coexp	BP	0.509391
GO:0051128:[BP] regulation of cellular component organization	FUGAsseM_without_contig	BP	0.803602
GO:0051128:[BP] regulation of cellular component organization	FUGAsseM_without_DDI	BP	0.942868
GO:0051128:[BP] regulation of cellular component organization	FUGAsseM_without_homology	BP	0.76424
GO:0006400:[BP] tRNA modification	FUGAsseM_without_coexp	BP	0.799299
GO:0006400:[BP] tRNA modification	FUGAsseM_without_contig	BP	0.579671
GO:0006400:[BP] tRNA modification	FUGAsseM_without_DDI	BP	0.904864
GO:0006400:[BP] tRNA modification	FUGAsseM_without_homology	BP	0.734137
GO:0072348:[BP] sulfur compound transport	FUGAsseM_without_coexp	BP	0.70427
GO:0072348:[BP] sulfur compound transport	FUGAsseM_without_contig	BP	0.909872
GO:0072348:[BP] sulfur compound transport	FUGAsseM_without_DDI	BP	0.83626
GO:0072348:[BP] sulfur compound transport	FUGAsseM_without_homology	BP	0.5123
GO:0009063:[BP] cellular amino acid catabolic process	FUGAsseM_without_coexp	BP	0.564379
GO:0009063:[BP] cellular amino acid catabolic process	FUGAsseM_without_contig	BP	0.755263
GO:0009063:[BP] cellular amino acid catabolic process	FUGAsseM_without_DDI	BP	0.824575
GO:0009063:[BP] cellular amino acid catabolic process	FUGAsseM_without_homology	BP	0.781257
GO:0006541:[BP] glutamine metabolic process	FUGAsseM_without_coexp	BP	0.539015
GO:0006541:[BP] glutamine metabolic process	FUGAsseM_without_contig	BP	0.699312
GO:0006541:[BP] glutamine metabolic process	FUGAsseM_without_DDI	BP	0.867801
GO:0006541:[BP] glutamine metabolic process	FUGAsseM_without_homology	BP	0.789433
GO:0009266:[BP] response to temperature stimulus	FUGAsseM_without_coexp	BP	0.626962
GO:0009266:[BP] response to temperature stimulus	FUGAsseM_without_contig	BP	0.831862
GO:0009266:[BP] response to temperature stimulus	FUGAsseM_without_DDI	BP	0.669954
GO:0009266:[BP] response to temperature stimulus	FUGAsseM_without_homology	BP	0.76571
GO:0006090:[BP] pyruvate metabolic process	FUGAsseM_without_coexp	BP	0.673178
GO:0006090:[BP] pyruvate metabolic process	FUGAsseM_without_contig	BP	0.663152
GO:0006090:[BP] pyruvate metabolic process	FUGAsseM_without_DDI	BP	0.79414
GO:0006090:[BP] pyruvate metabolic process	FUGAsseM_without_homology	BP	0.699425
GO:0098656:[BP] anion transmembrane transport	FUGAsseM_without_coexp	BP	0.59131
GO:0098656:[BP] anion transmembrane transport	FUGAsseM_without_contig	BP	0.802055
GO:0098656:[BP] anion transmembrane transport	FUGAsseM_without_DDI	BP	0.597283
GO:0098656:[BP] anion transmembrane transport	FUGAsseM_without_homology	BP	0.800072
GO:0019320:[BP] hexose catabolic process	FUGAsseM_without_coexp	BP	0.496182
GO:0019320:[BP] hexose catabolic process	FUGAsseM_without_contig	BP	0.651778
GO:0019320:[BP] hexose catabolic process	FUGAsseM_without_DDI	BP	0.705062
GO:0019320:[BP] hexose catabolic process	FUGAsseM_without_homology	BP	0.906213
GO:0044403:[BP] biological process involved in symbiotic interaction	FUGAsseM_without_coexp	BP	0.79115
GO:0044403:[BP] biological process involved in symbiotic interaction	FUGAsseM_without_contig	BP	0.689757
GO:0044403:[BP] biological process involved in symbiotic interaction	FUGAsseM_without_DDI	BP	0.60002
GO:0044403:[BP] biological process involved in symbiotic interaction	FUGAsseM_without_homology	BP	0.665752
GO:0003333:[BP] amino acid transmembrane transport	FUGAsseM_without_coexp	BP	0.720501
GO:0003333:[BP] amino acid transmembrane transport	FUGAsseM_without_contig	BP	0.702279
GO:0003333:[BP] amino acid transmembrane transport	FUGAsseM_without_DDI	BP	0.589676
GO:0003333:[BP] amino acid transmembrane transport	FUGAsseM_without_homology	BP	0.711
GO:0098754:[BP] detoxification	FUGAsseM_without_coexp	BP	0.635388
GO:0098754:[BP] detoxification	FUGAsseM_without_contig	BP	0.741305
GO:0098754:[BP] detoxification	FUGAsseM_without_DDI	BP	0.683329
GO:0098754:[BP] detoxification	FUGAsseM_without_homology	BP	0.638527
GO:0009307:[BP] DNA restriction-modification system	FUGAsseM_without_coexp	BP	0.464301
GO:0009307:[BP] DNA restriction-modification system	FUGAsseM_without_contig	BP	0.658882
GO:0009307:[BP] DNA restriction-modification system	FUGAsseM_without_DDI	BP	0.720189
GO:0009307:[BP] DNA restriction-modification system	FUGAsseM_without_homology	BP	0.841569
GO:0010033:[BP] response to organic substance	FUGAsseM_without_coexp	BP	0.491997
GO:0010033:[BP] response to organic substance	FUGAsseM_without_contig	BP	0.825322
GO:0010033:[BP] response to organic substance	FUGAsseM_without_DDI	BP	0.709737
GO:0010033:[BP] response to organic substance	FUGAsseM_without_homology	BP	0.642792

## Sheet: ED_Fig5b
taxon	method	func_type	value
GO:0016620:[MF] oxidoreductase activity	FUGAsseM_without_coexp	MF	0.99996
GO:0016620:[MF] oxidoreductase activity	FUGAsseM_without_contig	MF	0.99988
GO:0016620:[MF] oxidoreductase activity	FUGAsseM_without_DDI	MF	0.999621
GO:0016620:[MF] oxidoreductase activity	FUGAsseM_without_homology	MF	0.999122
GO:0009055:[MF] electron transfer activity	FUGAsseM_without_coexp	MF	0.994961
GO:0009055:[MF] electron transfer activity	FUGAsseM_without_contig	MF	0.926765
GO:0009055:[MF] electron transfer activity	FUGAsseM_without_DDI	MF	0.993134
GO:0009055:[MF] electron transfer activity	FUGAsseM_without_homology	MF	0.70742
GO:0004721:[MF] phosphoprotein phosphatase activity	FUGAsseM_without_coexp	MF	0.7906
GO:0004721:[MF] phosphoprotein phosphatase activity	FUGAsseM_without_contig	MF	0.997297
GO:0004721:[MF] phosphoprotein phosphatase activity	FUGAsseM_without_DDI	MF	0.558486
GO:0004721:[MF] phosphoprotein phosphatase activity	FUGAsseM_without_homology	MF	0.996602
GO:0043546:[MF] molybdopterin cofactor binding	FUGAsseM_without_coexp	MF	0.745684
GO:0043546:[MF] molybdopterin cofactor binding	FUGAsseM_without_contig	MF	0.853747
GO:0043546:[MF] molybdopterin cofactor binding	FUGAsseM_without_DDI	MF	0.762093
GO:0043546:[MF] molybdopterin cofactor binding	FUGAsseM_without_homology	MF	0.828248
GO:0042802:[MF] identical protein binding	FUGAsseM_without_coexp	MF	0.596551
GO:0042802:[MF] identical protein binding	FUGAsseM_without_contig	MF	0.787015
GO:0042802:[MF] identical protein binding	FUGAsseM_without_DDI	MF	0.817649
GO:0042802:[MF] identical protein binding	FUGAsseM_without_homology	MF	0.793131
GO:0016758:[MF] hexosyltransferase activity	FUGAsseM_without_coexp	MF	0.639635
GO:0016758:[MF] hexosyltransferase activity	FUGAsseM_without_contig	MF	0.807477
GO:0016758:[MF] hexosyltransferase activity	FUGAsseM_without_DDI	MF	0.682118
GO:0016758:[MF] hexosyltransferase activity	FUGAsseM_without_homology	MF	0.775551
GO:0016616:[MF] oxidoreductase activity	FUGAsseM_without_coexp	MF	0.831428
GO:0016616:[MF] oxidoreductase activity	FUGAsseM_without_contig	MF	0.591109
GO:0016616:[MF] oxidoreductase activity	FUGAsseM_without_DDI	MF	0.673362
GO:0016616:[MF] oxidoreductase activity	FUGAsseM_without_homology	MF	0.793753
GO:0016410:[MF] N-acyltransferase activity	FUGAsseM_without_coexp	MF	0.496262
GO:0016410:[MF] N-acyltransferase activity	FUGAsseM_without_contig	MF	0.641573
GO:0016410:[MF] N-acyltransferase activity	FUGAsseM_without_DDI	MF	0.627555
GO:0016410:[MF] N-acyltransferase activity	FUGAsseM_without_homology	MF	0.728923
GO:0008028:[MF] monocarboxylic acid transmembrane transporter activity	FUGAsseM_without_coexp	MF	0.239139
GO:0008028:[MF] monocarboxylic acid transmembrane transporter activity	FUGAsseM_without_contig	MF	0.724684
GO:0008028:[MF] monocarboxylic acid transmembrane transporter activity	FUGAsseM_without_DDI	MF	0.584593
GO:0008028:[MF] monocarboxylic acid transmembrane transporter activity	FUGAsseM_without_homology	MF	0.622626
GO:0016407:[MF] acetyltransferase activity	FUGAsseM_without_coexp	MF	0.539152
GO:0016407:[MF] acetyltransferase activity	FUGAsseM_without_contig	MF	0.288434
GO:0016407:[MF] acetyltransferase activity	FUGAsseM_without_DDI	MF	0.469679
GO:0016407:[MF] acetyltransferase activity	FUGAsseM_without_homology	MF	0.632386
GO:0016763:[MF] pentosyltransferase activity	FUGAsseM_without_coexp	MF	0.49648
GO:0016763:[MF] pentosyltransferase activity	FUGAsseM_without_contig	MF	0.400994
GO:0016763:[MF] pentosyltransferase activity	FUGAsseM_without_DDI	MF	0.109865
GO:0016763:[MF] pentosyltransferase activity	FUGAsseM_without_homology	MF	0.614061
GO:0008289:[MF] lipid binding	FUGAsseM_without_coexp	MF	0.296661
GO:0008289:[MF] lipid binding	FUGAsseM_without_contig	MF	0.284102
GO:0008289:[MF] lipid binding	FUGAsseM_without_DDI	MF	0.619972
GO:0008289:[MF] lipid binding	FUGAsseM_without_homology	MF	0.287818

## Sheet: ED_fig5c
taxon	method	func_type	value
GO:0009289:[CC] pilus	FUGAsseM_without_coexp	CC	0.99832
GO:0009289:[CC] pilus	FUGAsseM_without_contig	CC	0.99984
GO:0009289:[CC] pilus	FUGAsseM_without_DDI	CC	0.99956
GO:0009289:[CC] pilus	FUGAsseM_without_homology	CC	0.91492
GO:0043190:[CC] ATP-binding cassette (ABC) transporter complex	FUGAsseM_without_coexp	CC	0.826943
GO:0043190:[CC] ATP-binding cassette (ABC) transporter complex	FUGAsseM_without_contig	CC	0.86701
GO:0043190:[CC] ATP-binding cassette (ABC) transporter complex	FUGAsseM_without_DDI	CC	0.844224
GO:0043190:[CC] ATP-binding cassette (ABC) transporter complex	FUGAsseM_without_homology	CC	0.83022
GO:0005694:[CC] chromosome	FUGAsseM_without_coexp	CC	0.658663
GO:0005694:[CC] chromosome	FUGAsseM_without_contig	CC	0.883783
GO:0005694:[CC] chromosome	FUGAsseM_without_DDI	CC	0.897366
GO:0005694:[CC] chromosome	FUGAsseM_without_homology	CC	0.805889
GO:0005887:[CC] integral component of plasma membrane	FUGAsseM_without_coexp	CC	0.720107
GO:0005887:[CC] integral component of plasma membrane	FUGAsseM_without_contig	CC	0.859864
GO:0005887:[CC] integral component of plasma membrane	FUGAsseM_without_DDI	CC	0.700502
GO:0005887:[CC] integral component of plasma membrane	FUGAsseM_without_homology	CC	0.75617
GO:0030288:[CC] outer membrane-bounded periplasmic space	FUGAsseM_without_coexp	CC	0.597685
GO:0030288:[CC] outer membrane-bounded periplasmic space	FUGAsseM_without_contig	CC	0.775102
GO:0030288:[CC] outer membrane-bounded periplasmic space	FUGAsseM_without_DDI	CC	0.798951
GO:0030288:[CC] outer membrane-bounded periplasmic space	FUGAsseM_without_homology	CC	0.861234
GO:0140535:[CC] intracellular protein-containing complex	FUGAsseM_without_coexp	CC	0.63854
GO:0140535:[CC] intracellular protein-containing complex	FUGAsseM_without_contig	CC	0.822936
GO:0140535:[CC] intracellular protein-containing complex	FUGAsseM_without_DDI	CC	0.740979
GO:0140535:[CC] intracellular protein-containing complex	FUGAsseM_without_homology	CC	0.786266
GO:0009279:[CC] cell outer membrane	FUGAsseM_without_coexp	CC	0.725062
GO:0009279:[CC] cell outer membrane	FUGAsseM_without_contig	CC	0.665126
GO:0009279:[CC] cell outer membrane	FUGAsseM_without_DDI	CC	0.778828
GO:0009279:[CC] cell outer membrane	FUGAsseM_without_homology	CC	0.720641
GO:0061695:[CC] transferase complex, transferring phosphorus-containing groups	FUGAsseM_without_coexp	CC	0.657202
GO:0061695:[CC] transferase complex, transferring phosphorus-containing groups	FUGAsseM_without_contig	CC	0.706935
GO:0061695:[CC] transferase complex, transferring phosphorus-containing groups	FUGAsseM_without_DDI	CC	0.610387
GO:0061695:[CC] transferase complex, transferring phosphorus-containing groups	FUGAsseM_without_homology	CC	0.632291
GO:1990204:[CC] oxidoreductase complex	FUGAsseM_without_coexp	CC	0.598739
GO:1990204:[CC] oxidoreductase complex	FUGAsseM_without_contig	CC	0.593391
GO:1990204:[CC] oxidoreductase complex	FUGAsseM_without_DDI	CC	0.569612
GO:1990204:[CC] oxidoreductase complex	FUGAsseM_without_homology	CC	0.626793
GO:1904949:[CC] ATPase complex	FUGAsseM_without_coexp	CC	0.315932
GO:1904949:[CC] ATPase complex	FUGAsseM_without_contig	CC	0.522191
GO:1904949:[CC] ATPase complex	FUGAsseM_without_DDI	CC	0.539899
GO:1904949:[CC] ATPase complex	FUGAsseM_without_homology	CC	0.77141
