# Supplementary material for: Predicting functions of uncharacterized gene products from microbial communities
Source: Nat Biotechnol. 2025 Oct 15;44(7):1126–41. doi: 10.1038/s41587-025-02813-7 (PMC13368603; doi:10.1038/s41587-025-02813-7)
Supplement: Supplementary file 15 — Values of box plots, violin plots, point plots and line plots. [file 41587_2025_2813_MOESM15_ESM.xlsx]

## Sheet: ED_Fig6a
func_type	thresholds	F_measure	taxon	func
BP	0.84	1	Acetobacter_sp_CAG_267	GO:0006265:[BP] DNA topological change
BP	0.72	1	Acetobacter_sp_CAG_267	GO:0051649:[BP] establishment of localization in cell
CC	0.77	0.923077	Acetobacter_sp_CAG_267	GO:0005694:[CC] chromosome
BP	0.76	0.947368	Acetobacter_sp_CAG_267	GO:0006364:[BP] rRNA processing
BP	0.48	0.875	Acetobacter_sp_CAG_267	GO:0000160:[BP] phosphorelay signal transduction system
BP	0.75	0.833333	Acetobacter_sp_CAG_267	GO:0006417:[BP] regulation of translation
MF	0.65	0.857143	Acetobacter_sp_CAG_267	GO:0000155:[MF] phosphorelay sensor kinase activity
MF	0.78	0.952381	Acetobacter_sp_CAG_267	GO:0003924:[MF] GTPase activity
BP	0.78	0.923077	Acetobacter_sp_CAG_267	GO:0019359:[BP] nicotinamide nucleotide biosynthetic process
MF	0.33	0.965517	Acetobacter_sp_CAG_267	GO:0032550:[MF] purine ribonucleoside binding
BP	0.73	0.941176	Acetobacter_sp_CAG_267	GO:0034613:[BP] cellular protein localization
MF	0.67	0.842105	Acetobacter_sp_CAG_267	GO:0016616:[MF] oxidoreductase activity, acting on the CH-OH group of donors, NAD or NADP as acceptor
MF	0.87	0.930233	Acetobacter_sp_CAG_267	GO:0004812:[MF] aminoacyl-tRNA ligase activity
BP	0.73	0.823529	Acetobacter_sp_CAG_267	GO:0009226:[BP] nucleotide-sugar biosynthetic process
BP	0.83	0.97561	Acetobacter_sp_CAG_267	GO:0006418:[BP] tRNA aminoacylation for protein translation
MF	0.61	0.846154	Acetobacter_sp_CAG_267	GO:0005525:[MF] GTP binding
BP	0.58	0.833333	Acetobacter_sp_CAG_267	GO:0009432:[BP] SOS response
MF	0.85	0.954545	Acetobacter_sp_CAG_267	GO:0003735:[MF] structural constituent of ribosome
MF	0.83	0.833333	Acetobacter_sp_CAG_267	GO:0008135:[MF] translation factor activity, RNA binding
MF	0.82	0.952381	Acetobacter_sp_CAG_267	GO:0019843:[MF] rRNA binding
MF	0.87	0.888889	Acetobacter_sp_CAG_267	GO:0008270:[MF] zinc ion binding
MF	0.89	0.967742	Acetobacter_sp_CAG_267	GO:0000049:[MF] tRNA binding
MF	0.68	0.923077	Acetobacter_sp_CAG_267	GO:0052689:[MF] carboxylic ester hydrolase activity
MF	0.85	0.895161	Acetobacter_sp_CAG_267	GO:0005524:[MF] ATP binding
CC	0.67	0.909091	Acetobacter_sp_CAG_267	GO:0009279:[CC] cell outer membrane
MF	0.91	0.789474	Acetobacter_sp_CAG_267	GO:0016887:[MF] ATP hydrolysis activity
MF	0.7	0.714286	Acetobacter_sp_CAG_267	GO:0004222:[MF] metalloendopeptidase activity
MF	0.64	0.947368	Acetobacter_sp_CAG_267	GO:0051539:[MF] 4 iron, 4 sulfur cluster binding
BP	0.77	0.952381	Acetobacter_sp_CAG_267	GO:0006633:[BP] fatty acid biosynthetic process
BP	0.76	0.888889	Acetobacter_sp_CAG_267	GO:0009245:[BP] lipid A biosynthetic process
BP	0.65	0.421053	Acetobacter_sp_CAG_267	GO:0009166:[BP] nucleotide catabolic process
MF	0.73	0.8	Acetobacter_sp_CAG_267	GO:0008170:[MF] N-methyltransferase activity
MF	0.84	0.444444	Acetobacter_sp_CAG_267	GO:0022884:[MF] macromolecule transmembrane transporter activity
BP	0.86	0.692308	Acetobacter_sp_CAG_267	GO:0051128:[BP] regulation of cellular component organization
MF	0.78	0.923077	Acetobacter_sp_CAG_267	GO:0003887:[MF] DNA-directed DNA polymerase activity
BP	0.83	0.533333	Acetobacter_sp_CAG_267	GO:0008360:[BP] regulation of cell shape
MF	0.78	0.875	Acetobacter_sp_CAG_267	GO:0051287:[MF] NAD binding
MF	0.65	0.909091	Acetobacter_sp_CAG_267	GO:0008649:[MF] rRNA methyltransferase activity
MF	0.86	0.8	Acetobacter_sp_CAG_267	GO:0000287:[MF] magnesium ion binding
BP	0.82	0.75	Acetobacter_sp_CAG_267	GO:0071555:[BP] cell wall organization
BP	0.65	0.666667	Acetobacter_sp_CAG_267	GO:0006040:[BP] amino sugar metabolic process
MF	0.78	0.909091	Acetobacter_sp_CAG_267	GO:0016765:[MF] transferase activity, transferring alkyl or aryl (other than methyl) groups
BP	0.74	0.846154	Acetobacter_sp_CAG_267	GO:0006281:[BP] DNA repair
MF	0.61	0.0909091	Acetobacter_sp_CAG_267	GO:0019829:[MF] ATPase-coupled cation transmembrane transporter activity
BP	0.88	0.888889	Acetobacter_sp_CAG_267	GO:0009252:[BP] peptidoglycan biosynthetic process
CC	0.73	0.75	Acetobacter_sp_CAG_267	GO:0043190:[CC] ATP-binding cassette (ABC) transporter complex
CC	0.65	0.888889	Acetobacter_sp_CAG_267	GO:1904949:[CC] ATPase complex
BP	0.57	0.727273	Acetobacter_sp_CAG_267	GO:0006090:[BP] pyruvate metabolic process
MF	0.65	0.75	Acetobacter_sp_CAG_267	GO:0008408:[MF] 3'-5' exonuclease activity
BP	0.82	0.666667	Acetobacter_sp_CAG_267	GO:0006400:[BP] tRNA modification
BP	0.88	0.333333	Acetobacter_sp_CAG_267	GO:0043094:[BP] cellular metabolic compound salvage
MF	0.85	0.666667	Acetobacter_sp_CAG_267	GO:0016776:[MF] phosphotransferase activity, phosphate group as acceptor
MF	0.64	0.8	Acetobacter_sp_CAG_267	GO:0003678:[MF] DNA helicase activity
BP	0.31	0.0324675	Acetobacter_sp_CAG_267	GO:0015986:[BP] ATP synthesis coupled proton transport
CC	0.66	0.615385	Acetobacter_sp_CAG_267	GO:0005887:[CC] integral component of plasma membrane
MF	0.82	0.222222	Acetobacter_sp_CAG_267	GO:0044769:[MF] ATPase activity, coupled to transmembrane movement of ions, rotational mechanism
MF	0.83	0.142857	Acetobacter_sp_CAG_267	GO:0004252:[MF] serine-type endopeptidase activity
BP	0.84	0.0154242	Acetobacter_sp_CAG_267	GO:0045454:[BP] cell redox homeostasis
MF	0.84	0.571429	Acetobacter_sp_CAG_267	GO:0005506:[MF] iron ion binding
MF	0.76	0.5	Acetobacter_sp_CAG_267	GO:0019205:[MF] nucleobase-containing compound kinase activity
MF	0.95	0.0408163	Acetobacter_sp_CAG_267	GO:0009055:[MF] electron transfer activity
MF	0.89	0.333333	Acetobacter_sp_CAG_267	GO:0016763:[MF] pentosyltransferase activity
MF	0.87	0.222222	Acetobacter_sp_CAG_267	GO:0046933:[MF] proton-transporting ATP synthase activity, rotational mechanism
CC	0.6	0.020339	Acetobacter_sp_CAG_267	GO:0045261:[CC] proton-transporting ATP synthase complex, catalytic core F(1)
MF	0.82	0.333333	Acetobacter_sp_CAG_267	GO:0010181:[MF] FMN binding
MF	0.79	0.153846	Acetobacter_sp_CAG_267	GO:0016758:[MF] hexosyltransferase activity
CC	0.65	0.0176991	Acetobacter_sp_CAG_267	GO:0140535:[CC] intracellular protein-containing complex
BP	0.85	1	Acidaminococcus_intestini	GO:0000160:[BP] phosphorelay signal transduction system
BP	0.54	1	Acidaminococcus_intestini	GO:0006006:[BP] glucose metabolic process
BP	0.63	1	Acidaminococcus_intestini	GO:0006189:[BP] 'de novo' IMP biosynthetic process
BP	0.67	1	Acidaminococcus_intestini	GO:0009082:[BP] branched-chain amino acid biosynthetic process
BP	0.55	1	Acidaminococcus_intestini	GO:0009166:[BP] nucleotide catabolic process
BP	0.72	1	Acidaminococcus_intestini	GO:0009220:[BP] pyrimidine ribonucleotide biosynthetic process
MF	0.79	1	Acidaminococcus_intestini	GO:0004222:[MF] metalloendopeptidase activity
MF	0.73	1	Acidaminococcus_intestini	GO:0008170:[MF] N-methyltransferase activity
MF	0.78	1	Acidaminococcus_intestini	GO:0008649:[MF] rRNA methyltransferase activity
MF	0.67	1	Acidaminococcus_intestini	GO:0016774:[MF] phosphotransferase activity, carboxyl group as acceptor
MF	0.52	1	Acidaminococcus_intestini	GO:0030976:[MF] thiamine pyrophosphate binding
CC	0.79	1	Acidaminococcus_intestini	GO:0043190:[CC] ATP-binding cassette (ABC) transporter complex
CC	0.79	1	Acidaminococcus_intestini	GO:1904949:[CC] ATPase complex
MF	0.61	0.909091	Acidaminococcus_intestini	GO:0000155:[MF] phosphorelay sensor kinase activity
MF	0.79	0.980392	Acidaminococcus_intestini	GO:0003735:[MF] structural constituent of ribosome
BP	0.68	0.909091	Acidaminococcus_intestini	GO:0010629:[BP] negative regulation of gene expression
MF	0.7	0.923077	Acidaminococcus_intestini	GO:0016776:[MF] phosphotransferase activity, phosphate group as acceptor
BP	0.63	0.909091	Acidaminococcus_intestini	GO:0009089:[BP] lysine biosynthetic process via diaminopimelate
BP	0.54	0.923077	Acidaminococcus_intestini	GO:0009245:[BP] lipid A biosynthetic process
MF	0.89	0.882353	Acidaminococcus_intestini	GO:0030170:[MF] pyridoxal phosphate binding
MF	0.77	0.952381	Acidaminococcus_intestini	GO:0005506:[MF] iron ion binding
MF	0.77	0.972973	Acidaminococcus_intestini	GO:0004812:[MF] aminoacyl-tRNA ligase activity
BP	0.54	0.909091	Acidaminococcus_intestini	GO:0006857:[BP] oligopeptide transport
BP	0.83	0.972973	Acidaminococcus_intestini	GO:0006418:[BP] tRNA aminoacylation for protein translation
MF	0.83	0.909091	Acidaminococcus_intestini	GO:0005525:[MF] GTP binding
MF	0.58	0.916667	Acidaminococcus_intestini	GO:0003924:[MF] GTPase activity
BP	0.7	0.4	Acidaminococcus_intestini	GO:0009423:[BP] chorismate biosynthetic process
MF	0.61	0.378378	Acidaminococcus_intestini	GO:0046933:[MF] proton-transporting ATP synthase activity, rotational mechanism
BP	0.72	0.923077	Acidaminococcus_intestini	GO:0006526:[BP] arginine biosynthetic process
BP	0.82	0.363636	Acidaminococcus_intestini	GO:0009228:[BP] thiamine biosynthetic process
MF	1	0.545455	Acidaminococcus_intestini	GO:0044769:[MF] ATPase activity, coupled to transmembrane movement of ions, rotational mechanism
MF	0.87	0.956522	Acidaminococcus_intestini	GO:0016763:[MF] pentosyltransferase activity
MF	0.8	0.875	Acidaminococcus_intestini	GO:0016887:[MF] ATP hydrolysis activity
MF	0.7	0.810811	Acidaminococcus_intestini	GO:0016836:[MF] hydro-lyase activity
MF	0.85	0.981132	Acidaminococcus_intestini	GO:0019843:[MF] rRNA binding
MF	0.71	0.842105	Acidaminococcus_intestini	GO:0008483:[MF] transaminase activity
BP	0.93	0.545455	Acidaminococcus_intestini	GO:0015986:[BP] ATP synthesis coupled proton transport
MF	0.96	0.615385	Acidaminococcus_intestini	GO:0019829:[MF] ATPase-coupled cation transmembrane transporter activity
BP	0.71	0.7	Acidaminococcus_intestini	GO:0006835:[BP] dicarboxylic acid transport
MF	0.86	0.883721	Acidaminococcus_intestini	GO:0032550:[MF] purine ribonucleoside binding
BP	0.92	0.8	Acidaminococcus_intestini	GO:0009130:[BP] pyrimidine nucleoside monophosphate biosynthetic process
MF	0.61	0.8	Acidaminococcus_intestini	GO:0003678:[MF] DNA helicase activity
BP	0.82	0.857143	Acidaminococcus_intestini	GO:0098656:[BP] anion transmembrane transport
MF	0.77	0.933333	Acidaminococcus_intestini	GO:0005310:[MF] dicarboxylic acid transmembrane transporter activity
MF	0.81	0.869565	Acidaminococcus_intestini	GO:0000049:[MF] tRNA binding
BP	0.69	0.888889	Acidaminococcus_intestini	GO:0009163:[BP] nucleoside biosynthetic process
MF	0.66	0.666667	Acidaminococcus_intestini	GO:0016620:[MF] oxidoreductase activity, acting on the aldehyde or oxo group of donors, NAD or NADP as acceptor
MF	0.72	0.865204	Acidaminococcus_intestini	GO:0005524:[MF] ATP binding
MF	0.72	0.636364	Acidaminococcus_intestini	GO:0016831:[MF] carboxy-lyase activity
MF	0.83	0.792453	Acidaminococcus_intestini	GO:0016616:[MF] oxidoreductase activity, acting on the CH-OH group of donors, NAD or NADP as acceptor
MF	0.85	0.878788	Acidaminococcus_intestini	GO:0008270:[MF] zinc ion binding
BP	0.79	0.64	Acidaminococcus_intestini	GO:0006400:[BP] tRNA modification
MF	0.77	0.823529	Acidaminococcus_intestini	GO:0016814:[MF] hydrolase activity, acting on carbon-nitrogen (but not peptide) bonds, in cyclic amidines
BP	0.77	0.857143	Acidaminococcus_intestini	GO:0043094:[BP] cellular metabolic compound salvage
MF	0.69	0.769231	Acidaminococcus_intestini	GO:0050661:[MF] NADP binding
BP	0.84	0.571429	Acidaminococcus_intestini	GO:0006541:[BP] glutamine metabolic process
MF	0.79	0.7	Acidaminococcus_intestini	GO:0016765:[MF] transferase activity, transferring alkyl or aryl (other than methyl) groups
MF	0.84	0.823529	Acidaminococcus_intestini	GO:0008135:[MF] translation factor activity, RNA binding
BP	0.75	0.909091	Acidaminococcus_intestini	GO:0009252:[BP] peptidoglycan biosynthetic process
MF	0.6	0.941176	Acidaminococcus_intestini	GO:1904680:[MF] peptide transmembrane transporter activity
BP	0.9	0.84	Acidaminococcus_intestini	GO:0006281:[BP] DNA repair
BP	0.84	0.5	Acidaminococcus_intestini	GO:0009401:[BP] phosphoenolpyruvate-dependent sugar phosphotransferase system
MF	0.75	0.833333	Acidaminococcus_intestini	GO:0051287:[MF] NAD binding
BP	0.89	0.705882	Acidaminococcus_intestini	GO:0052803:[BP] imidazole-containing compound metabolic process
MF	0.9	0.842105	Acidaminococcus_intestini	GO:0009055:[MF] electron transfer activity
BP	0.74	0.909091	Acidaminococcus_intestini	GO:0009119:[BP] ribonucleoside metabolic process
MF	0.81	0.909091	Acidaminococcus_intestini	GO:0000150:[MF] DNA strand exchange activity
BP	0.77	0.4	Acidaminococcus_intestini	GO:0006633:[BP] fatty acid biosynthetic process
MF	0.83	0.830189	Acidaminococcus_intestini	GO:0051539:[MF] 4 iron, 4 sulfur cluster binding
MF	0.89	0.875	Acidaminococcus_intestini	GO:0000287:[MF] magnesium ion binding
MF	0.76	0.888889	Acidaminococcus_intestini	GO:0016861:[MF] intramolecular oxidoreductase activity, interconverting aldoses and ketoses
BP	0.71	0.769231	Acidaminococcus_intestini	GO:0009432:[BP] SOS response
BP	0.69	0.909091	Acidaminococcus_intestini	GO:0071555:[BP] cell wall organization
BP	0.82	0.8	Acidaminococcus_intestini	GO:0000105:[BP] histidine biosynthetic process
BP	0.79	0.8	Acidaminococcus_intestini	GO:0051128:[BP] regulation of cellular component organization
BP	0.66	0.933333	Acidaminococcus_intestini	GO:0019359:[BP] nicotinamide nucleotide biosynthetic process
MF	0.84	0.666667	Acidaminococcus_intestini	GO:0052689:[MF] carboxylic ester hydrolase activity
BP	0.81	0.888889	Acidaminococcus_intestini	GO:0034613:[BP] cellular protein localization
BP	0.86	0.705882	Acidaminococcus_intestini	GO:0006090:[BP] pyruvate metabolic process
BP	0.9	0.5	Acidaminococcus_intestini	GO:0009073:[BP] aromatic amino acid family biosynthetic process
BP	0.773	0.7	Acidaminococcus_intestini	GO:0008360:[BP] regulation of cell shape
MF	0.6	0.666667	Acidaminococcus_intestini	GO:0022836:[MF] gated channel activity
MF	0.86	0.545455	Acidaminococcus_intestini	GO:0016884:[MF] carbon-nitrogen ligase activity, with glutamine as amido-N-donor
MF	0.89	0.333333	Acidaminococcus_intestini	GO:0016840:[MF] carbon-nitrogen lyase activity
BP	0.71	0.888889	Acidaminococcus_intestini	GO:0051649:[BP] establishment of localization in cell
MF	0.61	0.2	Acidaminococcus_intestini	GO:0016891:[MF] endoribonuclease activity, producing 5'-phosphomonoesters
MF	0.97	0.266667	Acidaminococcus_intestini	GO:0010181:[MF] FMN binding
MF	0.88	0.666667	Acidaminococcus_intestini	GO:0005283:[MF] amino acid:sodium symporter activity
BP	0.93	0.444444	Acidaminococcus_intestini	GO:0045454:[BP] cell redox homeostasis
MF	0.78	0.75	Acidaminococcus_intestini	GO:0008408:[MF] 3'-5' exonuclease activity
CC	0.87	0.0441177	Acidaminococcus_intestini	GO:0005694:[CC] chromosome
BP	0.92	0.631579	Acidaminococcus_intestini	GO:0006364:[BP] rRNA processing
MF	0.75	0.666667	Acidaminococcus_intestini	GO:0003887:[MF] DNA-directed DNA polymerase activity
MF	0.71	0.666667	Acidaminococcus_intestini	GO:0003887:[MF] DNA-directed DNA polymerase activity
MF	0.81	0.428571	Acidaminococcus_intestini	GO:0015297:[MF] antiporter activity
BP	0.75	0.5	Acidaminococcus_intestini	GO:0019682:[BP] glyceraldehyde-3-phosphate metabolic process
CC	0.87	0.0689655	Acidaminococcus_intestini	GO:0140535:[CC] intracellular protein-containing complex
CC	0.77	0.5	Acidaminococcus_intestini	GO:0005887:[CC] integral component of plasma membrane
MF	0.86	0.0869565	Acidaminococcus_intestini	GO:0042910:[MF] xenobiotic transmembrane transporter activity
BP	0.71	1	Acinetobacter_sp_CAG_196	GO:0006040:[BP] amino sugar metabolic process
BP	0.79	1	Acinetobacter_sp_CAG_196	GO:0006090:[BP] pyruvate metabolic process
BP	0.39	1	Acinetobacter_sp_CAG_196	GO:0006352:[BP] DNA-templated transcription, initiation
BP	0.76	1	Acinetobacter_sp_CAG_196	GO:0009089:[BP] lysine biosynthetic process via diaminopimelate
BP	0.54	1	Acinetobacter_sp_CAG_196	GO:0009245:[BP] lipid A biosynthetic process
BP	0.7	1	Acinetobacter_sp_CAG_196	GO:0016114:[BP] terpenoid biosynthetic process
BP	0.72	1	Acinetobacter_sp_CAG_196	GO:0019359:[BP] nicotinamide nucleotide biosynthetic process
BP	0.68	1	Acinetobacter_sp_CAG_196	GO:0019682:[BP] glyceraldehyde-3-phosphate metabolic process
BP	0.67	1	Acinetobacter_sp_CAG_196	GO:0043094:[BP] cellular metabolic compound salvage
BP	0.64	1	Acinetobacter_sp_CAG_196	GO:0071806:[BP] protein transmembrane transport
MF	0.84	1	Acinetobacter_sp_CAG_196	GO:0003735:[MF] structural constituent of ribosome
MF	0.78	1	Acinetobacter_sp_CAG_196	GO:0005525:[MF] GTP binding
MF	0.69	1	Acinetobacter_sp_CAG_196	GO:0016776:[MF] phosphotransferase activity, phosphate group as acceptor
MF	0.82	1	Acinetobacter_sp_CAG_196	GO:0019205:[MF] nucleobase-containing compound kinase activity
MF	0.86	1	Acinetobacter_sp_CAG_196	GO:0032550:[MF] purine ribonucleoside binding
MF	0.75	1	Acinetobacter_sp_CAG_196	GO:0050661:[MF] NADP binding
MF	0.56	1	Acinetobacter_sp_CAG_196	GO:0052689:[MF] carboxylic ester hydrolase activity
CC	0.73	1	Acinetobacter_sp_CAG_196	GO:0005694:[CC] chromosome
MF	0.76	0.981818	Acinetobacter_sp_CAG_196	GO:0019843:[MF] rRNA binding
MF	0.61	0.909091	Acinetobacter_sp_CAG_196	GO:0003924:[MF] GTPase activity
MF	0.61	0.941176	Acinetobacter_sp_CAG_196	GO:0008135:[MF] translation factor activity, RNA binding
MF	0.89	0.933333	Acinetobacter_sp_CAG_196	GO:0016987:[MF] sigma factor activity
BP	0.73	0.909091	Acinetobacter_sp_CAG_196	GO:0042737:[BP] drug catabolic process
MF	0.76	0.956522	Acinetobacter_sp_CAG_196	GO:0000049:[MF] tRNA binding
BP	0.75	0.923077	Acinetobacter_sp_CAG_196	GO:0006006:[BP] glucose metabolic process
BP	0.72	0.833333	Acinetobacter_sp_CAG_196	GO:0009226:[BP] nucleotide-sugar biosynthetic process
BP	0.63	0.923077	Acinetobacter_sp_CAG_196	GO:0000160:[BP] phosphorelay signal transduction system
BP	0.83	0.941176	Acinetobacter_sp_CAG_196	GO:0006364:[BP] rRNA processing
MF	0.73	0.947368	Acinetobacter_sp_CAG_196	GO:0008483:[MF] transaminase activity
BP	0.68	0.909091	Acinetobacter_sp_CAG_196	GO:0006566:[BP] threonine metabolic process
MF	0.71	0.947368	Acinetobacter_sp_CAG_196	GO:0005506:[MF] iron ion binding
BP	0.58	0.833333	Acinetobacter_sp_CAG_196	GO:1901606:[BP] alpha-amino acid catabolic process
BP	0.78	0.833333	Acinetobacter_sp_CAG_196	GO:0009063:[BP] cellular amino acid catabolic process
MF	0.77	0.944444	Acinetobacter_sp_CAG_196	GO:0004812:[MF] aminoacyl-tRNA ligase activity
MF	0.76	0.9	Acinetobacter_sp_CAG_196	GO:0000287:[MF] magnesium ion binding
MF	0.76	0.833333	Acinetobacter_sp_CAG_196	GO:0016616:[MF] oxidoreductase activity, acting on the CH-OH group of donors, NAD or NADP as acceptor
MF	0.88	0.666667	Acinetobacter_sp_CAG_196	GO:0044769:[MF] ATPase activity, coupled to transmembrane movement of ions, rotational mechanism
MF	0.81	0.666667	Acinetobacter_sp_CAG_196	GO:0044769:[MF] ATPase activity, coupled to transmembrane movement of ions, rotational mechanism
MF	0.53	0.666667	Acinetobacter_sp_CAG_196	GO:0019829:[MF] ATPase-coupled cation transmembrane transporter activity
BP	0.82	0.971429	Acinetobacter_sp_CAG_196	GO:0006418:[BP] tRNA aminoacylation for protein translation
MF	0.76	0.965517	Acinetobacter_sp_CAG_196	GO:0016887:[MF] ATP hydrolysis activity
BP	0.65	0.857143	Acinetobacter_sp_CAG_196	GO:0006633:[BP] fatty acid biosynthetic process
BP	0.83	0.666667	Acinetobacter_sp_CAG_196	GO:0015986:[BP] ATP synthesis coupled proton transport
BP	0.668	0.666667	Acinetobacter_sp_CAG_196	GO:0015986:[BP] ATP synthesis coupled proton transport
BP	0.85	0.96	Acinetobacter_sp_CAG_196	GO:0009166:[BP] nucleotide catabolic process
BP	0.87	0.761905	Acinetobacter_sp_CAG_196	GO:0009306:[BP] protein secretion
MF	0.87	0.896552	Acinetobacter_sp_CAG_196	GO:0030170:[MF] pyridoxal phosphate binding
MF	0.69	0.941176	Acinetobacter_sp_CAG_196	GO:0015562:[MF] efflux transmembrane transporter activity
MF	0.83	0.9375	Acinetobacter_sp_CAG_196	GO:0051539:[MF] 4 iron, 4 sulfur cluster binding
BP	0.8	0.909091	Acinetobacter_sp_CAG_196	GO:0008360:[BP] regulation of cell shape
MF	0.73	0.9	Acinetobacter_sp_CAG_196	GO:0016836:[MF] hydro-lyase activity
MF	0.74	0.782609	Acinetobacter_sp_CAG_196	GO:0000155:[MF] phosphorelay sensor kinase activity
BP	0.67	0.9	Acinetobacter_sp_CAG_196	GO:0009252:[BP] peptidoglycan biosynthetic process
MF	0.7	0.910569	Acinetobacter_sp_CAG_196	GO:0005524:[MF] ATP binding
BP	0.71	0.947368	Acinetobacter_sp_CAG_196	GO:0071555:[BP] cell wall organization
BP	0.85	0.944444	Acinetobacter_sp_CAG_196	GO:0006281:[BP] DNA repair
MF	0.54	0.0720721	Acinetobacter_sp_CAG_196	GO:0003955:[MF] NAD(P)H dehydrogenase (quinone) activity
BP	0.78	0.875	Acinetobacter_sp_CAG_196	GO:0051128:[BP] regulation of cellular component organization
BP	0.68	0.875	Acinetobacter_sp_CAG_196	GO:0034613:[BP] cellular protein localization
MF	0.65	0.947368	Acinetobacter_sp_CAG_196	GO:0051287:[MF] NAD binding
MF	0.54	0.909091	Acinetobacter_sp_CAG_196	GO:0016763:[MF] pentosyltransferase activity
MF	0.66	0.888889	Acinetobacter_sp_CAG_196	GO:0046983:[MF] protein dimerization activity
BP	0.85	0.869565	Acinetobacter_sp_CAG_196	GO:0006400:[BP] tRNA modification
BP	0.71	0.9	Acinetobacter_sp_CAG_196	GO:0009119:[BP] ribonucleoside metabolic process
MF	0.89	0.8	Acinetobacter_sp_CAG_196	GO:0008270:[MF] zinc ion binding
MF	0.86	0.5	Acinetobacter_sp_CAG_196	GO:0003887:[MF] DNA-directed DNA polymerase activity
MF	0.75	0.109589	Acinetobacter_sp_CAG_196	GO:0009055:[MF] electron transfer activity
BP	0.8	0.769231	Acinetobacter_sp_CAG_196	GO:0009163:[BP] nucleoside biosynthetic process
BP	0.71	0.823529	Acinetobacter_sp_CAG_196	GO:0009082:[BP] branched-chain amino acid biosynthetic process
MF	0.77	0.933333	Acinetobacter_sp_CAG_196	GO:0016831:[MF] carboxy-lyase activity
MF	0.92	0.285714	Acinetobacter_sp_CAG_196	GO:0015453:[MF] oxidoreduction-driven active transmembrane transporter activity
MF	0.92	0.8	Acinetobacter_sp_CAG_196	GO:0046933:[MF] proton-transporting ATP synthase activity, rotational mechanism
MF	0.7	0.8	Acinetobacter_sp_CAG_196	GO:0003678:[MF] DNA helicase activity
MF	0.84	0.6	Acinetobacter_sp_CAG_196	GO:0016765:[MF] transferase activity, transferring alkyl or aryl (other than methyl) groups
BP	0.73	0.909091	Acinetobacter_sp_CAG_196	GO:0009432:[BP] SOS response
BP	0.79	0.875	Acinetobacter_sp_CAG_196	GO:0051649:[BP] establishment of localization in cell
MF	0.59	0.8	Acinetobacter_sp_CAG_196	GO:0016861:[MF] intramolecular oxidoreductase activity, interconverting aldoses and ketoses
BP	0.81	0.782609	Acinetobacter_sp_CAG_196	GO:0002790:[BP] peptide secretion
BP	0.74	0.769231	Acinetobacter_sp_CAG_196	GO:0009073:[BP] aromatic amino acid family biosynthetic process
BP	0.938	0.408163	Acinetobacter_sp_CAG_196	GO:0071973:[BP] bacterial-type flagellum-dependent cell motility
BP	0.82	0.666667	Acinetobacter_sp_CAG_196	GO:0000097:[BP] sulfur amino acid biosynthetic process
MF	0.84	0.08	Acinetobacter_sp_CAG_196	GO:0016758:[MF] hexosyltransferase activity
MF	0.88	0.25	Acinetobacter_sp_CAG_196	GO:0016814:[MF] hydrolase activity, acting on carbon-nitrogen (but not peptide) bonds, in cyclic amidines
BP	0.88	0.333333	Acinetobacter_sp_CAG_196	GO:0006417:[BP] regulation of translation
CC	0.91	0.210526	Acinetobacter_sp_CAG_196	GO:0009420:[CC] bacterial-type flagellum filament
BP	0.8	0.206897	Acinetobacter_sp_CAG_196	GO:0044781:[BP] bacterial-type flagellum organization
MF	0.69	0.0610687	Acinetobacter_sp_CAG_196	GO:0004222:[MF] metalloendopeptidase activity
CC	0.74	0.0246914	Acinetobacter_sp_CAG_196	GO:0140535:[CC] intracellular protein-containing complex
BP	0.237	0.0123784	Acinetobacter_sp_CAG_196	GO:0006935:[BP] chemotaxis
BP	0.69	1	Akkermansia_muciniphila	GO:0006189:[BP] 'de novo' IMP biosynthetic process
BP	0.8	1	Akkermansia_muciniphila	GO:0009166:[BP] nucleotide catabolic process
BP	0.73	1	Akkermansia_muciniphila	GO:0009228:[BP] thiamine biosynthetic process
MF	0.69	1	Akkermansia_muciniphila	GO:0004252:[MF] serine-type endopeptidase activity
MF	0.81	1	Akkermansia_muciniphila	GO:0004721:[MF] phosphoprotein phosphatase activity
MF	0.65	1	Akkermansia_muciniphila	GO:0016765:[MF] transferase activity, transferring alkyl or aryl (other than methyl) groups
MF	0.75	1	Akkermansia_muciniphila	GO:0044769:[MF] ATPase activity, coupled to transmembrane movement of ions, rotational mechanism
MF	0.69	1	Akkermansia_muciniphila	GO:0046933:[MF] proton-transporting ATP synthase activity, rotational mechanism
MF	0.78	0.909091	Akkermansia_muciniphila	GO:0042802:[MF] identical protein binding
BP	0.54	0.909091	Akkermansia_muciniphila	GO:0006979:[BP] response to oxidative stress
BP	0.75	0.909091	Akkermansia_muciniphila	GO:0006101:[BP] citrate metabolic process
MF	0.55	0.909091	Akkermansia_muciniphila	GO:0030246:[MF] carbohydrate binding
BP	0.7	0.909091	Akkermansia_muciniphila	GO:0006099:[BP] tricarboxylic acid cycle
MF	0.53	0.909091	Akkermansia_muciniphila	GO:0016836:[MF] hydro-lyase activity
MF	0.88	0.967742	Akkermansia_muciniphila	GO:0019829:[MF] ATPase-coupled cation transmembrane transporter activity
BP	0.57	0.923077	Akkermansia_muciniphila	GO:0000160:[BP] phosphorelay signal transduction system
MF	0.65	0.965517	Akkermansia_muciniphila	GO:0008484:[MF] sulfuric ester hydrolase activity
BP	0.78	0.833333	Akkermansia_muciniphila	GO:0009226:[BP] nucleotide-sugar biosynthetic process
MF	0.65	0.810811	Akkermansia_muciniphila	GO:0030170:[MF] pyridoxal phosphate binding
BP	0.88	0.72	Akkermansia_muciniphila	GO:0009236:[BP] cobalamin biosynthetic process
MF	0.77	0.769231	Akkermansia_muciniphila	GO:0016776:[MF] phosphotransferase activity, phosphate group as acceptor
CC	0.83	0.823529	Akkermansia_muciniphila	GO:0005887:[CC] integral component of plasma membrane
MF	0.99	0.844444	Akkermansia_muciniphila	GO:0019843:[MF] rRNA binding
BP	0.82	0.470588	Akkermansia_muciniphila	GO:0009252:[BP] peptidoglycan biosynthetic process
BP	0.66	0.888889	Akkermansia_muciniphila	GO:0006090:[BP] pyruvate metabolic process
MF	0.87	0.829268	Akkermansia_muciniphila	GO:0008270:[MF] zinc ion binding
MF	0.99	0.473118	Akkermansia_muciniphila	GO:0003735:[MF] structural constituent of ribosome
MF	0.77	0.85	Akkermansia_muciniphila	GO:0016887:[MF] ATP hydrolysis activity
BP	0.69	0.933333	Akkermansia_muciniphila	GO:0052803:[BP] imidazole-containing compound metabolic process
BP	0.86	0.666667	Akkermansia_muciniphila	GO:0008360:[BP] regulation of cell shape
MF	0.8	0.105263	Akkermansia_muciniphila	GO:0016763:[MF] pentosyltransferase activity
MF	0.57	0.727273	Akkermansia_muciniphila	GO:0000155:[MF] phosphorelay sensor kinase activity
MF	0.92	0.695652	Akkermansia_muciniphila	GO:0000049:[MF] tRNA binding
BP	0.83	0.8	Akkermansia_muciniphila	GO:0000097:[BP] sulfur amino acid biosynthetic process
BP	0.56	0.787879	Akkermansia_muciniphila	GO:0009073:[BP] aromatic amino acid family biosynthetic process
MF	0.83	0.75	Akkermansia_muciniphila	GO:0005525:[MF] GTP binding
BP	0.81	0.869565	Akkermansia_muciniphila	GO:0015074:[BP] DNA integration
MF	0.68	0.631579	Akkermansia_muciniphila	GO:0008483:[MF] transaminase activity
BP	0.77	0.782609	Akkermansia_muciniphila	GO:0071555:[BP] cell wall organization
BP	0.79	0.533333	Akkermansia_muciniphila	GO:0006418:[BP] tRNA aminoacylation for protein translation
BP	0.71	0.933333	Akkermansia_muciniphila	GO:0000105:[BP] histidine biosynthetic process
BP	0.88	0.8	Akkermansia_muciniphila	GO:0006364:[BP] rRNA processing
BP	0.75	0.88	Akkermansia_muciniphila	GO:0006400:[BP] tRNA modification
MF	0.87	0.454545	Akkermansia_muciniphila	GO:0032550:[MF] purine ribonucleoside binding
MF	0.86	0.857143	Akkermansia_muciniphila	GO:0004812:[MF] aminoacyl-tRNA ligase activity
BP	0.85	0.363636	Akkermansia_muciniphila	GO:0009063:[BP] cellular amino acid catabolic process
BP	0.85	0.888889	Akkermansia_muciniphila	GO:0006541:[BP] glutamine metabolic process
MF	0.63	0.666667	Akkermansia_muciniphila	GO:0015297:[MF] antiporter activity
MF	0.73	0.933333	Akkermansia_muciniphila	GO:0005506:[MF] iron ion binding
BP	0.79	0.909091	Akkermansia_muciniphila	GO:0016114:[BP] terpenoid biosynthetic process
CC	0.81	0.705882	Akkermansia_muciniphila	GO:1904949:[CC] ATPase complex
MF	0.76	0.777778	Akkermansia_muciniphila	GO:0003924:[MF] GTPase activity
BP	0.71	0.933333	Akkermansia_muciniphila	GO:0015986:[BP] ATP synthesis coupled proton transport
BP	0.94	0.714286	Akkermansia_muciniphila	GO:0006281:[BP] DNA repair
MF	0.65	0.75	Akkermansia_muciniphila	GO:0016774:[MF] phosphotransferase activity, carboxyl group as acceptor
BP	0.79	0.75	Akkermansia_muciniphila	GO:0051128:[BP] regulation of cellular component organization
BP	0.88	0.045977	Akkermansia_muciniphila	GO:0009082:[BP] branched-chain amino acid biosynthetic process
BP	0.75	0.461538	Akkermansia_muciniphila	GO:1901606:[BP] alpha-amino acid catabolic process
MF	0.69	0.823529	Akkermansia_muciniphila	GO:0016407:[MF] acetyltransferase activity
MF	0.85	0.828402	Akkermansia_muciniphila	GO:0005524:[MF] ATP binding
BP	0.84	0.875	Akkermansia_muciniphila	GO:0019359:[BP] nicotinamide nucleotide biosynthetic process
MF	0.83	0.689655	Akkermansia_muciniphila	GO:0016616:[MF] oxidoreductase activity, acting on the CH-OH group of donors, NAD or NADP as acceptor
MF	0.71	0.8	Akkermansia_muciniphila	GO:0016814:[MF] hydrolase activity, acting on carbon-nitrogen (but not peptide) bonds, in cyclic amidines
MF	0.7	0.714286	Akkermansia_muciniphila	GO:0052689:[MF] carboxylic ester hydrolase activity
MF	0.78	0.846154	Akkermansia_muciniphila	GO:0051539:[MF] 4 iron, 4 sulfur cluster binding
BP	0.93	0.363636	Akkermansia_muciniphila	GO:0006526:[BP] arginine biosynthetic process
MF	0.74	0.909091	Akkermansia_muciniphila	GO:0010181:[MF] FMN binding
MF	0.66	0.909091	Akkermansia_muciniphila	GO:0020037:[MF] heme binding
BP	0.8	0.833333	Akkermansia_muciniphila	GO:0019682:[BP] glyceraldehyde-3-phosphate metabolic process
BP	0.62	0.666667	Akkermansia_muciniphila	GO:0042737:[BP] drug catabolic process
MF	0.79	0.8	Akkermansia_muciniphila	GO:0004222:[MF] metalloendopeptidase activity
BP	0.81	0.875	Akkermansia_muciniphila	GO:0045454:[BP] cell redox homeostasis
MF	0.86	0.0257511	Akkermansia_muciniphila	GO:0051287:[MF] NAD binding
MF	0.81	0.8	Akkermansia_muciniphila	GO:0022836:[MF] gated channel activity
CC	0.84	0.285714	Akkermansia_muciniphila	GO:0043190:[CC] ATP-binding cassette (ABC) transporter complex
MF	0.83	0.8	Akkermansia_muciniphila	GO:0016780:[MF] phosphotransferase activity, for other substituted phosphate groups
MF	0.89	0.2	Akkermansia_muciniphila	GO:0050661:[MF] NADP binding
BP	0.69	0.888889	Akkermansia_muciniphila	GO:0009423:[BP] chorismate biosynthetic process
BP	0.87	0.5	Akkermansia_muciniphila	GO:0009130:[BP] pyrimidine nucleoside monophosphate biosynthetic process
MF	0.64	0.727273	Akkermansia_muciniphila	GO:0070566:[MF] adenylyltransferase activity
MF	0.77	0.470588	Akkermansia_muciniphila	GO:0016831:[MF] carboxy-lyase activity
MF	0.57	0.571429	Akkermansia_muciniphila	GO:0016888:[MF] endodeoxyribonuclease activity, producing 5'-phosphomonoesters
BP	0.68	0.181818	Akkermansia_muciniphila	GO:0006206:[BP] pyrimidine nucleobase metabolic process
MF	0.54	0.8	Akkermansia_muciniphila	GO:0003678:[MF] DNA helicase activity
BP	0.75	0.4	Akkermansia_muciniphila	GO:0009220:[BP] pyrimidine ribonucleotide biosynthetic process
MF	0.84	0.571429	Akkermansia_muciniphila	GO:0048038:[MF] quinone binding
MF	0.88	0.8	Akkermansia_muciniphila	GO:0016758:[MF] hexosyltransferase activity
MF	0.9	0.723404	Akkermansia_muciniphila	GO:0000287:[MF] magnesium ion binding
MF	0.89	0.222222	Akkermansia_muciniphila	GO:0046983:[MF] protein dimerization activity
MF	0.59	0.75	Akkermansia_muciniphila	GO:0030145:[MF] manganese ion binding
MF	0.97	0.285714	Akkermansia_muciniphila	GO:0015562:[MF] efflux transmembrane transporter activity
MF	0.95	0.352941	Akkermansia_muciniphila	GO:0009055:[MF] electron transfer activity
MF	0.79	0.039604	Akkermansia_muciniphila	GO:0008408:[MF] 3'-5' exonuclease activity
MF	0.81	0.736842	Akkermansia_muciniphila	GO:0008170:[MF] N-methyltransferase activity
MF	0.96	0.285714	Akkermansia_muciniphila	GO:0008135:[MF] translation factor activity, RNA binding
MF	0.95	0.0139373	Akkermansia_muciniphila	GO:0003955:[MF] NAD(P)H dehydrogenase (quinone) activity
BP	0.73	0.142857	Akkermansia_muciniphila	GO:0006306:[BP] DNA methylation
MF	0.88	0.25	Akkermansia_muciniphila	GO:0016884:[MF] carbon-nitrogen ligase activity, with glutamine as amido-N-donor
MF	0.8	0.333333	Akkermansia_muciniphila	GO:0051920:[MF] peroxiredoxin activity
BP	0.8	0.125	Akkermansia_muciniphila	GO:0046112:[BP] nucleobase biosynthetic process
BP	0.947	0.333333	Akkermansia_muciniphila	GO:0009307:[BP] DNA restriction-modification system
MF	0.25	0.00564289	Akkermansia_muciniphila	GO:0003887:[MF] DNA-directed DNA polymerase activity
MF	0.74	0.0106101	Akkermansia_muciniphila	GO:0042910:[MF] xenobiotic transmembrane transporter activity
CC	0.69	0.00763942	Akkermansia_muciniphila	GO:0140535:[CC] intracellular protein-containing complex
BP	0.72	1	Akkermansia_sp_KLE1798	GO:0002790:[BP] peptide secretion
BP	0.82	1	Akkermansia_sp_KLE1798	GO:0009236:[BP] cobalamin biosynthetic process
BP	0.76	1	Akkermansia_sp_KLE1798	GO:0015986:[BP] ATP synthesis coupled proton transport
MF	0.62	1	Akkermansia_sp_KLE1798	GO:0004222:[MF] metalloendopeptidase activity
MF	0.81	1	Akkermansia_sp_KLE1798	GO:0004252:[MF] serine-type endopeptidase activity
MF	0.74	1	Akkermansia_sp_KLE1798	GO:0004721:[MF] phosphoprotein phosphatase activity
MF	0.57	1	Akkermansia_sp_KLE1798	GO:0005506:[MF] iron ion binding
MF	0.73	1	Akkermansia_sp_KLE1798	GO:0008170:[MF] N-methyltransferase activity
MF	0.86	1	Akkermansia_sp_KLE1798	GO:0020037:[MF] heme binding
MF	0.78	1	Akkermansia_sp_KLE1798	GO:0022836:[MF] gated channel activity
MF	0.72	1	Akkermansia_sp_KLE1798	GO:0044769:[MF] ATPase activity, coupled to transmembrane movement of ions, rotational mechanism
MF	0.76	1	Akkermansia_sp_KLE1798	GO:0046933:[MF] proton-transporting ATP synthase activity, rotational mechanism
CC	0.81	1	Akkermansia_sp_KLE1798	GO:0005887:[CC] integral component of plasma membrane
CC	0.75	1	Akkermansia_sp_KLE1798	GO:0043190:[CC] ATP-binding cassette (ABC) transporter complex
CC	0.6	1	Akkermansia_sp_KLE1798	GO:1904949:[CC] ATPase complex
MF	0.42	0.969697	Akkermansia_sp_KLE1798	GO:0008484:[MF] sulfuric ester hydrolase activity
MF	0.65	0.96	Akkermansia_sp_KLE1798	GO:0019829:[MF] ATPase-coupled cation transmembrane transporter activity
BP	0.7	0.769231	Akkermansia_sp_KLE1798	GO:0009063:[BP] cellular amino acid catabolic process
BP	0.77	0.923077	Akkermansia_sp_KLE1798	GO:0045454:[BP] cell redox homeostasis
BP	0.58	0.769231	Akkermansia_sp_KLE1798	GO:1901606:[BP] alpha-amino acid catabolic process
BP	0.52	0.8	Akkermansia_sp_KLE1798	GO:0009220:[BP] pyrimidine ribonucleotide biosynthetic process
MF	0.93	0.888889	Akkermansia_sp_KLE1798	GO:0003755:[MF] peptidyl-prolyl cis-trans isomerase activity
MF	0.66	0.923077	Akkermansia_sp_KLE1798	GO:0051539:[MF] 4 iron, 4 sulfur cluster binding
MF	0.73	0.823529	Akkermansia_sp_KLE1798	GO:0003924:[MF] GTPase activity
BP	0.8	0.888889	Akkermansia_sp_KLE1798	GO:0009306:[BP] protein secretion
BP	0.83	0.914286	Akkermansia_sp_KLE1798	GO:0006281:[BP] DNA repair
BP	0.72	0.923077	Akkermansia_sp_KLE1798	GO:0009119:[BP] ribonucleoside metabolic process
BP	0.69	0.75	Akkermansia_sp_KLE1798	GO:0019359:[BP] nicotinamide nucleotide biosynthetic process
BP	0.59	0.888889	Akkermansia_sp_KLE1798	GO:0006352:[BP] DNA-templated transcription, initiation
MF	0.76	0.769231	Akkermansia_sp_KLE1798	GO:0050661:[MF] NADP binding
BP	0.5	0.727273	Akkermansia_sp_KLE1798	GO:0006541:[BP] glutamine metabolic process
MF	0.96	0.555556	Akkermansia_sp_KLE1798	GO:0003735:[MF] structural constituent of ribosome
MF	0.73	0.888889	Akkermansia_sp_KLE1798	GO:0016763:[MF] pentosyltransferase activity
MF	0.85	0.92	Akkermansia_sp_KLE1798	GO:0016887:[MF] ATP hydrolysis activity
MF	0.87	0.9	Akkermansia_sp_KLE1798	GO:0016836:[MF] hydro-lyase activity
BP	0.77	0.9	Akkermansia_sp_KLE1798	GO:0006400:[BP] tRNA modification
MF	0.82	0.869565	Akkermansia_sp_KLE1798	GO:0016765:[MF] transferase activity, transferring alkyl or aryl (other than methyl) groups
MF	0.66	0.75	Akkermansia_sp_KLE1798	GO:0016987:[MF] sigma factor activity
BP	0.82	0.75	Akkermansia_sp_KLE1798	GO:0009130:[BP] pyrimidine nucleoside monophosphate biosynthetic process
MF	0.91	0.806723	Akkermansia_sp_KLE1798	GO:0005524:[MF] ATP binding
MF	0.79	0.75	Akkermansia_sp_KLE1798	GO:0016616:[MF] oxidoreductase activity, acting on the CH-OH group of donors, NAD or NADP as acceptor
BP	0.71	0.909091	Akkermansia_sp_KLE1798	GO:0009163:[BP] nucleoside biosynthetic process
MF	0.86	0.4	Akkermansia_sp_KLE1798	GO:0008135:[MF] translation factor activity, RNA binding
BP	0.89	0.5	Akkermansia_sp_KLE1798	GO:0009073:[BP] aromatic amino acid family biosynthetic process
BP	0.79	0.5	Akkermansia_sp_KLE1798	GO:0051128:[BP] regulation of cellular component organization
MF	0.83	0.75	Akkermansia_sp_KLE1798	GO:0005525:[MF] GTP binding
MF	0.58	0.909091	Akkermansia_sp_KLE1798	GO:0009982:[MF] pseudouridine synthase activity
MF	0.7	0.8	Akkermansia_sp_KLE1798	GO:0016861:[MF] intramolecular oxidoreductase activity, interconverting aldoses and ketoses
BP	0.67	0.8	Akkermansia_sp_KLE1798	GO:0009166:[BP] nucleotide catabolic process
BP	0.99	0.222222	Akkermansia_sp_KLE1798	GO:0006090:[BP] pyruvate metabolic process
MF	0.81	0.333333	Akkermansia_sp_KLE1798	GO:0008483:[MF] transaminase activity
MF	0.72	0.666667	Akkermansia_sp_KLE1798	GO:0008658:[MF] penicillin binding
MF	0.88	0.25	Akkermansia_sp_KLE1798	GO:0016884:[MF] carbon-nitrogen ligase activity, with glutamine as amido-N-donor
MF	0.77	0.8	Akkermansia_sp_KLE1798	GO:0032550:[MF] purine ribonucleoside binding
BP	0.88	0.75	Akkermansia_sp_KLE1798	GO:0009082:[BP] branched-chain amino acid biosynthetic process
BP	0.677	0.75	Akkermansia_sp_KLE1798	GO:0071806:[BP] protein transmembrane transport
BP	0.67	0.823529	Akkermansia_sp_KLE1798	GO:0006364:[BP] rRNA processing
MF	0.91	0.3	Akkermansia_sp_KLE1798	GO:0009055:[MF] electron transfer activity
MF	0.74	0.863636	Akkermansia_sp_KLE1798	GO:0008270:[MF] zinc ion binding
MF	0.8	0.857143	Akkermansia_sp_KLE1798	GO:0016831:[MF] carboxy-lyase activity
MF	0.8	0.571429	Akkermansia_sp_KLE1798	GO:0030246:[MF] carbohydrate binding
MF	0.7	0.782609	Akkermansia_sp_KLE1798	GO:0016758:[MF] hexosyltransferase activity
MF	0.99	0.133333	Akkermansia_sp_KLE1798	GO:0004812:[MF] aminoacyl-tRNA ligase activity
BP	0.78	0.571429	Akkermansia_sp_KLE1798	GO:0009228:[BP] thiamine biosynthetic process
MF	0.95	0.266667	Akkermansia_sp_KLE1798	GO:0030170:[MF] pyridoxal phosphate binding
BP	0.89	0.296296	Akkermansia_sp_KLE1798	GO:0006418:[BP] tRNA aminoacylation for protein translation
MF	0.87	0.714286	Akkermansia_sp_KLE1798	GO:0000287:[MF] magnesium ion binding
MF	0.93	0.588235	Akkermansia_sp_KLE1798	GO:0051287:[MF] NAD binding
BP	0.68	0.8	Akkermansia_sp_KLE1798	GO:0000105:[BP] histidine biosynthetic process
BP	0.74	0.727273	Akkermansia_sp_KLE1798	GO:0008360:[BP] regulation of cell shape
BP	0.84	0.8	Akkermansia_sp_KLE1798	GO:0001522:[BP] pseudouridine synthesis
MF	0.877	0.375	Akkermansia_sp_KLE1798	GO:0019843:[MF] rRNA binding
BP	0.8	0.428571	Akkermansia_sp_KLE1798	GO:0071555:[BP] cell wall organization
MF	0.45	0.0228571	Akkermansia_sp_KLE1798	GO:0048038:[MF] quinone binding
MF	0.87	0.0319489	Akkermansia_sp_KLE1798	GO:0003955:[MF] NAD(P)H dehydrogenase (quinone) activity
BP	0.74	0.0512821	Akkermansia_sp_KLE1798	GO:0006633:[BP] fatty acid biosynthetic process
MF	0.76	0.285714	Akkermansia_sp_KLE1798	GO:0003678:[MF] DNA helicase activity
MF	0.84	0.75	Akkermansia_sp_KLE1798	GO:0016776:[MF] phosphotransferase activity, phosphate group as acceptor
MF	0.76	0.5	Akkermansia_sp_KLE1798	GO:0052689:[MF] carboxylic ester hydrolase activity
BP	0.78	0.545455	Akkermansia_sp_KLE1798	GO:0009252:[BP] peptidoglycan biosynthetic process
MF	0.81	0.333333	Akkermansia_sp_KLE1798	GO:0016814:[MF] hydrolase activity, acting on carbon-nitrogen (but not peptide) bonds, in cyclic amidines
MF	0.69	0.0146843	Akkermansia_sp_KLE1798	GO:0042910:[MF] xenobiotic transmembrane transporter activity
MF	0.84	0.444444	Akkermansia_sp_KLE1798	GO:0000049:[MF] tRNA binding
MF	0.51	0.015	Akkermansia_sp_KLE1798	GO:0004565:[MF] beta-galactosidase activity
BP	0.69	0.8	Akkermansia_sp_KLE1798	GO:0052803:[BP] imidazole-containing compound metabolic process
MF	0.802	0.0126183	Akkermansia_sp_KLE1798	GO:0019200:[MF] carbohydrate kinase activity
BP	0.69	0.0184332	Akkermansia_sp_KLE1798	GO:0006189:[BP] 'de novo' IMP biosynthetic process
MF	0.97	0.0666667	Akkermansia_sp_KLE1798	GO:0015453:[MF] oxidoreduction-driven active transmembrane transporter activity
MF	0.75	0.0869565	Akkermansia_sp_KLE1798	GO:0004177:[MF] aminopeptidase activity
BP	0.71	1	Alistipes_finegoldii	GO:0006189:[BP] 'de novo' IMP biosynthetic process
BP	0.48	1	Alistipes_finegoldii	GO:0006281:[BP] DNA repair
BP	0.63	1	Alistipes_finegoldii	GO:0006313:[BP] transposition, DNA-mediated
BP	0.79	1	Alistipes_finegoldii	GO:0006418:[BP] tRNA aminoacylation for protein translation
BP	0.85	1	Alistipes_finegoldii	GO:0008360:[BP] regulation of cell shape
BP	0.67	1	Alistipes_finegoldii	GO:0009073:[BP] aromatic amino acid family biosynthetic process
BP	0.74	1	Alistipes_finegoldii	GO:0051128:[BP] regulation of cellular component organization
BP	0.62	1	Alistipes_finegoldii	GO:0052803:[BP] imidazole-containing compound metabolic process
MF	0.85	1	Alistipes_finegoldii	GO:0003678:[MF] DNA helicase activity
MF	0.6	1	Alistipes_finegoldii	GO:0003735:[MF] structural constituent of ribosome
MF	0.77	1	Alistipes_finegoldii	GO:0003924:[MF] GTPase activity
MF	0.73	1	Alistipes_finegoldii	GO:0005525:[MF] GTP binding
MF	0.58	1	Alistipes_finegoldii	GO:0015562:[MF] efflux transmembrane transporter activity
MF	0.81	1	Alistipes_finegoldii	GO:0016763:[MF] pentosyltransferase activity
MF	0.74	1	Alistipes_finegoldii	GO:0016861:[MF] intramolecular oxidoreductase activity, interconverting aldoses and ketoses
MF	0.63	1	Alistipes_finegoldii	GO:0019843:[MF] rRNA binding
MF	0.67	1	Alistipes_finegoldii	GO:0030170:[MF] pyridoxal phosphate binding
MF	0.79	1	Alistipes_finegoldii	GO:0032550:[MF] purine ribonucleoside binding
MF	0.67	1	Alistipes_finegoldii	GO:0051287:[MF] NAD binding
MF	0.76	0.933333	Alistipes_finegoldii	GO:0016836:[MF] hydro-lyase activity
BP	0.77	0.923077	Alistipes_finegoldii	GO:0009252:[BP] peptidoglycan biosynthetic process
BP	0.62	0.933333	Alistipes_finegoldii	GO:0006364:[BP] rRNA processing
MF	0.83	0.933333	Alistipes_finegoldii	GO:0016857:[MF] racemase and epimerase activity, acting on carbohydrates and derivatives
BP	0.53	0.923077	Alistipes_finegoldii	GO:0009082:[BP] branched-chain amino acid biosynthetic process
BP	0.64	0.909091	Alistipes_finegoldii	GO:0019682:[BP] glyceraldehyde-3-phosphate metabolic process
MF	0.63	0.857143	Alistipes_finegoldii	GO:0003899:[MF] DNA-directed 5'-3' RNA polymerase activity
MF	0.72	0.952381	Alistipes_finegoldii	GO:0016987:[MF] sigma factor activity
MF	0.88	0.909091	Alistipes_finegoldii	GO:0016765:[MF] transferase activity, transferring alkyl or aryl (other than methyl) groups
MF	0.76	0.933333	Alistipes_finegoldii	GO:0004812:[MF] aminoacyl-tRNA ligase activity
MF	0.77	0.928571	Alistipes_finegoldii	GO:0000287:[MF] magnesium ion binding
MF	0.8	0.888889	Alistipes_finegoldii	GO:0016887:[MF] ATP hydrolysis activity
MF	0.77	0.967742	Alistipes_finegoldii	GO:0051539:[MF] 4 iron, 4 sulfur cluster binding
BP	0.7	0.935484	Alistipes_finegoldii	GO:0015074:[BP] DNA integration
BP	0.86	0.923077	Alistipes_finegoldii	GO:0071555:[BP] cell wall organization
BP	0.75	0.909091	Alistipes_finegoldii	GO:0000105:[BP] histidine biosynthetic process
CC	0.9	0.823529	Alistipes_finegoldii	GO:0009279:[CC] cell outer membrane
MF	0.89	0.777778	Alistipes_finegoldii	GO:0000155:[MF] phosphorelay sensor kinase activity
BP	0.72	0.909091	Alistipes_finegoldii	GO:0006352:[BP] DNA-templated transcription, initiation
MF	0.84	0.888889	Alistipes_finegoldii	GO:0016616:[MF] oxidoreductase activity, acting on the CH-OH group of donors, NAD or NADP as acceptor
MF	0.95	0.89172	Alistipes_finegoldii	GO:0005524:[MF] ATP binding
MF	0.88	0.571429	Alistipes_finegoldii	GO:0005506:[MF] iron ion binding
MF	0.74	0.83871	Alistipes_finegoldii	GO:0008270:[MF] zinc ion binding
BP	0.86	0.933333	Alistipes_finegoldii	GO:0000160:[BP] phosphorelay signal transduction system
MF	0.68	0.833333	Alistipes_finegoldii	GO:0000049:[MF] tRNA binding
MF	0.69	0.888889	Alistipes_finegoldii	GO:0009055:[MF] electron transfer activity
BP	0.57	0.714286	Alistipes_finegoldii	GO:0006400:[BP] tRNA modification
MF	0.8	0.6	Alistipes_finegoldii	GO:0052689:[MF] carboxylic ester hydrolase activity
MF	0.8	0.72	Alistipes_finegoldii	GO:0030246:[MF] carbohydrate binding
MF	0.74	0.888889	Alistipes_finegoldii	GO:0016814:[MF] hydrolase activity, acting on carbon-nitrogen (but not peptide) bonds, in cyclic amidines
MF	0.77	0.75	Alistipes_finegoldii	GO:0019239:[MF] deaminase activity
MF	0.87	0.75	Alistipes_finegoldii	GO:0008170:[MF] N-methyltransferase activity
MF	0.74	0.8	Alistipes_finegoldii	GO:0008483:[MF] transaminase activity
MF	0.79	0.666667	Alistipes_finegoldii	GO:0004252:[MF] serine-type endopeptidase activity
MF	0.72	0.571429	Alistipes_finegoldii	GO:0016758:[MF] hexosyltransferase activity
BP	0.9	0.285714	Alistipes_finegoldii	GO:0045454:[BP] cell redox homeostasis
MF	0.81	0.015625	Alistipes_finegoldii	GO:0003887:[MF] DNA-directed DNA polymerase activity
MF	0.82	0.615385	Alistipes_finegoldii	GO:0008194:[MF] UDP-glycosyltransferase activity
MF	0.75	0.0655738	Alistipes_finegoldii	GO:0009007:[MF] site-specific DNA-methyltransferase (adenine-specific) activity
BP	0.87	1	Alistipes_finegoldii_CAG_68	GO:0000160:[BP] phosphorelay signal transduction system
BP	0.93	1	Alistipes_finegoldii_CAG_68	GO:0006281:[BP] DNA repair
BP	0.71	1	Alistipes_finegoldii_CAG_68	GO:0006352:[BP] DNA-templated transcription, initiation
BP	0.7	1	Alistipes_finegoldii_CAG_68	GO:0006418:[BP] tRNA aminoacylation for protein translation
BP	0.56	1	Alistipes_finegoldii_CAG_68	GO:0006526:[BP] arginine biosynthetic process
BP	0.68	1	Alistipes_finegoldii_CAG_68	GO:0008360:[BP] regulation of cell shape
BP	0.65	1	Alistipes_finegoldii_CAG_68	GO:0009073:[BP] aromatic amino acid family biosynthetic process
BP	0.74	1	Alistipes_finegoldii_CAG_68	GO:0009119:[BP] ribonucleoside metabolic process
BP	0.77	1	Alistipes_finegoldii_CAG_68	GO:0009163:[BP] nucleoside biosynthetic process
BP	0.7	1	Alistipes_finegoldii_CAG_68	GO:0009220:[BP] pyrimidine ribonucleotide biosynthetic process
BP	0.74	1	Alistipes_finegoldii_CAG_68	GO:0009252:[BP] peptidoglycan biosynthetic process
BP	0.81	1	Alistipes_finegoldii_CAG_68	GO:0045454:[BP] cell redox homeostasis
BP	0.56	1	Alistipes_finegoldii_CAG_68	GO:0051128:[BP] regulation of cellular component organization
BP	0.47	1	Alistipes_finegoldii_CAG_68	GO:0052803:[BP] imidazole-containing compound metabolic process
BP	0.49	1	Alistipes_finegoldii_CAG_68	GO:0071555:[BP] cell wall organization
BP	0.74	1	Alistipes_finegoldii_CAG_68	GO:0071806:[BP] protein transmembrane transport
MF	0.7	1	Alistipes_finegoldii_CAG_68	GO:0003735:[MF] structural constituent of ribosome
MF	0.68	1	Alistipes_finegoldii_CAG_68	GO:0003924:[MF] GTPase activity
MF	0.78	1	Alistipes_finegoldii_CAG_68	GO:0004177:[MF] aminopeptidase activity
MF	0.74	1	Alistipes_finegoldii_CAG_68	GO:0004222:[MF] metalloendopeptidase activity
MF	0.7	1	Alistipes_finegoldii_CAG_68	GO:0004812:[MF] aminoacyl-tRNA ligase activity
MF	0.82	1	Alistipes_finegoldii_CAG_68	GO:0005525:[MF] GTP binding
MF	0.88	1	Alistipes_finegoldii_CAG_68	GO:0008483:[MF] transaminase activity
MF	0.63	1	Alistipes_finegoldii_CAG_68	GO:0016987:[MF] sigma factor activity
MF	0.58	1	Alistipes_finegoldii_CAG_68	GO:0022884:[MF] macromolecule transmembrane transporter activity
MF	0.8	1	Alistipes_finegoldii_CAG_68	GO:0030170:[MF] pyridoxal phosphate binding
MF	0.58	1	Alistipes_finegoldii_CAG_68	GO:0046983:[MF] protein dimerization activity
MF	0.86	1	Alistipes_finegoldii_CAG_68	GO:0051287:[MF] NAD binding
MF	0.72	0.952381	Alistipes_finegoldii_CAG_68	GO:0000287:[MF] magnesium ion binding
MF	0.59	0.909091	Alistipes_finegoldii_CAG_68	GO:0008135:[MF] translation factor activity, RNA binding
MF	0.73	0.933333	Alistipes_finegoldii_CAG_68	GO:0048038:[MF] quinone binding
BP	0.79	0.933333	Alistipes_finegoldii_CAG_68	GO:0009432:[BP] SOS response
MF	0.81	0.96	Alistipes_finegoldii_CAG_68	GO:0019843:[MF] rRNA binding
MF	0.87	0.842105	Alistipes_finegoldii_CAG_68	GO:0016765:[MF] transferase activity, transferring alkyl or aryl (other than methyl) groups
BP	0.85	0.833333	Alistipes_finegoldii_CAG_68	GO:0009063:[BP] cellular amino acid catabolic process
MF	0.89	0.964286	Alistipes_finegoldii_CAG_68	GO:0016887:[MF] ATP hydrolysis activity
MF	0.81	0.857143	Alistipes_finegoldii_CAG_68	GO:0008270:[MF] zinc ion binding
BP	0.65	0.823529	Alistipes_finegoldii_CAG_68	GO:1901606:[BP] alpha-amino acid catabolic process
MF	0.83	0.888889	Alistipes_finegoldii_CAG_68	GO:0000049:[MF] tRNA binding
MF	0.73	0.777778	Alistipes_finegoldii_CAG_68	GO:0016616:[MF] oxidoreductase activity, acting on the CH-OH group of donors, NAD or NADP as acceptor
MF	0.86	0.95302	Alistipes_finegoldii_CAG_68	GO:0005524:[MF] ATP binding
BP	0.61	0.777778	Alistipes_finegoldii_CAG_68	GO:0006090:[BP] pyruvate metabolic process
MF	0.97	0.736842	Alistipes_finegoldii_CAG_68	GO:0000155:[MF] phosphorelay sensor kinase activity
MF	0.7	0.909091	Alistipes_finegoldii_CAG_68	GO:0032550:[MF] purine ribonucleoside binding
BP	0.69	0.8	Alistipes_finegoldii_CAG_68	GO:0015074:[BP] DNA integration
MF	0.53	0.909091	Alistipes_finegoldii_CAG_68	GO:0016884:[MF] carbon-nitrogen ligase activity, with glutamine as amido-N-donor
BP	0.73	0.823529	Alistipes_finegoldii_CAG_68	GO:0019359:[BP] nicotinamide nucleotide biosynthetic process
MF	0.84	0.9	Alistipes_finegoldii_CAG_68	GO:0005506:[MF] iron ion binding
MF	0.72	0.75	Alistipes_finegoldii_CAG_68	GO:0030246:[MF] carbohydrate binding
MF	0.81	0.909091	Alistipes_finegoldii_CAG_68	GO:0052689:[MF] carboxylic ester hydrolase activity
MF	0.68	0.947368	Alistipes_finegoldii_CAG_68	GO:0051539:[MF] 4 iron, 4 sulfur cluster binding
CC	0.909	0.727273	Alistipes_finegoldii_CAG_68	GO:0005887:[CC] integral component of plasma membrane
BP	0.57	0.888889	Alistipes_finegoldii_CAG_68	GO:0006814:[BP] sodium ion transport
CC	0.8	0.619048	Alistipes_finegoldii_CAG_68	GO:0009279:[CC] cell outer membrane
MF	0.86	0.666667	Alistipes_finegoldii_CAG_68	GO:0016831:[MF] carboxy-lyase activity
MF	0.9	0.636364	Alistipes_finegoldii_CAG_68	GO:0009055:[MF] electron transfer activity
MF	0.72	0.615385	Alistipes_finegoldii_CAG_68	GO:0015453:[MF] oxidoreduction-driven active transmembrane transporter activity
MF	0.91	0.25	Alistipes_finegoldii_CAG_68	GO:0003955:[MF] NAD(P)H dehydrogenase (quinone) activity
CC	0.8	0.222222	Alistipes_finegoldii_CAG_68	GO:0140535:[CC] intracellular protein-containing complex
BP	0.47	1	Alistipes_putredinis	GO:0006265:[BP] DNA topological change
BP	0.66	1	Alistipes_putredinis	GO:0016114:[BP] terpenoid biosynthetic process
BP	0.72	1	Alistipes_putredinis	GO:0034613:[BP] cellular protein localization
BP	0.59	1	Alistipes_putredinis	GO:0051649:[BP] establishment of localization in cell
BP	0.73	1	Alistipes_putredinis	GO:0071555:[BP] cell wall organization
MF	0.7	1	Alistipes_putredinis	GO:0004222:[MF] metalloendopeptidase activity
MF	0.78	1	Alistipes_putredinis	GO:0008135:[MF] translation factor activity, RNA binding
MF	0.71	1	Alistipes_putredinis	GO:0010181:[MF] FMN binding
MF	0.69	1	Alistipes_putredinis	GO:0016776:[MF] phosphotransferase activity, phosphate group as acceptor
MF	0.65	1	Alistipes_putredinis	GO:0016891:[MF] endoribonuclease activity, producing 5'-phosphomonoesters
MF	0.71	1	Alistipes_putredinis	GO:0030976:[MF] thiamine pyrophosphate binding
MF	0.81	1	Alistipes_putredinis	GO:0046983:[MF] protein dimerization activity
MF	0.64	1	Alistipes_putredinis	GO:0050661:[MF] NADP binding
CC	0.65	1	Alistipes_putredinis	GO:0005694:[CC] chromosome
MF	0.68	0.933333	Alistipes_putredinis	GO:0003678:[MF] DNA helicase activity
MF	0.75	0.888889	Alistipes_putredinis	GO:0008649:[MF] rRNA methyltransferase activity
MF	0.71	0.933333	Alistipes_putredinis	GO:0003924:[MF] GTPase activity
BP	0.72	0.952381	Alistipes_putredinis	GO:0009220:[BP] pyrimidine ribonucleotide biosynthetic process
BP	0.87	0.952381	Alistipes_putredinis	GO:0009163:[BP] nucleoside biosynthetic process
MF	0.69	0.833333	Alistipes_putredinis	GO:0008408:[MF] 3'-5' exonuclease activity
BP	0.79	0.923077	Alistipes_putredinis	GO:0019682:[BP] glyceraldehyde-3-phosphate metabolic process
MF	0.51	0.842105	Alistipes_putredinis	GO:0016884:[MF] carbon-nitrogen ligase activity, with glutamine as amido-N-donor
MF	0.67	0.909091	Alistipes_putredinis	GO:0019205:[MF] nucleobase-containing compound kinase activity
BP	0.8	0.9375	Alistipes_putredinis	GO:0009119:[BP] ribonucleoside metabolic process
MF	0.96	0.8	Alistipes_putredinis	GO:0003887:[MF] DNA-directed DNA polymerase activity
BP	0.63	0.8	Alistipes_putredinis	GO:0006814:[BP] sodium ion transport
MF	0.83	0.857143	Alistipes_putredinis	GO:0016814:[MF] hydrolase activity, acting on carbon-nitrogen (but not peptide) bonds, in cyclic amidines
MF	0.74	0.869565	Alistipes_putredinis	GO:0016831:[MF] carboxy-lyase activity
MF	0.62	0.769231	Alistipes_putredinis	GO:0052689:[MF] carboxylic ester hydrolase activity
BP	0.93	0.842105	Alistipes_putredinis	GO:0000160:[BP] phosphorelay signal transduction system
MF	0.85	0.848485	Alistipes_putredinis	GO:0004812:[MF] aminoacyl-tRNA ligase activity
BP	0.81	0.8	Alistipes_putredinis	GO:0046112:[BP] nucleobase biosynthetic process
BP	0.79	0.785714	Alistipes_putredinis	GO:1901606:[BP] alpha-amino acid catabolic process
MF	0.78	0.761905	Alistipes_putredinis	GO:0015562:[MF] efflux transmembrane transporter activity
BP	0.85	0.888889	Alistipes_putredinis	GO:0009089:[BP] lysine biosynthetic process via diaminopimelate
BP	0.87	0.8	Alistipes_putredinis	GO:0006418:[BP] tRNA aminoacylation for protein translation
BP	0.69	0.785714	Alistipes_putredinis	GO:0009063:[BP] cellular amino acid catabolic process
MF	0.78	0.695652	Alistipes_putredinis	GO:0008170:[MF] N-methyltransferase activity
MF	0.85	0.893617	Alistipes_putredinis	GO:0051539:[MF] 4 iron, 4 sulfur cluster binding
BP	0.94	0.75	Alistipes_putredinis	GO:0022904:[BP] respiratory electron transport chain
MF	0.63	0.857143	Alistipes_putredinis	GO:0030145:[MF] manganese ion binding
MF	0.74	0.851064	Alistipes_putredinis	GO:0000287:[MF] magnesium ion binding
BP	0.81	0.875	Alistipes_putredinis	GO:0006189:[BP] 'de novo' IMP biosynthetic process
MF	0.83	0.631579	Alistipes_putredinis	GO:0000155:[MF] phosphorelay sensor kinase activity
BP	0.61	0.888889	Alistipes_putredinis	GO:0009130:[BP] pyrimidine nucleoside monophosphate biosynthetic process
MF	0.87	0.876404	Alistipes_putredinis	GO:0016887:[MF] ATP hydrolysis activity
MF	0.97	0.85034	Alistipes_putredinis	GO:0005524:[MF] ATP binding
BP	0.75	0.823529	Alistipes_putredinis	GO:0051128:[BP] regulation of cellular component organization
MF	0.73	0.842105	Alistipes_putredinis	GO:0000049:[MF] tRNA binding
MF	0.72	0.758621	Alistipes_putredinis	GO:0005506:[MF] iron ion binding
MF	0.75	0.818182	Alistipes_putredinis	GO:0016836:[MF] hydro-lyase activity
MF	0.95	0.846154	Alistipes_putredinis	GO:0003735:[MF] structural constituent of ribosome
CC	0.738	0.933333	Alistipes_putredinis	GO:0009279:[CC] cell outer membrane
BP	0.79	0.769231	Alistipes_putredinis	GO:0006090:[BP] pyruvate metabolic process
MF	0.74	0.914286	Alistipes_putredinis	GO:0051287:[MF] NAD binding
BP	0.67	0.941176	Alistipes_putredinis	GO:0008360:[BP] regulation of cell shape
BP	0.86	0.8	Alistipes_putredinis	GO:0019359:[BP] nicotinamide nucleotide biosynthetic process
MF	0.84	0.8	Alistipes_putredinis	GO:0048038:[MF] quinone binding
BP	0.67	0.9	Alistipes_putredinis	GO:0006364:[BP] rRNA processing
MF	0.91	0.368421	Alistipes_putredinis	GO:0009055:[MF] electron transfer activity
MF	0.73	0.4	Alistipes_putredinis	GO:0022884:[MF] macromolecule transmembrane transporter activity
BP	0.71	0.923077	Alistipes_putredinis	GO:0006400:[BP] tRNA modification
MF	0.76	0.782609	Alistipes_putredinis	GO:0019843:[MF] rRNA binding
BP	0.74	0.5	Alistipes_putredinis	GO:0006633:[BP] fatty acid biosynthetic process
BP	0.95	0.84	Alistipes_putredinis	GO:0006281:[BP] DNA repair
BP	0.75	0.875	Alistipes_putredinis	GO:0009252:[BP] peptidoglycan biosynthetic process
MF	0.79	0.933333	Alistipes_putredinis	GO:0005525:[MF] GTP binding
BP	0.68	0.689655	Alistipes_putredinis	GO:0015074:[BP] DNA integration
MF	0.6	0.933333	Alistipes_putredinis	GO:0032550:[MF] purine ribonucleoside binding
MF	0.63	0.956522	Alistipes_putredinis	GO:0030170:[MF] pyridoxal phosphate binding
BP	0.9	0.8	Alistipes_putredinis	GO:0009073:[BP] aromatic amino acid family biosynthetic process
MF	0.81	0.77551	Alistipes_putredinis	GO:0008270:[MF] zinc ion binding
MF	0.71	0.888889	Alistipes_putredinis	GO:0009982:[MF] pseudouridine synthase activity
MF	0.77	0.571429	Alistipes_putredinis	GO:0008374:[MF] O-acyltransferase activity
MF	0.82	0.785714	Alistipes_putredinis	GO:0004252:[MF] serine-type endopeptidase activity
BP	0.84	0.571429	Alistipes_putredinis	GO:0001522:[BP] pseudouridine synthesis
BP	0.81	0.666667	Alistipes_putredinis	GO:0009166:[BP] nucleotide catabolic process
CC	0.91	0.666667	Alistipes_putredinis	GO:0005887:[CC] integral component of plasma membrane
MF	0.78	0.820513	Alistipes_putredinis	GO:0016765:[MF] transferase activity, transferring alkyl or aryl (other than methyl) groups
MF	0.83	0.75	Alistipes_putredinis	GO:0016616:[MF] oxidoreductase activity, acting on the CH-OH group of donors, NAD or NADP as acceptor
BP	0.8	0.6	Alistipes_putredinis	GO:0006541:[BP] glutamine metabolic process
MF	0.87	0.5	Alistipes_putredinis	GO:0046915:[MF] transition metal ion transmembrane transporter activity
MF	0.74	0.8	Alistipes_putredinis	GO:0008483:[MF] transaminase activity
BP	0.68	0.769231	Alistipes_putredinis	GO:0009226:[BP] nucleotide-sugar biosynthetic process
MF	0.81	0.325581	Alistipes_putredinis	GO:0003955:[MF] NAD(P)H dehydrogenase (quinone) activity
MF	0.92	0.28	Alistipes_putredinis	GO:0015453:[MF] oxidoreduction-driven active transmembrane transporter activity
BP	0.81	0.666667	Alistipes_putredinis	GO:0000097:[BP] sulfur amino acid biosynthetic process
MF	0.86	0.333333	Alistipes_putredinis	GO:0016799:[MF] hydrolase activity, hydrolyzing N-glycosyl compounds
MF	0.82	0.571429	Alistipes_putredinis	GO:0004601:[MF] peroxidase activity
BP	0.82	0.631579	Alistipes_putredinis	GO:0045454:[BP] cell redox homeostasis
MF	0.78	0.8	Alistipes_putredinis	GO:0016407:[MF] acetyltransferase activity
MF	0.81	0.75	Alistipes_putredinis	GO:0015297:[MF] antiporter activity
BP	0.74	0.533333	Alistipes_putredinis	GO:0006006:[BP] glucose metabolic process
MF	0.62	0.6	Alistipes_putredinis	GO:0051537:[MF] 2 iron, 2 sulfur cluster binding
BP	0.85	0.00900901	Alistipes_putredinis	GO:0009307:[BP] DNA restriction-modification system
CC	0.85	0.0121951	Alistipes_putredinis	GO:0140535:[CC] intracellular protein-containing complex
MF	0.8	0.285714	Alistipes_putredinis	GO:0051920:[MF] peroxiredoxin activity
BP	0.83	1	Alistipes_shahii	GO:0000105:[BP] histidine biosynthetic process
BP	0.59	1	Alistipes_shahii	GO:0001522:[BP] pseudouridine synthesis
BP	0.78	1	Alistipes_shahii	GO:0006189:[BP] 'de novo' IMP biosynthetic process
BP	0.83	1	Alistipes_shahii	GO:0006352:[BP] DNA-templated transcription, initiation
BP	0.72	1	Alistipes_shahii	GO:0006364:[BP] rRNA processing
BP	0.69	1	Alistipes_shahii	GO:0006418:[BP] tRNA aminoacylation for protein translation
BP	0.68	1	Alistipes_shahii	GO:0006526:[BP] arginine biosynthetic process
BP	0.78	1	Alistipes_shahii	GO:0009073:[BP] aromatic amino acid family biosynthetic process
BP	0.61	1	Alistipes_shahii	GO:0009082:[BP] branched-chain amino acid biosynthetic process
BP	0.76	1	Alistipes_shahii	GO:0009089:[BP] lysine biosynthetic process via diaminopimelate
BP	0.77	1	Alistipes_shahii	GO:0009119:[BP] ribonucleoside metabolic process
BP	0.67	1	Alistipes_shahii	GO:0009130:[BP] pyrimidine nucleoside monophosphate biosynthetic process
BP	0.69	1	Alistipes_shahii	GO:0009220:[BP] pyrimidine ribonucleotide biosynthetic process
BP	0.73	1	Alistipes_shahii	GO:0016114:[BP] terpenoid biosynthetic process
BP	0.57	1	Alistipes_shahii	GO:0045454:[BP] cell redox homeostasis
BP	0.83	1	Alistipes_shahii	GO:0052803:[BP] imidazole-containing compound metabolic process
MF	0.84	1	Alistipes_shahii	GO:0000049:[MF] tRNA binding
MF	0.76	1	Alistipes_shahii	GO:0003735:[MF] structural constituent of ribosome
MF	0.67	1	Alistipes_shahii	GO:0003755:[MF] peptidyl-prolyl cis-trans isomerase activity
MF	0.61	1	Alistipes_shahii	GO:0008270:[MF] zinc ion binding
MF	0.63	1	Alistipes_shahii	GO:0008408:[MF] 3'-5' exonuclease activity
MF	0.83	1	Alistipes_shahii	GO:0008658:[MF] penicillin binding
MF	0.61	1	Alistipes_shahii	GO:0009982:[MF] pseudouridine synthase activity
MF	0.72	1	Alistipes_shahii	GO:0010181:[MF] FMN binding
MF	0.76	1	Alistipes_shahii	GO:0015562:[MF] efflux transmembrane transporter activity
MF	0.65	1	Alistipes_shahii	GO:0016774:[MF] phosphotransferase activity, carboxyl group as acceptor
MF	0.66	1	Alistipes_shahii	GO:0016861:[MF] intramolecular oxidoreductase activity, interconverting aldoses and ketoses
MF	0.63	1	Alistipes_shahii	GO:0016987:[MF] sigma factor activity
MF	0.71	1	Alistipes_shahii	GO:0019829:[MF] ATPase-coupled cation transmembrane transporter activity
MF	0.77	1	Alistipes_shahii	GO:0019843:[MF] rRNA binding
MF	0.72	1	Alistipes_shahii	GO:0030170:[MF] pyridoxal phosphate binding
MF	0.68	1	Alistipes_shahii	GO:0050661:[MF] NADP binding
MF	0.78	1	Alistipes_shahii	GO:0051287:[MF] NAD binding
MF	0.7	0.923077	Alistipes_shahii	GO:0016780:[MF] phosphotransferase activity, for other substituted phosphate groups
MF	0.86	0.941176	Alistipes_shahii	GO:0004812:[MF] aminoacyl-tRNA ligase activity
BP	0.73	0.933333	Alistipes_shahii	GO:0008360:[BP] regulation of cell shape
BP	0.65	0.933333	Alistipes_shahii	GO:0051128:[BP] regulation of cellular component organization
MF	0.88	0.980392	Alistipes_shahii	GO:0016887:[MF] ATP hydrolysis activity
MF	0.75	0.909091	Alistipes_shahii	GO:0003887:[MF] DNA-directed DNA polymerase activity
MF	0.63	0.933333	Alistipes_shahii	GO:0008483:[MF] transaminase activity
BP	0.85	0.952381	Alistipes_shahii	GO:0019359:[BP] nicotinamide nucleotide biosynthetic process
MF	0.54	0.952381	Alistipes_shahii	GO:0004252:[MF] serine-type endopeptidase activity
BP	0.87	0.894737	Alistipes_shahii	GO:0006281:[BP] DNA repair
MF	0.42	0.947368	Alistipes_shahii	GO:0008484:[MF] sulfuric ester hydrolase activity
MF	0.9	0.972973	Alistipes_shahii	GO:0051539:[MF] 4 iron, 4 sulfur cluster binding
MF	0.56	0.875	Alistipes_shahii	GO:0005506:[MF] iron ion binding
MF	0.73	0.923077	Alistipes_shahii	GO:0008649:[MF] rRNA methyltransferase activity
BP	0.85	0.933333	Alistipes_shahii	GO:0006006:[BP] glucose metabolic process
MF	0.6	0.933333	Alistipes_shahii	GO:0016763:[MF] pentosyltransferase activity
BP	0.73	0.875	Alistipes_shahii	GO:0019682:[BP] glyceraldehyde-3-phosphate metabolic process
MF	0.77	0.95082	Alistipes_shahii	GO:0000287:[MF] magnesium ion binding
MF	0.81	0.666667	Alistipes_shahii	GO:0000155:[MF] phosphorelay sensor kinase activity
BP	0.57	0.842105	Alistipes_shahii	GO:0009252:[BP] peptidoglycan biosynthetic process
BP	0.74	0.88	Alistipes_shahii	GO:0006090:[BP] pyruvate metabolic process
MF	0.87	0.958904	Alistipes_shahii	GO:0005524:[MF] ATP binding
MF	0.84	0.782609	Alistipes_shahii	GO:0016616:[MF] oxidoreductase activity, acting on the CH-OH group of donors, NAD or NADP as acceptor
BP	0.79	0.823529	Alistipes_shahii	GO:0009166:[BP] nucleotide catabolic process
BP	0.76	0.888889	Alistipes_shahii	GO:0009423:[BP] chorismate biosynthetic process
BP	0.55	0.909091	Alistipes_shahii	GO:0015074:[BP] DNA integration
BP	0.86	0.962963	Alistipes_shahii	GO:0000160:[BP] phosphorelay signal transduction system
MF	0.79	0.818182	Alistipes_shahii	GO:0016831:[MF] carboxy-lyase activity
MF	0.88	0.6	Alistipes_shahii	GO:0004177:[MF] aminopeptidase activity
MF	0.79	0.956522	Alistipes_shahii	GO:0005525:[MF] GTP binding
MF	0.76	0.9375	Alistipes_shahii	GO:0016836:[MF] hydro-lyase activity
MF	0.68	0.941176	Alistipes_shahii	GO:0003924:[MF] GTPase activity
MF	0.86	0.956522	Alistipes_shahii	GO:0032550:[MF] purine ribonucleoside binding
CC	0.62	0.823529	Alistipes_shahii	GO:0005887:[CC] integral component of plasma membrane
MF	0.69	0.909091	Alistipes_shahii	GO:0016765:[MF] transferase activity, transferring alkyl or aryl (other than methyl) groups
BP	0.75	0.941176	Alistipes_shahii	GO:0071555:[BP] cell wall organization
BP	0.87	0.842105	Alistipes_shahii	GO:0006400:[BP] tRNA modification
MF	0.64	0.833333	Alistipes_shahii	GO:0016814:[MF] hydrolase activity, acting on carbon-nitrogen (but not peptide) bonds, in cyclic amidines
MF	0.9	0.592593	Alistipes_shahii	GO:0030246:[MF] carbohydrate binding
MF	0.67	0.666667	Alistipes_shahii	GO:0004222:[MF] metalloendopeptidase activity
MF	0.78	0.857143	Alistipes_shahii	GO:0008170:[MF] N-methyltransferase activity
MF	0.85	0.875	Alistipes_shahii	GO:0052689:[MF] carboxylic ester hydrolase activity
MF	0.83	0.666667	Alistipes_shahii	GO:0016758:[MF] hexosyltransferase activity
MF	0.92	0.72	Alistipes_shahii	GO:0009055:[MF] electron transfer activity
MF	0.81	0.8	Alistipes_shahii	GO:0016776:[MF] phosphotransferase activity, phosphate group as acceptor
BP	0.672	0.5	Alistipes_shahii	GO:0046474:[BP] glycerophospholipid biosynthetic process
MF	0.76	0.8	Alistipes_shahii	GO:0015926:[MF] glucosidase activity
MF	0.97	0.333333	Alistipes_shahii	GO:0022884:[MF] macromolecule transmembrane transporter activity
CC	0.87	0.727273	Alistipes_shahii	GO:0009279:[CC] cell outer membrane
MF	0.81	0.571429	Alistipes_shahii	GO:0016832:[MF] aldehyde-lyase activity
MF	0.73	0.285714	Alistipes_shahii	GO:0019205:[MF] nucleobase-containing compound kinase activity
CC	0.84	0.0149254	Alistipes_shahii	GO:0140535:[CC] intracellular protein-containing complex
MF	0.42	0.00730594	Alistipes_shahii	GO:0003955:[MF] NAD(P)H dehydrogenase (quinone) activity
MF	0.313	0.00613121	Alistipes_shahii	GO:0015453:[MF] oxidoreduction-driven active transmembrane transporter activity
BP	0.88	1	Alistipes_sp_CAG_268	GO:0000160:[BP] phosphorelay signal transduction system
BP	0.7	1	Alistipes_sp_CAG_268	GO:0006189:[BP] 'de novo' IMP biosynthetic process
BP	0.77	1	Alistipes_sp_CAG_268	GO:0006281:[BP] DNA repair
BP	0.62	1	Alistipes_sp_CAG_268	GO:0006352:[BP] DNA-templated transcription, initiation
BP	0.8	1	Alistipes_sp_CAG_268	GO:0006364:[BP] rRNA processing
BP	0.85	1	Alistipes_sp_CAG_268	GO:0006418:[BP] tRNA aminoacylation for protein translation
BP	0.79	1	Alistipes_sp_CAG_268	GO:0009063:[BP] cellular amino acid catabolic process
BP	0.7	1	Alistipes_sp_CAG_268	GO:0009073:[BP] aromatic amino acid family biosynthetic process
BP	0.79	1	Alistipes_sp_CAG_268	GO:0009082:[BP] branched-chain amino acid biosynthetic process
BP	0.74	1	Alistipes_sp_CAG_268	GO:0009089:[BP] lysine biosynthetic process via diaminopimelate
BP	0.62	1	Alistipes_sp_CAG_268	GO:0009119:[BP] ribonucleoside metabolic process
BP	0.65	1	Alistipes_sp_CAG_268	GO:0009130:[BP] pyrimidine nucleoside monophosphate biosynthetic process
BP	0.76	1	Alistipes_sp_CAG_268	GO:0009163:[BP] nucleoside biosynthetic process
BP	0.56	1	Alistipes_sp_CAG_268	GO:0009166:[BP] nucleotide catabolic process
BP	0.57	1	Alistipes_sp_CAG_268	GO:0009220:[BP] pyrimidine ribonucleotide biosynthetic process
BP	0.67	1	Alistipes_sp_CAG_268	GO:0009228:[BP] thiamine biosynthetic process
BP	0.6	1	Alistipes_sp_CAG_268	GO:0009432:[BP] SOS response
BP	0.67	1	Alistipes_sp_CAG_268	GO:0018193:[BP] peptidyl-amino acid modification
BP	0.84	1	Alistipes_sp_CAG_268	GO:0019359:[BP] nicotinamide nucleotide biosynthetic process
BP	0.79	1	Alistipes_sp_CAG_268	GO:0071555:[BP] cell wall organization
MF	0.78	1	Alistipes_sp_CAG_268	GO:0000049:[MF] tRNA binding
MF	0.5	1	Alistipes_sp_CAG_268	GO:0000155:[MF] phosphorelay sensor kinase activity
MF	0.75	1	Alistipes_sp_CAG_268	GO:0003678:[MF] DNA helicase activity
MF	0.67	1	Alistipes_sp_CAG_268	GO:0003755:[MF] peptidyl-prolyl cis-trans isomerase activity
MF	0.73	1	Alistipes_sp_CAG_268	GO:0003924:[MF] GTPase activity
MF	0.79	1	Alistipes_sp_CAG_268	GO:0004222:[MF] metalloendopeptidase activity
MF	0.74	1	Alistipes_sp_CAG_268	GO:0004252:[MF] serine-type endopeptidase activity
MF	0.7	1	Alistipes_sp_CAG_268	GO:0008270:[MF] zinc ion binding
MF	0.87	1	Alistipes_sp_CAG_268	GO:0008484:[MF] sulfuric ester hydrolase activity
MF	0.75	1	Alistipes_sp_CAG_268	GO:0010181:[MF] FMN binding
MF	0.74	1	Alistipes_sp_CAG_268	GO:0016776:[MF] phosphotransferase activity, phosphate group as acceptor
MF	0.74	1	Alistipes_sp_CAG_268	GO:0016861:[MF] intramolecular oxidoreductase activity, interconverting aldoses and ketoses
MF	0.62	1	Alistipes_sp_CAG_268	GO:0016891:[MF] endoribonuclease activity, producing 5'-phosphomonoesters
MF	0.62	1	Alistipes_sp_CAG_268	GO:0016987:[MF] sigma factor activity
MF	0.71	1	Alistipes_sp_CAG_268	GO:0022836:[MF] gated channel activity
MF	0.74	1	Alistipes_sp_CAG_268	GO:0030170:[MF] pyridoxal phosphate binding
MF	0.59	1	Alistipes_sp_CAG_268	GO:0046983:[MF] protein dimerization activity
MF	0.87	1	Alistipes_sp_CAG_268	GO:0051539:[MF] 4 iron, 4 sulfur cluster binding
BP	0.7	0.923077	Alistipes_sp_CAG_268	GO:0022904:[BP] respiratory electron transport chain
MF	0.79	0.923077	Alistipes_sp_CAG_268	GO:0052689:[MF] carboxylic ester hydrolase activity
MF	0.59	0.947368	Alistipes_sp_CAG_268	GO:0004812:[MF] aminoacyl-tRNA ligase activity
MF	0.83	0.962963	Alistipes_sp_CAG_268	GO:0005506:[MF] iron ion binding
MF	0.69	0.941176	Alistipes_sp_CAG_268	GO:0030145:[MF] manganese ion binding
BP	0.67	0.956522	Alistipes_sp_CAG_268	GO:0008360:[BP] regulation of cell shape
BP	0.6	0.833333	Alistipes_sp_CAG_268	GO:0006541:[BP] glutamine metabolic process
MF	0.67	0.923077	Alistipes_sp_CAG_268	GO:0008170:[MF] N-methyltransferase activity
MF	0.72	0.923077	Alistipes_sp_CAG_268	GO:0019205:[MF] nucleobase-containing compound kinase activity
BP	0.49	0.956522	Alistipes_sp_CAG_268	GO:0009252:[BP] peptidoglycan biosynthetic process
MF	0.81	0.88	Alistipes_sp_CAG_268	GO:0016765:[MF] transferase activity, transferring alkyl or aryl (other than methyl) groups
MF	0.89	0.965517	Alistipes_sp_CAG_268	GO:0051287:[MF] NAD binding
BP	0.66	0.909091	Alistipes_sp_CAG_268	GO:0009245:[BP] lipid A biosynthetic process
MF	0.78	0.956522	Alistipes_sp_CAG_268	GO:0016836:[MF] hydro-lyase activity
BP	0.84	0.969697	Alistipes_sp_CAG_268	GO:0006400:[BP] tRNA modification
BP	0.78	0.88	Alistipes_sp_CAG_268	GO:0051128:[BP] regulation of cellular component organization
MF	0.86	0.96	Alistipes_sp_CAG_268	GO:0000287:[MF] magnesium ion binding
MF	0.64	0.823529	Alistipes_sp_CAG_268	GO:0016763:[MF] pentosyltransferase activity
MF	0.86	0.923077	Alistipes_sp_CAG_268	GO:0030246:[MF] carbohydrate binding
BP	0.64	0.833333	Alistipes_sp_CAG_268	GO:0009226:[BP] nucleotide-sugar biosynthetic process
MF	0.54	0.769231	Alistipes_sp_CAG_268	GO:0016840:[MF] carbon-nitrogen lyase activity
MF	0.69	0.666667	Alistipes_sp_CAG_268	GO:0008483:[MF] transaminase activity
MF	0.58	0.666667	Alistipes_sp_CAG_268	GO:0008483:[MF] transaminase activity
MF	0.85	0.829268	Alistipes_sp_CAG_268	GO:0016616:[MF] oxidoreductase activity, acting on the CH-OH group of donors, NAD or NADP as acceptor
MF	0.73	0.727273	Alistipes_sp_CAG_268	GO:0016758:[MF] hexosyltransferase activity
BP	0.79	0.888889	Alistipes_sp_CAG_268	GO:0006633:[BP] fatty acid biosynthetic process
BP	0.79	0.888889	Alistipes_sp_CAG_268	GO:0009423:[BP] chorismate biosynthetic process
MF	0.83	0.943723	Alistipes_sp_CAG_268	GO:0005524:[MF] ATP binding
MF	0.63	0.875	Alistipes_sp_CAG_268	GO:0016857:[MF] racemase and epimerase activity, acting on carbohydrates and derivatives
BP	0.74	0.888889	Alistipes_sp_CAG_268	GO:1901606:[BP] alpha-amino acid catabolic process
MF	0.82	0.782609	Alistipes_sp_CAG_268	GO:0016831:[MF] carboxy-lyase activity
BP	0.79	0.933333	Alistipes_sp_CAG_268	GO:0019682:[BP] glyceraldehyde-3-phosphate metabolic process
MF	0.93	0.885714	Alistipes_sp_CAG_268	GO:0016887:[MF] ATP hydrolysis activity
BP	0.87	0.571429	Alistipes_sp_CAG_268	GO:0006814:[BP] sodium ion transport
BP	0.69	0.928571	Alistipes_sp_CAG_268	GO:0045454:[BP] cell redox homeostasis
MF	0.81	0.944444	Alistipes_sp_CAG_268	GO:0015562:[MF] efflux transmembrane transporter activity
CC	0.72	0.844444	Alistipes_sp_CAG_268	GO:0009279:[CC] cell outer membrane
MF	0.93	0.285714	Alistipes_sp_CAG_268	GO:0008649:[MF] rRNA methyltransferase activity
BP	0.76	0.9	Alistipes_sp_CAG_268	GO:0006090:[BP] pyruvate metabolic process
MF	0.82	0.952381	Alistipes_sp_CAG_268	GO:0032550:[MF] purine ribonucleoside binding
MF	0.78	0.952381	Alistipes_sp_CAG_268	GO:0005525:[MF] GTP binding
MF	0.97	0.30303	Alistipes_sp_CAG_268	GO:0009055:[MF] electron transfer activity
MF	0.55	0.923077	Alistipes_sp_CAG_268	GO:0022884:[MF] macromolecule transmembrane transporter activity
CC	0.78	0.8	Alistipes_sp_CAG_268	GO:0005887:[CC] integral component of plasma membrane
MF	0.85	0.0689655	Alistipes_sp_CAG_268	GO:0003955:[MF] NAD(P)H dehydrogenase (quinone) activity
BP	0.66	0.8	Alistipes_sp_CAG_268	GO:0016114:[BP] terpenoid biosynthetic process
MF	0.74	0.666667	Alistipes_sp_CAG_268	GO:0019843:[MF] rRNA binding
MF	0.56	0.6	Alistipes_sp_CAG_268	GO:0015035:[MF] protein-disulfide reductase activity
MF	0.98	0.25	Alistipes_sp_CAG_268	GO:0044769:[MF] ATPase activity, coupled to transmembrane movement of ions, rotational mechanism
MF	0.97	0.181818	Alistipes_sp_CAG_268	GO:0019829:[MF] ATPase-coupled cation transmembrane transporter activity
MF	0.95	0.25	Alistipes_sp_CAG_268	GO:0046933:[MF] proton-transporting ATP synthase activity, rotational mechanism
BP	0.71	0.0288809	Alistipes_sp_CAG_268	GO:0015986:[BP] ATP synthesis coupled proton transport
CC	0.55	0.0138408	Alistipes_sp_CAG_268	GO:0045261:[CC] proton-transporting ATP synthase complex, catalytic core F(1)
MF	0.92	0.05	Alistipes_sp_CAG_268	GO:0015453:[MF] oxidoreduction-driven active transmembrane transporter activity
CC	0.39	0.00917431	Alistipes_sp_CAG_268	GO:0140535:[CC] intracellular protein-containing complex
BP	0.75	1	Alistipes_sp_CAG_29	GO:0000105:[BP] histidine biosynthetic process
BP	0.59	1	Alistipes_sp_CAG_29	GO:0001522:[BP] pseudouridine synthesis
BP	0.55	1	Alistipes_sp_CAG_29	GO:0006352:[BP] DNA-templated transcription, initiation
BP	0.63	1	Alistipes_sp_CAG_29	GO:0006364:[BP] rRNA processing
BP	0.76	1	Alistipes_sp_CAG_29	GO:0009073:[BP] aromatic amino acid family biosynthetic process
BP	0.61	1	Alistipes_sp_CAG_29	GO:0009226:[BP] nucleotide-sugar biosynthetic process
BP	0.61	1	Alistipes_sp_CAG_29	GO:0015074:[BP] DNA integration
BP	0.79	1	Alistipes_sp_CAG_29	GO:0045454:[BP] cell redox homeostasis
BP	0.55	1	Alistipes_sp_CAG_29	GO:0052803:[BP] imidazole-containing compound metabolic process
BP	0.83	1	Alistipes_sp_CAG_29	GO:1901606:[BP] alpha-amino acid catabolic process
MF	0.79	1	Alistipes_sp_CAG_29	GO:0000287:[MF] magnesium ion binding
MF	0.76	1	Alistipes_sp_CAG_29	GO:0004222:[MF] metalloendopeptidase activity
MF	0.76	1	Alistipes_sp_CAG_29	GO:0004252:[MF] serine-type endopeptidase activity
MF	0.82	1	Alistipes_sp_CAG_29	GO:0005525:[MF] GTP binding
MF	0.66	1	Alistipes_sp_CAG_29	GO:0009982:[MF] pseudouridine synthase activity
MF	0.62	1	Alistipes_sp_CAG_29	GO:0010181:[MF] FMN binding
MF	0.71	1	Alistipes_sp_CAG_29	GO:0015562:[MF] efflux transmembrane transporter activity
MF	0.6	1	Alistipes_sp_CAG_29	GO:0016987:[MF] sigma factor activity
MF	0.68	1	Alistipes_sp_CAG_29	GO:0032550:[MF] purine ribonucleoside binding
MF	0.77	0.933333	Alistipes_sp_CAG_29	GO:0051539:[MF] 4 iron, 4 sulfur cluster binding
MF	0.71	0.952381	Alistipes_sp_CAG_29	GO:0051287:[MF] NAD binding
MF	0.77	0.909091	Alistipes_sp_CAG_29	GO:0016836:[MF] hydro-lyase activity
MF	0.71	0.888889	Alistipes_sp_CAG_29	GO:0030170:[MF] pyridoxal phosphate binding
BP	0.78	0.933333	Alistipes_sp_CAG_29	GO:0009063:[BP] cellular amino acid catabolic process
MF	0.93	0.866667	Alistipes_sp_CAG_29	GO:0000155:[MF] phosphorelay sensor kinase activity
MF	0.79	0.875	Alistipes_sp_CAG_29	GO:0016765:[MF] transferase activity, transferring alkyl or aryl (other than methyl) groups
MF	0.73	0.833333	Alistipes_sp_CAG_29	GO:0016857:[MF] racemase and epimerase activity, acting on carbohydrates and derivatives
BP	0.65	0.823529	Alistipes_sp_CAG_29	GO:0000160:[BP] phosphorelay signal transduction system
MF	0.83	0.8125	Alistipes_sp_CAG_29	GO:0016616:[MF] oxidoreductase activity, acting on the CH-OH group of donors, NAD or NADP as acceptor
MF	0.72	0.956522	Alistipes_sp_CAG_29	GO:0016887:[MF] ATP hydrolysis activity
MF	0.63	0.933333	Alistipes_sp_CAG_29	GO:0052689:[MF] carboxylic ester hydrolase activity
BP	0.59	0.833333	Alistipes_sp_CAG_29	GO:0008360:[BP] regulation of cell shape
MF	0.76	0.947368	Alistipes_sp_CAG_29	GO:0030246:[MF] carbohydrate binding
MF	0.81	0.928	Alistipes_sp_CAG_29	GO:0005524:[MF] ATP binding
MF	0.56	0.888889	Alistipes_sp_CAG_29	GO:0003755:[MF] peptidyl-prolyl cis-trans isomerase activity
BP	0.74	0.923077	Alistipes_sp_CAG_29	GO:0009252:[BP] peptidoglycan biosynthetic process
BP	0.85	0.833333	Alistipes_sp_CAG_29	GO:0071555:[BP] cell wall organization
BP	0.78	0.941176	Alistipes_sp_CAG_29	GO:0006281:[BP] DNA repair
BP	0.67	0.769231	Alistipes_sp_CAG_29	GO:0051128:[BP] regulation of cellular component organization
MF	0.7	0.222222	Alistipes_sp_CAG_29	GO:0022884:[MF] macromolecule transmembrane transporter activity
MF	0.72	0.909091	Alistipes_sp_CAG_29	GO:0008270:[MF] zinc ion binding
MF	0.66	0.857143	Alistipes_sp_CAG_29	GO:0005506:[MF] iron ion binding
CC	0.74	0.727273	Alistipes_sp_CAG_29	GO:0005887:[CC] integral component of plasma membrane
CC	0.91	0.55	Alistipes_sp_CAG_29	GO:0009279:[CC] cell outer membrane
MF	0.8	0.6	Alistipes_sp_CAG_29	GO:0009055:[MF] electron transfer activity
BP	0.65	1	Alistipes_sp_CAG_435	GO:0006541:[BP] glutamine metabolic process
BP	0.77	1	Alistipes_sp_CAG_435	GO:0009130:[BP] pyrimidine nucleoside monophosphate biosynthetic process
BP	0.71	1	Alistipes_sp_CAG_435	GO:0009220:[BP] pyrimidine ribonucleotide biosynthetic process
BP	0.67	1	Alistipes_sp_CAG_435	GO:0034613:[BP] cellular protein localization
BP	0.57	1	Alistipes_sp_CAG_435	GO:0051649:[BP] establishment of localization in cell
MF	0.33	1	Alistipes_sp_CAG_435	GO:0005525:[MF] GTP binding
MF	0.79	1	Alistipes_sp_CAG_435	GO:0016861:[MF] intramolecular oxidoreductase activity, interconverting aldoses and ketoses
MF	0.81	1	Alistipes_sp_CAG_435	GO:0019843:[MF] rRNA binding
MF	0.36	1	Alistipes_sp_CAG_435	GO:0032550:[MF] purine ribonucleoside binding
MF	0.7	1	Alistipes_sp_CAG_435	GO:0051287:[MF] NAD binding
MF	0.62	1	Alistipes_sp_CAG_435	GO:0052689:[MF] carboxylic ester hydrolase activity
BP	0.69	0.909091	Alistipes_sp_CAG_435	GO:0006090:[BP] pyruvate metabolic process
MF	0.67	0.909091	Alistipes_sp_CAG_435	GO:0016831:[MF] carboxy-lyase activity
MF	0.64	0.947368	Alistipes_sp_CAG_435	GO:0003924:[MF] GTPase activity
BP	0.68	0.909091	Alistipes_sp_CAG_435	GO:0009073:[BP] aromatic amino acid family biosynthetic process
MF	0.71	0.97561	Alistipes_sp_CAG_435	GO:0003735:[MF] structural constituent of ribosome
BP	0.5	0.923077	Alistipes_sp_CAG_435	GO:0006814:[BP] sodium ion transport
MF	0.66	0.941176	Alistipes_sp_CAG_435	GO:0030170:[MF] pyridoxal phosphate binding
MF	0.6	0.705882	Alistipes_sp_CAG_435	GO:0008135:[MF] translation factor activity, RNA binding
MF	0.81	0.769231	Alistipes_sp_CAG_435	GO:0000049:[MF] tRNA binding
BP	0.73	0.545455	Alistipes_sp_CAG_435	GO:0006189:[BP] 'de novo' IMP biosynthetic process
MF	0.52	0.833333	Alistipes_sp_CAG_435	GO:0051539:[MF] 4 iron, 4 sulfur cluster binding
BP	0.78	0.896552	Alistipes_sp_CAG_435	GO:0006418:[BP] tRNA aminoacylation for protein translation
MF	0.77	0.857143	Alistipes_sp_CAG_435	GO:0004812:[MF] aminoacyl-tRNA ligase activity
MF	0.64	0.769231	Alistipes_sp_CAG_435	GO:0016763:[MF] pentosyltransferase activity
MF	0.75	0.857143	Alistipes_sp_CAG_435	GO:0000287:[MF] magnesium ion binding
MF	0.6	0.867925	Alistipes_sp_CAG_435	GO:0016887:[MF] ATP hydrolysis activity
BP	0.8	0.75	Alistipes_sp_CAG_435	GO:0009166:[BP] nucleotide catabolic process
MF	0.73	0.795322	Alistipes_sp_CAG_435	GO:0005524:[MF] ATP binding
BP	0.7	0.75	Alistipes_sp_CAG_435	GO:0009432:[BP] SOS response
MF	0.84	0.608696	Alistipes_sp_CAG_435	GO:0030246:[MF] carbohydrate binding
BP	0.82	0.866667	Alistipes_sp_CAG_435	GO:0006281:[BP] DNA repair
BP	0.86	0.5	Alistipes_sp_CAG_435	GO:0009119:[BP] ribonucleoside metabolic process
BP	0.76	0.8	Alistipes_sp_CAG_435	GO:1901606:[BP] alpha-amino acid catabolic process
BP	0.7	0.533333	Alistipes_sp_CAG_435	GO:0009063:[BP] cellular amino acid catabolic process
BP	0.73	0.75	Alistipes_sp_CAG_435	GO:0009163:[BP] nucleoside biosynthetic process
MF	0.81	0.666667	Alistipes_sp_CAG_435	GO:0019829:[MF] ATPase-coupled cation transmembrane transporter activity
BP	0.79	0.6	Alistipes_sp_CAG_435	GO:0046112:[BP] nucleobase biosynthetic process
CC	0.93	0.428571	Alistipes_sp_CAG_435	GO:0009279:[CC] cell outer membrane
CC	0.9	0.105263	Alistipes_sp_CAG_435	GO:0140535:[CC] intracellular protein-containing complex
MF	0.83	0.285714	Alistipes_sp_CAG_435	GO:0008270:[MF] zinc ion binding
MF	0.93	0.222222	Alistipes_sp_CAG_435	GO:0016836:[MF] hydro-lyase activity
MF	0.43	0.017452	Alistipes_sp_CAG_435	GO:0015562:[MF] efflux transmembrane transporter activity
BP	0.67	1	Alistipes_sp_CAG_514	GO:0052803:[BP] imidazole-containing compound metabolic process
BP	0.68	1	Alistipes_sp_CAG_514	GO:1901606:[BP] alpha-amino acid catabolic process
MF	0.73	1	Alistipes_sp_CAG_514	GO:0008135:[MF] translation factor activity, RNA binding
MF	0.73	1	Alistipes_sp_CAG_514	GO:0051287:[MF] NAD binding
BP	0.4	0.923077	Alistipes_sp_CAG_514	GO:0009063:[BP] cellular amino acid catabolic process
MF	0.84	0.923077	Alistipes_sp_CAG_514	GO:0008483:[MF] transaminase activity
MF	0.77	0.823529	Alistipes_sp_CAG_514	GO:0016616:[MF] oxidoreductase activity, acting on the CH-OH group of donors, NAD or NADP as acceptor
MF	0.84	0.941176	Alistipes_sp_CAG_514	GO:0004222:[MF] metalloendopeptidase activity
MF	0.82	0.952381	Alistipes_sp_CAG_514	GO:0051539:[MF] 4 iron, 4 sulfur cluster binding
MF	0.59	0.909091	Alistipes_sp_CAG_514	GO:0003755:[MF] peptidyl-prolyl cis-trans isomerase activity
MF	0.766	0.888889	Alistipes_sp_CAG_514	GO:0008649:[MF] rRNA methyltransferase activity
MF	0.75	0.928571	Alistipes_sp_CAG_514	GO:0008270:[MF] zinc ion binding
BP	0.81	0.842105	Alistipes_sp_CAG_514	GO:0009252:[BP] peptidoglycan biosynthetic process
MF	0.71	0.823529	Alistipes_sp_CAG_514	GO:0016987:[MF] sigma factor activity
CC	0.84	0.8	Alistipes_sp_CAG_514	GO:0005887:[CC] integral component of plasma membrane
BP	0.82	0.769231	Alistipes_sp_CAG_514	GO:0006352:[BP] DNA-templated transcription, initiation
MF	0.74	0.909091	Alistipes_sp_CAG_514	GO:0005506:[MF] iron ion binding
BP	0.83	0.461538	Alistipes_sp_CAG_514	GO:0006400:[BP] tRNA modification
BP	0.76	0.823529	Alistipes_sp_CAG_514	GO:0051128:[BP] regulation of cellular component organization
MF	0.79	0.928571	Alistipes_sp_CAG_514	GO:0003735:[MF] structural constituent of ribosome
MF	0.82	0.782609	Alistipes_sp_CAG_514	GO:0016887:[MF] ATP hydrolysis activity
MF	0.84	0.857143	Alistipes_sp_CAG_514	GO:0030246:[MF] carbohydrate binding
BP	0.75	0.75	Alistipes_sp_CAG_514	GO:0009166:[BP] nucleotide catabolic process
MF	0.56	0.857143	Alistipes_sp_CAG_514	GO:0030170:[MF] pyridoxal phosphate binding
MF	0.67	0.727273	Alistipes_sp_CAG_514	GO:0016861:[MF] intramolecular oxidoreductase activity, interconverting aldoses and ketoses
MF	0.78	0.666667	Alistipes_sp_CAG_514	GO:0000049:[MF] tRNA binding
MF	0.79	0.666667	Alistipes_sp_CAG_514	GO:0016836:[MF] hydro-lyase activity
MF	0.86	0.736842	Alistipes_sp_CAG_514	GO:0019843:[MF] rRNA binding
MF	0.81	0.571429	Alistipes_sp_CAG_514	GO:0004177:[MF] aminopeptidase activity
MF	0.85	0.70922	Alistipes_sp_CAG_514	GO:0005524:[MF] ATP binding
BP	0.66	0.6	Alistipes_sp_CAG_514	GO:0009073:[BP] aromatic amino acid family biosynthetic process
BP	0.79	0.823529	Alistipes_sp_CAG_514	GO:0008360:[BP] regulation of cell shape
BP	0.7	0.777778	Alistipes_sp_CAG_514	GO:0071555:[BP] cell wall organization
MF	0.88	0.736842	Alistipes_sp_CAG_514	GO:0000287:[MF] magnesium ion binding
BP	0.91	0.285714	Alistipes_sp_CAG_514	GO:0006090:[BP] pyruvate metabolic process
BP	0.83	0.571429	Alistipes_sp_CAG_514	GO:0006281:[BP] DNA repair
CC	0.77	0.740741	Alistipes_sp_CAG_514	GO:0009279:[CC] cell outer membrane
MF	0.73	0.0289855	Alistipes_sp_CAG_514	GO:0003678:[MF] DNA helicase activity
BP	0.87	0.25	Alistipes_sp_CAG_514	GO:0006364:[BP] rRNA processing
MF	0.95	0.285714	Alistipes_sp_CAG_514	GO:0016765:[MF] transferase activity, transferring alkyl or aryl (other than methyl) groups
BP	0.67	0.0526316	Alistipes_sp_CAG_514	GO:0006418:[BP] tRNA aminoacylation for protein translation
BP	0.69	0.0444444	Alistipes_sp_CAG_514	GO:0009089:[BP] lysine biosynthetic process via diaminopimelate
MF	0.7	0.0413793	Alistipes_sp_CAG_514	GO:0004812:[MF] aminoacyl-tRNA ligase activity
BP	0.85	0.5	Alistipes_sp_CAG_514	GO:0045454:[BP] cell redox homeostasis
MF	0.85	0.0377359	Alistipes_sp_CAG_514	GO:0015297:[MF] antiporter activity
BP	0.72	0.0196078	Alistipes_sp_CAG_514	GO:0019682:[BP] glyceraldehyde-3-phosphate metabolic process
MF	0.85	0.016	Alistipes_sp_CAG_514	GO:0042910:[MF] xenobiotic transmembrane transporter activity
BP	0.72	1	Alistipes_sp_HGB5	GO:0006281:[BP] DNA repair
BP	0.53	1	Alistipes_sp_HGB5	GO:0006352:[BP] DNA-templated transcription, initiation
MF	0.77	1	Alistipes_sp_HGB5	GO:0000287:[MF] magnesium ion binding
MF	0.73	1	Alistipes_sp_HGB5	GO:0004252:[MF] serine-type endopeptidase activity
MF	0.51	1	Alistipes_sp_HGB5	GO:0016987:[MF] sigma factor activity
MF	0.86	1	Alistipes_sp_HGB5	GO:0051539:[MF] 4 iron, 4 sulfur cluster binding
MF	0.64	0.923077	Alistipes_sp_HGB5	GO:0032550:[MF] purine ribonucleoside binding
MF	0.72	0.923077	Alistipes_sp_HGB5	GO:0005525:[MF] GTP binding
MF	0.83	0.923077	Alistipes_sp_HGB5	GO:0005524:[MF] ATP binding
BP	0.73	0.888889	Alistipes_sp_HGB5	GO:0019359:[BP] nicotinamide nucleotide biosynthetic process
MF	0.71	0.888889	Alistipes_sp_HGB5	GO:0008484:[MF] sulfuric ester hydrolase activity
BP	0.71	0.909091	Alistipes_sp_HGB5	GO:0015074:[BP] DNA integration
MF	0.6	0.909091	Alistipes_sp_HGB5	GO:0008270:[MF] zinc ion binding
MF	0.75	0.666667	Alistipes_sp_HGB5	GO:0016887:[MF] ATP hydrolysis activity
MF	0.96	0.666667	Alistipes_sp_HGB5	GO:0016616:[MF] oxidoreductase activity, acting on the CH-OH group of donors, NAD or NADP as acceptor
MF	0.85	0.666667	Alistipes_sp_HGB5	GO:0016616:[MF] oxidoreductase activity, acting on the CH-OH group of donors, NAD or NADP as acceptor
CC	0.82	0.6875	Alistipes_sp_HGB5	GO:0009279:[CC] cell outer membrane
MF	0.85	0.5	Alistipes_sp_HGB5	GO:0051287:[MF] NAD binding
BP	0.52	1	Alistipes_timonensis	GO:0000160:[BP] phosphorelay signal transduction system
BP	0.75	1	Alistipes_timonensis	GO:0006352:[BP] DNA-templated transcription, initiation
BP	0.72	1	Alistipes_timonensis	GO:0009252:[BP] peptidoglycan biosynthetic process
BP	0.7	1	Alistipes_timonensis	GO:0071555:[BP] cell wall organization
MF	0.64	1	Alistipes_timonensis	GO:0008484:[MF] sulfuric ester hydrolase activity
MF	0.66	1	Alistipes_timonensis	GO:0010181:[MF] FMN binding
MF	0.75	1	Alistipes_timonensis	GO:0016780:[MF] phosphotransferase activity, for other substituted phosphate groups
MF	0.68	1	Alistipes_timonensis	GO:0016887:[MF] ATP hydrolysis activity
MF	0.75	1	Alistipes_timonensis	GO:0016987:[MF] sigma factor activity
MF	0.77	1	Alistipes_timonensis	GO:0022884:[MF] macromolecule transmembrane transporter activity
MF	0.66	1	Alistipes_timonensis	GO:0051539:[MF] 4 iron, 4 sulfur cluster binding
MF	0.72	1	Alistipes_timonensis	GO:0052689:[MF] carboxylic ester hydrolase activity
MF	0.81	0.941176	Alistipes_timonensis	GO:0008270:[MF] zinc ion binding
BP	0.68	0.941176	Alistipes_timonensis	GO:0006400:[BP] tRNA modification
MF	0.8	0.947368	Alistipes_timonensis	GO:0000287:[MF] magnesium ion binding
BP	0.79	0.952381	Alistipes_timonensis	GO:0009073:[BP] aromatic amino acid family biosynthetic process
MF	0.79	0.909091	Alistipes_timonensis	GO:0016857:[MF] racemase and epimerase activity, acting on carbohydrates and derivatives
MF	0.82	0.945946	Alistipes_timonensis	GO:0005524:[MF] ATP binding
MF	0.74	0.875	Alistipes_timonensis	GO:0016765:[MF] transferase activity, transferring alkyl or aryl (other than methyl) groups
MF	0.55	0.857143	Alistipes_timonensis	GO:0000155:[MF] phosphorelay sensor kinase activity
MF	0.78	0.666667	Alistipes_timonensis	GO:0016616:[MF] oxidoreductase activity, acting on the CH-OH group of donors, NAD or NADP as acceptor
MF	0.77	0.833333	Alistipes_timonensis	GO:0051287:[MF] NAD binding
CC	0.77	0.909091	Alistipes_timonensis	GO:0005887:[CC] integral component of plasma membrane
MF	0.81	0.941176	Alistipes_timonensis	GO:0015562:[MF] efflux transmembrane transporter activity
BP	0.62	0.952381	Alistipes_timonensis	GO:0006281:[BP] DNA repair
MF	0.64	0.666667	Alistipes_timonensis	GO:0016861:[MF] intramolecular oxidoreductase activity, interconverting aldoses and ketoses
CC	0.91	0.763636	Alistipes_timonensis	GO:0009279:[CC] cell outer membrane
MF	0.73	0.571429	Alistipes_timonensis	GO:0009055:[MF] electron transfer activity
MF	0.97	0.583333	Alistipes_timonensis	GO:0030246:[MF] carbohydrate binding
BP	0.84	0.333333	Alistipes_timonensis	GO:0046474:[BP] glycerophospholipid biosynthetic process
BP	0.7	1	Anaeromassilibacillus_sp_An250	GO:0000097:[BP] sulfur amino acid biosynthetic process
BP	0.79	1	Anaeromassilibacillus_sp_An250	GO:0000105:[BP] histidine biosynthetic process
BP	0.68	1	Anaeromassilibacillus_sp_An250	GO:0006006:[BP] glucose metabolic process
BP	0.7	1	Anaeromassilibacillus_sp_An250	GO:0006040:[BP] amino sugar metabolic process
BP	0.56	1	Anaeromassilibacillus_sp_An250	GO:0006265:[BP] DNA topological change
BP	0.78	1	Anaeromassilibacillus_sp_An250	GO:0006417:[BP] regulation of translation
BP	0.72	1	Anaeromassilibacillus_sp_An250	GO:0006418:[BP] tRNA aminoacylation for protein translation
BP	0.77	1	Anaeromassilibacillus_sp_An250	GO:0009082:[BP] branched-chain amino acid biosynthetic process
BP	0.57	1	Anaeromassilibacillus_sp_An250	GO:0009089:[BP] lysine biosynthetic process via diaminopimelate
BP	0.74	1	Anaeromassilibacillus_sp_An250	GO:0009119:[BP] ribonucleoside metabolic process
BP	0.78	1	Anaeromassilibacillus_sp_An250	GO:0009163:[BP] nucleoside biosynthetic process
BP	0.81	1	Anaeromassilibacillus_sp_An250	GO:0009220:[BP] pyrimidine ribonucleotide biosynthetic process
BP	0.53	1	Anaeromassilibacillus_sp_An250	GO:0009250:[BP] glucan biosynthetic process
BP	0.61	1	Anaeromassilibacillus_sp_An250	GO:0009423:[BP] chorismate biosynthetic process
BP	0.78	1	Anaeromassilibacillus_sp_An250	GO:0009432:[BP] SOS response
BP	0.63	1	Anaeromassilibacillus_sp_An250	GO:0016114:[BP] terpenoid biosynthetic process
BP	0.72	1	Anaeromassilibacillus_sp_An250	GO:0043094:[BP] cellular metabolic compound salvage
BP	0.64	1	Anaeromassilibacillus_sp_An250	GO:0052803:[BP] imidazole-containing compound metabolic process
MF	0.84	1	Anaeromassilibacillus_sp_An250	GO:0004812:[MF] aminoacyl-tRNA ligase activity
MF	0.76	1	Anaeromassilibacillus_sp_An250	GO:0016776:[MF] phosphotransferase activity, phosphate group as acceptor
MF	0.69	1	Anaeromassilibacillus_sp_An250	GO:0016840:[MF] carbon-nitrogen lyase activity
MF	0.71	1	Anaeromassilibacillus_sp_An250	GO:0019200:[MF] carbohydrate kinase activity
MF	0.66	1	Anaeromassilibacillus_sp_An250	GO:0019205:[MF] nucleobase-containing compound kinase activity
MF	0.67	1	Anaeromassilibacillus_sp_An250	GO:0019239:[MF] deaminase activity
MF	0.85	1	Anaeromassilibacillus_sp_An250	GO:0019843:[MF] rRNA binding
MF	0.78	1	Anaeromassilibacillus_sp_An250	GO:0030145:[MF] manganese ion binding
MF	0.54	1	Anaeromassilibacillus_sp_An250	GO:0030976:[MF] thiamine pyrophosphate binding
MF	0.64	0.956522	Anaeromassilibacillus_sp_An250	GO:0000049:[MF] tRNA binding
MF	0.68	0.923077	Anaeromassilibacillus_sp_An250	GO:0016861:[MF] intramolecular oxidoreductase activity, interconverting aldoses and ketoses
BP	0.68	0.952381	Anaeromassilibacillus_sp_An250	GO:0009130:[BP] pyrimidine nucleoside monophosphate biosynthetic process
BP	0.82	0.956522	Anaeromassilibacillus_sp_An250	GO:0009166:[BP] nucleotide catabolic process
MF	0.6	0.923077	Anaeromassilibacillus_sp_An250	GO:0016620:[MF] oxidoreductase activity, acting on the aldehyde or oxo group of donors, NAD or NADP as acceptor
MF	0.61	0.96	Anaeromassilibacillus_sp_An250	GO:0016836:[MF] hydro-lyase activity
MF	0.87	0.947368	Anaeromassilibacillus_sp_An250	GO:0016616:[MF] oxidoreductase activity, acting on the CH-OH group of donors, NAD or NADP as acceptor
BP	0.66	0.923077	Anaeromassilibacillus_sp_An250	GO:0045454:[BP] cell redox homeostasis
CC	0.77	0.923077	Anaeromassilibacillus_sp_An250	GO:0005694:[CC] chromosome
BP	0.65	0.96	Anaeromassilibacillus_sp_An250	GO:0019359:[BP] nicotinamide nucleotide biosynthetic process
MF	0.87	0.977778	Anaeromassilibacillus_sp_An250	GO:0003735:[MF] structural constituent of ribosome
MF	0.8	0.928571	Anaeromassilibacillus_sp_An250	GO:0016763:[MF] pentosyltransferase activity
BP	0.69	0.933333	Anaeromassilibacillus_sp_An250	GO:0019682:[BP] glyceraldehyde-3-phosphate metabolic process
MF	0.73	0.933333	Anaeromassilibacillus_sp_An250	GO:0008649:[MF] rRNA methyltransferase activity
MF	0.68	0.909091	Anaeromassilibacillus_sp_An250	GO:0003887:[MF] DNA-directed DNA polymerase activity
BP	0.82	0.956522	Anaeromassilibacillus_sp_An250	GO:0006633:[BP] fatty acid biosynthetic process
MF	0.59	0.947368	Anaeromassilibacillus_sp_An250	GO:0016814:[MF] hydrolase activity, acting on carbon-nitrogen (but not peptide) bonds, in cyclic amidines
MF	0.69	0.941176	Anaeromassilibacillus_sp_An250	GO:0050661:[MF] NADP binding
MF	0.83	0.888889	Anaeromassilibacillus_sp_An250	GO:0016765:[MF] transferase activity, transferring alkyl or aryl (other than methyl) groups
MF	0.78	0.952381	Anaeromassilibacillus_sp_An250	GO:0008135:[MF] translation factor activity, RNA binding
BP	0.84	0.967742	Anaeromassilibacillus_sp_An250	GO:0006541:[BP] glutamine metabolic process
MF	0.66	0.947368	Anaeromassilibacillus_sp_An250	GO:0016884:[MF] carbon-nitrogen ligase activity, with glutamine as amido-N-donor
MF	0.55	0.857143	Anaeromassilibacillus_sp_An250	GO:0016744:[MF] transketolase or transaldolase activity
BP	0.75	0.933333	Anaeromassilibacillus_sp_An250	GO:0006090:[BP] pyruvate metabolic process
BP	0.75	0.857143	Anaeromassilibacillus_sp_An250	GO:0006206:[BP] pyrimidine nucleobase metabolic process
MF	0.74	0.88	Anaeromassilibacillus_sp_An250	GO:0008483:[MF] transaminase activity
BP	0.87	0.933333	Anaeromassilibacillus_sp_An250	GO:0006189:[BP] 'de novo' IMP biosynthetic process
BP	0.88	0.933333	Anaeromassilibacillus_sp_An250	GO:0006526:[BP] arginine biosynthetic process
MF	0.91	0.969697	Anaeromassilibacillus_sp_An250	GO:0051539:[MF] 4 iron, 4 sulfur cluster binding
MF	0.78	0.769231	Anaeromassilibacillus_sp_An250	GO:0070566:[MF] adenylyltransferase activity
BP	0.67	0.823529	Anaeromassilibacillus_sp_An250	GO:0046112:[BP] nucleobase biosynthetic process
BP	0.66	0.769231	Anaeromassilibacillus_sp_An250	GO:0042737:[BP] drug catabolic process
MF	0.76	0.878049	Anaeromassilibacillus_sp_An250	GO:0000155:[MF] phosphorelay sensor kinase activity
MF	0.84	0.888889	Anaeromassilibacillus_sp_An250	GO:0030170:[MF] pyridoxal phosphate binding
BP	0.8	0.956522	Anaeromassilibacillus_sp_An250	GO:0009073:[BP] aromatic amino acid family biosynthetic process
MF	0.6	0.75	Anaeromassilibacillus_sp_An250	GO:0009982:[MF] pseudouridine synthase activity
BP	0.79	0.969697	Anaeromassilibacillus_sp_An250	GO:0006400:[BP] tRNA modification
MF	0.85	0.727273	Anaeromassilibacillus_sp_An250	GO:0000150:[MF] DNA strand exchange activity
MF	0.87	0.955224	Anaeromassilibacillus_sp_An250	GO:0008270:[MF] zinc ion binding
MF	0.73	0.888889	Anaeromassilibacillus_sp_An250	GO:0016407:[MF] acetyltransferase activity
MF	0.75	0.926108	Anaeromassilibacillus_sp_An250	GO:0005524:[MF] ATP binding
BP	0.9	0.894737	Anaeromassilibacillus_sp_An250	GO:0051128:[BP] regulation of cellular component organization
BP	0.66	0.923077	Anaeromassilibacillus_sp_An250	GO:0001522:[BP] pseudouridine synthesis
MF	0.8	0.666667	Anaeromassilibacillus_sp_An250	GO:0003678:[MF] DNA helicase activity
BP	0.79	0.888889	Anaeromassilibacillus_sp_An250	GO:0009252:[BP] peptidoglycan biosynthetic process
MF	0.8	0.979592	Anaeromassilibacillus_sp_An250	GO:0032550:[MF] purine ribonucleoside binding
MF	0.82	0.979592	Anaeromassilibacillus_sp_An250	GO:0005525:[MF] GTP binding
MF	0.72	0.910345	Anaeromassilibacillus_sp_An250	GO:0016887:[MF] ATP hydrolysis activity
MF	0.87	0.972222	Anaeromassilibacillus_sp_An250	GO:0000287:[MF] magnesium ion binding
BP	0.89	0.857143	Anaeromassilibacillus_sp_An250	GO:0000160:[BP] phosphorelay signal transduction system
BP	0.88	0.866667	Anaeromassilibacillus_sp_An250	GO:0006281:[BP] DNA repair
MF	0.83	0.9375	Anaeromassilibacillus_sp_An250	GO:0005506:[MF] iron ion binding
CC	0.82	0.714286	Anaeromassilibacillus_sp_An250	GO:0043190:[CC] ATP-binding cassette (ABC) transporter complex
MF	0.66	0.833333	Anaeromassilibacillus_sp_An250	GO:0008289:[MF] lipid binding
MF	0.57	0.666667	Anaeromassilibacillus_sp_An250	GO:0016857:[MF] racemase and epimerase activity, acting on carbohydrates and derivatives
BP	0.68	0.88	Anaeromassilibacillus_sp_An250	GO:0071555:[BP] cell wall organization
BP	0.96	0.692308	Anaeromassilibacillus_sp_An250	GO:0009236:[BP] cobalamin biosynthetic process
MF	0.79	0.75	Anaeromassilibacillus_sp_An250	GO:0004177:[MF] aminopeptidase activity
BP	0.8	0.896552	Anaeromassilibacillus_sp_An250	GO:0008360:[BP] regulation of cell shape
MF	0.64	0.965517	Anaeromassilibacillus_sp_An250	GO:0003924:[MF] GTPase activity
MF	0.81	0.714286	Anaeromassilibacillus_sp_An250	GO:0052689:[MF] carboxylic ester hydrolase activity
MF	0.69	0.928571	Anaeromassilibacillus_sp_An250	GO:0051287:[MF] NAD binding
BP	0.85	0.962963	Anaeromassilibacillus_sp_An250	GO:0006364:[BP] rRNA processing
BP	0.74	0.933333	Anaeromassilibacillus_sp_An250	GO:0009228:[BP] thiamine biosynthetic process
MF	0.67	0.952381	Anaeromassilibacillus_sp_An250	GO:0015297:[MF] antiporter activity
BP	0.65	0.8	Anaeromassilibacillus_sp_An250	GO:0009063:[BP] cellular amino acid catabolic process
BP	0.53	0.903226	Anaeromassilibacillus_sp_An250	GO:0006352:[BP] DNA-templated transcription, initiation
BP	0.82	0.727273	Anaeromassilibacillus_sp_An250	GO:0051649:[BP] establishment of localization in cell
MF	0.7	0.888889	Anaeromassilibacillus_sp_An250	GO:0016832:[MF] aldehyde-lyase activity
BP	0.75	0.545455	Anaeromassilibacillus_sp_An250	GO:0015986:[BP] ATP synthesis coupled proton transport
MF	0.84	0.666667	Anaeromassilibacillus_sp_An250	GO:0019829:[MF] ATPase-coupled cation transmembrane transporter activity
BP	0.81	0.615385	Anaeromassilibacillus_sp_An250	GO:0034613:[BP] cellular protein localization
BP	0.82	0.769231	Anaeromassilibacillus_sp_An250	GO:1901606:[BP] alpha-amino acid catabolic process
MF	0.72	0.761905	Anaeromassilibacillus_sp_An250	GO:0016831:[MF] carboxy-lyase activity
BP	0.77	0.923077	Anaeromassilibacillus_sp_An250	GO:0010629:[BP] negative regulation of gene expression
MF	0.73	0.827586	Anaeromassilibacillus_sp_An250	GO:0016987:[MF] sigma factor activity
MF	0.82	0.631579	Anaeromassilibacillus_sp_An250	GO:0010181:[MF] FMN binding
MF	0.7	0.777778	Anaeromassilibacillus_sp_An250	GO:0016758:[MF] hexosyltransferase activity
MF	0.87	0.827586	Anaeromassilibacillus_sp_An250	GO:0009055:[MF] electron transfer activity
BP	0.62	0.8	Anaeromassilibacillus_sp_An250	GO:0045892:[BP] negative regulation of transcription, DNA-templated
MF	0.66	0.909091	Anaeromassilibacillus_sp_An250	GO:0016780:[MF] phosphotransferase activity, for other substituted phosphate groups
BP	0.7	0.222222	Anaeromassilibacillus_sp_An250	GO:0030435:[BP] sporulation resulting in formation of a cellular spore
MF	0.75	0.909091	Anaeromassilibacillus_sp_An250	GO:0004222:[MF] metalloendopeptidase activity
MF	0.8	0.380952	Anaeromassilibacillus_sp_An250	GO:0030246:[MF] carbohydrate binding
CC	0.86	0.5	Anaeromassilibacillus_sp_An250	GO:1904949:[CC] ATPase complex
MF	0.89	0.6	Anaeromassilibacillus_sp_An250	GO:0044769:[MF] ATPase activity, coupled to transmembrane movement of ions, rotational mechanism
BP	0.83	0.571429	Anaeromassilibacillus_sp_An250	GO:0055072:[BP] iron ion homeostasis
BP	0.81	0.0273973	Anaeromassilibacillus_sp_An250	GO:0009253:[BP] peptidoglycan catabolic process
MF	0.83	0.75	Anaeromassilibacillus_sp_An250	GO:0046933:[MF] proton-transporting ATP synthase activity, rotational mechanism
MF	0.85	0.444444	Anaeromassilibacillus_sp_An250	GO:0004252:[MF] serine-type endopeptidase activity
BP	0.69	0.75	Anaeromassilibacillus_sp_An250	GO:0071806:[BP] protein transmembrane transport
CC	0.71	0.0169491	Anaeromassilibacillus_sp_An250	GO:0005887:[CC] integral component of plasma membrane
CC	0.79	0.020202	Anaeromassilibacillus_sp_An250	GO:0140535:[CC] intracellular protein-containing complex
MF	0.23	0.0224561	Anaeromassilibacillus_sp_An250	GO:0042910:[MF] xenobiotic transmembrane transporter activity
BP	0.76	1	Anaerostipes_hadrus	GO:0000097:[BP] sulfur amino acid biosynthetic process
BP	0.71	1	Anaerostipes_hadrus	GO:0000105:[BP] histidine biosynthetic process
BP	0.74	1	Anaerostipes_hadrus	GO:0001522:[BP] pseudouridine synthesis
BP	0.76	1	Anaerostipes_hadrus	GO:0006040:[BP] amino sugar metabolic process
BP	0.57	1	Anaerostipes_hadrus	GO:0006189:[BP] 'de novo' IMP biosynthetic process
BP	0.75	1	Anaerostipes_hadrus	GO:0006265:[BP] DNA topological change
BP	0.8	1	Anaerostipes_hadrus	GO:0006633:[BP] fatty acid biosynthetic process
BP	0.96	1	Anaerostipes_hadrus	GO:0009089:[BP] lysine biosynthetic process via diaminopimelate
BP	0.85	1	Anaerostipes_hadrus	GO:0009163:[BP] nucleoside biosynthetic process
BP	0.71	1	Anaerostipes_hadrus	GO:0009252:[BP] peptidoglycan biosynthetic process
BP	0.78	1	Anaerostipes_hadrus	GO:0009423:[BP] chorismate biosynthetic process
BP	0.63	1	Anaerostipes_hadrus	GO:0016114:[BP] terpenoid biosynthetic process
BP	0.84	1	Anaerostipes_hadrus	GO:0019682:[BP] glyceraldehyde-3-phosphate metabolic process
BP	0.76	1	Anaerostipes_hadrus	GO:0043094:[BP] cellular metabolic compound salvage
BP	0.76	1	Anaerostipes_hadrus	GO:0045226:[BP] extracellular polysaccharide biosynthetic process
BP	0.7	1	Anaerostipes_hadrus	GO:0052803:[BP] imidazole-containing compound metabolic process
BP	0.63	1	Anaerostipes_hadrus	GO:0071555:[BP] cell wall organization
MF	0.74	1	Anaerostipes_hadrus	GO:0000049:[MF] tRNA binding
MF	0.68	1	Anaerostipes_hadrus	GO:0008289:[MF] lipid binding
MF	0.6	1	Anaerostipes_hadrus	GO:0009982:[MF] pseudouridine synthase activity
MF	0.88	1	Anaerostipes_hadrus	GO:0016763:[MF] pentosyltransferase activity
MF	0.72	1	Anaerostipes_hadrus	GO:0016814:[MF] hydrolase activity, acting on carbon-nitrogen (but not peptide) bonds, in cyclic amidines
MF	0.86	1	Anaerostipes_hadrus	GO:0019239:[MF] deaminase activity
MF	0.6	1	Anaerostipes_hadrus	GO:0030976:[MF] thiamine pyrophosphate binding
CC	0.59	1	Anaerostipes_hadrus	GO:0005694:[CC] chromosome
CC	0.76	1	Anaerostipes_hadrus	GO:0005887:[CC] integral component of plasma membrane
BP	0.9	0.971429	Anaerostipes_hadrus	GO:0009166:[BP] nucleotide catabolic process
BP	0.73	0.941176	Anaerostipes_hadrus	GO:0009220:[BP] pyrimidine ribonucleotide biosynthetic process
BP	0.6	0.967742	Anaerostipes_hadrus	GO:0045892:[BP] negative regulation of transcription, DNA-templated
BP	0.53	0.909091	Anaerostipes_hadrus	GO:0030435:[BP] sporulation resulting in formation of a cellular spore
MF	0.72	0.947368	Anaerostipes_hadrus	GO:0005506:[MF] iron ion binding
BP	0.73	0.933333	Anaerostipes_hadrus	GO:0009130:[BP] pyrimidine nucleoside monophosphate biosynthetic process
MF	0.8	0.947368	Anaerostipes_hadrus	GO:0030145:[MF] manganese ion binding
BP	0.7	0.923077	Anaerostipes_hadrus	GO:0009228:[BP] thiamine biosynthetic process
MF	0.85	0.97561	Anaerostipes_hadrus	GO:0016836:[MF] hydro-lyase activity
BP	0.84	0.969697	Anaerostipes_hadrus	GO:0006090:[BP] pyruvate metabolic process
BP	0.67	0.923077	Anaerostipes_hadrus	GO:0006541:[BP] glutamine metabolic process
BP	0.92	0.956522	Anaerostipes_hadrus	GO:0006418:[BP] tRNA aminoacylation for protein translation
MF	0.79	0.926829	Anaerostipes_hadrus	GO:0030170:[MF] pyridoxal phosphate binding
BP	0.79	0.979592	Anaerostipes_hadrus	GO:0009073:[BP] aromatic amino acid family biosynthetic process
BP	0.87	0.903226	Anaerostipes_hadrus	GO:0010629:[BP] negative regulation of gene expression
BP	0.9	0.909091	Anaerostipes_hadrus	GO:0006364:[BP] rRNA processing
MF	0.8	0.962963	Anaerostipes_hadrus	GO:0051287:[MF] NAD binding
MF	0.79	0.909091	Anaerostipes_hadrus	GO:0009055:[MF] electron transfer activity
BP	0.51	0.933333	Anaerostipes_hadrus	GO:0006526:[BP] arginine biosynthetic process
BP	0.66	0.8	Anaerostipes_hadrus	GO:0044275:[BP] cellular carbohydrate catabolic process
BP	0.48	0.842105	Anaerostipes_hadrus	GO:0006071:[BP] glycerol metabolic process
MF	0.65	0.888889	Anaerostipes_hadrus	GO:0050661:[MF] NADP binding
MF	0.89	0.918033	Anaerostipes_hadrus	GO:0051539:[MF] 4 iron, 4 sulfur cluster binding
MF	0.83	0.93617	Anaerostipes_hadrus	GO:0005525:[MF] GTP binding
BP	0.78	0.875	Anaerostipes_hadrus	GO:0046112:[BP] nucleobase biosynthetic process
MF	0.78	0.92	Anaerostipes_hadrus	GO:0032550:[MF] purine ribonucleoside binding
BP	0.61	0.769231	Anaerostipes_hadrus	GO:0046174:[BP] polyol catabolic process
BP	0.8	0.923077	Anaerostipes_hadrus	GO:0006400:[BP] tRNA modification
MF	0.8	0.896552	Anaerostipes_hadrus	GO:0016407:[MF] acetyltransferase activity
BP	0.62	0.769231	Anaerostipes_hadrus	GO:0006206:[BP] pyrimidine nucleobase metabolic process
BP	0.54	0.888889	Anaerostipes_hadrus	GO:0015074:[BP] DNA integration
BP	0.76	0.869565	Anaerostipes_hadrus	GO:0006006:[BP] glucose metabolic process
BP	0.91	0.926829	Anaerostipes_hadrus	GO:0000160:[BP] phosphorelay signal transduction system
MF	0.7	0.933333	Anaerostipes_hadrus	GO:0008745:[MF] N-acetylmuramoyl-L-alanine amidase activity
BP	0.87	0.857143	Anaerostipes_hadrus	GO:0009082:[BP] branched-chain amino acid biosynthetic process
MF	0.74	0.947368	Anaerostipes_hadrus	GO:0016744:[MF] transketolase or transaldolase activity
MF	0.79	0.982456	Anaerostipes_hadrus	GO:0019843:[MF] rRNA binding
MF	0.82	0.888889	Anaerostipes_hadrus	GO:0003899:[MF] DNA-directed 5'-3' RNA polymerase activity
MF	0.88	0.930818	Anaerostipes_hadrus	GO:0016887:[MF] ATP hydrolysis activity
MF	0.59	0.916667	Anaerostipes_hadrus	GO:0003924:[MF] GTPase activity
CC	0.84	0.8	Anaerostipes_hadrus	GO:0043190:[CC] ATP-binding cassette (ABC) transporter complex
CC	0.99	0.714286	Anaerostipes_hadrus	GO:0045261:[CC] proton-transporting ATP synthase complex, catalytic core F(1)
MF	0.9	0.866667	Anaerostipes_hadrus	GO:0044769:[MF] ATPase activity, coupled to transmembrane movement of ions, rotational mechanism
MF	0.91	0.833333	Anaerostipes_hadrus	GO:0019829:[MF] ATPase-coupled cation transmembrane transporter activity
MF	0.77	0.866667	Anaerostipes_hadrus	GO:0046933:[MF] proton-transporting ATP synthase activity, rotational mechanism
MF	0.85	0.857143	Anaerostipes_hadrus	GO:0046983:[MF] protein dimerization activity
BP	0.88	0.933333	Anaerostipes_hadrus	GO:0008360:[BP] regulation of cell shape
MF	0.71	0.857143	Anaerostipes_hadrus	GO:0016831:[MF] carboxy-lyase activity
MF	0.83	0.88	Anaerostipes_hadrus	GO:0019200:[MF] carbohydrate kinase activity
BP	0.85	0.916667	Anaerostipes_hadrus	GO:0009119:[BP] ribonucleoside metabolic process
BP	0.76	0.9375	Anaerostipes_hadrus	GO:0019359:[BP] nicotinamide nucleotide biosynthetic process
BP	0.79	0.727273	Anaerostipes_hadrus	GO:0034613:[BP] cellular protein localization
CC	0.75	0.8	Anaerostipes_hadrus	GO:1904949:[CC] ATPase complex
BP	0.95	0.827586	Anaerostipes_hadrus	GO:0015986:[BP] ATP synthesis coupled proton transport
MF	0.73	0.941176	Anaerostipes_hadrus	GO:0008649:[MF] rRNA methyltransferase activity
BP	0.85	0.91954	Anaerostipes_hadrus	GO:0009401:[BP] phosphoenolpyruvate-dependent sugar phosphotransferase system
MF	0.86	0.96875	Anaerostipes_hadrus	GO:0000287:[MF] magnesium ion binding
MF	0.69	0.846154	Anaerostipes_hadrus	GO:0008483:[MF] transaminase activity
MF	0.87	0.952381	Anaerostipes_hadrus	GO:0016765:[MF] transferase activity, transferring alkyl or aryl (other than methyl) groups
MF	0.873	0.666667	Anaerostipes_hadrus	GO:0004177:[MF] aminopeptidase activity
MF	0.6	0.666667	Anaerostipes_hadrus	GO:0004177:[MF] aminopeptidase activity
MF	0.7	0.90566	Anaerostipes_hadrus	GO:0000155:[MF] phosphorelay sensor kinase activity
MF	0.84	0.896074	Anaerostipes_hadrus	GO:0005524:[MF] ATP binding
BP	0.82	0.818182	Anaerostipes_hadrus	GO:0051128:[BP] regulation of cellular component organization
MF	0.92	0.5	Anaerostipes_hadrus	GO:0016774:[MF] phosphotransferase activity, carboxyl group as acceptor
BP	0.72	0.952381	Anaerostipes_hadrus	GO:0009253:[BP] peptidoglycan catabolic process
BP	0.71	0.8	Anaerostipes_hadrus	GO:0016998:[BP] cell wall macromolecule catabolic process
MF	0.92	0.909091	Anaerostipes_hadrus	GO:0003735:[MF] structural constituent of ribosome
MF	0.66	0.833333	Anaerostipes_hadrus	GO:0070566:[MF] adenylyltransferase activity
MF	0.84	0.842105	Anaerostipes_hadrus	GO:0016780:[MF] phosphotransferase activity, for other substituted phosphate groups
MF	0.87	0.846847	Anaerostipes_hadrus	GO:0016616:[MF] oxidoreductase activity, acting on the CH-OH group of donors, NAD or NADP as acceptor
MF	0.9	0.974359	Anaerostipes_hadrus	GO:0015297:[MF] antiporter activity
MF	0.69	0.823529	Anaerostipes_hadrus	GO:0008135:[MF] translation factor activity, RNA binding
BP	0.75	0.909091	Anaerostipes_hadrus	GO:0051649:[BP] establishment of localization in cell
BP	0.58	0.95	Anaerostipes_hadrus	GO:0006352:[BP] DNA-templated transcription, initiation
MF	0.67	0.95	Anaerostipes_hadrus	GO:0016987:[MF] sigma factor activity
MF	0.66	0.913043	Anaerostipes_hadrus	GO:0016832:[MF] aldehyde-lyase activity
MF	0.67	0.833333	Anaerostipes_hadrus	GO:0015926:[MF] glucosidase activity
MF	0.81	0.871287	Anaerostipes_hadrus	GO:0008270:[MF] zinc ion binding
MF	0.74	0.727273	Anaerostipes_hadrus	GO:0016857:[MF] racemase and epimerase activity, acting on carbohydrates and derivatives
MF	0.7	0.923077	Anaerostipes_hadrus	GO:0019205:[MF] nucleobase-containing compound kinase activity
MF	0.89	0.909091	Anaerostipes_hadrus	GO:0015145:[MF] monosaccharide transmembrane transporter activity
BP	0.88	0.285714	Anaerostipes_hadrus	GO:0051607:[BP] defense response to virus
MF	0.84	0.866667	Anaerostipes_hadrus	GO:0004812:[MF] aminoacyl-tRNA ligase activity
MF	0.74	0.857143	Anaerostipes_hadrus	GO:0016884:[MF] carbon-nitrogen ligase activity, with glutamine as amido-N-donor
MF	0.95	0.66129	Anaerostipes_hadrus	GO:0008982:[MF] protein-N(PI)-phosphohistidine-sugar phosphotransferase activity
MF	0.78	0.782609	Anaerostipes_hadrus	GO:0004252:[MF] serine-type endopeptidase activity
BP	0.82	0.821429	Anaerostipes_hadrus	GO:0006281:[BP] DNA repair
MF	0.73	0.615385	Anaerostipes_hadrus	GO:0008374:[MF] O-acyltransferase activity
MF	0.55	0.727273	Anaerostipes_hadrus	GO:0016620:[MF] oxidoreductase activity, acting on the aldehyde or oxo group of donors, NAD or NADP as acceptor
MF	0.77	0.875	Anaerostipes_hadrus	GO:0003678:[MF] DNA helicase activity
MF	0.9	0.571429	Anaerostipes_hadrus	GO:0003755:[MF] peptidyl-prolyl cis-trans isomerase activity
BP	0.6	0.933333	Anaerostipes_hadrus	GO:0009432:[BP] SOS response
BP	0.85	0.6	Anaerostipes_hadrus	GO:0002252:[BP] immune effector process
MF	0.83	0.923077	Anaerostipes_hadrus	GO:0016861:[MF] intramolecular oxidoreductase activity, interconverting aldoses and ketoses
MF	0.76	0.818182	Anaerostipes_hadrus	GO:0010181:[MF] FMN binding
MF	0.76	0.588235	Anaerostipes_hadrus	GO:0008170:[MF] N-methyltransferase activity
MF	0.68	0.909091	Anaerostipes_hadrus	GO:0003887:[MF] DNA-directed DNA polymerase activity
MF	0.7	0.833333	Anaerostipes_hadrus	GO:0016776:[MF] phosphotransferase activity, phosphate group as acceptor
BP	0.94	0.285714	Anaerostipes_hadrus	GO:0006814:[BP] sodium ion transport
MF	0.81	0.5	Anaerostipes_hadrus	GO:0008194:[MF] UDP-glycosyltransferase activity
MF	0.73	0.615385	Anaerostipes_hadrus	GO:0052689:[MF] carboxylic ester hydrolase activity
MF	0.86	0.555556	Anaerostipes_hadrus	GO:0016758:[MF] hexosyltransferase activity
MF	0.64	0.6	Anaerostipes_hadrus	GO:0071111:[MF] cyclic-guanylate-specific phosphodiesterase activity
MF	0.79	0.714286	Anaerostipes_hadrus	GO:0016840:[MF] carbon-nitrogen lyase activity
MF	0.87	0.461538	Anaerostipes_hadrus	GO:0004721:[MF] phosphoprotein phosphatase activity
MF	0.81	0.333333	Anaerostipes_hadrus	GO:0016888:[MF] endodeoxyribonuclease activity, producing 5'-phosphomonoesters
MF	0.95	0.104167	Anaerostipes_hadrus	GO:0103111:[MF] D-glucosamine PTS permease activity
BP	0.97	0.4	Anaerostipes_hadrus	GO:0006313:[BP] transposition, DNA-mediated
MF	0.9	0.363636	Anaerostipes_hadrus	GO:0008658:[MF] penicillin binding
MF	0.79	0.727273	Anaerostipes_hadrus	GO:0030246:[MF] carbohydrate binding
MF	0.81	0.5	Anaerostipes_hadrus	GO:0004803:[MF] transposase activity
MF	0.81	0.285714	Anaerostipes_hadrus	GO:0043225:[MF] ATPase-coupled inorganic anion transmembrane transporter activity
MF	0.61	0.0234234	Anaerostipes_hadrus	GO:0042910:[MF] xenobiotic transmembrane transporter activity
CC	0.8	0.0129032	Anaerostipes_hadrus	GO:0140535:[CC] intracellular protein-containing complex
MF	0.19	0.00379507	Anaerostipes_hadrus	GO:0009007:[MF] site-specific DNA-methyltransferase (adenine-specific) activity
MF	0.82	1	Anaerotruncus_colihominis	GO:0003735:[MF] structural constituent of ribosome
MF	0.79	0.933333	Anaerotruncus_colihominis	GO:0016887:[MF] ATP hydrolysis activity
BP	0.55	0.947368	Anaerotruncus_colihominis	GO:0000160:[BP] phosphorelay signal transduction system
BP	0.68	0.933333	Anaerotruncus_colihominis	GO:0006281:[BP] DNA repair
MF	0.81	0.809524	Anaerotruncus_colihominis	GO:0005524:[MF] ATP binding
BP	0.73	0.857143	Anaerotruncus_colihominis	GO:0015074:[BP] DNA integration
BP	0.72	0.857143	Anaerotruncus_colihominis	GO:0006352:[BP] DNA-templated transcription, initiation
MF	0.92	0.571429	Anaerotruncus_colihominis	GO:0000150:[MF] DNA strand exchange activity
BP	0.79	1	Anaerotruncus_sp_CAG_528	GO:0000097:[BP] sulfur amino acid biosynthetic process
BP	0.75	1	Anaerotruncus_sp_CAG_528	GO:0000105:[BP] histidine biosynthetic process
BP	0.65	1	Anaerotruncus_sp_CAG_528	GO:0006040:[BP] amino sugar metabolic process
BP	0.62	1	Anaerotruncus_sp_CAG_528	GO:0006206:[BP] pyrimidine nucleobase metabolic process
BP	0.77	1	Anaerotruncus_sp_CAG_528	GO:0006418:[BP] tRNA aminoacylation for protein translation
BP	0.59	1	Anaerotruncus_sp_CAG_528	GO:0009089:[BP] lysine biosynthetic process via diaminopimelate
BP	0.61	1	Anaerotruncus_sp_CAG_528	GO:0009119:[BP] ribonucleoside metabolic process
BP	0.79	1	Anaerotruncus_sp_CAG_528	GO:0009130:[BP] pyrimidine nucleoside monophosphate biosynthetic process
BP	0.72	1	Anaerotruncus_sp_CAG_528	GO:0009163:[BP] nucleoside biosynthetic process
BP	0.66	1	Anaerotruncus_sp_CAG_528	GO:0009220:[BP] pyrimidine ribonucleotide biosynthetic process
BP	0.81	1	Anaerotruncus_sp_CAG_528	GO:0009423:[BP] chorismate biosynthetic process
BP	0.86	1	Anaerotruncus_sp_CAG_528	GO:0009432:[BP] SOS response
BP	0.68	1	Anaerotruncus_sp_CAG_528	GO:0016114:[BP] terpenoid biosynthetic process
BP	0.78	1	Anaerotruncus_sp_CAG_528	GO:0019682:[BP] glyceraldehyde-3-phosphate metabolic process
BP	0.81	1	Anaerotruncus_sp_CAG_528	GO:0052803:[BP] imidazole-containing compound metabolic process
MF	0.81	1	Anaerotruncus_sp_CAG_528	GO:0000049:[MF] tRNA binding
MF	0.75	1	Anaerotruncus_sp_CAG_528	GO:0003924:[MF] GTPase activity
MF	0.56	1	Anaerotruncus_sp_CAG_528	GO:0008658:[MF] penicillin binding
MF	0.66	1	Anaerotruncus_sp_CAG_528	GO:0010181:[MF] FMN binding
MF	0.67	1	Anaerotruncus_sp_CAG_528	GO:0016840:[MF] carbon-nitrogen lyase activity
MF	0.72	1	Anaerotruncus_sp_CAG_528	GO:0016891:[MF] endoribonuclease activity, producing 5'-phosphomonoesters
MF	0.74	1	Anaerotruncus_sp_CAG_528	GO:0030145:[MF] manganese ion binding
MF	0.9	1	Anaerotruncus_sp_CAG_528	GO:0046983:[MF] protein dimerization activity
MF	0.71	1	Anaerotruncus_sp_CAG_528	GO:0052689:[MF] carboxylic ester hydrolase activity
BP	0.54	0.909091	Anaerotruncus_sp_CAG_528	GO:0009082:[BP] branched-chain amino acid biosynthetic process
BP	0.59	0.933333	Anaerotruncus_sp_CAG_528	GO:0006189:[BP] 'de novo' IMP biosynthetic process
BP	0.7	0.923077	Anaerotruncus_sp_CAG_528	GO:0001522:[BP] pseudouridine synthesis
BP	0.65	0.923077	Anaerotruncus_sp_CAG_528	GO:0046174:[BP] polyol catabolic process
MF	0.6	0.923077	Anaerotruncus_sp_CAG_528	GO:0009982:[MF] pseudouridine synthase activity
BP	0.74	0.909091	Anaerotruncus_sp_CAG_528	GO:0015986:[BP] ATP synthesis coupled proton transport
MF	0.69	0.952381	Anaerotruncus_sp_CAG_528	GO:0016861:[MF] intramolecular oxidoreductase activity, interconverting aldoses and ketoses
MF	0.67	0.9	Anaerotruncus_sp_CAG_528	GO:0016884:[MF] carbon-nitrogen ligase activity, with glutamine as amido-N-donor
MF	0.76	0.952381	Anaerotruncus_sp_CAG_528	GO:0019829:[MF] ATPase-coupled cation transmembrane transporter activity
BP	0.66	0.923077	Anaerotruncus_sp_CAG_528	GO:0006364:[BP] rRNA processing
BP	0.38	0.941176	Anaerotruncus_sp_CAG_528	GO:0006352:[BP] DNA-templated transcription, initiation
MF	0.61	0.909091	Anaerotruncus_sp_CAG_528	GO:0044769:[MF] ATPase activity, coupled to transmembrane movement of ions, rotational mechanism
MF	0.72	0.909091	Anaerotruncus_sp_CAG_528	GO:0046933:[MF] proton-transporting ATP synthase activity, rotational mechanism
MF	0.72	0.875	Anaerotruncus_sp_CAG_528	GO:0008649:[MF] rRNA methyltransferase activity
BP	0.62	0.941176	Anaerotruncus_sp_CAG_528	GO:0006526:[BP] arginine biosynthetic process
BP	0.49	0.916667	Anaerotruncus_sp_CAG_528	GO:0000160:[BP] phosphorelay signal transduction system
BP	0.77	0.875	Anaerotruncus_sp_CAG_528	GO:0009166:[BP] nucleotide catabolic process
MF	0.69	0.952381	Anaerotruncus_sp_CAG_528	GO:0008135:[MF] translation factor activity, RNA binding
MF	0.77	0.923077	Anaerotruncus_sp_CAG_528	GO:0016814:[MF] hydrolase activity, acting on carbon-nitrogen (but not peptide) bonds, in cyclic amidines
BP	0.64	0.9	Anaerotruncus_sp_CAG_528	GO:0006541:[BP] glutamine metabolic process
MF	0.57	0.875	Anaerotruncus_sp_CAG_528	GO:0016758:[MF] hexosyltransferase activity
MF	0.81	0.977778	Anaerotruncus_sp_CAG_528	GO:0019843:[MF] rRNA binding
MF	0.73	0.964286	Anaerotruncus_sp_CAG_528	GO:0003735:[MF] structural constituent of ribosome
MF	0.81	0.979592	Anaerotruncus_sp_CAG_528	GO:0051539:[MF] 4 iron, 4 sulfur cluster binding
BP	0.64	0.923077	Anaerotruncus_sp_CAG_528	GO:0010629:[BP] negative regulation of gene expression
MF	0.87	0.933333	Anaerotruncus_sp_CAG_528	GO:0016987:[MF] sigma factor activity
MF	0.73	0.952381	Anaerotruncus_sp_CAG_528	GO:0004812:[MF] aminoacyl-tRNA ligase activity
MF	0.63	0.857143	Anaerotruncus_sp_CAG_528	GO:0009055:[MF] electron transfer activity
MF	0.7	0.875	Anaerotruncus_sp_CAG_528	GO:0016407:[MF] acetyltransferase activity
BP	0.77	0.962963	Anaerotruncus_sp_CAG_528	GO:0009073:[BP] aromatic amino acid family biosynthetic process
MF	0.76	0.896552	Anaerotruncus_sp_CAG_528	GO:0016836:[MF] hydro-lyase activity
BP	0.69	0.933333	Anaerotruncus_sp_CAG_528	GO:0006090:[BP] pyruvate metabolic process
MF	0.7	0.857143	Anaerotruncus_sp_CAG_528	GO:0005506:[MF] iron ion binding
MF	0.77	0.869565	Anaerotruncus_sp_CAG_528	GO:0016763:[MF] pentosyltransferase activity
MF	0.86	0.857143	Anaerotruncus_sp_CAG_528	GO:0030170:[MF] pyridoxal phosphate binding
MF	0.62	0.75	Anaerotruncus_sp_CAG_528	GO:0004177:[MF] aminopeptidase activity
MF	0.85	0.785714	Anaerotruncus_sp_CAG_528	GO:0008483:[MF] transaminase activity
MF	0.72	0.857143	Anaerotruncus_sp_CAG_528	GO:0003678:[MF] DNA helicase activity
MF	0.71	0.966667	Anaerotruncus_sp_CAG_528	GO:0016887:[MF] ATP hydrolysis activity
MF	0.78	0.9	Anaerotruncus_sp_CAG_528	GO:0051287:[MF] NAD binding
MF	0.86	0.888889	Anaerotruncus_sp_CAG_528	GO:0016774:[MF] phosphotransferase activity, carboxyl group as acceptor
MF	0.91	0.945245	Anaerotruncus_sp_CAG_528	GO:0005524:[MF] ATP binding
BP	0.73	0.857143	Anaerotruncus_sp_CAG_528	GO:0046112:[BP] nucleobase biosynthetic process
BP	0.69	0.941176	Anaerotruncus_sp_CAG_528	GO:0006281:[BP] DNA repair
BP	0.84	0.75	Anaerotruncus_sp_CAG_528	GO:0009252:[BP] peptidoglycan biosynthetic process
BP	0.86	0.848485	Anaerotruncus_sp_CAG_528	GO:0051128:[BP] regulation of cellular component organization
MF	0.85	0.96	Anaerotruncus_sp_CAG_528	GO:0005525:[MF] GTP binding
MF	0.8	0.925926	Anaerotruncus_sp_CAG_528	GO:0008270:[MF] zinc ion binding
MF	0.92	0.920635	Anaerotruncus_sp_CAG_528	GO:0000287:[MF] magnesium ion binding
MF	0.64	0.96	Anaerotruncus_sp_CAG_528	GO:0032550:[MF] purine ribonucleoside binding
MF	0.86	0.818182	Anaerotruncus_sp_CAG_528	GO:0016616:[MF] oxidoreductase activity, acting on the CH-OH group of donors, NAD or NADP as acceptor
BP	0.76	0.83871	Anaerotruncus_sp_CAG_528	GO:0006400:[BP] tRNA modification
MF	0.81	0.933333	Anaerotruncus_sp_CAG_528	GO:0030246:[MF] carbohydrate binding
BP	0.83	0.8	Anaerotruncus_sp_CAG_528	GO:0008360:[BP] regulation of cell shape
BP	0.72	0.888889	Anaerotruncus_sp_CAG_528	GO:0019359:[BP] nicotinamide nucleotide biosynthetic process
MF	0.73	0.75	Anaerotruncus_sp_CAG_528	GO:0004222:[MF] metalloendopeptidase activity
BP	0.95	0.333333	Anaerotruncus_sp_CAG_528	GO:0016226:[BP] iron-sulfur cluster assembly
BP	0.58	0.333333	Anaerotruncus_sp_CAG_528	GO:0016226:[BP] iron-sulfur cluster assembly
BP	0.77	0.5	Anaerotruncus_sp_CAG_528	GO:0006814:[BP] sodium ion transport
MF	0.73	0.8	Anaerotruncus_sp_CAG_528	GO:0000155:[MF] phosphorelay sensor kinase activity
MF	0.69	0.923077	Anaerotruncus_sp_CAG_528	GO:0003887:[MF] DNA-directed DNA polymerase activity
MF	0.89	0.909091	Anaerotruncus_sp_CAG_528	GO:0016765:[MF] transferase activity, transferring alkyl or aryl (other than methyl) groups
BP	0.81	0.666667	Anaerotruncus_sp_CAG_528	GO:0071555:[BP] cell wall organization
BP	0.67	0.888889	Anaerotruncus_sp_CAG_528	GO:0006265:[BP] DNA topological change
CC	0.63	0.909091	Anaerotruncus_sp_CAG_528	GO:1904949:[CC] ATPase complex
MF	0.61	0.727273	Anaerotruncus_sp_CAG_528	GO:0070566:[MF] adenylyltransferase activity
CC	0.66	0.909091	Anaerotruncus_sp_CAG_528	GO:0043190:[CC] ATP-binding cassette (ABC) transporter complex
MF	0.77	0.6	Anaerotruncus_sp_CAG_528	GO:0004252:[MF] serine-type endopeptidase activity
MF	0.71	0.727273	Anaerotruncus_sp_CAG_528	GO:0050661:[MF] NADP binding
MF	0.69	0.909091	Anaerotruncus_sp_CAG_528	GO:0015297:[MF] antiporter activity
MF	0.79	0.333333	Anaerotruncus_sp_CAG_528	GO:0016831:[MF] carboxy-lyase activity
BP	0.71	0.571429	Anaerotruncus_sp_CAG_528	GO:0043094:[BP] cellular metabolic compound salvage
MF	0.81	0.857143	Anaerotruncus_sp_CAG_528	GO:0016780:[MF] phosphotransferase activity, for other substituted phosphate groups
CC	0.81	0.8	Anaerotruncus_sp_CAG_528	GO:0005694:[CC] chromosome
MF	0.77	0.0277778	Anaerotruncus_sp_CAG_528	GO:0042910:[MF] xenobiotic transmembrane transporter activity
CC	0.25	0.0107455	Anaerotruncus_sp_CAG_528	GO:0140535:[CC] intracellular protein-containing complex
BP	0.69	1	Azospirillum_sp_51_20	GO:0001522:[BP] pseudouridine synthesis
BP	0.82	1	Azospirillum_sp_51_20	GO:0006040:[BP] amino sugar metabolic process
BP	0.82	1	Azospirillum_sp_51_20	GO:0006418:[BP] tRNA aminoacylation for protein translation
BP	0.66	1	Azospirillum_sp_51_20	GO:0009245:[BP] lipid A biosynthetic process
BP	0.68	1	Azospirillum_sp_51_20	GO:0009432:[BP] SOS response
MF	0.81	1	Azospirillum_sp_51_20	GO:0004177:[MF] aminopeptidase activity
MF	0.6	1	Azospirillum_sp_51_20	GO:0008649:[MF] rRNA methyltransferase activity
MF	0.73	1	Azospirillum_sp_51_20	GO:0009982:[MF] pseudouridine synthase activity
MF	0.7	1	Azospirillum_sp_51_20	GO:0015562:[MF] efflux transmembrane transporter activity
MF	0.8	1	Azospirillum_sp_51_20	GO:0016758:[MF] hexosyltransferase activity
MF	0.84	1	Azospirillum_sp_51_20	GO:0016776:[MF] phosphotransferase activity, phosphate group as acceptor
MF	0.82	1	Azospirillum_sp_51_20	GO:0019205:[MF] nucleobase-containing compound kinase activity
MF	0.71	1	Azospirillum_sp_51_20	GO:0052689:[MF] carboxylic ester hydrolase activity
CC	0.73	1	Azospirillum_sp_51_20	GO:0043190:[CC] ATP-binding cassette (ABC) transporter complex
CC	0.66	1	Azospirillum_sp_51_20	GO:1904949:[CC] ATPase complex
MF	0.86	0.980392	Azospirillum_sp_51_20	GO:0019843:[MF] rRNA binding
MF	0.62	0.909091	Azospirillum_sp_51_20	GO:0016857:[MF] racemase and epimerase activity, acting on carbohydrates and derivatives
MF	0.83	0.967742	Azospirillum_sp_51_20	GO:0003735:[MF] structural constituent of ribosome
MF	0.61	0.923077	Azospirillum_sp_51_20	GO:0003678:[MF] DNA helicase activity
BP	0.82	0.909091	Azospirillum_sp_51_20	GO:0006633:[BP] fatty acid biosynthetic process
BP	0.61	0.857143	Azospirillum_sp_51_20	GO:0000160:[BP] phosphorelay signal transduction system
BP	0.74	0.909091	Azospirillum_sp_51_20	GO:0009166:[BP] nucleotide catabolic process
MF	0.6	0.909091	Azospirillum_sp_51_20	GO:0016861:[MF] intramolecular oxidoreductase activity, interconverting aldoses and ketoses
MF	0.88	0.954545	Azospirillum_sp_51_20	GO:0004812:[MF] aminoacyl-tRNA ligase activity
MF	0.63	0.714286	Azospirillum_sp_51_20	GO:0016616:[MF] oxidoreductase activity, acting on the CH-OH group of donors, NAD or NADP as acceptor
MF	0.66	0.933333	Azospirillum_sp_51_20	GO:0032550:[MF] purine ribonucleoside binding
MF	0.83	0.888889	Azospirillum_sp_51_20	GO:0051287:[MF] NAD binding
MF	0.57	0.909091	Azospirillum_sp_51_20	GO:0000155:[MF] phosphorelay sensor kinase activity
MF	0.83	0.933333	Azospirillum_sp_51_20	GO:0000287:[MF] magnesium ion binding
MF	0.81	0.666667	Azospirillum_sp_51_20	GO:0003887:[MF] DNA-directed DNA polymerase activity
BP	0.74	0.923077	Azospirillum_sp_51_20	GO:0008360:[BP] regulation of cell shape
BP	0.78	0.923077	Azospirillum_sp_51_20	GO:0009252:[BP] peptidoglycan biosynthetic process
MF	0.72	0.933333	Azospirillum_sp_51_20	GO:0000049:[MF] tRNA binding
MF	0.89	0.908367	Azospirillum_sp_51_20	GO:0005524:[MF] ATP binding
MF	0.92	0.913043	Azospirillum_sp_51_20	GO:0008270:[MF] zinc ion binding
MF	0.89	0.906977	Azospirillum_sp_51_20	GO:0016887:[MF] ATP hydrolysis activity
BP	0.68	0.8	Azospirillum_sp_51_20	GO:0006265:[BP] DNA topological change
BP	0.88	0.943396	Azospirillum_sp_51_20	GO:0006281:[BP] DNA repair
BP	0.67	0.914286	Azospirillum_sp_51_20	GO:0051128:[BP] regulation of cellular component organization
MF	0.66	0.933333	Azospirillum_sp_51_20	GO:0005525:[MF] GTP binding
MF	0.65	0.8	Azospirillum_sp_51_20	GO:0008135:[MF] translation factor activity, RNA binding
BP	0.8	0.96	Azospirillum_sp_51_20	GO:0006400:[BP] tRNA modification
BP	0.75	0.888889	Azospirillum_sp_51_20	GO:0006364:[BP] rRNA processing
CC	0.74	0.5	Azospirillum_sp_51_20	GO:0005887:[CC] integral component of plasma membrane
CC	0.71	0.5	Azospirillum_sp_51_20	GO:0005887:[CC] integral component of plasma membrane
CC	0.61	0.5	Azospirillum_sp_51_20	GO:0005887:[CC] integral component of plasma membrane
CC	0.81	0.923077	Azospirillum_sp_51_20	GO:0009279:[CC] cell outer membrane
BP	0.71	0.923077	Azospirillum_sp_51_20	GO:0071555:[BP] cell wall organization
BP	0.52	0.8	Azospirillum_sp_51_20	GO:0009073:[BP] aromatic amino acid family biosynthetic process
MF	0.83	0.857143	Azospirillum_sp_51_20	GO:0008170:[MF] N-methyltransferase activity
MF	0.7	0.909091	Azospirillum_sp_51_20	GO:0003924:[MF] GTPase activity
MF	0.82	0.941176	Azospirillum_sp_51_20	GO:0004222:[MF] metalloendopeptidase activity
CC	0.72	0.888889	Azospirillum_sp_51_20	GO:0005694:[CC] chromosome
MF	0.76	0.8	Azospirillum_sp_51_20	GO:0016765:[MF] transferase activity, transferring alkyl or aryl (other than methyl) groups
BP	0.71	0.823529	Azospirillum_sp_51_20	GO:0034613:[BP] cellular protein localization
MF	0.89	0.833333	Azospirillum_sp_51_20	GO:0051539:[MF] 4 iron, 4 sulfur cluster binding
MF	0.6	0.6	Azospirillum_sp_51_20	GO:0010181:[MF] FMN binding
MF	0.85	0.5	Azospirillum_sp_51_20	GO:0004252:[MF] serine-type endopeptidase activity
MF	0.52	0.8	Azospirillum_sp_51_20	GO:0016814:[MF] hydrolase activity, acting on carbon-nitrogen (but not peptide) bonds, in cyclic amidines
BP	0.78	0.727273	Azospirillum_sp_51_20	GO:0051649:[BP] establishment of localization in cell
MF	0.77	0.727273	Azospirillum_sp_51_20	GO:0022884:[MF] macromolecule transmembrane transporter activity
MF	0.74	0.909091	Azospirillum_sp_51_20	GO:0019239:[MF] deaminase activity
MF	0.9	0.75	Azospirillum_sp_51_20	GO:0016763:[MF] pentosyltransferase activity
MF	0.87	0.285714	Azospirillum_sp_51_20	GO:0003755:[MF] peptidyl-prolyl cis-trans isomerase activity
MF	0.77	0.444444	Azospirillum_sp_51_20	GO:0008408:[MF] 3'-5' exonuclease activity
MF	0.76	0.823529	Azospirillum_sp_51_20	GO:0009055:[MF] electron transfer activity
MF	0.88	0.444444	Azospirillum_sp_51_20	GO:0046933:[MF] proton-transporting ATP synthase activity, rotational mechanism
BP	0.76	0.461538	Azospirillum_sp_51_20	GO:0015986:[BP] ATP synthesis coupled proton transport
BP	0.78	0.5	Azospirillum_sp_51_20	GO:0009119:[BP] ribonucleoside metabolic process
BP	0.78	0.0571429	Azospirillum_sp_51_20	GO:0009163:[BP] nucleoside biosynthetic process
MF	0.97	0.222222	Azospirillum_sp_51_20	GO:0019829:[MF] ATPase-coupled cation transmembrane transporter activity
MF	0.88	0.0571429	Azospirillum_sp_51_20	GO:0044769:[MF] ATPase activity, coupled to transmembrane movement of ions, rotational mechanism
MF	0.85	0.0357143	Azospirillum_sp_51_20	GO:0015297:[MF] antiporter activity
CC	0.19	0.0121029	Azospirillum_sp_51_20	GO:0140535:[CC] intracellular protein-containing complex
BP	0.76	1	Azospirillum_sp_CAG_239	GO:0002790:[BP] peptide secretion
BP	0.62	1	Azospirillum_sp_CAG_239	GO:0006040:[BP] amino sugar metabolic process
BP	0.48	1	Azospirillum_sp_CAG_239	GO:0006265:[BP] DNA topological change
BP	0.8	1	Azospirillum_sp_CAG_239	GO:0006364:[BP] rRNA processing
BP	0.9	1	Azospirillum_sp_CAG_239	GO:0006418:[BP] tRNA aminoacylation for protein translation
BP	0.85	1	Azospirillum_sp_CAG_239	GO:0006633:[BP] fatty acid biosynthetic process
BP	0.69	1	Azospirillum_sp_CAG_239	GO:0009119:[BP] ribonucleoside metabolic process
BP	0.58	1	Azospirillum_sp_CAG_239	GO:0009245:[BP] lipid A biosynthetic process
BP	0.73	1	Azospirillum_sp_CAG_239	GO:0009306:[BP] protein secretion
BP	0.72	1	Azospirillum_sp_CAG_239	GO:0009432:[BP] SOS response
BP	0.58	1	Azospirillum_sp_CAG_239	GO:0010629:[BP] negative regulation of gene expression
BP	0.62	1	Azospirillum_sp_CAG_239	GO:0071806:[BP] protein transmembrane transport
MF	0.74	1	Azospirillum_sp_CAG_239	GO:0003755:[MF] peptidyl-prolyl cis-trans isomerase activity
MF	0.54	1	Azospirillum_sp_CAG_239	GO:0003899:[MF] DNA-directed 5'-3' RNA polymerase activity
MF	0.67	1	Azospirillum_sp_CAG_239	GO:0004177:[MF] aminopeptidase activity
MF	0.64	1	Azospirillum_sp_CAG_239	GO:0005506:[MF] iron ion binding
MF	0.69	1	Azospirillum_sp_CAG_239	GO:0008408:[MF] 3'-5' exonuclease activity
MF	0.7	1	Azospirillum_sp_CAG_239	GO:0008649:[MF] rRNA methyltransferase activity
MF	0.8	1	Azospirillum_sp_CAG_239	GO:0015562:[MF] efflux transmembrane transporter activity
MF	0.76	1	Azospirillum_sp_CAG_239	GO:0016758:[MF] hexosyltransferase activity
MF	0.66	1	Azospirillum_sp_CAG_239	GO:0016763:[MF] pentosyltransferase activity
MF	0.8	1	Azospirillum_sp_CAG_239	GO:0016776:[MF] phosphotransferase activity, phosphate group as acceptor
MF	0.64	1	Azospirillum_sp_CAG_239	GO:0019205:[MF] nucleobase-containing compound kinase activity
MF	0.6	1	Azospirillum_sp_CAG_239	GO:0051287:[MF] NAD binding
MF	0.76	1	Azospirillum_sp_CAG_239	GO:0052689:[MF] carboxylic ester hydrolase activity
CC	0.58	1	Azospirillum_sp_CAG_239	GO:0043190:[CC] ATP-binding cassette (ABC) transporter complex
CC	0.76	1	Azospirillum_sp_CAG_239	GO:1904949:[CC] ATPase complex
BP	0.68	0.923077	Azospirillum_sp_CAG_239	GO:0019359:[BP] nicotinamide nucleotide biosynthetic process
CC	0.53	0.923077	Azospirillum_sp_CAG_239	GO:0009279:[CC] cell outer membrane
MF	0.39	0.969697	Azospirillum_sp_CAG_239	GO:0005525:[MF] GTP binding
MF	0.72	0.97561	Azospirillum_sp_CAG_239	GO:0003735:[MF] structural constituent of ribosome
MF	0.74	0.969697	Azospirillum_sp_CAG_239	GO:0019843:[MF] rRNA binding
MF	0.62	0.923077	Azospirillum_sp_CAG_239	GO:0003678:[MF] DNA helicase activity
BP	0.77	0.96	Azospirillum_sp_CAG_239	GO:0044781:[BP] bacterial-type flagellum organization
MF	0.73	0.952381	Azospirillum_sp_CAG_239	GO:0004812:[MF] aminoacyl-tRNA ligase activity
CC	0.68	0.941176	Azospirillum_sp_CAG_239	GO:0005694:[CC] chromosome
MF	0.29	0.969697	Azospirillum_sp_CAG_239	GO:0032550:[MF] purine ribonucleoside binding
BP	0.73	0.923077	Azospirillum_sp_CAG_239	GO:0006090:[BP] pyruvate metabolic process
MF	0.84	0.952381	Azospirillum_sp_CAG_239	GO:0000049:[MF] tRNA binding
MF	0.61	0.833333	Azospirillum_sp_CAG_239	GO:0022884:[MF] macromolecule transmembrane transporter activity
MF	0.91	0.857143	Azospirillum_sp_CAG_239	GO:0003924:[MF] GTPase activity
BP	0.71	0.875	Azospirillum_sp_CAG_239	GO:0051649:[BP] establishment of localization in cell
BP	0.71	0.857143	Azospirillum_sp_CAG_239	GO:0034613:[BP] cellular protein localization
MF	0.87	0.888889	Azospirillum_sp_CAG_239	GO:0016884:[MF] carbon-nitrogen ligase activity, with glutamine as amido-N-donor
MF	0.87	0.923077	Azospirillum_sp_CAG_239	GO:0046933:[MF] proton-transporting ATP synthase activity, rotational mechanism
MF	0.93	0.923077	Azospirillum_sp_CAG_239	GO:0044769:[MF] ATPase activity, coupled to transmembrane movement of ions, rotational mechanism
MF	0.93	0.953488	Azospirillum_sp_CAG_239	GO:0016887:[MF] ATP hydrolysis activity
MF	0.66	0.75	Azospirillum_sp_CAG_239	GO:0000155:[MF] phosphorelay sensor kinase activity
BP	0.82	0.923077	Azospirillum_sp_CAG_239	GO:0015986:[BP] ATP synthesis coupled proton transport
MF	0.75	0.8	Azospirillum_sp_CAG_239	GO:0019829:[MF] ATPase-coupled cation transmembrane transporter activity
BP	0.85	0.96	Azospirillum_sp_CAG_239	GO:0009252:[BP] peptidoglycan biosynthetic process
MF	0.86	0.934363	Azospirillum_sp_CAG_239	GO:0005524:[MF] ATP binding
BP	0.71	0.941176	Azospirillum_sp_CAG_239	GO:0051128:[BP] regulation of cellular component organization
BP	0.82	0.962963	Azospirillum_sp_CAG_239	GO:0071555:[BP] cell wall organization
BP	0.73	0.938776	Azospirillum_sp_CAG_239	GO:0006281:[BP] DNA repair
BP	0.81	0.914286	Azospirillum_sp_CAG_239	GO:0071973:[BP] bacterial-type flagellum-dependent cell motility
MF	0.83	0.952381	Azospirillum_sp_CAG_239	GO:0008270:[MF] zinc ion binding
BP	0.8	0.956522	Azospirillum_sp_CAG_239	GO:0008360:[BP] regulation of cell shape
MF	0.64	0.833333	Azospirillum_sp_CAG_239	GO:0008135:[MF] translation factor activity, RNA binding
MF	0.79	0.941176	Azospirillum_sp_CAG_239	GO:0004222:[MF] metalloendopeptidase activity
MF	0.67	0.75	Azospirillum_sp_CAG_239	GO:0016780:[MF] phosphotransferase activity, for other substituted phosphate groups
BP	0.86	0.75	Azospirillum_sp_CAG_239	GO:0009166:[BP] nucleotide catabolic process
BP	0.64	0.9	Azospirillum_sp_CAG_239	GO:0000160:[BP] phosphorelay signal transduction system
MF	0.64	0.933333	Azospirillum_sp_CAG_239	GO:0016765:[MF] transferase activity, transferring alkyl or aryl (other than methyl) groups
MF	0.78	0.888889	Azospirillum_sp_CAG_239	GO:0019239:[MF] deaminase activity
BP	0.85	0.705882	Azospirillum_sp_CAG_239	GO:0006400:[BP] tRNA modification
CC	0.6	0.8	Azospirillum_sp_CAG_239	GO:0005887:[CC] integral component of plasma membrane
MF	0.78	0.875	Azospirillum_sp_CAG_239	GO:0016616:[MF] oxidoreductase activity, acting on the CH-OH group of donors, NAD or NADP as acceptor
MF	0.64	0.428571	Azospirillum_sp_CAG_239	GO:0016814:[MF] hydrolase activity, acting on carbon-nitrogen (but not peptide) bonds, in cyclic amidines
MF	0.8	0.848485	Azospirillum_sp_CAG_239	GO:0000287:[MF] magnesium ion binding
MF	0.73	0.692308	Azospirillum_sp_CAG_239	GO:0051539:[MF] 4 iron, 4 sulfur cluster binding
BP	0.74	0.769231	Azospirillum_sp_CAG_239	GO:0009226:[BP] nucleotide-sugar biosynthetic process
MF	0.8	0.571429	Azospirillum_sp_CAG_239	GO:0010181:[MF] FMN binding
MF	0.91	0.222222	Azospirillum_sp_CAG_239	GO:0009055:[MF] electron transfer activity
BP	0.96	0.25	Azospirillum_sp_CAG_239	GO:0045454:[BP] cell redox homeostasis
CC	0.82	0.0275229	Azospirillum_sp_CAG_239	GO:0140535:[CC] intracellular protein-containing complex
BP	0.71	1	Azospirillum_sp_CAG_260	GO:0001522:[BP] pseudouridine synthesis
BP	0.68	1	Azospirillum_sp_CAG_260	GO:0006364:[BP] rRNA processing
BP	0.85	1	Azospirillum_sp_CAG_260	GO:0006400:[BP] tRNA modification
BP	0.76	1	Azospirillum_sp_CAG_260	GO:0006417:[BP] regulation of translation
BP	0.66	1	Azospirillum_sp_CAG_260	GO:0006633:[BP] fatty acid biosynthetic process
BP	0.86	1	Azospirillum_sp_CAG_260	GO:0008360:[BP] regulation of cell shape
BP	0.56	1	Azospirillum_sp_CAG_260	GO:0009245:[BP] lipid A biosynthetic process
BP	0.68	1	Azospirillum_sp_CAG_260	GO:0009252:[BP] peptidoglycan biosynthetic process
BP	0.83	1	Azospirillum_sp_CAG_260	GO:0044781:[BP] bacterial-type flagellum organization
BP	0.67	1	Azospirillum_sp_CAG_260	GO:0071555:[BP] cell wall organization
MF	0.61	1	Azospirillum_sp_CAG_260	GO:0000155:[MF] phosphorelay sensor kinase activity
MF	0.72	1	Azospirillum_sp_CAG_260	GO:0003678:[MF] DNA helicase activity
MF	0.6	1	Azospirillum_sp_CAG_260	GO:0003755:[MF] peptidyl-prolyl cis-trans isomerase activity
MF	0.6	1	Azospirillum_sp_CAG_260	GO:0003924:[MF] GTPase activity
MF	0.7	1	Azospirillum_sp_CAG_260	GO:0004222:[MF] metalloendopeptidase activity
MF	0.71	1	Azospirillum_sp_CAG_260	GO:0004252:[MF] serine-type endopeptidase activity
MF	0.69	1	Azospirillum_sp_CAG_260	GO:0005525:[MF] GTP binding
MF	0.8	1	Azospirillum_sp_CAG_260	GO:0008649:[MF] rRNA methyltransferase activity
MF	0.65	1	Azospirillum_sp_CAG_260	GO:0010181:[MF] FMN binding
MF	0.66	1	Azospirillum_sp_CAG_260	GO:0016758:[MF] hexosyltransferase activity
MF	0.75	1	Azospirillum_sp_CAG_260	GO:0016765:[MF] transferase activity, transferring alkyl or aryl (other than methyl) groups
MF	0.77	1	Azospirillum_sp_CAG_260	GO:0016780:[MF] phosphotransferase activity, for other substituted phosphate groups
MF	0.74	1	Azospirillum_sp_CAG_260	GO:0032550:[MF] purine ribonucleoside binding
MF	0.7	1	Azospirillum_sp_CAG_260	GO:0051287:[MF] NAD binding
MF	0.8	1	Azospirillum_sp_CAG_260	GO:0052689:[MF] carboxylic ester hydrolase activity
CC	0.81	1	Azospirillum_sp_CAG_260	GO:0005694:[CC] chromosome
CC	0.78	1	Azospirillum_sp_CAG_260	GO:0043190:[CC] ATP-binding cassette (ABC) transporter complex
CC	0.81	1	Azospirillum_sp_CAG_260	GO:1904949:[CC] ATPase complex
MF	0.74	0.941176	Azospirillum_sp_CAG_260	GO:0008135:[MF] translation factor activity, RNA binding
MF	0.38	0.947368	Azospirillum_sp_CAG_260	GO:0019829:[MF] ATPase-coupled cation transmembrane transporter activity
BP	0.96	0.947368	Azospirillum_sp_CAG_260	GO:0000160:[BP] phosphorelay signal transduction system
MF	0.68	0.962963	Azospirillum_sp_CAG_260	GO:0000049:[MF] tRNA binding
BP	0.84	0.941176	Azospirillum_sp_CAG_260	GO:0006090:[BP] pyruvate metabolic process
MF	0.7	0.909091	Azospirillum_sp_CAG_260	GO:0016836:[MF] hydro-lyase activity
CC	0.68	0.909091	Azospirillum_sp_CAG_260	GO:0009279:[CC] cell outer membrane
BP	0.67	0.974359	Azospirillum_sp_CAG_260	GO:0006418:[BP] tRNA aminoacylation for protein translation
MF	0.61	0.933333	Azospirillum_sp_CAG_260	GO:0051539:[MF] 4 iron, 4 sulfur cluster binding
BP	0.66	0.933333	Azospirillum_sp_CAG_260	GO:0019359:[BP] nicotinamide nucleotide biosynthetic process
MF	0.68	0.923077	Azospirillum_sp_CAG_260	GO:0008408:[MF] 3'-5' exonuclease activity
MF	0.58	0.875	Azospirillum_sp_CAG_260	GO:0003887:[MF] DNA-directed DNA polymerase activity
CC	0.33	0.833333	Azospirillum_sp_CAG_260	GO:0045261:[CC] proton-transporting ATP synthase complex, catalytic core F(1)
BP	0.84	0.967742	Azospirillum_sp_CAG_260	GO:0051128:[BP] regulation of cellular component organization
BP	0.66	0.933333	Azospirillum_sp_CAG_260	GO:0009166:[BP] nucleotide catabolic process
MF	0.76	0.952381	Azospirillum_sp_CAG_260	GO:0004812:[MF] aminoacyl-tRNA ligase activity
MF	0.77	0.857143	Azospirillum_sp_CAG_260	GO:0008170:[MF] N-methyltransferase activity
MF	0.77	0.93617	Azospirillum_sp_CAG_260	GO:0008270:[MF] zinc ion binding
MF	0.78	0.958333	Azospirillum_sp_CAG_260	GO:0019843:[MF] rRNA binding
MF	0.79	0.966667	Azospirillum_sp_CAG_260	GO:0003735:[MF] structural constituent of ribosome
MF	0.78	0.962025	Azospirillum_sp_CAG_260	GO:0016887:[MF] ATP hydrolysis activity
BP	0.74	0.933333	Azospirillum_sp_CAG_260	GO:0015986:[BP] ATP synthesis coupled proton transport
BP	0.93	0.9375	Azospirillum_sp_CAG_260	GO:0006281:[BP] DNA repair
MF	0.76	0.909091	Azospirillum_sp_CAG_260	GO:0005506:[MF] iron ion binding
BP	0.68	0.75	Azospirillum_sp_CAG_260	GO:0009226:[BP] nucleotide-sugar biosynthetic process
MF	0.8	0.9	Azospirillum_sp_CAG_260	GO:0016616:[MF] oxidoreductase activity, acting on the CH-OH group of donors, NAD or NADP as acceptor
MF	0.93	0.959677	Azospirillum_sp_CAG_260	GO:0005524:[MF] ATP binding
MF	0.7	0.857143	Azospirillum_sp_CAG_260	GO:0000287:[MF] magnesium ion binding
MF	0.7	0.933333	Azospirillum_sp_CAG_260	GO:0044769:[MF] ATPase activity, coupled to transmembrane movement of ions, rotational mechanism
MF	0.66	0.888889	Azospirillum_sp_CAG_260	GO:0009982:[MF] pseudouridine synthase activity
BP	0.7	0.777778	Azospirillum_sp_CAG_260	GO:0034613:[BP] cellular protein localization
MF	0.82	0.857143	Azospirillum_sp_CAG_260	GO:0046933:[MF] proton-transporting ATP synthase activity, rotational mechanism
BP	0.74	0.829268	Azospirillum_sp_CAG_260	GO:0071973:[BP] bacterial-type flagellum-dependent cell motility
MF	0.84	0.571429	Azospirillum_sp_CAG_260	GO:0019205:[MF] nucleobase-containing compound kinase activity
BP	0.73	0.666667	Azospirillum_sp_CAG_260	GO:0045454:[BP] cell redox homeostasis
BP	0.62	0.888889	Azospirillum_sp_CAG_260	GO:0009306:[BP] protein secretion
BP	0.79	0.857143	Azospirillum_sp_CAG_260	GO:0009432:[BP] SOS response
BP	0.78	0.888889	Azospirillum_sp_CAG_260	GO:0002790:[BP] peptide secretion
BP	0.73	0.941176	Azospirillum_sp_CAG_260	GO:0006040:[BP] amino sugar metabolic process
BP	0.76	0.5	Azospirillum_sp_CAG_260	GO:0046474:[BP] glycerophospholipid biosynthetic process
BP	0.78	0.666667	Azospirillum_sp_CAG_260	GO:0051649:[BP] establishment of localization in cell
MF	0.67	0.833333	Azospirillum_sp_CAG_260	GO:0016407:[MF] acetyltransferase activity
BP	0.63	0.75	Azospirillum_sp_CAG_260	GO:0006935:[BP] chemotaxis
CC	0.8	0.818182	Azospirillum_sp_CAG_260	GO:0005887:[CC] integral component of plasma membrane
MF	0.85	0.75	Azospirillum_sp_CAG_260	GO:0016776:[MF] phosphotransferase activity, phosphate group as acceptor
MF	0.8	0.888889	Azospirillum_sp_CAG_260	GO:0016410:[MF] N-acyltransferase activity
MF	0.75	0.875	Azospirillum_sp_CAG_260	GO:0009055:[MF] electron transfer activity
BP	0.79	0.666667	Azospirillum_sp_CAG_260	GO:0071806:[BP] protein transmembrane transport
MF	0.7	0.8	Azospirillum_sp_CAG_260	GO:0022884:[MF] macromolecule transmembrane transporter activity
CC	0.94	0.025	Azospirillum_sp_CAG_260	GO:0140535:[CC] intracellular protein-containing complex
BP	0.74	1	Bacteroidales_bacterium_52_46	GO:0006418:[BP] tRNA aminoacylation for protein translation
BP	0.58	1	Bacteroidales_bacterium_52_46	GO:0009089:[BP] lysine biosynthetic process via diaminopimelate
BP	0.8	1	Bacteroidales_bacterium_52_46	GO:0009220:[BP] pyrimidine ribonucleotide biosynthetic process
BP	0.72	1	Bacteroidales_bacterium_52_46	GO:0022904:[BP] respiratory electron transport chain
MF	0.6	1	Bacteroidales_bacterium_52_46	GO:0016776:[MF] phosphotransferase activity, phosphate group as acceptor
MF	0.6	1	Bacteroidales_bacterium_52_46	GO:0046983:[MF] protein dimerization activity
MF	0.8	1	Bacteroidales_bacterium_52_46	GO:0048038:[MF] quinone binding
MF	0.84	1	Bacteroidales_bacterium_52_46	GO:0051287:[MF] NAD binding
BP	0.83	0.952381	Bacteroidales_bacterium_52_46	GO:0006189:[BP] 'de novo' IMP biosynthetic process
BP	0.68	0.941176	Bacteroidales_bacterium_52_46	GO:0009063:[BP] cellular amino acid catabolic process
MF	0.88	0.965517	Bacteroidales_bacterium_52_46	GO:0019843:[MF] rRNA binding
MF	0.8	0.888889	Bacteroidales_bacterium_52_46	GO:0016857:[MF] racemase and epimerase activity, acting on carbohydrates and derivatives
MF	0.73	0.923077	Bacteroidales_bacterium_52_46	GO:0010181:[MF] FMN binding
BP	0.71	0.933333	Bacteroidales_bacterium_52_46	GO:0046112:[BP] nucleobase biosynthetic process
BP	0.73	0.941176	Bacteroidales_bacterium_52_46	GO:1901606:[BP] alpha-amino acid catabolic process
MF	0.69	0.933333	Bacteroidales_bacterium_52_46	GO:0019205:[MF] nucleobase-containing compound kinase activity
BP	0.9	0.933333	Bacteroidales_bacterium_52_46	GO:0052803:[BP] imidazole-containing compound metabolic process
MF	0.77	0.888889	Bacteroidales_bacterium_52_46	GO:0008483:[MF] transaminase activity
BP	0.68	0.833333	Bacteroidales_bacterium_52_46	GO:0006364:[BP] rRNA processing
MF	0.83	0.903226	Bacteroidales_bacterium_52_46	GO:0016836:[MF] hydro-lyase activity
BP	0.82	0.75	Bacteroidales_bacterium_52_46	GO:0009082:[BP] branched-chain amino acid biosynthetic process
MF	0.89	0.923077	Bacteroidales_bacterium_52_46	GO:0044769:[MF] ATPase activity, coupled to transmembrane movement of ions, rotational mechanism
MF	0.93	0.923077	Bacteroidales_bacterium_52_46	GO:0046933:[MF] proton-transporting ATP synthase activity, rotational mechanism
BP	0.92	0.833333	Bacteroidales_bacterium_52_46	GO:0015986:[BP] ATP synthesis coupled proton transport
BP	0.91	0.933333	Bacteroidales_bacterium_52_46	GO:0000105:[BP] histidine biosynthetic process
MF	0.79	0.814815	Bacteroidales_bacterium_52_46	GO:0016763:[MF] pentosyltransferase activity
MF	0.92	0.857143	Bacteroidales_bacterium_52_46	GO:0019829:[MF] ATPase-coupled cation transmembrane transporter activity
MF	0.83	0.883721	Bacteroidales_bacterium_52_46	GO:0000287:[MF] magnesium ion binding
MF	0.81	0.538462	Bacteroidales_bacterium_52_46	GO:0003955:[MF] NAD(P)H dehydrogenase (quinone) activity
BP	0.85	0.888889	Bacteroidales_bacterium_52_46	GO:0006526:[BP] arginine biosynthetic process
MF	0.65	0.48	Bacteroidales_bacterium_52_46	GO:0015453:[MF] oxidoreduction-driven active transmembrane transporter activity
MF	0.84	0.962963	Bacteroidales_bacterium_52_46	GO:0004812:[MF] aminoacyl-tRNA ligase activity
MF	0.83	0.846154	Bacteroidales_bacterium_52_46	GO:0016887:[MF] ATP hydrolysis activity
BP	0.7	0.947368	Bacteroidales_bacterium_52_46	GO:0009163:[BP] nucleoside biosynthetic process
BP	0.63	0.888889	Bacteroidales_bacterium_52_46	GO:0019359:[BP] nicotinamide nucleotide biosynthetic process
BP	0.68	0.909091	Bacteroidales_bacterium_52_46	GO:0009130:[BP] pyrimidine nucleoside monophosphate biosynthetic process
MF	0.84	0.97561	Bacteroidales_bacterium_52_46	GO:0003735:[MF] structural constituent of ribosome
MF	0.81	0.941176	Bacteroidales_bacterium_52_46	GO:0000049:[MF] tRNA binding
MF	0.93	0.642857	Bacteroidales_bacterium_52_46	GO:0051539:[MF] 4 iron, 4 sulfur cluster binding
BP	0.75	0.96	Bacteroidales_bacterium_52_46	GO:0009119:[BP] ribonucleoside metabolic process
MF	0.9	0.864629	Bacteroidales_bacterium_52_46	GO:0005524:[MF] ATP binding
MF	0.83	0.888889	Bacteroidales_bacterium_52_46	GO:0030170:[MF] pyridoxal phosphate binding
MF	0.79	0.888889	Bacteroidales_bacterium_52_46	GO:0005506:[MF] iron ion binding
BP	0.87	0.888889	Bacteroidales_bacterium_52_46	GO:0006541:[BP] glutamine metabolic process
BP	0.68	0.666667	Bacteroidales_bacterium_52_46	GO:0009166:[BP] nucleotide catabolic process
MF	0.75	0.857143	Bacteroidales_bacterium_52_46	GO:0016861:[MF] intramolecular oxidoreductase activity, interconverting aldoses and ketoses
MF	0.78	0.9	Bacteroidales_bacterium_52_46	GO:0005525:[MF] GTP binding
BP	0.71	0.25	Bacteroidales_bacterium_52_46	GO:0001522:[BP] pseudouridine synthesis
MF	0.75	0.88	Bacteroidales_bacterium_52_46	GO:0008270:[MF] zinc ion binding
MF	0.85	0.823529	Bacteroidales_bacterium_52_46	GO:0016987:[MF] sigma factor activity
MF	0.73	0.827586	Bacteroidales_bacterium_52_46	GO:0016616:[MF] oxidoreductase activity, acting on the CH-OH group of donors, NAD or NADP as acceptor
MF	0.8	0.727273	Bacteroidales_bacterium_52_46	GO:0050661:[MF] NADP binding
MF	0.64	0.909091	Bacteroidales_bacterium_52_46	GO:0004177:[MF] aminopeptidase activity
MF	0.75	0.842105	Bacteroidales_bacterium_52_46	GO:0032550:[MF] purine ribonucleoside binding
MF	0.6	0.666667	Bacteroidales_bacterium_52_46	GO:0003924:[MF] GTPase activity
BP	0.76	0.827586	Bacteroidales_bacterium_52_46	GO:0009073:[BP] aromatic amino acid family biosynthetic process
BP	0.73	0.8	Bacteroidales_bacterium_52_46	GO:0006352:[BP] DNA-templated transcription, initiation
MF	0.94	0.333333	Bacteroidales_bacterium_52_46	GO:0009055:[MF] electron transfer activity
BP	0.69	0.923077	Bacteroidales_bacterium_52_46	GO:0006265:[BP] DNA topological change
MF	0.78	0.5	Bacteroidales_bacterium_52_46	GO:1904680:[MF] peptide transmembrane transporter activity
BP	0.66	0.923077	Bacteroidales_bacterium_52_46	GO:0071806:[BP] protein transmembrane transport
BP	0.84	0.829268	Bacteroidales_bacterium_52_46	GO:0006281:[BP] DNA repair
MF	0.75	0.6	Bacteroidales_bacterium_52_46	GO:0000155:[MF] phosphorelay sensor kinase activity
BP	0.77	0.833333	Bacteroidales_bacterium_52_46	GO:0051128:[BP] regulation of cellular component organization
BP	0.69	0.75	Bacteroidales_bacterium_52_46	GO:0010629:[BP] negative regulation of gene expression
BP	0.87	0.857143	Bacteroidales_bacterium_52_46	GO:0006814:[BP] sodium ion transport
BP	0.67	0.769231	Bacteroidales_bacterium_52_46	GO:0019682:[BP] glyceraldehyde-3-phosphate metabolic process
BP	0.92	0.333333	Bacteroidales_bacterium_52_46	GO:0045454:[BP] cell redox homeostasis
CC	0.61	0.181818	Bacteroidales_bacterium_52_46	GO:0005887:[CC] integral component of plasma membrane
BP	0.67	0.842105	Bacteroidales_bacterium_52_46	GO:0006090:[BP] pyruvate metabolic process
MF	0.79	0.26087	Bacteroidales_bacterium_52_46	GO:0003678:[MF] DNA helicase activity
MF	0.82	0.75	Bacteroidales_bacterium_52_46	GO:0016831:[MF] carboxy-lyase activity
MF	0.69	0.736842	Bacteroidales_bacterium_52_46	GO:0016765:[MF] transferase activity, transferring alkyl or aryl (other than methyl) groups
BP	0.73	0.666667	Bacteroidales_bacterium_52_46	GO:0016114:[BP] terpenoid biosynthetic process
MF	0.72	0.6	Bacteroidales_bacterium_52_46	GO:0008135:[MF] translation factor activity, RNA binding
MF	0.79	0.615385	Bacteroidales_bacterium_52_46	GO:0015297:[MF] antiporter activity
MF	0.75	0.727273	Bacteroidales_bacterium_52_46	GO:0016814:[MF] hydrolase activity, acting on carbon-nitrogen (but not peptide) bonds, in cyclic amidines
MF	0.71	0.666667	Bacteroidales_bacterium_52_46	GO:0004222:[MF] metalloendopeptidase activity
BP	0.73	0.888889	Bacteroidales_bacterium_52_46	GO:0000097:[BP] sulfur amino acid biosynthetic process
BP	0.76	0.222222	Bacteroidales_bacterium_52_46	GO:0008360:[BP] regulation of cell shape
CC	0.88	0.333333	Bacteroidales_bacterium_52_46	GO:0009279:[CC] cell outer membrane
MF	0.91	0.424242	Bacteroidales_bacterium_52_46	GO:0030246:[MF] carbohydrate binding
MF	0.75	0.105263	Bacteroidales_bacterium_52_46	GO:0004252:[MF] serine-type endopeptidase activity
BP	0.79	0.428571	Bacteroidales_bacterium_52_46	GO:0000160:[BP] phosphorelay signal transduction system
CC	0.64	0.028169	Bacteroidales_bacterium_52_46	GO:0005694:[CC] chromosome
BP	0.92	0.333333	Bacteroidales_bacterium_52_46	GO:0071555:[BP] cell wall organization
MF	0.73	0.333333	Bacteroidales_bacterium_52_46	GO:0009982:[MF] pseudouridine synthase activity
BP	0.93	0.181818	Bacteroidales_bacterium_52_46	GO:0006400:[BP] tRNA modification
BP	0.79	0.133333	Bacteroidales_bacterium_52_46	GO:0043094:[BP] cellular metabolic compound salvage
MF	0.47	0.0149254	Bacteroidales_bacterium_52_46	GO:0008408:[MF] 3'-5' exonuclease activity
MF	0.86	0.2	Bacteroidales_bacterium_52_46	GO:0022884:[MF] macromolecule transmembrane transporter activity
MF	0.83	0.0144928	Bacteroidales_bacterium_52_46	GO:0022836:[MF] gated channel activity
CC	0.55	0.0172414	Bacteroidales_bacterium_52_46	GO:0140535:[CC] intracellular protein-containing complex
BP	0.89	0.117647	Bacteroidales_bacterium_52_46	GO:0009252:[BP] peptidoglycan biosynthetic process
MF	0.71	0.015625	Bacteroidales_bacterium_52_46	GO:0003887:[MF] DNA-directed DNA polymerase activity
MF	0.94	0.0114942	Bacteroidales_bacterium_52_46	GO:0042910:[MF] xenobiotic transmembrane transporter activity
MF	0.35	0.952381	Bacteroides_caccae	GO:0016987:[MF] sigma factor activity
MF	0.87	0.848485	Bacteroides_caccae	GO:0000155:[MF] phosphorelay sensor kinase activity
BP	0.59	0.947368	Bacteroides_caccae	GO:0006352:[BP] DNA-templated transcription, initiation
MF	0.92	0.75	Bacteroides_caccae	GO:0008484:[MF] sulfuric ester hydrolase activity
MF	0.78	0.888889	Bacteroides_caccae	GO:0015562:[MF] efflux transmembrane transporter activity
BP	0.83	0.769231	Bacteroides_caccae	GO:0000160:[BP] phosphorelay signal transduction system
MF	0.78	0.9	Bacteroides_caccae	GO:0016887:[MF] ATP hydrolysis activity
MF	0.86	0.5	Bacteroides_caccae	GO:0015926:[MF] glucosidase activity
BP	0.84	0.846154	Bacteroides_caccae	GO:0045454:[BP] cell redox homeostasis
BP	0.88	0.875	Bacteroides_caccae	GO:0015074:[BP] DNA integration
CC	0.81	0.610169	Bacteroides_caccae	GO:0009279:[CC] cell outer membrane
BP	0.86	0.666667	Bacteroides_caccae	GO:0006306:[BP] DNA methylation
BP	0.7	0.857143	Bacteroides_caccae	GO:0006281:[BP] DNA repair
MF	0.94	0.705882	Bacteroides_caccae	GO:0030246:[MF] carbohydrate binding
MF	0.88	0.666667	Bacteroides_caccae	GO:0008270:[MF] zinc ion binding
MF	0.74	0.666667	Bacteroides_caccae	GO:0008270:[MF] zinc ion binding
MF	0.93	0.756757	Bacteroides_caccae	GO:0005524:[MF] ATP binding
MF	0.64	0.470588	Bacteroides_caccae	GO:0016616:[MF] oxidoreductase activity, acting on the CH-OH group of donors, NAD or NADP as acceptor
MF	0.85	0.461538	Bacteroides_caccae	GO:0008170:[MF] N-methyltransferase activity
MF	0.74	0.333333	Bacteroides_caccae	GO:0016407:[MF] acetyltransferase activity
MF	0.92	0.315789	Bacteroides_caccae	GO:0016758:[MF] hexosyltransferase activity
MF	0.92	0.333333	Bacteroides_caccae	GO:0008194:[MF] UDP-glycosyltransferase activity
MF	0.63	0.0232558	Bacteroides_caccae	GO:0008374:[MF] O-acyltransferase activity
BP	0.7	1	Bacteroides_caccae_CAG_21	GO:0006352:[BP] DNA-templated transcription, initiation
BP	0.76	1	Bacteroides_caccae_CAG_21	GO:0009252:[BP] peptidoglycan biosynthetic process
BP	0.55	1	Bacteroides_caccae_CAG_21	GO:0009253:[BP] peptidoglycan catabolic process
BP	0.3	1	Bacteroides_caccae_CAG_21	GO:0015074:[BP] DNA integration
BP	0.83	1	Bacteroides_caccae_CAG_21	GO:0071555:[BP] cell wall organization
MF	0.75	1	Bacteroides_caccae_CAG_21	GO:0000287:[MF] magnesium ion binding
MF	0.79	1	Bacteroides_caccae_CAG_21	GO:0004252:[MF] serine-type endopeptidase activity
MF	0.87	1	Bacteroides_caccae_CAG_21	GO:0008484:[MF] sulfuric ester hydrolase activity
MF	0.77	1	Bacteroides_caccae_CAG_21	GO:0008745:[MF] N-acetylmuramoyl-L-alanine amidase activity
MF	0.73	1	Bacteroides_caccae_CAG_21	GO:0016987:[MF] sigma factor activity
MF	0.83	0.888889	Bacteroides_caccae_CAG_21	GO:0015035:[MF] protein-disulfide reductase activity
BP	0.87	0.923077	Bacteroides_caccae_CAG_21	GO:0000160:[BP] phosphorelay signal transduction system
MF	0.76	0.918033	Bacteroides_caccae_CAG_21	GO:0000155:[MF] phosphorelay sensor kinase activity
CC	0.67	0.909091	Bacteroides_caccae_CAG_21	GO:0005887:[CC] integral component of plasma membrane
MF	0.69	0.875	Bacteroides_caccae_CAG_21	GO:0016616:[MF] oxidoreductase activity, acting on the CH-OH group of donors, NAD or NADP as acceptor
BP	0.68	0.888889	Bacteroides_caccae_CAG_21	GO:0006281:[BP] DNA repair
MF	0.83	0.8	Bacteroides_caccae_CAG_21	GO:0030170:[MF] pyridoxal phosphate binding
MF	0.87	0.47619	Bacteroides_caccae_CAG_21	GO:0016758:[MF] hexosyltransferase activity
MF	0.69	0.9375	Bacteroides_caccae_CAG_21	GO:0030246:[MF] carbohydrate binding
MF	0.82	0.910714	Bacteroides_caccae_CAG_21	GO:0005524:[MF] ATP binding
MF	0.77	0.8	Bacteroides_caccae_CAG_21	GO:0016887:[MF] ATP hydrolysis activity
BP	0.84	0.952381	Bacteroides_caccae_CAG_21	GO:0045454:[BP] cell redox homeostasis
CC	0.86	0.675	Bacteroides_caccae_CAG_21	GO:0009279:[CC] cell outer membrane
MF	0.871	0.736842	Bacteroides_caccae_CAG_21	GO:0008270:[MF] zinc ion binding
BP	0.79	1	Bacteroides_cellulosilyticus	GO:0009253:[BP] peptidoglycan catabolic process
MF	0.55	0.923077	Bacteroides_cellulosilyticus	GO:0022884:[MF] macromolecule transmembrane transporter activity
MF	0.68	0.933333	Bacteroides_cellulosilyticus	GO:0051287:[MF] NAD binding
BP	0.85	0.933333	Bacteroides_cellulosilyticus	GO:0009252:[BP] peptidoglycan biosynthetic process
BP	0.6	0.933333	Bacteroides_cellulosilyticus	GO:0051128:[BP] regulation of cellular component organization
BP	0.88	0.96	Bacteroides_cellulosilyticus	GO:0009226:[BP] nucleotide-sugar biosynthetic process
MF	0.6	0.909091	Bacteroides_cellulosilyticus	GO:0019829:[MF] ATPase-coupled cation transmembrane transporter activity
BP	0.84	0.933333	Bacteroides_cellulosilyticus	GO:0008360:[BP] regulation of cell shape
MF	0.76	0.777778	Bacteroides_cellulosilyticus	GO:0030170:[MF] pyridoxal phosphate binding
BP	0.75	0.88	Bacteroides_cellulosilyticus	GO:0009236:[BP] cobalamin biosynthetic process
MF	0.86	0.916667	Bacteroides_cellulosilyticus	GO:0016857:[MF] racemase and epimerase activity, acting on carbohydrates and derivatives
MF	0.72	0.818182	Bacteroides_cellulosilyticus	GO:0009055:[MF] electron transfer activity
BP	0.39	0.833333	Bacteroides_cellulosilyticus	GO:0006352:[BP] DNA-templated transcription, initiation
MF	0.55	0.8	Bacteroides_cellulosilyticus	GO:0008484:[MF] sulfuric ester hydrolase activity
MF	0.8	0.708333	Bacteroides_cellulosilyticus	GO:0016616:[MF] oxidoreductase activity, acting on the CH-OH group of donors, NAD or NADP as acceptor
BP	0.85	0.903226	Bacteroides_cellulosilyticus	GO:0000160:[BP] phosphorelay signal transduction system
MF	0.71	0.776316	Bacteroides_cellulosilyticus	GO:0000155:[MF] phosphorelay sensor kinase activity
MF	0.85	0.75	Bacteroides_cellulosilyticus	GO:0008134:[MF] transcription factor binding
BP	0.75	0.727273	Bacteroides_cellulosilyticus	GO:0009073:[BP] aromatic amino acid family biosynthetic process
MF	0.96	0.787879	Bacteroides_cellulosilyticus	GO:0016987:[MF] sigma factor activity
MF	0.89	0.677966	Bacteroides_cellulosilyticus	GO:0004565:[MF] beta-galactosidase activity
MF	0.92	0.847458	Bacteroides_cellulosilyticus	GO:0016887:[MF] ATP hydrolysis activity
BP	0.69	0.851064	Bacteroides_cellulosilyticus	GO:0015074:[BP] DNA integration
MF	0.73	0.857143	Bacteroides_cellulosilyticus	GO:0008270:[MF] zinc ion binding
MF	0.94	0.712871	Bacteroides_cellulosilyticus	GO:0030246:[MF] carbohydrate binding
CC	0.85	0.74359	Bacteroides_cellulosilyticus	GO:0009279:[CC] cell outer membrane
BP	0.78	0.75	Bacteroides_cellulosilyticus	GO:0071555:[BP] cell wall organization
MF	0.73	0.8	Bacteroides_cellulosilyticus	GO:0015562:[MF] efflux transmembrane transporter activity
MF	0.65	0.64	Bacteroides_cellulosilyticus	GO:0008483:[MF] transaminase activity
MF	0.81	0.714286	Bacteroides_cellulosilyticus	GO:0015926:[MF] glucosidase activity
MF	0.76	0.842105	Bacteroides_cellulosilyticus	GO:0015297:[MF] antiporter activity
MF	0.85	0.745614	Bacteroides_cellulosilyticus	GO:0005524:[MF] ATP binding
MF	0.77	0.933333	Bacteroides_cellulosilyticus	GO:0004252:[MF] serine-type endopeptidase activity
MF	0.48	0.727273	Bacteroides_cellulosilyticus	GO:0051539:[MF] 4 iron, 4 sulfur cluster binding
MF	0.86	0.758621	Bacteroides_cellulosilyticus	GO:0052689:[MF] carboxylic ester hydrolase activity
MF	0.79	0.333333	Bacteroides_cellulosilyticus	GO:0031176:[MF] endo-1,4-beta-xylanase activity
MF	0.64	0.666667	Bacteroides_cellulosilyticus	GO:0016836:[MF] hydro-lyase activity
CC	0.53	0.888889	Bacteroides_cellulosilyticus	GO:0005618:[CC] cell wall
MF	0.84	0.875	Bacteroides_cellulosilyticus	GO:0016765:[MF] transferase activity, transferring alkyl or aryl (other than methyl) groups
MF	0.93	0.428571	Bacteroides_cellulosilyticus	GO:0008170:[MF] N-methyltransferase activity
BP	0.94	0.692308	Bacteroides_cellulosilyticus	GO:0006281:[BP] DNA repair
BP	0.63	0.75	Bacteroides_cellulosilyticus	GO:0006306:[BP] DNA methylation
MF	0.87	0.5	Bacteroides_cellulosilyticus	GO:0016758:[MF] hexosyltransferase activity
BP	0.85	0.6	Bacteroides_cellulosilyticus	GO:0009432:[BP] SOS response
BP	0.84	0.333333	Bacteroides_cellulosilyticus	GO:0000272:[BP] polysaccharide catabolic process
BP	0.84	0.571429	Bacteroides_cellulosilyticus	GO:0045454:[BP] cell redox homeostasis
BP	0.67	0.028436	Bacteroides_cellulosilyticus	GO:0016998:[BP] cell wall macromolecule catabolic process
MF	0.93	0.0307692	Bacteroides_cellulosilyticus	GO:0042910:[MF] xenobiotic transmembrane transporter activity
BP	0.9	1	Bacteroides_cellulosilyticus_CAG_158	GO:0006352:[BP] DNA-templated transcription, initiation
BP	0.58	1	Bacteroides_cellulosilyticus_CAG_158	GO:0071555:[BP] cell wall organization
MF	0.67	1	Bacteroides_cellulosilyticus_CAG_158	GO:0009055:[MF] electron transfer activity
MF	0.9	1	Bacteroides_cellulosilyticus_CAG_158	GO:0016987:[MF] sigma factor activity
MF	0.73	1	Bacteroides_cellulosilyticus_CAG_158	GO:0051539:[MF] 4 iron, 4 sulfur cluster binding
MF	0.82	1	Bacteroides_cellulosilyticus_CAG_158	GO:0052689:[MF] carboxylic ester hydrolase activity
MF	0.49	0.93617	Bacteroides_cellulosilyticus_CAG_158	GO:0000155:[MF] phosphorelay sensor kinase activity
MF	0.67	0.933333	Bacteroides_cellulosilyticus_CAG_158	GO:0015562:[MF] efflux transmembrane transporter activity
MF	0.81	0.888889	Bacteroides_cellulosilyticus_CAG_158	GO:0008270:[MF] zinc ion binding
MF	0.91	0.923077	Bacteroides_cellulosilyticus_CAG_158	GO:0005524:[MF] ATP binding
MF	0.76	0.923077	Bacteroides_cellulosilyticus_CAG_158	GO:0016887:[MF] ATP hydrolysis activity
MF	0.78	0.833333	Bacteroides_cellulosilyticus_CAG_158	GO:0030246:[MF] carbohydrate binding
CC	0.79	0.791667	Bacteroides_cellulosilyticus_CAG_158	GO:0009279:[CC] cell outer membrane
BP	0.89	1	Bacteroides_clarus	GO:0006352:[BP] DNA-templated transcription, initiation
BP	0.65	1	Bacteroides_clarus	GO:0009252:[BP] peptidoglycan biosynthetic process
BP	0.8	1	Bacteroides_clarus	GO:0009253:[BP] peptidoglycan catabolic process
MF	0.76	1	Bacteroides_clarus	GO:0000287:[MF] magnesium ion binding
MF	0.72	1	Bacteroides_clarus	GO:0008745:[MF] N-acetylmuramoyl-L-alanine amidase activity
MF	0.87	1	Bacteroides_clarus	GO:0016987:[MF] sigma factor activity
MF	0.7	1	Bacteroides_clarus	GO:0051539:[MF] 4 iron, 4 sulfur cluster binding
BP	0.81	0.923077	Bacteroides_clarus	GO:0009236:[BP] cobalamin biosynthetic process
MF	0.72	0.909091	Bacteroides_clarus	GO:0008270:[MF] zinc ion binding
MF	0.88	0.941176	Bacteroides_clarus	GO:0000155:[MF] phosphorelay sensor kinase activity
BP	0.81	0.888889	Bacteroides_clarus	GO:0006281:[BP] DNA repair
MF	0.83	0.944444	Bacteroides_clarus	GO:0005524:[MF] ATP binding
CC	0.88	0.85	Bacteroides_clarus	GO:0009279:[CC] cell outer membrane
BP	0.73	0.909091	Bacteroides_clarus	GO:0071555:[BP] cell wall organization
MF	0.8	0.869565	Bacteroides_clarus	GO:0016887:[MF] ATP hydrolysis activity
BP	0.6	0.818182	Bacteroides_clarus	GO:0015074:[BP] DNA integration
MF	0.69	0.888889	Bacteroides_clarus	GO:0016884:[MF] carbon-nitrogen ligase activity, with glutamine as amido-N-donor
BP	0.63	0.933333	Bacteroides_clarus	GO:0019682:[BP] glyceraldehyde-3-phosphate metabolic process
MF	0.8	0.583333	Bacteroides_clarus	GO:0030246:[MF] carbohydrate binding
BP	0.78	1	Bacteroides_clarus_CAG_160	GO:0006281:[BP] DNA repair
MF	0.55	1	Bacteroides_clarus_CAG_160	GO:0008270:[MF] zinc ion binding
MF	0.77	1	Bacteroides_clarus_CAG_160	GO:0016887:[MF] ATP hydrolysis activity
MF	0.76	1	Bacteroides_clarus_CAG_160	GO:0051539:[MF] 4 iron, 4 sulfur cluster binding
MF	0.7	0.833333	Bacteroides_clarus_CAG_160	GO:0004252:[MF] serine-type endopeptidase activity
MF	0.76	0.888889	Bacteroides_clarus_CAG_160	GO:0015297:[MF] antiporter activity
BP	0.69	0.769231	Bacteroides_clarus_CAG_160	GO:0000272:[BP] polysaccharide catabolic process
MF	0.77	0.956522	Bacteroides_clarus_CAG_160	GO:0000155:[MF] phosphorelay sensor kinase activity
MF	0.69	0.866667	Bacteroides_clarus_CAG_160	GO:0005524:[MF] ATP binding
MF	0.74	0.888889	Bacteroides_clarus_CAG_160	GO:0030246:[MF] carbohydrate binding
CC	0.73	0.941176	Bacteroides_clarus_CAG_160	GO:0009279:[CC] cell outer membrane
BP	0.84	1	Bacteroides_coprocola	GO:0000160:[BP] phosphorelay signal transduction system
MF	0.58	1	Bacteroides_coprocola	GO:0000287:[MF] magnesium ion binding
MF	0.62	1	Bacteroides_coprocola	GO:0004222:[MF] metalloendopeptidase activity
MF	0.76	1	Bacteroides_coprocola	GO:0016887:[MF] ATP hydrolysis activity
MF	0.59	0.923077	Bacteroides_coprocola	GO:0008270:[MF] zinc ion binding
MF	0.58	0.909091	Bacteroides_coprocola	GO:0051539:[MF] 4 iron, 4 sulfur cluster binding
BP	0.75	0.833333	Bacteroides_coprocola	GO:0015074:[BP] DNA integration
MF	0.88	0.714286	Bacteroides_coprocola	GO:0000155:[MF] phosphorelay sensor kinase activity
BP	0.7	0.909091	Bacteroides_coprocola	GO:0045454:[BP] cell redox homeostasis
BP	0.83	0.8	Bacteroides_coprocola	GO:0006281:[BP] DNA repair
MF	0.85	0.84375	Bacteroides_coprocola	GO:0005524:[MF] ATP binding
MF	0.8	0.714286	Bacteroides_coprocola	GO:0030246:[MF] carbohydrate binding
MF	0.91	0.75	Bacteroides_coprocola	GO:0004803:[MF] transposase activity
CC	0.73	0.727273	Bacteroides_coprocola	GO:0009279:[CC] cell outer membrane
BP	0.56	0.888889	Bacteroides_coprocola	GO:0006352:[BP] DNA-templated transcription, initiation
MF	0.76	0.571429	Bacteroides_coprocola	GO:0016987:[MF] sigma factor activity
MF	0.81	0.571429	Bacteroides_coprocola	GO:0015562:[MF] efflux transmembrane transporter activity
BP	0.74	0.666667	Bacteroides_coprocola	GO:0006313:[BP] transposition, DNA-mediated
MF	0.78	0.2	Bacteroides_coprocola	GO:0009055:[MF] electron transfer activity
BP	0.92	1	Bacteroides_coprocola_CAG_162	GO:0000105:[BP] histidine biosynthetic process
BP	0.62	1	Bacteroides_coprocola_CAG_162	GO:0000160:[BP] phosphorelay signal transduction system
BP	0.91	1	Bacteroides_coprocola_CAG_162	GO:0006352:[BP] DNA-templated transcription, initiation
BP	0.77	1	Bacteroides_coprocola_CAG_162	GO:0006814:[BP] sodium ion transport
BP	0.64	1	Bacteroides_coprocola_CAG_162	GO:0009073:[BP] aromatic amino acid family biosynthetic process
BP	0.67	1	Bacteroides_coprocola_CAG_162	GO:0009119:[BP] ribonucleoside metabolic process
BP	0.66	1	Bacteroides_coprocola_CAG_162	GO:0009252:[BP] peptidoglycan biosynthetic process
BP	0.82	1	Bacteroides_coprocola_CAG_162	GO:0052803:[BP] imidazole-containing compound metabolic process
BP	0.79	1	Bacteroides_coprocola_CAG_162	GO:0071555:[BP] cell wall organization
MF	0.7	1	Bacteroides_coprocola_CAG_162	GO:0000049:[MF] tRNA binding
MF	0.72	1	Bacteroides_coprocola_CAG_162	GO:0004812:[MF] aminoacyl-tRNA ligase activity
MF	0.74	1	Bacteroides_coprocola_CAG_162	GO:0008270:[MF] zinc ion binding
MF	0.37	1	Bacteroides_coprocola_CAG_162	GO:0008484:[MF] sulfuric ester hydrolase activity
MF	0.7	1	Bacteroides_coprocola_CAG_162	GO:0015297:[MF] antiporter activity
MF	0.86	1	Bacteroides_coprocola_CAG_162	GO:0015562:[MF] efflux transmembrane transporter activity
MF	0.68	1	Bacteroides_coprocola_CAG_162	GO:0016776:[MF] phosphotransferase activity, phosphate group as acceptor
MF	0.82	1	Bacteroides_coprocola_CAG_162	GO:0016836:[MF] hydro-lyase activity
MF	0.82	1	Bacteroides_coprocola_CAG_162	GO:0016987:[MF] sigma factor activity
MF	0.81	1	Bacteroides_coprocola_CAG_162	GO:0051287:[MF] NAD binding
MF	0.85	1	Bacteroides_coprocola_CAG_162	GO:0051539:[MF] 4 iron, 4 sulfur cluster binding
CC	0.64	1	Bacteroides_coprocola_CAG_162	GO:0005887:[CC] integral component of plasma membrane
MF	0.78	0.944444	Bacteroides_coprocola_CAG_162	GO:0000155:[MF] phosphorelay sensor kinase activity
MF	0.82	0.972973	Bacteroides_coprocola_CAG_162	GO:0000287:[MF] magnesium ion binding
BP	0.74	0.909091	Bacteroides_coprocola_CAG_162	GO:0042737:[BP] drug catabolic process
MF	0.7	0.857143	Bacteroides_coprocola_CAG_162	GO:0016763:[MF] pentosyltransferase activity
MF	0.64	0.909091	Bacteroides_coprocola_CAG_162	GO:0019829:[MF] ATPase-coupled cation transmembrane transporter activity
MF	0.83	0.909091	Bacteroides_coprocola_CAG_162	GO:0016831:[MF] carboxy-lyase activity
MF	0.81	0.952381	Bacteroides_coprocola_CAG_162	GO:0016765:[MF] transferase activity, transferring alkyl or aryl (other than methyl) groups
BP	0.63	0.923077	Bacteroides_coprocola_CAG_162	GO:0006090:[BP] pyruvate metabolic process
MF	0.88	0.842105	Bacteroides_coprocola_CAG_162	GO:0008483:[MF] transaminase activity
BP	0.54	0.933333	Bacteroides_coprocola_CAG_162	GO:0019682:[BP] glyceraldehyde-3-phosphate metabolic process
MF	0.55	0.933333	Bacteroides_coprocola_CAG_162	GO:0016861:[MF] intramolecular oxidoreductase activity, interconverting aldoses and ketoses
MF	0.62	0.8	Bacteroides_coprocola_CAG_162	GO:0052689:[MF] carboxylic ester hydrolase activity
BP	0.62	0.916667	Bacteroides_coprocola_CAG_162	GO:0006281:[BP] DNA repair
MF	0.85	0.9	Bacteroides_coprocola_CAG_162	GO:0030170:[MF] pyridoxal phosphate binding
MF	0.76	0.827586	Bacteroides_coprocola_CAG_162	GO:0016616:[MF] oxidoreductase activity, acting on the CH-OH group of donors, NAD or NADP as acceptor
MF	0.83	0.769231	Bacteroides_coprocola_CAG_162	GO:0004177:[MF] aminopeptidase activity
BP	0.62	0.714286	Bacteroides_coprocola_CAG_162	GO:0006400:[BP] tRNA modification
CC	0.77	0.837209	Bacteroides_coprocola_CAG_162	GO:0009279:[CC] cell outer membrane
BP	0.56	0.909091	Bacteroides_coprocola_CAG_162	GO:0045454:[BP] cell redox homeostasis
MF	0.64	0.952381	Bacteroides_coprocola_CAG_162	GO:0005524:[MF] ATP binding
MF	0.64	0.833333	Bacteroides_coprocola_CAG_162	GO:0003678:[MF] DNA helicase activity
MF	0.85	0.893617	Bacteroides_coprocola_CAG_162	GO:0016887:[MF] ATP hydrolysis activity
BP	0.83	0.727273	Bacteroides_coprocola_CAG_162	GO:0008360:[BP] regulation of cell shape
MF	0.82	0.869565	Bacteroides_coprocola_CAG_162	GO:0030246:[MF] carbohydrate binding
BP	0.92	0.727273	Bacteroides_coprocola_CAG_162	GO:0051128:[BP] regulation of cellular component organization
BP	0.77	0.923077	Bacteroides_coprocola_CAG_162	GO:0016114:[BP] terpenoid biosynthetic process
MF	0.71	0.666667	Bacteroides_coprocola_CAG_162	GO:0004222:[MF] metalloendopeptidase activity
BP	0.66	0.615385	Bacteroides_coprocola_CAG_162	GO:0000272:[BP] polysaccharide catabolic process
BP	0.9	0.333333	Bacteroides_coprocola_CAG_162	GO:0009228:[BP] thiamine biosynthetic process
MF	0.87	0.363636	Bacteroides_coprocola_CAG_162	GO:0009055:[MF] electron transfer activity
MF	0.94	0.0264901	Bacteroides_coprocola_CAG_162	GO:0042910:[MF] xenobiotic transmembrane transporter activity
CC	0.42	0.0116144	Bacteroides_coprocola_CAG_162	GO:0140535:[CC] intracellular protein-containing complex
BP	0.47	1	Bacteroides_dorei	GO:0006352:[BP] DNA-templated transcription, initiation
BP	0.65	1	Bacteroides_dorei	GO:0022904:[BP] respiratory electron transport chain
BP	0.73	1	Bacteroides_dorei	GO:0071806:[BP] protein transmembrane transport
MF	0.71	1	Bacteroides_dorei	GO:0003755:[MF] peptidyl-prolyl cis-trans isomerase activity
MF	0.75	1	Bacteroides_dorei	GO:0004222:[MF] metalloendopeptidase activity
MF	0.56	1	Bacteroides_dorei	GO:0005506:[MF] iron ion binding
MF	0.71	1	Bacteroides_dorei	GO:0005525:[MF] GTP binding
MF	0.59	1	Bacteroides_dorei	GO:0008484:[MF] sulfuric ester hydrolase activity
MF	0.85	1	Bacteroides_dorei	GO:0016861:[MF] intramolecular oxidoreductase activity, interconverting aldoses and ketoses
MF	0.47	1	Bacteroides_dorei	GO:0016987:[MF] sigma factor activity
MF	0.89	1	Bacteroides_dorei	GO:0022884:[MF] macromolecule transmembrane transporter activity
MF	0.8	1	Bacteroides_dorei	GO:0032550:[MF] purine ribonucleoside binding
MF	0.6	1	Bacteroides_dorei	GO:0051287:[MF] NAD binding
MF	0.59	1	Bacteroides_dorei	GO:1904680:[MF] peptide transmembrane transporter activity
BP	0.63	0.909091	Bacteroides_dorei	GO:0019682:[BP] glyceraldehyde-3-phosphate metabolic process
MF	0.48	0.933333	Bacteroides_dorei	GO:0030976:[MF] thiamine pyrophosphate binding
MF	0.65	0.923077	Bacteroides_dorei	GO:0050661:[MF] NADP binding
MF	0.61	0.933333	Bacteroides_dorei	GO:0008408:[MF] 3'-5' exonuclease activity
BP	0.81	0.928571	Bacteroides_dorei	GO:0045454:[BP] cell redox homeostasis
MF	0.88	0.974359	Bacteroides_dorei	GO:0015562:[MF] efflux transmembrane transporter activity
BP	0.85	0.888889	Bacteroides_dorei	GO:0006265:[BP] DNA topological change
CC	0.53	0.909091	Bacteroides_dorei	GO:0061695:[CC] transferase complex, transferring phosphorus-containing groups
MF	0.71	0.938776	Bacteroides_dorei	GO:0051539:[MF] 4 iron, 4 sulfur cluster binding
BP	0.72	0.923077	Bacteroides_dorei	GO:0009226:[BP] nucleotide-sugar biosynthetic process
MF	0.33	0.857143	Bacteroides_dorei	GO:0030170:[MF] pyridoxal phosphate binding
MF	0.64	0.857143	Bacteroides_dorei	GO:0003887:[MF] DNA-directed DNA polymerase activity
BP	0.68	0.909091	Bacteroides_dorei	GO:0006633:[BP] fatty acid biosynthetic process
BP	0.92	0.875	Bacteroides_dorei	GO:0006541:[BP] glutamine metabolic process
MF	0.83	0.923077	Bacteroides_dorei	GO:0000287:[MF] magnesium ion binding
MF	0.79	0.88	Bacteroides_dorei	GO:0016857:[MF] racemase and epimerase activity, acting on carbohydrates and derivatives
MF	0.85	0.846154	Bacteroides_dorei	GO:0008483:[MF] transaminase activity
MF	0.75	0.875	Bacteroides_dorei	GO:0016780:[MF] phosphotransferase activity, for other substituted phosphate groups
MF	0.67	0.782609	Bacteroides_dorei	GO:0016836:[MF] hydro-lyase activity
MF	0.69	0.666667	Bacteroides_dorei	GO:0004565:[MF] beta-galactosidase activity
MF	0.85	0.789474	Bacteroides_dorei	GO:0016616:[MF] oxidoreductase activity, acting on the CH-OH group of donors, NAD or NADP as acceptor
MF	0.97	0.806452	Bacteroides_dorei	GO:0000155:[MF] phosphorelay sensor kinase activity
BP	0.95	0.848485	Bacteroides_dorei	GO:0000160:[BP] phosphorelay signal transduction system
BP	0.95	0.888889	Bacteroides_dorei	GO:0009073:[BP] aromatic amino acid family biosynthetic process
BP	0.7	0.875	Bacteroides_dorei	GO:0009236:[BP] cobalamin biosynthetic process
BP	0.64	0.961039	Bacteroides_dorei	GO:0015074:[BP] DNA integration
BP	0.72	0.909091	Bacteroides_dorei	GO:0009253:[BP] peptidoglycan catabolic process
CC	0.82	0.869565	Bacteroides_dorei	GO:0005887:[CC] integral component of plasma membrane
MF	0.86	0.917647	Bacteroides_dorei	GO:0016887:[MF] ATP hydrolysis activity
MF	0.62	0.857143	Bacteroides_dorei	GO:0004177:[MF] aminopeptidase activity
MF	0.95	0.791667	Bacteroides_dorei	GO:0030246:[MF] carbohydrate binding
BP	0.77	0.888889	Bacteroides_dorei	GO:0009119:[BP] ribonucleoside metabolic process
MF	0.56	0.888889	Bacteroides_dorei	GO:0003678:[MF] DNA helicase activity
MF	0.78	0.909091	Bacteroides_dorei	GO:0016765:[MF] transferase activity, transferring alkyl or aryl (other than methyl) groups
CC	0.91	0.857143	Bacteroides_dorei	GO:0009279:[CC] cell outer membrane
MF	0.84	0.926829	Bacteroides_dorei	GO:0008270:[MF] zinc ion binding
MF	0.94	0.444444	Bacteroides_dorei	GO:0015035:[MF] protein-disulfide reductase activity
MF	0.87	0.853846	Bacteroides_dorei	GO:0005524:[MF] ATP binding
BP	0.76	0.8	Bacteroides_dorei	GO:0071555:[BP] cell wall organization
MF	0.76	0.714286	Bacteroides_dorei	GO:0004252:[MF] serine-type endopeptidase activity
CC	0.71	0.666667	Bacteroides_dorei	GO:0005618:[CC] cell wall
BP	0.75	0.941176	Bacteroides_dorei	GO:0006814:[BP] sodium ion transport
BP	0.78	0.666667	Bacteroides_dorei	GO:0016998:[BP] cell wall macromolecule catabolic process
MF	0.81	0.833333	Bacteroides_dorei	GO:0015297:[MF] antiporter activity
MF	0.8	0.8	Bacteroides_dorei	GO:0016831:[MF] carboxy-lyase activity
BP	0.76	0.84	Bacteroides_dorei	GO:0006281:[BP] DNA repair
MF	0.84	0.533333	Bacteroides_dorei	GO:0010181:[MF] FMN binding
MF	0.63	0.909091	Bacteroides_dorei	GO:0003735:[MF] structural constituent of ribosome
MF	0.77	0.588235	Bacteroides_dorei	GO:0052689:[MF] carboxylic ester hydrolase activity
BP	0.82	0.363636	Bacteroides_dorei	GO:0000272:[BP] polysaccharide catabolic process
MF	0.69	0.909091	Bacteroides_dorei	GO:0008170:[MF] N-methyltransferase activity
MF	0.89	0.588235	Bacteroides_dorei	GO:0016758:[MF] hexosyltransferase activity
MF	0.9	0.0119048	Bacteroides_dorei	GO:0003955:[MF] NAD(P)H dehydrogenase (quinone) activity
CC	0.85	0.0300752	Bacteroides_dorei	GO:0140535:[CC] intracellular protein-containing complex
MF	0.65	0.00853789	Bacteroides_dorei	GO:0015453:[MF] oxidoreduction-driven active transmembrane transporter activity
[truncated: 19,904 more rows]

## Sheet: ED_Fig6c
func_type	thresholds	precision	recall
BP	1	0.768393	0.0714298
BP	0.995	0.768315	0.0714555
BP	0.993333	0.768358	0.0714727
BP	0.9925	0.768379	0.0714813
BP	0.992	0.768401	0.0714899
BP	0.991667	0.768422	0.0714984
BP	0.99	0.756758	0.122033
BP	0.9875	0.756771	0.122042
BP	0.986667	0.756731	0.122042
BP	0.985	0.756247	0.122067
BP	0.984	0.756273	0.122085
BP	0.983333	0.756311	0.12211
BP	0.983333	0.756324	0.122119
BP	0.981667	0.756284	0.122119
BP	0.981	0.756297	0.122127
BP	0.98	0.75631	0.122136
BP	0.98	0.731409	0.164579
BP	0.978	0.731419	0.164587
BP	0.977667	0.729926	0.164596
BP	0.9775	0.729947	0.164613
BP	0.977	0.729957	0.164621
BP	0.976667	0.729978	0.164639
BP	0.976667	0.729988	0.164647
BP	0.975	0.729766	0.164647
BP	0.974167	0.729748	0.164656
BP	0.974	0.729759	0.164664
BP	0.973333	0.7298	0.164699
BP	0.9725	0.72982	0.164716
BP	0.971667	0.729792	0.164716
BP	0.971333	0.729803	0.164724
BP	0.97	0.699073	0.201898
BP	0.968333	0.6991	0.201924
BP	0.967667	0.698996	0.201924
BP	0.966667	0.699005	0.201932
BP	0.965	0.699014	0.201941
BP	0.965	0.699032	0.201958
BP	0.963333	0.699041	0.201967
BP	0.9625	0.69902	0.201967
BP	0.961667	0.699029	0.201975
BP	0.961667	0.698987	0.201975
BP	0.96	0.655653	0.23721
BP	0.958333	0.655638	0.23721
BP	0.957667	0.655607	0.23721
BP	0.9575	0.655623	0.237227
BP	0.956667	0.655607	0.237227
BP	0.955	0.65546	0.237235
BP	0.953333	0.655468	0.237244
BP	0.9525	0.655477	0.237253
BP	0.952	0.655485	0.237261
BP	0.951667	0.655096	0.237261
BP	0.95	0.635946	0.269895
BP	0.948333	0.635954	0.269904
BP	0.948333	0.635902	0.269904
BP	0.9475	0.635889	0.269904
BP	0.946667	0.635897	0.269913
BP	0.946667	0.635912	0.26993
BP	0.946333	0.635899	0.26993
BP	0.945	0.635913	0.269947
BP	0.944	0.635921	0.269956
BP	0.943333	0.635928	0.269964
BP	0.9425	0.635935	0.269973
BP	0.941667	0.635904	0.269981
BP	0.94	0.534471	0.301157
BP	0.94	0.534479	0.301165
BP	0.939167	0.53447	0.301165
BP	0.938333	0.534438	0.301165
BP	0.9375	0.534444	0.301182
BP	0.936667	0.534451	0.301191
BP	0.936667	0.534458	0.3012
BP	0.935	0.534501	0.301251
BP	0.934167	0.534508	0.30126
BP	0.933333	0.534368	0.301268
BP	0.933167	0.534375	0.301277
BP	0.9325	0.534383	0.301285
BP	0.931667	0.534365	0.301294
BP	0.93	0.509418	0.330007
BP	0.929833	0.509425	0.330015
BP	0.928333	0.509384	0.330015
BP	0.927667	0.509371	0.330015
BP	0.9275	0.509377	0.330024
BP	0.927	0.50939	0.330041
BP	0.926667	0.509403	0.330058
BP	0.926	0.50941	0.330067
BP	0.925167	0.509396	0.330067
BP	0.925	0.509422	0.33011
BP	0.923333	0.509408	0.33011
BP	0.9225	0.509415	0.330127
BP	0.921667	0.509401	0.330127
BP	0.921	0.509408	0.330135
BP	0.92	0.490514	0.356548
BP	0.918	0.49052	0.356557
BP	0.917667	0.490515	0.356557
BP	0.9175	0.490521	0.356565
BP	0.916667	0.490388	0.356574
BP	0.915	0.490394	0.3566
BP	0.914167	0.490388	0.3566
BP	0.913333	0.490406	0.356626
BP	0.913333	0.490366	0.356626
BP	0.9125	0.490337	0.356626
BP	0.911833	0.490343	0.356634
BP	0.911667	0.490361	0.35666
BP	0.911	0.490367	0.356668
BP	0.910667	0.490373	0.356677
BP	0.91	0.46678	0.381382
BP	0.909167	0.466786	0.381391
BP	0.9085	0.466781	0.381391
BP	0.9075	0.466792	0.381408
BP	0.906667	0.466782	0.381408
BP	0.906667	0.466744	0.381417
BP	0.9065	0.466744	0.381425
BP	0.905	0.466742	0.381451
BP	0.904167	0.466742	0.381459
BP	0.903333	0.466699	0.381468
BP	0.903333	0.46671	0.381485
BP	0.903167	0.466716	0.381494
BP	0.903	0.466721	0.381502
BP	0.9025	0.466707	0.381502
BP	0.902167	0.466702	0.381502
BP	0.901667	0.466687	0.381502
BP	0.900833	0.466555	0.381502
BP	0.9	0.441293	0.405924
BP	0.898333	0.44126	0.405924
BP	0.8975	0.441262	0.405933
BP	0.896667	0.441251	0.40595
BP	0.896	0.441257	0.405959
BP	0.895833	0.44104	0.405967
BP	0.895167	0.441036	0.405967
BP	0.895	0.440848	0.405976
BP	0.893333	0.440835	0.405976
BP	0.891667	0.440856	0.40601
BP	0.891111	0.440867	0.406027
BP	0.891	0.440872	0.406036
BP	0.890167	0.440806	0.406036
BP	0.89	0.41169	0.429609
BP	0.889333	0.411695	0.429617
BP	0.889167	0.411387	0.429617
BP	0.889167	0.411392	0.429626
BP	0.888333	0.411393	0.429634
BP	0.888333	0.41139	0.429634
BP	0.888167	0.411395	0.429643
BP	0.8875	0.411155	0.42966
BP	0.886667	0.411159	0.429669
BP	0.886667	0.411129	0.429669
BP	0.886	0.41112	0.429677
BP	0.885	0.4111	0.429694
BP	0.883333	0.411101	0.429703
BP	0.883333	0.411071	0.429703
BP	0.883	0.411067	0.429703
BP	0.8825	0.411064	0.429703
BP	0.882	0.411061	0.429703
BP	0.881667	0.411057	0.429703
BP	0.880667	0.411062	0.429712
BP	0.88	0.38634	0.450795
BP	0.879	0.386337	0.450795
BP	0.878333	0.386339	0.450804
BP	0.878333	0.386325	0.450804
BP	0.876833	0.386194	0.450804
BP	0.876667	0.386199	0.450813
BP	0.876667	0.386203	0.450821
BP	0.876	0.3862	0.450821
BP	0.875833	0.386124	0.450821
BP	0.875	0.386011	0.450838
BP	0.874	0.386008	0.450838
BP	0.874	0.386005	0.450838
BP	0.873333	0.386002	0.450838
BP	0.872833	0.386007	0.450847
BP	0.8725	0.386016	0.450864
BP	0.872143	0.38602	0.450873
BP	0.871833	0.386015	0.450873
BP	0.871667	0.386019	0.450881
BP	0.871333	0.386016	0.450881
BP	0.8705	0.386021	0.45089
BP	0.87	0.361907	0.471553
BP	0.869	0.361905	0.471553
BP	0.869	0.361903	0.471553
BP	0.868333	0.361881	0.471553
BP	0.8675	0.361883	0.471562
BP	0.867143	0.361887	0.471571
BP	0.866667	0.361891	0.471579
BP	0.866667	0.361889	0.471579
BP	0.865	0.361887	0.471579
BP	0.865	0.361833	0.471596
BP	0.864667	0.361837	0.471605
BP	0.864333	0.361615	0.471613
BP	0.864167	0.361613	0.471613
BP	0.86381	0.361617	0.471622
BP	0.863333	0.361625	0.471639
BP	0.863333	0.36158	0.471648
BP	0.863167	0.361489	0.471648
BP	0.8625	0.361493	0.471656
BP	0.861667	0.361489	0.471656
BP	0.861667	0.361486	0.471656
BP	0.8615	0.361491	0.471665
BP	0.860833	0.361481	0.471665
BP	0.86	0.336878	0.491479
BP	0.859	0.336876	0.491479
BP	0.858833	0.336854	0.491479
BP	0.8585	0.336852	0.491479
BP	0.8575	0.336846	0.491479
BP	0.857143	0.336844	0.491479
BP	0.856667	0.336771	0.491487
BP	0.856667	0.336769	0.491487
BP	0.856	0.336769	0.491496
BP	0.855833	0.336767	0.491496
BP	0.855667	0.336771	0.491505
BP	0.855	0.336676	0.491513
BP	0.854833	0.336674	0.491513
BP	0.8535	0.336672	0.491513
BP	0.853333	0.336672	0.491522
BP	0.853333	0.336648	0.491548
BP	0.853167	0.336622	0.491548
BP	0.8525	0.336618	0.491548
BP	0.850833	0.336622	0.491556
BP	0.850333	0.336626	0.491565
BP	0.85	0.33663	0.491573
BP	0.85	0.303615	0.510435
BP	0.8485	0.303613	0.510435
BP	0.848333	0.303612	0.510435
BP	0.848	0.30361	0.510435
BP	0.847333	0.303573	0.510435
BP	0.847143	0.303571	0.510435
BP	0.8465	0.303575	0.510443
BP	0.846167	0.303573	0.510443
BP	0.846	0.303572	0.510443
BP	0.845833	0.303579	0.51046
BP	0.845	0.303568	0.51046
BP	0.844333	0.303565	0.51046
BP	0.844167	0.303564	0.51046
BP	0.843333	0.303562	0.51046
BP	0.843333	0.303543	0.51046
BP	0.842667	0.303531	0.51046
BP	0.8425	0.303533	0.510469
BP	0.842	0.303537	0.510478
BP	0.840833	0.303535	0.510478
BP	0.84	0.28058	0.528687
BP	0.839833	0.280583	0.528695
BP	0.839167	0.280449	0.528695
BP	0.839	0.280442	0.528704
BP	0.838333	0.280274	0.528704
BP	0.838	0.280272	0.528704
BP	0.8375	0.280271	0.528704
BP	0.837	0.280274	0.528713
BP	0.836667	0.280278	0.528721
BP	0.836667	0.280276	0.528721
BP	0.835	0.280255	0.528721
BP	0.834	0.280251	0.528721
BP	0.833333	0.280253	0.52873
BP	0.833333	0.280252	0.52873
BP	0.832333	0.280155	0.52873
BP	0.832	0.280115	0.52873
BP	0.831667	0.280113	0.52873
BP	0.83	0.260059	0.546296
BP	0.83	0.260058	0.546296
BP	0.829333	0.259976	0.546296
BP	0.828333	0.25997	0.546296
BP	0.827667	0.259958	0.546296
BP	0.8275	0.259957	0.546296
BP	0.826667	0.259957	0.546304
BP	0.826667	0.259959	0.546313
BP	0.825833	0.259953	0.546313
BP	0.825	0.259959	0.54633
BP	0.825	0.259964	0.546347
BP	0.824333	0.259963	0.546347
BP	0.823333	0.25996	0.546347
BP	0.823333	0.259908	0.546347
BP	0.8225	0.259891	0.546347
BP	0.821833	0.259873	0.546347
BP	0.821667	0.259592	0.546347
BP	0.82	0.240888	0.561948
BP	0.819333	0.240887	0.561948
BP	0.819	0.240886	0.561948
BP	0.818333	0.240884	0.561948
BP	0.8175	0.240885	0.561965
BP	0.817333	0.240887	0.561973
BP	0.816833	0.240832	0.561973
BP	0.816667	0.240831	0.561973
BP	0.816667	0.240834	0.561982
BP	0.816667	0.240831	0.561982
BP	0.8165	0.240834	0.56199
BP	0.816	0.240833	0.56199
BP	0.815833	0.240836	0.561999
BP	0.815	0.240835	0.561999
BP	0.815	0.240833	0.561999
BP	0.815	0.240833	0.561999
BP	0.814167	0.240829	0.561999
BP	0.814167	0.240831	0.562008
BP	0.814	0.240704	0.562008
BP	0.813333	0.240703	0.562008
BP	0.813333	0.240703	0.562008
BP	0.813	0.240705	0.562016
BP	0.812917	0.240708	0.562025
BP	0.812167	0.240707	0.562025
BP	0.812	0.240703	0.562033
BP	0.811667	0.240698	0.562033
BP	0.811167	0.240697	0.562033
BP	0.810833	0.240696	0.562033
BP	0.81	0.225248	0.576707
BP	0.81	0.225248	0.576707
BP	0.809833	0.225247	0.576707
BP	0.809167	0.225246	0.576716
BP	0.808952	0.225244	0.576716
BP	0.808333	0.225247	0.576724
BP	0.8075	0.225246	0.576724
BP	0.806833	0.225241	0.576724
BP	0.8065	0.225241	0.576724
BP	0.806	0.225243	0.576733
BP	0.805833	0.225243	0.576733
BP	0.805833	0.225242	0.576733
BP	0.805	0.225242	0.576742
BP	0.805	0.225244	0.57675
BP	0.804167	0.225243	0.57675
BP	0.803333	0.225244	0.576759
BP	0.803333	0.225132	0.576767
BP	0.8025	0.225131	0.576767
BP	0.801667	0.225128	0.576767
BP	0.801667	0.225127	0.576776
BP	0.8015	0.225124	0.576776
BP	0.800833	0.225028	0.576784
BP	0.800619	0.225031	0.576793
BP	0.8005	0.225026	0.576793
BP	0.8	0.207527	0.589999
BP	0.8	0.207525	0.589999
BP	0.799167	0.207511	0.590008
BP	0.799167	0.20751	0.590008
BP	0.798952	0.207509	0.590017
BP	0.798333	0.207508	0.590017
BP	0.798	0.207516	0.590051
BP	0.797833	0.207515	0.590051
BP	0.797667	0.207511	0.590051
BP	0.7975	0.207342	0.590051
BP	0.7975	0.207239	0.590051
BP	0.797333	0.207238	0.590051
BP	0.797167	0.207223	0.590051
BP	0.796667	0.207223	0.59006
BP	0.796667	0.207214	0.590068
BP	0.795	0.207201	0.590077
BP	0.794833	0.207189	0.590077
BP	0.794	0.207189	0.590077
BP	0.793833	0.207187	0.590077
BP	0.793333	0.207189	0.590085
BP	0.793333	0.207188	0.590085
BP	0.793	0.207191	0.590094
BP	0.7925	0.207193	0.590102
BP	0.792167	0.207182	0.590102
BP	0.791667	0.207181	0.590102
BP	0.791111	0.207184	0.590111
BP	0.790667	0.207183	0.590111
BP	0.79	0.207174	0.590111
BP	0.79	0.191733	0.604107
BP	0.79	0.191734	0.604116
BP	0.789167	0.191733	0.604116
BP	0.7885	0.191732	0.604116
BP	0.788333	0.191736	0.604133
BP	0.7875	0.191728	0.604141
BP	0.7875	0.191726	0.604141
BP	0.787333	0.191724	0.604141
BP	0.786667	0.191697	0.604141
BP	0.785333	0.191695	0.604141
BP	0.785	0.191672	0.604141
BP	0.784167	0.191621	0.604141
BP	0.784167	0.191566	0.604141
BP	0.784167	0.191565	0.604141
BP	0.783333	0.19155	0.604141
BP	0.783333	0.191539	0.60415
BP	0.783167	0.191538	0.60415
BP	0.7825	0.19154	0.604158
BP	0.782333	0.191536	0.604158
BP	0.782167	0.191535	0.604158
BP	0.782	0.191464	0.604158
BP	0.781667	0.191463	0.604167
BP	0.7815	0.19146	0.604167
BP	0.781333	0.191462	0.604176
BP	0.780833	0.191459	0.604176
BP	0.780333	0.191458	0.604176
BP	0.780143	0.191458	0.604176
BP	0.78	0.175472	0.616781
BP	0.78	0.175471	0.616781
BP	0.779167	0.17547	0.616781
BP	0.778952	0.17547	0.616781
BP	0.778667	0.175472	0.61679
BP	0.778333	0.17546	0.616799
BP	0.777833	0.175459	0.616799
BP	0.777667	0.175457	0.616799
BP	0.777667	0.175449	0.616799
BP	0.7775	0.175448	0.616807
BP	0.776667	0.175347	0.616807
BP	0.776	0.175346	0.616807
BP	0.775667	0.175337	0.616807
BP	0.775	0.17534	0.616824
BP	0.7745	0.17534	0.616824
BP	0.774167	0.175338	0.616824
BP	0.774	0.17534	0.616833
BP	0.774	0.175333	0.616841
BP	0.773333	0.175324	0.61685
BP	0.773333	0.175323	0.61685
BP	0.772667	0.175322	0.61685
BP	0.7725	0.175317	0.61685
BP	0.772167	0.175316	0.61685
BP	0.771667	0.175309	0.61685
BP	0.770667	0.175304	0.61685
BP	0.770333	0.175303	0.61685
BP	0.770167	0.175295	0.61685
BP	0.77	0.162721	0.629396
BP	0.7695	0.162721	0.629396
BP	0.769167	0.16272	0.629396
BP	0.769	0.162714	0.629396
BP	0.768333	0.162692	0.629396
BP	0.768	0.162694	0.629404
BP	0.7675	0.162672	0.629404
BP	0.7675	0.162671	0.629404
BP	0.767167	0.162647	0.629413
BP	0.767167	0.162645	0.629413
BP	0.766667	0.162644	0.629413
BP	0.766667	0.162643	0.629413
BP	0.765833	0.162634	0.629413
BP	0.765667	0.162629	0.629413
BP	0.765167	0.162628	0.629413
BP	0.765119	0.16262	0.629413
BP	0.765	0.162597	0.629413
BP	0.764167	0.162596	0.629413
BP	0.764	0.162598	0.629421
BP	0.763333	0.162596	0.629421
BP	0.763333	0.162589	0.629421
BP	0.7625	0.162584	0.629421
BP	0.762	0.162569	0.629421
BP	0.761	0.162569	0.629421
BP	0.760833	0.162549	0.629421
BP	0.760667	0.162547	0.629421
BP	0.76	0.151486	0.641555
BP	0.759167	0.151473	0.641555
BP	0.758952	0.151472	0.641555
BP	0.758667	0.151469	0.641555
BP	0.758333	0.151453	0.641555
BP	0.758333	0.151452	0.641555
BP	0.758167	0.151452	0.641555
BP	0.757667	0.151453	0.641564
BP	0.7575	0.15145	0.641564
BP	0.756667	0.151452	0.641572
BP	0.756667	0.151452	0.641581
BP	0.755667	0.151434	0.641581
BP	0.755	0.151429	0.641581
BP	0.754167	0.151428	0.64159
BP	0.754	0.151427	0.64159
BP	0.753667	0.151426	0.64159
BP	0.753667	0.151424	0.64159
BP	0.753333	0.151421	0.64159
BP	0.753	0.15142	0.64159
BP	0.7525	0.151412	0.64159
BP	0.7525	0.15141	0.641598
BP	0.752222	0.151412	0.641607
BP	0.752167	0.151412	0.641607
BP	0.752	0.151405	0.641607
BP	0.751833	0.151403	0.641607
BP	0.751667	0.151398	0.641615
BP	0.751667	0.151398	0.641615
BP	0.7515	0.151397	0.641615
BP	0.751	0.151395	0.641615
BP	0.750833	0.151367	0.641615
BP	0.75	0.142663	0.652676
BP	0.75	0.142661	0.652676
BP	0.748952	0.14266	0.652676
BP	0.748333	0.14266	0.652676
BP	0.748333	0.142659	0.652676
BP	0.748167	0.142632	0.652676
BP	0.748	0.142632	0.652676
BP	0.747857	0.142632	0.652676
BP	0.747667	0.142632	0.652676
BP	0.747667	0.142629	0.652676
BP	0.7475	0.142593	0.652676
BP	0.747333	0.142592	0.652676
BP	0.746667	0.14258	0.652676
BP	0.746667	0.14258	0.652676
BP	0.745833	0.142577	0.652676
BP	0.745667	0.142576	0.652676
BP	0.745667	0.142575	0.652676
BP	0.745	0.142475	0.652711
BP	0.744167	0.142455	0.652711
BP	0.744167	0.142451	0.652711
BP	0.744	0.14245	0.652711
BP	0.743833	0.142449	0.652711
BP	0.743667	0.142444	0.652711
BP	0.743333	0.142444	0.652711
BP	0.743333	0.142443	0.652711
BP	0.743167	0.142437	0.652711
BP	0.743167	0.142437	0.652711
BP	0.7425	0.142438	0.652719
BP	0.742167	0.142436	0.652719
BP	0.741667	0.142437	0.652737
BP	0.741667	0.142437	0.652737
BP	0.741167	0.142436	0.652737
BP	0.741	0.142433	0.652737
BP	0.741	0.142407	0.652737
BP	0.740833	0.142379	0.652745
BP	0.740833	0.142379	0.652745
BP	0.740786	0.14238	0.652754
BP	0.740667	0.142379	0.652754
BP	0.74	0.142366	0.652754
BP	0.74	0.132798	0.664072
BP	0.739167	0.132796	0.664072
BP	0.738333	0.132796	0.664072
BP	0.738333	0.132709	0.664072
BP	0.738167	0.132704	0.664072
BP	0.738	0.132702	0.664072
BP	0.737667	0.132701	0.664072
BP	0.7375	0.132673	0.664072
BP	0.7375	0.132673	0.664072
BP	0.7375	0.132648	0.664072
BP	0.736667	0.132649	0.664081
BP	0.7365	0.132645	0.664081
BP	0.736333	0.132646	0.664089
BP	0.7355	0.132641	0.664089
BP	0.735	0.132638	0.664089
BP	0.735	0.132635	0.664089
BP	0.734167	0.132633	0.664089
BP	0.734	0.132633	0.664089
BP	0.733333	0.13261	0.664098
BP	0.733	0.132611	0.664107
BP	0.7325	0.13261	0.664107
BP	0.732	0.132606	0.664107
BP	0.731667	0.132598	0.664107
BP	0.730833	0.132583	0.664107
BP	0.730833	0.132582	0.664107
BP	0.73	0.11015	0.696423
BP	0.729833	0.110149	0.696423
BP	0.7295	0.110149	0.696423
BP	0.729167	0.110144	0.696423
BP	0.728667	0.110133	0.696423
BP	0.7285	0.110132	0.696423
BP	0.728333	0.110132	0.696423
BP	0.728333	0.110117	0.696423
BP	0.728167	0.110116	0.696423
BP	0.7275	0.110064	0.696432
BP	0.727167	0.110063	0.696432
BP	0.727	0.110061	0.696432
BP	0.726667	0.110062	0.696441
BP	0.726667	0.110061	0.696449
BP	0.7265	0.110061	0.696458
BP	0.7255	0.110047	0.696458
BP	0.725	0.110018	0.696475
BP	0.724667	0.110017	0.696483
BP	0.723333	0.110016	0.696483
BP	0.7225	0.11001	0.696483
BP	0.721667	0.110008	0.696483
BP	0.721667	0.110008	0.696483
BP	0.7215	0.110004	0.696483
BP	0.721286	0.110004	0.696483
BP	0.721	0.110004	0.696483
BP	0.720833	0.109993	0.696483
BP	0.72	0.103702	0.705854
BP	0.7195	0.103701	0.705854
BP	0.719333	0.103701	0.705854
BP	0.718333	0.103701	0.705854
BP	0.718333	0.103699	0.705854
BP	0.718	0.103699	0.705854
BP	0.717833	0.103699	0.705854
BP	0.717667	0.103699	0.705854
BP	0.7175	0.103694	0.705854
BP	0.7175	0.103678	0.705854
BP	0.716667	0.103678	0.705854
BP	0.716667	0.103678	0.705863
BP	0.716	0.103678	0.705863
BP	0.715833	0.103672	0.705863
BP	0.715833	0.103669	0.705863
BP	0.715667	0.103669	0.705863
BP	0.715	0.103669	0.705863
BP	0.715	0.103665	0.705863
BP	0.714667	0.103663	0.705863
BP	0.714333	0.103663	0.705863
BP	0.714167	0.103664	0.705871
BP	0.714	0.103661	0.705871
BP	0.713667	0.10366	0.705871
BP	0.713333	0.10366	0.70588
BP	0.713333	0.103655	0.705888
BP	0.713	0.103654	0.705888
BP	0.712667	0.103653	0.705888
BP	0.711667	0.103653	0.705888
BP	0.711667	0.103649	0.705897
BP	0.711167	0.103649	0.705897
BP	0.710833	0.103648	0.705897
BP	0.710119	0.103647	0.705897
BP	0.71	0.0968906	0.715259
BP	0.709833	0.0968917	0.715268
BP	0.709667	0.0968904	0.715268
BP	0.709667	0.0968892	0.715268
BP	0.7095	0.0968885	0.715268
BP	0.709333	0.0968234	0.715276
BP	0.709167	0.0968233	0.715276
BP	0.708833	0.0968228	0.715276
BP	0.708333	0.0968239	0.715285
BP	0.708	0.0968238	0.715285
BP	0.7075	0.0968235	0.715285
BP	0.7075	0.0968049	0.715285
BP	0.706667	0.0968047	0.715285
BP	0.706667	0.0968041	0.715285
BP	0.705833	0.0967941	0.715293
BP	0.705833	0.0967877	0.715293
BP	0.705	0.0967864	0.715302
BP	0.704667	0.0967875	0.715311
BP	0.704167	0.0967873	0.715311
BP	0.703833	0.0967872	0.715311
BP	0.703333	0.0967843	0.715311
BP	0.703333	0.0967824	0.715311
BP	0.702833	0.0967823	0.715311
BP	0.7025	0.0967814	0.715311
BP	0.702333	0.0967807	0.715311
BP	0.702286	0.0967805	0.715311
BP	0.701833	0.0967804	0.715311
BP	0.701667	0.0967824	0.715328
BP	0.701333	0.0967822	0.715328
BP	0.700833	0.0967818	0.715328
BP	0.700833	0.0967787	0.715328
BP	0.700833	0.096778	0.715328
BP	0.7	0.0920425	0.724046
BP	0.7	0.0920354	0.724046
BP	0.699667	0.0920353	0.724046
BP	0.6995	0.0920351	0.724046
BP	0.699333	0.0920361	0.724055
BP	0.699333	0.0920351	0.724055
BP	0.699167	0.092035	0.724055
BP	0.698833	0.0920348	0.724055
BP	0.698333	0.0920347	0.724055
BP	0.698167	0.0920332	0.724055
BP	0.698	0.0920326	0.724055
BP	0.697667	0.0920319	0.724055
BP	0.6975	0.0920317	0.724055
BP	0.696667	0.0920315	0.724055
BP	0.696667	0.0920313	0.724055
BP	0.696	0.0920304	0.724055
BP	0.695833	0.0920266	0.724055
BP	0.695833	0.0920263	0.724055
BP	0.695	0.0920246	0.724055
BP	0.694333	0.0920222	0.724055
BP	0.694167	0.092022	0.724055
BP	0.694	0.0920218	0.724055
BP	0.694	0.0920217	0.724055
BP	0.693333	0.0920213	0.724055
BP	0.693333	0.0920201	0.724055
BP	0.693167	0.09202	0.724055
BP	0.6925	0.0920026	0.724055
BP	0.6925	0.0920025	0.724055
BP	0.692333	0.0919992	0.724055
BP	0.691667	0.09198	0.724063
BP	0.691667	0.0919785	0.724063
BP	0.691333	0.0919784	0.724063
BP	0.691	0.091976	0.724063
BP	0.690833	0.0919736	0.724063
BP	0.690833	0.0919734	0.724063
BP	0.690667	0.0919732	0.724063
BP	0.690167	0.0919718	0.724063
BP	0.690063	0.0919715	0.724063
BP	0.69	0.0867612	0.732198
BP	0.689833	0.0867607	0.732198
BP	0.689333	0.0867598	0.732198
BP	0.689167	0.0867594	0.732198
BP	0.689167	0.0867588	0.732198
BP	0.688833	0.0867585	0.732198
BP	0.688333	0.0867581	0.732198
BP	0.688333	0.0867571	0.732198
BP	0.688	0.0867565	0.732198
BP	0.6875	0.0867542	0.732198
BP	0.687143	0.0867541	0.732198
BP	0.686667	0.0867542	0.732207
BP	0.686667	0.0867519	0.732207
BP	0.6865	0.0867528	0.732215
BP	0.685667	0.0867538	0.732224
BP	0.685333	0.0867428	0.732224
BP	0.685	0.0867312	0.732233
BP	0.684833	0.0867311	0.732233
BP	0.684167	0.0867225	0.73225
BP	0.684167	0.0867223	0.73225
BP	0.684	0.0867212	0.73225
BP	0.683833	0.0867211	0.73225
BP	0.683667	0.086721	0.73225
BP	0.6835	0.0867207	0.73225
BP	0.683333	0.0867204	0.73225
BP	0.683333	0.0867142	0.73225
BP	0.682667	0.086714	0.73225
BP	0.6825	0.0867138	0.73225
BP	0.6825	0.0867134	0.73225
BP	0.6825	0.0867133	0.73225
BP	0.681833	0.0867132	0.73225
BP	0.681667	0.0867123	0.73225
BP	0.681667	0.0867118	0.73225
BP	0.6815	0.0867118	0.73225
BP	0.681119	0.0867113	0.73225
BP	0.681	0.0867109	0.73225
BP	0.680833	0.0867089	0.73225
BP	0.680833	0.0867075	0.73225
BP	0.680667	0.0867062	0.73225
BP	0.680167	0.0867053	0.73225
BP	0.68	0.0867047	0.73225
BP	0.68	0.0812837	0.73993
BP	0.679833	0.0812837	0.73993
BP	0.679333	0.0812833	0.73993
BP	0.679167	0.0812798	0.73993
BP	0.678833	0.0812795	0.73993
BP	0.678333	0.081278	0.739939
BP	0.678333	0.0812733	0.739939
BP	0.678262	0.0812733	0.739939
BP	0.677667	0.0812665	0.739939
BP	0.6775	0.08126	0.739947
BP	0.6775	0.0812596	0.739947
BP	0.677333	0.0812596	0.739947
BP	0.677143	0.0812595	0.739947
BP	0.676833	0.0812604	0.739956
BP	0.676667	0.0812585	0.739964
BP	0.676667	0.0812527	0.739964
BP	0.676119	0.0812526	0.739964
BP	0.675833	0.08125	0.739964
BP	0.675833	0.0812485	0.739964
BP	0.675667	0.0812484	0.739964
BP	0.675	0.081245	0.739981
BP	0.6745	0.0812449	0.739981
BP	0.674167	0.0812439	0.739981
BP	0.674167	0.0812427	0.739981
BP	0.674	0.0812404	0.739981
BP	0.674	0.0812402	0.739981
BP	0.6735	0.0812401	0.739981
BP	0.673333	0.0812369	0.739981
BP	0.673333	0.0812367	0.739981
BP	0.672833	0.0812366	0.739981
BP	0.6725	0.0812341	0.73999
BP	0.672	0.0812339	0.73999
BP	0.671667	0.0812338	0.73999
BP	0.671667	0.0812347	0.739999
BP	0.6715	0.0812346	0.739999
BP	0.671333	0.0812345	0.739999
BP	0.671119	0.0812344	0.739999
BP	0.671	0.0812342	0.739999
BP	0.670167	0.0812312	0.739999
BP	0.670063	0.0812307	0.739999
BP	0.67	0.0765499	0.747378
BP	0.6695	0.0765496	0.747378
BP	0.669333	0.0765469	0.747378
BP	0.669167	0.0765468	0.747378
BP	0.669	0.0765449	0.747378
BP	0.668833	0.0765446	0.747378
BP	0.6685	0.0765454	0.747387
BP	0.668333	0.0765449	0.747387
BP	0.668333	0.0765446	0.747387
BP	0.667667	0.0765445	0.747387
BP	0.6675	0.076521	0.747387
BP	0.667143	0.0765199	0.747387
BP	0.666667	0.0765186	0.747396
BP	0.666667	0.0765099	0.747396
BP	0.666167	0.0765093	0.747396
BP	0.665833	0.0765088	0.747396
BP	0.665063	0.0765083	0.747396
BP	0.665	0.0765057	0.747404
BP	0.664333	0.0765052	0.747404
BP	0.664167	0.0765052	0.747404
BP	0.664	0.0765038	0.747404
BP	0.66381	0.0765036	0.747404
BP	0.6635	0.0765035	0.747404
BP	0.663333	0.0764962	0.747404
BP	0.663333	0.0764953	0.747404
BP	0.6625	0.0764613	0.747413
BP	0.661667	0.0764599	0.747413
BP	0.661667	0.0764573	0.747413
BP	0.6615	0.076457	0.747413
BP	0.661167	0.0764394	0.747413
BP	0.661	0.0764391	0.747413
BP	0.661	0.076439	0.747413
BP	0.660833	0.076439	0.747413
BP	0.660833	0.0764385	0.747413
BP	0.6605	0.0764384	0.747413
BP	0.660333	0.0764367	0.747413
BP	0.660167	0.0764364	0.747413
BP	0.660167	0.0764362	0.747413
BP	0.660063	0.076436	0.747413
BP	0.66	0.0725868	0.75511
BP	0.66	0.0725789	0.75511
BP	0.659643	0.0725789	0.75511
BP	0.659333	0.0725761	0.75511
BP	0.659167	0.0725753	0.755119
BP	0.659167	0.0725747	0.755119
BP	0.6585	0.0725662	0.755119
BP	0.658333	0.0725576	0.755119
BP	0.658167	0.0725567	0.755119
BP	0.6575	0.0725567	0.755127
BP	0.6575	0.0725499	0.755136
BP	0.657	0.0725498	0.755136
BP	0.656833	0.0725434	0.755136
BP	0.656667	0.0725406	0.755136
BP	0.656667	0.0725396	0.755144
BP	0.6565	0.0725376	0.755144
BP	0.656	0.0725375	0.755144
BP	0.655833	0.0725354	0.755144
BP	0.655667	0.0725353	0.755144
BP	0.655	0.0725327	0.755144
BP	0.654167	0.0725316	0.755144
BP	0.654	0.0725314	0.755144
BP	0.654	0.072531	0.755144
BP	0.65381	0.0725293	0.755144
BP	0.6535	0.0725293	0.755144
BP	0.653333	0.0725287	0.755153
BP	0.653333	0.0725286	0.755153
BP	0.653167	0.0725285	0.755153
BP	0.653	0.0725284	0.755153
BP	0.653	0.0725284	0.755153
BP	0.652667	0.0725185	0.755153
BP	0.6525	0.0725156	0.755162
BP	0.651667	0.0725144	0.755162
BP	0.651667	0.072514	0.755162
BP	0.650833	0.0725137	0.755162
BP	0.650667	0.0725131	0.755162
BP	0.650167	0.0725124	0.755162
BP	0.65	0.0686202	0.769363
BP	0.649643	0.0686199	0.769363
BP	0.649333	0.0686199	0.769363
BP	0.649167	0.0686195	0.769363
BP	0.649	0.0686194	0.769363
BP	0.648333	0.0686202	0.769372
BP	0.648333	0.0686199	0.769372
BP	0.647667	0.0686199	0.769372
BP	0.6475	0.0686182	0.769372
BP	0.646833	0.0686136	0.769372
BP	0.646833	0.0686129	0.769372
BP	0.646667	0.068611	0.769372
BP	0.646667	0.0686038	0.769372
BP	0.645833	0.0686015	0.769372
BP	0.645	0.0685963	0.769372
BP	0.644667	0.0685956	0.769372
BP	0.644167	0.0685921	0.769372
BP	0.644167	0.068592	0.769372
BP	0.644	0.0685915	0.769372
BP	0.643833	0.0685913	0.769372
BP	0.64381	0.0685911	0.769372
BP	0.643667	0.0685909	0.769372
BP	0.6435	0.0685882	0.769372
BP	0.6435	0.0685881	0.769372
BP	0.643333	0.0685775	0.769372
BP	0.643333	0.0685717	0.769372
BP	0.643	0.0685714	0.769372
BP	0.643	0.068571	0.769372
BP	0.6425	0.0685692	0.769372
BP	0.641667	0.068569	0.769372
BP	0.641667	0.0685685	0.769372
BP	0.641	0.0685677	0.769372
BP	0.640833	0.0685634	0.769372
BP	0.640333	0.0685629	0.769372
BP	0.640167	0.0685628	0.769372
BP	0.64	0.0633132	0.775877
BP	0.64	0.0633097	0.775877
BP	0.6395	0.0633096	0.775877
BP	0.639333	0.0633083	0.775877
BP	0.639167	0.0633008	0.775877
BP	0.639	0.0633003	0.775877
BP	0.639	0.0633002	0.775877
BP	0.6385	0.0633001	0.775877
BP	0.638333	0.0632995	0.775877
BP	0.638333	0.0632985	0.775877
BP	0.637667	0.0632985	0.775877
BP	0.6375	0.0632977	0.775877
BP	0.6375	0.0632949	0.775877
BP	0.637143	0.0632949	0.775877
BP	0.636833	0.0632948	0.775877
BP	0.636667	0.0632939	0.775877
BP	0.636	0.0632938	0.775877
BP	0.635833	0.0632937	0.775877
BP	0.635833	0.0632935	0.775877
BP	0.6355	0.0632935	0.775877
BP	0.635	0.0632935	0.775885
BP	0.634333	0.0632942	0.775894
BP	0.634167	0.0632757	0.775902
BP	0.634167	0.0632747	0.775902
BP	0.634	0.0632745	0.775902
BP	0.633667	0.0632738	0.775902
BP	0.633619	0.0632738	0.775902
BP	0.633333	0.0632727	0.775902
BP	0.633167	0.0632718	0.775902
BP	0.632667	0.0632717	0.775902
BP	0.6325	0.0632685	0.775902
BP	0.632333	0.0632683	0.775902
BP	0.631667	0.0632672	0.775902
BP	0.631667	0.0632668	0.775902
BP	0.6315	0.0632663	0.775902
BP	0.631167	0.0632662	0.775902
BP	0.630833	0.0632662	0.775902
BP	0.630833	0.0632624	0.775902
BP	0.630833	0.0632623	0.775902
BP	0.630667	0.0632622	0.775902
BP	0.630619	0.0632622	0.775902
BP	0.63	0.0592543	0.782304
BP	0.629833	0.0592542	0.782304
BP	0.629643	0.0592528	0.782304
BP	0.629333	0.0592526	0.782304
BP	0.629333	0.0592525	0.782304
BP	0.629167	0.0592514	0.782304
BP	0.629167	0.0592471	0.782312
BP	0.628833	0.0592466	0.782312
BP	0.628333	0.0592461	0.782312
BP	0.628333	0.0592446	0.782312
BP	0.628167	0.0592441	0.782312
BP	0.628167	0.0592429	0.782312
BP	0.628	0.0592429	0.782312
BP	0.627667	0.0592428	0.782312
BP	0.6275	0.0592428	0.782312
BP	0.6275	0.0592407	0.782312
BP	0.626833	0.0592406	0.782312
BP	0.626667	0.0592402	0.782312
BP	0.626667	0.0592283	0.782321
BP	0.626333	0.0592258	0.782321
BP	0.626333	0.0592242	0.782321
BP	0.626	0.0592253	0.782338
BP	0.625833	0.0592251	0.782338
BP	0.625167	0.0592251	0.782338
BP	0.625	0.0592177	0.782338
BP	0.625	0.0592173	0.782338
BP	0.624167	0.0592138	0.782338
BP	0.624167	0.0592137	0.782338
BP	0.623833	0.0592077	0.782338
BP	0.623667	0.0592077	0.782338
BP	0.623333	0.0592076	0.782338
BP	0.623333	0.0592076	0.782338
BP	0.623	0.0592075	0.782338
BP	0.622667	0.0592073	0.782338
BP	0.622667	0.0592073	0.782338
BP	0.6225	0.0592069	0.782338
BP	0.6225	0.0592068	0.782338
BP	0.622	0.0592067	0.782338
BP	0.621667	0.0592067	0.782338
BP	0.621167	0.0592066	0.782338
BP	0.621	0.0592059	0.782338
BP	0.620833	0.0592011	0.782338
BP	0.620667	0.059201	0.782338
BP	0.620667	0.0592009	0.782338
BP	0.620333	0.0592008	0.782338
BP	0.620167	0.059201	0.782347
BP	0.62	0.0592009	0.782347
BP	0.62	0.0551663	0.788233
BP	0.62	0.055163	0.788233
BP	0.619667	0.0551629	0.788233
BP	0.619643	0.0551628	0.788233
BP	0.6195	0.0551626	0.788233
BP	0.619333	0.0551626	0.788233
BP	0.619167	0.0551491	0.788233
BP	0.619167	0.0551489	0.788233
BP	0.618667	0.0551485	0.788233
BP	0.618333	0.0551484	0.788233
BP	0.618333	0.0551463	0.788233
BP	0.618167	0.0551452	0.788233
BP	0.6175	0.0551439	0.788242
BP	0.617333	0.0551437	0.788242
BP	0.617143	0.0551437	0.788242
BP	0.617	0.0551434	0.788242
BP	0.616833	0.0551432	0.788242
BP	0.616667	0.0551386	0.788242
BP	0.616167	0.0551383	0.788242
BP	0.615833	0.0551369	0.788242
BP	0.615833	0.0551368	0.788242
BP	0.615	0.055136	0.788242
BP	0.614667	0.055136	0.788242
BP	0.614167	0.0551358	0.788242
BP	0.614167	0.0551357	0.788242
BP	0.614	0.0551328	0.788251
BP	0.6135	0.0551326	0.788251
BP	0.613333	0.0551322	0.788259
BP	0.613333	0.055132	0.788259
BP	0.613333	0.0551315	0.788259
BP	0.613167	0.0551314	0.788259
BP	0.612786	0.055127	0.788259
BP	0.6125	0.0551241	0.788268
BP	0.611667	0.0551239	0.788268
BP	0.6115	0.0551238	0.788268
BP	0.6115	0.0551237	0.788268
BP	0.611333	0.0551234	0.788268
BP	0.611167	0.0551232	0.788268
BP	0.611119	0.0551231	0.788268
BP	0.610833	0.0551229	0.788268
BP	0.610167	0.0551226	0.788268
BP	0.61	0.0551225	0.788268
BP	0.61	0.0518009	0.794094
BP	0.61	0.0517971	0.794094
BP	0.609833	0.0517971	0.794094
BP	0.609167	0.0517968	0.794094
BP	0.609167	0.0517966	0.794094
BP	0.608833	0.0517965	0.794094
BP	0.608333	0.0517964	0.794094
BP	0.608333	0.0517944	0.794094
BP	0.608167	0.0517944	0.794094
BP	0.608167	0.0517931	0.794103
BP	0.608167	0.0517928	0.794103
BP	0.608	0.0517927	0.794103
BP	0.607667	0.0517926	0.794103
BP	0.6075	0.0517919	0.794103
BP	0.607	0.0517893	0.794103
BP	0.606786	0.0517893	0.794103
BP	0.606667	0.0517865	0.794103
BP	0.6065	0.0517858	0.794103
BP	0.6065	0.0517852	0.794103
BP	0.606333	0.0517847	0.794103
BP	0.606167	0.0517847	0.794103
BP	0.605833	0.0517846	0.794103
BP	0.6055	0.0517846	0.794103
BP	0.605167	0.0517845	0.794103
BP	0.605	0.0517853	0.79412
BP	0.604167	0.0517853	0.79412
BP	0.604167	0.0517777	0.79412
BP	0.604167	0.0517775	0.79412
BP	0.604	0.0517769	0.79412
BP	0.6035	0.0517768	0.79412
BP	0.603333	0.0517759	0.79412
BP	0.603333	0.0517758	0.79412
BP	0.603167	0.0517758	0.79412
BP	0.6025	0.0517747	0.79412
BP	0.602452	0.0517747	0.79412
BP	0.602167	0.0517746	0.79412
BP	0.602	0.0517743	0.79412
BP	0.601833	0.0517741	0.79412
BP	0.601667	0.0517702	0.79412
BP	0.601119	0.0517701	0.79412
BP	0.601	0.0517697	0.79412
BP	0.600833	0.0517675	0.79412
BP	0.600667	0.0517674	0.79412
BP	0.600333	0.0517674	0.79412
BP	0.600167	0.0517676	0.794129
BP	0.6	0.0489028	0.800084
BP	0.599619	0.0489033	0.800093
BP	0.5995	0.048902	0.800093
BP	0.599167	0.048896	0.800093
BP	0.599167	0.0488953	0.800101
BP	0.598667	0.0488953	0.800101
BP	0.598333	0.0488894	0.800101
BP	0.598333	0.0488894	0.800101
BP	0.598167	0.0488878	0.80011
BP	0.597833	0.0488878	0.80011
BP	0.5975	0.0488845	0.800127
BP	0.597333	0.0488843	0.800127
BP	0.597143	0.0488843	0.800127
BP	0.596833	0.0488842	0.800127
BP	0.596786	0.0488842	0.800127
BP	0.596667	0.0488834	0.800136
BP	0.5965	0.0488833	0.800136
BP	0.596333	0.0488832	0.800136
BP	0.596119	0.0488829	0.800136
BP	0.595833	0.0488768	0.800136
BP	0.595167	0.0488767	0.800136
BP	0.595	0.0488753	0.800144
BP	0.594667	0.0488752	0.800144
BP	0.594667	0.0488748	0.800144
BP	0.5945	0.0488738	0.800144
BP	0.594333	0.0488743	0.800153
BP	0.594167	0.0488741	0.800153
BP	0.594167	0.0488733	0.800153
BP	0.594	0.0488728	0.800153
BP	0.594	0.0488726	0.800153
BP	0.593333	0.048873	0.800161
BP	0.593333	0.0488728	0.800161
BP	0.5925	0.048872	0.800161
BP	0.5925	0.048872	0.800161
BP	0.592333	0.0488718	0.800161
BP	0.592	0.0488717	0.800161
BP	0.592	0.048871	0.800161
BP	0.591833	0.0488708	0.800161
BP	0.591667	0.0488702	0.800161
BP	0.591	0.04887	0.800161
BP	0.591	0.0488669	0.800161
BP	0.590833	0.0488661	0.800161
BP	0.5905	0.0488658	0.800161
BP	0.590167	0.0488655	0.800161
BP	0.59	0.0399828	0.807593
BP	0.589667	0.0399826	0.807593
BP	0.589583	0.0399826	0.807593
BP	0.5895	0.0399817	0.807601
BP	0.589167	0.0399809	0.807601
BP	0.589167	0.0399809	0.807601
BP	0.589	0.0399808	0.807601
BP	0.5885	0.0399808	0.807601
BP	0.588333	0.0399808	0.80761
BP	0.588333	0.0399808	0.80761
BP	0.588167	0.0399808	0.80761
BP	0.588	0.0399805	0.80761
BP	0.587667	0.0399805	0.80761
BP	0.587667	0.0399804	0.80761
BP	0.5875	0.0399796	0.80761
BP	0.5875	0.0399791	0.80761
BP	0.587333	0.0399791	0.80761
BP	0.587333	0.0399791	0.80761
BP	0.587	0.0399795	0.807618
BP	0.586667	0.0399798	0.807636
BP	0.5865	0.0399797	0.807636
BP	0.586119	0.0399797	0.807636
BP	0.586	0.0399772	0.807636
BP	0.585833	0.0399748	0.807636
BP	0.585833	0.039974	0.807636
BP	0.585667	0.039974	0.807636
BP	0.585333	0.0399738	0.807636
BP	0.585048	0.0399735	0.807636
BP	0.585	0.0399732	0.807636
BP	0.584667	0.0399732	0.807636
BP	0.5845	0.0399719	0.807636
BP	0.584167	0.0399723	0.807644
BP	0.584	0.0399723	0.807644
BP	0.583952	0.0399722	0.807644
BP	0.583833	0.0399721	0.807644
BP	0.583667	0.0399702	0.807644
BP	0.583333	0.03997	0.807644
BP	0.583333	0.0399693	0.807644
BP	0.582667	0.0399693	0.807644
BP	0.5825	0.0399691	0.807653
BP	0.582333	0.0399691	0.807653
BP	0.582	0.0399689	0.807653
BP	0.581667	0.0399683	0.807653
BP	0.581	0.0399682	0.807653
BP	0.580833	0.0399669	0.807653
BP	0.580833	0.0399635	0.807653
BP	0.5805	0.0399633	0.807653
BP	0.580333	0.0399633	0.807653
BP	0.580333	0.0399632	0.807653
BP	0.58	0.039963	0.807653
BP	0.58	0.0380215	0.822163
BP	0.579833	0.0380214	0.822163
BP	0.579643	0.0380211	0.822163
BP	0.579286	0.0380211	0.822163
BP	0.579167	0.038021	0.822163
BP	0.579167	0.0380209	0.822163
BP	0.579	0.0380209	0.822163
BP	0.5785	0.0380209	0.822163
BP	0.578333	0.038021	0.822172
BP	0.578333	0.0380208	0.822172
BP	0.578167	0.0380191	0.822172
BP	0.578	0.0380191	0.822172
BP	0.577833	0.038019	0.822172
BP	0.577667	0.0380187	0.822172
BP	0.5775	0.0380187	0.822172
BP	0.5775	0.038018	0.822172
BP	0.577333	0.0380179	0.822172
BP	0.577	0.0380179	0.822172
BP	0.577	0.0380179	0.822172
BP	0.576833	0.0380178	0.822172
BP	0.576833	0.0380176	0.822172
BP	0.576786	0.0380175	0.822172
BP	0.576667	0.038017	0.822172
BP	0.576667	0.0380174	0.822181
BP	0.576	0.0380172	0.822181
BP	0.576	0.0380172	0.822181
BP	0.575833	0.0380137	0.822181
BP	0.5755	0.0380108	0.822181
BP	0.5755	0.0380108	0.822181
BP	0.575476	0.0380107	0.822181
BP	0.575167	0.0380106	0.822181
BP	0.575	0.0380103	0.822181
BP	0.574952	0.0380103	0.822181
BP	0.574833	0.0380102	0.822181
BP	0.5745	0.0380095	0.822189
BP	0.574167	0.0380069	0.822189
BP	0.574167	0.0380069	0.822189
BP	0.574167	0.0380051	0.822206
BP	0.574	0.038005	0.822206
BP	0.573952	0.0380049	0.822206
BP	0.573833	0.0380049	0.822215
BP	0.573333	0.0380049	0.822224
BP	0.573167	0.0380049	0.822224
BP	0.5725	0.0380019	0.822224
BP	0.572452	0.0380016	0.822224
BP	0.572167	0.0380015	0.822224
BP	0.572	0.0380015	0.822224
BP	0.571833	0.0380014	0.822224
BP	0.571667	0.0380014	0.822224
BP	0.571667	0.0380012	0.822224
BP	0.570833	0.0380007	0.822224
BP	0.5705	0.0380005	0.822224
BP	0.57	0.0360713	0.827089
BP	0.569833	0.0360712	0.827089
BP	0.569667	0.0360709	0.827089
BP	0.569643	0.0360708	0.827089
BP	0.569333	0.0360707	0.827089
BP	0.569167	0.0360704	0.827089
BP	0.569	0.0360703	0.827089
BP	0.568917	0.0360703	0.827089
BP	0.5685	0.0360702	0.827089
BP	0.568333	0.0360706	0.827098
BP	0.568333	0.0360699	0.827098
BP	0.567833	0.0360698	0.827098
BP	0.5675	0.0360697	0.827098
BP	0.5675	0.0360696	0.827098
BP	0.567452	0.0360693	0.827098
BP	0.567333	0.0360692	0.827098
BP	0.567	0.0360692	0.827098
BP	0.567	0.0360686	0.827098
BP	0.566786	0.0360685	0.827098
BP	0.566667	0.0360682	0.827098
BP	0.566667	0.0360685	0.827106
BP	0.566667	0.0360691	0.827123
BP	0.5665	0.0360691	0.827123
BP	0.5665	0.0360689	0.827123
BP	0.566333	0.0360689	0.827123
BP	0.566	0.0360689	0.827123
BP	0.565833	0.0360684	0.827123
BP	0.565833	0.0360681	0.827132
BP	0.565667	0.036068	0.827132
BP	0.565667	0.0360679	0.827132
BP	0.5655	0.0360645	0.827132
BP	0.5655	0.0360644	0.827132
BP	0.565333	0.0360643	0.827132
BP	0.565167	0.0360641	0.827132
BP	0.565	0.036064	0.827141
BP	0.564833	0.0360637	0.827141
BP	0.564167	0.0360637	0.827141
BP	0.564	0.0360635	0.827141
BP	0.563333	0.036063	0.827141
BP	0.563333	0.0360626	0.827141
BP	0.563167	0.0360625	0.827141
BP	0.563167	0.0360624	0.827141
BP	0.563	0.0360624	0.827141
BP	0.562833	0.036062	0.827141
BP	0.5625	0.036062	0.827141
BP	0.5625	0.0360618	0.827141
BP	0.5625	0.0360618	0.827141
BP	0.562167	0.0360618	0.827141
BP	0.562	0.0360618	0.827141
BP	0.561833	0.0360617	0.827141
BP	0.561833	0.0360617	0.827141
BP	0.561667	0.0360611	0.827141
BP	0.561667	0.0360611	0.827141
BP	0.561167	0.0360607	0.827141
BP	0.560952	0.036061	0.827149
BP	0.560833	0.0360599	0.827149
BP	0.560833	0.0360598	0.827149
BP	0.560667	0.0360596	0.827149
BP	0.560397	0.0360595	0.827149
BP	0.560357	0.0360595	0.827149
BP	0.560167	0.0360588	0.827149
BP	0.56	0.0341054	0.837052
BP	0.56	0.0341053	0.837052
BP	0.559667	0.0341053	0.837052
BP	0.559667	0.0341052	0.837052
BP	0.559643	0.034105	0.837052
BP	0.5595	0.034105	0.837052
BP	0.5595	0.034105	0.837052
BP	0.559167	0.034105	0.837052
BP	0.559	0.0341049	0.837052
BP	0.558833	0.0341037	0.837052
BP	0.558833	0.0341037	0.837052
BP	0.5585	0.0341036	0.837052
BP	0.558333	0.0341036	0.837052
BP	0.558333	0.0341034	0.837052
BP	0.558167	0.0341029	0.837052
BP	0.558167	0.0341027	0.837052
BP	0.558	0.0341027	0.837052
BP	0.558	0.0341018	0.837052
BP	0.5575	0.0341014	0.837052
BP	0.5575	0.0340978	0.837052
BP	0.5575	0.0340962	0.837052
BP	0.557452	0.0340959	0.837052
BP	0.557333	0.0340959	0.837052
BP	0.557333	0.0340957	0.83706
BP	0.556833	0.0340955	0.83706
BP	0.556786	0.0340955	0.83706
BP	0.556667	0.0340953	0.83706
BP	0.556667	0.0340947	0.83706
BP	0.556667	0.0340946	0.83706
BP	0.556167	0.0340937	0.83706
BP	0.556143	0.0340936	0.83706
BP	0.556	0.0340936	0.83706
BP	0.555833	0.0340922	0.837069
BP	0.555833	0.0340922	0.837069
BP	0.555667	0.0340922	0.837069
BP	0.5555	0.0340919	0.837069
BP	0.5555	0.0340916	0.837069
BP	0.555167	0.0340916	0.837069
BP	0.555	0.0340915	0.837069
BP	0.555	0.0340915	0.837069
BP	0.554833	0.0340914	0.837069
BP	0.554667	0.0340913	0.837069
BP	0.5545	0.0340913	0.837069
BP	0.554167	0.0340892	0.837069
BP	0.554167	0.0340891	0.837069
BP	0.554	0.0340889	0.837069
BP	0.553833	0.0340889	0.837069
BP	0.55373	0.0340889	0.837069
BP	0.553667	0.0340888	0.837069
BP	0.553619	0.0340888	0.837069
BP	0.5535	0.0340888	0.837069
BP	0.553333	0.0340845	0.837069
BP	0.553333	0.0340821	0.837078
BP	0.553167	0.034082	0.837078
BP	0.553167	0.034082	0.837078
BP	0.553	0.034082	0.837078
BP	0.552833	0.034082	0.837078
BP	0.552667	0.034082	0.837078
BP	0.552667	0.0340819	0.837078
BP	0.552619	0.0340819	0.837078
BP	0.5525	0.0340816	0.837078
BP	0.5525	0.0340791	0.837095
BP	0.552333	0.0340789	0.837095
BP	0.552167	0.0340789	0.837095
BP	0.551667	0.0340786	0.837095
BP	0.551667	0.0340784	0.837095
BP	0.551167	0.0340784	0.837095
BP	0.550833	0.0340768	0.837095
BP	0.550833	0.034076	0.837095
BP	0.550667	0.034076	0.837095
BP	0.550397	0.034076	0.837095
BP	0.550167	0.0340763	0.837103
BP	0.55	0.0321591	0.840879
BP	0.55	0.032159	0.840879
BP	0.549833	0.0321589	0.840879
BP	0.549643	0.0321589	0.840879
BP	0.549333	0.0321589	0.840879
BP	0.548833	0.0321592	0.840888
BP	0.548667	0.0321589	0.840888
BP	0.5485	0.0321589	0.840888
BP	0.548333	0.0321578	0.840888
BP	0.548	0.032157	0.840888
BP	0.547667	0.032157	0.840888
BP	0.547667	0.0321568	0.840888
BP	0.547619	0.0321567	0.840888
BP	0.5475	0.0321529	0.840896
BP	0.547333	0.0321528	0.840896
BP	0.547167	0.0321527	0.840896
BP	0.547167	0.0321516	0.840896
BP	0.546833	0.0321512	0.840896
BP	0.546786	0.0321512	0.840896
BP	0.546667	0.0321511	0.840896
BP	0.546667	0.0321507	0.840896
BP	0.5465	0.0321507	0.840896
BP	0.546333	0.0321507	0.840896
BP	0.546167	0.0321505	0.840896
BP	0.546167	0.0321504	0.840896
BP	0.546167	0.0321504	0.840896
BP	0.546	0.0321504	0.840896
BP	0.545833	0.0321494	0.840896
BP	0.545667	0.0321493	0.840896
BP	0.5455	0.0321492	0.840896
BP	0.5455	0.0321492	0.840896
BP	0.545476	0.0321491	0.840896
BP	0.545	0.0321479	0.840896
BP	0.545	0.0321478	0.840896
BP	0.544833	0.0321478	0.840896
BP	0.544667	0.0321477	0.840896
BP	0.5445	0.0321476	0.840896
BP	0.544167	0.0321462	0.840896
BP	0.544	0.0321461	0.840896
BP	0.544	0.0321461	0.840896
BP	0.543952	0.0321464	0.840905
BP	0.543667	0.0321464	0.840905
BP	0.5435	0.0321463	0.840905
BP	0.5435	0.0321462	0.840905
BP	0.543333	0.0321459	0.840905
BP	0.543167	0.0321459	0.840905
BP	0.543	0.0321453	0.840905
BP	0.542833	0.0321453	0.840905
BP	0.542667	0.0321452	0.840905
BP	0.5425	0.0321452	0.840905
BP	0.5425	0.0321451	0.840905
BP	0.542167	0.0321444	0.840905
BP	0.541667	0.0321442	0.840905
BP	0.541667	0.0321433	0.840905
BP	0.541333	0.0321436	0.840913
BP	0.540833	0.0321428	0.840913
BP	0.540833	0.0321416	0.840913
BP	0.540667	0.0321412	0.840913
BP	0.540667	0.0321409	0.840913
BP	0.5405	0.0321408	0.840913
BP	0.540167	0.0321407	0.840913
BP	0.54	0.0292624	0.845135
BP	0.539333	0.0292623	0.845135
BP	0.539167	0.029262	0.845135
BP	0.538833	0.0292621	0.845144
BP	0.538667	0.029262	0.845144
BP	0.538619	0.0292618	0.845144
BP	0.538333	0.0292615	0.845144
BP	0.538167	0.0292613	0.845144
BP	0.538	0.0292612	0.845144
BP	0.537667	0.029261	0.845144
BP	0.5375	0.0292606	0.845144
BP	0.537381	0.0292606	0.845144
BP	0.537333	0.0292596	0.845144
BP	0.537333	0.0292595	0.845144
BP	0.536786	0.0292594	0.845144
BP	0.536667	0.0292579	0.845144
BP	0.536667	0.0292572	0.845144
BP	0.536333	0.0292571	0.845144
BP	0.536	0.0292565	0.845144
BP	0.535833	0.0292562	0.845144
BP	0.535833	0.0292562	0.845144
BP	0.535667	0.0292563	0.845152
BP	0.535667	0.0292562	0.845152
BP	0.535167	0.0292557	0.845152
BP	0.535167	0.0292554	0.845152
BP	0.535	0.0292521	0.845161
BP	0.535	0.0292521	0.845161
BP	0.534833	0.0292521	0.845161
BP	0.534833	0.0292521	0.845161
BP	0.534667	0.0292516	0.84517
BP	0.5345	0.0292514	0.84517
BP	0.534167	0.0292512	0.84517
BP	0.534143	0.0292511	0.84517
BP	0.534	0.0292497	0.84517
BP	0.534	0.0292496	0.84517
BP	0.533952	0.0292496	0.84517
BP	0.533667	0.0292493	0.84517
BP	0.533619	0.0292493	0.84517
BP	0.5335	0.0292493	0.84517
BP	0.533452	0.0292492	0.84517
BP	0.533333	0.0292472	0.84517
BP	0.533167	0.0292471	0.84517
BP	0.533	0.0292471	0.84517
BP	0.532667	0.0292463	0.845178
BP	0.5325	0.0292444	0.845178
BP	0.5325	0.0292434	0.845178
BP	0.532333	0.0292434	0.845178
BP	0.532	0.0292433	0.845178
BP	0.531667	0.029243	0.845178
BP	0.531667	0.0292407	0.845178
BP	0.5315	0.0292406	0.845178
BP	0.531333	0.0292406	0.845178
BP	0.531167	0.0292406	0.845178
BP	0.531	0.0292406	0.845178
BP	0.530833	0.0292373	0.845178
BP	0.530833	0.0292373	0.845178
BP	0.530714	0.0292372	0.845178
BP	0.530333	0.0292372	0.845178
BP	0.53025	0.0292371	0.845178
BP	0.53	0.0275568	0.849306
BP	0.529833	0.0275568	0.849306
BP	0.529333	0.0275567	0.849306
BP	0.529167	0.027556	0.849306
BP	0.529048	0.027556	0.849306
BP	0.529	0.027556	0.849306
BP	0.528833	0.0275557	0.849306
BP	0.52881	0.0275557	0.849306
BP	0.528333	0.0275541	0.849306
BP	0.528167	0.0275541	0.849306
BP	0.528	0.0275537	0.849306
BP	0.527976	0.0275536	0.849306
BP	0.527619	0.0275536	0.849306
BP	0.5275	0.0275534	0.849306
BP	0.5275	0.0275532	0.849306
BP	0.527167	0.027553	0.849306
BP	0.527143	0.027553	0.849306
BP	0.527	0.027553	0.849306
BP	0.526833	0.0275529	0.849306
BP	0.526667	0.0275528	0.849306
BP	0.526667	0.0275532	0.849323
BP	0.5265	0.0275532	0.849323
BP	0.5265	0.0275532	0.849323
BP	0.526333	0.0275532	0.849323
BP	0.526167	0.0275528	0.849332
BP	0.526167	0.0275526	0.849332
BP	0.526	0.0275525	0.849332
BP	0.526	0.0275521	0.849332
BP	0.525833	0.0275516	0.849332
BP	0.525833	0.0275516	0.849332
BP	0.525667	0.0275516	0.849332
BP	0.525333	0.0275515	0.849332
BP	0.525167	0.0275509	0.849332
BP	0.525167	0.0275508	0.849332
BP	0.525	0.0275502	0.84934
BP	0.524833	0.0275499	0.84934
BP	0.524667	0.0275497	0.84934
BP	0.5245	0.0275495	0.84934
BP	0.5245	0.0275495	0.849349
BP	0.524333	0.0275489	0.849349
BP	0.524167	0.0275487	0.849357
BP	0.524143	0.0275487	0.849357
BP	0.524	0.0275486	0.849357
BP	0.524	0.0275486	0.849357
BP	0.523952	0.0275486	0.849357
BP	0.523833	0.0275486	0.849357
BP	0.523667	0.0275485	0.849357
BP	0.523333	0.0275483	0.849357
BP	0.523167	0.0275479	0.849357
BP	0.523	0.0275479	0.849357
BP	0.522667	0.0275479	0.849357
BP	0.522667	0.0275476	0.849357
BP	0.5225	0.0275475	0.849357
BP	0.5225	0.0275475	0.849366
BP	0.522381	0.0275473	0.849366
BP	0.522167	0.0275473	0.849366
BP	0.522	0.0275472	0.849366
BP	0.522	0.0275472	0.849366
BP	0.521833	0.0275471	0.849366
BP	0.521667	0.0275471	0.849366
BP	0.521667	0.0275469	0.849366
BP	0.521	0.0275468	0.849366
BP	0.520833	0.0275468	0.849366
BP	0.520833	0.0275467	0.849366
BP	0.520667	0.0275467	0.849366
BP	0.520333	0.0275467	0.849366
BP	0.520167	0.0275466	0.849366
BP	0.52	0.0262022	0.854249
BP	0.52	0.0262021	0.854249
BP	0.519833	0.026202	0.854249
BP	0.519833	0.026202	0.854249
BP	0.519667	0.026202	0.854249
BP	0.519333	0.026202	0.854249
BP	0.519167	0.0262014	0.854257
BP	0.519	0.0262014	0.854257
BP	0.519	0.0262014	0.854257
BP	0.518833	0.0262013	0.854257
BP	0.518833	0.0262013	0.854257
BP	0.518667	0.0262013	0.854257
BP	0.518619	0.0262012	0.854257
BP	0.518333	0.026196	0.854257
BP	0.518	0.026196	0.854257
BP	0.518	0.0261959	0.854257
BP	0.5175	0.0261957	0.854257
BP	0.517333	0.0261957	0.854257
BP	0.516667	0.0261957	0.854257
BP	0.516667	0.0261946	0.854257
BP	0.516	0.0261944	0.854257
BP	0.515833	0.0261941	0.854257
BP	0.515833	0.026194	0.854257
BP	0.515667	0.0261933	0.854257
BP	0.5155	0.0261933	0.854257
BP	0.5155	0.0261935	0.854266
BP	0.515333	0.0261934	0.854266
BP	0.515	0.0261923	0.854266
BP	0.515	0.0261922	0.854266
BP	0.514833	0.0261922	0.854266
BP	0.514667	0.0261921	0.854266
BP	0.514333	0.0261913	0.854266
BP	0.514167	0.0261911	0.854266
BP	0.514	0.026191	0.854266
BP	0.514	0.026191	0.854266
BP	0.513952	0.026191	0.854266
BP	0.513881	0.026191	0.854266
BP	0.513667	0.0261908	0.854266
BP	0.513524	0.0261908	0.854266
BP	0.5135	0.0261907	0.854266
BP	0.513452	0.0261906	0.854266
BP	0.513333	0.0261887	0.854266
BP	0.513167	0.0261885	0.854266
BP	0.512667	0.0261884	0.854266
BP	0.5125	0.0261877	0.854266
BP	0.5125	0.0261872	0.854274
BP	0.512333	0.0261866	0.854274
BP	0.512333	0.0261858	0.854274
BP	0.512	0.0261851	0.854274
BP	0.511952	0.0261849	0.854274
BP	0.511833	0.0261848	0.854274
BP	0.511667	0.0261848	0.854274
BP	0.511667	0.0261851	0.854291
BP	0.511548	0.0261851	0.854291
BP	0.5115	0.0261851	0.854291
BP	0.511	0.0261851	0.854291
BP	0.510833	0.0261848	0.854291
BP	0.510833	0.0261848	0.854291
BP	0.510667	0.0261848	0.854291
BP	0.5105	0.0261843	0.8543
BP	0.510333	0.026184	0.8543
BP	0.51025	0.0261838	0.8543
BP	0.510167	0.026183	0.854309
BP	0.510167	0.026183	0.854309
BP	0.51	0.0231819	0.859603
BP	0.51	0.0231819	0.859603
BP	0.509833	0.0231819	0.859603
BP	0.509619	0.0231819	0.859603
BP	0.509333	0.0231818	0.859603
BP	0.509167	0.0231817	0.859603
BP	0.509167	0.0231817	0.859603
BP	0.509	0.0231816	0.859603
BP	0.508952	0.0231816	0.859603
BP	0.508833	0.0231816	0.859603
BP	0.508833	0.0231816	0.859603
BP	0.508619	0.0231816	0.859603
BP	0.508571	0.0231816	0.859603
BP	0.5085	0.0231815	0.859603
BP	0.508333	0.0231814	0.859612
BP	0.508167	0.0231813	0.859612
BP	0.507833	0.0231814	0.85962
BP	0.507667	0.0231814	0.85962
BP	0.5075	0.0231811	0.85962
BP	0.5075	0.0231798	0.85962
BP	0.507452	0.0231797	0.85962
BP	0.507333	0.0231797	0.85962
BP	0.507143	0.0231797	0.85962
BP	0.506667	0.0231797	0.85962
BP	0.506667	0.0231789	0.859629
BP	0.5065	0.0231789	0.859629
BP	0.5065	0.0231788	0.859629
BP	0.506333	0.0231788	0.859629
BP	0.506	0.0231785	0.859629
BP	0.505833	0.0231784	0.859629
BP	0.505833	0.0231784	0.859629
BP	0.505833	0.0231784	0.859629
BP	0.505667	0.0231782	0.859629
BP	0.505167	0.0231782	0.859629
BP	0.505	0.0231782	0.859629
BP	0.505	0.0231775	0.859629
BP	0.504833	0.0231775	0.859629
BP	0.504667	0.0231774	0.859629
BP	0.5045	0.0231774	0.859629
BP	0.504333	0.0231771	0.859629
BP	0.504333	0.0231767	0.859629
BP	0.504167	0.0231767	0.859629
BP	0.504167	0.0231767	0.859629
BP	0.504	0.0231766	0.859629
BP	0.503881	0.0231766	0.859629
BP	0.503667	0.0231763	0.859629
BP	0.503667	0.0231763	0.859629
BP	0.503452	0.0231762	0.859629
BP	0.503333	0.0231762	0.859629
BP	0.503333	0.0231761	0.859629
BP	0.503167	0.023176	0.859629
BP	0.503167	0.023176	0.859629
BP	0.503	0.0231759	0.859629
BP	0.502667	0.0231758	0.859629
BP	0.502667	0.0231758	0.859629
BP	0.5025	0.0231757	0.859629
BP	0.5025	0.0231756	0.859629
BP	0.502083	0.0231756	0.859629
BP	0.501833	0.0231756	0.859629
BP	0.501667	0.0231754	0.859629
BP	0.501667	0.0231749	0.859629
BP	0.501333	0.0231749	0.859629
BP	0.501167	0.0231749	0.859629
BP	0.501167	0.0231749	0.859629
BP	0.501	0.0231745	0.859629
BP	0.500833	0.0231744	0.859629
BP	0.500833	0.0231744	0.859629
BP	0.500667	0.0231744	0.859629
BP	0.5005	0.0231743	0.859629
BP	0.500167	0.0231743	0.859629
BP	0.5	0.0221576	0.869403
BP	0.499833	0.0221575	0.869403
BP	0.4995	0.0221575	0.869403
BP	0.4995	0.0221568	0.869403
BP	0.499333	0.0221567	0.869403
BP	0.499214	0.0221567	0.869403
BP	0.499167	0.0221562	0.869403
BP	0.499167	0.0221559	0.869403
BP	0.499167	0.0221558	0.869403
BP	0.499048	0.0221558	0.869403
BP	0.499	0.0221558	0.869403
BP	0.498833	0.0221557	0.869403
BP	0.49875	0.022156	0.869412
BP	0.498667	0.0221559	0.869412
BP	0.498619	0.0221554	0.869412
BP	0.4985	0.0221554	0.869412
BP	0.498333	0.0221546	0.86942
BP	0.497833	0.0221546	0.86942
BP	0.497667	0.0221545	0.869429
BP	0.4975	0.0221543	0.869429
BP	0.4975	0.0221541	0.869429
BP	0.497333	0.0221541	0.869429
BP	0.497333	0.0221541	0.869429
BP	0.497167	0.022154	0.869429
BP	0.497	0.0221539	0.869429
BP	0.496833	0.0221541	0.869437
BP	0.496667	0.0221541	0.869437
BP	0.496667	0.0221538	0.869446
BP	0.4965	0.0221538	0.869446
BP	0.496444	0.0221538	0.869446
BP	0.496333	0.0221537	0.869446
BP	0.496167	0.0221537	0.869446
BP	0.496	0.0221535	0.869446
BP	0.496	0.0221531	0.869446
BP	0.495833	0.0221532	0.869454
BP	0.495833	0.0221531	0.869454
BP	0.495667	0.0221526	0.869454
BP	0.4955	0.0221526	0.869454
BP	0.4955	0.0221526	0.869454
BP	0.495333	0.0221523	0.869454
BP	0.495167	0.0221523	0.869454
BP	0.495	0.0221519	0.869454
BP	0.495	0.0221518	0.869454
BP	0.494881	0.0221518	0.869454
BP	0.494833	0.0221518	0.869454
BP	0.494667	0.0221517	0.869454
BP	0.4945	0.0221516	0.869454
BP	0.494381	0.0221516	0.869454
BP	0.494333	0.0221515	0.869454
BP	0.494333	0.0221512	0.869454
BP	0.494333	0.0221511	0.869454
BP	0.494167	0.0221511	0.869454
BP	0.494167	0.0221511	0.869454
BP	0.494	0.0221508	0.869454
BP	0.493833	0.0221508	0.869454
BP	0.493833	0.0221508	0.869454
BP	0.493667	0.0221508	0.869454
BP	0.493524	0.0221508	0.869454
BP	0.493333	0.0221507	0.869454
BP	0.493333	0.0221506	0.869454
BP	0.493167	0.0221506	0.869463
BP	0.493	0.0221506	0.869463
BP	0.492833	0.0221506	0.869463
BP	0.492667	0.0221505	0.869463
BP	0.492667	0.0221505	0.869463
BP	0.492667	0.0221492	0.869463
BP	0.492619	0.0221491	0.869463
BP	0.4925	0.0221487	0.869463
BP	0.4925	0.0221487	0.869463
BP	0.491667	0.0221487	0.869463
BP	0.491667	0.0221486	0.869472
BP	0.491167	0.0221485	0.869472
BP	0.491	0.0221487	0.869489
BP	0.491	0.0221487	0.869489
BP	0.490833	0.0221485	0.869489
BP	0.490833	0.0221484	0.869489
BP	0.490667	0.0221476	0.869489
BP	0.490619	0.0221476	0.869489
BP	0.490333	0.0221476	0.869489
BP	0.490167	0.0221475	0.869489
BP	0.490167	0.0221473	0.869489
BP	0.49	0.0221473	0.869489
BP	0.49	0.0200979	0.87293
BP	0.49	0.0200979	0.87293
BP	0.489833	0.0200979	0.87293
BP	0.489667	0.0200978	0.872938
BP	0.489524	0.0200977	0.872938
BP	0.489333	0.0200971	0.872938
BP	0.489167	0.0200969	0.872938
BP	0.489167	0.0200969	0.872938
BP	0.489167	0.0200968	0.872938
BP	0.489	0.0200968	0.872938
BP	0.489	0.0200966	0.872938
BP	0.488667	0.0200964	0.872938
BP	0.4885	0.0200962	0.872938
BP	0.488333	0.0200961	0.872938
BP	0.488333	0.020096	0.872938
BP	0.488167	0.0200955	0.872938
BP	0.488	0.0200954	0.872938
BP	0.487667	0.0200955	0.872947
BP	0.4875	0.0200955	0.872947
BP	0.4875	0.0200953	0.872947
BP	0.4875	0.0200953	0.872947
BP	0.487333	0.0200952	0.872947
BP	0.487333	0.0200952	0.872947
BP	0.487167	0.0200952	0.872947
BP	0.487083	0.0200951	0.872947
BP	0.487	0.020095	0.872947
BP	0.486833	0.0200949	0.872947
BP	0.486667	0.0200945	0.872947
BP	0.486667	0.0200943	0.872947
BP	0.4865	0.0200943	0.872947
BP	0.486333	0.0200942	0.872947
BP	0.486	0.020094	0.872947
BP	0.485833	0.020094	0.872947
BP	0.485833	0.020094	0.872947
BP	0.4855	0.020094	0.872947
BP	0.485417	0.020094	0.872947
BP	0.485333	0.0200939	0.872947
BP	0.485167	0.0200935	0.872947
BP	0.485	0.0200931	0.872947
BP	0.485	0.020093	0.872947
BP	0.484833	0.0200928	0.872947
BP	0.484833	0.0200927	0.872947
BP	0.484667	0.0200927	0.872947
BP	0.4845	0.020092	0.872947
BP	0.484333	0.0200919	0.872947
BP	0.484167	0.0200918	0.872947
BP	0.484167	0.0200918	0.872947
BP	0.484167	0.0200918	0.872947
BP	0.484	0.0200918	0.872956
BP	0.483667	0.0200918	0.872956
BP	0.483667	0.0200918	0.872956
BP	0.4835	0.0200918	0.872956
BP	0.483357	0.0200918	0.872956
BP	0.483333	0.0200917	0.872956
BP	0.483333	0.0200918	0.872964
BP	0.483167	0.0200918	0.872964
BP	0.483	0.0200918	0.872964
BP	0.483	0.0200918	0.872964
BP	0.482952	0.0200918	0.872964
BP	0.482667	0.0200917	0.872964
BP	0.4825	0.0200917	0.872964
BP	0.4825	0.0200917	0.872964
BP	0.482333	0.0200916	0.872964
BP	0.482063	0.0200916	0.872964
BP	0.481952	0.0200916	0.872964
BP	0.481833	0.020091	0.872964
BP	0.481833	0.020091	0.872964
BP	0.481667	0.0200909	0.872964
BP	0.481667	0.0200907	0.872964
BP	0.481333	0.0200907	0.872964
BP	0.481286	0.0200907	0.872964
BP	0.481	0.0200906	0.872964
BP	0.481	0.0200906	0.872964
BP	0.480833	0.0200891	0.872964
BP	0.480833	0.0200887	0.872964
BP	0.480714	0.0200887	0.872964
BP	0.480667	0.0200887	0.872964
BP	0.480667	0.0200887	0.872973
BP	0.4805	0.0200887	0.872973
BP	0.480333	0.0200887	0.872973
BP	0.480333	0.0200886	0.872973
BP	0.48	0.0192994	0.879881
BP	0.479667	0.0192994	0.879881
BP	0.479667	0.0192994	0.879881
BP	0.479333	0.0192993	0.879881
BP	0.479167	0.0192993	0.879889
BP	0.479167	0.019299	0.879889
BP	0.479	0.019299	0.879889
BP	0.4785	0.0192989	0.879889
BP	0.478333	0.0192987	0.879889
BP	0.478333	0.0192986	0.879889
BP	0.478	0.0192985	0.879889
BP	0.477833	0.0192981	0.879898
BP	0.4775	0.019298	0.879898
BP	0.4775	0.0192975	0.879898
BP	0.4775	0.0192975	0.879898
BP	0.477214	0.0192974	0.879898
BP	0.477143	0.0192974	0.879898
BP	0.477083	0.0192974	0.879898
BP	0.477	0.0192974	0.879898
BP	0.476833	0.0192974	0.879898
BP	0.476833	0.0192974	0.879898
BP	0.476667	0.0192973	0.879898
BP	0.476667	0.0192969	0.879898
BP	0.4765	0.0192968	0.879898
BP	0.476333	0.0192967	0.879898
BP	0.476167	0.0192967	0.879898
BP	0.476	0.0192967	0.879898
BP	0.476	0.0192965	0.879898
BP	0.475833	0.0192965	0.879898
BP	0.475833	0.0192954	0.879898
BP	0.475833	0.0192953	0.879898
BP	0.475667	0.0192953	0.879898
BP	0.475417	0.0192952	0.879898
BP	0.475333	0.0192952	0.879898
BP	0.475333	0.0192952	0.879898
BP	0.475167	0.0192949	0.879898
BP	0.475	0.0192937	0.879898
BP	0.475	0.0192931	0.879915
BP	0.475	0.0192931	0.879915
BP	0.474833	0.019293	0.879915
BP	0.474667	0.019293	0.879915
BP	0.474524	0.019293	0.879915
BP	0.4745	0.0192932	0.879923
BP	0.474333	0.0192928	0.879923
BP	0.474167	0.0192926	0.879923
BP	0.474167	0.0192925	0.879923
BP	0.474	0.0192925	0.879923
BP	0.474	0.0192925	0.879923
BP	0.473667	0.0192925	0.879923
BP	0.4735	0.0192925	0.879923
BP	0.4735	0.0192924	0.879923
BP	0.4735	0.0192924	0.879923
BP	0.473476	0.0192924	0.879923
BP	0.473452	0.0192925	0.879932
BP	0.473357	0.0192925	0.879932
BP	0.473333	0.0192919	0.879932
BP	0.473333	0.0192918	0.879932
BP	0.473167	0.0192918	0.879932
BP	0.473	0.0192918	0.879932
BP	0.472667	0.0192918	0.879932
BP	0.4725	0.0192916	0.879932
BP	0.472333	0.0192916	0.879932
BP	0.472167	0.0192916	0.879932
BP	0.472	0.0192916	0.879932
BP	0.472	0.0192916	0.879932
BP	0.471833	0.0192912	0.879932
BP	0.471833	0.0192911	0.879932
BP	0.471667	0.0192909	0.879932
BP	0.471667	0.0192902	0.879932
BP	0.471333	0.0192902	0.879932
BP	0.47131	0.0192902	0.879932
BP	0.471063	0.0192902	0.879932
BP	0.471	0.0192902	0.879932
BP	0.470833	0.0192901	0.879932
BP	0.470833	0.0192901	0.879932
BP	0.470548	0.0192903	0.879941
BP	0.4705	0.0192903	0.879941
BP	0.470167	0.0192902	0.879941
BP	0.47	0.0184958	0.88351
BP	0.469833	0.0184958	0.88351
BP	0.469667	0.0184958	0.88351
BP	0.469583	0.0184958	0.88351
BP	0.4695	0.0184958	0.88351
BP	0.4695	0.0184958	0.88351
BP	0.469333	0.0184957	0.88351
BP	0.469333	0.0184955	0.88351
BP	0.469167	0.0184955	0.88351
BP	0.469167	0.0184955	0.88351
BP	0.469	0.0184954	0.88351
BP	0.469	0.0184956	0.883519
BP	0.468667	0.0184956	0.883519
BP	0.468667	0.0184956	0.883519
BP	0.4685	0.0184956	0.883528
BP	0.468333	0.0184947	0.883528
BP	0.468333	0.0184945	0.883528
BP	0.468167	0.0184946	0.883536
BP	0.468	0.0184945	0.883536
BP	0.468	0.0184945	0.883536
BP	0.467833	0.0184945	0.883536
BP	0.467667	0.0184945	0.883536
BP	0.4675	0.0184944	0.883536
BP	0.467333	0.0184944	0.883536
BP	0.467333	0.0184943	0.883536
BP	0.467	0.0184943	0.883536
BP	0.466833	0.0184942	0.883536
BP	0.466667	0.0184941	0.883545
BP	0.466667	0.0184935	0.883545
BP	0.466333	0.0184935	0.883545
BP	0.466333	0.0184935	0.883545
BP	0.466	0.0184933	0.883545
BP	0.465833	0.0184933	0.883545
BP	0.465833	0.0184931	0.883545
BP	0.4655	0.018493	0.883545
BP	0.465	0.0184927	0.883553
BP	0.464833	0.0184927	0.883553
BP	0.464833	0.0184927	0.883553
BP	0.4645	0.0184927	0.883553
BP	0.464333	0.0184927	0.883553
BP	0.464333	0.0184927	0.883553
BP	0.464167	0.0184915	0.883553
BP	0.464167	0.0184914	0.883553
BP	0.464167	0.0184914	0.883553
BP	0.464	0.0184914	0.883553
BP	0.464	0.0184914	0.883553
BP	0.463833	0.0184905	0.883553
BP	0.463667	0.0184905	0.883553
BP	0.4635	0.0184905	0.883553
BP	0.463333	0.0184903	0.883553
BP	0.463333	0.0184902	0.883553
BP	0.463167	0.0184901	0.883553
BP	0.463167	0.01849	0.883553
BP	0.463	0.01849	0.883553
BP	0.463	0.01849	0.883553
BP	0.462833	0.01849	0.883553
BP	0.462667	0.01849	0.883553
BP	0.462667	0.0184899	0.883553
BP	0.462667	0.0184899	0.883553
BP	0.4625	0.0184898	0.883553
BP	0.4625	0.0184898	0.883553
BP	0.462381	0.0184897	0.883553
BP	0.462333	0.0184897	0.883553
BP	0.462167	0.0184897	0.883553
BP	0.462167	0.0184895	0.883553
BP	0.462	0.0184895	0.883553
BP	0.461833	0.0184894	0.883553
BP	0.461667	0.0184894	0.883553
BP	0.461667	0.0184894	0.883553
BP	0.4615	0.0184885	0.883553
BP	0.461333	0.0184879	0.883553
BP	0.46119	0.0184879	0.883553
BP	0.461	0.0184879	0.883553
BP	0.461	0.0184879	0.883553
BP	0.460833	0.0184879	0.883553
BP	0.460833	0.0184876	0.883553
BP	0.460667	0.0184875	0.883553
BP	0.460548	0.0184875	0.883553
BP	0.460333	0.0184875	0.883553
BP	0.460167	0.0184875	0.883553
BP	0.46	0.012762	0.886806
BP	0.46	0.012762	0.886806
BP	0.459833	0.012762	0.886806
BP	0.459667	0.0127619	0.886806
BP	0.459333	0.0127619	0.886806
BP	0.459333	0.0127619	0.886806
BP	0.459167	0.0127619	0.886806
BP	0.459	0.0127618	0.886806
BP	0.459	0.0127617	0.886806
BP	0.459	0.0127617	0.886806
BP	0.45881	0.0127617	0.886806
BP	0.45875	0.0127617	0.886806
BP	0.458667	0.0127617	0.886806
BP	0.4585	0.0127618	0.886814
BP	0.458333	0.0127617	0.886814
BP	0.458333	0.0127617	0.886814
BP	0.458167	0.0127617	0.886814
BP	0.458167	0.0127617	0.886823
BP	0.458	0.0127617	0.886823
BP	0.458	0.0127617	0.886823
BP	0.457833	0.0127616	0.886823
BP	0.457833	0.0127616	0.886823
BP	0.4575	0.0127614	0.886823
BP	0.4575	0.0127613	0.886823
BP	0.4575	0.012761	0.886823
BP	0.4575	0.0127609	0.886823
BP	0.457	0.0127608	0.886823
BP	0.456952	0.0127608	0.886823
BP	0.456833	0.0127607	0.886823
BP	0.456667	0.0127605	0.886823
BP	0.456667	0.0127605	0.886823
BP	0.456167	0.0127605	0.886823
BP	0.456	0.0127605	0.886831
BP	0.456	0.0127605	0.886831
BP	0.455833	0.0127605	0.886831
BP	0.455833	0.0127605	0.886831
BP	0.455786	0.0127604	0.886831
BP	0.455667	0.0127604	0.886831
BP	0.455667	0.0127604	0.886831
BP	0.4555	0.0127604	0.886831
BP	0.455333	0.0127604	0.886831
BP	0.455167	0.0127603	0.886831
BP	0.455167	0.0127603	0.88684
BP	0.455	0.0127603	0.88684
BP	0.455	0.0127602	0.88684
BP	0.454833	0.0127602	0.88684
BP	0.4545	0.0127601	0.88684
BP	0.454333	0.0127601	0.88684
BP	0.454167	0.01276	0.88684
BP	0.454167	0.01276	0.88684
BP	0.454	0.01276	0.88684
BP	0.454	0.0127599	0.88684
BP	0.453833	0.0127599	0.88684
BP	0.453833	0.0127599	0.88684
BP	0.453667	0.0127599	0.88684
BP	0.4535	0.0127599	0.88684
BP	0.453452	0.0127599	0.88684
BP	0.453357	0.0127598	0.88684
BP	0.453333	0.0127598	0.88684
BP	0.453333	0.0127598	0.88684
BP	0.453167	0.0127598	0.88684
[truncated: 17,579 more rows]
