# Supplementary material for: Predicting functions of uncharacterized gene products from microbial communities
Source: Nat Biotechnol. 2025 Oct 15;44(7):1126–41. doi: 10.1038/s41587-025-02813-7 (PMC13368603; doi:10.1038/s41587-025-02813-7)
Supplement: Supplementary file 16 — Values of bar plots and point plots. [file 41587_2025_2813_MOESM16_ESM.xlsx]

## Sheet: ED_Fig7a
map_type	type	counts	total	percentage
NH	no_ann	5009	8696	57.6012
NH	new_ann_default	2344	8696	26.9549
NH	new_ann_stringent	1343	8696	15.4439
RH	no_ann	21233	38002	55.8734
RH	new_ann_default	10011	38002	26.3434
RH	new_ann_stringent	6758	38002	17.7833
SC	preserved_ann	44410	82826	53.6184
SC	amp_ann_default	23125	82826	27.92
SC	amp_ann_stringent	15291	82826	18.4616
SU	no_ann	231257	407600	56.7363
SU	new_ann_default	112499	407600	27.6003
SU	new_ann_stringent	63844	407600	15.6634
UPI	no_ann	5258	9123	57.6346
UPI	new_ann_default	2498	9123	27.3813
UPI	new_ann_stringent	1367	9123	14.9841

## Sheet: ED_Fig7b
map_type	type	counts	total	percentage
NH	no_ann	4305	8696	49.5055
NH	new_ann_default	2299	8696	26.4374
NH	new_ann_stringent	2092	8696	24.057
RH	no_ann	17955	38002	47.2475
RH	new_ann_default	9246	38002	24.3303
RH	new_ann_stringent	10801	38002	28.4222
SC	no_ann	11393	82826	13.7553
SC	preserved_ann	17634	82826	21.2904
SC	amp_ann_default	27038	82826	32.6443
SC	amp_ann_stringent	26761	82826	32.3099
SU	no_ann	132100	325242	40.6159
SU	new_ann_default	102234	325242	31.4332
SU	new_ann_stringent	90908	325242	27.9509
UPI	no_ann	4356	9123	47.7475
UPI	new_ann_default	2587	9123	28.3569
UPI	new_ann_stringent	2180	9123	23.8956

## Sheet: ED_Fig7c
map_type	type	counts	total	percentage
NH	no_ann	6968	8658	80.4805
NH	new_ann_default	989	8658	11.423
NH	new_ann_stringent	701	8658	8.09656
RH	no_ann	29445	37363	78.8079
RH	new_ann_default	4650	37363	12.4455
RH	new_ann_stringent	3268	37363	8.74662
SC	no_ann	59091	82519	71.609
SC	preserved_ann	2462	82519	2.98356
SC	amp_ann_default	11518	82519	13.958
SC	stringent_amp_ann	9448	82519	11.4495
SU	no_ann	313714	395567	79.3074
SU	new_ann_default	46893	395567	11.8546
SU	new_ann_stringent	34960	395567	8.83795
UPI	no_ann	7882	9119	86.4349
UPI	new_ann_default	780	9119	8.55357
UPI	new_ann_stringent	457	9119	5.01151

## Sheet: ED_Fig7d
taxon	type	counts	total	percentage	value
Akkermansia muciniphila	no_ann	481	3388	14.1972	14.1972
Akkermansia muciniphila	preserved_ann	12	3388	0.354191	0.354191
Akkermansia muciniphila	amp_ann_default	77	3388	2.27273	2.27273
Akkermansia muciniphila	new_ann_default	999	3388	29.4864	29.4864
Akkermansia muciniphila	amp_ann_stringent	246	3388	7.26092	7.26092
Akkermansia muciniphila	new_ann_stringent	1573	3388	46.4286	46.4286
Akkermansia sp KLE1798	no_ann	499	1653	30.1875	30.1875
Akkermansia sp KLE1798	preserved_ann	38	1653	2.29885	2.29885
Akkermansia sp KLE1798	amp_ann_default	30	1653	1.81488	1.81488
Akkermansia sp KLE1798	new_ann_default	257	1653	15.5475	15.5475
Akkermansia sp KLE1798	amp_ann_stringent	171	1653	10.3448	10.3448
Akkermansia sp KLE1798	new_ann_stringent	658	1653	39.8064	39.8064
Alistipes putredinis	no_ann	1380	2879	47.9333	47.9333
Alistipes putredinis	preserved_ann	105	2879	3.6471	3.6471
Alistipes putredinis	amp_ann_default	109	2879	3.78604	3.78604
Alistipes putredinis	new_ann_default	725	2879	25.1824	25.1824
Alistipes putredinis	amp_ann_stringent	51	2879	1.77145	1.77145
Alistipes putredinis	new_ann_stringent	509	2879	17.6797	17.6797
Bacteroides fragilis	no_ann	2719	8859	30.692	30.692
Bacteroides fragilis	preserved_ann	79	8859	0.891749	0.891749
Bacteroides fragilis	amp_ann_default	135	8859	1.52387	1.52387
Bacteroides fragilis	new_ann_default	2319	8859	26.1768	26.1768
Bacteroides fragilis	amp_ann_stringent	453	8859	5.11344	5.11344
Bacteroides fragilis	new_ann_stringent	3154	8859	35.6022	35.6022
Bacteroides massiliensis	no_ann	1409	2452	57.4633	57.4633
Bacteroides massiliensis	preserved_ann	83	2452	3.38499	3.38499
Bacteroides massiliensis	amp_ann_default	99	2452	4.03752	4.03752
Bacteroides massiliensis	new_ann_default	685	2452	27.9364	27.9364
Bacteroides massiliensis	amp_ann_stringent	30	2452	1.22349	1.22349
Bacteroides massiliensis	new_ann_stringent	146	2452	5.95432	5.95432
Bacteroides thetaiotaomicron	no_ann	2348	6082	38.6057	38.6057
Bacteroides thetaiotaomicron	preserved_ann	71	6082	1.16738	1.16738
Bacteroides thetaiotaomicron	amp_ann_default	68	6082	1.11805	1.11805
Bacteroides thetaiotaomicron	new_ann_default	890	6082	14.6333	14.6333
Bacteroides thetaiotaomicron	amp_ann_stringent	373	6082	6.13285	6.13285
Bacteroides thetaiotaomicron	new_ann_stringent	2332	6082	38.3427	38.3427
Barnesiella intestinihominis	no_ann	621	2275	27.2967	27.2967
Barnesiella intestinihominis	preserved_ann	101	2275	4.43956	4.43956
Barnesiella intestinihominis	amp_ann_default	113	2275	4.96703	4.96703
Barnesiella intestinihominis	new_ann_default	634	2275	27.8681	27.8681
Barnesiella intestinihominis	amp_ann_stringent	115	2275	5.05495	5.05495
Barnesiella intestinihominis	new_ann_stringent	691	2275	30.3736	30.3736
Dialister invisus	no_ann	554	1349	41.0675	41.0675
Dialister invisus	preserved_ann	51	1349	3.78058	3.78058
Dialister invisus	amp_ann_default	81	1349	6.00445	6.00445
Dialister invisus	new_ann_default	312	1349	23.1282	23.1282
Dialister invisus	amp_ann_stringent	73	1349	5.41142	5.41142
Dialister invisus	new_ann_stringent	278	1349	20.6079	20.6079
Escherichia coli	no_ann	1759	10642	16.5288	16.5288
Escherichia coli	preserved_ann	192	10642	1.80417	1.80417
Escherichia coli	amp_ann_default	728	10642	6.84082	6.84082
Escherichia coli	new_ann_default	2599	10642	24.4221	24.4221
Escherichia coli	amp_ann_stringent	1759	10642	16.5288	16.5288
Escherichia coli	new_ann_stringent	3605	10642	33.8752	33.8752
Eubacterium rectale	no_ann	1064	5583	19.0579	19.0579
Eubacterium rectale	preserved_ann	22	5583	0.394053	0.394053
Eubacterium rectale	amp_ann_default	139	5583	2.4897	2.4897
Eubacterium rectale	new_ann_default	1811	5583	32.4378	32.4378
Eubacterium rectale	amp_ann_stringent	212	5583	3.79724	3.79724
Eubacterium rectale	new_ann_stringent	2335	5583	41.8234	41.8234
Eubacterium siraeum	no_ann	615	2707	22.7189	22.7189
Eubacterium siraeum	preserved_ann	47	2707	1.73624	1.73624
Eubacterium siraeum	amp_ann_default	185	2707	6.83413	6.83413
Eubacterium siraeum	new_ann_default	786	2707	29.0358	29.0358
Eubacterium siraeum	amp_ann_stringent	172	2707	6.3539	6.3539
Eubacterium siraeum	new_ann_stringent	902	2707	33.321	33.321
Eubacterium sp CAG 38	no_ann	676	1867	36.2078	36.2078
Eubacterium sp CAG 38	preserved_ann	101	1867	5.40975	5.40975
Eubacterium sp CAG 38	amp_ann_default	164	1867	8.78415	8.78415
Eubacterium sp CAG 38	new_ann_default	563	1867	30.1553	30.1553
Eubacterium sp CAG 38	amp_ann_stringent	97	1867	5.1955	5.1955
Eubacterium sp CAG 38	new_ann_stringent	266	1867	14.2475	14.2475
Faecalibacterium prausnitzii	no_ann	11073	19345	57.2396	57.2396
Faecalibacterium prausnitzii	preserved_ann	397	19345	2.05221	2.05221
Faecalibacterium prausnitzii	amp_ann_default	410	19345	2.11941	2.11941
Faecalibacterium prausnitzii	new_ann_default	2650	19345	13.6986	13.6986
Faecalibacterium prausnitzii	amp_ann_stringent	563	19345	2.91031	2.91031
Faecalibacterium prausnitzii	new_ann_stringent	4252	19345	21.9798	21.9798
Firmicutes bacterium CAG 124	no_ann	805	3090	26.0518	26.0518
Firmicutes bacterium CAG 124	preserved_ann	18	3090	0.582524	0.582524
Firmicutes bacterium CAG 124	amp_ann_default	99	3090	3.20388	3.20388
Firmicutes bacterium CAG 124	new_ann_default	636	3090	20.5825	20.5825
Firmicutes bacterium CAG 124	amp_ann_stringent	220	3090	7.11974	7.11974
Firmicutes bacterium CAG 124	new_ann_stringent	1312	3090	42.4595	42.4595
Firmicutes bacterium CAG 129	no_ann	977	1685	57.9822	57.9822
Firmicutes bacterium CAG 129	preserved_ann	89	1685	5.2819	5.2819
Firmicutes bacterium CAG 129	amp_ann_default	57	1685	3.38279	3.38279
Firmicutes bacterium CAG 129	new_ann_default	178	1685	10.5638	10.5638
Firmicutes bacterium CAG 129	amp_ann_stringent	71	1685	4.21365	4.21365
Firmicutes bacterium CAG 129	new_ann_stringent	313	1685	18.5757	18.5757
Firmicutes bacterium CAG 24	no_ann	850	2014	42.2046	42.2046
Firmicutes bacterium CAG 24	preserved_ann	124	2014	6.1569	6.1569
Firmicutes bacterium CAG 24	amp_ann_default	92	2014	4.56802	4.56802
Firmicutes bacterium CAG 24	new_ann_default	504	2014	25.0248	25.0248
Firmicutes bacterium CAG 24	amp_ann_stringent	96	2014	4.76663	4.76663
Firmicutes bacterium CAG 24	new_ann_stringent	348	2014	17.279	17.279
Flavonifractor plautii	no_ann	1153	5671	20.3315	20.3315
Flavonifractor plautii	preserved_ann	100	5671	1.76336	1.76336
Flavonifractor plautii	amp_ann_default	358	5671	6.31282	6.31282
Flavonifractor plautii	new_ann_default	1796	5671	31.6699	31.6699
Flavonifractor plautii	amp_ann_stringent	455	5671	8.02328	8.02328
Flavonifractor plautii	new_ann_stringent	1809	5671	31.8991	31.8991
Hungatella hathewayi	no_ann	1657	7631	21.7141	21.7141
Hungatella hathewayi	preserved_ann	73	7631	0.956624	0.956624
Hungatella hathewayi	amp_ann_default	415	7631	5.43834	5.43834
Hungatella hathewayi	new_ann_default	3134	7631	41.0693	41.0693
Hungatella hathewayi	amp_ann_stringent	341	7631	4.46861	4.46861
Hungatella hathewayi	new_ann_stringent	2011	7631	26.353	26.353
Oscillibacter sp KLE 1745	no_ann	1998	4112	48.5895	48.5895
Oscillibacter sp KLE 1745	preserved_ann	88	4112	2.14008	2.14008
Oscillibacter sp KLE 1745	amp_ann_default	166	4112	4.03696	4.03696
Oscillibacter sp KLE 1745	new_ann_default	1055	4112	25.6566	25.6566
Oscillibacter sp KLE 1745	amp_ann_stringent	146	4112	3.55058	3.55058
Oscillibacter sp KLE 1745	new_ann_stringent	659	4112	16.0263	16.0263
Phascolarctobacterium sp CAG 207	no_ann	525	1753	29.9487	29.9487
Phascolarctobacterium sp CAG 207	preserved_ann	56	1753	3.19452	3.19452
Phascolarctobacterium sp CAG 207	amp_ann_default	144	1753	8.21449	8.21449
Phascolarctobacterium sp CAG 207	new_ann_default	409	1753	23.3314	23.3314
Phascolarctobacterium sp CAG 207	amp_ann_stringent	158	1753	9.01312	9.01312
Phascolarctobacterium sp CAG 207	new_ann_stringent	461	1753	26.2978	26.2978
Pseudoflavonifractor sp An184	no_ann	743	1808	41.0951	41.0951
Pseudoflavonifractor sp An184	preserved_ann	105	1808	5.80752	5.80752
Pseudoflavonifractor sp An184	amp_ann_default	114	1808	6.30531	6.30531
Pseudoflavonifractor sp An184	new_ann_default	513	1808	28.3739	28.3739
Pseudoflavonifractor sp An184	amp_ann_stringent	48	1808	2.65487	2.65487
Pseudoflavonifractor sp An184	new_ann_stringent	285	1808	15.7633	15.7633
Roseburia intestinalis	no_ann	2933	5435	53.965	53.965
Roseburia intestinalis	preserved_ann	120	5435	2.20791	2.20791
Roseburia intestinalis	amp_ann_default	108	5435	1.98712	1.98712
Roseburia intestinalis	new_ann_default	579	5435	10.6532	10.6532
Roseburia intestinalis	amp_ann_stringent	267	5435	4.9126	4.9126
Roseburia intestinalis	new_ann_stringent	1428	5435	26.2741	26.2741
Roseburia inulinivorans	no_ann	966	3880	24.8969	24.8969
Roseburia inulinivorans	preserved_ann	33	3880	0.850515	0.850515
Roseburia inulinivorans	amp_ann_default	183	3880	4.71649	4.71649
Roseburia inulinivorans	new_ann_default	1022	3880	26.3402	26.3402
Roseburia inulinivorans	amp_ann_stringent	281	3880	7.24227	7.24227
Roseburia inulinivorans	new_ann_stringent	1395	3880	35.9536	35.9536
Ruminococcaceae bacterium	no_ann	931	5418	17.1835	17.1835
Ruminococcaceae bacterium	preserved_ann	54	5418	0.996678	0.996678
Ruminococcaceae bacterium	amp_ann_default	201	5418	3.70986	3.70986
Ruminococcaceae bacterium	new_ann_default	1941	5418	35.825	35.825
Ruminococcaceae bacterium	amp_ann_stringent	238	5418	4.39276	4.39276
Ruminococcaceae bacterium	new_ann_stringent	2053	5418	37.8922	37.8922
Sutterella wadsworthensis	no_ann	3184	7423	42.8937	42.8937
Sutterella wadsworthensis	preserved_ann	32	7423	0.431093	0.431093
Sutterella wadsworthensis	amp_ann_default	285	7423	3.83942	3.83942
Sutterella wadsworthensis	new_ann_default	1806	7423	24.3298	24.3298
Sutterella wadsworthensis	amp_ann_stringent	512	7423	6.89748	6.89748
Sutterella wadsworthensis	new_ann_stringent	1604	7423	21.6085	21.6085

## Sheet: ED_Fig7e
taxon	map_type	type	counts	total	per	value
Akkermansia muciniphila	NH	no_ann	46	3388	1.35773	1.35773
Akkermansia muciniphila	NH	new_ann_default	131	3388	3.86659	3.86659
Akkermansia muciniphila	NH	new_ann_stringent	161	3388	4.75207	4.75207
Akkermansia muciniphila	RH	no_ann	77	3388	2.27273	2.27273
Akkermansia muciniphila	RH	new_ann_default	162	3388	4.78158	4.78158
Akkermansia muciniphila	RH	new_ann_stringent	218	3388	6.43447	6.43447
Akkermansia muciniphila	SC	no_ann	12	3388	0.354191	0.354191
Akkermansia muciniphila	SC	preserved_ann	12	3388	0.354191	0.354191
Akkermansia muciniphila	SC	amp_ann_default	77	3388	2.27273	2.27273
Akkermansia muciniphila	SC	stringent_amp_ann	246	3388	7.26092	7.26092
Akkermansia muciniphila	SU	no_ann	271	3388	7.99882	7.99882
Akkermansia muciniphila	SU	new_ann_default	562	3388	16.588	16.588
Akkermansia muciniphila	SU	new_ann_stringent	1057	3388	31.1983	31.1983
Akkermansia sp KLE1798	NH	no_ann	30	1653	1.81488	1.81488
Akkermansia sp KLE1798	NH	new_ann_default	6	1653	0.362976	0.362976
Akkermansia sp KLE1798	NH	new_ann_stringent	28	1653	1.69389	1.69389
Akkermansia sp KLE1798	RH	no_ann	44	1653	2.66183	2.66183
Akkermansia sp KLE1798	RH	new_ann_default	25	1653	1.5124	1.5124
Akkermansia sp KLE1798	RH	new_ann_stringent	69	1653	4.17423	4.17423
Akkermansia sp KLE1798	SC	no_ann	24	1653	1.45191	1.45191
Akkermansia sp KLE1798	SC	preserved_ann	38	1653	2.29885	2.29885
Akkermansia sp KLE1798	SC	amp_ann_default	30	1653	1.81488	1.81488
Akkermansia sp KLE1798	SC	stringent_amp_ann	171	1653	10.3448	10.3448
Akkermansia sp KLE1798	SU	no_ann	401	1653	24.2589	24.2589
Akkermansia sp KLE1798	SU	new_ann_default	226	1653	13.6721	13.6721
Akkermansia sp KLE1798	SU	new_ann_stringent	561	1653	33.9383	33.9383
Alistipes putredinis	NH	no_ann	232	2879	8.05835	8.05835
Alistipes putredinis	NH	new_ann_default	104	2879	3.61237	3.61237
Alistipes putredinis	NH	new_ann_stringent	88	2879	3.05662	3.05662
Alistipes putredinis	RH	no_ann	480	2879	16.6725	16.6725
Alistipes putredinis	RH	new_ann_default	226	2879	7.84995	7.84995
Alistipes putredinis	RH	new_ann_stringent	223	2879	7.74575	7.74575
Alistipes putredinis	SC	no_ann	45	2879	1.56304	1.56304
Alistipes putredinis	SC	preserved_ann	105	2879	3.6471	3.6471
Alistipes putredinis	SC	amp_ann_default	109	2879	3.78604	3.78604
Alistipes putredinis	SC	stringent_amp_ann	51	2879	1.77145	1.77145
Alistipes putredinis	SU	no_ann	620	2879	21.5353	21.5353
Alistipes putredinis	SU	new_ann_default	394	2879	13.6853	13.6853
Alistipes putredinis	SU	new_ann_stringent	198	2879	6.87739	6.87739
Bacteroides fragilis	NH	no_ann	75	8859	0.846597	0.846597
Bacteroides fragilis	NH	new_ann_default	105	8859	1.18524	1.18524
Bacteroides fragilis	NH	new_ann_stringent	103	8859	1.16266	1.16266
Bacteroides fragilis	RH	no_ann	254	8859	2.86714	2.86714
Bacteroides fragilis	RH	new_ann_default	283	8859	3.19449	3.19449
Bacteroides fragilis	RH	new_ann_stringent	321	8859	3.62343	3.62343
Bacteroides fragilis	SC	no_ann	75	8859	0.846597	0.846597
Bacteroides fragilis	SC	preserved_ann	79	8859	0.891749	0.891749
Bacteroides fragilis	SC	amp_ann_default	135	8859	1.52387	1.52387
Bacteroides fragilis	SC	stringent_amp_ann	453	8859	5.11344	5.11344
Bacteroides fragilis	SU	no_ann	2171	8859	24.5062	24.5062
Bacteroides fragilis	SU	new_ann_default	1811	8859	20.4425	20.4425
Bacteroides fragilis	SU	new_ann_stringent	2662	8859	30.0485	30.0485
Bacteroides massiliensis	NH	no_ann	143	2452	5.83197	5.83197
Bacteroides massiliensis	NH	new_ann_default	57	2452	2.32463	2.32463
Bacteroides massiliensis	NH	new_ann_stringent	3	2452	0.122349	0.122349
Bacteroides massiliensis	RH	no_ann	321	2452	13.0914	13.0914
Bacteroides massiliensis	RH	new_ann_default	103	2452	4.20065	4.20065
Bacteroides massiliensis	RH	new_ann_stringent	15	2452	0.611746	0.611746
Bacteroides massiliensis	SC	no_ann	51	2452	2.07993	2.07993
Bacteroides massiliensis	SC	preserved_ann	83	2452	3.38499	3.38499
Bacteroides massiliensis	SC	amp_ann_default	99	2452	4.03752	4.03752
Bacteroides massiliensis	SC	stringent_amp_ann	30	2452	1.22349	1.22349
Bacteroides massiliensis	SU	no_ann	889	2452	36.2561	36.2561
Bacteroides massiliensis	SU	new_ann_default	523	2452	21.3295	21.3295
Bacteroides massiliensis	SU	new_ann_stringent	128	2452	5.22023	5.22023
Bacteroides thetaiotaomicron	NH	no_ann	97	6082	1.59487	1.59487
Bacteroides thetaiotaomicron	NH	new_ann_default	24	6082	0.394607	0.394607
Bacteroides thetaiotaomicron	NH	new_ann_stringent	67	6082	1.10161	1.10161
Bacteroides thetaiotaomicron	RH	no_ann	186	6082	3.0582	3.0582
Bacteroides thetaiotaomicron	RH	new_ann_default	76	6082	1.24959	1.24959
Bacteroides thetaiotaomicron	RH	new_ann_stringent	215	6082	3.53502	3.53502
Bacteroides thetaiotaomicron	SC	no_ann	63	6082	1.03584	1.03584
Bacteroides thetaiotaomicron	SC	preserved_ann	71	6082	1.16738	1.16738
Bacteroides thetaiotaomicron	SC	amp_ann_default	68	6082	1.11805	1.11805
Bacteroides thetaiotaomicron	SC	stringent_amp_ann	373	6082	6.13285	6.13285
Bacteroides thetaiotaomicron	SU	no_ann	1893	6082	31.1246	31.1246
Bacteroides thetaiotaomicron	SU	new_ann_default	749	6082	12.315	12.315
Bacteroides thetaiotaomicron	SU	new_ann_stringent	1992	6082	32.7524	32.7524
Barnesiella intestinihominis	NH	no_ann	48	2275	2.10989	2.10989
Barnesiella intestinihominis	NH	new_ann_default	45	2275	1.97802	1.97802
Barnesiella intestinihominis	NH	new_ann_stringent	71	2275	3.12088	3.12088
Barnesiella intestinihominis	RH	no_ann	70	2275	3.07692	3.07692
Barnesiella intestinihominis	RH	new_ann_default	90	2275	3.95604	3.95604
Barnesiella intestinihominis	RH	new_ann_stringent	201	2275	8.83516	8.83516
Barnesiella intestinihominis	SC	no_ann	40	2275	1.75824	1.75824
Barnesiella intestinihominis	SC	preserved_ann	101	2275	4.43956	4.43956
Barnesiella intestinihominis	SC	amp_ann_default	113	2275	4.96703	4.96703
Barnesiella intestinihominis	SC	stringent_amp_ann	115	2275	5.05495	5.05495
Barnesiella intestinihominis	SU	no_ann	463	2275	20.3516	20.3516
Barnesiella intestinihominis	SU	new_ann_default	497	2275	21.8462	21.8462
Barnesiella intestinihominis	SU	new_ann_stringent	418	2275	18.3736	18.3736
Dialister invisus	NH	no_ann	118	1349	8.74722	8.74722
Dialister invisus	NH	new_ann_default	38	1349	2.8169	2.8169
Dialister invisus	NH	new_ann_stringent	51	1349	3.78058	3.78058
Dialister invisus	RH	no_ann	149	1349	11.0452	11.0452
Dialister invisus	RH	new_ann_default	78	1349	5.78206	5.78206
Dialister invisus	RH	new_ann_stringent	68	1349	5.04077	5.04077
Dialister invisus	SC	no_ann	19	1349	1.40845	1.40845
Dialister invisus	SC	preserved_ann	51	1349	3.78058	3.78058
Dialister invisus	SC	amp_ann_default	81	1349	6.00445	6.00445
Dialister invisus	SC	stringent_amp_ann	73	1349	5.41142	5.41142
Dialister invisus	SU	no_ann	267	1349	19.7924	19.7924
Dialister invisus	SU	new_ann_default	196	1349	14.5293	14.5293
Dialister invisus	SU	new_ann_stringent	159	1349	11.7865	11.7865
Escherichia coli	NH	no_ann	11	10642	0.103364	0.103364
Escherichia coli	NH	new_ann_default	17	10642	0.159744	0.159744
Escherichia coli	NH	new_ann_stringent	31	10642	0.291299	0.291299
Escherichia coli	RH	no_ann	102	10642	0.958466	0.958466
Escherichia coli	RH	new_ann_default	215	10642	2.0203	2.0203
Escherichia coli	RH	new_ann_stringent	369	10642	3.46739	3.46739
Escherichia coli	SC	no_ann	188	10642	1.76659	1.76659
Escherichia coli	SC	preserved_ann	192	10642	1.80417	1.80417
Escherichia coli	SC	amp_ann_default	728	10642	6.84082	6.84082
Escherichia coli	SC	stringent_amp_ann	1759	10642	16.5288	16.5288
Escherichia coli	SU	no_ann	1412	10642	13.2682	13.2682
Escherichia coli	SU	new_ann_default	2305	10642	21.6595	21.6595
Escherichia coli	SU	new_ann_stringent	3095	10642	29.0829	29.0829
Eubacterium rectale	NH	no_ann	44	5583	0.788107	0.788107
Eubacterium rectale	NH	new_ann_default	78	5583	1.3971	1.3971
Eubacterium rectale	NH	new_ann_stringent	105	5583	1.88071	1.88071
Eubacterium rectale	RH	no_ann	182	5583	3.2599	3.2599
Eubacterium rectale	RH	new_ann_default	283	5583	5.06896	5.06896
Eubacterium rectale	RH	new_ann_stringent	365	5583	6.5377	6.5377
Eubacterium rectale	SC	no_ann	33	5583	0.59108	0.59108
Eubacterium rectale	SC	preserved_ann	22	5583	0.394053	0.394053
Eubacterium rectale	SC	amp_ann_default	139	5583	2.4897	2.4897
Eubacterium rectale	SC	stringent_amp_ann	212	5583	3.79724	3.79724
Eubacterium rectale	SU	no_ann	722	5583	12.9321	12.9321
Eubacterium rectale	SU	new_ann_default	1336	5583	23.9298	23.9298
Eubacterium rectale	SU	new_ann_stringent	1768	5583	31.6676	31.6676
Eubacterium siraeum	NH	no_ann	73	2707	2.69671	2.69671
Eubacterium siraeum	NH	new_ann_default	58	2707	2.14259	2.14259
Eubacterium siraeum	NH	new_ann_stringent	57	2707	2.10565	2.10565
Eubacterium siraeum	RH	no_ann	126	2707	4.6546	4.6546
Eubacterium siraeum	RH	new_ann_default	147	2707	5.43037	5.43037
Eubacterium siraeum	RH	new_ann_stringent	209	2707	7.72072	7.72072
Eubacterium siraeum	SC	no_ann	31	2707	1.14518	1.14518
Eubacterium siraeum	SC	preserved_ann	47	2707	1.73624	1.73624
Eubacterium siraeum	SC	amp_ann_default	185	2707	6.83413	6.83413
Eubacterium siraeum	SC	stringent_amp_ann	172	2707	6.3539	6.3539
Eubacterium siraeum	SU	no_ann	382	2707	14.1116	14.1116
Eubacterium siraeum	SU	new_ann_default	580	2707	21.4259	21.4259
Eubacterium siraeum	SU	new_ann_stringent	633	2707	23.3838	23.3838
Eubacterium sp CAG 38	NH	no_ann	27	1867	1.44617	1.44617
Eubacterium sp CAG 38	NH	new_ann_default	18	1867	0.964114	0.964114
Eubacterium sp CAG 38	NH	new_ann_stringent	3	1867	0.160686	0.160686
Eubacterium sp CAG 38	RH	no_ann	121	1867	6.48099	6.48099
Eubacterium sp CAG 38	RH	new_ann_default	112	1867	5.99893	5.99893
Eubacterium sp CAG 38	RH	new_ann_stringent	46	1867	2.46385	2.46385
Eubacterium sp CAG 38	SC	no_ann	78	1867	4.17783	4.17783
Eubacterium sp CAG 38	SC	preserved_ann	101	1867	5.40975	5.40975
Eubacterium sp CAG 38	SC	amp_ann_default	164	1867	8.78415	8.78415
Eubacterium sp CAG 38	SC	stringent_amp_ann	97	1867	5.1955	5.1955
Eubacterium sp CAG 38	SU	no_ann	450	1867	24.1028	24.1028
Eubacterium sp CAG 38	SU	new_ann_default	433	1867	23.1923	23.1923
Eubacterium sp CAG 38	SU	new_ann_stringent	217	1867	11.6229	11.6229
Faecalibacterium prausnitzii	NH	no_ann	780	19345	4.03205	4.03205
Faecalibacterium prausnitzii	NH	new_ann_default	175	19345	0.904627	0.904627
Faecalibacterium prausnitzii	NH	new_ann_stringent	191	19345	0.987335	0.987335
Faecalibacterium prausnitzii	RH	no_ann	2615	19345	13.5177	13.5177
Faecalibacterium prausnitzii	RH	new_ann_default	548	19345	2.83277	2.83277
Faecalibacterium prausnitzii	RH	new_ann_stringent	1347	19345	6.96304	6.96304
Faecalibacterium prausnitzii	SC	no_ann	405	19345	2.09356	2.09356
Faecalibacterium prausnitzii	SC	preserved_ann	397	19345	2.05221	2.05221
Faecalibacterium prausnitzii	SC	amp_ann_default	410	19345	2.11941	2.11941
Faecalibacterium prausnitzii	SC	stringent_amp_ann	563	19345	2.91031	2.91031
Faecalibacterium prausnitzii	SU	no_ann	7194	19345	37.1879	37.1879
Faecalibacterium prausnitzii	SU	new_ann_default	1911	19345	9.87852	9.87852
Faecalibacterium prausnitzii	SU	new_ann_stringent	2705	19345	13.9829	13.9829
Firmicutes bacterium CAG 124	NH	no_ann	82	3090	2.65372	2.65372
Firmicutes bacterium CAG 124	NH	new_ann_default	49	3090	1.58576	1.58576
Firmicutes bacterium CAG 124	NH	new_ann_stringent	91	3090	2.94498	2.94498
Firmicutes bacterium CAG 124	RH	no_ann	577	3090	18.6731	18.6731
Firmicutes bacterium CAG 124	RH	new_ann_default	273	3090	8.83495	8.83495
Firmicutes bacterium CAG 124	RH	new_ann_stringent	525	3090	16.9903	16.9903
Firmicutes bacterium CAG 124	SC	no_ann	13	3090	0.420712	0.420712
Firmicutes bacterium CAG 124	SC	preserved_ann	18	3090	0.582524	0.582524
Firmicutes bacterium CAG 124	SC	amp_ann_default	99	3090	3.20388	3.20388
Firmicutes bacterium CAG 124	SC	stringent_amp_ann	220	3090	7.11974	7.11974
Firmicutes bacterium CAG 124	SU	no_ann	133	3090	4.30421	4.30421
Firmicutes bacterium CAG 124	SU	new_ann_default	314	3090	10.1618	10.1618
Firmicutes bacterium CAG 124	SU	new_ann_stringent	696	3090	22.5243	22.5243
Firmicutes bacterium CAG 129	NH	no_ann	75	1685	4.45104	4.45104
Firmicutes bacterium CAG 129	NH	new_ann_default	3	1685	0.178042	0.178042
Firmicutes bacterium CAG 129	NH	new_ann_stringent	5	1685	0.296736	0.296736
Firmicutes bacterium CAG 129	RH	no_ann	401	1685	23.7982	23.7982
Firmicutes bacterium CAG 129	RH	new_ann_default	49	1685	2.90801	2.90801
Firmicutes bacterium CAG 129	RH	new_ann_stringent	134	1685	7.95252	7.95252
Firmicutes bacterium CAG 129	SC	no_ann	49	1685	2.90801	2.90801
Firmicutes bacterium CAG 129	SC	preserved_ann	89	1685	5.2819	5.2819
Firmicutes bacterium CAG 129	SC	amp_ann_default	57	1685	3.38279	3.38279
Firmicutes bacterium CAG 129	SC	stringent_amp_ann	71	1685	4.21365	4.21365
Firmicutes bacterium CAG 129	SU	no_ann	452	1685	26.8249	26.8249
Firmicutes bacterium CAG 129	SU	new_ann_default	126	1685	7.47774	7.47774
Firmicutes bacterium CAG 129	SU	new_ann_stringent	174	1685	10.3264	10.3264
Firmicutes bacterium CAG 24	NH	no_ann	89	2014	4.41907	4.41907
Firmicutes bacterium CAG 24	NH	new_ann_default	58	2014	2.87984	2.87984
Firmicutes bacterium CAG 24	NH	new_ann_stringent	22	2014	1.09235	1.09235
Firmicutes bacterium CAG 24	RH	no_ann	142	2014	7.05065	7.05065
Firmicutes bacterium CAG 24	RH	new_ann_default	78	2014	3.87289	3.87289
Firmicutes bacterium CAG 24	RH	new_ann_stringent	72	2014	3.57498	3.57498
Firmicutes bacterium CAG 24	SC	no_ann	65	2014	3.22741	3.22741
Firmicutes bacterium CAG 24	SC	preserved_ann	124	2014	6.1569	6.1569
Firmicutes bacterium CAG 24	SC	amp_ann_default	92	2014	4.56802	4.56802
Firmicutes bacterium CAG 24	SC	stringent_amp_ann	96	2014	4.76663	4.76663
Firmicutes bacterium CAG 24	SU	no_ann	554	2014	27.5074	27.5074
Firmicutes bacterium CAG 24	SU	new_ann_default	368	2014	18.2721	18.2721
Firmicutes bacterium CAG 24	SU	new_ann_stringent	254	2014	12.6117	12.6117
Flavonifractor plautii	NH	no_ann	24	5671	0.423206	0.423206
Flavonifractor plautii	NH	new_ann_default	20	5671	0.352671	0.352671
Flavonifractor plautii	NH	new_ann_stringent	29	5671	0.511374	0.511374
Flavonifractor plautii	RH	no_ann	52	5671	0.916946	0.916946
Flavonifractor plautii	RH	new_ann_default	105	5671	1.85153	1.85153
Flavonifractor plautii	RH	new_ann_stringent	167	5671	2.94481	2.94481
Flavonifractor plautii	SC	no_ann	67	5671	1.18145	1.18145
Flavonifractor plautii	SC	preserved_ann	100	5671	1.76336	1.76336
Flavonifractor plautii	SC	amp_ann_default	358	5671	6.31282	6.31282
Flavonifractor plautii	SC	stringent_amp_ann	455	5671	8.02328	8.02328
Flavonifractor plautii	SU	no_ann	1000	5671	17.6336	17.6336
Flavonifractor plautii	SU	new_ann_default	1662	5671	29.307	29.307
Flavonifractor plautii	SU	new_ann_stringent	1608	5671	28.3548	28.3548
Hungatella hathewayi	NH	no_ann	21	7631	0.275193	0.275193
Hungatella hathewayi	NH	new_ann_default	59	7631	0.773162	0.773162
Hungatella hathewayi	NH	new_ann_stringent	26	7631	0.340716	0.340716
Hungatella hathewayi	RH	no_ann	75	7631	0.982833	0.982833
Hungatella hathewayi	RH	new_ann_default	184	7631	2.41122	2.41122
Hungatella hathewayi	RH	new_ann_stringent	145	7631	1.90014	1.90014
Hungatella hathewayi	SC	no_ann	101	7631	1.32355	1.32355
Hungatella hathewayi	SC	preserved_ann	73	7631	0.956624	0.956624
Hungatella hathewayi	SC	amp_ann_default	415	7631	5.43834	5.43834
Hungatella hathewayi	SC	stringent_amp_ann	341	7631	4.46861	4.46861
Hungatella hathewayi	SU	no_ann	1412	7631	18.5035	18.5035
Hungatella hathewayi	SU	new_ann_default	2790	7631	36.5614	36.5614
Hungatella hathewayi	SU	new_ann_stringent	1801	7631	23.6011	23.6011
Oscillibacter sp KLE 1745	NH	no_ann	104	4112	2.52918	2.52918
Oscillibacter sp KLE 1745	NH	new_ann_default	46	4112	1.11868	1.11868
Oscillibacter sp KLE 1745	NH	new_ann_stringent	14	4112	0.340467	0.340467
Oscillibacter sp KLE 1745	RH	no_ann	1038	4112	25.2432	25.2432
Oscillibacter sp KLE 1745	RH	new_ann_default	442	4112	10.749	10.749
Oscillibacter sp KLE 1745	RH	new_ann_stringent	230	4112	5.59339	5.59339
Oscillibacter sp KLE 1745	SC	no_ann	66	4112	1.60506	1.60506
Oscillibacter sp KLE 1745	SC	preserved_ann	88	4112	2.14008	2.14008
Oscillibacter sp KLE 1745	SC	amp_ann_default	166	4112	4.03696	4.03696
Oscillibacter sp KLE 1745	SC	stringent_amp_ann	146	4112	3.55058	3.55058
Oscillibacter sp KLE 1745	SU	no_ann	790	4112	19.2121	19.2121
Oscillibacter sp KLE 1745	SU	new_ann_default	567	4112	13.7889	13.7889
Oscillibacter sp KLE 1745	SU	new_ann_stringent	415	4112	10.0924	10.0924
Phascolarctobacterium sp CAG 207	NH	no_ann	30	1753	1.71135	1.71135
Phascolarctobacterium sp CAG 207	NH	new_ann_default	17	1753	0.969766	0.969766
Phascolarctobacterium sp CAG 207	NH	new_ann_stringent	21	1753	1.19795	1.19795
Phascolarctobacterium sp CAG 207	RH	no_ann	136	1753	7.75813	7.75813
Phascolarctobacterium sp CAG 207	RH	new_ann_default	56	1753	3.19452	3.19452
Phascolarctobacterium sp CAG 207	RH	new_ann_stringent	87	1753	4.96292	4.96292
Phascolarctobacterium sp CAG 207	SC	no_ann	30	1753	1.71135	1.71135
Phascolarctobacterium sp CAG 207	SC	preserved_ann	56	1753	3.19452	3.19452
Phascolarctobacterium sp CAG 207	SC	amp_ann_default	144	1753	8.21449	8.21449
Phascolarctobacterium sp CAG 207	SC	stringent_amp_ann	158	1753	9.01312	9.01312
Phascolarctobacterium sp CAG 207	SU	no_ann	329	1753	18.7678	18.7678
Phascolarctobacterium sp CAG 207	SU	new_ann_default	335	1753	19.1101	19.1101
Phascolarctobacterium sp CAG 207	SU	new_ann_stringent	352	1753	20.0799	20.0799
Pseudoflavonifractor sp An184	NH	no_ann	46	1808	2.54425	2.54425
Pseudoflavonifractor sp An184	NH	new_ann_default	29	1808	1.60398	1.60398
Pseudoflavonifractor sp An184	NH	new_ann_stringent	7	1808	0.387168	0.387168
Pseudoflavonifractor sp An184	RH	no_ann	225	1808	12.4447	12.4447
Pseudoflavonifractor sp An184	RH	new_ann_default	160	1808	8.84956	8.84956
Pseudoflavonifractor sp An184	RH	new_ann_stringent	94	1808	5.19912	5.19912
Pseudoflavonifractor sp An184	SC	no_ann	58	1808	3.20796	3.20796
Pseudoflavonifractor sp An184	SC	preserved_ann	105	1808	5.80752	5.80752
Pseudoflavonifractor sp An184	SC	amp_ann_default	114	1808	6.30531	6.30531
Pseudoflavonifractor sp An184	SC	stringent_amp_ann	48	1808	2.65487	2.65487
Pseudoflavonifractor sp An184	SU	no_ann	412	1808	22.7876	22.7876
Pseudoflavonifractor sp An184	SU	new_ann_default	318	1808	17.5885	17.5885
Pseudoflavonifractor sp An184	SU	new_ann_stringent	183	1808	10.1217	10.1217
Roseburia intestinalis	NH	no_ann	306	5435	5.63017	5.63017
Roseburia intestinalis	NH	new_ann_default	49	5435	0.901564	0.901564
Roseburia intestinalis	NH	new_ann_stringent	87	5435	1.60074	1.60074
Roseburia intestinalis	RH	no_ann	806	5435	14.8298	14.8298
Roseburia intestinalis	RH	new_ann_default	92	5435	1.69273	1.69273
Roseburia intestinalis	RH	new_ann_stringent	327	5435	6.01656	6.01656
Roseburia intestinalis	SC	no_ann	117	5435	2.15271	2.15271
Roseburia intestinalis	SC	preserved_ann	120	5435	2.20791	2.20791
Roseburia intestinalis	SC	amp_ann_default	108	5435	1.98712	1.98712
Roseburia intestinalis	SC	stringent_amp_ann	267	5435	4.9126	4.9126
Roseburia intestinalis	SU	no_ann	1388	5435	25.5382	25.5382
Roseburia intestinalis	SU	new_ann_default	411	5435	7.5621	7.5621
Roseburia intestinalis	SU	new_ann_stringent	895	5435	16.4673	16.4673
Roseburia inulinivorans	NH	no_ann	19	3880	0.489691	0.489691
Roseburia inulinivorans	NH	new_ann_default	9	3880	0.231959	0.231959
Roseburia inulinivorans	NH	new_ann_stringent	7	3880	0.180412	0.180412
Roseburia inulinivorans	RH	no_ann	48	3880	1.23711	1.23711
Roseburia inulinivorans	RH	new_ann_default	57	3880	1.46907	1.46907
Roseburia inulinivorans	RH	new_ann_stringent	61	3880	1.57216	1.57216
Roseburia inulinivorans	SC	no_ann	49	3880	1.26289	1.26289
Roseburia inulinivorans	SC	preserved_ann	33	3880	0.850515	0.850515
Roseburia inulinivorans	SC	amp_ann_default	183	3880	4.71649	4.71649
Roseburia inulinivorans	SC	stringent_amp_ann	281	3880	7.24227	7.24227
Roseburia inulinivorans	SU	no_ann	718	3880	18.5052	18.5052
Roseburia inulinivorans	SU	new_ann_default	855	3880	22.0361	22.0361
Roseburia inulinivorans	SU	new_ann_stringent	1179	3880	30.3866	30.3866
Ruminococcaceae bacterium	NH	no_ann	5	5418	0.092285	0.092285
Ruminococcaceae bacterium	NH	new_ann_default	11	5418	0.203027	0.203027
Ruminococcaceae bacterium	NH	new_ann_stringent	15	5418	0.276855	0.276855
Ruminococcaceae bacterium	RH	no_ann	16	5418	0.295312	0.295312
Ruminococcaceae bacterium	RH	new_ann_default	54	5418	0.996678	0.996678
Ruminococcaceae bacterium	RH	new_ann_stringent	95	5418	1.75341	1.75341
Ruminococcaceae bacterium	SC	no_ann	42	5418	0.775194	0.775194
Ruminococcaceae bacterium	SC	preserved_ann	54	5418	0.996678	0.996678
Ruminococcaceae bacterium	SC	amp_ann_default	201	5418	3.70986	3.70986
Ruminococcaceae bacterium	SC	stringent_amp_ann	238	5418	4.39276	4.39276
Ruminococcaceae bacterium	SU	no_ann	868	5418	16.0207	16.0207
Ruminococcaceae bacterium	SU	new_ann_default	1876	5418	34.6253	34.6253
Ruminococcaceae bacterium	SU	new_ann_stringent	1943	5418	35.8619	35.8619
Sutterella wadsworthensis	NH	no_ann	481	7423	6.47986	6.47986
Sutterella wadsworthensis	NH	new_ann_default	150	7423	2.02075	2.02075
Sutterella wadsworthensis	NH	new_ann_stringent	78	7423	1.05079	1.05079
Sutterella wadsworthensis	RH	no_ann	2360	7423	31.7931	31.7931
Sutterella wadsworthensis	RH	new_ann_default	835	7423	11.2488	11.2488
Sutterella wadsworthensis	RH	new_ann_stringent	525	7423	7.07261	7.07261
Sutterella wadsworthensis	SC	no_ann	18	7423	0.24249	0.24249
Sutterella wadsworthensis	SC	preserved_ann	32	7423	0.431093	0.431093
Sutterella wadsworthensis	SC	amp_ann_default	285	7423	3.83942	3.83942
Sutterella wadsworthensis	SC	stringent_amp_ann	512	7423	6.89748	6.89748
Sutterella wadsworthensis	SU	no_ann	303	7423	4.08191	4.08191
Sutterella wadsworthensis	SU	new_ann_default	787	7423	10.6022	10.6022
Sutterella wadsworthensis	SU	new_ann_stringent	990	7423	13.3369	13.3369

## Sheet: ED_Fig7f
taxon	type	counts	total	per	value
Akkermansia muciniphila	no_ann	2496	3717	67.1509	67.1509
Akkermansia muciniphila	preserved_ann	2	3717	0.0538068	0.0538068
Akkermansia muciniphila	amp_ann_default	96	3717	2.58273	2.58273
Akkermansia muciniphila	new_ann_default	545	3717	14.6624	14.6624
Akkermansia muciniphila	amp_ann_stringent	79	3717	2.12537	2.12537
Akkermansia muciniphila	new_ann_stringent	499	3717	13.4248	13.4248
Akkermansia sp KLE1798	no_ann	1485	1918	77.4244	77.4244
Akkermansia sp KLE1798	preserved_ann	9	1918	0.469239	0.469239
Akkermansia sp KLE1798	amp_ann_default	23	1918	1.19917	1.19917
Akkermansia sp KLE1798	new_ann_default	220	1918	11.4703	11.4703
Akkermansia sp KLE1798	amp_ann_stringent	21	1918	1.09489	1.09489
Akkermansia sp KLE1798	new_ann_stringent	160	1918	8.34202	8.34202
Alistipes putredinis	no_ann	2238	3132	71.4559	71.4559
Alistipes putredinis	preserved_ann	7	3132	0.223499	0.223499
Alistipes putredinis	amp_ann_default	87	3132	2.77778	2.77778
Alistipes putredinis	new_ann_default	639	3132	20.4023	20.4023
Alistipes putredinis	amp_ann_stringent	26	3132	0.83014	0.83014
Alistipes putredinis	new_ann_stringent	135	3132	4.31034	4.31034
Bacteroides fragilis	no_ann	9508	9642	98.6102	98.6102
Bacteroides fragilis	preserved_ann	25	9642	0.259282	0.259282
Bacteroides fragilis	amp_ann_default	8	9642	0.0829703	0.0829703
Bacteroides fragilis	new_ann_default	46	9642	0.477079	0.477079
Bacteroides fragilis	amp_ann_stringent	1	9642	0.0103713	0.0103713
Bacteroides fragilis	new_ann_stringent	54	9642	0.56005	0.56005
Bacteroides massiliensis	no_ann	2491	2719	91.6146	91.6146
Bacteroides massiliensis	preserved_ann	7	2719	0.257448	0.257448
Bacteroides massiliensis	amp_ann_default	2	2719	0.0735565	0.0735565
Bacteroides massiliensis	new_ann_default	16	2719	0.588452	0.588452
Bacteroides massiliensis	amp_ann_stringent	7	2719	0.257448	0.257448
Bacteroides massiliensis	new_ann_stringent	196	2719	7.20853	7.20853
Bacteroides thetaiotaomicron	no_ann	3480	6648	52.3466	52.3466
Bacteroides thetaiotaomicron	preserved_ann	18	6648	0.270758	0.270758
Bacteroides thetaiotaomicron	amp_ann_default	145	6648	2.18111	2.18111
Bacteroides thetaiotaomicron	new_ann_default	1544	6648	23.225	23.225
Bacteroides thetaiotaomicron	amp_ann_stringent	252	6648	3.79061	3.79061
Bacteroides thetaiotaomicron	new_ann_stringent	1209	6648	18.1859	18.1859
Barnesiella intestinihominis	no_ann	1915	2570	74.5136	74.5136
Barnesiella intestinihominis	preserved_ann	10	2570	0.389105	0.389105
Barnesiella intestinihominis	amp_ann_default	54	2570	2.10117	2.10117
Barnesiella intestinihominis	new_ann_default	200	2570	7.7821	7.7821
Barnesiella intestinihominis	amp_ann_stringent	84	2570	3.26848	3.26848
Barnesiella intestinihominis	new_ann_stringent	307	2570	11.9455	11.9455
Dialister invisus	no_ann	1248	1512	82.5397	82.5397
Dialister invisus	preserved_ann	7	1512	0.462963	0.462963
Dialister invisus	amp_ann_default	43	1512	2.84392	2.84392
Dialister invisus	new_ann_default	194	1512	12.8307	12.8307
Dialister invisus	amp_ann_stringent	5	1512	0.330688	0.330688
Dialister invisus	new_ann_stringent	15	1512	0.992063	0.992063
Escherichia coli	no_ann	6703	12155	55.146	55.146
Escherichia coli	preserved_ann	239	12155	1.96627	1.96627
Escherichia coli	amp_ann_default	572	12155	4.70588	4.70588
Escherichia coli	new_ann_default	2101	12155	17.2851	17.2851
Escherichia coli	amp_ann_stringent	788	12155	6.48293	6.48293
Escherichia coli	new_ann_stringent	1752	12155	14.4138	14.4138
Eubacterium rectale	no_ann	2210	5976	36.9813	36.9813
Eubacterium rectale	preserved_ann	11	5976	0.18407	0.18407
Eubacterium rectale	amp_ann_default	100	5976	1.67336	1.67336
Eubacterium rectale	new_ann_default	1402	5976	23.4605	23.4605
Eubacterium rectale	amp_ann_stringent	169	5976	2.82798	2.82798
Eubacterium rectale	new_ann_stringent	2084	5976	34.8728	34.8728
Eubacterium siraeum	no_ann	1972	3123	63.1444	63.1444
Eubacterium siraeum	preserved_ann	12	3123	0.384246	0.384246
Eubacterium siraeum	amp_ann_default	143	3123	4.57893	4.57893
Eubacterium siraeum	new_ann_default	723	3123	23.1508	23.1508
Eubacterium siraeum	amp_ann_stringent	70	3123	2.24143	2.24143
Eubacterium siraeum	new_ann_stringent	203	3123	6.50016	6.50016
Eubacterium sp CAG 38	no_ann	1777	2208	80.4801	80.4801
Eubacterium sp CAG 38	preserved_ann	10	2208	0.452899	0.452899
Eubacterium sp CAG 38	amp_ann_default	74	2208	3.35145	3.35145
Eubacterium sp CAG 38	new_ann_default	225	2208	10.1902	10.1902
Eubacterium sp CAG 38	amp_ann_stringent	35	2208	1.58514	1.58514
Eubacterium sp CAG 38	new_ann_stringent	87	2208	3.94022	3.94022
Faecalibacterium prausnitzii	no_ann	19135	21216	90.1914	90.1914
Faecalibacterium prausnitzii	preserved_ann	54	21216	0.254525	0.254525
Faecalibacterium prausnitzii	amp_ann_default	54	21216	0.254525	0.254525
Faecalibacterium prausnitzii	new_ann_default	492	21216	2.319	2.319
Faecalibacterium prausnitzii	amp_ann_stringent	166	21216	0.782428	0.782428
Faecalibacterium prausnitzii	new_ann_stringent	1315	21216	6.19815	6.19815
Firmicutes bacterium CAG 124	no_ann	2624	3479	75.424	75.424
Firmicutes bacterium CAG 124	preserved_ann	6	3479	0.172463	0.172463
Firmicutes bacterium CAG 124	amp_ann_default	99	3479	2.84565	2.84565
Firmicutes bacterium CAG 124	new_ann_default	599	3479	17.2176	17.2176
Firmicutes bacterium CAG 124	amp_ann_stringent	6	3479	0.172463	0.172463
Firmicutes bacterium CAG 124	new_ann_stringent	145	3479	4.16786	4.16786
Firmicutes bacterium CAG 129	no_ann	1414	1938	72.9618	72.9618
Firmicutes bacterium CAG 129	preserved_ann	7	1938	0.361197	0.361197
Firmicutes bacterium CAG 129	amp_ann_default	8	1938	0.412797	0.412797
Firmicutes bacterium CAG 129	new_ann_default	84	1938	4.33437	4.33437
Firmicutes bacterium CAG 129	amp_ann_stringent	52	1938	2.68318	2.68318
Firmicutes bacterium CAG 129	new_ann_stringent	373	1938	19.2466	19.2466
Firmicutes bacterium CAG 24	no_ann	2086	2407	86.6639	86.6639
Firmicutes bacterium CAG 24	preserved_ann	12	2407	0.498546	0.498546
Firmicutes bacterium CAG 24	amp_ann_default	27	2407	1.12173	1.12173
Firmicutes bacterium CAG 24	new_ann_default	101	2407	4.19609	4.19609
Firmicutes bacterium CAG 24	amp_ann_stringent	42	2407	1.74491	1.74491
Firmicutes bacterium CAG 24	new_ann_stringent	139	2407	5.77482	5.77482
Flavonifractor plautii	no_ann	5260	6848	76.8107	76.8107
Flavonifractor plautii	preserved_ann	15	6848	0.219042	0.219042
Flavonifractor plautii	amp_ann_default	85	6848	1.24124	1.24124
Flavonifractor plautii	new_ann_default	419	6848	6.11857	6.11857
Flavonifractor plautii	amp_ann_stringent	165	6848	2.40946	2.40946
Flavonifractor plautii	new_ann_stringent	904	6848	13.2009	13.2009
Hungatella hathewayi	no_ann	7577	8815	85.9558	85.9558
Hungatella hathewayi	preserved_ann	21	8815	0.23823	0.23823
Hungatella hathewayi	amp_ann_default	121	8815	1.37266	1.37266
Hungatella hathewayi	new_ann_default	791	8815	8.97334	8.97334
Hungatella hathewayi	amp_ann_stringent	19	8815	0.215542	0.215542
Hungatella hathewayi	new_ann_stringent	286	8815	3.24447	3.24447
Oscillibacter sp KLE 1745	no_ann	2761	4520	61.0841	61.0841
Oscillibacter sp KLE 1745	preserved_ann	3	4520	0.0663717	0.0663717
Oscillibacter sp KLE 1745	amp_ann_default	47	4520	1.03982	1.03982
Oscillibacter sp KLE 1745	new_ann_default	349	4520	7.72124	7.72124
Oscillibacter sp KLE 1745	amp_ann_stringent	244	4520	5.39823	5.39823
Oscillibacter sp KLE 1745	new_ann_stringent	1116	4520	24.6903	24.6903
Phascolarctobacterium sp CAG 207	no_ann	1185	2087	56.7801	56.7801
Phascolarctobacterium sp CAG 207	preserved_ann	8	2087	0.383325	0.383325
Phascolarctobacterium sp CAG 207	amp_ann_default	89	2087	4.26449	4.26449
Phascolarctobacterium sp CAG 207	new_ann_default	412	2087	19.7413	19.7413
Phascolarctobacterium sp CAG 207	amp_ann_stringent	81	2087	3.88117	3.88117
Phascolarctobacterium sp CAG 207	new_ann_stringent	312	2087	14.9497	14.9497
Pseudoflavonifractor sp An184	no_ann	1763	2112	83.4754	83.4754
Pseudoflavonifractor sp An184	preserved_ann	11	2112	0.520833	0.520833
Pseudoflavonifractor sp An184	amp_ann_default	61	2112	2.88826	2.88826
Pseudoflavonifractor sp An184	new_ann_default	255	2112	12.0739	12.0739
Pseudoflavonifractor sp An184	amp_ann_stringent	3	2112	0.142045	0.142045
Pseudoflavonifractor sp An184	new_ann_stringent	19	2112	0.899621	0.899621
Roseburia intestinalis	no_ann	5136	6063	84.7105	84.7105
Roseburia intestinalis	preserved_ann	21	6063	0.346363	0.346363
Roseburia intestinalis	amp_ann_default	49	6063	0.808181	0.808181
Roseburia intestinalis	new_ann_default	250	6063	4.12337	4.12337
Roseburia intestinalis	amp_ann_stringent	140	6063	2.30909	2.30909
Roseburia intestinalis	new_ann_stringent	467	6063	7.70246	7.70246
Roseburia inulinivorans	no_ann	2671	4429	60.3071	60.3071
Roseburia inulinivorans	preserved_ann	17	4429	0.383834	0.383834
Roseburia inulinivorans	amp_ann_default	91	4429	2.05464	2.05464
Roseburia inulinivorans	new_ann_default	856	4429	19.3272	19.3272
Roseburia inulinivorans	amp_ann_stringent	135	4429	3.04809	3.04809
Roseburia inulinivorans	new_ann_stringent	659	4429	14.8792	14.8792
Ruminococcaceae bacterium	no_ann	4810	6049	79.5173	79.5173
Ruminococcaceae bacterium	preserved_ann	16	6049	0.264507	0.264507
Ruminococcaceae bacterium	amp_ann_default	73	6049	1.20681	1.20681
Ruminococcaceae bacterium	new_ann_default	936	6049	15.4736	15.4736
Ruminococcaceae bacterium	amp_ann_stringent	27	6049	0.446355	0.446355
Ruminococcaceae bacterium	new_ann_stringent	187	6049	3.09142	3.09142
Sutterella wadsworthensis	no_ann	4927	8103	60.8046	60.8046
Sutterella wadsworthensis	preserved_ann	13	8103	0.160434	0.160434
Sutterella wadsworthensis	amp_ann_default	186	8103	2.29545	2.29545
Sutterella wadsworthensis	new_ann_default	1242	8103	15.3277	15.3277
Sutterella wadsworthensis	amp_ann_stringent	439	8103	5.41775	5.41775
Sutterella wadsworthensis	new_ann_stringent	1296	8103	15.9941	15.9941

## Sheet: ED_Fig7g
taxon	map_type	type	counts	total	per	value
Akkermansia muciniphila	NH	no_ann	282	3717	7.58676	7.58676
Akkermansia muciniphila	NH	new_ann_default	25	3717	0.672585	0.672585
Akkermansia muciniphila	NH	new_ann_stringent	31	3717	0.834006	0.834006
Akkermansia muciniphila	RH	no_ann	350	3717	9.4162	9.4162
Akkermansia muciniphila	RH	new_ann_default	61	3717	1.64111	1.64111
Akkermansia muciniphila	RH	new_ann_stringent	46	3717	1.23756	1.23756
Akkermansia muciniphila	SC	no_ann	170	3717	4.57358	4.57358
Akkermansia muciniphila	SC	preserved_ann	2	3717	0.0538068	0.0538068
Akkermansia muciniphila	SC	relax_amp_ann	96	3717	2.58273	2.58273
Akkermansia muciniphila	SC	stringent_amp_ann	79	3717	2.12537	2.12537
Akkermansia muciniphila	SU	no_ann	1395	3717	37.5303	37.5303
Akkermansia muciniphila	SU	new_ann_default	413	3717	11.1111	11.1111
Akkermansia muciniphila	SU	new_ann_stringent	411	3717	11.0573	11.0573
Akkermansia sp KLE1798	NH	no_ann	45	1918	2.34619	2.34619
Akkermansia sp KLE1798	NH	new_ann_default	8	1918	0.417101	0.417101
Akkermansia sp KLE1798	NH	new_ann_stringent	11	1918	0.573514	0.573514
Akkermansia sp KLE1798	RH	no_ann	101	1918	5.2659	5.2659
Akkermansia sp KLE1798	RH	new_ann_default	21	1918	1.09489	1.09489
Akkermansia sp KLE1798	RH	new_ann_stringent	16	1918	0.834202	0.834202
Akkermansia sp KLE1798	SC	no_ann	210	1918	10.9489	10.9489
Akkermansia sp KLE1798	SC	preserved_ann	9	1918	0.469239	0.469239
Akkermansia sp KLE1798	SC	relax_amp_ann	23	1918	1.19917	1.19917
Akkermansia sp KLE1798	SC	stringent_amp_ann	21	1918	1.09489	1.09489
Akkermansia sp KLE1798	SU	no_ann	1129	1918	58.8634	58.8634
Akkermansia sp KLE1798	SU	new_ann_default	191	1918	9.95829	9.95829
Akkermansia sp KLE1798	SU	new_ann_stringent	133	1918	6.93431	6.93431
Alistipes putredinis	NH	no_ann	308	3132	9.83397	9.83397
Alistipes putredinis	NH	new_ann_default	99	3132	3.16092	3.16092
Alistipes putredinis	NH	new_ann_stringent	17	3132	0.542784	0.542784
Alistipes putredinis	RH	no_ann	688	3132	21.9668	21.9668
Alistipes putredinis	RH	new_ann_default	197	3132	6.28991	6.28991
Alistipes putredinis	RH	new_ann_stringent	44	3132	1.40485	1.40485
Alistipes putredinis	SC	no_ann	190	3132	6.06641	6.06641
Alistipes putredinis	SC	preserved_ann	7	3132	0.223499	0.223499
Alistipes putredinis	SC	relax_amp_ann	87	3132	2.77778	2.77778
Alistipes putredinis	SC	stringent_amp_ann	26	3132	0.83014	0.83014
Alistipes putredinis	SU	no_ann	1049	3132	33.493	33.493
Alistipes putredinis	SU	new_ann_default	342	3132	10.9195	10.9195
Alistipes putredinis	SU	new_ann_stringent	74	3132	2.36271	2.36271
Bacteroides fragilis	NH	no_ann	282	9642	2.9247	2.9247
Bacteroides fragilis	NH	new_ann_default	1	9642	0.0103713	0.0103713
Bacteroides fragilis	RH	no_ann	851	9642	8.82597	8.82597
Bacteroides fragilis	RH	new_ann_default	1	9642	0.0103713	0.0103713
Bacteroides fragilis	RH	new_ann_stringent	6	9642	0.0622278	0.0622278
Bacteroides fragilis	SC	no_ann	708	9642	7.34287	7.34287
Bacteroides fragilis	SC	preserved_ann	25	9642	0.259282	0.259282
Bacteroides fragilis	SC	relax_amp_ann	8	9642	0.0829703	0.0829703
Bacteroides fragilis	SC	stringent_amp_ann	1	9642	0.0103713	0.0103713
Bacteroides fragilis	SU	no_ann	7336	9642	76.0838	76.0838
Bacteroides fragilis	SU	new_ann_default	43	9642	0.445966	0.445966
Bacteroides fragilis	SU	new_ann_stringent	48	9642	0.497822	0.497822
Bacteroides massiliensis	NH	no_ann	170	2719	6.2523	6.2523
Bacteroides massiliensis	NH	new_ann_default	1	2719	0.0367782	0.0367782
Bacteroides massiliensis	NH	new_ann_stringent	32	2719	1.1769	1.1769
Bacteroides massiliensis	RH	no_ann	373	2719	13.7183	13.7183
Bacteroides massiliensis	RH	new_ann_default	1	2719	0.0367782	0.0367782
Bacteroides massiliensis	RH	new_ann_stringent	65	2719	2.39058	2.39058
Bacteroides massiliensis	SC	no_ann	247	2719	9.08422	9.08422
Bacteroides massiliensis	SC	preserved_ann	7	2719	0.257448	0.257448
Bacteroides massiliensis	SC	relax_amp_ann	2	2719	0.0735565	0.0735565
Bacteroides massiliensis	SC	stringent_amp_ann	7	2719	0.257448	0.257448
Bacteroides massiliensis	SU	no_ann	1697	2719	62.4127	62.4127
Bacteroides massiliensis	SU	new_ann_default	13	2719	0.478117	0.478117
Bacteroides massiliensis	SU	new_ann_stringent	97	2719	3.56749	3.56749
Bacteroides thetaiotaomicron	NH	no_ann	115	6648	1.72984	1.72984
Bacteroides thetaiotaomicron	NH	new_ann_default	35	6648	0.526474	0.526474
Bacteroides thetaiotaomicron	NH	new_ann_stringent	38	6648	0.5716	0.5716
Bacteroides thetaiotaomicron	RH	no_ann	295	6648	4.43742	4.43742
Bacteroides thetaiotaomicron	RH	new_ann_default	124	6648	1.86522	1.86522
Bacteroides thetaiotaomicron	RH	new_ann_stringent	58	6648	0.872443	0.872443
Bacteroides thetaiotaomicron	SC	no_ann	160	6648	2.40674	2.40674
Bacteroides thetaiotaomicron	SC	preserved_ann	18	6648	0.270758	0.270758
Bacteroides thetaiotaomicron	SC	relax_amp_ann	145	6648	2.18111	2.18111
Bacteroides thetaiotaomicron	SC	stringent_amp_ann	252	6648	3.79061	3.79061
Bacteroides thetaiotaomicron	SU	no_ann	2745	6648	41.2906	41.2906
Bacteroides thetaiotaomicron	SU	new_ann_default	1350	6648	20.3069	20.3069
Bacteroides thetaiotaomicron	SU	new_ann_stringent	1105	6648	16.6215	16.6215
Barnesiella intestinihominis	NH	no_ann	153	2570	5.95331	5.95331
Barnesiella intestinihominis	NH	new_ann_default	3	2570	0.116732	0.116732
Barnesiella intestinihominis	NH	new_ann_stringent	8	2570	0.311284	0.311284
Barnesiella intestinihominis	RH	no_ann	337	2570	13.1128	13.1128
Barnesiella intestinihominis	RH	new_ann_default	8	2570	0.311284	0.311284
Barnesiella intestinihominis	RH	new_ann_stringent	16	2570	0.622568	0.622568
Barnesiella intestinihominis	SC	no_ann	221	2570	8.59922	8.59922
Barnesiella intestinihominis	SC	preserved_ann	10	2570	0.389105	0.389105
Barnesiella intestinihominis	SC	relax_amp_ann	54	2570	2.10117	2.10117
Barnesiella intestinihominis	SC	stringent_amp_ann	84	2570	3.26848	3.26848
Barnesiella intestinihominis	SU	no_ann	1201	2570	46.7315	46.7315
Barnesiella intestinihominis	SU	new_ann_default	189	2570	7.35409	7.35409
Barnesiella intestinihominis	SU	new_ann_stringent	283	2570	11.0117	11.0117
Dialister invisus	NH	no_ann	191	1512	12.6323	12.6323
Dialister invisus	NH	new_ann_default	15	1512	0.992063	0.992063
Dialister invisus	NH	new_ann_stringent	1	1512	0.0661376	0.0661376
Dialister invisus	RH	no_ann	266	1512	17.5926	17.5926
Dialister invisus	RH	new_ann_default	29	1512	1.91799	1.91799
Dialister invisus	SC	no_ann	169	1512	11.1772	11.1772
Dialister invisus	SC	preserved_ann	7	1512	0.462963	0.462963
Dialister invisus	SC	relax_amp_ann	43	1512	2.84392	2.84392
Dialister invisus	SC	stringent_amp_ann	5	1512	0.330688	0.330688
Dialister invisus	SU	no_ann	621	1512	41.0714	41.0714
Dialister invisus	SU	new_ann_default	150	1512	9.92063	9.92063
Dialister invisus	SU	new_ann_stringent	14	1512	0.925926	0.925926
Escherichia coli	NH	no_ann	30	12155	0.246812	0.246812
Escherichia coli	NH	new_ann_default	22	12155	0.180995	0.180995
Escherichia coli	NH	new_ann_stringent	7	12155	0.0575895	0.0575895
Escherichia coli	RH	no_ann	411	12155	3.38132	3.38132
Escherichia coli	RH	new_ann_default	168	12155	1.38215	1.38215
Escherichia coli	RH	new_ann_stringent	107	12155	0.880296	0.880296
Escherichia coli	SC	no_ann	1268	12155	10.4319	10.4319
Escherichia coli	SC	preserved_ann	239	12155	1.96627	1.96627
Escherichia coli	SC	relax_amp_ann	572	12155	4.70588	4.70588
Escherichia coli	SC	stringent_amp_ann	788	12155	6.48293	6.48293
Escherichia coli	SU	no_ann	4862	12155	40	40
Escherichia coli	SU	new_ann_default	1858	12155	15.2859	15.2859
Escherichia coli	SU	new_ann_stringent	1605	12155	13.2044	13.2044
Eubacterium rectale	NH	no_ann	87	5976	1.45582	1.45582
Eubacterium rectale	NH	new_ann_default	55	5976	0.920348	0.920348
Eubacterium rectale	NH	new_ann_stringent	85	5976	1.42236	1.42236
Eubacterium rectale	RH	no_ann	288	5976	4.81928	4.81928
Eubacterium rectale	RH	new_ann_default	224	5976	3.74833	3.74833
Eubacterium rectale	RH	new_ann_stringent	318	5976	5.32129	5.32129
Eubacterium rectale	SC	no_ann	126	5976	2.10843	2.10843
Eubacterium rectale	SC	preserved_ann	11	5976	0.18407	0.18407
Eubacterium rectale	SC	relax_amp_ann	100	5976	1.67336	1.67336
Eubacterium rectale	SC	stringent_amp_ann	169	5976	2.82798	2.82798
Eubacterium rectale	SU	no_ann	1589	5976	26.5897	26.5897
Eubacterium rectale	SU	new_ann_default	1060	5976	17.7376	17.7376
Eubacterium rectale	SU	new_ann_stringent	1570	5976	26.2718	26.2718
Eubacterium siraeum	NH	no_ann	148	3123	4.73903	4.73903
Eubacterium siraeum	NH	new_ann_default	37	3123	1.18476	1.18476
Eubacterium siraeum	NH	new_ann_stringent	3	3123	0.0960615	0.0960615
Eubacterium siraeum	RH	no_ann	337	3123	10.7909	10.7909
Eubacterium siraeum	RH	new_ann_default	123	3123	3.93852	3.93852
Eubacterium siraeum	RH	new_ann_stringent	22	3123	0.704451	0.704451
Eubacterium siraeum	SC	no_ann	210	3123	6.7243	6.7243
Eubacterium siraeum	SC	preserved_ann	12	3123	0.384246	0.384246
Eubacterium siraeum	SC	relax_amp_ann	143	3123	4.57893	4.57893
Eubacterium siraeum	SC	stringent_amp_ann	70	3123	2.24143	2.24143
Eubacterium siraeum	SU	no_ann	1272	3123	40.7301	40.7301
Eubacterium siraeum	SU	new_ann_default	561	3123	17.9635	17.9635
Eubacterium siraeum	SU	new_ann_stringent	178	3123	5.69965	5.69965
Eubacterium sp CAG 38	NH	no_ann	41	2208	1.85688	1.85688
Eubacterium sp CAG 38	NH	new_ann_default	6	2208	0.271739	0.271739
Eubacterium sp CAG 38	NH	new_ann_stringent	1	2208	0.0452899	0.0452899
Eubacterium sp CAG 38	RH	no_ann	257	2208	11.6395	11.6395
Eubacterium sp CAG 38	RH	new_ann_default	13	2208	0.588768	0.588768
Eubacterium sp CAG 38	RH	new_ann_stringent	9	2208	0.407609	0.407609
Eubacterium sp CAG 38	SC	no_ann	321	2208	14.538	14.538
Eubacterium sp CAG 38	SC	preserved_ann	10	2208	0.452899	0.452899
Eubacterium sp CAG 38	SC	relax_amp_ann	74	2208	3.35145	3.35145
Eubacterium sp CAG 38	SC	stringent_amp_ann	35	2208	1.58514	1.58514
Eubacterium sp CAG 38	SU	no_ann	1158	2208	52.4457	52.4457
Eubacterium sp CAG 38	SU	new_ann_default	206	2208	9.32971	9.32971
Eubacterium sp CAG 38	SU	new_ann_stringent	77	2208	3.48732	3.48732
Faecalibacterium prausnitzii	NH	no_ann	1078	21216	5.08107	5.08107
Faecalibacterium prausnitzii	NH	new_ann_default	31	21216	0.146116	0.146116
Faecalibacterium prausnitzii	NH	new_ann_stringent	37	21216	0.174397	0.174397
Faecalibacterium prausnitzii	RH	no_ann	4179	21216	19.6974	19.6974
Faecalibacterium prausnitzii	RH	new_ann_default	113	21216	0.532617	0.532617
Faecalibacterium prausnitzii	RH	new_ann_stringent	220	21216	1.03695	1.03695
Faecalibacterium prausnitzii	SC	no_ann	1501	21216	7.07485	7.07485
Faecalibacterium prausnitzii	SC	preserved_ann	54	21216	0.254525	0.254525
Faecalibacterium prausnitzii	SC	relax_amp_ann	54	21216	0.254525	0.254525
Faecalibacterium prausnitzii	SC	stringent_amp_ann	166	21216	0.782428	0.782428
Faecalibacterium prausnitzii	SU	no_ann	12279	21216	57.8761	57.8761
Faecalibacterium prausnitzii	SU	new_ann_default	345	21216	1.62613	1.62613
Faecalibacterium prausnitzii	SU	new_ann_stringent	1055	21216	4.97266	4.97266
Firmicutes bacterium CAG 124	NH	no_ann	182	3479	5.23139	5.23139
Firmicutes bacterium CAG 124	NH	new_ann_default	32	3479	0.919805	0.919805
Firmicutes bacterium CAG 124	NH	new_ann_stringent	8	3479	0.229951	0.229951
Firmicutes bacterium CAG 124	RH	no_ann	1068	3479	30.6985	30.6985
Firmicutes bacterium CAG 124	RH	new_ann_default	181	3479	5.20264	5.20264
Firmicutes bacterium CAG 124	RH	new_ann_stringent	126	3479	3.62173	3.62173
Firmicutes bacterium CAG 124	SC	no_ann	239	3479	6.86979	6.86979
Firmicutes bacterium CAG 124	SC	preserved_ann	6	3479	0.172463	0.172463
Firmicutes bacterium CAG 124	SC	relax_amp_ann	99	3479	2.84565	2.84565
Firmicutes bacterium CAG 124	SC	stringent_amp_ann	6	3479	0.172463	0.172463
Firmicutes bacterium CAG 124	SU	no_ann	1135	3479	32.6243	32.6243
Firmicutes bacterium CAG 124	SU	new_ann_default	386	3479	11.0951	11.0951
Firmicutes bacterium CAG 124	SU	new_ann_stringent	11	3479	0.316183	0.316183
Firmicutes bacterium CAG 129	NH	no_ann	50	1938	2.57998	2.57998
Firmicutes bacterium CAG 129	NH	new_ann_default	6	1938	0.309598	0.309598
Firmicutes bacterium CAG 129	NH	new_ann_stringent	27	1938	1.39319	1.39319
Firmicutes bacterium CAG 129	RH	no_ann	380	1938	19.6078	19.6078
Firmicutes bacterium CAG 129	RH	new_ann_default	44	1938	2.27038	2.27038
Firmicutes bacterium CAG 129	RH	new_ann_stringent	160	1938	8.25593	8.25593
Firmicutes bacterium CAG 129	SC	no_ann	199	1938	10.2683	10.2683
Firmicutes bacterium CAG 129	SC	preserved_ann	7	1938	0.361197	0.361197
Firmicutes bacterium CAG 129	SC	relax_amp_ann	8	1938	0.412797	0.412797
Firmicutes bacterium CAG 129	SC	stringent_amp_ann	52	1938	2.68318	2.68318
Firmicutes bacterium CAG 129	SU	no_ann	785	1938	40.5057	40.5057
Firmicutes bacterium CAG 129	SU	new_ann_default	34	1938	1.75439	1.75439
Firmicutes bacterium CAG 129	SU	new_ann_stringent	186	1938	9.59752	9.59752
Firmicutes bacterium CAG 24	NH	no_ann	157	2407	6.52264	6.52264
Firmicutes bacterium CAG 24	NH	new_ann_default	6	2407	0.249273	0.249273
Firmicutes bacterium CAG 24	NH	new_ann_stringent	6	2407	0.249273	0.249273
Firmicutes bacterium CAG 24	RH	no_ann	268	2407	11.1342	11.1342
Firmicutes bacterium CAG 24	RH	new_ann_default	13	2407	0.540091	0.540091
Firmicutes bacterium CAG 24	RH	new_ann_stringent	11	2407	0.457	0.457
Firmicutes bacterium CAG 24	SC	no_ann	296	2407	12.2975	12.2975
Firmicutes bacterium CAG 24	SC	preserved_ann	12	2407	0.498546	0.498546
Firmicutes bacterium CAG 24	SC	relax_amp_ann	27	2407	1.12173	1.12173
Firmicutes bacterium CAG 24	SC	stringent_amp_ann	42	2407	1.74491	1.74491
Firmicutes bacterium CAG 24	SU	no_ann	1365	2407	56.7096	56.7096
Firmicutes bacterium CAG 24	SU	new_ann_default	82	2407	3.40673	3.40673
Firmicutes bacterium CAG 24	SU	new_ann_stringent	122	2407	5.06855	5.06855
Flavonifractor plautii	NH	no_ann	55	6848	0.803154	0.803154
Flavonifractor plautii	NH	new_ann_default	4	6848	0.0584112	0.0584112
Flavonifractor plautii	NH	new_ann_stringent	14	6848	0.204439	0.204439
Flavonifractor plautii	RH	no_ann	228	6848	3.32944	3.32944
Flavonifractor plautii	RH	new_ann_default	28	6848	0.408879	0.408879
Flavonifractor plautii	RH	new_ann_stringent	68	6848	0.992991	0.992991
Flavonifractor plautii	SC	no_ann	715	6848	10.441	10.441
Flavonifractor plautii	SC	preserved_ann	15	6848	0.219042	0.219042
Flavonifractor plautii	SC	relax_amp_ann	85	6848	1.24124	1.24124
Flavonifractor plautii	SC	stringent_amp_ann	165	6848	2.40946	2.40946
Flavonifractor plautii	SU	no_ann	4244	6848	61.9743	61.9743
Flavonifractor plautii	SU	new_ann_default	386	6848	5.63668	5.63668
Flavonifractor plautii	SU	new_ann_stringent	817	6848	11.9305	11.9305
Hungatella hathewayi	NH	no_ann	94	8815	1.06636	1.06636
Hungatella hathewayi	NH	new_ann_default	8	8815	0.0907544	0.0907544
Hungatella hathewayi	NH	new_ann_stringent	4	8815	0.0453772	0.0453772
Hungatella hathewayi	RH	no_ann	344	8815	3.90244	3.90244
Hungatella hathewayi	RH	new_ann_default	40	8815	0.453772	0.453772
Hungatella hathewayi	RH	new_ann_stringent	20	8815	0.226886	0.226886
Hungatella hathewayi	SC	no_ann	769	8815	8.72377	8.72377
Hungatella hathewayi	SC	preserved_ann	21	8815	0.23823	0.23823
Hungatella hathewayi	SC	relax_amp_ann	121	8815	1.37266	1.37266
Hungatella hathewayi	SC	stringent_amp_ann	19	8815	0.215542	0.215542
Hungatella hathewayi	SU	no_ann	6200	8815	70.3347	70.3347
Hungatella hathewayi	SU	new_ann_default	730	8815	8.28134	8.28134
Hungatella hathewayi	SU	new_ann_stringent	257	8815	2.91548	2.91548
Oscillibacter sp KLE 1745	NH	no_ann	129	4520	2.85398	2.85398
Oscillibacter sp KLE 1745	NH	new_ann_default	11	4520	0.243363	0.243363
Oscillibacter sp KLE 1745	NH	new_ann_stringent	24	4520	0.530973	0.530973
Oscillibacter sp KLE 1745	RH	no_ann	1432	4520	31.6814	31.6814
Oscillibacter sp KLE 1745	RH	new_ann_default	90	4520	1.99115	1.99115
Oscillibacter sp KLE 1745	RH	new_ann_stringent	188	4520	4.15929	4.15929
Oscillibacter sp KLE 1745	SC	no_ann	172	4520	3.80531	3.80531
Oscillibacter sp KLE 1745	SC	preserved_ann	3	4520	0.0663717	0.0663717
Oscillibacter sp KLE 1745	SC	relax_amp_ann	47	4520	1.03982	1.03982
Oscillibacter sp KLE 1745	SC	stringent_amp_ann	244	4520	5.39823	5.39823
Oscillibacter sp KLE 1745	SU	no_ann	1028	4520	22.7434	22.7434
Oscillibacter sp KLE 1745	SU	new_ann_default	248	4520	5.48673	5.48673
Oscillibacter sp KLE 1745	SU	new_ann_stringent	904	4520	20	20
Phascolarctobacterium sp CAG 207	NH	no_ann	36	2087	1.72496	1.72496
Phascolarctobacterium sp CAG 207	NH	new_ann_default	19	2087	0.910398	0.910398
Phascolarctobacterium sp CAG 207	NH	new_ann_stringent	13	2087	0.622904	0.622904
Phascolarctobacterium sp CAG 207	RH	no_ann	123	2087	5.89363	5.89363
Phascolarctobacterium sp CAG 207	RH	new_ann_default	76	2087	3.64159	3.64159
Phascolarctobacterium sp CAG 207	RH	new_ann_stringent	80	2087	3.83325	3.83325
Phascolarctobacterium sp CAG 207	SC	no_ann	210	2087	10.0623	10.0623
Phascolarctobacterium sp CAG 207	SC	preserved_ann	8	2087	0.383325	0.383325
Phascolarctobacterium sp CAG 207	SC	relax_amp_ann	89	2087	4.26449	4.26449
Phascolarctobacterium sp CAG 207	SC	stringent_amp_ann	81	2087	3.88117	3.88117
Phascolarctobacterium sp CAG 207	SU	no_ann	815	2087	39.0513	39.0513
Phascolarctobacterium sp CAG 207	SU	new_ann_default	316	2087	15.1414	15.1414
Phascolarctobacterium sp CAG 207	SU	new_ann_stringent	219	2087	10.4935	10.4935
Pseudoflavonifractor sp An184	NH	no_ann	66	2112	3.125	3.125
Pseudoflavonifractor sp An184	NH	new_ann_default	16	2112	0.757576	0.757576
Pseudoflavonifractor sp An184	RH	no_ann	413	2112	19.5549	19.5549
Pseudoflavonifractor sp An184	RH	new_ann_default	60	2112	2.84091	2.84091
Pseudoflavonifractor sp An184	RH	new_ann_stringent	6	2112	0.284091	0.284091
Pseudoflavonifractor sp An184	SC	no_ann	250	2112	11.8371	11.8371
Pseudoflavonifractor sp An184	SC	preserved_ann	11	2112	0.520833	0.520833
Pseudoflavonifractor sp An184	SC	relax_amp_ann	61	2112	2.88826	2.88826
Pseudoflavonifractor sp An184	SC	stringent_amp_ann	3	2112	0.142045	0.142045
Pseudoflavonifractor sp An184	SU	no_ann	1025	2112	48.5322	48.5322
Pseudoflavonifractor sp An184	SU	new_ann_default	179	2112	8.47538	8.47538
Pseudoflavonifractor sp An184	SU	new_ann_stringent	13	2112	0.61553	0.61553
Roseburia intestinalis	NH	no_ann	417	6063	6.87778	6.87778
Roseburia intestinalis	NH	new_ann_default	7	6063	0.115454	0.115454
Roseburia intestinalis	NH	new_ann_stringent	18	6063	0.296883	0.296883
Roseburia intestinalis	RH	no_ann	1141	6063	18.8191	18.8191
Roseburia intestinalis	RH	new_ann_default	34	6063	0.560778	0.560778
Roseburia intestinalis	RH	new_ann_stringent	50	6063	0.824674	0.824674
Roseburia intestinalis	SC	no_ann	402	6063	6.63038	6.63038
Roseburia intestinalis	SC	preserved_ann	21	6063	0.346363	0.346363
Roseburia intestinalis	SC	relax_amp_ann	49	6063	0.808181	0.808181
Roseburia intestinalis	SC	stringent_amp_ann	140	6063	2.30909	2.30909
Roseburia intestinalis	SU	no_ann	2720	6063	44.8623	44.8623
Roseburia intestinalis	SU	new_ann_default	209	6063	3.44714	3.44714
Roseburia intestinalis	SU	new_ann_stringent	393	6063	6.48194	6.48194
Roseburia inulinivorans	NH	no_ann	21	4429	0.474148	0.474148
Roseburia inulinivorans	NH	new_ann_default	14	4429	0.316098	0.316098
Roseburia inulinivorans	RH	no_ann	89	4429	2.00948	2.00948
Roseburia inulinivorans	RH	new_ann_default	63	4429	1.42244	1.42244
Roseburia inulinivorans	RH	new_ann_stringent	14	4429	0.316098	0.316098
Roseburia inulinivorans	SC	no_ann	303	4429	6.84127	6.84127
Roseburia inulinivorans	SC	preserved_ann	17	4429	0.383834	0.383834
Roseburia inulinivorans	SC	relax_amp_ann	91	4429	2.05464	2.05464
Roseburia inulinivorans	SC	stringent_amp_ann	135	4429	3.04809	3.04809
Roseburia inulinivorans	SU	no_ann	2015	4429	45.4956	45.4956
Roseburia inulinivorans	SU	new_ann_default	654	4429	14.7663	14.7663
Roseburia inulinivorans	SU	new_ann_stringent	632	4429	14.2696	14.2696
Ruminococcaceae bacterium	NH	no_ann	16	6049	0.264507	0.264507
Ruminococcaceae bacterium	NH	new_ann_default	11	6049	0.181848	0.181848
Ruminococcaceae bacterium	NH	new_ann_stringent	4	6049	0.0661266	0.0661266
Ruminococcaceae bacterium	RH	no_ann	107	6049	1.76889	1.76889
Ruminococcaceae bacterium	RH	new_ann_default	36	6049	0.59514	0.59514
Ruminococcaceae bacterium	RH	new_ann_stringent	22	6049	0.363696	0.363696
Ruminococcaceae bacterium	SC	no_ann	419	6049	6.92676	6.92676
Ruminococcaceae bacterium	SC	preserved_ann	16	6049	0.264507	0.264507
Ruminococcaceae bacterium	SC	relax_amp_ann	73	6049	1.20681	1.20681
Ruminococcaceae bacterium	SC	stringent_amp_ann	27	6049	0.446355	0.446355
Ruminococcaceae bacterium	SU	no_ann	4268	6049	70.5571	70.5571
Ruminococcaceae bacterium	SU	new_ann_default	889	6049	14.6966	14.6966
Ruminococcaceae bacterium	SU	new_ann_stringent	161	6049	2.6616	2.6616
Sutterella wadsworthensis	NH	no_ann	578	8103	7.13316	7.13316
Sutterella wadsworthensis	NH	new_ann_default	77	8103	0.950265	0.950265
Sutterella wadsworthensis	NH	new_ann_stringent	54	8103	0.66642	0.66642
Sutterella wadsworthensis	RH	no_ann	3165	8103	39.0596	39.0596
Sutterella wadsworthensis	RH	new_ann_default	414	8103	5.10922	5.10922
Sutterella wadsworthensis	RH	new_ann_stringent	141	8103	1.7401	1.7401
Sutterella wadsworthensis	SC	no_ann	209	8103	2.57929	2.57929
Sutterella wadsworthensis	SC	preserved_ann	13	8103	0.160434	0.160434
Sutterella wadsworthensis	SC	relax_amp_ann	186	8103	2.29545	2.29545
Sutterella wadsworthensis	SC	stringent_amp_ann	439	8103	5.41775	5.41775
Sutterella wadsworthensis	SU	no_ann	929	8103	11.4649	11.4649
Sutterella wadsworthensis	SU	new_ann_default	734	8103	9.05837	9.05837
Sutterella wadsworthensis	SU	new_ann_stringent	1097	8103	13.5382	13.5382

## Sheet: ED_Fig7h
catgeory	ID	Description	setSize	enrichmentScore	NES	pvalue	p.adjust
preserved_ann	GO:0000097	[BP] sulfur amino acid biosynthetic process	164	0.359053	1.45009	0.000999001	0.00178695
preserved_ann	GO:0002790	[BP] peptide secretion	116	0.486875	1.91796	0.000999001	0.00178695
preserved_ann	GO:0006006	[BP] glucose metabolic process	157	0.347206	1.39887	0.000999001	0.00178695
preserved_ann	GO:0006071	[BP] glycerol metabolic process	77	0.439665	1.6756	0.000999001	0.00178695
preserved_ann	GO:0006281	[BP] DNA repair	706	0.297161	1.28591	0.000999001	0.00178695
preserved_ann	GO:0006526	[BP] arginine biosynthetic process	130	0.37342	1.48348	0.000999001	0.00178695
preserved_ann	GO:0006814	[BP] sodium ion transport	116	0.370956	1.46132	0.000999001	0.00178695
preserved_ann	GO:0009063	[BP] cellular amino acid catabolic process	159	0.488952	1.97344	0.000999001	0.00178695
preserved_ann	GO:0009073	[BP] aromatic amino acid family biosynthetic process	410	0.327464	1.39101	0.000999001	0.00178695
preserved_ann	GO:0009082	[BP] branched-chain amino acid biosynthetic process	155	0.364265	1.4656	0.000999001	0.00178695
preserved_ann	GO:0009226	[BP] nucleotide-sugar biosynthetic process	87	0.422512	1.62698	0.000999001	0.00178695
preserved_ann	GO:0009306	[BP] protein secretion	116	0.486875	1.91796	0.000999001	0.00178695
preserved_ann	GO:0009401	[BP] phosphoenolpyruvate-dependent sugar phosphotransferase system	492	0.402583	1.71966	0.000999001	0.00178695
preserved_ann	GO:0010629	[BP] negative regulation of gene expression	205	0.387765	1.5883	0.000999001	0.00178695
preserved_ann	GO:0015698	[BP] inorganic anion transport	79	0.445354	1.69868	0.000999001	0.00178695
preserved_ann	GO:0016114	[BP] terpenoid biosynthetic process	121	0.366021	1.44493	0.000999001	0.00178695
preserved_ann	GO:0019682	[BP] glyceraldehyde-3-phosphate metabolic process	174	0.364709	1.47762	0.000999001	0.00178695
preserved_ann	GO:0034613	[BP] cellular protein localization	106	0.395767	1.54605	0.000999001	0.00178695
preserved_ann	GO:0042737	[BP] drug catabolic process	162	0.511805	2.06527	0.000999001	0.00178695
preserved_ann	GO:0044275	[BP] cellular carbohydrate catabolic process	101	0.503544	1.96324	0.000999001	0.00178695
preserved_ann	GO:0044781	[BP] bacterial-type flagellum organization	77	0.474483	1.80829	0.000999001	0.00178695
preserved_ann	GO:0045454	[BP] cell redox homeostasis	175	0.386539	1.56672	0.000999001	0.00178695
preserved_ann	GO:0045892	[BP] negative regulation of transcription, DNA-templated	148	0.426626	1.71254	0.000999001	0.00178695
preserved_ann	GO:0046474	[BP] glycerophospholipid biosynthetic process	62	0.485276	1.80971	0.000999001	0.00178695
preserved_ann	GO:0046677	[BP] response to antibiotic	127	0.52007	2.06253	0.000999001	0.00178695
preserved_ann	GO:0051128	[BP] regulation of cellular component organization	428	0.325677	1.38497	0.000999001	0.00178695
preserved_ann	GO:0051649	[BP] establishment of localization in cell	103	0.398006	1.55262	0.000999001	0.00178695
preserved_ann	GO:0055072	[BP] iron ion homeostasis	79	0.533263	2.03399	0.000999001	0.00178695
preserved_ann	GO:0071555	[BP] cell wall organization	348	0.354363	1.49554	0.000999001	0.00178695
preserved_ann	GO:0071806	[BP] protein transmembrane transport	95	0.438495	1.69716	0.000999001	0.00178695
preserved_ann	GO:0071973	[BP] bacterial-type flagellum-dependent cell motility	151	0.409361	1.64469	0.000999001	0.00178695
preserved_ann	GO:0072329	[BP] monocarboxylic acid catabolic process	130	0.621455	2.46884	0.000999001	0.00178695
preserved_ann	GO:0097164	[BP] ammonium ion metabolic process	74	0.599303	2.27406	0.000999001	0.00178695
preserved_ann	GO:0098656	[BP] anion transmembrane transport	80	0.505933	1.93249	0.000999001	0.00178695
preserved_ann	GO:1901606	[BP] alpha-amino acid catabolic process	134	0.483502	1.92522	0.000999001	0.00178695
preserved_ann	GO:0006855	[BP] drug transmembrane transport	48	0.566003	2.04722	0.001	0.00178695
preserved_ann	GO:0006979	[BP] response to oxidative stress	66	0.597284	2.24257	0.001	0.00178695
preserved_ann	GO:0009266	[BP] response to temperature stimulus	51	0.539826	1.96556	0.001	0.00178695
preserved_ann	GO:0009404	[BP] toxin metabolic process	51	0.533166	1.94131	0.001	0.00178695
preserved_ann	GO:0017001	[BP] antibiotic catabolic process	54	0.537553	1.97233	0.001	0.00178695
preserved_ann	GO:0019320	[BP] hexose catabolic process	50	0.542932	1.97137	0.001	0.00178695
preserved_ann	GO:0042537	[BP] benzene-containing compound metabolic process	48	0.593217	2.14565	0.001	0.00178695
preserved_ann	GO:0046174	[BP] polyol catabolic process	47	0.495451	1.78741	0.001	0.00178695
preserved_ann	GO:0003333	[BP] amino acid transmembrane transport	38	0.570818	2.00626	0.001001	0.00178695
preserved_ann	GO:0006099	[BP] tricarboxylic acid cycle	43	0.618563	2.20989	0.001001	0.00178695
preserved_ann	GO:0006101	[BP] citrate metabolic process	44	0.601913	2.1551	0.001001	0.00178695
preserved_ann	GO:0018193	[BP] peptidyl-amino acid modification	43	0.668406	2.38796	0.001001	0.00178695
preserved_ann	GO:0022904	[BP] respiratory electron transport chain	42	0.616406	2.19491	0.001001	0.00178695
preserved_ann	GO:0042402	[BP] cellular biogenic amine catabolic process	43	0.669618	2.39229	0.001001	0.00178695
preserved_ann	GO:0072348	[BP] sulfur compound transport	37	0.572751	2.00423	0.001001	0.00178695
preserved_ann	GO:0098754	[BP] detoxification	46	0.572739	2.06282	0.001001	0.00178695
preserved_ann	GO:1901663	[BP] quinone biosynthetic process	38	0.659575	2.31821	0.001001	0.00178695
preserved_ann	GO:1901700	[BP] response to oxygen-containing compound	36	0.661358	2.30535	0.001001	0.00178695
preserved_ann	GO:0009245	[BP] lipid A biosynthetic process	39	0.476009	1.67902	0.001002	0.00178695
preserved_ann	GO:0010628	[BP] positive regulation of gene expression	39	0.885024	3.12174	0.001002	0.00178695
preserved_ann	GO:0045226	[BP] extracellular polysaccharide biosynthetic process	40	0.588006	2.08021	0.001002	0.00178695
preserved_ann	GO:0030258	[BP] lipid modification	35	0.583574	2.0238	0.00100301	0.00178695
preserved_ann	GO:0034219	[BP] carbohydrate transmembrane transport	34	0.730489	2.52665	0.00100301	0.00178695
preserved_ann	GO:0045893	[BP] positive regulation of transcription, DNA-templated	34	0.896928	3.10233	0.00100301	0.00178695
preserved_ann	GO:0062197	[BP] cellular response to chemical stress	34	0.682698	2.36135	0.00100301	0.00178695
preserved_ann	GO:0009297	[BP] pilus assembly	30	0.601449	2.04423	0.00100503	0.00178695
preserved_ann	GO:0009314	[BP] response to radiation	29	0.87113	2.95306	0.00100503	0.00178695
preserved_ann	GO:0034308	[BP] primary alcohol metabolic process	31	0.792289	2.70445	0.00100503	0.00178695
preserved_ann	GO:0042178	[BP] xenobiotic catabolic process	30	0.728512	2.4761	0.00100503	0.00178695
preserved_ann	GO:0046654	[BP] tetrahydrofolate biosynthetic process	30	0.577898	1.96419	0.00100503	0.00178695
preserved_ann	GO:0030243	[BP] cellulose metabolic process	27	0.544849	1.82426	0.00100705	0.00178695
preserved_ann	GO:0006857	[BP] oligopeptide transport	26	0.678224	2.25691	0.00100908	0.00178695
preserved_ann	GO:0043709	[BP] cell adhesion involved in single-species biofilm formation	25	0.849257	2.80389	0.00101215	0.00178695
preserved_ann	GO:0044403	[BP] biological process involved in symbiotic interaction	25	0.626352	2.06796	0.00101215	0.00178695
preserved_ann	GO:0046916	[BP] cellular transition metal ion homeostasis	24	0.692936	2.27369	0.00101523	0.00178695
preserved_ann	GO:0051260	[BP] protein homooligomerization	24	0.933368	3.0626	0.00101523	0.00178695
preserved_ann	GO:0009061	[BP] anaerobic respiration	23	0.940451	3.04825	0.00101833	0.00178695
preserved_ann	GO:0061077	[BP] chaperone-mediated protein folding	23	0.761635	2.46866	0.00101833	0.00178695
preserved_ann	GO:0032879	[BP] regulation of localization	22	0.826539	2.64886	0.00102041	0.00178695
preserved_ann	GO:0044242	[BP] cellular lipid catabolic process	21	0.905143	2.8709	0.00102041	0.00178695
preserved_ann	GO:0042128	[BP] nitrate assimilation	20	0.848427	2.66145	0.00102459	0.00178695
preserved_ann	GO:0065009	[BP] regulation of molecular function	20	0.911663	2.85982	0.00102459	0.00178695
preserved_ann	GO:0010033	[BP] response to organic substance	18	0.849176	2.63205	0.00102881	0.00178695
preserved_ann	GO:0017004	[BP] cytochrome complex assembly	18	0.771032	2.38984	0.00102881	0.00178695
preserved_ann	GO:0046777	[BP] protein autophosphorylation	18	0.877801	2.72078	0.00102881	0.00178695
preserved_ann	GO:0010038	[BP] response to metal ion	19	0.874325	2.72678	0.00102987	0.00178695
preserved_ann	GO:0009246	[BP] enterobacterial common antigen biosynthetic process	17	0.631168	1.93477	0.00103306	0.00178695
preserved_ann	GO:0043165	[BP] Gram-negative-bacterium-type cell outer membrane assembly	17	0.689727	2.11427	0.00103306	0.00178695
preserved_ann	GO:0009244	[BP] lipopolysaccharide core region biosynthetic process	16	0.87115	2.6387	0.0010352	0.00178695
preserved_ann	GO:0016485	[BP] protein processing	11	0.716743	1.98184	0.00108108	0.0018442
preserved_ann	GO:0000160	[BP] phosphorelay signal transduction system	719	0.269191	1.1654	0.001998	0.00324494
preserved_ann	GO:0008360	[BP] regulation of cell shape	325	0.316503	1.33189	0.001998	0.00324494
preserved_ann	GO:0009252	[BP] peptidoglycan biosynthetic process	304	0.318707	1.33553	0.001998	0.00324494
preserved_ann	GO:1901617	[BP] organic hydroxy compound biosynthetic process	32	0.503331	1.72463	0.00201207	0.00324494
preserved_ann	GO:0015891	[BP] siderophore transport	27	0.521112	1.74478	0.0020141	0.00324494
preserved_ann	GO:0019058	[BP] viral life cycle	22	0.583005	1.86839	0.00204082	0.00325185
preserved_ann	GO:0019321	[BP] pentose metabolic process	101	0.369198	1.43944	0.002997	0.00468679
preserved_ann	GO:0006835	[BP] dicarboxylic acid transport	40	0.457196	1.61744	0.00300601	0.00468679
preserved_ann	GO:0006400	[BP] tRNA modification	282	0.311173	1.29885	0.003996	0.00616405
preserved_ann	GO:0009423	[BP] chorismate biosynthetic process	131	0.349785	1.39005	0.004995	0.00762395
preserved_ann	GO:0006040	[BP] amino sugar metabolic process	131	0.34437	1.36853	0.00599401	0.00896011
preserved_ann	GO:0006206	[BP] pyrimidine nucleobase metabolic process	105	0.350224	1.36722	0.00599401	0.00896011
preserved_ann	GO:0019835	[BP] cytolysis	21	0.518871	1.64574	0.00612245	0.00905873
preserved_ann	GO:0009119	[BP] ribonucleoside metabolic process	224	0.313607	1.29119	0.00699301	0.0101399
preserved_ann	GO:0009163	[BP] nucleoside biosynthetic process	156	0.328319	1.32136	0.00699301	0.0101399
preserved_ann	GO:0006418	[BP] tRNA aminoacylation for protein translation	360	0.291167	1.22994	0.00799201	0.0114737
preserved_ann	GO:0006276	[BP] plasmid maintenance	12	0.620407	1.7542	0.00958466	0.0136253
preserved_ann	GO:0006189	[BP] 'de novo' IMP biosynthetic process	145	0.327724	1.31285	0.010989	0.01547
preserved_ann	GO:0009250	[BP] glucan biosynthetic process	85	0.358676	1.37635	0.013986	0.0194997
preserved_ann	GO:0015986	[BP] ATP synthesis coupled proton transport	187	0.310021	1.26288	0.017982	0.0248323
preserved_ann	GO:0009228	[BP] thiamine biosynthetic process	115	0.330152	1.29928	0.018981	0.0259646
preserved_ann	GO:0006541	[BP] glutamine metabolic process	209	0.302266	1.23781	0.022977	0.0311371
preserved_ann	GO:0000105	[BP] histidine biosynthetic process	166	0.307494	1.24282	0.024975	0.0332237
preserved_ann	GO:0006417	[BP] regulation of translation	88	0.344813	1.32792	0.024975	0.0332237
preserved_ann	GO:0052803	[BP] imidazole-containing compound metabolic process	181	0.304505	1.23711	0.026973	0.0355554
preserved_ann	GO:0009089	[BP] lysine biosynthetic process via diaminopimelate	154	0.307953	1.23886	0.02997	0.03915
preserved_ann	GO:0006313	[BP] transposition, DNA-mediated	196	0.29809	1.21788	0.032967	0.0423028
preserved_ann	GO:0006566	[BP] threonine metabolic process	81	0.34316	1.31084	0.032967	0.0423028
preserved_ann	GO:0009253	[BP] peptidoglycan catabolic process	121	0.315323	1.24479	0.03996	0.0508264
preserved_ann	GO:0006090	[BP] pyruvate metabolic process	272	0.277846	1.1565	0.0529471	0.0661838
preserved_ann	GO:0009166	[BP] nucleotide catabolic process	246	0.282643	1.17094	0.0529471	0.0661838
preserved_ann	GO:0006633	[BP] fatty acid biosynthetic process	157	0.294652	1.18713	0.0599401	0.0742847
preserved_ann	GO:0016226	[BP] iron-sulfur cluster assembly	57	0.348546	1.28785	0.061	0.0749576
preserved_ann	GO:0005984	[BP] disaccharide metabolic process	64	0.337135	1.26082	0.0699301	0.0852089
preserved_ann	GO:0009432	[BP] SOS response	139	0.295035	1.17837	0.0839161	0.101399
preserved_ann	GO:0006935	[BP] chemotaxis	92	0.315104	1.21717	0.0849151	0.101758
preserved_ann	GO:0006352	[BP] DNA-templated transcription, initiation	256	0.272018	1.12875	0.0949051	0.11188
preserved_ann	GO:0046112	[BP] nucleobase biosynthetic process	146	0.290671	1.165	0.0949051	0.11188
preserved_ann	GO:0043094	[BP] cellular metabolic compound salvage	166	0.285208	1.15275	0.0999001	0.116819
preserved_ann	GO:0009220	[BP] pyrimidine ribonucleotide biosynthetic process	182	0.280521	1.14011	0.10989	0.127473
preserved_ann	GO:0015937	[BP] coenzyme A biosynthetic process	62	0.325637	1.21438	0.124875	0.143706
preserved_ann	GO:0006545	[BP] glycine biosynthetic process	22	0.39721	1.27296	0.14898	0.168436
preserved_ann	GO:0042136	[BP] neurotransmitter biosynthetic process	22	0.39721	1.27296	0.14898	0.168436
preserved_ann	GO:0009130	[BP] pyrimidine nucleoside monophosphate biosynthetic process	175	0.275847	1.11807	0.14985	0.168436
preserved_ann	GO:0009236	[BP] cobalamin biosynthetic process	278	0.261835	1.09193	0.164835	0.183855
preserved_ann	GO:0032506	[BP] cytokinetic process	55	0.317276	1.16717	0.19	0.210305
preserved_ann	GO:0030435	[BP] sporulation resulting in formation of a cellular spore	56	0.312031	1.15046	0.224	0.246061
preserved_ann	GO:0006364	[BP] rRNA processing	225	0.259645	1.06941	0.245754	0.267928
preserved_ann	GO:0015074	[BP] DNA integration	331	0.250403	1.05469	0.257742	0.2789
preserved_ann	GO:0006270	[BP] DNA replication initiation	25	0.34569	1.14133	0.274291	0.294609
preserved_ann	GO:0009291	[BP] unidirectional conjugation	10	-0.315196	-1.09694	0.308642	0.329067
preserved_ann	GO:0019359	[BP] nicotinamide nucleotide biosynthetic process	273	0.248145	1.0332	0.370629	0.392272
preserved_ann	GO:0006265	[BP] DNA topological change	106	0.258713	1.01065	0.476523	0.500695
preserved_ann	GO:0001522	[BP] pseudouridine synthesis	164	0.244213	0.986292	0.537463	0.560662
preserved_ann	GO:0000272	[BP] polysaccharide catabolic process	85	0.240472	0.922762	0.668332	0.692201
preserved_ann	GO:0016998	[BP] cell wall macromolecule catabolic process	58	0.239087	0.885376	0.708292	0.728385
preserved_ann	GO:0009307	[BP] DNA restriction-modification system	31	0.2301	0.785438	0.823116	0.840505
preserved_ann	GO:0002252	[BP] immune effector process	57	0.210736	0.778652	0.877	0.88309
preserved_ann	GO:0051607	[BP] defense response to virus	57	0.210736	0.778652	0.877	0.88309
preserved_ann	GO:0006306	[BP] DNA methylation	30	0.171258	0.582081	0.973869	0.973869
FUGAsseM_predicted	GO:0000160	[BP] phosphorelay signal transduction system	286	0.314044	1.31115	0.000999001	0.00133061
FUGAsseM_predicted	GO:0000272	[BP] polysaccharide catabolic process	2220	0.302987	1.33668	0.000999001	0.00133061
FUGAsseM_predicted	GO:0002252	[BP] immune effector process	1317	0.658737	2.88192	0.000999001	0.00133061
FUGAsseM_predicted	GO:0003333	[BP] amino acid transmembrane transport	647	0.606187	2.61508	0.000999001	0.00133061
FUGAsseM_predicted	GO:0005984	[BP] disaccharide metabolic process	1258	0.557005	2.43486	0.000999001	0.00133061
FUGAsseM_predicted	GO:0006006	[BP] glucose metabolic process	709	0.909222	3.93216	0.000999001	0.00133061
FUGAsseM_predicted	GO:0006071	[BP] glycerol metabolic process	372	0.531276	2.24339	0.000999001	0.00133061
FUGAsseM_predicted	GO:0006090	[BP] pyruvate metabolic process	368	0.881296	3.71834	0.000999001	0.00133061
FUGAsseM_predicted	GO:0006189	[BP] 'de novo' IMP biosynthetic process	164	0.717122	2.90585	0.000999001	0.00133061
FUGAsseM_predicted	GO:0006206	[BP] pyrimidine nucleobase metabolic process	883	0.758466	3.29627	0.000999001	0.00133061
FUGAsseM_predicted	GO:0006281	[BP] DNA repair	676	0.593801	2.56337	0.000999001	0.00133061
FUGAsseM_predicted	GO:0006306	[BP] DNA methylation	579	0.375702	1.61313	0.000999001	0.00133061
FUGAsseM_predicted	GO:0006313	[BP] transposition, DNA-mediated	1272	0.307487	1.34435	0.000999001	0.00133061
FUGAsseM_predicted	GO:0006352	[BP] DNA-templated transcription, initiation	346	0.482178	2.02734	0.000999001	0.00133061
FUGAsseM_predicted	GO:0006364	[BP] rRNA processing	113	0.75259	2.96664	0.000999001	0.00133061
FUGAsseM_predicted	GO:0006417	[BP] regulation of translation	533	0.617056	2.64315	0.000999001	0.00133061
FUGAsseM_predicted	GO:0006541	[BP] glutamine metabolic process	231	0.477848	1.97269	0.000999001	0.00133061
FUGAsseM_predicted	GO:0006633	[BP] fatty acid biosynthetic process	500	0.844823	3.60686	0.000999001	0.00133061
FUGAsseM_predicted	GO:0006814	[BP] sodium ion transport	1389	0.366896	1.60673	0.000999001	0.00133061
FUGAsseM_predicted	GO:0006835	[BP] dicarboxylic acid transport	122	0.427698	1.69622	0.000999001	0.00133061
FUGAsseM_predicted	GO:0006855	[BP] drug transmembrane transport	935	0.797549	3.46879	0.000999001	0.00133061
FUGAsseM_predicted	GO:0006857	[BP] oligopeptide transport	1581	0.790112	3.4663	0.000999001	0.00133061
FUGAsseM_predicted	GO:0006979	[BP] response to oxidative stress	566	0.885657	3.79967	0.000999001	0.00133061
FUGAsseM_predicted	GO:0008360	[BP] regulation of cell shape	343	0.742071	3.11923	0.000999001	0.00133061
FUGAsseM_predicted	GO:0009061	[BP] anaerobic respiration	1135	0.894238	3.9048	0.000999001	0.00133061
FUGAsseM_predicted	GO:0009063	[BP] cellular amino acid catabolic process	364	0.675046	2.84756	0.000999001	0.00133061
FUGAsseM_predicted	GO:0009089	[BP] lysine biosynthetic process via diaminopimelate	140	0.400905	1.60703	0.000999001	0.00133061
FUGAsseM_predicted	GO:0009119	[BP] ribonucleoside metabolic process	425	0.761113	3.22978	0.000999001	0.00133061
FUGAsseM_predicted	GO:0009130	[BP] pyrimidine nucleoside monophosphate biosynthetic process	50	0.500368	1.81257	0.000999001	0.00133061
FUGAsseM_predicted	GO:0009163	[BP] nucleoside biosynthetic process	792	0.709768	3.07653	0.000999001	0.00133061
FUGAsseM_predicted	GO:0009166	[BP] nucleotide catabolic process	173	0.629088	2.55726	0.000999001	0.00133061
FUGAsseM_predicted	GO:0009244	[BP] lipopolysaccharide core region biosynthetic process	73	0.830852	3.12305	0.000999001	0.00133061
FUGAsseM_predicted	GO:0009250	[BP] glucan biosynthetic process	153	0.741602	2.99146	0.000999001	0.00133061
FUGAsseM_predicted	GO:0009252	[BP] peptidoglycan biosynthetic process	236	0.840206	3.47313	0.000999001	0.00133061
FUGAsseM_predicted	GO:0009253	[BP] peptidoglycan catabolic process	1340	0.460143	2.01386	0.000999001	0.00133061
FUGAsseM_predicted	GO:0009266	[BP] response to temperature stimulus	1571	0.919792	4.0342	0.000999001	0.00133061
FUGAsseM_predicted	GO:0009297	[BP] pilus assembly	47	0.602927	2.16573	0.000999001	0.00133061
FUGAsseM_predicted	GO:0009306	[BP] protein secretion	947	0.308929	1.34399	0.000999001	0.00133061
FUGAsseM_predicted	GO:0009307	[BP] DNA restriction-modification system	842	0.364381	1.58147	0.000999001	0.00133061
FUGAsseM_predicted	GO:0009314	[BP] response to radiation	2031	0.875699	3.85814	0.000999001	0.00133061
FUGAsseM_predicted	GO:0009401	[BP] phosphoenolpyruvate-dependent sugar phosphotransferase system	772	0.348393	1.51025	0.000999001	0.00133061
FUGAsseM_predicted	GO:0009432	[BP] SOS response	202	0.894349	3.67339	0.000999001	0.00133061
FUGAsseM_predicted	GO:0010033	[BP] response to organic substance	636	0.85163	3.67255	0.000999001	0.00133061
FUGAsseM_predicted	GO:0010038	[BP] response to metal ion	1883	0.879752	3.87017	0.000999001	0.00133061
FUGAsseM_predicted	GO:0010628	[BP] positive regulation of gene expression	1835	0.789582	3.47261	0.000999001	0.00133061
FUGAsseM_predicted	GO:0010629	[BP] negative regulation of gene expression	1891	0.827263	3.6398	0.000999001	0.00133061
FUGAsseM_predicted	GO:0016485	[BP] protein processing	1056	0.802525	3.49801	0.000999001	0.00133061
FUGAsseM_predicted	GO:0017001	[BP] antibiotic catabolic process	266	0.425971	1.77298	0.000999001	0.00133061
FUGAsseM_predicted	GO:0017004	[BP] cytochrome complex assembly	55	0.469729	1.72513	0.000999001	0.00133061
FUGAsseM_predicted	GO:0018193	[BP] peptidyl-amino acid modification	1311	0.938295	4.10476	0.000999001	0.00133061
FUGAsseM_predicted	GO:0019058	[BP] viral life cycle	650	0.422189	1.82109	0.000999001	0.00133061
FUGAsseM_predicted	GO:0019320	[BP] hexose catabolic process	952	0.839906	3.65413	0.000999001	0.00133061
FUGAsseM_predicted	GO:0019321	[BP] pentose metabolic process	2210	0.317201	1.39921	0.000999001	0.00133061
FUGAsseM_predicted	GO:0019835	[BP] cytolysis	490	0.576717	2.46189	0.000999001	0.00133061
FUGAsseM_predicted	GO:0022904	[BP] respiratory electron transport chain	287	0.562952	2.35099	0.000999001	0.00133061
FUGAsseM_predicted	GO:0030243	[BP] cellulose metabolic process	953	0.735222	3.19881	0.000999001	0.00133061
FUGAsseM_predicted	GO:0030258	[BP] lipid modification	1248	0.771593	3.37299	0.000999001	0.00133061
FUGAsseM_predicted	GO:0032879	[BP] regulation of localization	704	0.69817	3.01873	0.000999001	0.00133061
FUGAsseM_predicted	GO:0034219	[BP] carbohydrate transmembrane transport	275	0.839402	3.49994	0.000999001	0.00133061
FUGAsseM_predicted	GO:0034308	[BP] primary alcohol metabolic process	1061	0.899325	3.92106	0.000999001	0.00133061
FUGAsseM_predicted	GO:0042128	[BP] nitrate assimilation	93	0.733145	2.83189	0.000999001	0.00133061
FUGAsseM_predicted	GO:0042136	[BP] neurotransmitter biosynthetic process	380	0.414721	1.75292	0.000999001	0.00133061
FUGAsseM_predicted	GO:0042178	[BP] xenobiotic catabolic process	114	0.779187	3.07588	0.000999001	0.00133061
FUGAsseM_predicted	GO:0042402	[BP] cellular biogenic amine catabolic process	657	0.757755	3.26899	0.000999001	0.00133061
FUGAsseM_predicted	GO:0042737	[BP] drug catabolic process	967	0.671022	2.91949	0.000999001	0.00133061
FUGAsseM_predicted	GO:0043709	[BP] cell adhesion involved in single-species biofilm formation	1389	0.809264	3.54397	0.000999001	0.00133061
FUGAsseM_predicted	GO:0044242	[BP] cellular lipid catabolic process	462	0.889085	3.78675	0.000999001	0.00133061
FUGAsseM_predicted	GO:0044275	[BP] cellular carbohydrate catabolic process	851	0.748846	3.25223	0.000999001	0.00133061
FUGAsseM_predicted	GO:0044403	[BP] biological process involved in symbiotic interaction	1305	0.433169	1.89478	0.000999001	0.00133061
FUGAsseM_predicted	GO:0044781	[BP] bacterial-type flagellum organization	1381	0.457065	2.00161	0.000999001	0.00133061
FUGAsseM_predicted	GO:0045226	[BP] extracellular polysaccharide biosynthetic process	1744	0.770394	3.38488	0.000999001	0.00133061
FUGAsseM_predicted	GO:0045892	[BP] negative regulation of transcription, DNA-templated	1116	0.856715	3.73949	0.000999001	0.00133061
FUGAsseM_predicted	GO:0045893	[BP] positive regulation of transcription, DNA-templated	796	0.841713	3.6497	0.000999001	0.00133061
FUGAsseM_predicted	GO:0046474	[BP] glycerophospholipid biosynthetic process	3326	0.289623	1.28454	0.000999001	0.00133061
FUGAsseM_predicted	GO:0046654	[BP] tetrahydrofolate biosynthetic process	71	0.494408	1.85406	0.000999001	0.00133061
FUGAsseM_predicted	GO:0046677	[BP] response to antibiotic	2143	0.436505	1.92401	0.000999001	0.00133061
FUGAsseM_predicted	GO:0046777	[BP] protein autophosphorylation	85	0.829492	3.16888	0.000999001	0.00133061
FUGAsseM_predicted	GO:0046916	[BP] cellular transition metal ion homeostasis	775	0.728812	3.15896	0.000999001	0.00133061
FUGAsseM_predicted	GO:0051128	[BP] regulation of cellular component organization	204	0.543773	2.23309	0.000999001	0.00133061
FUGAsseM_predicted	GO:0051260	[BP] protein homooligomerization	2845	0.882115	3.904	0.000999001	0.00133061
FUGAsseM_predicted	GO:0051607	[BP] defense response to virus	1046	0.621799	2.71001	0.000999001	0.00133061
FUGAsseM_predicted	GO:0051649	[BP] establishment of localization in cell	425	0.771109	3.2722	0.000999001	0.00133061
FUGAsseM_predicted	GO:0055072	[BP] iron ion homeostasis	1435	0.884271	3.87375	0.000999001	0.00133061
FUGAsseM_predicted	GO:0061077	[BP] chaperone-mediated protein folding	134	0.597303	2.38766	0.000999001	0.00133061
FUGAsseM_predicted	GO:0062197	[BP] cellular response to chemical stress	1909	0.8186	3.60179	0.000999001	0.00133061
FUGAsseM_predicted	GO:0065009	[BP] regulation of molecular function	2276	0.743548	3.28157	0.000999001	0.00133061
FUGAsseM_predicted	GO:0071555	[BP] cell wall organization	423	0.809408	3.43398	0.000999001	0.00133061
FUGAsseM_predicted	GO:0071806	[BP] protein transmembrane transport	314	0.590115	2.47343	0.000999001	0.00133061
FUGAsseM_predicted	GO:0071973	[BP] bacterial-type flagellum-dependent cell motility	623	0.372678	1.60615	0.000999001	0.00133061
FUGAsseM_predicted	GO:0072329	[BP] monocarboxylic acid catabolic process	563	0.653186	2.80211	0.000999001	0.00133061
FUGAsseM_predicted	GO:0072348	[BP] sulfur compound transport	1353	0.680143	2.97736	0.000999001	0.00133061
FUGAsseM_predicted	GO:0097164	[BP] ammonium ion metabolic process	1341	0.801451	3.50769	0.000999001	0.00133061
FUGAsseM_predicted	GO:0098656	[BP] anion transmembrane transport	815	0.761212	3.30316	0.000999001	0.00133061
FUGAsseM_predicted	GO:0098754	[BP] detoxification	619	0.781394	3.36711	0.000999001	0.00133061
FUGAsseM_predicted	GO:1901606	[BP] alpha-amino acid catabolic process	789	0.780704	3.38388	0.000999001	0.00133061
FUGAsseM_predicted	GO:1901617	[BP] organic hydroxy compound biosynthetic process	233	0.536421	2.21562	0.000999001	0.00133061
FUGAsseM_predicted	GO:1901663	[BP] quinone biosynthetic process	61	0.887316	3.29002	0.000999001	0.00133061
FUGAsseM_predicted	GO:1901700	[BP] response to oxygen-containing compound	2077	0.861948	3.79855	0.000999001	0.00133061
FUGAsseM_predicted	GO:0046174	[BP] polyol catabolic process	38	0.566688	1.97187	0.001	0.00133061
FUGAsseM_predicted	GO:0006101	[BP] citrate metabolic process	37	0.810122	2.80936	0.001001	0.00133061
FUGAsseM_predicted	GO:0006276	[BP] plasmid maintenance	33	0.689472	2.34742	0.00100301	0.00133061
FUGAsseM_predicted	GO:0019682	[BP] glyceraldehyde-3-phosphate metabolic process	28	0.544855	1.82497	0.00100301	0.00133061
FUGAsseM_predicted	GO:0006566	[BP] threonine metabolic process	26	0.746184	2.47254	0.0010101	0.00133061
FUGAsseM_predicted	GO:0009246	[BP] enterobacterial common antigen biosynthetic process	26	0.52093	1.72614	0.0010101	0.00133061
FUGAsseM_predicted	GO:0006099	[BP] tricarboxylic acid cycle	19	0.576142	1.80195	0.00102354	0.00133548
FUGAsseM_predicted	GO:0015698	[BP] inorganic anion transport	14	0.647119	1.9018	0.00104932	0.00135619
FUGAsseM_predicted	GO:0009291	[BP] unidirectional conjugation	210	0.335601	1.3804	0.001998	0.0025345
FUGAsseM_predicted	GO:0019359	[BP] nicotinamide nucleotide biosynthetic process	54	0.439437	1.60887	0.001998	0.0025345
FUGAsseM_predicted	GO:0009423	[BP] chorismate biosynthetic process	738	0.280598	1.21539	0.002997	0.00376688
FUGAsseM_predicted	GO:0009404	[BP] toxin metabolic process	148	0.346384	1.39438	0.003996	0.00497684
FUGAsseM_predicted	GO:0006400	[BP] tRNA modification	137	0.332214	1.33182	0.004995	0.00616501
FUGAsseM_predicted	GO:0006040	[BP] amino sugar metabolic process	57	0.3797	1.39933	0.014985	0.0183299
FUGAsseM_predicted	GO:0043094	[BP] cellular metabolic compound salvage	16	0.470918	1.42629	0.0559585	0.0678436
FUGAsseM_predicted	GO:0045454	[BP] cell redox homeostasis	268	0.272748	1.13554	0.0719281	0.0864399
FUGAsseM_predicted	GO:0000105	[BP] histidine biosynthetic process	82	0.326765	1.24473	0.0739261	0.0880685
FUGAsseM_predicted	GO:0015074	[BP] DNA integration	312	0.259852	1.08892	0.147852	0.174296
FUGAsseM_predicted	GO:0000097	[BP] sulfur amino acid biosynthetic process	95	0.298732	1.15625	0.148851	0.174296
FUGAsseM_predicted	GO:0043165	[BP] Gram-negative-bacterium-type cell outer membrane assembly	35	-0.388957	-1.97692	0.25	0.290254
FUGAsseM_predicted	GO:0009226	[BP] nucleotide-sugar biosynthetic process	61	0.298776	1.10781	0.276723	0.318581
FUGAsseM_predicted	GO:0015937	[BP] coenzyme A biosynthetic process	10	0.415588	1.12748	0.297149	0.339245
FUGAsseM_predicted	GO:0001522	[BP] pseudouridine synthesis	16	0.323808	0.980732	0.507772	0.572838
FUGAsseM_predicted	GO:0006935	[BP] chemotaxis	497	0.233567	0.997011	0.51049	0.572838
FUGAsseM_predicted	GO:0016114	[BP] terpenoid biosynthetic process	18	0.315017	0.977561	0.514872	0.572838
FUGAsseM_predicted	GO:0009073	[BP] aromatic amino acid family biosynthetic process	124	0.250565	0.995299	0.518482	0.572838
FUGAsseM_predicted	GO:0046112	[BP] nucleobase biosynthetic process	34	0.279451	0.95526	0.581745	0.637593
FUGAsseM_predicted	GO:0009228	[BP] thiamine biosynthetic process	87	0.230594	0.882999	0.763237	0.829869
FUGAsseM_predicted	GO:0002790	[BP] peptide secretion	568	0.217026	0.931139	0.836164	0.902004
FUGAsseM_predicted	GO:0006545	[BP] glycine biosynthetic process	5	-0.292874	-0.744226	0.854271	0.914337
FUGAsseM_predicted	GO:0016226	[BP] iron-sulfur cluster assembly	12	0.231023	0.654729	0.908218	0.962221
FUGAsseM_predicted	GO:0042537	[BP] benzene-containing compound metabolic process	281	0.209748	0.875427	0.913087	0.962221
FUGAsseM_predicted	GO:0052803	[BP] imidazole-containing compound metabolic process	67	0.204803	0.766078	0.92008	0.962221
FUGAsseM_predicted	GO:0006270	[BP] DNA replication initiation	104	0.199361	0.780275	0.943057	0.978779
FUGAsseM_predicted	GO:0006265	[BP] DNA topological change	32	0.180873	0.615055	0.961886	0.989704
FUGAsseM_predicted	GO:0009245	[BP] lipid A biosynthetic process	485	0.200428	0.854992	0.968032	0.989704
FUGAsseM_predicted	GO:0009236	[BP] cobalamin biosynthetic process	514	0.194171	0.830139	0.988012	1
FUGAsseM_predicted	GO:0006526	[BP] arginine biosynthetic process	44	0.131604	0.468683	1	1
FUGAsseM_predicted	GO:0016998	[BP] cell wall macromolecule catabolic process	1738	0.175448	0.770827	1	1

## Sheet: ED_Fig7i
catgeory	ID	Description	setSize	enrichmentScore	NES	pvalue	p.adjust
preserved_ann	GO:0000160	[BP] phosphorelay signal transduction system	2419	0.280817	1.14888	0.000999001	0.00292889
preserved_ann	GO:0000272	[BP] polysaccharide catabolic process	409	0.395513	1.55224	0.000999001	0.00292889
preserved_ann	GO:0006006	[BP] glucose metabolic process	556	0.333612	1.32307	0.000999001	0.00292889
preserved_ann	GO:0006090	[BP] pyruvate metabolic process	1108	0.313975	1.26978	0.000999001	0.00292889
preserved_ann	GO:0006189	[BP] 'de novo' IMP biosynthetic process	574	0.326325	1.29559	0.000999001	0.00292889
preserved_ann	GO:0006265	[BP] DNA topological change	589	0.338882	1.34668	0.000999001	0.00292889
preserved_ann	GO:0006281	[BP] DNA repair	3108	0.296076	1.21444	0.000999001	0.00292889
preserved_ann	GO:0006313	[BP] transposition, DNA-mediated	569	0.353372	1.40264	0.000999001	0.00292889
preserved_ann	GO:0006352	[BP] DNA-templated transcription, initiation	1659	0.321904	1.30999	0.000999001	0.00292889
preserved_ann	GO:0006400	[BP] tRNA modification	1301	0.301431	1.2225	0.000999001	0.00292889
preserved_ann	GO:0006418	[BP] tRNA aminoacylation for protein translation	1757	0.339002	1.38026	0.000999001	0.00292889
preserved_ann	GO:0006526	[BP] arginine biosynthetic process	615	0.319733	1.27151	0.000999001	0.00292889
preserved_ann	GO:0006541	[BP] glutamine metabolic process	869	0.312993	1.25719	0.000999001	0.00292889
preserved_ann	GO:0006814	[BP] sodium ion transport	371	0.377284	1.47558	0.000999001	0.00292889
preserved_ann	GO:0006979	[BP] response to oxidative stress	92	0.502934	1.80859	0.000999001	0.00292889
preserved_ann	GO:0008360	[BP] regulation of cell shape	1229	0.312161	1.26442	0.000999001	0.00292889
preserved_ann	GO:0009073	[BP] aromatic amino acid family biosynthetic process	1726	0.286431	1.16629	0.000999001	0.00292889
preserved_ann	GO:0009082	[BP] branched-chain amino acid biosynthetic process	644	0.322978	1.28668	0.000999001	0.00292889
preserved_ann	GO:0009089	[BP] lysine biosynthetic process via diaminopimelate	531	0.314215	1.24512	0.000999001	0.00292889
preserved_ann	GO:0009119	[BP] ribonucleoside metabolic process	985	0.309219	1.2475	0.000999001	0.00292889
preserved_ann	GO:0009130	[BP] pyrimidine nucleoside monophosphate biosynthetic process	792	0.318056	1.2742	0.000999001	0.00292889
preserved_ann	GO:0009163	[BP] nucleoside biosynthetic process	727	0.31108	1.24293	0.000999001	0.00292889
preserved_ann	GO:0009166	[BP] nucleotide catabolic process	842	0.323523	1.29733	0.000999001	0.00292889
preserved_ann	GO:0009220	[BP] pyrimidine ribonucleotide biosynthetic process	822	0.328745	1.31808	0.000999001	0.00292889
preserved_ann	GO:0009226	[BP] nucleotide-sugar biosynthetic process	384	0.327366	1.28191	0.000999001	0.00292889
preserved_ann	GO:0009245	[BP] lipid A biosynthetic process	149	0.391074	1.45592	0.000999001	0.00292889
preserved_ann	GO:0009250	[BP] glucan biosynthetic process	344	0.350289	1.36604	0.000999001	0.00292889
preserved_ann	GO:0009252	[BP] peptidoglycan biosynthetic process	1191	0.318982	1.29194	0.000999001	0.00292889
preserved_ann	GO:0009266	[BP] response to temperature stimulus	191	0.362699	1.37375	0.000999001	0.00292889
preserved_ann	GO:0009291	[BP] unidirectional conjugation	151	0.508723	1.89681	0.000999001	0.00292889
preserved_ann	GO:0015074	[BP] DNA integration	1585	0.358731	1.45949	0.000999001	0.00292889
preserved_ann	GO:0015698	[BP] inorganic anion transport	264	0.347305	1.33825	0.000999001	0.00292889
preserved_ann	GO:0016485	[BP] protein processing	59	0.500665	1.72464	0.000999001	0.00292889
preserved_ann	GO:0016998	[BP] cell wall macromolecule catabolic process	283	0.357523	1.38221	0.000999001	0.00292889
preserved_ann	GO:0019359	[BP] nicotinamide nucleotide biosynthetic process	1004	0.324539	1.30994	0.000999001	0.00292889
preserved_ann	GO:0045226	[BP] extracellular polysaccharide biosynthetic process	142	0.403994	1.49912	0.000999001	0.00292889
preserved_ann	GO:0045454	[BP] cell redox homeostasis	784	0.357633	1.4321	0.000999001	0.00292889
preserved_ann	GO:0046112	[BP] nucleobase biosynthetic process	632	0.308902	1.2306	0.000999001	0.00292889
preserved_ann	GO:0046916	[BP] cellular transition metal ion homeostasis	67	0.491547	1.71586	0.000999001	0.00292889
preserved_ann	GO:0051128	[BP] regulation of cellular component organization	1639	0.295389	1.20195	0.000999001	0.00292889
preserved_ann	GO:0052803	[BP] imidazole-containing compound metabolic process	826	0.302479	1.21305	0.000999001	0.00292889
preserved_ann	GO:0055072	[BP] iron ion homeostasis	178	0.381131	1.4356	0.000999001	0.00292889
preserved_ann	GO:0062197	[BP] cellular response to chemical stress	55	0.549465	1.88178	0.000999001	0.00292889
preserved_ann	GO:0071555	[BP] cell wall organization	1263	0.324029	1.31323	0.000999001	0.00292889
preserved_ann	GO:0009228	[BP] thiamine biosynthetic process	474	0.31661	1.24922	0.001998	0.00505377
preserved_ann	GO:0009432	[BP] SOS response	671	0.299397	1.19451	0.001998	0.00505377
preserved_ann	GO:0015986	[BP] ATP synthesis coupled proton transport	798	0.294321	1.1794	0.001998	0.00505377
preserved_ann	GO:0019682	[BP] glyceraldehyde-3-phosphate metabolic process	760	0.295444	1.18191	0.001998	0.00505377
preserved_ann	GO:0071806	[BP] protein transmembrane transport	369	0.320442	1.25301	0.001998	0.00505377
preserved_ann	GO:0072329	[BP] monocarboxylic acid catabolic process	139	0.370775	1.37279	0.001998	0.00505377
preserved_ann	GO:0097164	[BP] ammonium ion metabolic process	104	0.385986	1.40332	0.001998	0.00505377
preserved_ann	GO:0006270	[BP] DNA replication initiation	109	0.386704	1.40963	0.002997	0.00678269
preserved_ann	GO:0016114	[BP] terpenoid biosynthetic process	604	0.301733	1.1996	0.002997	0.00678269
preserved_ann	GO:0019320	[BP] hexose catabolic process	127	0.367048	1.3506	0.002997	0.00678269
preserved_ann	GO:0022904	[BP] respiratory electron transport chain	127	0.373407	1.374	0.002997	0.00678269
preserved_ann	GO:0030258	[BP] lipid modification	76	0.412732	1.46066	0.002997	0.00678269
preserved_ann	GO:0046474	[BP] glycerophospholipid biosynthetic process	241	0.337863	1.29758	0.002997	0.00678269
preserved_ann	GO:0000105	[BP] histidine biosynthetic process	770	0.288633	1.15512	0.003996	0.00888766
preserved_ann	GO:0051649	[BP] establishment of localization in cell	471	0.300898	1.18732	0.004995	0.0107393
preserved_ann	GO:1901663	[BP] quinone biosynthetic process	65	0.40866	1.42163	0.004995	0.0107393
preserved_ann	GO:0009063	[BP] cellular amino acid catabolic process	440	0.304819	1.19924	0.00599401	0.0124714
preserved_ann	GO:0018193	[BP] peptidyl-amino acid modification	106	0.372007	1.35338	0.00599401	0.0124714
preserved_ann	GO:0009404	[BP] toxin metabolic process	127	0.354144	1.30312	0.00699301	0.014319
preserved_ann	GO:1901606	[BP] alpha-amino acid catabolic process	400	0.306348	1.20165	0.00799201	0.0161089
preserved_ann	GO:0042737	[BP] drug catabolic process	222	0.326269	1.24898	0.00899101	0.0178437
preserved_ann	GO:1901700	[BP] response to oxygen-containing compound	24	0.496355	1.52029	0.0100503	0.0196437
preserved_ann	GO:0006040	[BP] amino sugar metabolic process	336	0.30837	1.20061	0.012987	0.0242801
preserved_ann	GO:0006099	[BP] tricarboxylic acid cycle	86	0.368876	1.31948	0.012987	0.0242801
preserved_ann	GO:0006101	[BP] citrate metabolic process	86	0.368876	1.31948	0.012987	0.0242801
preserved_ann	GO:0015937	[BP] coenzyme A biosynthetic process	324	0.30645	1.19118	0.015984	0.0294563
preserved_ann	GO:0006206	[BP] pyrimidine nucleobase metabolic process	431	0.294605	1.15825	0.016983	0.0304279
preserved_ann	GO:0006633	[BP] fatty acid biosynthetic process	633	0.286824	1.14243	0.016983	0.0304279
preserved_ann	GO:0044275	[BP] cellular carbohydrate catabolic process	152	0.332343	1.23932	0.017982	0.0317764
preserved_ann	GO:0098656	[BP] anion transmembrane transport	117	0.346046	1.26778	0.01998	0.03483
preserved_ann	GO:0034613	[BP] cellular protein localization	488	0.290092	1.14493	0.020979	0.0360839
preserved_ann	GO:1901617	[BP] organic hydroxy compound biosynthetic process	178	0.323189	1.21735	0.022977	0.0390005
preserved_ann	GO:0006566	[BP] threonine metabolic process	239	0.310514	1.1925	0.024975	0.0418413
preserved_ann	GO:0046677	[BP] response to antibiotic	209	0.315217	1.20119	0.025974	0.042957
preserved_ann	GO:0000097	[BP] sulfur amino acid biosynthetic process	636	0.281758	1.1222	0.02997	0.0483267
preserved_ann	GO:0009236	[BP] cobalamin biosynthetic process	898	0.271765	1.0931	0.02997	0.0483267
preserved_ann	GO:0043094	[BP] cellular metabolic compound salvage	635	0.28082	1.11856	0.030969	0.049321
preserved_ann	GO:0006855	[BP] drug transmembrane transport	96	0.345131	1.24735	0.031968	0.0502912
preserved_ann	GO:0017001	[BP] antibiotic catabolic process	61	0.372892	1.28841	0.034965	0.0543432
preserved_ann	GO:0006364	[BP] rRNA processing	1058	0.268642	1.08572	0.037962	0.057613
preserved_ann	GO:0046174	[BP] polyol catabolic process	109	0.342437	1.24827	0.037962	0.057613
preserved_ann	GO:0005984	[BP] disaccharide metabolic process	90	0.349031	1.25365	0.038961	0.0584416
preserved_ann	GO:0009423	[BP] chorismate biosynthetic process	518	0.281775	1.11544	0.048951	0.0725826
preserved_ann	GO:0044403	[BP] biological process involved in symbiotic interaction	41	0.392011	1.29542	0.0570571	0.0836405
preserved_ann	GO:0006306	[BP] DNA methylation	205	0.302899	1.15267	0.0619381	0.0897754
preserved_ann	GO:0006857	[BP] oligopeptide transport	29	0.415947	1.3147	0.0671343	0.0962258
preserved_ann	GO:0019321	[BP] pentose metabolic process	238	0.298783	1.14678	0.0729271	0.10338
preserved_ann	GO:0006417	[BP] regulation of translation	346	0.286545	1.11775	0.0799201	0.112062
preserved_ann	GO:0010628	[BP] positive regulation of gene expression	15	0.467111	1.31811	0.110542	0.153333
preserved_ann	GO:0009061	[BP] anaerobic respiration	9	-0.419609	-1.37191	0.12	0.164681
preserved_ann	GO:0001522	[BP] pseudouridine synthesis	626	0.269482	1.07298	0.137862	0.187202
preserved_ann	GO:0030435	[BP] sporulation resulting in formation of a cellular spore	239	0.286581	1.10059	0.165834	0.22284
preserved_ann	GO:0009253	[BP] peptidoglycan catabolic process	535	0.266484	1.05644	0.201798	0.265632
preserved_ann	GO:0072348	[BP] sulfur compound transport	55	0.335318	1.14838	0.201798	0.265632
preserved_ann	GO:0017004	[BP] cytochrome complex assembly	65	0.319884	1.1128	0.238761	0.309653
preserved_ann	GO:0042178	[BP] xenobiotic catabolic process	16	0.410947	1.17582	0.240041	0.309653
preserved_ann	GO:0006835	[BP] dicarboxylic acid transport	55	0.324555	1.11152	0.246753	0.31516
preserved_ann	GO:0016226	[BP] iron-sulfur cluster assembly	212	0.277527	1.05887	0.27972	0.353764
preserved_ann	GO:0098754	[BP] detoxification	44	0.332448	1.10821	0.283283	0.354792
preserved_ann	GO:0006935	[BP] chemotaxis	222	0.275432	1.05437	0.298701	0.361321
preserved_ann	GO:0034308	[BP] primary alcohol metabolic process	6	-0.42168	-1.11359	0.299213	0.361321
preserved_ann	GO:0006545	[BP] glycine biosynthetic process	73	0.30599	1.07866	0.2997	0.361321
preserved_ann	GO:0042136	[BP] neurotransmitter biosynthetic process	73	0.30599	1.07866	0.2997	0.361321
preserved_ann	GO:0009307	[BP] DNA restriction-modification system	154	0.285796	1.06591	0.307692	0.367521
preserved_ann	GO:0015891	[BP] siderophore transport	13	0.403254	1.11014	0.338174	0.400225
preserved_ann	GO:0003333	[BP] amino acid transmembrane transport	37	0.319109	1.04123	0.41483	0.486482
preserved_ann	GO:0071973	[BP] bacterial-type flagellum-dependent cell motility	368	0.257905	1.00841	0.451548	0.524773
preserved_ann	GO:0019835	[BP] cytolysis	10	0.379693	0.984936	0.496809	0.572217
preserved_ann	GO:0043165	[BP] Gram-negative-bacterium-type cell outer membrane assembly	27	0.318461	0.99122	0.516032	0.589099
preserved_ann	GO:0006071	[BP] glycerol metabolic process	160	0.258657	0.967042	0.597403	0.676008
preserved_ann	GO:0002790	[BP] peptide secretion	304	0.250922	0.973021	0.634366	0.705458
preserved_ann	GO:0009306	[BP] protein secretion	304	0.250922	0.973021	0.634366	0.705458
preserved_ann	GO:0046654	[BP] tetrahydrofolate biosynthetic process	158	0.253404	0.946806	0.654346	0.721458
preserved_ann	GO:0045892	[BP] negative regulation of transcription, DNA-templated	503	0.243242	0.961715	0.701299	0.766674
preserved_ann	GO:0010629	[BP] negative regulation of gene expression	758	0.242941	0.971942	0.711289	0.771061
preserved_ann	GO:0042537	[BP] benzene-containing compound metabolic process	42	0.261273	0.866091	0.752	0.8084
preserved_ann	GO:0019058	[BP] viral life cycle	31	0.259514	0.825837	0.770541	0.821486
preserved_ann	GO:0009401	[BP] phosphoenolpyruvate-dependent sugar phosphotransferase system	725	0.23762	0.949215	0.822178	0.869352
preserved_ann	GO:0044781	[BP] bacterial-type flagellum organization	273	0.22682	0.8758	0.91009	0.954485
preserved_ann	GO:0044242	[BP] cellular lipid catabolic process	7	0.273801	0.650537	0.919515	0.956592
preserved_ann	GO:0032506	[BP] cytokinetic process	253	0.220172	0.847027	0.951049	0.981483
preserved_ann	GO:0030243	[BP] cellulose metabolic process	24	0.190947	0.584853	0.973869	0.997057
preserved_ann	GO:0042402	[BP] cellular biogenic amine catabolic process	25	0.172488	0.531989	0.991968	0.998002
preserved_ann	GO:0002252	[BP] immune effector process	187	0.174495	0.659888	0.998002	0.998002
preserved_ann	GO:0051607	[BP] defense response to virus	187	0.174495	0.659888	0.998002	0.998002
FUGAsseM_predicted	GO:0000097	[BP] sulfur amino acid biosynthetic process	221	0.473909	1.82287	0.000999001	0.0016605
FUGAsseM_predicted	GO:0000160	[BP] phosphorelay signal transduction system	749	0.370692	1.48404	0.000999001	0.0016605
FUGAsseM_predicted	GO:0000272	[BP] polysaccharide catabolic process	5658	0.36666	1.50689	0.000999001	0.0016605
FUGAsseM_predicted	GO:0003333	[BP] amino acid transmembrane transport	450	0.385845	1.52205	0.000999001	0.0016605
FUGAsseM_predicted	GO:0005984	[BP] disaccharide metabolic process	715	0.369898	1.47957	0.000999001	0.0016605
FUGAsseM_predicted	GO:0006006	[BP] glucose metabolic process	673	0.772285	3.08351	0.000999001	0.0016605
FUGAsseM_predicted	GO:0006040	[BP] amino sugar metabolic process	2608	0.269651	1.10067	0.000999001	0.0016605
FUGAsseM_predicted	GO:0006090	[BP] pyruvate metabolic process	908	0.407576	1.63937	0.000999001	0.0016605
FUGAsseM_predicted	GO:0006099	[BP] tricarboxylic acid cycle	612	0.58047	2.31197	0.000999001	0.0016605
FUGAsseM_predicted	GO:0006270	[BP] DNA replication initiation	1316	0.389905	1.57805	0.000999001	0.0016605
FUGAsseM_predicted	GO:0006281	[BP] DNA repair	1761	0.315839	1.28269	0.000999001	0.0016605
FUGAsseM_predicted	GO:0006306	[BP] DNA methylation	4772	0.302317	1.24079	0.000999001	0.0016605
FUGAsseM_predicted	GO:0006313	[BP] transposition, DNA-mediated	9700	0.34535	1.42452	0.000999001	0.0016605
FUGAsseM_predicted	GO:0006364	[BP] rRNA processing	1677	0.654526	2.6565	0.000999001	0.0016605
FUGAsseM_predicted	GO:0006400	[BP] tRNA modification	702	0.379748	1.5189	0.000999001	0.0016605
FUGAsseM_predicted	GO:0006417	[BP] regulation of translation	1100	0.441599	1.78228	0.000999001	0.0016605
FUGAsseM_predicted	GO:0006418	[BP] tRNA aminoacylation for protein translation	377	0.333656	1.3091	0.000999001	0.0016605
FUGAsseM_predicted	GO:0006526	[BP] arginine biosynthetic process	2136	0.31229	1.27151	0.000999001	0.0016605
FUGAsseM_predicted	GO:0006541	[BP] glutamine metabolic process	1120	0.523127	2.11209	0.000999001	0.0016605
FUGAsseM_predicted	GO:0006814	[BP] sodium ion transport	3344	0.270167	1.10541	0.000999001	0.0016605
FUGAsseM_predicted	GO:0006835	[BP] dicarboxylic acid transport	810	0.375441	1.5058	0.000999001	0.0016605
FUGAsseM_predicted	GO:0006857	[BP] oligopeptide transport	97	0.43603	1.59581	0.000999001	0.0016605
FUGAsseM_predicted	GO:0006979	[BP] response to oxidative stress	1426	0.696398	2.82157	0.000999001	0.0016605
FUGAsseM_predicted	GO:0008360	[BP] regulation of cell shape	2871	0.363736	1.48668	0.000999001	0.0016605
FUGAsseM_predicted	GO:0009061	[BP] anaerobic respiration	904	0.344566	1.38564	0.000999001	0.0016605
FUGAsseM_predicted	GO:0009063	[BP] cellular amino acid catabolic process	2154	0.36051	1.46817	0.000999001	0.0016605
FUGAsseM_predicted	GO:0009073	[BP] aromatic amino acid family biosynthetic process	1953	0.304114	1.23656	0.000999001	0.0016605
FUGAsseM_predicted	GO:0009082	[BP] branched-chain amino acid biosynthetic process	683	0.394215	1.57495	0.000999001	0.0016605
FUGAsseM_predicted	GO:0009089	[BP] lysine biosynthetic process via diaminopimelate	543	0.389156	1.54536	0.000999001	0.0016605
FUGAsseM_predicted	GO:0009119	[BP] ribonucleoside metabolic process	654	0.382321	1.52526	0.000999001	0.0016605
FUGAsseM_predicted	GO:0009130	[BP] pyrimidine nucleoside monophosphate biosynthetic process	358	0.371128	1.45378	0.000999001	0.0016605
FUGAsseM_predicted	GO:0009166	[BP] nucleotide catabolic process	843	0.435829	1.75009	0.000999001	0.0016605
FUGAsseM_predicted	GO:0009228	[BP] thiamine biosynthetic process	655	0.442696	1.76621	0.000999001	0.0016605
FUGAsseM_predicted	GO:0009245	[BP] lipid A biosynthetic process	1528	0.413226	1.67546	0.000999001	0.0016605
FUGAsseM_predicted	GO:0009250	[BP] glucan biosynthetic process	419	0.522739	2.05839	0.000999001	0.0016605
FUGAsseM_predicted	GO:0009252	[BP] peptidoglycan biosynthetic process	2871	0.307001	1.25479	0.000999001	0.0016605
FUGAsseM_predicted	GO:0009266	[BP] response to temperature stimulus	717	0.571074	2.28436	0.000999001	0.0016605
FUGAsseM_predicted	GO:0009307	[BP] DNA restriction-modification system	3473	0.334645	1.36962	0.000999001	0.0016605
FUGAsseM_predicted	GO:0009404	[BP] toxin metabolic process	1853	0.395679	1.60755	0.000999001	0.0016605
FUGAsseM_predicted	GO:0009423	[BP] chorismate biosynthetic process	1390	0.309629	1.25403	0.000999001	0.0016605
FUGAsseM_predicted	GO:0010628	[BP] positive regulation of gene expression	782	0.297588	1.19315	0.000999001	0.0016605
FUGAsseM_predicted	GO:0015074	[BP] DNA integration	2718	0.411097	1.67932	0.000999001	0.0016605
FUGAsseM_predicted	GO:0015986	[BP] ATP synthesis coupled proton transport	852	0.312558	1.25557	0.000999001	0.0016605
FUGAsseM_predicted	GO:0016114	[BP] terpenoid biosynthetic process	900	0.357537	1.43767	0.000999001	0.0016605
FUGAsseM_predicted	GO:0016226	[BP] iron-sulfur cluster assembly	817	0.406291	1.62988	0.000999001	0.0016605
FUGAsseM_predicted	GO:0016485	[BP] protein processing	2724	0.31954	1.30537	0.000999001	0.0016605
FUGAsseM_predicted	GO:0016998	[BP] cell wall macromolecule catabolic process	4700	0.266505	1.0938	0.000999001	0.0016605
FUGAsseM_predicted	GO:0019320	[BP] hexose catabolic process	774	0.665844	2.6674	0.000999001	0.0016605
FUGAsseM_predicted	GO:0019321	[BP] pentose metabolic process	1586	0.364491	1.47774	0.000999001	0.0016605
FUGAsseM_predicted	GO:0019359	[BP] nicotinamide nucleotide biosynthetic process	1790	0.388044	1.57595	0.000999001	0.0016605
FUGAsseM_predicted	GO:0019682	[BP] glyceraldehyde-3-phosphate metabolic process	717	0.36419	1.45681	0.000999001	0.0016605
FUGAsseM_predicted	GO:0022904	[BP] respiratory electron transport chain	970	0.389818	1.57048	0.000999001	0.0016605
FUGAsseM_predicted	GO:0030243	[BP] cellulose metabolic process	396	0.452896	1.78083	0.000999001	0.0016605
FUGAsseM_predicted	GO:0030258	[BP] lipid modification	1471	0.365489	1.48115	0.000999001	0.0016605
FUGAsseM_predicted	GO:0042537	[BP] benzene-containing compound metabolic process	770	0.387832	1.55331	0.000999001	0.0016605
FUGAsseM_predicted	GO:0042737	[BP] drug catabolic process	815	0.304959	1.22327	0.000999001	0.0016605
FUGAsseM_predicted	GO:0043094	[BP] cellular metabolic compound salvage	203	0.579625	2.22017	0.000999001	0.0016605
FUGAsseM_predicted	GO:0043165	[BP] Gram-negative-bacterium-type cell outer membrane assembly	667	0.331675	1.32389	0.000999001	0.0016605
FUGAsseM_predicted	GO:0044275	[BP] cellular carbohydrate catabolic process	1495	0.598566	2.42555	0.000999001	0.0016605
FUGAsseM_predicted	GO:0044403	[BP] biological process involved in symbiotic interaction	933	0.30024	1.20877	0.000999001	0.0016605
FUGAsseM_predicted	GO:0045892	[BP] negative regulation of transcription, DNA-templated	1082	0.300278	1.21167	0.000999001	0.0016605
FUGAsseM_predicted	GO:0046474	[BP] glycerophospholipid biosynthetic process	6477	0.377866	1.55474	0.000999001	0.0016605
FUGAsseM_predicted	GO:0046654	[BP] tetrahydrofolate biosynthetic process	760	0.315473	1.26277	0.000999001	0.0016605
FUGAsseM_predicted	GO:0046677	[BP] response to antibiotic	5318	0.359381	1.47647	0.000999001	0.0016605
FUGAsseM_predicted	GO:0046916	[BP] cellular transition metal ion homeostasis	187	0.576433	2.19984	0.000999001	0.0016605
FUGAsseM_predicted	GO:0051649	[BP] establishment of localization in cell	2503	0.536588	2.18917	0.000999001	0.0016605
FUGAsseM_predicted	GO:0052803	[BP] imidazole-containing compound metabolic process	1086	0.3074	1.24049	0.000999001	0.0016605
FUGAsseM_predicted	GO:0055072	[BP] iron ion homeostasis	1111	0.314268	1.26874	0.000999001	0.0016605
FUGAsseM_predicted	GO:0062197	[BP] cellular response to chemical stress	4199	0.571678	2.34396	0.000999001	0.0016605
FUGAsseM_predicted	GO:0071555	[BP] cell wall organization	1900	0.339523	1.37957	0.000999001	0.0016605
FUGAsseM_predicted	GO:1901606	[BP] alpha-amino acid catabolic process	1291	0.441743	1.78689	0.000999001	0.0016605
FUGAsseM_predicted	GO:1901617	[BP] organic hydroxy compound biosynthetic process	1965	0.429409	1.74634	0.000999001	0.0016605
FUGAsseM_predicted	GO:1901663	[BP] quinone biosynthetic process	896	0.445887	1.79238	0.000999001	0.0016605
FUGAsseM_predicted	GO:1901700	[BP] response to oxygen-containing compound	2032	0.655996	2.66899	0.000999001	0.0016605
FUGAsseM_predicted	GO:0046777	[BP] protein autophosphorylation	9	0.816526	2.07124	0.0010989	0.0018022
FUGAsseM_predicted	GO:0000105	[BP] histidine biosynthetic process	1971	0.276186	1.12323	0.001998	0.00316334
FUGAsseM_predicted	GO:0051128	[BP] regulation of cellular component organization	1149	0.2872	1.16003	0.001998	0.00316334
FUGAsseM_predicted	GO:0006101	[BP] citrate metabolic process	34	0.483361	1.58377	0.00200602	0.00316334
FUGAsseM_predicted	GO:0015937	[BP] coenzyme A biosynthetic process	1640	0.26968	1.09416	0.010989	0.0171095
FUGAsseM_predicted	GO:0046112	[BP] nucleobase biosynthetic process	276	0.310021	1.20506	0.014985	0.0230395
FUGAsseM_predicted	GO:0042136	[BP] neurotransmitter biosynthetic process	748	0.277496	1.11097	0.021978	0.033374
FUGAsseM_predicted	GO:0006206	[BP] pyrimidine nucleobase metabolic process	107	0.34965	1.28987	0.027972	0.041958
FUGAsseM_predicted	GO:0001522	[BP] pseudouridine synthesis	465	0.288865	1.1405	0.030969	0.0458939
FUGAsseM_predicted	GO:0009220	[BP] pyrimidine ribonucleotide biosynthetic process	338	0.296234	1.15824	0.031968	0.0462596
FUGAsseM_predicted	GO:0017001	[BP] antibiotic catabolic process	527	0.284665	1.12952	0.031968	0.0462596
FUGAsseM_predicted	GO:0006545	[BP] glycine biosynthetic process	260	0.301926	1.17054	0.03996	0.0571522
FUGAsseM_predicted	GO:0097164	[BP] ammonium ion metabolic process	47	0.365123	1.24017	0.108891	0.153949
FUGAsseM_predicted	GO:0006071	[BP] glycerol metabolic process	269	0.287966	1.11775	0.114885	0.160578
FUGAsseM_predicted	GO:0009226	[BP] nucleotide-sugar biosynthetic process	1676	0.257909	1.04679	0.127872	0.176722
FUGAsseM_predicted	GO:0006189	[BP] 'de novo' IMP biosynthetic process	115	0.298928	1.10575	0.215784	0.294905
FUGAsseM_predicted	GO:0009163	[BP] nucleoside biosynthetic process	658	0.256235	1.02267	0.367632	0.49691
FUGAsseM_predicted	GO:0010033	[BP] response to organic substance	70	0.285156	1.01531	0.448551	0.597705
FUGAsseM_predicted	GO:0065009	[BP] regulation of molecular function	11	0.384294	1.01831	0.451923	0.597705
FUGAsseM_predicted	GO:0006265	[BP] DNA topological change	657	0.251875	1.00517	0.462537	0.605235
FUGAsseM_predicted	GO:0009291	[BP] unidirectional conjugation	1630	0.246797	1.00128	0.485514	0.624625
FUGAsseM_predicted	GO:0051607	[BP] defense response to virus	2957	0.24482	1.00091	0.487512	0.624625
FUGAsseM_predicted	GO:0098656	[BP] anion transmembrane transport	400	0.253051	0.995462	0.519481	0.658723
FUGAsseM_predicted	GO:0017004	[BP] cytochrome complex assembly	279	0.254029	0.987568	0.548452	0.688363
FUGAsseM_predicted	GO:0098754	[BP] detoxification	7	0.380767	0.908656	0.605889	0.752771
FUGAsseM_predicted	GO:0015698	[BP] inorganic anion transport	475	0.246617	0.974419	0.618382	0.760609
FUGAsseM_predicted	GO:0034613	[BP] cellular protein localization	896	0.234088	0.940991	0.863137	1
FUGAsseM_predicted	GO:0019835	[BP] cytolysis	5	0.328267	0.712839	0.863962	1
FUGAsseM_predicted	GO:0018193	[BP] peptidyl-amino acid modification	1372	0.233432	0.945344	0.881119	1
FUGAsseM_predicted	GO:0002790	[BP] peptide secretion	4310	0.236115	0.968196	0.889111	1
FUGAsseM_predicted	GO:0046174	[BP] polyol catabolic process	90	0.216086	0.786268	0.934066	1
FUGAsseM_predicted	GO:0072329	[BP] monocarboxylic acid catabolic process	255	0.202708	0.784879	0.987013	1
FUGAsseM_predicted	GO:0009236	[BP] cobalamin biosynthetic process	1837	0.225625	0.916514	0.99001	1
FUGAsseM_predicted	GO:0006935	[BP] chemotaxis	1050	0.220331	0.88892	0.991009	1
FUGAsseM_predicted	GO:0032506	[BP] cytokinetic process	3176	0.227476	0.930213	0.992008	1
FUGAsseM_predicted	GO:0010629	[BP] negative regulation of gene expression	1159	0.218169	0.881242	0.994006	1
FUGAsseM_predicted	GO:0006352	[BP] DNA-templated transcription, initiation	1832	0.220499	0.895674	0.996004	1
FUGAsseM_predicted	GO:0002252	[BP] immune effector process	2091	0.221393	0.901154	0.999001	1
FUGAsseM_predicted	GO:0006633	[BP] fatty acid biosynthetic process	1106	0.19923	0.804278	1	1
FUGAsseM_predicted	GO:0009253	[BP] peptidoglycan catabolic process	6470	0.172465	0.709628	1	1
FUGAsseM_predicted	GO:0009306	[BP] protein secretion	3391	0.204783	0.837956	1	1
FUGAsseM_predicted	GO:0009401	[BP] phosphoenolpyruvate-dependent sugar phosphotransferase system	1745	0.155189	0.630197	1	1
FUGAsseM_predicted	GO:0019058	[BP] viral life cycle	746	0.141197	0.565333	1	1
FUGAsseM_predicted	GO:0030435	[BP] sporulation resulting in formation of a cellular spore	1874	0.188208	0.764701	1	1
FUGAsseM_predicted	GO:0044781	[BP] bacterial-type flagellum organization	995	0.201273	0.811404	1	1
FUGAsseM_predicted	GO:0045226	[BP] extracellular polysaccharide biosynthetic process	1676	0.115329	0.468094	1	1
FUGAsseM_predicted	GO:0045454	[BP] cell redox homeostasis	2257	0.164587	0.670688	1	1
FUGAsseM_predicted	GO:0071806	[BP] protein transmembrane transport	1328	0.150551	0.609451	1	1
FUGAsseM_predicted	GO:0071973	[BP] bacterial-type flagellum-dependent cell motility	1925	0.217009	0.882015	1	1
