# Supplementary material for: Predicting functions of uncharacterized gene products from microbial communities
Source: Nat Biotechnol. 2025 Oct 15;44(7):1126–41. doi: 10.1038/s41587-025-02813-7 (PMC13368603; doi:10.1038/s41587-025-02813-7)
Supplement: Supplementary file 17 — Domain annotations of each protein. [file 41587_2025_2813_MOESM17_ESM.xlsx]

## Sheet: ED_Fig8a
familyID	Start	End	From	To	Accession	Domain_desc	E-value	case	taxon	func	gene	type	map_type
Cluster_218608	1	178	16	145	PF06810	Phage minor structural protein GP20	1.4e-18	Faecalibacterium_prausnitzii__GO_0019058	Faecalibacterium_prausnitzii	GO:0019058:[BP] viral life cycle	Cluster_218608	raw_ann	SC
(raw_ann)	forward	1	Phage minor structural protein GP20	raw_ann	Uncharacterized protein	Faecalibacterium prausnitzii	PF06810:Phage minor structural protein GP20
Cluster_19363	1	179	16	136	PF06810	Phage minor structural protein GP20	2.3e-12	Faecalibacterium_prausnitzii__GO_0019058	Faecalibacterium_prausnitzii	GO:0019058:[BP] viral life cycle	Cluster_19363	raw_ann	SC
(raw_ann)	forward	1	Phage minor structural protein GP20	raw_ann	Uncharacterized protein	Faecalibacterium prausnitzii	PF06810:Phage minor structural protein GP20
Cluster_911724	1	179	16	136	PF06810	Phage minor structural protein GP20	3.5e-13	Faecalibacterium_prausnitzii__GO_0019058	Faecalibacterium_prausnitzii	GO:0019058:[BP] viral life cycle	Cluster_911724	raw_ann	SC
(raw_ann)	forward	1	Phage minor structural protein GP20	raw_ann	Uncharacterized protein	Faecalibacterium prausnitzii	PF06810:Phage minor structural protein GP20
Cluster_204929	1	181	16	147	PF06810	Phage minor structural protein GP20	1.6e-19	Faecalibacterium_prausnitzii__GO_0019058	Faecalibacterium_prausnitzii	GO:0019058:[BP] viral life cycle	Cluster_204929	hom_new_predicted	SU
(hom_new_predicted)	forward	1	Phage minor structural protein GP20	hom_new_predicted	SU	Faecalibacterium prausnitzii	PF06810:Phage minor structural protein GP20
Cluster_163605	1	182	16	141	PF06810	Phage minor structural protein GP20	1.1e-17	Faecalibacterium_prausnitzii__GO_0019058	Faecalibacterium_prausnitzii	GO:0019058:[BP] viral life cycle	Cluster_163605	raw_ann	SC
(raw_ann)	forward	1	Phage minor structural protein GP20	raw_ann	Uncharacterized protein	Faecalibacterium prausnitzii	PF06810:Phage minor structural protein GP20
Cluster_181659	1	186	16	146	PF06810	Phage minor structural protein GP20	1.7e-18	Faecalibacterium_prausnitzii__GO_0019058	Faecalibacterium_prausnitzii	GO:0019058:[BP] viral life cycle	Cluster_181659	raw_ann	SC
(raw_ann)	forward	1	Phage minor structural protein GP20	raw_ann	Uncharacterized protein	Faecalibacterium prausnitzii	PF06810:Phage minor structural protein GP20
Cluster_533053	1	208	14	158	PF06810	Phage minor structural protein GP20	7.6e-43	Faecalibacterium_prausnitzii__GO_0019058	Faecalibacterium_prausnitzii	GO:0019058:[BP] viral life cycle	Cluster_533053	raw_ann	SC
(raw_ann)	forward	1	Phage minor structural protein GP20	raw_ann	Uncharacterized protein	Faecalibacterium prausnitzii	PF06810:Phage minor structural protein GP20
Cluster_971121	1	215	37	171	PF06810	Phage minor structural protein GP20	6.5e-27	Faecalibacterium_prausnitzii__GO_0019058	Faecalibacterium_prausnitzii	GO:0019058:[BP] viral life cycle	Cluster_971121	raw_ann	SC
(raw_ann)	forward	1	Phage minor structural protein GP20	raw_ann	Uncharacterized protein	Faecalibacterium prausnitzii	PF06810:Phage minor structural protein GP20
Cluster_23115	1	218	50	180	PF06810	Phage minor structural protein GP20	1.8e-14	Faecalibacterium_prausnitzii__GO_0019058	Faecalibacterium_prausnitzii	GO:0019058:[BP] viral life cycle	Cluster_23115	raw_ann	SC
(raw_ann)	forward	1	Phage minor structural protein GP20	raw_ann	Phage minor structural protein GP20	Faecalibacterium prausnitzii	PF06810:Phage minor structural protein GP20
Cluster_364447	1	417	21	91	PF02920	DNA binding domain of tn916 integrase	1.8e-29	Faecalibacterium_prausnitzii__GO_0019058	Faecalibacterium_prausnitzii	GO:0019058:[BP] viral life cycle	Cluster_364447	hom_new_predicted	SU
(hom_new_predicted)	forward	1	DNA binding domain of tn916 integrase	hom_new_predicted	SU	Faecalibacterium prausnitzii	PF02920:DNA binding domain of tn916 integrase
Cluster_364447	1	417	211	404	PF00589	Phage integrase family	1.8e-39	Faecalibacterium_prausnitzii__GO_0019058	Faecalibacterium_prausnitzii	GO:0019058:[BP] viral life cycle	Cluster_364447	hom_new_predicted	SU
(hom_new_predicted)	forward	1	Phage integrase family	hom_new_predicted	SU	Faecalibacterium prausnitzii	PF00589:Phage integrase family
Cluster_1407035	1	512	38	369	PF05136	Phage portal protein, lambda family	2.3e-96	Faecalibacterium_prausnitzii__GO_0019058	Faecalibacterium_prausnitzii	GO:0019058:[BP] viral life cycle	Cluster_1407035	raw_ann	SC
(raw_ann)	forward	1	Phage portal protein, lambda family	raw_ann	Phage portal protein	Faecalibacterium prausnitzii	PF05136:Phage portal protein, lambda family
Cluster_1276672	1	532	45	413	PF05136	Phage portal protein, lambda family	2.8e-105	Faecalibacterium_prausnitzii__GO_0019058	Faecalibacterium_prausnitzii	GO:0019058:[BP] viral life cycle	Cluster_1276672	nonhom_new_predicted	RH
(nonhom_new_predicted)	forward	1	Phage portal protein, lambda family	nonhom_new_predicted	RH	Faecalibacterium prausnitzii	PF05136:Phage portal protein, lambda family
Cluster_21193	1	534	45	412	PF05136	Phage portal protein, lambda family	7.3e-105	Faecalibacterium_prausnitzii__GO_0019058	Faecalibacterium_prausnitzii	GO:0019058:[BP] viral life cycle	Cluster_21193	raw_ann	SC
(raw_ann)	forward	1	Phage portal protein, lambda family	raw_ann	Phage portal protein	Faecalibacterium prausnitzii	PF05136:Phage portal protein, lambda family
Cluster_801264	1	535	25	408	PF05136	Phage portal protein, lambda family	4e-111	Faecalibacterium_prausnitzii__GO_0019058	Faecalibacterium_prausnitzii	GO:0019058:[BP] viral life cycle	Cluster_801264	raw_ann	SC
(raw_ann)	forward	1	Phage portal protein, lambda family	raw_ann	Phage portal protein	Faecalibacterium prausnitzii	PF05136:Phage portal protein, lambda family
Cluster_218286	1	542	42	413	PF05136	Phage portal protein, lambda family	3.9e-114	Faecalibacterium_prausnitzii__GO_0019058	Faecalibacterium_prausnitzii	GO:0019058:[BP] viral life cycle	Cluster_218286	raw_ann	SC
(raw_ann)	forward	1	Phage portal protein, lambda family	raw_ann	Phage portal protein	Faecalibacterium prausnitzii	PF05136:Phage portal protein, lambda family
Cluster_20808	1	583	350	499	PF00005	ABC transporter	6.4e-30	Faecalibacterium_prausnitzii__GO_0019058	Faecalibacterium_prausnitzii	GO:0019058:[BP] viral life cycle	Cluster_20808	raw_ann	SC
(raw_ann)	forward	1	ABC transporter	raw_ann	ABC transporter ATP-binding protein	Faecalibacterium prausnitzii	PF00005:ABC transporter
Cluster_20808	1	583	111	168	PF01004	Flavivirus envelope glycoprotein M	0.00036	Faecalibacterium_prausnitzii__GO_0019058	Faecalibacterium_prausnitzii	GO:0019058:[BP] viral life cycle	Cluster_20808	raw_ann	SC
(raw_ann)	forward	1	Flavivirus envelope glycoprotein M	raw_ann	ABC transporter ATP-binding protein	Faecalibacterium prausnitzii	PF01004:Flavivirus envelope glycoprotein M
Cluster_20808	1	583	18	285	PF00664	ABC transporter transmembrane region	5.4e-37	Faecalibacterium_prausnitzii__GO_0019058	Faecalibacterium_prausnitzii	GO:0019058:[BP] viral life cycle	Cluster_20808	raw_ann	SC
(raw_ann)	forward	1	ABC transporter transmembrane region	raw_ann	ABC transporter ATP-binding protein	Faecalibacterium prausnitzii	PF00664:ABC transporter transmembrane region

## Sheet: ED_Fig8b
familyID	Start	End	From	To	Accession	Domain_desc	E-value	case	taxon	func	gene	type	map_type																		acc
Cluster_1425551	1	96	1	78	PF09827	CRISPR associated protein Cas2	1.5e-24	Faecalibacterium_prausnitzii__GO_0051607	Faecalibacterium_prausnitzii	GO:0051607:[BP] defense response to virus	Cluster_1425551	raw_ann	SC
(raw_ann)	forward	1	CRISPR associated protein Cas2	raw_ann	CRISPR-associated endoribonuclease Cas2	Faecalibacterium prausnitzii	PF09827:CRISPR associated protein Cas2
Cluster_29550	1	96	1	78	PF09827	CRISPR associated protein Cas2	8.4e-23	Faecalibacterium_prausnitzii__GO_0051607	Faecalibacterium_prausnitzii	GO:0051607:[BP] defense response to virus	Cluster_29550	raw_ann	SC
(raw_ann)	forward	1	CRISPR associated protein Cas2	raw_ann	CRISPR-associated endoribonuclease Cas2	Faecalibacterium prausnitzii	PF09827:CRISPR associated protein Cas2
Cluster_988378	1	96	1	78	PF09827	CRISPR associated protein Cas2	6.4e-24	Faecalibacterium_prausnitzii__GO_0051607	Faecalibacterium_prausnitzii	GO:0051607:[BP] defense response to virus	Cluster_988378	raw_ann	SC
(raw_ann)	forward	1	CRISPR associated protein Cas2	raw_ann	CRISPR-associated endoribonuclease Cas2	Faecalibacterium prausnitzii	PF09827:CRISPR associated protein Cas2
Cluster_384174	1	215	4	208	PF09704	CRISPR-associated protein (Cas_Cas5)	3.6e-31	Faecalibacterium_prausnitzii__GO_0051607	Faecalibacterium_prausnitzii	GO:0051607:[BP] defense response to virus	Cluster_384174	raw_ann	SC
(raw_ann)	forward	1	CRISPR-associated protein (Cas_Cas5)	raw_ann	Type I-C CRISPR-associated protein Cas5	Faecalibacterium prausnitzii	PF09704:CRISPR-associated protein (Cas_Cas5)
Cluster_642351	1	216	4	209	PF09704	CRISPR-associated protein (Cas_Cas5)	1.7e-32	Faecalibacterium_prausnitzii__GO_0051607	Faecalibacterium_prausnitzii	GO:0051607:[BP] defense response to virus	Cluster_642351	raw_ann	SC
(raw_ann)	forward	1	CRISPR-associated protein (Cas_Cas5)	raw_ann	Type I-C CRISPR-associated protein Cas5	Faecalibacterium prausnitzii	PF09704:CRISPR-associated protein (Cas_Cas5)
Cluster_113772	1	224	10	199	PF01930	Domain of unknown function DUF83	1.3e-30	Faecalibacterium_prausnitzii__GO_0051607	Faecalibacterium_prausnitzii	GO:0051607:[BP] defense response to virus	Cluster_113772	raw_ann	SC
(raw_ann)	forward	1	Domain of unknown function DUF83	raw_ann	CRISPR-associated exonuclease Cas4	Faecalibacterium prausnitzii	PF01930:Domain of unknown function DUF83
Cluster_210687	1	228	10	199	PF01930	Domain of unknown function DUF83	7.6e-30	Faecalibacterium_prausnitzii__GO_0051607	Faecalibacterium_prausnitzii	GO:0051607:[BP] defense response to virus	Cluster_210687	raw_ann	SC
(raw_ann)	forward	1	Domain of unknown function DUF83	raw_ann	CRISPR-associated exonuclease Cas4	Faecalibacterium prausnitzii	PF01930:Domain of unknown function DUF83
Cluster_33092	1	231	3	188	PF09704	CRISPR-associated protein (Cas_Cas5)	3.5e-47	Faecalibacterium_prausnitzii__GO_0051607	Faecalibacterium_prausnitzii	GO:0051607:[BP] defense response to virus	Cluster_33092	nonhom_new_predicted	RH
(nonhom_new_predicted)	forward	1	CRISPR-associated protein (Cas_Cas5)	nonhom_new_predicted	RH	Faecalibacterium prausnitzii	PF09704:CRISPR-associated protein (Cas_Cas5)
Cluster_190284	1	234	6	227	PF09704	CRISPR-associated protein (Cas_Cas5)	9e-33	Faecalibacterium_prausnitzii__GO_0051607	Faecalibacterium_prausnitzii	GO:0051607:[BP] defense response to virus	Cluster_190284	raw_ann	SC
(raw_ann)	forward	1	CRISPR-associated protein (Cas_Cas5)	raw_ann	Type I-C CRISPR-associated protein Cas5	Faecalibacterium prausnitzii	PF09704:CRISPR-associated protein (Cas_Cas5)
Cluster_170926	1	237	3	215	PF09704	CRISPR-associated protein (Cas_Cas5)	5.4e-51	Faecalibacterium_prausnitzii__GO_0051607	Faecalibacterium_prausnitzii	GO:0051607:[BP] defense response to virus	Cluster_170926	raw_ann	SC
(raw_ann)	forward	1	CRISPR-associated protein (Cas_Cas5)	raw_ann	Type I-E CRISPR-associated protein Cas5/CasD	Faecalibacterium prausnitzii	PF09704:CRISPR-associated protein (Cas_Cas5)
Cluster_392671	1	272	10	199	PF01930	Domain of unknown function DUF83	8.3e-29	Faecalibacterium_prausnitzii__GO_0051607	Faecalibacterium_prausnitzii	GO:0051607:[BP] defense response to virus	Cluster_392671	raw_ann	SC
(raw_ann)	forward	1	Domain of unknown function DUF83	raw_ann	CRISPR-associated exonuclease Cas4	Faecalibacterium prausnitzii	PF01930:Domain of unknown function DUF83
Cluster_1574927	1	315	8	269	PF01867	CRISPR associated protein Cas1	8.3e-90	Faecalibacterium_prausnitzii__GO_0051607	Faecalibacterium_prausnitzii	GO:0051607:[BP] defense response to virus	Cluster_1574927	raw_ann	SC
(raw_ann)	forward	1	CRISPR associated protein Cas1	raw_ann	CRISPR-associated endonuclease Cas1	Faecalibacterium prausnitzii	PF01867:CRISPR associated protein Cas1
Cluster_192278	1	317	139	234	PF01867	CRISPR associated protein Cas1	1.1e-05	Faecalibacterium_prausnitzii__GO_0051607	Faecalibacterium_prausnitzii	GO:0051607:[BP] defense response to virus	Cluster_192278	hom_new_predicted	SU
(hom_new_predicted)	forward	1	CRISPR associated protein Cas1	hom_new_predicted	SU	Faecalibacterium prausnitzii	PF01867:CRISPR associated protein Cas1
Cluster_192278	1	317	29	125	PF01867	CRISPR associated protein Cas1	1.2e-05	Faecalibacterium_prausnitzii__GO_0051607	Faecalibacterium_prausnitzii	GO:0051607:[BP] defense response to virus	Cluster_192278	hom_new_predicted	SU
(hom_new_predicted)	forward	1	CRISPR associated protein Cas1	hom_new_predicted	SU	Faecalibacterium prausnitzii	PF01867:CRISPR associated protein Cas1
Cluster_71369	1	317	139	234	PF01867	CRISPR associated protein Cas1	5.2e-06	Faecalibacterium_prausnitzii__GO_0051607	Faecalibacterium_prausnitzii	GO:0051607:[BP] defense response to virus	Cluster_71369	hom_new_predicted	SU
(hom_new_predicted)	forward	1	CRISPR associated protein Cas1	hom_new_predicted	SU	Faecalibacterium prausnitzii	PF01867:CRISPR associated protein Cas1
Cluster_71369	1	317	29	126	PF01867	CRISPR associated protein Cas1	7.1e-06	Faecalibacterium_prausnitzii__GO_0051607	Faecalibacterium_prausnitzii	GO:0051607:[BP] defense response to virus	Cluster_71369	hom_new_predicted	SU
(hom_new_predicted)	forward	1	CRISPR associated protein Cas1	hom_new_predicted	SU	Faecalibacterium prausnitzii	PF01867:CRISPR associated protein Cas1
Cluster_955954	1	319	29	126	PF01867	CRISPR associated protein Cas1	1.7e-05	Faecalibacterium_prausnitzii__GO_0051607	Faecalibacterium_prausnitzii	GO:0051607:[BP] defense response to virus	Cluster_955954	raw_ann	SC
(raw_ann)	forward	1	CRISPR associated protein Cas1	raw_ann	CRISPR-associated endonuclease Cas1	Faecalibacterium prausnitzii	PF01867:CRISPR associated protein Cas1
Cluster_955954	1	319	139	241	PF01867	CRISPR associated protein Cas1	2.3e-06	Faecalibacterium_prausnitzii__GO_0051607	Faecalibacterium_prausnitzii	GO:0051607:[BP] defense response to virus	Cluster_955954	raw_ann	SC
(raw_ann)	forward	1	CRISPR associated protein Cas1	raw_ann	CRISPR-associated endonuclease Cas1	Faecalibacterium prausnitzii	PF01867:CRISPR associated protein Cas1
Cluster_154499	1	343	8	298	PF01867	CRISPR associated protein Cas1	7e-101	Faecalibacterium_prausnitzii__GO_0051607	Faecalibacterium_prausnitzii	GO:0051607:[BP] defense response to virus	Cluster_154499	raw_ann	SC
(raw_ann)	forward	1	CRISPR associated protein Cas1	raw_ann	CRISPR-associated endonuclease Cas1	Faecalibacterium prausnitzii	PF01867:CRISPR associated protein Cas1
Cluster_842509	1	343	8	297	PF01867	CRISPR associated protein Cas1	6.6e-105	Faecalibacterium_prausnitzii__GO_0051607	Faecalibacterium_prausnitzii	GO:0051607:[BP] defense response to virus	Cluster_842509	raw_ann	SC
(raw_ann)	forward	1	CRISPR associated protein Cas1	raw_ann	CRISPR-associated endonuclease Cas1	Faecalibacterium prausnitzii	PF01867:CRISPR associated protein Cas1
Cluster_879379	1	343	8	297	PF01867	CRISPR associated protein Cas1	1.8e-101	Faecalibacterium_prausnitzii__GO_0051607	Faecalibacterium_prausnitzii	GO:0051607:[BP] defense response to virus	Cluster_879379	raw_ann	SC
(raw_ann)	forward	1	CRISPR associated protein Cas1	raw_ann	CRISPR-associated endonuclease Cas1	Faecalibacterium prausnitzii	PF01867:CRISPR associated protein Cas1
Cluster_190416	1	722	20	107	PF01966	HD domain	8.2e-05	Faecalibacterium_prausnitzii__GO_0051607	Faecalibacterium_prausnitzii	GO:0051607:[BP] defense response to virus	Cluster_190416	hom_new_predicted	SU
(hom_new_predicted)	forward	1	HD domain	hom_new_predicted	SU	Faecalibacterium prausnitzii	PF01966:HD domain
Cluster_190416	1	722	233	367	PF04851	Type III restriction enzyme, res subunit	7.4e-09	Faecalibacterium_prausnitzii__GO_0051607	Faecalibacterium_prausnitzii	GO:0051607:[BP] defense response to virus	Cluster_190416	hom_new_predicted	SU
(hom_new_predicted)	forward	1	Type III restriction enzyme, res subunit	hom_new_predicted	SU	Faecalibacterium prausnitzii	PF04851:Type III restriction enzyme, res subunit
Cluster_933082	1	722	233	394	PF00270	DEAD/DEAH box helicase	1.5e-09	Faecalibacterium_prausnitzii__GO_0051607	Faecalibacterium_prausnitzii	GO:0051607:[BP] defense response to virus	Cluster_933082	raw_ann	SC
(raw_ann)	forward	1	DEAD/DEAH box helicase	raw_ann	Uncharacterized protein	Faecalibacterium prausnitzii	PF00270:DEAD/DEAH box helicase
Cluster_933082	1	722	18	97	PF01966	HD domain	0.0001	Faecalibacterium_prausnitzii__GO_0051607	Faecalibacterium_prausnitzii	GO:0051607:[BP] defense response to virus	Cluster_933082	raw_ann	SC
(raw_ann)	forward	1	HD domain	raw_ann	Uncharacterized protein	Faecalibacterium prausnitzii	PF01966:HD domain
Cluster_203728	1	726	233	392	PF00270	DEAD/DEAH box helicase	2.5e-09	Faecalibacterium_prausnitzii__GO_0051607	Faecalibacterium_prausnitzii	GO:0051607:[BP] defense response to virus	Cluster_203728	hom_new_predicted	SU
(hom_new_predicted)	forward	1	DEAD/DEAH box helicase	hom_new_predicted	SU	Faecalibacterium prausnitzii	PF00270:DEAD/DEAH box helicase

## Sheet: ED_Fig8c
familyID	Start	End	From	To	Accession	Domain_desc	E-value	case	taxon	func	gene	type	map_type																		acc
Cluster_28028	1	89	2	81	PF01016	Ribosomal L27 protein	3.1e-39	Bacteroides_thetaiotaomicron__GO_0044275	Bacteroides_thetaiotaomicron	GO:0044275:[BP] cellular carbohydrate catabolic process	Cluster_28028	hom_new_predicted	SU
(hom_new_predicted)	forward	1	Ribosomal L27 protein	hom_new_predicted	SU	Bacteroides thetaiotaomicron	PF01016:Ribosomal L27 protein
Cluster_41608	1	175	28	175	PF16301	Domain of unknown function (DUF4943)	1.3e-86	Bacteroides_thetaiotaomicron__GO_0044275	Bacteroides_thetaiotaomicron	GO:0044275:[BP] cellular carbohydrate catabolic process	Cluster_41608	hom_new_predicted	SU
(hom_new_predicted)	forward	1	Domain of unknown function (DUF4943)	hom_new_predicted	SU	Bacteroides thetaiotaomicron	PF16301:Domain of unknown function (DUF4943)
Cluster_207247	1	207	104	193	PF06161	Protein of unknown function (DUF975)	9.3e-30	Bacteroides_thetaiotaomicron__GO_0044275	Bacteroides_thetaiotaomicron	GO:0044275:[BP] cellular carbohydrate catabolic process	Cluster_207247	hom_new_predicted	SU
(hom_new_predicted)	forward	1	Protein of unknown function (DUF975)	hom_new_predicted	SU	Bacteroides thetaiotaomicron	PF06161:Protein of unknown function (DUF975)
Cluster_207247	1	207	1	114	PF06161	Protein of unknown function (DUF975)	3.7e-10	Bacteroides_thetaiotaomicron__GO_0044275	Bacteroides_thetaiotaomicron	GO:0044275:[BP] cellular carbohydrate catabolic process	Cluster_207247	hom_new_predicted	SU
(hom_new_predicted)	forward	1	Protein of unknown function (DUF975)	hom_new_predicted	SU	Bacteroides thetaiotaomicron	PF06161:Protein of unknown function (DUF975)
Cluster_78637	1	224	9	215	PF09365	Conserved hypothetical protein (DUF2461)	1e-70	Bacteroides_thetaiotaomicron__GO_0044275	Bacteroides_thetaiotaomicron	GO:0044275:[BP] cellular carbohydrate catabolic process	Cluster_78637	hom_new_predicted	SU
(hom_new_predicted)	forward	1	Conserved hypothetical protein (DUF2461)	hom_new_predicted	SU	Bacteroides thetaiotaomicron	PF09365:Conserved hypothetical protein (DUF2461)
Cluster_82284	1	244	19	237	PF01255	Putative undecaprenyl diphosphate synthase	2.4e-85	Bacteroides_thetaiotaomicron__GO_0044275	Bacteroides_thetaiotaomicron	GO:0044275:[BP] cellular carbohydrate catabolic process	Cluster_82284	hom_new_predicted	SC
(hom_new_predicted)	forward	1	Putative undecaprenyl diphosphate synthase	hom_new_predicted	SC	Bacteroides thetaiotaomicron	PF01255:Putative undecaprenyl diphosphate synthase
Cluster_97264	1	268	96	260	PF00722	Glycosyl hydrolases family 16	8.9e-20	Bacteroides_thetaiotaomicron__GO_0044275	Bacteroides_thetaiotaomicron	GO:0044275:[BP] cellular carbohydrate catabolic process	Cluster_97264	hom_new_predicted	SU
(hom_new_predicted)	forward	1	Glycosyl hydrolases family 16	hom_new_predicted	SU	Bacteroides thetaiotaomicron	PF00722:Glycosyl hydrolases family 16
Cluster_650443	1	274	29	96	PF04138	GtrA-like protein	3.5e-14	Bacteroides_thetaiotaomicron__GO_0044275	Bacteroides_thetaiotaomicron	GO:0044275:[BP] cellular carbohydrate catabolic process	Cluster_650443	nonhom_new_predicted	RH
(nonhom_new_predicted)	forward	1	GtrA-like protein	nonhom_new_predicted	RH	Bacteroides thetaiotaomicron	PF04138:GtrA-like protein
Cluster_650443	1	274	198	255	PF13419	Haloacid dehalogenase-like hydrolase	5.9e-06	Bacteroides_thetaiotaomicron__GO_0044275	Bacteroides_thetaiotaomicron	GO:0044275:[BP] cellular carbohydrate catabolic process	Cluster_650443	nonhom_new_predicted	RH
(nonhom_new_predicted)	forward	1	Haloacid dehalogenase-like hydrolase	nonhom_new_predicted	RH	Bacteroides thetaiotaomicron	PF13419:Haloacid dehalogenase-like hydrolase
Cluster_121628	1	282	180	257	PF12833	Helix-turn-helix domain	3e-14	Bacteroides_thetaiotaomicron__GO_0044275	Bacteroides_thetaiotaomicron	GO:0044275:[BP] cellular carbohydrate catabolic process	Cluster_121628	hom_new_predicted	SU
(hom_new_predicted)	forward	1	Helix-turn-helix domain	hom_new_predicted	SU	Bacteroides thetaiotaomicron	PF12833:Helix-turn-helix domain
Cluster_77902	1	290	210	289	PF12833	Helix-turn-helix domain	4.5e-17	Bacteroides_thetaiotaomicron__GO_0044275	Bacteroides_thetaiotaomicron	GO:0044275:[BP] cellular carbohydrate catabolic process	Cluster_77902	hom_new_predicted	SU
(hom_new_predicted)	forward	1	Helix-turn-helix domain	hom_new_predicted	SU	Bacteroides thetaiotaomicron	PF12833:Helix-turn-helix domain
Cluster_613864	1	339	162	328	PF14274	Domain of unknown function (DUF4361)	3.2e-24	Bacteroides_thetaiotaomicron__GO_0044275	Bacteroides_thetaiotaomicron	GO:0044275:[BP] cellular carbohydrate catabolic process	Cluster_613864	hom_new_predicted	SU
(hom_new_predicted)	forward	1	Domain of unknown function (DUF4361)	hom_new_predicted	SU	Bacteroides thetaiotaomicron	PF14274:Domain of unknown function (DUF4361)
Cluster_613864	1	339	51	151	PF08522	Domain of unknown function (DUF1735)	1.5e-11	Bacteroides_thetaiotaomicron__GO_0044275	Bacteroides_thetaiotaomicron	GO:0044275:[BP] cellular carbohydrate catabolic process	Cluster_613864	hom_new_predicted	SU
(hom_new_predicted)	forward	1	Domain of unknown function (DUF1735)	hom_new_predicted	SU	Bacteroides thetaiotaomicron	PF08522:Domain of unknown function (DUF1735)
Cluster_763557	1	341	136	314	PF13378	Enolase C-terminal domain-like	1.3e-26	Bacteroides_thetaiotaomicron__GO_0044275	Bacteroides_thetaiotaomicron	GO:0044275:[BP] cellular carbohydrate catabolic process	Cluster_763557	hom_new_predicted	SC
(hom_new_predicted)	forward	1	Enolase C-terminal domain-like	hom_new_predicted	SC	Bacteroides thetaiotaomicron	PF13378:Enolase C-terminal domain-like
Cluster_413431	1	345	56	217	PF04055	Radical SAM superfamily	2.1e-16	Bacteroides_thetaiotaomicron__GO_0044275	Bacteroides_thetaiotaomicron	GO:0044275:[BP] cellular carbohydrate catabolic process	Cluster_413431	hom_new_predicted	SU
(hom_new_predicted)	forward	1	Radical SAM superfamily	hom_new_predicted	SU	Bacteroides thetaiotaomicron	PF04055:Radical SAM superfamily
Cluster_721573	1	354	91	245	PF09640	Domain of unknown function (DUF2027)	9.9e-69	Bacteroides_thetaiotaomicron__GO_0044275	Bacteroides_thetaiotaomicron	GO:0044275:[BP] cellular carbohydrate catabolic process	Cluster_721573	hom_new_predicted	SU
(hom_new_predicted)	forward	1	Domain of unknown function (DUF2027)	hom_new_predicted	SU	Bacteroides thetaiotaomicron	PF09640:Domain of unknown function (DUF2027)
Cluster_721573	1	354	276	354	PF01713	Smr domain	9.6e-11	Bacteroides_thetaiotaomicron__GO_0044275	Bacteroides_thetaiotaomicron	GO:0044275:[BP] cellular carbohydrate catabolic process	Cluster_721573	hom_new_predicted	SU
(hom_new_predicted)	forward	1	Smr domain	hom_new_predicted	SU	Bacteroides thetaiotaomicron	PF01713:Smr domain
Cluster_415268	1	383	136	379	PF13350	Tyrosine phosphatase family	5.7e-65	Bacteroides_thetaiotaomicron__GO_0044275	Bacteroides_thetaiotaomicron	GO:0044275:[BP] cellular carbohydrate catabolic process	Cluster_415268	hom_new_predicted	SU
(hom_new_predicted)	forward	1	Tyrosine phosphatase family	hom_new_predicted	SU	Bacteroides thetaiotaomicron	PF13350:Tyrosine phosphatase family
Cluster_105665	1	435	337	429	PF01551	Peptidase family M23	1.4e-16	Bacteroides_thetaiotaomicron__GO_0044275	Bacteroides_thetaiotaomicron	GO:0044275:[BP] cellular carbohydrate catabolic process	Cluster_105665	hom_new_predicted	SU
(hom_new_predicted)	forward	1	Peptidase family M23	hom_new_predicted	SU	Bacteroides thetaiotaomicron	PF01551:Peptidase family M23
Cluster_52235	1	468	67	249	PF02321	Outer membrane efflux protein	1.8e-16	Bacteroides_thetaiotaomicron__GO_0044275	Bacteroides_thetaiotaomicron	GO:0044275:[BP] cellular carbohydrate catabolic process	Cluster_52235	nonhom_new_predicted	RH
(nonhom_new_predicted)	forward	1	Outer membrane efflux protein	nonhom_new_predicted	RH	Bacteroides thetaiotaomicron	PF02321:Outer membrane efflux protein
Cluster_52235	1	468	276	463	PF02321	Outer membrane efflux protein	2.6e-23	Bacteroides_thetaiotaomicron__GO_0044275	Bacteroides_thetaiotaomicron	GO:0044275:[BP] cellular carbohydrate catabolic process	Cluster_52235	nonhom_new_predicted	RH
(nonhom_new_predicted)	forward	1	Outer membrane efflux protein	nonhom_new_predicted	RH	Bacteroides thetaiotaomicron	PF02321:Outer membrane efflux protein
Cluster_42756	1	485	20	273	PF17142	Domain of unknown function (DUF5115)	1.8e-117	Bacteroides_thetaiotaomicron__GO_0044275	Bacteroides_thetaiotaomicron	GO:0044275:[BP] cellular carbohydrate catabolic process	Cluster_42756	raw_ann	SC
(raw_ann)	forward	1	Domain of unknown function (DUF5115)	raw_ann	Outer membrane protein SusF	Bacteroides thetaiotaomicron	PF17142:Domain of unknown function (DUF5115)
Cluster_42756	1	485	280	484	PF16411	Outer membrane protein SusF_SusE	3.3e-15	Bacteroides_thetaiotaomicron__GO_0044275	Bacteroides_thetaiotaomicron	GO:0044275:[BP] cellular carbohydrate catabolic process	Cluster_42756	raw_ann	SC
(raw_ann)	forward	1	Outer membrane protein SusF_SusE	raw_ann	Outer membrane protein SusF	Bacteroides thetaiotaomicron	PF16411:Outer membrane protein SusF_SusE
Cluster_82688	1	499	249	344	PF11276	Protein of unknown function (DUF3078)	2.6e-27	Bacteroides_thetaiotaomicron__GO_0044275	Bacteroides_thetaiotaomicron	GO:0044275:[BP] cellular carbohydrate catabolic process	Cluster_82688	hom_new_predicted	SU
(hom_new_predicted)	forward	1	Protein of unknown function (DUF3078)	hom_new_predicted	SU	Bacteroides thetaiotaomicron	PF11276:Protein of unknown function (DUF3078)
Cluster_790721	1	518	9	283	PF09820	Predicted AAA-ATPase	8.4e-107	Bacteroides_thetaiotaomicron__GO_0044275	Bacteroides_thetaiotaomicron	GO:0044275:[BP] cellular carbohydrate catabolic process	Cluster_790721	hom_new_predicted	SU
(hom_new_predicted)	forward	1	Predicted AAA-ATPase	hom_new_predicted	SU	Bacteroides thetaiotaomicron	PF09820:Predicted AAA-ATPase
Cluster_790721	1	518	423	514	PF08011	PD-(D/E)XK nuclease superfamily	5.2e-22	Bacteroides_thetaiotaomicron__GO_0044275	Bacteroides_thetaiotaomicron	GO:0044275:[BP] cellular carbohydrate catabolic process	Cluster_790721	hom_new_predicted	SU
(hom_new_predicted)	forward	1	PD-(D/E)XK nuclease superfamily	hom_new_predicted	SU	Bacteroides thetaiotaomicron	PF08011:PD-(D/E)XK nuclease superfamily
Cluster_135152	1	618	543	616	PF10438	Cyclo-malto-dextrinase C-terminal domain	1e-21	Bacteroides_thetaiotaomicron__GO_0044275	Bacteroides_thetaiotaomicron	GO:0044275:[BP] cellular carbohydrate catabolic process	Cluster_135152	raw_ann	SC
(raw_ann)	forward	1	Cyclo-malto-dextrinase C-terminal domain	raw_ann	Neopullulanase SusA	Bacteroides thetaiotaomicron	PF10438:Cyclo-malto-dextrinase C-terminal domain
Cluster_135152	1	618	29	114	PF09087	Cyclomaltodextrinase, N-terminal	7.5e-31	Bacteroides_thetaiotaomicron__GO_0044275	Bacteroides_thetaiotaomicron	GO:0044275:[BP] cellular carbohydrate catabolic process	Cluster_135152	raw_ann	SC
(raw_ann)	forward	1	Cyclomaltodextrinase, N-terminal	raw_ann	Neopullulanase SusA	Bacteroides thetaiotaomicron	PF09087:Cyclomaltodextrinase, N-terminal
Cluster_135152	1	618	166	483	PF00128	Alpha amylase, catalytic domain	8e-59	Bacteroides_thetaiotaomicron__GO_0044275	Bacteroides_thetaiotaomicron	GO:0044275:[BP] cellular carbohydrate catabolic process	Cluster_135152	raw_ann	SC
(raw_ann)	forward	1	Alpha amylase, catalytic domain	raw_ann	Neopullulanase SusA	Bacteroides thetaiotaomicron	PF00128:Alpha amylase, catalytic domain
Cluster_692174	1	650	70	260	PF00350	Dynamin family	4.4e-24	Bacteroides_thetaiotaomicron__GO_0044275	Bacteroides_thetaiotaomicron	GO:0044275:[BP] cellular carbohydrate catabolic process	Cluster_692174	hom_new_predicted	SU
(hom_new_predicted)	forward	1	Dynamin family	hom_new_predicted	SU	Bacteroides thetaiotaomicron	PF00350:Dynamin family
Cluster_195000	1	693	80	193	PF00128	Alpha amylase, catalytic domain	3.8e-42	Bacteroides_thetaiotaomicron__GO_0044275	Bacteroides_thetaiotaomicron	GO:0044275:[BP] cellular carbohydrate catabolic process	Cluster_195000	raw_ann	SC
(raw_ann)	forward	1	Alpha amylase, catalytic domain	raw_ann	Alpha-amylase SusG	Bacteroides thetaiotaomicron	PF00128:Alpha amylase, catalytic domain
Cluster_195000	1	693	335	543	PF00128	Alpha amylase, catalytic domain	5.9e-28	Bacteroides_thetaiotaomicron__GO_0044275	Bacteroides_thetaiotaomicron	GO:0044275:[BP] cellular carbohydrate catabolic process	Cluster_195000	raw_ann	SC
(raw_ann)	forward	1	Alpha amylase, catalytic domain	raw_ann	Alpha-amylase SusG	Bacteroides thetaiotaomicron	PF00128:Alpha amylase, catalytic domain
Cluster_85700	1	732	115	450	PF00930	Dipeptidyl peptidase IV (DPP IV) N-terminal region	6.1e-79	Bacteroides_thetaiotaomicron__GO_0044275	Bacteroides_thetaiotaomicron	GO:0044275:[BP] cellular carbohydrate catabolic process	Cluster_85700	hom_new_predicted	SU
(hom_new_predicted)	forward	1	Dipeptidyl peptidase IV (DPP IV) N-terminal region	hom_new_predicted	SU	Bacteroides thetaiotaomicron	PF00930:Dipeptidyl peptidase IV (DPP IV) N-terminal region
Cluster_85700	1	732	538	732	PF00326	Prolyl oligopeptidase family	5.3e-44	Bacteroides_thetaiotaomicron__GO_0044275	Bacteroides_thetaiotaomicron	GO:0044275:[BP] cellular carbohydrate catabolic process	Cluster_85700	hom_new_predicted	SU
(hom_new_predicted)	forward	1	Prolyl oligopeptidase family	hom_new_predicted	SU	Bacteroides thetaiotaomicron	PF00326:Prolyl oligopeptidase family
Cluster_181866	1	854	30	103	PF13620	Carboxypeptidase regulatory-like domain	3.8e-07	Bacteroides_thetaiotaomicron__GO_0044275	Bacteroides_thetaiotaomicron	GO:0044275:[BP] cellular carbohydrate catabolic process	Cluster_181866	hom_new_predicted	SU
(hom_new_predicted)	forward	1	Carboxypeptidase regulatory-like domain	hom_new_predicted	SU	Bacteroides thetaiotaomicron	PF13620:Carboxypeptidase regulatory-like domain
Cluster_181866	1	854	390	817	PF14905	Outer membrane protein beta-barrel family	5.8e-96	Bacteroides_thetaiotaomicron__GO_0044275	Bacteroides_thetaiotaomicron	GO:0044275:[BP] cellular carbohydrate catabolic process	Cluster_181866	hom_new_predicted	SU
(hom_new_predicted)	forward	1	Outer membrane protein beta-barrel family	hom_new_predicted	SU	Bacteroides thetaiotaomicron	PF14905:Outer membrane protein beta-barrel family
Cluster_222480	1	895	333	458	PF02836	Glycosyl hydrolases family 2, TIM barrel domain	6.5e-20	Bacteroides_thetaiotaomicron__GO_0044275	Bacteroides_thetaiotaomicron	GO:0044275:[BP] cellular carbohydrate catabolic process	Cluster_222480	hom_new_predicted	SU
(hom_new_predicted)	forward	1	Glycosyl hydrolases family 2, TIM barrel domain	hom_new_predicted	SU	Bacteroides thetaiotaomicron	PF02836:Glycosyl hydrolases family 2, TIM barrel domain
Cluster_222480	1	895	81	198	PF02837	Glycosyl hydrolases family 2, sugar binding domain	2.2e-14	Bacteroides_thetaiotaomicron__GO_0044275	Bacteroides_thetaiotaomicron	GO:0044275:[BP] cellular carbohydrate catabolic process	Cluster_222480	hom_new_predicted	SU
(hom_new_predicted)	forward	1	Glycosyl hydrolases family 2, sugar binding domain	hom_new_predicted	SU	Bacteroides thetaiotaomicron	PF02837:Glycosyl hydrolases family 2, sugar binding domain
Cluster_222480	1	895	220	325	PF00703	Glycosyl hydrolases family 2	1.2e-19	Bacteroides_thetaiotaomicron__GO_0044275	Bacteroides_thetaiotaomicron	GO:0044275:[BP] cellular carbohydrate catabolic process	Cluster_222480	hom_new_predicted	SU
(hom_new_predicted)	forward	1	Glycosyl hydrolases family 2	hom_new_predicted	SU	Bacteroides thetaiotaomicron	PF00703:Glycosyl hydrolases family 2
