# Supplementary material for: Predicting functions of uncharacterized gene products from microbial communities
Source: Nat Biotechnol. 2025 Oct 15;44(7):1126–41. doi: 10.1038/s41587-025-02813-7 (PMC13368603; doi:10.1038/s41587-025-02813-7)
Supplement: Supplementary file 18 — Values of bar plots and box plots and statistical source data. [file 41587_2025_2813_MOESM18_ESM.xlsx]

## Sheet: ED_Fig9a-c
method	map_type	GO_type	predicted_ann
FUGAsseM	NH	BP	3687
FUGAsseM	NH	MF	4391
FUGAsseM	NH	CC	1690
FUGAsseM	RH	BP	16769
FUGAsseM	RH	MF	20047
FUGAsseM	RH	CC	7918
FUGAsseM	SU	BP	176343
FUGAsseM	SU	MF	268020
FUGAsseM	SU	CC	87110
eggNOG_mapper	NH	BP	21
eggNOG_mapper	NH	MF	22
eggNOG_mapper	NH	CC	9
eggNOG_mapper	RH	BP	387
eggNOG_mapper	RH	MF	389
eggNOG_mapper	RH	CC	144
eggNOG_mapper	SU	BP	4216
eggNOG_mapper	SU	MF	5469
eggNOG_mapper	SU	CC	2455

## Sheet: ED_Fig9d-f
method	taxon	GO_type	predicted_ann
FUGAsseM	Acetobacter_sp_CAG_267	BP	1264
FUGAsseM	Acetobacter_sp_CAG_267	MF	1268
FUGAsseM	Acetobacter_sp_CAG_267	CC	383
FUGAsseM	Acidaminococcus_intestini	BP	1514
FUGAsseM	Acidaminococcus_intestini	MF	1312
FUGAsseM	Acidaminococcus_intestini	CC	490
FUGAsseM	Acinetobacter_sp_CAG_196	BP	932
FUGAsseM	Acinetobacter_sp_CAG_196	MF	862
FUGAsseM	Acinetobacter_sp_CAG_196	CC	471
FUGAsseM	Akkermansia_muciniphila	BP	2197
FUGAsseM	Akkermansia_muciniphila	MF	3256
FUGAsseM	Akkermansia_muciniphila	CC	1247
FUGAsseM	Akkermansia_sp_KLE1798	BP	1098
FUGAsseM	Akkermansia_sp_KLE1798	MF	1416
FUGAsseM	Akkermansia_sp_KLE1798	CC	442
FUGAsseM	Alistipes_finegoldii	BP	730
FUGAsseM	Alistipes_finegoldii	MF	825
FUGAsseM	Alistipes_finegoldii	CC	256
FUGAsseM	Alistipes_finegoldii_CAG_68	BP	127
FUGAsseM	Alistipes_finegoldii_CAG_68	MF	455
FUGAsseM	Alistipes_finegoldii_CAG_68	CC	321
FUGAsseM	Alistipes_putredinis	BP	1757
FUGAsseM	Alistipes_putredinis	MF	1726
FUGAsseM	Alistipes_putredinis	CC	904
FUGAsseM	Alistipes_shahii	BP	884
FUGAsseM	Alistipes_shahii	MF	1335
FUGAsseM	Alistipes_shahii	CC	542
FUGAsseM	Alistipes_sp_CAG_268	BP	756
FUGAsseM	Alistipes_sp_CAG_268	MF	1210
FUGAsseM	Alistipes_sp_CAG_268	CC	376
FUGAsseM	Alistipes_sp_CAG_29	BP	523
FUGAsseM	Alistipes_sp_CAG_29	MF	604
FUGAsseM	Alistipes_sp_CAG_29	CC	149
FUGAsseM	Alistipes_sp_CAG_435	BP	293
FUGAsseM	Alistipes_sp_CAG_435	MF	629
FUGAsseM	Alistipes_sp_CAG_435	CC	383
FUGAsseM	Alistipes_sp_CAG_514	BP	834
FUGAsseM	Alistipes_sp_CAG_514	MF	946
FUGAsseM	Alistipes_sp_CAG_514	CC	61
FUGAsseM	Alistipes_sp_HGB5	BP	242
FUGAsseM	Alistipes_sp_HGB5	MF	219
FUGAsseM	Alistipes_sp_HGB5	CC	78
FUGAsseM	Alistipes_timonensis	BP	289
FUGAsseM	Alistipes_timonensis	MF	323
FUGAsseM	Alistipes_timonensis	CC	51
FUGAsseM	Anaeromassilibacillus_sp_An250	BP	1459
FUGAsseM	Anaeromassilibacillus_sp_An250	MF	1312
FUGAsseM	Anaeromassilibacillus_sp_An250	CC	299
FUGAsseM	Anaerostipes_hadrus	BP	1417
FUGAsseM	Anaerostipes_hadrus	MF	2274
FUGAsseM	Anaerostipes_hadrus	CC	304
FUGAsseM	Anaerotruncus_colihominis	BP	272
FUGAsseM	Anaerotruncus_colihominis	MF	323
FUGAsseM	Anaerotruncus_colihominis	CC	0
FUGAsseM	Anaerotruncus_sp_CAG_528	BP	742
FUGAsseM	Anaerotruncus_sp_CAG_528	MF	641
FUGAsseM	Anaerotruncus_sp_CAG_528	CC	217
FUGAsseM	Azospirillum_sp_51_20	BP	849
FUGAsseM	Azospirillum_sp_51_20	MF	1346
FUGAsseM	Azospirillum_sp_51_20	CC	433
FUGAsseM	Azospirillum_sp_CAG_239	BP	740
FUGAsseM	Azospirillum_sp_CAG_239	MF	487
FUGAsseM	Azospirillum_sp_CAG_239	CC	298
FUGAsseM	Azospirillum_sp_CAG_260	BP	583
FUGAsseM	Azospirillum_sp_CAG_260	MF	745
FUGAsseM	Azospirillum_sp_CAG_260	CC	585
FUGAsseM	Bacteroidales_bacterium_52_46	BP	1203
FUGAsseM	Bacteroidales_bacterium_52_46	MF	1098
FUGAsseM	Bacteroidales_bacterium_52_46	CC	712
FUGAsseM	Bacteroides_caccae	BP	292
FUGAsseM	Bacteroides_caccae	MF	703
FUGAsseM	Bacteroides_caccae	CC	35
FUGAsseM	Bacteroides_caccae_CAG_21	BP	130
FUGAsseM	Bacteroides_caccae_CAG_21	MF	288
FUGAsseM	Bacteroides_caccae_CAG_21	CC	48
FUGAsseM	Bacteroides_cellulosilyticus	BP	585
FUGAsseM	Bacteroides_cellulosilyticus	MF	1648
FUGAsseM	Bacteroides_cellulosilyticus	CC	94
FUGAsseM	Bacteroides_cellulosilyticus_CAG_158	BP	20
FUGAsseM	Bacteroides_cellulosilyticus_CAG_158	MF	186
FUGAsseM	Bacteroides_cellulosilyticus_CAG_158	CC	34
FUGAsseM	Bacteroides_clarus	BP	55
FUGAsseM	Bacteroides_clarus	MF	308
FUGAsseM	Bacteroides_clarus	CC	200
FUGAsseM	Bacteroides_clarus_CAG_160	BP	22
FUGAsseM	Bacteroides_clarus_CAG_160	MF	139
FUGAsseM	Bacteroides_clarus_CAG_160	CC	34
FUGAsseM	Bacteroides_coprocola	BP	232
FUGAsseM	Bacteroides_coprocola	MF	643
FUGAsseM	Bacteroides_coprocola	CC	15
FUGAsseM	Bacteroides_coprocola_CAG_162	BP	300
FUGAsseM	Bacteroides_coprocola_CAG_162	MF	889
FUGAsseM	Bacteroides_coprocola_CAG_162	CC	78
FUGAsseM	Bacteroides_dorei	BP	1748
FUGAsseM	Bacteroides_dorei	MF	2403
FUGAsseM	Bacteroides_dorei	CC	485
FUGAsseM	Bacteroides_eggerthii	BP	513
FUGAsseM	Bacteroides_eggerthii	MF	495
FUGAsseM	Bacteroides_eggerthii	CC	22
FUGAsseM	Bacteroides_eggerthii_CAG_109	BP	64
FUGAsseM	Bacteroides_eggerthii_CAG_109	MF	321
FUGAsseM	Bacteroides_eggerthii_CAG_109	CC	13
FUGAsseM	Bacteroides_faecis_CAG_32	BP	53
FUGAsseM	Bacteroides_faecis_CAG_32	MF	101
FUGAsseM	Bacteroides_faecis_CAG_32	CC	28
FUGAsseM	Bacteroides_finegoldii	BP	88
FUGAsseM	Bacteroides_finegoldii	MF	919
FUGAsseM	Bacteroides_finegoldii	CC	194
FUGAsseM	Bacteroides_fluxus	BP	659
FUGAsseM	Bacteroides_fluxus	MF	819
FUGAsseM	Bacteroides_fluxus	CC	338
FUGAsseM	Bacteroides_fragilis	BP	5758
FUGAsseM	Bacteroides_fragilis	MF	6956
FUGAsseM	Bacteroides_fragilis	CC	218
FUGAsseM	Bacteroides_intestinalis_CAG_564	BP	67
FUGAsseM	Bacteroides_intestinalis_CAG_564	MF	723
FUGAsseM	Bacteroides_intestinalis_CAG_564	CC	58
FUGAsseM	Bacteroides_massiliensis	BP	692
FUGAsseM	Bacteroides_massiliensis	MF	1301
FUGAsseM	Bacteroides_massiliensis	CC	267
FUGAsseM	Bacteroides_nordii	BP	1514
FUGAsseM	Bacteroides_nordii	MF	1523
FUGAsseM	Bacteroides_nordii	CC	297
FUGAsseM	Bacteroides_oleiciplenus	BP	104
FUGAsseM	Bacteroides_oleiciplenus	MF	712
FUGAsseM	Bacteroides_oleiciplenus	CC	143
FUGAsseM	Bacteroides_ovatus	BP	1341
FUGAsseM	Bacteroides_ovatus	MF	2845
FUGAsseM	Bacteroides_ovatus	CC	654
FUGAsseM	Bacteroides_ovatus_CAG_22	BP	137
FUGAsseM	Bacteroides_ovatus_CAG_22	MF	214
FUGAsseM	Bacteroides_ovatus_CAG_22	CC	40
FUGAsseM	Bacteroides_plebeius	BP	127
FUGAsseM	Bacteroides_plebeius	MF	889
FUGAsseM	Bacteroides_plebeius	CC	254
FUGAsseM	Bacteroides_plebeius_CAG_211	BP	47
FUGAsseM	Bacteroides_plebeius_CAG_211	MF	392
FUGAsseM	Bacteroides_plebeius_CAG_211	CC	13
FUGAsseM	Bacteroides_salyersiae	BP	258
FUGAsseM	Bacteroides_salyersiae	MF	323
FUGAsseM	Bacteroides_salyersiae	CC	99
FUGAsseM	Bacteroides_sp_2_2_4	BP	28
FUGAsseM	Bacteroides_sp_2_2_4	MF	251
FUGAsseM	Bacteroides_sp_2_2_4	CC	12
FUGAsseM	Bacteroides_sp_43_108	BP	1052
FUGAsseM	Bacteroides_sp_43_108	MF	1228
FUGAsseM	Bacteroides_sp_43_108	CC	230
FUGAsseM	Bacteroides_sp_CAG_144	BP	833
FUGAsseM	Bacteroides_sp_CAG_144	MF	1062
FUGAsseM	Bacteroides_sp_CAG_144	CC	687
FUGAsseM	Bacteroides_sp_CAG_189	BP	235
FUGAsseM	Bacteroides_sp_CAG_189	MF	412
FUGAsseM	Bacteroides_sp_CAG_189	CC	37
FUGAsseM	Bacteroides_sp_CAG_633	BP	104
FUGAsseM	Bacteroides_sp_CAG_633	MF	299
FUGAsseM	Bacteroides_sp_CAG_633	CC	26
FUGAsseM	Bacteroides_sp_CAG_714	BP	156
FUGAsseM	Bacteroides_sp_CAG_714	MF	781
FUGAsseM	Bacteroides_sp_CAG_714	CC	190
FUGAsseM	Bacteroides_sp_CAG_754	BP	75
FUGAsseM	Bacteroides_sp_CAG_754	MF	492
FUGAsseM	Bacteroides_sp_CAG_754	CC	46
FUGAsseM	Bacteroides_sp_CAG_875	BP	105
FUGAsseM	Bacteroides_sp_CAG_875	MF	262
FUGAsseM	Bacteroides_sp_CAG_875	CC	16
FUGAsseM	Bacteroides_sp_D2	BP	13
FUGAsseM	Bacteroides_sp_D2	MF	110
FUGAsseM	Bacteroides_sp_D2	CC	24
FUGAsseM	Bacteroides_stercoris	BP	146
FUGAsseM	Bacteroides_stercoris	MF	806
FUGAsseM	Bacteroides_stercoris	CC	88
FUGAsseM	Bacteroides_thetaiotaomicron	BP	5183
FUGAsseM	Bacteroides_thetaiotaomicron	MF	4374
FUGAsseM	Bacteroides_thetaiotaomicron	CC	3296
FUGAsseM	Bacteroides_uniformis	BP	3833
FUGAsseM	Bacteroides_uniformis	MF	4823
FUGAsseM	Bacteroides_uniformis	CC	396
FUGAsseM	Bacteroides_vulgatus	BP	2680
FUGAsseM	Bacteroides_vulgatus	MF	2611
FUGAsseM	Bacteroides_vulgatus	CC	916
FUGAsseM	Bacteroides_xylanisolvens	BP	1287
FUGAsseM	Bacteroides_xylanisolvens	MF	1846
FUGAsseM	Bacteroides_xylanisolvens	CC	57
FUGAsseM	Barnesiella_intestinihominis	BP	820
FUGAsseM	Barnesiella_intestinihominis	MF	1952
FUGAsseM	Barnesiella_intestinihominis	CC	685
FUGAsseM	Bifidobacterium_adolescentis	BP	601
FUGAsseM	Bifidobacterium_adolescentis	MF	1048
FUGAsseM	Bifidobacterium_adolescentis	CC	137
FUGAsseM	Bifidobacterium_bifidum	BP	336
FUGAsseM	Bifidobacterium_bifidum	MF	910
FUGAsseM	Bifidobacterium_bifidum	CC	375
FUGAsseM	Bifidobacterium_breve	BP	65
FUGAsseM	Bifidobacterium_breve	MF	431
FUGAsseM	Bifidobacterium_breve	CC	204
FUGAsseM	Bifidobacterium_dentium	BP	142
FUGAsseM	Bifidobacterium_dentium	MF	337
FUGAsseM	Bifidobacterium_dentium	CC	228
FUGAsseM	Bifidobacterium_longum	BP	606
FUGAsseM	Bifidobacterium_longum	MF	466
FUGAsseM	Bifidobacterium_longum	CC	308
FUGAsseM	Bifidobacterium_longum_subsp_longum	BP	350
FUGAsseM	Bifidobacterium_longum_subsp_longum	MF	409
FUGAsseM	Bifidobacterium_longum_subsp_longum	CC	147
FUGAsseM	Bifidobacterium_pseudocatenulatum	BP	52
FUGAsseM	Bifidobacterium_pseudocatenulatum	MF	170
FUGAsseM	Bifidobacterium_pseudocatenulatum	CC	140
FUGAsseM	Bilophila_wadsworthia	BP	2852
FUGAsseM	Bilophila_wadsworthia	MF	3261
FUGAsseM	Bilophila_wadsworthia	CC	1184
FUGAsseM	Blautia_obeum	BP	2284
FUGAsseM	Blautia_obeum	MF	2833
FUGAsseM	Blautia_obeum	CC	392
FUGAsseM	Blautia_sp_CAG_257	BP	347
FUGAsseM	Blautia_sp_CAG_257	MF	739
FUGAsseM	Blautia_sp_CAG_257	CC	238
FUGAsseM	Blautia_sp_CAG_37	BP	110
FUGAsseM	Blautia_sp_CAG_37	MF	293
FUGAsseM	Blautia_sp_CAG_37	CC	5
FUGAsseM	Blautia_sp_CAG_52	BP	503
FUGAsseM	Blautia_sp_CAG_52	MF	772
FUGAsseM	Blautia_sp_CAG_52	CC	290
FUGAsseM	Blautia_sp_KLE_1732	BP	113
FUGAsseM	Blautia_sp_KLE_1732	MF	381
FUGAsseM	Blautia_sp_KLE_1732	CC	123
FUGAsseM	Blautia_wexlerae	BP	181
FUGAsseM	Blautia_wexlerae	MF	490
FUGAsseM	Blautia_wexlerae	CC	0
FUGAsseM	Brachyspira_sp_CAG_484	BP	63
FUGAsseM	Brachyspira_sp_CAG_484	MF	107
FUGAsseM	Brachyspira_sp_CAG_484	CC	1
FUGAsseM	Burkholderiales_bacterium_1_1_47	BP	612
FUGAsseM	Burkholderiales_bacterium_1_1_47	MF	590
FUGAsseM	Burkholderiales_bacterium_1_1_47	CC	370
FUGAsseM	Butyricicoccus_pullicaecorum	BP	296
FUGAsseM	Butyricicoccus_pullicaecorum	MF	420
FUGAsseM	Butyricicoccus_pullicaecorum	CC	259
FUGAsseM	Butyricimonas_synergistica	BP	316
FUGAsseM	Butyricimonas_synergistica	MF	424
FUGAsseM	Butyricimonas_synergistica	CC	376
FUGAsseM	Butyrivibrio_crossotus	BP	233
FUGAsseM	Butyrivibrio_crossotus	MF	202
FUGAsseM	Butyrivibrio_crossotus	CC	22
FUGAsseM	Candidatus_Methanomassiliicoccus_intestinalis	BP	1113
FUGAsseM	Candidatus_Methanomassiliicoccus_intestinalis	MF	1123
FUGAsseM	Candidatus_Methanomassiliicoccus_intestinalis	CC	716
FUGAsseM	Candidatus_Stoquefichus_sp_KLE1796	BP	140
FUGAsseM	Candidatus_Stoquefichus_sp_KLE1796	MF	225
FUGAsseM	Candidatus_Stoquefichus_sp_KLE1796	CC	46
FUGAsseM	Catenibacterium_mitsuokai	BP	796
FUGAsseM	Catenibacterium_mitsuokai	MF	1196
FUGAsseM	Catenibacterium_mitsuokai	CC	361
FUGAsseM	Clostridia_bacterium	BP	1450
FUGAsseM	Clostridia_bacterium	MF	1824
FUGAsseM	Clostridia_bacterium	CC	557
FUGAsseM	Clostridiales_bacterium	BP	3381
FUGAsseM	Clostridiales_bacterium	MF	3893
FUGAsseM	Clostridiales_bacterium	CC	0
FUGAsseM	Clostridiales_bacterium_1_7_47FAA	BP	879
FUGAsseM	Clostridiales_bacterium_1_7_47FAA	MF	1473
FUGAsseM	Clostridiales_bacterium_1_7_47FAA	CC	519
FUGAsseM	Clostridiales_bacterium_41_12_two_minus	BP	278
FUGAsseM	Clostridiales_bacterium_41_12_two_minus	MF	398
FUGAsseM	Clostridiales_bacterium_41_12_two_minus	CC	4
FUGAsseM	Clostridiales_bacterium_41_21_two_genomes	BP	76
FUGAsseM	Clostridiales_bacterium_41_21_two_genomes	MF	173
FUGAsseM	Clostridiales_bacterium_41_21_two_genomes	CC	1
FUGAsseM	Clostridiales_bacterium_42_27	BP	456
FUGAsseM	Clostridiales_bacterium_42_27	MF	315
FUGAsseM	Clostridiales_bacterium_42_27	CC	387
FUGAsseM	Clostridiales_bacterium_52_15	BP	143
FUGAsseM	Clostridiales_bacterium_52_15	MF	305
FUGAsseM	Clostridiales_bacterium_52_15	CC	0
FUGAsseM	Clostridiales_bacterium_KLE1615	BP	192
FUGAsseM	Clostridiales_bacterium_KLE1615	MF	380
FUGAsseM	Clostridiales_bacterium_KLE1615	CC	18
FUGAsseM	Clostridium_asparagiforme	BP	375
FUGAsseM	Clostridium_asparagiforme	MF	792
FUGAsseM	Clostridium_asparagiforme	CC	22
FUGAsseM	Clostridium_bolteae	BP	1139
FUGAsseM	Clostridium_bolteae	MF	1916
FUGAsseM	Clostridium_bolteae	CC	940
FUGAsseM	Clostridium_bolteae_CAG_59	BP	1081
FUGAsseM	Clostridium_bolteae_CAG_59	MF	1434
FUGAsseM	Clostridium_bolteae_CAG_59	CC	381
FUGAsseM	Clostridium_citroniae	BP	224
FUGAsseM	Clostridium_citroniae	MF	341
FUGAsseM	Clostridium_citroniae	CC	5
FUGAsseM	Clostridium_clostridioforme	BP	2761
FUGAsseM	Clostridium_clostridioforme	MF	2840
FUGAsseM	Clostridium_clostridioforme	CC	227
FUGAsseM	Clostridium_clostridioforme_CAG_511	BP	436
FUGAsseM	Clostridium_clostridioforme_CAG_511	MF	269
FUGAsseM	Clostridium_clostridioforme_CAG_511	CC	8
FUGAsseM	Clostridium_hathewayi_CAG_224	BP	131
FUGAsseM	Clostridium_hathewayi_CAG_224	MF	320
FUGAsseM	Clostridium_hathewayi_CAG_224	CC	35
FUGAsseM	Clostridium_innocuum	BP	44
FUGAsseM	Clostridium_innocuum	MF	408
FUGAsseM	Clostridium_innocuum	CC	0
FUGAsseM	Clostridium_leptum	BP	1006
FUGAsseM	Clostridium_leptum	MF	1124
FUGAsseM	Clostridium_leptum	CC	581
FUGAsseM	Clostridium_leptum_CAG_27	BP	700
FUGAsseM	Clostridium_leptum_CAG_27	MF	575
FUGAsseM	Clostridium_leptum_CAG_27	CC	4
FUGAsseM	Clostridium_neonatale	BP	1748
FUGAsseM	Clostridium_neonatale	MF	1988
FUGAsseM	Clostridium_neonatale	CC	484
FUGAsseM	Clostridium_nexile_CAG_348	BP	263
FUGAsseM	Clostridium_nexile_CAG_348	MF	567
FUGAsseM	Clostridium_nexile_CAG_348	CC	121
FUGAsseM	Clostridium_saccharolyticum	BP	612
FUGAsseM	Clostridium_saccharolyticum	MF	670
FUGAsseM	Clostridium_saccharolyticum	CC	102
FUGAsseM	Clostridium_sp_CAG_122	BP	291
FUGAsseM	Clostridium_sp_CAG_122	MF	171
FUGAsseM	Clostridium_sp_CAG_122	CC	16
FUGAsseM	Clostridium_sp_CAG_127	BP	1314
FUGAsseM	Clostridium_sp_CAG_127	MF	1481
FUGAsseM	Clostridium_sp_CAG_127	CC	715
FUGAsseM	Clostridium_sp_CAG_138	BP	1374
FUGAsseM	Clostridium_sp_CAG_138	MF	1350
FUGAsseM	Clostridium_sp_CAG_138	CC	622
FUGAsseM	Clostridium_sp_CAG_169	BP	269
FUGAsseM	Clostridium_sp_CAG_169	MF	590
FUGAsseM	Clostridium_sp_CAG_169	CC	21
FUGAsseM	Clostridium_sp_CAG_217	BP	580
FUGAsseM	Clostridium_sp_CAG_217	MF	732
FUGAsseM	Clostridium_sp_CAG_217	CC	501
FUGAsseM	Clostridium_sp_CAG_226	BP	1104
FUGAsseM	Clostridium_sp_CAG_226	MF	1231
FUGAsseM	Clostridium_sp_CAG_226	CC	519
FUGAsseM	Clostridium_sp_CAG_242	BP	927
FUGAsseM	Clostridium_sp_CAG_242	MF	1122
FUGAsseM	Clostridium_sp_CAG_242	CC	258
FUGAsseM	Clostridium_sp_CAG_277	BP	406
FUGAsseM	Clostridium_sp_CAG_277	MF	977
FUGAsseM	Clostridium_sp_CAG_277	CC	380
FUGAsseM	Clostridium_sp_CAG_288	BP	983
FUGAsseM	Clostridium_sp_CAG_288	MF	1155
FUGAsseM	Clostridium_sp_CAG_288	CC	619
FUGAsseM	Clostridium_sp_CAG_299	BP	127
FUGAsseM	Clostridium_sp_CAG_299	MF	795
FUGAsseM	Clostridium_sp_CAG_299	CC	70
FUGAsseM	Clostridium_sp_CAG_349	BP	839
FUGAsseM	Clostridium_sp_CAG_349	MF	957
FUGAsseM	Clostridium_sp_CAG_349	CC	230
FUGAsseM	Clostridium_sp_CAG_352	BP	399
FUGAsseM	Clostridium_sp_CAG_352	MF	689
FUGAsseM	Clostridium_sp_CAG_352	CC	193
FUGAsseM	Clostridium_sp_CAG_354	BP	372
FUGAsseM	Clostridium_sp_CAG_354	MF	596
FUGAsseM	Clostridium_sp_CAG_354	CC	276
FUGAsseM	Clostridium_sp_CAG_43	BP	413
FUGAsseM	Clostridium_sp_CAG_43	MF	723
FUGAsseM	Clostridium_sp_CAG_43	CC	447
FUGAsseM	Clostridium_sp_CAG_568	BP	916
FUGAsseM	Clostridium_sp_CAG_568	MF	972
FUGAsseM	Clostridium_sp_CAG_568	CC	313
FUGAsseM	Clostridium_sp_CAG_58	BP	58
FUGAsseM	Clostridium_sp_CAG_58	MF	258
FUGAsseM	Clostridium_sp_CAG_58	CC	7
FUGAsseM	Clostridium_sp_CAG_62	BP	1209
FUGAsseM	Clostridium_sp_CAG_62	MF	1505
FUGAsseM	Clostridium_sp_CAG_62	CC	968
FUGAsseM	Clostridium_sp_CAG_678	BP	656
FUGAsseM	Clostridium_sp_CAG_678	MF	996
FUGAsseM	Clostridium_sp_CAG_678	CC	466
FUGAsseM	Clostridium_sp_CAG_7	BP	1280
FUGAsseM	Clostridium_sp_CAG_7	MF	1565
FUGAsseM	Clostridium_sp_CAG_7	CC	637
FUGAsseM	Clostridium_sp_CAG_75	BP	1211
FUGAsseM	Clostridium_sp_CAG_75	MF	1070
FUGAsseM	Clostridium_sp_CAG_75	CC	349
FUGAsseM	Clostridium_sp_CAG_91	BP	324
FUGAsseM	Clostridium_sp_CAG_91	MF	849
FUGAsseM	Clostridium_sp_CAG_91	CC	65
FUGAsseM	Clostridium_sp_FS41	BP	644
FUGAsseM	Clostridium_sp_FS41	MF	1646
FUGAsseM	Clostridium_sp_FS41	CC	352
FUGAsseM	Clostridium_sp_HGF2	BP	306
FUGAsseM	Clostridium_sp_HGF2	MF	585
FUGAsseM	Clostridium_sp_HGF2	CC	243
FUGAsseM	Clostridium_sp_KLE_1755	BP	2112
FUGAsseM	Clostridium_sp_KLE_1755	MF	2322
FUGAsseM	Clostridium_sp_KLE_1755	CC	501
FUGAsseM	Clostridium_sp_M62_1	BP	77
FUGAsseM	Clostridium_sp_M62_1	MF	466
FUGAsseM	Clostridium_sp_M62_1	CC	31
FUGAsseM	Clostridium_sp_SS2_1	BP	103
FUGAsseM	Clostridium_sp_SS2_1	MF	337
FUGAsseM	Clostridium_sp_SS2_1	CC	64
FUGAsseM	Clostridium_symbiosum	BP	2211
FUGAsseM	Clostridium_symbiosum	MF	3017
FUGAsseM	Clostridium_symbiosum	CC	756
FUGAsseM	Collinsella_aerofaciens	BP	1359
FUGAsseM	Collinsella_aerofaciens	MF	1533
FUGAsseM	Collinsella_aerofaciens	CC	865
FUGAsseM	Coprobacillus_sp_8_2_54BFAA	BP	913
FUGAsseM	Coprobacillus_sp_8_2_54BFAA	MF	1041
FUGAsseM	Coprobacillus_sp_8_2_54BFAA	CC	491
FUGAsseM	Coprobacter_fastidiosus	BP	348
FUGAsseM	Coprobacter_fastidiosus	MF	1063
FUGAsseM	Coprobacter_fastidiosus	CC	309
FUGAsseM	Coprococcus_comes	BP	536
FUGAsseM	Coprococcus_comes	MF	888
FUGAsseM	Coprococcus_comes	CC	263
FUGAsseM	Coprococcus_eutactus	BP	233
FUGAsseM	Coprococcus_eutactus	MF	977
FUGAsseM	Coprococcus_eutactus	CC	251
FUGAsseM	Coprococcus_sp_ART55_1	BP	142
FUGAsseM	Coprococcus_sp_ART55_1	MF	539
FUGAsseM	Coprococcus_sp_ART55_1	CC	127
FUGAsseM	Coprococcus_sp_HPP0074	BP	121
FUGAsseM	Coprococcus_sp_HPP0074	MF	366
FUGAsseM	Coprococcus_sp_HPP0074	CC	187
FUGAsseM	Desulfovibrio_piger	BP	1753
FUGAsseM	Desulfovibrio_piger	MF	1682
FUGAsseM	Desulfovibrio_piger	CC	1040
FUGAsseM	Dialister_invisus	BP	679
FUGAsseM	Dialister_invisus	MF	957
FUGAsseM	Dialister_invisus	CC	278
FUGAsseM	Dialister_invisus_CAG_218	BP	153
FUGAsseM	Dialister_invisus_CAG_218	MF	455
FUGAsseM	Dialister_invisus_CAG_218	CC	243
FUGAsseM	Dialister_sp_CAG_357	BP	358
FUGAsseM	Dialister_sp_CAG_357	MF	1082
FUGAsseM	Dialister_sp_CAG_357	CC	843
FUGAsseM	Dielma_fastidiosa	BP	321
FUGAsseM	Dielma_fastidiosa	MF	348
FUGAsseM	Dielma_fastidiosa	CC	3
FUGAsseM	Dorea_formicigenerans	BP	140
FUGAsseM	Dorea_formicigenerans	MF	473
FUGAsseM	Dorea_formicigenerans	CC	108
FUGAsseM	Dorea_longicatena	BP	1184
FUGAsseM	Dorea_longicatena	MF	3062
FUGAsseM	Dorea_longicatena	CC	785
FUGAsseM	Dorea_sp_CAG_317	BP	354
FUGAsseM	Dorea_sp_CAG_317	MF	780
FUGAsseM	Dorea_sp_CAG_317	CC	340
FUGAsseM	Dysgonomonas_gadei	BP	1094
FUGAsseM	Dysgonomonas_gadei	MF	2156
FUGAsseM	Dysgonomonas_gadei	CC	798
FUGAsseM	Dysgonomonas_mossii	BP	1266
FUGAsseM	Dysgonomonas_mossii	MF	1690
FUGAsseM	Dysgonomonas_mossii	CC	335
FUGAsseM	Eisenbergiella_tayi	BP	838
FUGAsseM	Eisenbergiella_tayi	MF	1151
FUGAsseM	Eisenbergiella_tayi	CC	105
FUGAsseM	Erysipelatoclostridium_ramosum	BP	401
FUGAsseM	Erysipelatoclostridium_ramosum	MF	472
FUGAsseM	Erysipelatoclostridium_ramosum	CC	1
FUGAsseM	Erysipelotrichaceae_bacterium_2_2_44A	BP	349
FUGAsseM	Erysipelotrichaceae_bacterium_2_2_44A	MF	616
FUGAsseM	Erysipelotrichaceae_bacterium_2_2_44A	CC	331
FUGAsseM	Erysipelotrichaceae_bacterium_5_2_54FAA	BP	448
FUGAsseM	Erysipelotrichaceae_bacterium_5_2_54FAA	MF	818
FUGAsseM	Erysipelotrichaceae_bacterium_5_2_54FAA	CC	86
FUGAsseM	Escherichia_coli	BP	11926
FUGAsseM	Escherichia_coli	MF	10727
FUGAsseM	Escherichia_coli	CC	5764
FUGAsseM	Eubacterium_eligens	BP	424
FUGAsseM	Eubacterium_eligens	MF	1488
FUGAsseM	Eubacterium_eligens	CC	822
FUGAsseM	Eubacterium_hallii	BP	1030
FUGAsseM	Eubacterium_hallii	MF	2104
FUGAsseM	Eubacterium_hallii	CC	261
FUGAsseM	Eubacterium_ramulus	BP	1276
FUGAsseM	Eubacterium_ramulus	MF	1466
FUGAsseM	Eubacterium_ramulus	CC	233
FUGAsseM	Eubacterium_rectale	BP	3414
FUGAsseM	Eubacterium_rectale	MF	4905
FUGAsseM	Eubacterium_rectale	CC	3772
FUGAsseM	Eubacterium_siraeum	BP	1772
FUGAsseM	Eubacterium_siraeum	MF	2504
FUGAsseM	Eubacterium_siraeum	CC	1159
FUGAsseM	Eubacterium_sp	BP	545
FUGAsseM	Eubacterium_sp	MF	966
FUGAsseM	Eubacterium_sp	CC	230
FUGAsseM	Eubacterium_sp_CAG_115	BP	1062
FUGAsseM	Eubacterium_sp_CAG_115	MF	1102
FUGAsseM	Eubacterium_sp_CAG_115	CC	320
FUGAsseM	Eubacterium_sp_CAG_161	BP	388
FUGAsseM	Eubacterium_sp_CAG_161	MF	765
FUGAsseM	Eubacterium_sp_CAG_161	CC	97
FUGAsseM	Eubacterium_sp_CAG_180	BP	1133
FUGAsseM	Eubacterium_sp_CAG_180	MF	1287
FUGAsseM	Eubacterium_sp_CAG_180	CC	503
FUGAsseM	Eubacterium_sp_CAG_192	BP	285
FUGAsseM	Eubacterium_sp_CAG_192	MF	585
FUGAsseM	Eubacterium_sp_CAG_192	CC	347
FUGAsseM	Eubacterium_sp_CAG_202	BP	880
FUGAsseM	Eubacterium_sp_CAG_202	MF	1083
FUGAsseM	Eubacterium_sp_CAG_202	CC	215
FUGAsseM	Eubacterium_sp_CAG_248	BP	103
FUGAsseM	Eubacterium_sp_CAG_248	MF	298
FUGAsseM	Eubacterium_sp_CAG_248	CC	3
FUGAsseM	Eubacterium_sp_CAG_251	BP	881
FUGAsseM	Eubacterium_sp_CAG_251	MF	916
FUGAsseM	Eubacterium_sp_CAG_251	CC	326
FUGAsseM	Eubacterium_sp_CAG_252	BP	105
FUGAsseM	Eubacterium_sp_CAG_252	MF	363
FUGAsseM	Eubacterium_sp_CAG_252	CC	43
FUGAsseM	Eubacterium_sp_CAG_38	BP	1525
FUGAsseM	Eubacterium_sp_CAG_38	MF	1511
FUGAsseM	Eubacterium_sp_CAG_38	CC	442
FUGAsseM	Eubacterium_sp_CAG_76	BP	181
FUGAsseM	Eubacterium_sp_CAG_76	MF	459
FUGAsseM	Eubacterium_sp_CAG_76	CC	7
FUGAsseM	Eubacterium_sp_CAG_86	BP	348
FUGAsseM	Eubacterium_sp_CAG_86	MF	719
FUGAsseM	Eubacterium_sp_CAG_86	CC	99
FUGAsseM	Eubacterium_ventriosum	BP	566
FUGAsseM	Eubacterium_ventriosum	MF	1266
FUGAsseM	Eubacterium_ventriosum	CC	77
FUGAsseM	Faecalibacterium_prausnitzii	BP	6038
FUGAsseM	Faecalibacterium_prausnitzii	MF	10114
FUGAsseM	Faecalibacterium_prausnitzii	CC	2189
FUGAsseM	Faecalibacterium_sp_CAG_74	BP	2399
FUGAsseM	Faecalibacterium_sp_CAG_74	MF	2421
FUGAsseM	Faecalibacterium_sp_CAG_74	CC	1221
FUGAsseM	Faecalibacterium_sp_CAG_82	BP	193
FUGAsseM	Faecalibacterium_sp_CAG_82	MF	436
FUGAsseM	Faecalibacterium_sp_CAG_82	CC	60
FUGAsseM	Firmicutes_bacterium_CAG_102	BP	681
FUGAsseM	Firmicutes_bacterium_CAG_102	MF	1011
FUGAsseM	Firmicutes_bacterium_CAG_102	CC	63
FUGAsseM	Firmicutes_bacterium_CAG_103	BP	693
FUGAsseM	Firmicutes_bacterium_CAG_103	MF	1012
FUGAsseM	Firmicutes_bacterium_CAG_103	CC	492
FUGAsseM	Firmicutes_bacterium_CAG_110	BP	1232
FUGAsseM	Firmicutes_bacterium_CAG_110	MF	1592
FUGAsseM	Firmicutes_bacterium_CAG_110	CC	407
FUGAsseM	Firmicutes_bacterium_CAG_124	BP	2172
FUGAsseM	Firmicutes_bacterium_CAG_124	MF	2673
FUGAsseM	Firmicutes_bacterium_CAG_124	CC	858
FUGAsseM	Firmicutes_bacterium_CAG_129	BP	950
FUGAsseM	Firmicutes_bacterium_CAG_129	MF	923
FUGAsseM	Firmicutes_bacterium_CAG_129	CC	534
FUGAsseM	Firmicutes_bacterium_CAG_137	BP	84
FUGAsseM	Firmicutes_bacterium_CAG_137	MF	250
FUGAsseM	Firmicutes_bacterium_CAG_137	CC	170
FUGAsseM	Firmicutes_bacterium_CAG_176	BP	603
FUGAsseM	Firmicutes_bacterium_CAG_176	MF	793
FUGAsseM	Firmicutes_bacterium_CAG_176	CC	351
FUGAsseM	Firmicutes_bacterium_CAG_194	BP	1328
FUGAsseM	Firmicutes_bacterium_CAG_194	MF	1296
FUGAsseM	Firmicutes_bacterium_CAG_194	CC	327
FUGAsseM	Firmicutes_bacterium_CAG_24	BP	1245
FUGAsseM	Firmicutes_bacterium_CAG_24	MF	1516
FUGAsseM	Firmicutes_bacterium_CAG_24	CC	330
FUGAsseM	Firmicutes_bacterium_CAG_341	BP	232
FUGAsseM	Firmicutes_bacterium_CAG_341	MF	609
FUGAsseM	Firmicutes_bacterium_CAG_341	CC	314
FUGAsseM	Firmicutes_bacterium_CAG_345	BP	1188
FUGAsseM	Firmicutes_bacterium_CAG_345	MF	1422
FUGAsseM	Firmicutes_bacterium_CAG_345	CC	838
FUGAsseM	Firmicutes_bacterium_CAG_41	BP	907
FUGAsseM	Firmicutes_bacterium_CAG_41	MF	958
FUGAsseM	Firmicutes_bacterium_CAG_41	CC	478
FUGAsseM	Firmicutes_bacterium_CAG_466	BP	843
FUGAsseM	Firmicutes_bacterium_CAG_466	MF	1304
FUGAsseM	Firmicutes_bacterium_CAG_466	CC	115
FUGAsseM	Firmicutes_bacterium_CAG_65	BP	491
FUGAsseM	Firmicutes_bacterium_CAG_65	MF	1226
FUGAsseM	Firmicutes_bacterium_CAG_65	CC	116
FUGAsseM	Firmicutes_bacterium_CAG_83	BP	263
FUGAsseM	Firmicutes_bacterium_CAG_83	MF	538
FUGAsseM	Firmicutes_bacterium_CAG_83	CC	121
FUGAsseM	Firmicutes_bacterium_CAG_94	BP	628
FUGAsseM	Firmicutes_bacterium_CAG_94	MF	937
FUGAsseM	Firmicutes_bacterium_CAG_94	CC	467
FUGAsseM	Flavonifractor_plautii	BP	5526
FUGAsseM	Flavonifractor_plautii	MF	5706
FUGAsseM	Flavonifractor_plautii	CC	1645
FUGAsseM	Flavonifractor_sp_An10	BP	182
FUGAsseM	Flavonifractor_sp_An10	MF	448
FUGAsseM	Flavonifractor_sp_An10	CC	39
FUGAsseM	Fusicatenibacter_saccharivorans	BP	1149
FUGAsseM	Fusicatenibacter_saccharivorans	MF	1597
FUGAsseM	Fusicatenibacter_saccharivorans	CC	418
FUGAsseM	Fusobacterium_nucleatum_subsp_animalis	BP	187
FUGAsseM	Fusobacterium_nucleatum_subsp_animalis	MF	477
FUGAsseM	Fusobacterium_nucleatum_subsp_animalis	CC	141
FUGAsseM	Fusobacterium_ulcerans	BP	1767
FUGAsseM	Fusobacterium_ulcerans	MF	1733
FUGAsseM	Fusobacterium_ulcerans	CC	894
FUGAsseM	Gemmiger_formicilis	BP	504
FUGAsseM	Gemmiger_formicilis	MF	793
FUGAsseM	Gemmiger_formicilis	CC	110
FUGAsseM	Gemmiger_sp_An194	BP	306
FUGAsseM	Gemmiger_sp_An194	MF	584
FUGAsseM	Gemmiger_sp_An194	CC	39
FUGAsseM	Haemophilus_parainfluenzae	BP	1209
FUGAsseM	Haemophilus_parainfluenzae	MF	1335
FUGAsseM	Haemophilus_parainfluenzae	CC	754
FUGAsseM	Holdemania_filiformis	BP	1843
FUGAsseM	Holdemania_filiformis	MF	1705
FUGAsseM	Holdemania_filiformis	CC	787
FUGAsseM	Hungatella_hathewayi	BP	4919
FUGAsseM	Hungatella_hathewayi	MF	7167
FUGAsseM	Hungatella_hathewayi	CC	1279
FUGAsseM	Intestinimonas_butyriciproducens	BP	711
FUGAsseM	Intestinimonas_butyriciproducens	MF	1270
FUGAsseM	Intestinimonas_butyriciproducens	CC	204
FUGAsseM	Klebsiella_oxytoca	BP	212
FUGAsseM	Klebsiella_oxytoca	MF	532
FUGAsseM	Klebsiella_oxytoca	CC	123
FUGAsseM	Klebsiella_pneumoniae	BP	664
FUGAsseM	Klebsiella_pneumoniae	MF	595
FUGAsseM	Klebsiella_pneumoniae	CC	317
FUGAsseM	Lachnoclostridium_sp_An14	BP	88
FUGAsseM	Lachnoclostridium_sp_An14	MF	400
FUGAsseM	Lachnoclostridium_sp_An14	CC	578
FUGAsseM	Lachnospira_pectinoschiza	BP	483
FUGAsseM	Lachnospira_pectinoschiza	MF	720
FUGAsseM	Lachnospira_pectinoschiza	CC	10
FUGAsseM	Lachnospiraceae_bacterium	BP	1196
FUGAsseM	Lachnospiraceae_bacterium	MF	1111
FUGAsseM	Lachnospiraceae_bacterium	CC	663
FUGAsseM	Lachnospiraceae_bacterium_3_1_57FAA_CT1	BP	131
FUGAsseM	Lachnospiraceae_bacterium_3_1_57FAA_CT1	MF	199
FUGAsseM	Lachnospiraceae_bacterium_3_1_57FAA_CT1	CC	45
FUGAsseM	Lachnospiraceae_bacterium_6_1_63FAA	BP	381
FUGAsseM	Lachnospiraceae_bacterium_6_1_63FAA	MF	1000
FUGAsseM	Lachnospiraceae_bacterium_6_1_63FAA	CC	166
FUGAsseM	Lachnospiraceae_bacterium_7_1_58FAA	BP	114
FUGAsseM	Lachnospiraceae_bacterium_7_1_58FAA	MF	370
FUGAsseM	Lachnospiraceae_bacterium_7_1_58FAA	CC	233
FUGAsseM	Lachnospiraceae_bacterium_8_1_57FAA	BP	273
FUGAsseM	Lachnospiraceae_bacterium_8_1_57FAA	MF	485
FUGAsseM	Lachnospiraceae_bacterium_8_1_57FAA	CC	160
FUGAsseM	Lachnospiraceae_bacterium_9_1_43BFAA	BP	98
FUGAsseM	Lachnospiraceae_bacterium_9_1_43BFAA	MF	455
FUGAsseM	Lachnospiraceae_bacterium_9_1_43BFAA	CC	71
FUGAsseM	Lachnospiraceae_bacterium_TF01-11	BP	443
FUGAsseM	Lachnospiraceae_bacterium_TF01-11	MF	881
FUGAsseM	Lachnospiraceae_bacterium_TF01-11	CC	227
FUGAsseM	Lawsonibacter_asaccharolyticus	BP	739
FUGAsseM	Lawsonibacter_asaccharolyticus	MF	1603
FUGAsseM	Lawsonibacter_asaccharolyticus	CC	484
FUGAsseM	Megamonas_funiformis	BP	1150
FUGAsseM	Megamonas_funiformis	MF	1326
FUGAsseM	Megamonas_funiformis	CC	416
FUGAsseM	Megasphaera_sp_MJR8396C	BP	466
FUGAsseM	Megasphaera_sp_MJR8396C	MF	555
FUGAsseM	Megasphaera_sp_MJR8396C	CC	278
FUGAsseM	Methanobrevibacter_sp_A54	BP	755
FUGAsseM	Methanobrevibacter_sp_A54	MF	774
FUGAsseM	Methanobrevibacter_sp_A54	CC	443
FUGAsseM	Mitsuokella_jalaludinii	BP	477
FUGAsseM	Mitsuokella_jalaludinii	MF	483
FUGAsseM	Mitsuokella_jalaludinii	CC	160
FUGAsseM	Mitsuokella_multacida	BP	334
FUGAsseM	Mitsuokella_multacida	MF	310
FUGAsseM	Mitsuokella_multacida	CC	37
FUGAsseM	Morganella_morganii	BP	348
FUGAsseM	Morganella_morganii	MF	601
FUGAsseM	Morganella_morganii	CC	250
FUGAsseM	Odoribacter_splanchnicus	BP	1412
FUGAsseM	Odoribacter_splanchnicus	MF	1533
FUGAsseM	Odoribacter_splanchnicus	CC	586
FUGAsseM	Odoribacter_splanchnicus_CAG_14	BP	821
FUGAsseM	Odoribacter_splanchnicus_CAG_14	MF	1350
FUGAsseM	Odoribacter_splanchnicus_CAG_14	CC	617
FUGAsseM	Oscillibacter_sp	BP	1779
FUGAsseM	Oscillibacter_sp	MF	2321
FUGAsseM	Oscillibacter_sp	CC	99
FUGAsseM	Oscillibacter_sp_57_20	BP	455
FUGAsseM	Oscillibacter_sp_57_20	MF	743
FUGAsseM	Oscillibacter_sp_57_20	CC	320
FUGAsseM	Oscillibacter_sp_CAG_155	BP	489
FUGAsseM	Oscillibacter_sp_CAG_155	MF	848
FUGAsseM	Oscillibacter_sp_CAG_155	CC	632
FUGAsseM	Oscillibacter_sp_CAG_241	BP	315
FUGAsseM	Oscillibacter_sp_CAG_241	MF	993
FUGAsseM	Oscillibacter_sp_CAG_241	CC	488
FUGAsseM	Oscillibacter_sp_KLE_1745	BP	1825
FUGAsseM	Oscillibacter_sp_KLE_1745	MF	2519
FUGAsseM	Oscillibacter_sp_KLE_1745	CC	1794
FUGAsseM	Parabacteroides_distasonis	BP	1125
FUGAsseM	Parabacteroides_distasonis	MF	3249
FUGAsseM	Parabacteroides_distasonis	CC	1231
FUGAsseM	Parabacteroides_goldsteinii	BP	1551
FUGAsseM	Parabacteroides_goldsteinii	MF	1484
FUGAsseM	Parabacteroides_goldsteinii	CC	524
FUGAsseM	Parabacteroides_johnsonii	BP	29
FUGAsseM	Parabacteroides_johnsonii	MF	325
FUGAsseM	Parabacteroides_johnsonii	CC	19
FUGAsseM	Parabacteroides_merdae	BP	438
FUGAsseM	Parabacteroides_merdae	MF	837
FUGAsseM	Parabacteroides_merdae	CC	106
FUGAsseM	Parabacteroides_merdae_CAG_48	BP	332
FUGAsseM	Parabacteroides_merdae_CAG_48	MF	696
FUGAsseM	Parabacteroides_merdae_CAG_48	CC	101
FUGAsseM	Parabacteroides_sp_20_3	BP	18
FUGAsseM	Parabacteroides_sp_20_3	MF	140
FUGAsseM	Parabacteroides_sp_20_3	CC	4
FUGAsseM	Parabacteroides_sp_CAG_409	BP	692
FUGAsseM	Parabacteroides_sp_CAG_409	MF	809
FUGAsseM	Parabacteroides_sp_CAG_409	CC	212
FUGAsseM	Paraprevotella_clara	BP	421
FUGAsseM	Paraprevotella_clara	MF	485
FUGAsseM	Paraprevotella_clara	CC	62
FUGAsseM	Paraprevotella_xylaniphila	BP	782
FUGAsseM	Paraprevotella_xylaniphila	MF	1357
FUGAsseM	Paraprevotella_xylaniphila	CC	337
FUGAsseM	Parasutterella_excrementihominis	BP	681
FUGAsseM	Parasutterella_excrementihominis	MF	653
FUGAsseM	Parasutterella_excrementihominis	CC	650
FUGAsseM	Parasutterella_excrementihominis_CAG_233	BP	796
FUGAsseM	Parasutterella_excrementihominis_CAG_233	MF	768
FUGAsseM	Parasutterella_excrementihominis_CAG_233	CC	611
FUGAsseM	Phascolarctobacterium_sp_CAG_207	BP	1029
FUGAsseM	Phascolarctobacterium_sp_CAG_207	MF	1566
FUGAsseM	Phascolarctobacterium_sp_CAG_207	CC	930
FUGAsseM	Phascolarctobacterium_succinatutens	BP	608
FUGAsseM	Phascolarctobacterium_succinatutens	MF	1413
FUGAsseM	Phascolarctobacterium_succinatutens	CC	808
FUGAsseM	Porphyromonas_asaccharolytica	BP	684
FUGAsseM	Porphyromonas_asaccharolytica	MF	748
FUGAsseM	Porphyromonas_asaccharolytica	CC	373
FUGAsseM	Prevotella_buccae	BP	855
FUGAsseM	Prevotella_buccae	MF	1391
FUGAsseM	Prevotella_buccae	CC	377
FUGAsseM	Prevotella_corporis	BP	463
FUGAsseM	Prevotella_corporis	MF	768
FUGAsseM	Prevotella_corporis	CC	167
FUGAsseM	Prevotella_sp_109	BP	390
FUGAsseM	Prevotella_sp_109	MF	607
FUGAsseM	Prevotella_sp_109	CC	290
FUGAsseM	Prevotella_sp_885	BP	222
FUGAsseM	Prevotella_sp_885	MF	1200
FUGAsseM	Prevotella_sp_885	CC	359
FUGAsseM	Prevotella_sp_AM42-24	BP	139
FUGAsseM	Prevotella_sp_AM42-24	MF	180
FUGAsseM	Prevotella_sp_AM42-24	CC	1
FUGAsseM	Prevotella_sp_CAG_255	BP	238
FUGAsseM	Prevotella_sp_CAG_255	MF	465
FUGAsseM	Prevotella_sp_CAG_255	CC	24
FUGAsseM	Prevotella_sp_CAG_279	BP	564
FUGAsseM	Prevotella_sp_CAG_279	MF	833
FUGAsseM	Prevotella_sp_CAG_279	CC	318
FUGAsseM	Prevotella_sp_CAG_386	BP	692
FUGAsseM	Prevotella_sp_CAG_386	MF	408
FUGAsseM	Prevotella_sp_CAG_386	CC	321
FUGAsseM	Prevotella_sp_CAG_520	BP	219
FUGAsseM	Prevotella_sp_CAG_520	MF	150
FUGAsseM	Prevotella_sp_CAG_520	CC	54
FUGAsseM	Prevotella_sp_CAG_604	BP	180
FUGAsseM	Prevotella_sp_CAG_604	MF	319
FUGAsseM	Prevotella_sp_CAG_604	CC	113
FUGAsseM	Prevotella_sp_CAG_891	BP	1357
FUGAsseM	Prevotella_sp_CAG_891	MF	1373
FUGAsseM	Prevotella_sp_CAG_891	CC	655
FUGAsseM	Prevotella_stercorea	BP	183
FUGAsseM	Prevotella_stercorea	MF	324
FUGAsseM	Prevotella_stercorea	CC	10
FUGAsseM	Prevotella_stercorea_CAG_629	BP	104
FUGAsseM	Prevotella_stercorea_CAG_629	MF	194
FUGAsseM	Prevotella_stercorea_CAG_629	CC	43
FUGAsseM	Proteobacteria_bacterium_CAG_495	BP	77
FUGAsseM	Proteobacteria_bacterium_CAG_495	MF	123
FUGAsseM	Proteobacteria_bacterium_CAG_495	CC	17
FUGAsseM	Proteus_mirabilis	BP	1334
FUGAsseM	Proteus_mirabilis	MF	1405
FUGAsseM	Proteus_mirabilis	CC	766
FUGAsseM	Pseudoflavonifractor_sp_An184	BP	847
FUGAsseM	Pseudoflavonifractor_sp_An184	MF	1343
FUGAsseM	Pseudoflavonifractor_sp_An184	CC	354
FUGAsseM	Pseudomonas_aeruginosa	BP	1122
FUGAsseM	Pseudomonas_aeruginosa	MF	1115
FUGAsseM	Pseudomonas_aeruginosa	CC	1032
FUGAsseM	Roseburia_faecis	BP	615
FUGAsseM	Roseburia_faecis	MF	1131
FUGAsseM	Roseburia_faecis	CC	24
FUGAsseM	Roseburia_hominis	BP	795
FUGAsseM	Roseburia_hominis	MF	1623
FUGAsseM	Roseburia_hominis	CC	403
FUGAsseM	Roseburia_intestinalis	BP	2200
FUGAsseM	Roseburia_intestinalis	MF	3076
FUGAsseM	Roseburia_intestinalis	CC	951
FUGAsseM	Roseburia_inulinivorans	BP	3242
FUGAsseM	Roseburia_inulinivorans	MF	3452
FUGAsseM	Roseburia_inulinivorans	CC	1776
FUGAsseM	Roseburia_sp_CAG_100	BP	1336
FUGAsseM	Roseburia_sp_CAG_100	MF	1948
FUGAsseM	Roseburia_sp_CAG_100	CC	850
FUGAsseM	Roseburia_sp_CAG_18	BP	143
FUGAsseM	Roseburia_sp_CAG_18	MF	433
FUGAsseM	Roseburia_sp_CAG_18	CC	328
FUGAsseM	Roseburia_sp_CAG_182	BP	102
FUGAsseM	Roseburia_sp_CAG_182	MF	429
FUGAsseM	Roseburia_sp_CAG_182	CC	13
FUGAsseM	Roseburia_sp_CAG_197	BP	229
FUGAsseM	Roseburia_sp_CAG_197	MF	621
FUGAsseM	Roseburia_sp_CAG_197	CC	19
FUGAsseM	Roseburia_sp_CAG_380	BP	303
FUGAsseM	Roseburia_sp_CAG_380	MF	675
FUGAsseM	Roseburia_sp_CAG_380	CC	173
FUGAsseM	Roseburia_sp_CAG_45	BP	875
FUGAsseM	Roseburia_sp_CAG_45	MF	1245
FUGAsseM	Roseburia_sp_CAG_45	CC	364
FUGAsseM	Ruminococcaceae_bacterium	BP	4749
FUGAsseM	Ruminococcaceae_bacterium	MF	5131
FUGAsseM	Ruminococcaceae_bacterium	CC	1256
FUGAsseM	Ruminococcaceae_bacterium_D16	BP	128
FUGAsseM	Ruminococcaceae_bacterium_D16	MF	287
FUGAsseM	Ruminococcaceae_bacterium_D16	CC	165
FUGAsseM	Ruminococcus_bicirculans	BP	593
FUGAsseM	Ruminococcus_bicirculans	MF	794
FUGAsseM	Ruminococcus_bicirculans	CC	101
FUGAsseM	Ruminococcus_callidus	BP	1373
FUGAsseM	Ruminococcus_callidus	MF	1226
FUGAsseM	Ruminococcus_callidus	CC	475
FUGAsseM	Ruminococcus_gnavus	BP	1480
FUGAsseM	Ruminococcus_gnavus	MF	1809
FUGAsseM	Ruminococcus_gnavus	CC	133
FUGAsseM	Ruminococcus_lactaris	BP	409
FUGAsseM	Ruminococcus_lactaris	MF	1231
FUGAsseM	Ruminococcus_lactaris	CC	539
FUGAsseM	Ruminococcus_obeum_CAG_39	BP	282
FUGAsseM	Ruminococcus_obeum_CAG_39	MF	540
FUGAsseM	Ruminococcus_obeum_CAG_39	CC	359
FUGAsseM	Ruminococcus_sp_5_1_39BFAA	BP	312
FUGAsseM	Ruminococcus_sp_5_1_39BFAA	MF	498
FUGAsseM	Ruminococcus_sp_5_1_39BFAA	CC	0
FUGAsseM	Ruminococcus_sp_CAG_108	BP	657
FUGAsseM	Ruminococcus_sp_CAG_108	MF	1232
FUGAsseM	Ruminococcus_sp_CAG_108	CC	354
FUGAsseM	Ruminococcus_sp_CAG_177	BP	1152
FUGAsseM	Ruminococcus_sp_CAG_177	MF	1262
FUGAsseM	Ruminococcus_sp_CAG_177	CC	243
FUGAsseM	Ruminococcus_sp_CAG_330	BP	311
FUGAsseM	Ruminococcus_sp_CAG_330	MF	615
FUGAsseM	Ruminococcus_sp_CAG_330	CC	82
FUGAsseM	Ruminococcus_sp_CAG_353	BP	1232
FUGAsseM	Ruminococcus_sp_CAG_353	MF	1594
FUGAsseM	Ruminococcus_sp_CAG_353	CC	534
FUGAsseM	Ruminococcus_sp_CAG_57	BP	858
FUGAsseM	Ruminococcus_sp_CAG_57	MF	1037
FUGAsseM	Ruminococcus_sp_CAG_57	CC	599
FUGAsseM	Ruminococcus_sp_CAG_90	BP	131
FUGAsseM	Ruminococcus_sp_CAG_90	MF	450
FUGAsseM	Ruminococcus_sp_CAG_90	CC	168
FUGAsseM	Ruminococcus_sp_DSM_100440	BP	715
FUGAsseM	Ruminococcus_sp_DSM_100440	MF	1421
FUGAsseM	Ruminococcus_sp_DSM_100440	CC	789
FUGAsseM	Ruminococcus_sp_SR1_5	BP	118
FUGAsseM	Ruminococcus_sp_SR1_5	MF	193
FUGAsseM	Ruminococcus_sp_SR1_5	CC	31
FUGAsseM	Ruminococcus_torques	BP	3074
FUGAsseM	Ruminococcus_torques	MF	3945
FUGAsseM	Ruminococcus_torques	CC	1961
FUGAsseM	Ruthenibacterium_lactatiformans	BP	765
FUGAsseM	Ruthenibacterium_lactatiformans	MF	1293
FUGAsseM	Ruthenibacterium_lactatiformans	CC	185
FUGAsseM	Staphylococcus_sp_CAG_324	BP	1305
FUGAsseM	Staphylococcus_sp_CAG_324	MF	1364
FUGAsseM	Staphylococcus_sp_CAG_324	CC	631
FUGAsseM	Subdoligranulum_sp	BP	20
FUGAsseM	Subdoligranulum_sp	MF	203
FUGAsseM	Subdoligranulum_sp	CC	0
FUGAsseM	Subdoligranulum_sp_4_3_54A2FAA	BP	621
FUGAsseM	Subdoligranulum_sp_4_3_54A2FAA	MF	860
FUGAsseM	Subdoligranulum_sp_4_3_54A2FAA	CC	189
FUGAsseM	Subdoligranulum_sp_APC924_74	BP	542
FUGAsseM	Subdoligranulum_sp_APC924_74	MF	341
FUGAsseM	Subdoligranulum_sp_APC924_74	CC	185
FUGAsseM	Subdoligranulum_sp_CAG_314	BP	1073
FUGAsseM	Subdoligranulum_sp_CAG_314	MF	1102
FUGAsseM	Subdoligranulum_sp_CAG_314	CC	315
FUGAsseM	Subdoligranulum_variabile	BP	160
FUGAsseM	Subdoligranulum_variabile	MF	375
FUGAsseM	Subdoligranulum_variabile	CC	118
FUGAsseM	Sutterella_sp_CAG_351	BP	732
FUGAsseM	Sutterella_sp_CAG_351	MF	1024
FUGAsseM	Sutterella_sp_CAG_351	CC	701
FUGAsseM	Sutterella_sp_KLE1602	BP	206
FUGAsseM	Sutterella_sp_KLE1602	MF	382
FUGAsseM	Sutterella_sp_KLE1602	CC	3
FUGAsseM	Sutterella_wadsworthensis	BP	6467
FUGAsseM	Sutterella_wadsworthensis	MF	5023
FUGAsseM	Sutterella_wadsworthensis	CC	3298
FUGAsseM	Synergistes_sp_3_1_syn1	BP	682
FUGAsseM	Synergistes_sp_3_1_syn1	MF	685
FUGAsseM	Synergistes_sp_3_1_syn1	CC	156
FUGAsseM	Tannerella_sp_6_1_58FAA_CT1	BP	162
FUGAsseM	Tannerella_sp_6_1_58FAA_CT1	MF	479
FUGAsseM	Tannerella_sp_6_1_58FAA_CT1	CC	55
FUGAsseM	Turicibacter_sanguinis	BP	565
FUGAsseM	Turicibacter_sanguinis	MF	612
FUGAsseM	Turicibacter_sanguinis	CC	130
FUGAsseM	Tyzzerella_nexilis	BP	77
FUGAsseM	Tyzzerella_nexilis	MF	626
FUGAsseM	Tyzzerella_nexilis	CC	64
FUGAsseM	Veillonella_atypica	BP	190
FUGAsseM	Veillonella_atypica	MF	425
FUGAsseM	Veillonella_atypica	CC	86
FUGAsseM	Veillonella_dispar	BP	59
FUGAsseM	Veillonella_dispar	MF	192
FUGAsseM	Veillonella_dispar	CC	4
FUGAsseM	Veillonella_parvula	BP	327
FUGAsseM	Veillonella_parvula	MF	684
FUGAsseM	Veillonella_parvula	CC	25
FUGAsseM	Veillonella_seminalis	BP	250
FUGAsseM	Veillonella_seminalis	MF	652
FUGAsseM	Veillonella_seminalis	CC	316
FUGAsseM	butyrate-producing_bacterium_SM4_1	BP	66
FUGAsseM	butyrate-producing_bacterium_SM4_1	MF	324
FUGAsseM	butyrate-producing_bacterium_SM4_1	CC	4
FUGAsseM	butyrate-producing_bacterium_SS3_4	BP	1048
FUGAsseM	butyrate-producing_bacterium_SS3_4	MF	1071
FUGAsseM	butyrate-producing_bacterium_SS3_4	CC	781
FUGAsseM	uncultured_Bacteroides_sp	BP	824
FUGAsseM	uncultured_Bacteroides_sp	MF	1325
FUGAsseM	uncultured_Bacteroides_sp	CC	336
FUGAsseM	uncultured_Blautia_sp	BP	79
FUGAsseM	uncultured_Blautia_sp	MF	488
FUGAsseM	uncultured_Blautia_sp	CC	126
FUGAsseM	uncultured_Clostridium_sp	BP	3389
FUGAsseM	uncultured_Clostridium_sp	MF	3499
FUGAsseM	uncultured_Clostridium_sp	CC	605
FUGAsseM	uncultured_Desulfovibrio_sp	BP	500
FUGAsseM	uncultured_Desulfovibrio_sp	MF	387
FUGAsseM	uncultured_Desulfovibrio_sp	CC	32
FUGAsseM	uncultured_Eubacterium_sp	BP	922
FUGAsseM	uncultured_Eubacterium_sp	MF	1104
FUGAsseM	uncultured_Eubacterium_sp	CC	608
FUGAsseM	uncultured_Flavonifractor_sp	BP	1055
FUGAsseM	uncultured_Flavonifractor_sp	MF	1626
FUGAsseM	uncultured_Flavonifractor_sp	CC	246
FUGAsseM	uncultured_Oscillibacter_sp	BP	227
FUGAsseM	uncultured_Oscillibacter_sp	MF	563
FUGAsseM	uncultured_Oscillibacter_sp	CC	369
FUGAsseM	uncultured_Ruminococcus_sp	BP	1062
FUGAsseM	uncultured_Ruminococcus_sp	MF	1137
FUGAsseM	uncultured_Ruminococcus_sp	CC	212
FUGAsseM	uncultured_bacterium	BP	176
FUGAsseM	uncultured_bacterium	MF	314
FUGAsseM	uncultured_bacterium	CC	22
eggNOG_mapper	Acetobacter_sp_CAG_267	BP	28
eggNOG_mapper	Acetobacter_sp_CAG_267	MF	34
eggNOG_mapper	Acetobacter_sp_CAG_267	CC	14
eggNOG_mapper	Acidaminococcus_intestini	BP	3
eggNOG_mapper	Acidaminococcus_intestini	MF	2
eggNOG_mapper	Acidaminococcus_intestini	CC	2
eggNOG_mapper	Acinetobacter_sp_CAG_196	BP	46
eggNOG_mapper	Acinetobacter_sp_CAG_196	MF	63
eggNOG_mapper	Acinetobacter_sp_CAG_196	CC	14
eggNOG_mapper	Akkermansia_muciniphila	BP	11
eggNOG_mapper	Akkermansia_muciniphila	MF	14
eggNOG_mapper	Akkermansia_muciniphila	CC	7
eggNOG_mapper	Akkermansia_sp_KLE1798	BP	9
eggNOG_mapper	Akkermansia_sp_KLE1798	MF	9
eggNOG_mapper	Akkermansia_sp_KLE1798	CC	5
eggNOG_mapper	Alistipes_finegoldii	BP	29
eggNOG_mapper	Alistipes_finegoldii	MF	33
eggNOG_mapper	Alistipes_finegoldii	CC	7
eggNOG_mapper	Alistipes_finegoldii_CAG_68	BP	29
eggNOG_mapper	Alistipes_finegoldii_CAG_68	MF	45
eggNOG_mapper	Alistipes_finegoldii_CAG_68	CC	17
eggNOG_mapper	Alistipes_putredinis	BP	65
eggNOG_mapper	Alistipes_putredinis	MF	73
eggNOG_mapper	Alistipes_putredinis	CC	21
eggNOG_mapper	Alistipes_shahii	BP	48
eggNOG_mapper	Alistipes_shahii	MF	52
eggNOG_mapper	Alistipes_shahii	CC	10
eggNOG_mapper	Alistipes_sp_CAG_268	BP	42
eggNOG_mapper	Alistipes_sp_CAG_268	MF	36
eggNOG_mapper	Alistipes_sp_CAG_268	CC	8
eggNOG_mapper	Alistipes_sp_CAG_29	BP	30
eggNOG_mapper	Alistipes_sp_CAG_29	MF	26
eggNOG_mapper	Alistipes_sp_CAG_29	CC	2
eggNOG_mapper	Alistipes_sp_CAG_435	BP	32
eggNOG_mapper	Alistipes_sp_CAG_435	MF	40
eggNOG_mapper	Alistipes_sp_CAG_435	CC	15
eggNOG_mapper	Alistipes_sp_CAG_514	BP	34
eggNOG_mapper	Alistipes_sp_CAG_514	MF	38
eggNOG_mapper	Alistipes_sp_CAG_514	CC	10
eggNOG_mapper	Alistipes_sp_HGB5	BP	11
eggNOG_mapper	Alistipes_sp_HGB5	MF	12
eggNOG_mapper	Alistipes_sp_HGB5	CC	1
eggNOG_mapper	Alistipes_timonensis	BP	22
eggNOG_mapper	Alistipes_timonensis	MF	19
eggNOG_mapper	Alistipes_timonensis	CC	4
eggNOG_mapper	Anaeromassilibacillus_sp_An250	BP	166
eggNOG_mapper	Anaeromassilibacillus_sp_An250	MF	158
eggNOG_mapper	Anaeromassilibacillus_sp_An250	CC	44
eggNOG_mapper	Anaerostipes_hadrus	BP	9
eggNOG_mapper	Anaerostipes_hadrus	MF	10
eggNOG_mapper	Anaerostipes_hadrus	CC	3
eggNOG_mapper	Anaerotruncus_colihominis	BP	0
eggNOG_mapper	Anaerotruncus_colihominis	MF	0
eggNOG_mapper	Anaerotruncus_colihominis	CC	1
eggNOG_mapper	Anaerotruncus_sp_CAG_528	BP	41
eggNOG_mapper	Anaerotruncus_sp_CAG_528	MF	40
eggNOG_mapper	Anaerotruncus_sp_CAG_528	CC	12
eggNOG_mapper	Azospirillum_sp_51_20	BP	41
eggNOG_mapper	Azospirillum_sp_51_20	MF	37
eggNOG_mapper	Azospirillum_sp_51_20	CC	13
eggNOG_mapper	Azospirillum_sp_CAG_239	BP	29
eggNOG_mapper	Azospirillum_sp_CAG_239	MF	34
eggNOG_mapper	Azospirillum_sp_CAG_239	CC	12
eggNOG_mapper	Azospirillum_sp_CAG_260	BP	27
eggNOG_mapper	Azospirillum_sp_CAG_260	MF	32
eggNOG_mapper	Azospirillum_sp_CAG_260	CC	9
eggNOG_mapper	Bacteroidales_bacterium_52_46	BP	64
eggNOG_mapper	Bacteroidales_bacterium_52_46	MF	60
eggNOG_mapper	Bacteroidales_bacterium_52_46	CC	16
eggNOG_mapper	Bacteroides_caccae	BP	10
eggNOG_mapper	Bacteroides_caccae	MF	8
eggNOG_mapper	Bacteroides_caccae	CC	3
eggNOG_mapper	Bacteroides_caccae_CAG_21	BP	9
eggNOG_mapper	Bacteroides_caccae_CAG_21	MF	16
eggNOG_mapper	Bacteroides_caccae_CAG_21	CC	2
eggNOG_mapper	Bacteroides_cellulosilyticus	BP	17
eggNOG_mapper	Bacteroides_cellulosilyticus	MF	20
eggNOG_mapper	Bacteroides_cellulosilyticus	CC	3
eggNOG_mapper	Bacteroides_cellulosilyticus_CAG_158	BP	8
eggNOG_mapper	Bacteroides_cellulosilyticus_CAG_158	MF	8
eggNOG_mapper	Bacteroides_cellulosilyticus_CAG_158	CC	1
eggNOG_mapper	Bacteroides_clarus	BP	9
eggNOG_mapper	Bacteroides_clarus	MF	10
eggNOG_mapper	Bacteroides_clarus	CC	0
eggNOG_mapper	Bacteroides_clarus_CAG_160	BP	5
eggNOG_mapper	Bacteroides_clarus_CAG_160	MF	4
eggNOG_mapper	Bacteroides_clarus_CAG_160	CC	0
eggNOG_mapper	Bacteroides_coprocola	BP	12
eggNOG_mapper	Bacteroides_coprocola	MF	11
eggNOG_mapper	Bacteroides_coprocola	CC	3
eggNOG_mapper	Bacteroides_coprocola_CAG_162	BP	37
eggNOG_mapper	Bacteroides_coprocola_CAG_162	MF	34
eggNOG_mapper	Bacteroides_coprocola_CAG_162	CC	1
eggNOG_mapper	Bacteroides_dorei	BP	17
eggNOG_mapper	Bacteroides_dorei	MF	16
eggNOG_mapper	Bacteroides_dorei	CC	3
eggNOG_mapper	Bacteroides_eggerthii	BP	7
eggNOG_mapper	Bacteroides_eggerthii	MF	9
eggNOG_mapper	Bacteroides_eggerthii	CC	4
eggNOG_mapper	Bacteroides_eggerthii_CAG_109	BP	10
eggNOG_mapper	Bacteroides_eggerthii_CAG_109	MF	10
eggNOG_mapper	Bacteroides_eggerthii_CAG_109	CC	1
eggNOG_mapper	Bacteroides_faecis_CAG_32	BP	5
eggNOG_mapper	Bacteroides_faecis_CAG_32	MF	2
eggNOG_mapper	Bacteroides_faecis_CAG_32	CC	0
eggNOG_mapper	Bacteroides_finegoldii	BP	8
eggNOG_mapper	Bacteroides_finegoldii	MF	9
eggNOG_mapper	Bacteroides_finegoldii	CC	3
eggNOG_mapper	Bacteroides_fluxus	BP	37
eggNOG_mapper	Bacteroides_fluxus	MF	38
eggNOG_mapper	Bacteroides_fluxus	CC	3
eggNOG_mapper	Bacteroides_fragilis	BP	91
eggNOG_mapper	Bacteroides_fragilis	MF	90
eggNOG_mapper	Bacteroides_fragilis	CC	17
eggNOG_mapper	Bacteroides_intestinalis_CAG_564	BP	17
eggNOG_mapper	Bacteroides_intestinalis_CAG_564	MF	18
eggNOG_mapper	Bacteroides_intestinalis_CAG_564	CC	0
eggNOG_mapper	Bacteroides_massiliensis	BP	40
eggNOG_mapper	Bacteroides_massiliensis	MF	40
eggNOG_mapper	Bacteroides_massiliensis	CC	8
eggNOG_mapper	Bacteroides_nordii	BP	28
eggNOG_mapper	Bacteroides_nordii	MF	35
eggNOG_mapper	Bacteroides_nordii	CC	4
eggNOG_mapper	Bacteroides_oleiciplenus	BP	8
eggNOG_mapper	Bacteroides_oleiciplenus	MF	6
eggNOG_mapper	Bacteroides_oleiciplenus	CC	3
eggNOG_mapper	Bacteroides_ovatus	BP	26
eggNOG_mapper	Bacteroides_ovatus	MF	14
eggNOG_mapper	Bacteroides_ovatus	CC	3
eggNOG_mapper	Bacteroides_ovatus_CAG_22	BP	0
eggNOG_mapper	Bacteroides_ovatus_CAG_22	MF	2
eggNOG_mapper	Bacteroides_ovatus_CAG_22	CC	1
eggNOG_mapper	Bacteroides_plebeius	BP	37
eggNOG_mapper	Bacteroides_plebeius	MF	29
eggNOG_mapper	Bacteroides_plebeius	CC	3
eggNOG_mapper	Bacteroides_plebeius_CAG_211	BP	17
eggNOG_mapper	Bacteroides_plebeius_CAG_211	MF	15
eggNOG_mapper	Bacteroides_plebeius_CAG_211	CC	1
eggNOG_mapper	Bacteroides_salyersiae	BP	17
eggNOG_mapper	Bacteroides_salyersiae	MF	13
eggNOG_mapper	Bacteroides_salyersiae	CC	3
eggNOG_mapper	Bacteroides_sp_2_2_4	BP	3
eggNOG_mapper	Bacteroides_sp_2_2_4	MF	1
eggNOG_mapper	Bacteroides_sp_2_2_4	CC	0
eggNOG_mapper	Bacteroides_sp_43_108	BP	65
eggNOG_mapper	Bacteroides_sp_43_108	MF	86
eggNOG_mapper	Bacteroides_sp_43_108	CC	22
eggNOG_mapper	Bacteroides_sp_CAG_144	BP	71
eggNOG_mapper	Bacteroides_sp_CAG_144	MF	82
eggNOG_mapper	Bacteroides_sp_CAG_144	CC	19
eggNOG_mapper	Bacteroides_sp_CAG_189	BP	17
eggNOG_mapper	Bacteroides_sp_CAG_189	MF	13
eggNOG_mapper	Bacteroides_sp_CAG_189	CC	2
eggNOG_mapper	Bacteroides_sp_CAG_633	BP	19
eggNOG_mapper	Bacteroides_sp_CAG_633	MF	21
eggNOG_mapper	Bacteroides_sp_CAG_633	CC	1
eggNOG_mapper	Bacteroides_sp_CAG_714	BP	35
eggNOG_mapper	Bacteroides_sp_CAG_714	MF	38
eggNOG_mapper	Bacteroides_sp_CAG_714	CC	5
eggNOG_mapper	Bacteroides_sp_CAG_754	BP	7
eggNOG_mapper	Bacteroides_sp_CAG_754	MF	12
eggNOG_mapper	Bacteroides_sp_CAG_754	CC	0
eggNOG_mapper	Bacteroides_sp_CAG_875	BP	16
eggNOG_mapper	Bacteroides_sp_CAG_875	MF	19
eggNOG_mapper	Bacteroides_sp_CAG_875	CC	2
eggNOG_mapper	Bacteroides_sp_D2	BP	7
eggNOG_mapper	Bacteroides_sp_D2	MF	3
eggNOG_mapper	Bacteroides_sp_D2	CC	0
eggNOG_mapper	Bacteroides_stercoris	BP	22
eggNOG_mapper	Bacteroides_stercoris	MF	22
eggNOG_mapper	Bacteroides_stercoris	CC	9
eggNOG_mapper	Bacteroides_thetaiotaomicron	BP	109
eggNOG_mapper	Bacteroides_thetaiotaomicron	MF	127
eggNOG_mapper	Bacteroides_thetaiotaomicron	CC	28
eggNOG_mapper	Bacteroides_uniformis	BP	47
eggNOG_mapper	Bacteroides_uniformis	MF	49
eggNOG_mapper	Bacteroides_uniformis	CC	9
eggNOG_mapper	Bacteroides_vulgatus	BP	71
eggNOG_mapper	Bacteroides_vulgatus	MF	81
eggNOG_mapper	Bacteroides_vulgatus	CC	16
eggNOG_mapper	Bacteroides_xylanisolvens	BP	11
eggNOG_mapper	Bacteroides_xylanisolvens	MF	12
eggNOG_mapper	Bacteroides_xylanisolvens	CC	2
eggNOG_mapper	Barnesiella_intestinihominis	BP	71
eggNOG_mapper	Barnesiella_intestinihominis	MF	85
eggNOG_mapper	Barnesiella_intestinihominis	CC	19
eggNOG_mapper	Bifidobacterium_adolescentis	BP	122
eggNOG_mapper	Bifidobacterium_adolescentis	MF	130
eggNOG_mapper	Bifidobacterium_adolescentis	CC	94
eggNOG_mapper	Bifidobacterium_bifidum	BP	109
eggNOG_mapper	Bifidobacterium_bifidum	MF	107
eggNOG_mapper	Bifidobacterium_bifidum	CC	81
eggNOG_mapper	Bifidobacterium_breve	BP	41
eggNOG_mapper	Bifidobacterium_breve	MF	42
eggNOG_mapper	Bifidobacterium_breve	CC	30
eggNOG_mapper	Bifidobacterium_dentium	BP	41
eggNOG_mapper	Bifidobacterium_dentium	MF	45
eggNOG_mapper	Bifidobacterium_dentium	CC	29
eggNOG_mapper	Bifidobacterium_longum	BP	79
eggNOG_mapper	Bifidobacterium_longum	MF	83
eggNOG_mapper	Bifidobacterium_longum	CC	69
eggNOG_mapper	Bifidobacterium_longum_subsp_longum	BP	24
eggNOG_mapper	Bifidobacterium_longum_subsp_longum	MF	24
eggNOG_mapper	Bifidobacterium_longum_subsp_longum	CC	18
eggNOG_mapper	Bifidobacterium_pseudocatenulatum	BP	44
eggNOG_mapper	Bifidobacterium_pseudocatenulatum	MF	40
eggNOG_mapper	Bifidobacterium_pseudocatenulatum	CC	32
eggNOG_mapper	Bilophila_wadsworthia	BP	73
eggNOG_mapper	Bilophila_wadsworthia	MF	98
eggNOG_mapper	Bilophila_wadsworthia	CC	28
eggNOG_mapper	Blautia_obeum	BP	4
eggNOG_mapper	Blautia_obeum	MF	7
eggNOG_mapper	Blautia_obeum	CC	1
eggNOG_mapper	Blautia_sp_CAG_257	BP	2
eggNOG_mapper	Blautia_sp_CAG_257	MF	2
eggNOG_mapper	Blautia_sp_CAG_257	CC	0
eggNOG_mapper	Blautia_sp_CAG_37	BP	1
eggNOG_mapper	Blautia_sp_CAG_37	MF	2
eggNOG_mapper	Blautia_sp_CAG_37	CC	0
eggNOG_mapper	Blautia_sp_CAG_52	BP	2
eggNOG_mapper	Blautia_sp_CAG_52	MF	2
eggNOG_mapper	Blautia_sp_CAG_52	CC	0
eggNOG_mapper	Blautia_sp_KLE_1732	BP	1
eggNOG_mapper	Blautia_sp_KLE_1732	MF	2
eggNOG_mapper	Blautia_sp_KLE_1732	CC	1
eggNOG_mapper	Blautia_wexlerae	BP	1
eggNOG_mapper	Blautia_wexlerae	MF	3
eggNOG_mapper	Blautia_wexlerae	CC	0
eggNOG_mapper	Brachyspira_sp_CAG_484	BP	15
eggNOG_mapper	Brachyspira_sp_CAG_484	MF	21
eggNOG_mapper	Brachyspira_sp_CAG_484	CC	8
eggNOG_mapper	Burkholderiales_bacterium_1_1_47	BP	15
eggNOG_mapper	Burkholderiales_bacterium_1_1_47	MF	12
eggNOG_mapper	Burkholderiales_bacterium_1_1_47	CC	6
eggNOG_mapper	Butyricicoccus_pullicaecorum	BP	2
eggNOG_mapper	Butyricicoccus_pullicaecorum	MF	3
eggNOG_mapper	Butyricicoccus_pullicaecorum	CC	1
eggNOG_mapper	Butyricimonas_synergistica	BP	22
eggNOG_mapper	Butyricimonas_synergistica	MF	25
eggNOG_mapper	Butyricimonas_synergistica	CC	10
eggNOG_mapper	Candidatus_Methanomassiliicoccus_intestinalis	BP	65
eggNOG_mapper	Candidatus_Methanomassiliicoccus_intestinalis	MF	96
eggNOG_mapper	Candidatus_Methanomassiliicoccus_intestinalis	CC	33
eggNOG_mapper	Candidatus_Stoquefichus_sp_KLE1796	BP	1
eggNOG_mapper	Candidatus_Stoquefichus_sp_KLE1796	MF	0
eggNOG_mapper	Candidatus_Stoquefichus_sp_KLE1796	CC	0
eggNOG_mapper	Catenibacterium_mitsuokai	BP	54
eggNOG_mapper	Catenibacterium_mitsuokai	MF	59
eggNOG_mapper	Catenibacterium_mitsuokai	CC	10
eggNOG_mapper	Clostridia_bacterium	BP	19
eggNOG_mapper	Clostridia_bacterium	MF	24
eggNOG_mapper	Clostridia_bacterium	CC	4
eggNOG_mapper	Clostridiales_bacterium	BP	49
eggNOG_mapper	Clostridiales_bacterium	MF	78
eggNOG_mapper	Clostridiales_bacterium	CC	21
eggNOG_mapper	Clostridiales_bacterium_1_7_47FAA	BP	3
eggNOG_mapper	Clostridiales_bacterium_1_7_47FAA	MF	5
eggNOG_mapper	Clostridiales_bacterium_1_7_47FAA	CC	2
eggNOG_mapper	Clostridiales_bacterium_41_12_two_minus	BP	8
eggNOG_mapper	Clostridiales_bacterium_41_12_two_minus	MF	7
eggNOG_mapper	Clostridiales_bacterium_41_12_two_minus	CC	3
eggNOG_mapper	Clostridiales_bacterium_41_21_two_genomes	BP	16
eggNOG_mapper	Clostridiales_bacterium_41_21_two_genomes	MF	12
eggNOG_mapper	Clostridiales_bacterium_41_21_two_genomes	CC	1
eggNOG_mapper	Clostridiales_bacterium_42_27	BP	0
eggNOG_mapper	Clostridiales_bacterium_42_27	MF	1
eggNOG_mapper	Clostridiales_bacterium_42_27	CC	1
eggNOG_mapper	Clostridiales_bacterium_52_15	BP	20
eggNOG_mapper	Clostridiales_bacterium_52_15	MF	16
eggNOG_mapper	Clostridiales_bacterium_52_15	CC	4
eggNOG_mapper	Clostridiales_bacterium_KLE1615	BP	2
eggNOG_mapper	Clostridiales_bacterium_KLE1615	MF	2
eggNOG_mapper	Clostridiales_bacterium_KLE1615	CC	1
eggNOG_mapper	Clostridium_asparagiforme	BP	3
eggNOG_mapper	Clostridium_asparagiforme	MF	6
eggNOG_mapper	Clostridium_asparagiforme	CC	0
eggNOG_mapper	Clostridium_bolteae	BP	3
eggNOG_mapper	Clostridium_bolteae	MF	9
eggNOG_mapper	Clostridium_bolteae	CC	0
eggNOG_mapper	Clostridium_bolteae_CAG_59	BP	1
eggNOG_mapper	Clostridium_bolteae_CAG_59	MF	5
eggNOG_mapper	Clostridium_bolteae_CAG_59	CC	0
eggNOG_mapper	Clostridium_citroniae	BP	0
eggNOG_mapper	Clostridium_citroniae	MF	1
eggNOG_mapper	Clostridium_citroniae	CC	1
eggNOG_mapper	Clostridium_clostridioforme	BP	1
eggNOG_mapper	Clostridium_clostridioforme	MF	2
eggNOG_mapper	Clostridium_clostridioforme	CC	1
eggNOG_mapper	Clostridium_clostridioforme_CAG_511	BP	0
eggNOG_mapper	Clostridium_clostridioforme_CAG_511	MF	1
eggNOG_mapper	Clostridium_clostridioforme_CAG_511	CC	0
eggNOG_mapper	Clostridium_hathewayi_CAG_224	BP	1
eggNOG_mapper	Clostridium_hathewayi_CAG_224	MF	4
eggNOG_mapper	Clostridium_hathewayi_CAG_224	CC	0
eggNOG_mapper	Clostridium_innocuum	BP	1
eggNOG_mapper	Clostridium_innocuum	MF	2
eggNOG_mapper	Clostridium_innocuum	CC	0
eggNOG_mapper	Clostridium_leptum	BP	4
eggNOG_mapper	Clostridium_leptum	MF	3
eggNOG_mapper	Clostridium_leptum	CC	1
eggNOG_mapper	Clostridium_leptum_CAG_27	BP	3
eggNOG_mapper	Clostridium_leptum_CAG_27	MF	4
eggNOG_mapper	Clostridium_leptum_CAG_27	CC	1
eggNOG_mapper	Clostridium_neonatale	BP	7
eggNOG_mapper	Clostridium_neonatale	MF	10
eggNOG_mapper	Clostridium_neonatale	CC	0
eggNOG_mapper	Clostridium_nexile_CAG_348	BP	2
eggNOG_mapper	Clostridium_nexile_CAG_348	MF	2
eggNOG_mapper	Clostridium_nexile_CAG_348	CC	1
eggNOG_mapper	Clostridium_saccharolyticum	BP	3
eggNOG_mapper	Clostridium_saccharolyticum	MF	2
eggNOG_mapper	Clostridium_saccharolyticum	CC	1
eggNOG_mapper	Clostridium_sp_CAG_122	BP	2
eggNOG_mapper	Clostridium_sp_CAG_122	MF	1
eggNOG_mapper	Clostridium_sp_CAG_122	CC	0
eggNOG_mapper	Clostridium_sp_CAG_127	BP	9
eggNOG_mapper	Clostridium_sp_CAG_127	MF	7
eggNOG_mapper	Clostridium_sp_CAG_127	CC	2
eggNOG_mapper	Clostridium_sp_CAG_138	BP	16
eggNOG_mapper	Clostridium_sp_CAG_138	MF	22
eggNOG_mapper	Clostridium_sp_CAG_138	CC	11
eggNOG_mapper	Clostridium_sp_CAG_169	BP	7
eggNOG_mapper	Clostridium_sp_CAG_169	MF	11
eggNOG_mapper	Clostridium_sp_CAG_169	CC	1
eggNOG_mapper	Clostridium_sp_CAG_217	BP	33
eggNOG_mapper	Clostridium_sp_CAG_217	MF	28
eggNOG_mapper	Clostridium_sp_CAG_217	CC	11
eggNOG_mapper	Clostridium_sp_CAG_226	BP	15
eggNOG_mapper	Clostridium_sp_CAG_226	MF	14
eggNOG_mapper	Clostridium_sp_CAG_226	CC	8
eggNOG_mapper	Clostridium_sp_CAG_242	BP	12
eggNOG_mapper	Clostridium_sp_CAG_242	MF	8
eggNOG_mapper	Clostridium_sp_CAG_242	CC	1
eggNOG_mapper	Clostridium_sp_CAG_277	BP	4
eggNOG_mapper	Clostridium_sp_CAG_277	MF	3
eggNOG_mapper	Clostridium_sp_CAG_277	CC	1
eggNOG_mapper	Clostridium_sp_CAG_288	BP	51
eggNOG_mapper	Clostridium_sp_CAG_288	MF	70
eggNOG_mapper	Clostridium_sp_CAG_288	CC	21
eggNOG_mapper	Clostridium_sp_CAG_299	BP	1
eggNOG_mapper	Clostridium_sp_CAG_299	MF	1
eggNOG_mapper	Clostridium_sp_CAG_299	CC	0
eggNOG_mapper	Clostridium_sp_CAG_349	BP	13
eggNOG_mapper	Clostridium_sp_CAG_349	MF	21
eggNOG_mapper	Clostridium_sp_CAG_349	CC	6
eggNOG_mapper	Clostridium_sp_CAG_352	BP	45
eggNOG_mapper	Clostridium_sp_CAG_352	MF	37
eggNOG_mapper	Clostridium_sp_CAG_352	CC	14
eggNOG_mapper	Clostridium_sp_CAG_354	BP	4
eggNOG_mapper	Clostridium_sp_CAG_354	MF	8
eggNOG_mapper	Clostridium_sp_CAG_354	CC	2
eggNOG_mapper	Clostridium_sp_CAG_43	BP	2
eggNOG_mapper	Clostridium_sp_CAG_43	MF	3
eggNOG_mapper	Clostridium_sp_CAG_43	CC	2
eggNOG_mapper	Clostridium_sp_CAG_568	BP	42
eggNOG_mapper	Clostridium_sp_CAG_568	MF	48
eggNOG_mapper	Clostridium_sp_CAG_568	CC	13
eggNOG_mapper	Clostridium_sp_CAG_58	BP	1
eggNOG_mapper	Clostridium_sp_CAG_58	MF	1
eggNOG_mapper	Clostridium_sp_CAG_58	CC	1
eggNOG_mapper	Clostridium_sp_CAG_62	BP	5
eggNOG_mapper	Clostridium_sp_CAG_62	MF	8
eggNOG_mapper	Clostridium_sp_CAG_62	CC	2
eggNOG_mapper	Clostridium_sp_CAG_678	BP	37
eggNOG_mapper	Clostridium_sp_CAG_678	MF	33
eggNOG_mapper	Clostridium_sp_CAG_678	CC	7
eggNOG_mapper	Clostridium_sp_CAG_7	BP	7
eggNOG_mapper	Clostridium_sp_CAG_7	MF	8
eggNOG_mapper	Clostridium_sp_CAG_7	CC	1
eggNOG_mapper	Clostridium_sp_CAG_75	BP	3
eggNOG_mapper	Clostridium_sp_CAG_75	MF	3
eggNOG_mapper	Clostridium_sp_CAG_75	CC	1
eggNOG_mapper	Clostridium_sp_CAG_91	BP	2
eggNOG_mapper	Clostridium_sp_CAG_91	MF	5
eggNOG_mapper	Clostridium_sp_CAG_91	CC	1
eggNOG_mapper	Clostridium_sp_FS41	BP	3
eggNOG_mapper	Clostridium_sp_FS41	MF	4
eggNOG_mapper	Clostridium_sp_FS41	CC	0
eggNOG_mapper	Clostridium_sp_HGF2	BP	1
eggNOG_mapper	Clostridium_sp_HGF2	MF	2
eggNOG_mapper	Clostridium_sp_HGF2	CC	1
eggNOG_mapper	Clostridium_sp_KLE_1755	BP	4
eggNOG_mapper	Clostridium_sp_KLE_1755	MF	5
eggNOG_mapper	Clostridium_sp_KLE_1755	CC	1
eggNOG_mapper	Clostridium_sp_M62_1	BP	0
eggNOG_mapper	Clostridium_sp_M62_1	MF	1
eggNOG_mapper	Clostridium_sp_M62_1	CC	0
eggNOG_mapper	Clostridium_sp_SS2_1	BP	1
eggNOG_mapper	Clostridium_sp_SS2_1	MF	1
eggNOG_mapper	Clostridium_sp_SS2_1	CC	1
eggNOG_mapper	Clostridium_symbiosum	BP	9
eggNOG_mapper	Clostridium_symbiosum	MF	10
eggNOG_mapper	Clostridium_symbiosum	CC	1
eggNOG_mapper	Collinsella_aerofaciens	BP	4
eggNOG_mapper	Collinsella_aerofaciens	MF	1
eggNOG_mapper	Collinsella_aerofaciens	CC	0
eggNOG_mapper	Coprobacillus_sp_8_2_54BFAA	BP	12
eggNOG_mapper	Coprobacillus_sp_8_2_54BFAA	MF	5
eggNOG_mapper	Coprobacillus_sp_8_2_54BFAA	CC	1
eggNOG_mapper	Coprobacter_fastidiosus	BP	48
eggNOG_mapper	Coprobacter_fastidiosus	MF	52
eggNOG_mapper	Coprobacter_fastidiosus	CC	15
eggNOG_mapper	Coprococcus_comes	BP	2
eggNOG_mapper	Coprococcus_comes	MF	2
eggNOG_mapper	Coprococcus_comes	CC	0
eggNOG_mapper	Coprococcus_eutactus	BP	7
eggNOG_mapper	Coprococcus_eutactus	MF	7
eggNOG_mapper	Coprococcus_eutactus	CC	2
eggNOG_mapper	Coprococcus_sp_ART55_1	BP	4
eggNOG_mapper	Coprococcus_sp_ART55_1	MF	4
eggNOG_mapper	Coprococcus_sp_ART55_1	CC	2
eggNOG_mapper	Coprococcus_sp_HPP0074	BP	1
eggNOG_mapper	Coprococcus_sp_HPP0074	MF	1
eggNOG_mapper	Coprococcus_sp_HPP0074	CC	0
eggNOG_mapper	Desulfovibrio_piger	BP	73
eggNOG_mapper	Desulfovibrio_piger	MF	76
eggNOG_mapper	Desulfovibrio_piger	CC	22
eggNOG_mapper	Dialister_invisus	BP	1
eggNOG_mapper	Dialister_invisus	MF	2
eggNOG_mapper	Dialister_invisus	CC	1
eggNOG_mapper	Dialister_invisus_CAG_218	BP	0
eggNOG_mapper	Dialister_invisus_CAG_218	MF	1
eggNOG_mapper	Dialister_invisus_CAG_218	CC	1
eggNOG_mapper	Dialister_sp_CAG_357	BP	2
eggNOG_mapper	Dialister_sp_CAG_357	MF	2
eggNOG_mapper	Dialister_sp_CAG_357	CC	1
eggNOG_mapper	Dielma_fastidiosa	BP	3
eggNOG_mapper	Dielma_fastidiosa	MF	5
eggNOG_mapper	Dielma_fastidiosa	CC	1
eggNOG_mapper	Dorea_longicatena	BP	6
eggNOG_mapper	Dorea_longicatena	MF	13
eggNOG_mapper	Dorea_longicatena	CC	1
eggNOG_mapper	Dorea_sp_CAG_317	BP	4
eggNOG_mapper	Dorea_sp_CAG_317	MF	6
eggNOG_mapper	Dorea_sp_CAG_317	CC	2
eggNOG_mapper	Dysgonomonas_gadei	BP	64
eggNOG_mapper	Dysgonomonas_gadei	MF	72
eggNOG_mapper	Dysgonomonas_gadei	CC	21
eggNOG_mapper	Dysgonomonas_mossii	BP	80
eggNOG_mapper	Dysgonomonas_mossii	MF	79
eggNOG_mapper	Dysgonomonas_mossii	CC	21
eggNOG_mapper	Eisenbergiella_tayi	BP	2
eggNOG_mapper	Eisenbergiella_tayi	MF	2
eggNOG_mapper	Eisenbergiella_tayi	CC	0
eggNOG_mapper	Erysipelatoclostridium_ramosum	BP	3
eggNOG_mapper	Erysipelatoclostridium_ramosum	MF	2
eggNOG_mapper	Erysipelatoclostridium_ramosum	CC	1
eggNOG_mapper	Erysipelotrichaceae_bacterium_5_2_54FAA	BP	5
eggNOG_mapper	Erysipelotrichaceae_bacterium_5_2_54FAA	MF	3
eggNOG_mapper	Erysipelotrichaceae_bacterium_5_2_54FAA	CC	1
eggNOG_mapper	Escherichia_coli	BP	2709
eggNOG_mapper	Escherichia_coli	MF	2377
eggNOG_mapper	Escherichia_coli	CC	1093
eggNOG_mapper	Eubacterium_eligens	BP	7
eggNOG_mapper	Eubacterium_eligens	MF	5
eggNOG_mapper	Eubacterium_eligens	CC	2
eggNOG_mapper	Eubacterium_hallii	BP	6
eggNOG_mapper	Eubacterium_hallii	MF	6
eggNOG_mapper	Eubacterium_hallii	CC	1
eggNOG_mapper	Eubacterium_ramulus	BP	3
eggNOG_mapper	Eubacterium_ramulus	MF	8
eggNOG_mapper	Eubacterium_ramulus	CC	1
eggNOG_mapper	Eubacterium_rectale	BP	5
eggNOG_mapper	Eubacterium_rectale	MF	7
eggNOG_mapper	Eubacterium_rectale	CC	3
eggNOG_mapper	Eubacterium_siraeum	BP	15
eggNOG_mapper	Eubacterium_siraeum	MF	14
eggNOG_mapper	Eubacterium_siraeum	CC	1
eggNOG_mapper	Eubacterium_sp	BP	4
eggNOG_mapper	Eubacterium_sp	MF	3
eggNOG_mapper	Eubacterium_sp	CC	1
eggNOG_mapper	Eubacterium_sp_CAG_115	BP	6
eggNOG_mapper	Eubacterium_sp_CAG_115	MF	8
eggNOG_mapper	Eubacterium_sp_CAG_115	CC	2
eggNOG_mapper	Eubacterium_sp_CAG_161	BP	2
eggNOG_mapper	Eubacterium_sp_CAG_161	MF	3
eggNOG_mapper	Eubacterium_sp_CAG_161	CC	2
eggNOG_mapper	Eubacterium_sp_CAG_180	BP	39
eggNOG_mapper	Eubacterium_sp_CAG_180	MF	36
eggNOG_mapper	Eubacterium_sp_CAG_180	CC	13
eggNOG_mapper	Eubacterium_sp_CAG_192	BP	1
eggNOG_mapper	Eubacterium_sp_CAG_192	MF	3
eggNOG_mapper	Eubacterium_sp_CAG_192	CC	2
eggNOG_mapper	Eubacterium_sp_CAG_202	BP	42
eggNOG_mapper	Eubacterium_sp_CAG_202	MF	36
eggNOG_mapper	Eubacterium_sp_CAG_202	CC	12
eggNOG_mapper	Eubacterium_sp_CAG_248	BP	2
eggNOG_mapper	Eubacterium_sp_CAG_248	MF	0
eggNOG_mapper	Eubacterium_sp_CAG_248	CC	1
eggNOG_mapper	Eubacterium_sp_CAG_251	BP	36
eggNOG_mapper	Eubacterium_sp_CAG_251	MF	30
eggNOG_mapper	Eubacterium_sp_CAG_251	CC	5
eggNOG_mapper	Eubacterium_sp_CAG_252	BP	3
eggNOG_mapper	Eubacterium_sp_CAG_252	MF	3
eggNOG_mapper	Eubacterium_sp_CAG_252	CC	1
eggNOG_mapper	Eubacterium_sp_CAG_38	BP	3
eggNOG_mapper	Eubacterium_sp_CAG_38	MF	3
eggNOG_mapper	Eubacterium_sp_CAG_38	CC	2
eggNOG_mapper	Eubacterium_sp_CAG_76	BP	1
eggNOG_mapper	Eubacterium_sp_CAG_76	MF	1
eggNOG_mapper	Eubacterium_sp_CAG_76	CC	2
eggNOG_mapper	Eubacterium_sp_CAG_86	BP	3
eggNOG_mapper	Eubacterium_sp_CAG_86	MF	2
eggNOG_mapper	Eubacterium_sp_CAG_86	CC	3
eggNOG_mapper	Eubacterium_ventriosum	BP	3
eggNOG_mapper	Eubacterium_ventriosum	MF	3
eggNOG_mapper	Eubacterium_ventriosum	CC	2
eggNOG_mapper	Faecalibacterium_prausnitzii	BP	60
eggNOG_mapper	Faecalibacterium_prausnitzii	MF	53
eggNOG_mapper	Faecalibacterium_prausnitzii	CC	22
eggNOG_mapper	Faecalibacterium_sp_CAG_74	BP	27
eggNOG_mapper	Faecalibacterium_sp_CAG_74	MF	30
eggNOG_mapper	Faecalibacterium_sp_CAG_74	CC	4
eggNOG_mapper	Faecalibacterium_sp_CAG_82	BP	2
eggNOG_mapper	Faecalibacterium_sp_CAG_82	MF	1
eggNOG_mapper	Faecalibacterium_sp_CAG_82	CC	1
eggNOG_mapper	Firmicutes_bacterium_CAG_102	BP	8
eggNOG_mapper	Firmicutes_bacterium_CAG_102	MF	9
eggNOG_mapper	Firmicutes_bacterium_CAG_102	CC	4
eggNOG_mapper	Firmicutes_bacterium_CAG_103	BP	13
eggNOG_mapper	Firmicutes_bacterium_CAG_103	MF	14
eggNOG_mapper	Firmicutes_bacterium_CAG_103	CC	4
eggNOG_mapper	Firmicutes_bacterium_CAG_110	BP	9
eggNOG_mapper	Firmicutes_bacterium_CAG_110	MF	13
eggNOG_mapper	Firmicutes_bacterium_CAG_110	CC	3
eggNOG_mapper	Firmicutes_bacterium_CAG_124	BP	23
eggNOG_mapper	Firmicutes_bacterium_CAG_124	MF	21
eggNOG_mapper	Firmicutes_bacterium_CAG_124	CC	11
eggNOG_mapper	Firmicutes_bacterium_CAG_129	BP	3
eggNOG_mapper	Firmicutes_bacterium_CAG_129	MF	3
eggNOG_mapper	Firmicutes_bacterium_CAG_129	CC	1
eggNOG_mapper	Firmicutes_bacterium_CAG_137	BP	6
eggNOG_mapper	Firmicutes_bacterium_CAG_137	MF	13
eggNOG_mapper	Firmicutes_bacterium_CAG_137	CC	1
eggNOG_mapper	Firmicutes_bacterium_CAG_176	BP	5
eggNOG_mapper	Firmicutes_bacterium_CAG_176	MF	7
eggNOG_mapper	Firmicutes_bacterium_CAG_176	CC	1
eggNOG_mapper	Firmicutes_bacterium_CAG_194	BP	3
eggNOG_mapper	Firmicutes_bacterium_CAG_194	MF	2
eggNOG_mapper	Firmicutes_bacterium_CAG_194	CC	1
eggNOG_mapper	Firmicutes_bacterium_CAG_24	BP	5
eggNOG_mapper	Firmicutes_bacterium_CAG_24	MF	4
eggNOG_mapper	Firmicutes_bacterium_CAG_24	CC	1
eggNOG_mapper	Firmicutes_bacterium_CAG_341	BP	20
eggNOG_mapper	Firmicutes_bacterium_CAG_341	MF	10
eggNOG_mapper	Firmicutes_bacterium_CAG_341	CC	3
eggNOG_mapper	Firmicutes_bacterium_CAG_345	BP	61
eggNOG_mapper	Firmicutes_bacterium_CAG_345	MF	74
eggNOG_mapper	Firmicutes_bacterium_CAG_345	CC	15
eggNOG_mapper	Firmicutes_bacterium_CAG_41	BP	11
eggNOG_mapper	Firmicutes_bacterium_CAG_41	MF	12
eggNOG_mapper	Firmicutes_bacterium_CAG_41	CC	3
eggNOG_mapper	Firmicutes_bacterium_CAG_466	BP	11
eggNOG_mapper	Firmicutes_bacterium_CAG_466	MF	13
eggNOG_mapper	Firmicutes_bacterium_CAG_466	CC	3
eggNOG_mapper	Firmicutes_bacterium_CAG_65	BP	3
eggNOG_mapper	Firmicutes_bacterium_CAG_65	MF	1
eggNOG_mapper	Firmicutes_bacterium_CAG_65	CC	0
eggNOG_mapper	Firmicutes_bacterium_CAG_83	BP	3
eggNOG_mapper	Firmicutes_bacterium_CAG_83	MF	4
eggNOG_mapper	Firmicutes_bacterium_CAG_83	CC	0
eggNOG_mapper	Firmicutes_bacterium_CAG_94	BP	35
eggNOG_mapper	Firmicutes_bacterium_CAG_94	MF	34
eggNOG_mapper	Firmicutes_bacterium_CAG_94	CC	10
eggNOG_mapper	Flavonifractor_plautii	BP	7
eggNOG_mapper	Flavonifractor_plautii	MF	11
eggNOG_mapper	Flavonifractor_plautii	CC	5
eggNOG_mapper	Flavonifractor_sp_An10	BP	2
eggNOG_mapper	Flavonifractor_sp_An10	MF	1
eggNOG_mapper	Flavonifractor_sp_An10	CC	1
eggNOG_mapper	Fusicatenibacter_saccharivorans	BP	3
eggNOG_mapper	Fusicatenibacter_saccharivorans	MF	5
eggNOG_mapper	Fusicatenibacter_saccharivorans	CC	2
eggNOG_mapper	Fusobacterium_nucleatum_subsp_animalis	BP	5
eggNOG_mapper	Fusobacterium_nucleatum_subsp_animalis	MF	2
eggNOG_mapper	Fusobacterium_nucleatum_subsp_animalis	CC	2
eggNOG_mapper	Fusobacterium_ulcerans	BP	62
eggNOG_mapper	Fusobacterium_ulcerans	MF	71
eggNOG_mapper	Fusobacterium_ulcerans	CC	18
eggNOG_mapper	Gemmiger_formicilis	BP	6
eggNOG_mapper	Gemmiger_formicilis	MF	2
eggNOG_mapper	Gemmiger_formicilis	CC	0
eggNOG_mapper	Gemmiger_sp_An194	BP	3
eggNOG_mapper	Gemmiger_sp_An194	MF	1
eggNOG_mapper	Gemmiger_sp_An194	CC	0
eggNOG_mapper	Haemophilus_parainfluenzae	BP	131
eggNOG_mapper	Haemophilus_parainfluenzae	MF	116
eggNOG_mapper	Haemophilus_parainfluenzae	CC	43
eggNOG_mapper	Holdemania_filiformis	BP	2
eggNOG_mapper	Holdemania_filiformis	MF	1
eggNOG_mapper	Holdemania_filiformis	CC	1
eggNOG_mapper	Hungatella_hathewayi	BP	20
eggNOG_mapper	Hungatella_hathewayi	MF	25
eggNOG_mapper	Hungatella_hathewayi	CC	3
eggNOG_mapper	Intestinimonas_butyriciproducens	BP	0
eggNOG_mapper	Intestinimonas_butyriciproducens	MF	2
eggNOG_mapper	Intestinimonas_butyriciproducens	CC	1
eggNOG_mapper	Klebsiella_oxytoca	BP	181
eggNOG_mapper	Klebsiella_oxytoca	MF	167
eggNOG_mapper	Klebsiella_oxytoca	CC	65
eggNOG_mapper	Klebsiella_pneumoniae	BP	303
eggNOG_mapper	Klebsiella_pneumoniae	MF	285
eggNOG_mapper	Klebsiella_pneumoniae	CC	106
eggNOG_mapper	Lachnoclostridium_sp_An14	BP	4
eggNOG_mapper	Lachnoclostridium_sp_An14	MF	4
eggNOG_mapper	Lachnoclostridium_sp_An14	CC	0
eggNOG_mapper	Lachnospira_pectinoschiza	BP	4
eggNOG_mapper	Lachnospira_pectinoschiza	MF	5
eggNOG_mapper	Lachnospira_pectinoschiza	CC	1
eggNOG_mapper	Lachnospiraceae_bacterium	BP	2
eggNOG_mapper	Lachnospiraceae_bacterium	MF	4
eggNOG_mapper	Lachnospiraceae_bacterium	CC	1
eggNOG_mapper	Lachnospiraceae_bacterium_3_1_57FAA_CT1	BP	2
eggNOG_mapper	Lachnospiraceae_bacterium_3_1_57FAA_CT1	MF	2
eggNOG_mapper	Lachnospiraceae_bacterium_3_1_57FAA_CT1	CC	0
eggNOG_mapper	Lachnospiraceae_bacterium_6_1_63FAA	BP	4
eggNOG_mapper	Lachnospiraceae_bacterium_6_1_63FAA	MF	5
eggNOG_mapper	Lachnospiraceae_bacterium_6_1_63FAA	CC	2
eggNOG_mapper	Lachnospiraceae_bacterium_7_1_58FAA	BP	5
eggNOG_mapper	Lachnospiraceae_bacterium_7_1_58FAA	MF	4
eggNOG_mapper	Lachnospiraceae_bacterium_7_1_58FAA	CC	0
eggNOG_mapper	Lachnospiraceae_bacterium_8_1_57FAA	BP	1
eggNOG_mapper	Lachnospiraceae_bacterium_8_1_57FAA	MF	1
eggNOG_mapper	Lachnospiraceae_bacterium_8_1_57FAA	CC	1
eggNOG_mapper	Lachnospiraceae_bacterium_9_1_43BFAA	BP	1
eggNOG_mapper	Lachnospiraceae_bacterium_9_1_43BFAA	MF	1
eggNOG_mapper	Lachnospiraceae_bacterium_9_1_43BFAA	CC	0
eggNOG_mapper	Lachnospiraceae_bacterium_TF01-11	BP	3
eggNOG_mapper	Lachnospiraceae_bacterium_TF01-11	MF	3
eggNOG_mapper	Lachnospiraceae_bacterium_TF01-11	CC	1
eggNOG_mapper	Lawsonibacter_asaccharolyticus	BP	10
eggNOG_mapper	Lawsonibacter_asaccharolyticus	MF	10
eggNOG_mapper	Lawsonibacter_asaccharolyticus	CC	4
eggNOG_mapper	Megamonas_funiformis	BP	1
eggNOG_mapper	Megamonas_funiformis	MF	0
eggNOG_mapper	Megamonas_funiformis	CC	0
eggNOG_mapper	Megasphaera_sp_MJR8396C	BP	2
eggNOG_mapper	Megasphaera_sp_MJR8396C	MF	1
eggNOG_mapper	Megasphaera_sp_MJR8396C	CC	1
eggNOG_mapper	Methanobrevibacter_sp_A54	BP	1
eggNOG_mapper	Methanobrevibacter_sp_A54	MF	0
eggNOG_mapper	Methanobrevibacter_sp_A54	CC	2
eggNOG_mapper	Morganella_morganii	BP	381
eggNOG_mapper	Morganella_morganii	MF	368
eggNOG_mapper	Morganella_morganii	CC	167
eggNOG_mapper	Odoribacter_splanchnicus	BP	53
eggNOG_mapper	Odoribacter_splanchnicus	MF	42
eggNOG_mapper	Odoribacter_splanchnicus	CC	9
eggNOG_mapper	Odoribacter_splanchnicus_CAG_14	BP	36
eggNOG_mapper	Odoribacter_splanchnicus_CAG_14	MF	56
eggNOG_mapper	Odoribacter_splanchnicus_CAG_14	CC	20
eggNOG_mapper	Oscillibacter_sp	BP	5
eggNOG_mapper	Oscillibacter_sp	MF	8
eggNOG_mapper	Oscillibacter_sp	CC	0
eggNOG_mapper	Oscillibacter_sp_57_20	BP	3
eggNOG_mapper	Oscillibacter_sp_57_20	MF	2
eggNOG_mapper	Oscillibacter_sp_57_20	CC	1
eggNOG_mapper	Oscillibacter_sp_CAG_155	BP	4
eggNOG_mapper	Oscillibacter_sp_CAG_155	MF	4
eggNOG_mapper	Oscillibacter_sp_CAG_155	CC	1
eggNOG_mapper	Oscillibacter_sp_CAG_241	BP	4
eggNOG_mapper	Oscillibacter_sp_CAG_241	MF	5
eggNOG_mapper	Oscillibacter_sp_CAG_241	CC	1
eggNOG_mapper	Oscillibacter_sp_KLE_1745	BP	6
eggNOG_mapper	Oscillibacter_sp_KLE_1745	MF	6
eggNOG_mapper	Oscillibacter_sp_KLE_1745	CC	3
eggNOG_mapper	Parabacteroides_distasonis	BP	68
eggNOG_mapper	Parabacteroides_distasonis	MF	86
eggNOG_mapper	Parabacteroides_distasonis	CC	29
eggNOG_mapper	Parabacteroides_goldsteinii	BP	39
eggNOG_mapper	Parabacteroides_goldsteinii	MF	36
eggNOG_mapper	Parabacteroides_goldsteinii	CC	12
eggNOG_mapper	Parabacteroides_johnsonii	BP	10
eggNOG_mapper	Parabacteroides_johnsonii	MF	9
eggNOG_mapper	Parabacteroides_johnsonii	CC	2
eggNOG_mapper	Parabacteroides_merdae	BP	14
eggNOG_mapper	Parabacteroides_merdae	MF	11
eggNOG_mapper	Parabacteroides_merdae	CC	2
eggNOG_mapper	Parabacteroides_merdae_CAG_48	BP	29
eggNOG_mapper	Parabacteroides_merdae_CAG_48	MF	28
eggNOG_mapper	Parabacteroides_merdae_CAG_48	CC	2
eggNOG_mapper	Parabacteroides_sp_20_3	BP	4
eggNOG_mapper	Parabacteroides_sp_20_3	MF	5
eggNOG_mapper	Parabacteroides_sp_20_3	CC	0
eggNOG_mapper	Parabacteroides_sp_CAG_409	BP	45
eggNOG_mapper	Parabacteroides_sp_CAG_409	MF	54
eggNOG_mapper	Parabacteroides_sp_CAG_409	CC	9
eggNOG_mapper	Paraprevotella_clara	BP	18
eggNOG_mapper	Paraprevotella_clara	MF	15
eggNOG_mapper	Paraprevotella_clara	CC	5
eggNOG_mapper	Paraprevotella_xylaniphila	BP	59
eggNOG_mapper	Paraprevotella_xylaniphila	MF	77
eggNOG_mapper	Paraprevotella_xylaniphila	CC	17
eggNOG_mapper	Parasutterella_excrementihominis	BP	19
eggNOG_mapper	Parasutterella_excrementihominis	MF	17
eggNOG_mapper	Parasutterella_excrementihominis	CC	6
eggNOG_mapper	Parasutterella_excrementihominis_CAG_233	BP	22
eggNOG_mapper	Parasutterella_excrementihominis_CAG_233	MF	20
eggNOG_mapper	Parasutterella_excrementihominis_CAG_233	CC	5
eggNOG_mapper	Phascolarctobacterium_sp_CAG_207	BP	8
eggNOG_mapper	Phascolarctobacterium_sp_CAG_207	MF	8
eggNOG_mapper	Phascolarctobacterium_sp_CAG_207	CC	1
eggNOG_mapper	Phascolarctobacterium_succinatutens	BP	5
eggNOG_mapper	Phascolarctobacterium_succinatutens	MF	7
eggNOG_mapper	Phascolarctobacterium_succinatutens	CC	3
eggNOG_mapper	Porphyromonas_asaccharolytica	BP	23
eggNOG_mapper	Porphyromonas_asaccharolytica	MF	36
eggNOG_mapper	Porphyromonas_asaccharolytica	CC	18
eggNOG_mapper	Prevotella_buccae	BP	78
eggNOG_mapper	Prevotella_buccae	MF	83
eggNOG_mapper	Prevotella_buccae	CC	16
eggNOG_mapper	Prevotella_corporis	BP	46
eggNOG_mapper	Prevotella_corporis	MF	48
eggNOG_mapper	Prevotella_corporis	CC	13
eggNOG_mapper	Prevotella_sp_109	BP	38
eggNOG_mapper	Prevotella_sp_109	MF	30
eggNOG_mapper	Prevotella_sp_109	CC	5
eggNOG_mapper	Prevotella_sp_885	BP	37
eggNOG_mapper	Prevotella_sp_885	MF	43
eggNOG_mapper	Prevotella_sp_885	CC	4
eggNOG_mapper	Prevotella_sp_AM42-24	BP	1
eggNOG_mapper	Prevotella_sp_AM42-24	MF	1
eggNOG_mapper	Prevotella_sp_AM42-24	CC	1
eggNOG_mapper	Prevotella_sp_CAG_255	BP	24
eggNOG_mapper	Prevotella_sp_CAG_255	MF	31
eggNOG_mapper	Prevotella_sp_CAG_255	CC	9
eggNOG_mapper	Prevotella_sp_CAG_279	BP	44
eggNOG_mapper	Prevotella_sp_CAG_279	MF	62
eggNOG_mapper	Prevotella_sp_CAG_279	CC	21
eggNOG_mapper	Prevotella_sp_CAG_386	BP	28
eggNOG_mapper	Prevotella_sp_CAG_386	MF	29
eggNOG_mapper	Prevotella_sp_CAG_386	CC	4
eggNOG_mapper	Prevotella_sp_CAG_520	BP	23
eggNOG_mapper	Prevotella_sp_CAG_520	MF	28
eggNOG_mapper	Prevotella_sp_CAG_520	CC	6
eggNOG_mapper	Prevotella_sp_CAG_604	BP	28
eggNOG_mapper	Prevotella_sp_CAG_604	MF	22
eggNOG_mapper	Prevotella_sp_CAG_604	CC	2
eggNOG_mapper	Prevotella_sp_CAG_891	BP	57
eggNOG_mapper	Prevotella_sp_CAG_891	MF	60
eggNOG_mapper	Prevotella_sp_CAG_891	CC	13
eggNOG_mapper	Prevotella_stercorea	BP	20
eggNOG_mapper	Prevotella_stercorea	MF	23
eggNOG_mapper	Prevotella_stercorea	CC	6
eggNOG_mapper	Prevotella_stercorea_CAG_629	BP	19
eggNOG_mapper	Prevotella_stercorea_CAG_629	MF	14
eggNOG_mapper	Prevotella_stercorea_CAG_629	CC	7
eggNOG_mapper	Proteobacteria_bacterium_CAG_495	BP	10
eggNOG_mapper	Proteobacteria_bacterium_CAG_495	MF	10
eggNOG_mapper	Proteobacteria_bacterium_CAG_495	CC	3
eggNOG_mapper	Proteus_mirabilis	BP	569
eggNOG_mapper	Proteus_mirabilis	MF	549
eggNOG_mapper	Proteus_mirabilis	CC	192
eggNOG_mapper	Pseudoflavonifractor_sp_An184	BP	12
eggNOG_mapper	Pseudoflavonifractor_sp_An184	MF	14
eggNOG_mapper	Pseudoflavonifractor_sp_An184	CC	8
eggNOG_mapper	Pseudomonas_aeruginosa	BP	307
eggNOG_mapper	Pseudomonas_aeruginosa	MF	321
eggNOG_mapper	Pseudomonas_aeruginosa	CC	108
eggNOG_mapper	Roseburia_faecis	BP	6
eggNOG_mapper	Roseburia_faecis	MF	5
eggNOG_mapper	Roseburia_faecis	CC	1
eggNOG_mapper	Roseburia_hominis	BP	10
eggNOG_mapper	Roseburia_hominis	MF	7
eggNOG_mapper	Roseburia_hominis	CC	1
eggNOG_mapper	Roseburia_intestinalis	BP	14
eggNOG_mapper	Roseburia_intestinalis	MF	11
eggNOG_mapper	Roseburia_intestinalis	CC	2
eggNOG_mapper	Roseburia_inulinivorans	BP	6
eggNOG_mapper	Roseburia_inulinivorans	MF	8
eggNOG_mapper	Roseburia_inulinivorans	CC	3
eggNOG_mapper	Roseburia_sp_CAG_100	BP	3
eggNOG_mapper	Roseburia_sp_CAG_100	MF	1
eggNOG_mapper	Roseburia_sp_CAG_100	CC	3
eggNOG_mapper	Roseburia_sp_CAG_18	BP	1
eggNOG_mapper	Roseburia_sp_CAG_18	MF	2
eggNOG_mapper	Roseburia_sp_CAG_18	CC	2
eggNOG_mapper	Roseburia_sp_CAG_182	BP	2
eggNOG_mapper	Roseburia_sp_CAG_182	MF	1
eggNOG_mapper	Roseburia_sp_CAG_182	CC	1
eggNOG_mapper	Roseburia_sp_CAG_197	BP	3
eggNOG_mapper	Roseburia_sp_CAG_197	MF	3
eggNOG_mapper	Roseburia_sp_CAG_197	CC	2
eggNOG_mapper	Roseburia_sp_CAG_380	BP	2
eggNOG_mapper	Roseburia_sp_CAG_380	MF	2
eggNOG_mapper	Roseburia_sp_CAG_380	CC	0
eggNOG_mapper	Roseburia_sp_CAG_45	BP	5
eggNOG_mapper	Roseburia_sp_CAG_45	MF	5
eggNOG_mapper	Roseburia_sp_CAG_45	CC	1
eggNOG_mapper	Ruminococcaceae_bacterium	BP	82
eggNOG_mapper	Ruminococcaceae_bacterium	MF	94
eggNOG_mapper	Ruminococcaceae_bacterium	CC	23
eggNOG_mapper	Ruminococcaceae_bacterium_D16	BP	1
eggNOG_mapper	Ruminococcaceae_bacterium_D16	MF	1
eggNOG_mapper	Ruminococcaceae_bacterium_D16	CC	0
eggNOG_mapper	Ruminococcus_bicirculans	BP	2
eggNOG_mapper	Ruminococcus_bicirculans	MF	4
eggNOG_mapper	Ruminococcus_bicirculans	CC	0
eggNOG_mapper	Ruminococcus_callidus	BP	4
eggNOG_mapper	Ruminococcus_callidus	MF	9
eggNOG_mapper	Ruminococcus_callidus	CC	0
eggNOG_mapper	Ruminococcus_gnavus	BP	4
eggNOG_mapper	Ruminococcus_gnavus	MF	4
eggNOG_mapper	Ruminococcus_gnavus	CC	3
eggNOG_mapper	Ruminococcus_lactaris	BP	3
eggNOG_mapper	Ruminococcus_lactaris	MF	5
eggNOG_mapper	Ruminococcus_lactaris	CC	1
eggNOG_mapper	Ruminococcus_obeum_CAG_39	BP	2
eggNOG_mapper	Ruminococcus_obeum_CAG_39	MF	1
eggNOG_mapper	Ruminococcus_obeum_CAG_39	CC	0
eggNOG_mapper	Ruminococcus_sp_5_1_39BFAA	BP	1
eggNOG_mapper	Ruminococcus_sp_5_1_39BFAA	MF	1
eggNOG_mapper	Ruminococcus_sp_5_1_39BFAA	CC	0
eggNOG_mapper	Ruminococcus_sp_CAG_108	BP	32
eggNOG_mapper	Ruminococcus_sp_CAG_108	MF	30
eggNOG_mapper	Ruminococcus_sp_CAG_108	CC	11
eggNOG_mapper	Ruminococcus_sp_CAG_177	BP	38
eggNOG_mapper	Ruminococcus_sp_CAG_177	MF	31
eggNOG_mapper	Ruminococcus_sp_CAG_177	CC	13
eggNOG_mapper	Ruminococcus_sp_CAG_330	BP	1
eggNOG_mapper	Ruminococcus_sp_CAG_330	MF	3
eggNOG_mapper	Ruminococcus_sp_CAG_330	CC	0
eggNOG_mapper	Ruminococcus_sp_CAG_353	BP	3
eggNOG_mapper	Ruminococcus_sp_CAG_353	MF	6
eggNOG_mapper	Ruminococcus_sp_CAG_353	CC	2
eggNOG_mapper	Ruminococcus_sp_CAG_57	BP	2
eggNOG_mapper	Ruminococcus_sp_CAG_57	MF	1
eggNOG_mapper	Ruminococcus_sp_CAG_57	CC	0
eggNOG_mapper	Ruminococcus_sp_CAG_90	BP	2
eggNOG_mapper	Ruminococcus_sp_CAG_90	MF	2
eggNOG_mapper	Ruminococcus_sp_CAG_90	CC	0
eggNOG_mapper	Ruminococcus_sp_DSM_100440	BP	4
eggNOG_mapper	Ruminococcus_sp_DSM_100440	MF	6
eggNOG_mapper	Ruminococcus_sp_DSM_100440	CC	1
eggNOG_mapper	Ruminococcus_torques	BP	9
eggNOG_mapper	Ruminococcus_torques	MF	8
eggNOG_mapper	Ruminococcus_torques	CC	3
eggNOG_mapper	Ruthenibacterium_lactatiformans	BP	5
eggNOG_mapper	Ruthenibacterium_lactatiformans	MF	4
eggNOG_mapper	Ruthenibacterium_lactatiformans	CC	0
eggNOG_mapper	Staphylococcus_sp_CAG_324	BP	67
eggNOG_mapper	Staphylococcus_sp_CAG_324	MF	83
eggNOG_mapper	Staphylococcus_sp_CAG_324	CC	36
eggNOG_mapper	Subdoligranulum_sp_4_3_54A2FAA	BP	0
eggNOG_mapper	Subdoligranulum_sp_4_3_54A2FAA	MF	1
eggNOG_mapper	Subdoligranulum_sp_4_3_54A2FAA	CC	0
eggNOG_mapper	Subdoligranulum_sp_APC924_74	BP	1
eggNOG_mapper	Subdoligranulum_sp_APC924_74	MF	1
eggNOG_mapper	Subdoligranulum_sp_APC924_74	CC	0
eggNOG_mapper	Subdoligranulum_sp_CAG_314	BP	19
eggNOG_mapper	Subdoligranulum_sp_CAG_314	MF	21
eggNOG_mapper	Subdoligranulum_sp_CAG_314	CC	3
eggNOG_mapper	Subdoligranulum_variabile	BP	3
eggNOG_mapper	Subdoligranulum_variabile	MF	4
eggNOG_mapper	Subdoligranulum_variabile	CC	1
eggNOG_mapper	Sutterella_sp_CAG_351	BP	26
eggNOG_mapper	Sutterella_sp_CAG_351	MF	26
eggNOG_mapper	Sutterella_sp_CAG_351	CC	6
eggNOG_mapper	Sutterella_sp_KLE1602	BP	9
eggNOG_mapper	Sutterella_sp_KLE1602	MF	10
eggNOG_mapper	Sutterella_sp_KLE1602	CC	2
eggNOG_mapper	Sutterella_wadsworthensis	BP	144
eggNOG_mapper	Sutterella_wadsworthensis	MF	132
eggNOG_mapper	Sutterella_wadsworthensis	CC	30
eggNOG_mapper	Synergistes_sp_3_1_syn1	BP	3
eggNOG_mapper	Synergistes_sp_3_1_syn1	MF	2
eggNOG_mapper	Synergistes_sp_3_1_syn1	CC	1
eggNOG_mapper	Tannerella_sp_6_1_58FAA_CT1	BP	20
eggNOG_mapper	Tannerella_sp_6_1_58FAA_CT1	MF	24
eggNOG_mapper	Tannerella_sp_6_1_58FAA_CT1	CC	0
eggNOG_mapper	Turicibacter_sanguinis	BP	10
eggNOG_mapper	Turicibacter_sanguinis	MF	7
eggNOG_mapper	Turicibacter_sanguinis	CC	1
eggNOG_mapper	Tyzzerella_nexilis	BP	0
eggNOG_mapper	Tyzzerella_nexilis	MF	1
eggNOG_mapper	Tyzzerella_nexilis	CC	0
eggNOG_mapper	Veillonella_atypica	BP	1
eggNOG_mapper	Veillonella_atypica	MF	3
eggNOG_mapper	Veillonella_atypica	CC	1
eggNOG_mapper	Veillonella_dispar	BP	0
eggNOG_mapper	Veillonella_dispar	MF	3
eggNOG_mapper	Veillonella_dispar	CC	1
eggNOG_mapper	Veillonella_parvula	BP	0
eggNOG_mapper	Veillonella_parvula	MF	3
eggNOG_mapper	Veillonella_parvula	CC	1
eggNOG_mapper	Veillonella_seminalis	BP	1
eggNOG_mapper	Veillonella_seminalis	MF	2
eggNOG_mapper	Veillonella_seminalis	CC	0
eggNOG_mapper	butyrate-producing_bacterium_SM4_1	BP	2
eggNOG_mapper	butyrate-producing_bacterium_SM4_1	MF	1
eggNOG_mapper	butyrate-producing_bacterium_SM4_1	CC	0
eggNOG_mapper	butyrate-producing_bacterium_SS3_4	BP	3
eggNOG_mapper	butyrate-producing_bacterium_SS3_4	MF	5
eggNOG_mapper	butyrate-producing_bacterium_SS3_4	CC	1
eggNOG_mapper	uncultured_Bacteroides_sp	BP	53
eggNOG_mapper	uncultured_Bacteroides_sp	MF	50
eggNOG_mapper	uncultured_Bacteroides_sp	CC	4
eggNOG_mapper	uncultured_Blautia_sp	BP	3
eggNOG_mapper	uncultured_Blautia_sp	MF	1
eggNOG_mapper	uncultured_Blautia_sp	CC	0
eggNOG_mapper	uncultured_Clostridium_sp	BP	11
eggNOG_mapper	uncultured_Clostridium_sp	MF	12
eggNOG_mapper	uncultured_Clostridium_sp	CC	4
eggNOG_mapper	uncultured_Desulfovibrio_sp	BP	14
eggNOG_mapper	uncultured_Desulfovibrio_sp	MF	13
eggNOG_mapper	uncultured_Desulfovibrio_sp	CC	3
eggNOG_mapper	uncultured_Eubacterium_sp	BP	2
eggNOG_mapper	uncultured_Eubacterium_sp	MF	5
eggNOG_mapper	uncultured_Eubacterium_sp	CC	1
eggNOG_mapper	uncultured_Flavonifractor_sp	BP	19
eggNOG_mapper	uncultured_Flavonifractor_sp	MF	16
eggNOG_mapper	uncultured_Flavonifractor_sp	CC	2
eggNOG_mapper	uncultured_Ruminococcus_sp	BP	3
eggNOG_mapper	uncultured_Ruminococcus_sp	MF	4
eggNOG_mapper	uncultured_Ruminococcus_sp	CC	1
eggNOG_mapper	uncultured_bacterium	BP	12
eggNOG_mapper	uncultured_bacterium	MF	20
eggNOG_mapper	uncultured_bacterium	CC	6
