# Supplementary material for: Predicting functions of uncharacterized gene products from microbial communities
Source: Nat Biotechnol. 2025 Oct 15;44(7):1126–41. doi: 10.1038/s41587-025-02813-7 (PMC13368603; doi:10.1038/s41587-025-02813-7)
Supplement: Supplementary file 19 — Values of bar plots, box plots and point plots. [file 41587_2025_2813_MOESM19_ESM.xlsx]

## Sheet: ED_Fig10a.1
category	func	type	counts	total	percentage
MF	GO:0042910:xenobiotic transmembrane transporter activity	after	210	314	0.66879
MF	GO:0030170:pyridoxal phosphate binding	after	232	314	0.738854
MF	GO:0009055:electron transfer activity	after	212	314	0.675159
MF	GO:0016836:hydro-lyase activity	after	217	314	0.691083
MF	GO:0051287:NAD binding	after	213	314	0.678344
MF	GO:0016765:transferase activity	after	209	314	0.665605
MF	GO:0005525:GTP binding	after	245	314	0.780255
MF	GO:0016616:oxidoreductase activity	after	271	314	0.863057
MF	GO:0032550:purine ribonucleoside binding	after	246	314	0.783439
MF	GO:0051539:4 iron, 4 sulfur cluster binding	after	279	314	0.888535
MF	GO:0008270:zinc ion binding	after	293	314	0.933121
MF	GO:0004812:aminoacyl-tRNA ligase activity	after	232	314	0.738854
MF	GO:0000287:magnesium ion binding	after	281	314	0.894904
MF	GO:0016887:ATP hydrolysis activity	after	307	314	0.977707
MF	GO:0005524:ATP binding	after	314	314	1

## Sheet: ED_Fig10a.2
func_type	func	taxon	auc
MF	GO:0004812:aminoacyl-tRNA ligase activity	Acetobacter_sp_CAG_267	0.998848
MF	GO:0004812:aminoacyl-tRNA ligase activity	Acidaminococcus_intestini	0.998613
MF	GO:0004812:aminoacyl-tRNA ligase activity	Acinetobacter_sp_CAG_196	0.98972
MF	GO:0004812:aminoacyl-tRNA ligase activity	Akkermansia_muciniphila	0.959225
MF	GO:0004812:aminoacyl-tRNA ligase activity	Akkermansia_sp_KLE1798	0.85666
MF	GO:0004812:aminoacyl-tRNA ligase activity	Alistipes_finegoldii	0.999435
MF	GO:0004812:aminoacyl-tRNA ligase activity	Alistipes_finegoldii_CAG_68	1
MF	GO:0004812:aminoacyl-tRNA ligase activity	Alistipes_putredinis	0.999336
MF	GO:0004812:aminoacyl-tRNA ligase activity	Alistipes_shahii	0.999876
MF	GO:0004812:aminoacyl-tRNA ligase activity	Alistipes_sp_CAG_268	0.999788
MF	GO:0004812:aminoacyl-tRNA ligase activity	Alistipes_sp_CAG_435	0.932102
MF	GO:0004812:aminoacyl-tRNA ligase activity	Alistipes_sp_CAG_514	0.669427
MF	GO:0004812:aminoacyl-tRNA ligase activity	Anaeromassilibacillus_sp_An250	1
MF	GO:0004812:aminoacyl-tRNA ligase activity	Anaerostipes_hadrus	0.920274
MF	GO:0004812:aminoacyl-tRNA ligase activity	Anaerotruncus_sp_CAG_528	0.999353
MF	GO:0004812:aminoacyl-tRNA ligase activity	Azospirillum_sp_51_20	0.999247
MF	GO:0004812:aminoacyl-tRNA ligase activity	Azospirillum_sp_CAG_239	0.999389
MF	GO:0004812:aminoacyl-tRNA ligase activity	Azospirillum_sp_CAG_260	0.999376
MF	GO:0004812:aminoacyl-tRNA ligase activity	Bacteroidales_bacterium_52_46	0.991188
MF	GO:0004812:aminoacyl-tRNA ligase activity	Bacteroides_coprocola_CAG_162	1
MF	GO:0004812:aminoacyl-tRNA ligase activity	Bacteroides_fragilis	0.999964
MF	GO:0004812:aminoacyl-tRNA ligase activity	Bacteroides_massiliensis	0.999759
MF	GO:0004812:aminoacyl-tRNA ligase activity	Bacteroides_sp_43_108	0.999437
MF	GO:0004812:aminoacyl-tRNA ligase activity	Bacteroides_sp_CAG_144	0.999126
MF	GO:0004812:aminoacyl-tRNA ligase activity	Bacteroides_sp_CAG_633	1
MF	GO:0004812:aminoacyl-tRNA ligase activity	Bacteroides_sp_CAG_714	0.999058
MF	GO:0004812:aminoacyl-tRNA ligase activity	Bacteroides_sp_CAG_875	0.998891
MF	GO:0004812:aminoacyl-tRNA ligase activity	Bacteroides_thetaiotaomicron	0.999984
MF	GO:0004812:aminoacyl-tRNA ligase activity	Bacteroides_uniformis	0.999562
MF	GO:0004812:aminoacyl-tRNA ligase activity	Bacteroides_vulgatus	0.928239
MF	GO:0004812:aminoacyl-tRNA ligase activity	Barnesiella_intestinihominis	0.99993
MF	GO:0004812:aminoacyl-tRNA ligase activity	Bifidobacterium_adolescentis	0.960759
MF	GO:0004812:aminoacyl-tRNA ligase activity	Bifidobacterium_bifidum	0.94697
MF	GO:0004812:aminoacyl-tRNA ligase activity	Bifidobacterium_longum	0.9795
MF	GO:0004812:aminoacyl-tRNA ligase activity	Bilophila_wadsworthia	0.974974
MF	GO:0004812:aminoacyl-tRNA ligase activity	Blautia_obeum	0.999646
MF	GO:0004812:aminoacyl-tRNA ligase activity	Blautia_sp_CAG_257	0.997917
MF	GO:0004812:aminoacyl-tRNA ligase activity	Blautia_sp_CAG_37	1
MF	GO:0004812:aminoacyl-tRNA ligase activity	Blautia_sp_CAG_52	0.999932
MF	GO:0004812:aminoacyl-tRNA ligase activity	Blautia_sp_KLE_1732	0.997849
MF	GO:0004812:aminoacyl-tRNA ligase activity	Brachyspira_sp_CAG_484	1
MF	GO:0004812:aminoacyl-tRNA ligase activity	Burkholderiales_bacterium_1_1_47	0.949031
MF	GO:0004812:aminoacyl-tRNA ligase activity	butyrate-producing_bacterium_SS3_4	0.9997
MF	GO:0004812:aminoacyl-tRNA ligase activity	Butyricicoccus_pullicaecorum	1
MF	GO:0004812:aminoacyl-tRNA ligase activity	Butyricimonas_synergistica	0.999338
MF	GO:0004812:aminoacyl-tRNA ligase activity	Butyrivibrio_crossotus	0.999492
MF	GO:0004812:aminoacyl-tRNA ligase activity	Candidatus_Methanomassiliicoccus_intestinalis	0.67461
MF	GO:0004812:aminoacyl-tRNA ligase activity	Candidatus_Stoquefichus_sp_KLE1796	0.986085
MF	GO:0004812:aminoacyl-tRNA ligase activity	Catenibacterium_mitsuokai	0.995785
MF	GO:0004812:aminoacyl-tRNA ligase activity	Clostridia_bacterium	0.998068
MF	GO:0004812:aminoacyl-tRNA ligase activity	Clostridiales_bacterium	0.959835
MF	GO:0004812:aminoacyl-tRNA ligase activity	Clostridiales_bacterium_1_7_47FAA	1
MF	GO:0004812:aminoacyl-tRNA ligase activity	Clostridiales_bacterium_41_21_two_genomes	0.99893
MF	GO:0004812:aminoacyl-tRNA ligase activity	Clostridiales_bacterium_42_27	0.999211
MF	GO:0004812:aminoacyl-tRNA ligase activity	Clostridiales_bacterium_KLE1615	1
MF	GO:0004812:aminoacyl-tRNA ligase activity	Clostridium_bolteae	0.985426
MF	GO:0004812:aminoacyl-tRNA ligase activity	Clostridium_bolteae_CAG_59	0.99959
MF	GO:0004812:aminoacyl-tRNA ligase activity	Clostridium_clostridioforme	0.99955
MF	GO:0004812:aminoacyl-tRNA ligase activity	Clostridium_hathewayi_CAG_224	0.997859
MF	GO:0004812:aminoacyl-tRNA ligase activity	Clostridium_leptum	0.999432
MF	GO:0004812:aminoacyl-tRNA ligase activity	Clostridium_neonatale	0.961094
MF	GO:0004812:aminoacyl-tRNA ligase activity	Clostridium_nexile_CAG_348	0.999587
MF	GO:0004812:aminoacyl-tRNA ligase activity	Clostridium_saccharolyticum	0.997777
MF	GO:0004812:aminoacyl-tRNA ligase activity	Clostridium_sp_CAG_127	0.999289
MF	GO:0004812:aminoacyl-tRNA ligase activity	Clostridium_sp_CAG_138	0.938099
MF	GO:0004812:aminoacyl-tRNA ligase activity	Clostridium_sp_CAG_169	0.999827
MF	GO:0004812:aminoacyl-tRNA ligase activity	Clostridium_sp_CAG_217	0.999656
MF	GO:0004812:aminoacyl-tRNA ligase activity	Clostridium_sp_CAG_226	0.998875
MF	GO:0004812:aminoacyl-tRNA ligase activity	Clostridium_sp_CAG_242	0.945441
MF	GO:0004812:aminoacyl-tRNA ligase activity	Clostridium_sp_CAG_277	0.950891
MF	GO:0004812:aminoacyl-tRNA ligase activity	Clostridium_sp_CAG_288	0.901836
MF	GO:0004812:aminoacyl-tRNA ligase activity	Clostridium_sp_CAG_349	0.979889
MF	GO:0004812:aminoacyl-tRNA ligase activity	Clostridium_sp_CAG_352	1
MF	GO:0004812:aminoacyl-tRNA ligase activity	Clostridium_sp_CAG_354	0.954132
MF	GO:0004812:aminoacyl-tRNA ligase activity	Clostridium_sp_CAG_43	0.99993
MF	GO:0004812:aminoacyl-tRNA ligase activity	Clostridium_sp_CAG_568	0.964854
MF	GO:0004812:aminoacyl-tRNA ligase activity	Clostridium_sp_CAG_62	0.999531
MF	GO:0004812:aminoacyl-tRNA ligase activity	Clostridium_sp_CAG_678	0.96875
MF	GO:0004812:aminoacyl-tRNA ligase activity	Clostridium_sp_CAG_7	0.999193
MF	GO:0004812:aminoacyl-tRNA ligase activity	Clostridium_sp_CAG_75	0.999447
MF	GO:0004812:aminoacyl-tRNA ligase activity	Clostridium_sp_CAG_91	0.8525
MF	GO:0004812:aminoacyl-tRNA ligase activity	Clostridium_sp_FS41	0.99956
MF	GO:0004812:aminoacyl-tRNA ligase activity	Clostridium_sp_KLE_1755	0.99853
MF	GO:0004812:aminoacyl-tRNA ligase activity	Clostridium_sp_SS2_1	0.999252
MF	GO:0004812:aminoacyl-tRNA ligase activity	Clostridium_symbiosum	0.999532
MF	GO:0004812:aminoacyl-tRNA ligase activity	Collinsella_aerofaciens	0.977854
MF	GO:0004812:aminoacyl-tRNA ligase activity	Coprobacillus_sp_8_2_54BFAA	0.999909
MF	GO:0004812:aminoacyl-tRNA ligase activity	Coprobacter_fastidiosus	0.999821
MF	GO:0004812:aminoacyl-tRNA ligase activity	Coprococcus_comes	0.998873
MF	GO:0004812:aminoacyl-tRNA ligase activity	Coprococcus_eutactus	0.998712
MF	GO:0004812:aminoacyl-tRNA ligase activity	Coprococcus_sp_ART55_1	0.999892
MF	GO:0004812:aminoacyl-tRNA ligase activity	Desulfovibrio_piger	0.984837
MF	GO:0004812:aminoacyl-tRNA ligase activity	Dialister_invisus	0.999368
MF	GO:0004812:aminoacyl-tRNA ligase activity	Dialister_invisus_CAG_218	0.992399
MF	GO:0004812:aminoacyl-tRNA ligase activity	Dialister_sp_CAG_357	0.98636
MF	GO:0004812:aminoacyl-tRNA ligase activity	Dielma_fastidiosa	0.89614
MF	GO:0004812:aminoacyl-tRNA ligase activity	Dorea_longicatena	0.994364
MF	GO:0004812:aminoacyl-tRNA ligase activity	Dorea_sp_CAG_317	0.997824
MF	GO:0004812:aminoacyl-tRNA ligase activity	Dysgonomonas_gadei	0.999967
MF	GO:0004812:aminoacyl-tRNA ligase activity	Dysgonomonas_mossii	0.999796
MF	GO:0004812:aminoacyl-tRNA ligase activity	Eisenbergiella_tayi	0.926055
MF	GO:0004812:aminoacyl-tRNA ligase activity	Erysipelatoclostridium_ramosum	1
MF	GO:0004812:aminoacyl-tRNA ligase activity	Erysipelotrichaceae_bacterium_2_2_44A	0.937353
MF	GO:0004812:aminoacyl-tRNA ligase activity	Erysipelotrichaceae_bacterium_5_2_54FAA	0.999571
MF	GO:0004812:aminoacyl-tRNA ligase activity	Escherichia_coli	0.955095
MF	GO:0004812:aminoacyl-tRNA ligase activity	Eubacterium_eligens	0.978808
MF	GO:0004812:aminoacyl-tRNA ligase activity	Eubacterium_hallii	0.999956
MF	GO:0004812:aminoacyl-tRNA ligase activity	Eubacterium_ramulus	0.999736
MF	GO:0004812:aminoacyl-tRNA ligase activity	Eubacterium_rectale	0.992886
MF	GO:0004812:aminoacyl-tRNA ligase activity	Eubacterium_siraeum	0.999704
MF	GO:0004812:aminoacyl-tRNA ligase activity	Eubacterium_sp	0.965096
MF	GO:0004812:aminoacyl-tRNA ligase activity	Eubacterium_sp_CAG_115	0.99857
MF	GO:0004812:aminoacyl-tRNA ligase activity	Eubacterium_sp_CAG_161	1
MF	GO:0004812:aminoacyl-tRNA ligase activity	Eubacterium_sp_CAG_180	0.999202
MF	GO:0004812:aminoacyl-tRNA ligase activity	Eubacterium_sp_CAG_192	0.999481
MF	GO:0004812:aminoacyl-tRNA ligase activity	Eubacterium_sp_CAG_202	0.999982
MF	GO:0004812:aminoacyl-tRNA ligase activity	Eubacterium_sp_CAG_248	1
MF	GO:0004812:aminoacyl-tRNA ligase activity	Eubacterium_sp_CAG_251	0.999079
MF	GO:0004812:aminoacyl-tRNA ligase activity	Eubacterium_sp_CAG_38	0.99844
MF	GO:0004812:aminoacyl-tRNA ligase activity	Eubacterium_sp_CAG_76	0.99959
MF	GO:0004812:aminoacyl-tRNA ligase activity	Eubacterium_sp_CAG_86	0.997792
MF	GO:0004812:aminoacyl-tRNA ligase activity	Eubacterium_ventriosum	0.999467
MF	GO:0004812:aminoacyl-tRNA ligase activity	Faecalibacterium_prausnitzii	0.99854
MF	GO:0004812:aminoacyl-tRNA ligase activity	Faecalibacterium_sp_CAG_74	0.966197
MF	GO:0004812:aminoacyl-tRNA ligase activity	Firmicutes_bacterium_CAG_102	0.974473
MF	GO:0004812:aminoacyl-tRNA ligase activity	Firmicutes_bacterium_CAG_103	0.944455
MF	GO:0004812:aminoacyl-tRNA ligase activity	Firmicutes_bacterium_CAG_110	0.999223
MF	GO:0004812:aminoacyl-tRNA ligase activity	Firmicutes_bacterium_CAG_124	0.991604
MF	GO:0004812:aminoacyl-tRNA ligase activity	Firmicutes_bacterium_CAG_129	0.999601
MF	GO:0004812:aminoacyl-tRNA ligase activity	Firmicutes_bacterium_CAG_137	0.998345
MF	GO:0004812:aminoacyl-tRNA ligase activity	Firmicutes_bacterium_CAG_176	0.998129
MF	GO:0004812:aminoacyl-tRNA ligase activity	Firmicutes_bacterium_CAG_194	0.998897
MF	GO:0004812:aminoacyl-tRNA ligase activity	Firmicutes_bacterium_CAG_24	0.958722
MF	GO:0004812:aminoacyl-tRNA ligase activity	Firmicutes_bacterium_CAG_345	0.977006
MF	GO:0004812:aminoacyl-tRNA ligase activity	Firmicutes_bacterium_CAG_41	0.99995
MF	GO:0004812:aminoacyl-tRNA ligase activity	Firmicutes_bacterium_CAG_466	0.978268
MF	GO:0004812:aminoacyl-tRNA ligase activity	Firmicutes_bacterium_CAG_65	0.999497
MF	GO:0004812:aminoacyl-tRNA ligase activity	Firmicutes_bacterium_CAG_83	0.999113
MF	GO:0004812:aminoacyl-tRNA ligase activity	Firmicutes_bacterium_CAG_94	0.977424
MF	GO:0004812:aminoacyl-tRNA ligase activity	Flavonifractor_plautii	0.999933
MF	GO:0004812:aminoacyl-tRNA ligase activity	Fusicatenibacter_saccharivorans	0.962192
MF	GO:0004812:aminoacyl-tRNA ligase activity	Fusobacterium_ulcerans	0.980528
MF	GO:0004812:aminoacyl-tRNA ligase activity	Gemmiger_sp_An194	1
MF	GO:0004812:aminoacyl-tRNA ligase activity	Haemophilus_parainfluenzae	1
MF	GO:0004812:aminoacyl-tRNA ligase activity	Holdemania_filiformis	0.957883
MF	GO:0004812:aminoacyl-tRNA ligase activity	Hungatella_hathewayi	0.957405
MF	GO:0004812:aminoacyl-tRNA ligase activity	Intestinimonas_butyriciproducens	0.904443
MF	GO:0004812:aminoacyl-tRNA ligase activity	Klebsiella_pneumoniae	0.912898
MF	GO:0004812:aminoacyl-tRNA ligase activity	Lachnoclostridium_sp_An14	0.997769
MF	GO:0004812:aminoacyl-tRNA ligase activity	Lachnospira_pectinoschiza	0.999565
MF	GO:0004812:aminoacyl-tRNA ligase activity	Lachnospiraceae_bacterium	0.99993
MF	GO:0004812:aminoacyl-tRNA ligase activity	Lachnospiraceae_bacterium_6_1_63FAA	0.988188
MF	GO:0004812:aminoacyl-tRNA ligase activity	Lachnospiraceae_bacterium_8_1_57FAA	1
MF	GO:0004812:aminoacyl-tRNA ligase activity	Lachnospiraceae_bacterium_9_1_43BFAA	0.998528
MF	GO:0004812:aminoacyl-tRNA ligase activity	Lachnospiraceae_bacterium_TF01-11	0.995132
MF	GO:0004812:aminoacyl-tRNA ligase activity	Lawsonibacter_asaccharolyticus	0.999192
MF	GO:0004812:aminoacyl-tRNA ligase activity	Megamonas_funiformis	0.999802
MF	GO:0004812:aminoacyl-tRNA ligase activity	Megasphaera_sp_MJR8396C	1
MF	GO:0004812:aminoacyl-tRNA ligase activity	Methanobrevibacter_sp_A54	0.383203
MF	GO:0004812:aminoacyl-tRNA ligase activity	Mitsuokella_multacida	0.975381
MF	GO:0004812:aminoacyl-tRNA ligase activity	Morganella_morganii	0.841733
MF	GO:0004812:aminoacyl-tRNA ligase activity	Odoribacter_splanchnicus	0.99645
MF	GO:0004812:aminoacyl-tRNA ligase activity	Odoribacter_splanchnicus_CAG_14	0.929262
MF	GO:0004812:aminoacyl-tRNA ligase activity	Oscillibacter_sp	0.997199
MF	GO:0004812:aminoacyl-tRNA ligase activity	Oscillibacter_sp_57_20	0.998958
MF	GO:0004812:aminoacyl-tRNA ligase activity	Oscillibacter_sp_CAG_155	0.998932
MF	GO:0004812:aminoacyl-tRNA ligase activity	Oscillibacter_sp_CAG_241	0.99976
MF	GO:0004812:aminoacyl-tRNA ligase activity	Oscillibacter_sp_KLE_1745	0.999615
MF	GO:0004812:aminoacyl-tRNA ligase activity	Parabacteroides_distasonis	0.984256
MF	GO:0004812:aminoacyl-tRNA ligase activity	Parabacteroides_goldsteinii	0.999641
MF	GO:0004812:aminoacyl-tRNA ligase activity	Parabacteroides_merdae_CAG_48	1
MF	GO:0004812:aminoacyl-tRNA ligase activity	Parabacteroides_sp_CAG_409	0.999533
MF	GO:0004812:aminoacyl-tRNA ligase activity	Paraprevotella_clara	1
MF	GO:0004812:aminoacyl-tRNA ligase activity	Paraprevotella_xylaniphila	0.999474
MF	GO:0004812:aminoacyl-tRNA ligase activity	Parasutterella_excrementihominis_CAG_233	1
MF	GO:0004812:aminoacyl-tRNA ligase activity	Phascolarctobacterium_sp_CAG_207	0.950172
MF	GO:0004812:aminoacyl-tRNA ligase activity	Phascolarctobacterium_succinatutens	0.999435
MF	GO:0004812:aminoacyl-tRNA ligase activity	Porphyromonas_asaccharolytica	0.983451
MF	GO:0004812:aminoacyl-tRNA ligase activity	Prevotella_buccae	0.999546
MF	GO:0004812:aminoacyl-tRNA ligase activity	Prevotella_corporis	0.94611
MF	GO:0004812:aminoacyl-tRNA ligase activity	Prevotella_sp_109	1
MF	GO:0004812:aminoacyl-tRNA ligase activity	Prevotella_sp_885	1
MF	GO:0004812:aminoacyl-tRNA ligase activity	Prevotella_sp_CAG_255	0.999123
MF	GO:0004812:aminoacyl-tRNA ligase activity	Prevotella_sp_CAG_279	0.999475
MF	GO:0004812:aminoacyl-tRNA ligase activity	Prevotella_sp_CAG_520	0.999926
MF	GO:0004812:aminoacyl-tRNA ligase activity	Prevotella_sp_CAG_891	0.958527
MF	GO:0004812:aminoacyl-tRNA ligase activity	Prevotella_stercorea	0.999341
MF	GO:0004812:aminoacyl-tRNA ligase activity	Proteobacteria_bacterium_CAG_495	1
MF	GO:0004812:aminoacyl-tRNA ligase activity	Proteus_mirabilis	1
MF	GO:0004812:aminoacyl-tRNA ligase activity	Pseudoflavonifractor_sp_An184	0.997193
MF	GO:0004812:aminoacyl-tRNA ligase activity	Pseudomonas_aeruginosa	0.98681
MF	GO:0004812:aminoacyl-tRNA ligase activity	Roseburia_faecis	0.999815
MF	GO:0004812:aminoacyl-tRNA ligase activity	Roseburia_hominis	0.999417
MF	GO:0004812:aminoacyl-tRNA ligase activity	Roseburia_intestinalis	0.999716
MF	GO:0004812:aminoacyl-tRNA ligase activity	Roseburia_inulinivorans	0.999656
MF	GO:0004812:aminoacyl-tRNA ligase activity	Roseburia_sp_CAG_100	0.994962
MF	GO:0004812:aminoacyl-tRNA ligase activity	Roseburia_sp_CAG_182	0.874198
MF	GO:0004812:aminoacyl-tRNA ligase activity	Roseburia_sp_CAG_197	0.998395
MF	GO:0004812:aminoacyl-tRNA ligase activity	Roseburia_sp_CAG_380	0.98057
MF	GO:0004812:aminoacyl-tRNA ligase activity	Roseburia_sp_CAG_45	0.999872
MF	GO:0004812:aminoacyl-tRNA ligase activity	Ruminococcaceae_bacterium	0.998752
MF	GO:0004812:aminoacyl-tRNA ligase activity	Ruminococcaceae_bacterium_D16	0.984185
MF	GO:0004812:aminoacyl-tRNA ligase activity	Ruminococcus_bicirculans	0.999632
MF	GO:0004812:aminoacyl-tRNA ligase activity	Ruminococcus_callidus	0.999445
MF	GO:0004812:aminoacyl-tRNA ligase activity	Ruminococcus_gnavus	0.999829
MF	GO:0004812:aminoacyl-tRNA ligase activity	Ruminococcus_lactaris	0.999259
MF	GO:0004812:aminoacyl-tRNA ligase activity	Ruminococcus_obeum_CAG_39	0.99965
MF	GO:0004812:aminoacyl-tRNA ligase activity	Ruminococcus_sp_CAG_108	0.9992
MF	GO:0004812:aminoacyl-tRNA ligase activity	Ruminococcus_sp_CAG_177	0.999575
MF	GO:0004812:aminoacyl-tRNA ligase activity	Ruminococcus_sp_CAG_330	0.998903
MF	GO:0004812:aminoacyl-tRNA ligase activity	Ruminococcus_sp_CAG_353	1
MF	GO:0004812:aminoacyl-tRNA ligase activity	Ruminococcus_sp_CAG_57	0.99979
MF	GO:0004812:aminoacyl-tRNA ligase activity	Ruminococcus_sp_CAG_90	0.999139
MF	GO:0004812:aminoacyl-tRNA ligase activity	Ruminococcus_sp_DSM_100440	0.970585
MF	GO:0004812:aminoacyl-tRNA ligase activity	Ruminococcus_torques	0.999818
MF	GO:0004812:aminoacyl-tRNA ligase activity	Ruthenibacterium_lactatiformans	0.925198
MF	GO:0004812:aminoacyl-tRNA ligase activity	Staphylococcus_sp_CAG_324	0.957627
MF	GO:0004812:aminoacyl-tRNA ligase activity	Subdoligranulum_sp_4_3_54A2FAA	1
MF	GO:0004812:aminoacyl-tRNA ligase activity	Subdoligranulum_sp_APC924_74	1
MF	GO:0004812:aminoacyl-tRNA ligase activity	Subdoligranulum_sp_CAG_314	0.963026
MF	GO:0004812:aminoacyl-tRNA ligase activity	Subdoligranulum_variabile	0.998349
MF	GO:0004812:aminoacyl-tRNA ligase activity	Sutterella_sp_CAG_351	1
MF	GO:0004812:aminoacyl-tRNA ligase activity	Sutterella_wadsworthensis	0.998296
MF	GO:0004812:aminoacyl-tRNA ligase activity	Synergistes_sp_3_1_syn1	0.911689
MF	GO:0004812:aminoacyl-tRNA ligase activity	Tannerella_sp_6_1_58FAA_CT1	1
MF	GO:0004812:aminoacyl-tRNA ligase activity	Turicibacter_sanguinis	1
MF	GO:0004812:aminoacyl-tRNA ligase activity	uncultured_Clostridium_sp	0.860821
MF	GO:0004812:aminoacyl-tRNA ligase activity	uncultured_Eubacterium_sp	0.910566
MF	GO:0004812:aminoacyl-tRNA ligase activity	uncultured_Flavonifractor_sp	0.999317
MF	GO:0004812:aminoacyl-tRNA ligase activity	Veillonella_atypica	0.99896
MF	GO:0004812:aminoacyl-tRNA ligase activity	Veillonella_parvula	0.954025
MF	GO:0004812:aminoacyl-tRNA ligase activity	Veillonella_seminalis	0.971192
MF	GO:0032550:purine ribonucleoside binding	Acetobacter_sp_CAG_267	0.999318
MF	GO:0032550:purine ribonucleoside binding	Acidaminococcus_intestini	0.969289
MF	GO:0032550:purine ribonucleoside binding	Acinetobacter_sp_CAG_196	1
MF	GO:0032550:purine ribonucleoside binding	Akkermansia_muciniphila	0.960386
MF	GO:0032550:purine ribonucleoside binding	Akkermansia_sp_KLE1798	0.899206
MF	GO:0032550:purine ribonucleoside binding	Alistipes_finegoldii	1
MF	GO:0032550:purine ribonucleoside binding	Alistipes_finegoldii_CAG_68	0.991147
MF	GO:0032550:purine ribonucleoside binding	Alistipes_putredinis	0.940295
MF	GO:0032550:purine ribonucleoside binding	Alistipes_shahii	0.934697
MF	GO:0032550:purine ribonucleoside binding	Alistipes_sp_CAG_268	0.91279
MF	GO:0032550:purine ribonucleoside binding	Alistipes_sp_CAG_29	1
MF	GO:0032550:purine ribonucleoside binding	Alistipes_sp_CAG_435	1
MF	GO:0032550:purine ribonucleoside binding	Alistipes_sp_HGB5	0.999499
MF	GO:0032550:purine ribonucleoside binding	Anaeromassilibacillus_sp_An250	0.963132
MF	GO:0032550:purine ribonucleoside binding	Anaerostipes_hadrus	0.999473
MF	GO:0032550:purine ribonucleoside binding	Anaerotruncus_sp_CAG_528	0.961606
MF	GO:0032550:purine ribonucleoside binding	Azospirillum_sp_51_20	0.994728
MF	GO:0032550:purine ribonucleoside binding	Azospirillum_sp_CAG_239	0.999373
MF	GO:0032550:purine ribonucleoside binding	Azospirillum_sp_CAG_260	1
MF	GO:0032550:purine ribonucleoside binding	Bacteroidales_bacterium_52_46	0.91552
MF	GO:0032550:purine ribonucleoside binding	Bacteroides_dorei	1
MF	GO:0032550:purine ribonucleoside binding	Bacteroides_fluxus	1
MF	GO:0032550:purine ribonucleoside binding	Bacteroides_fragilis	1
MF	GO:0032550:purine ribonucleoside binding	Bacteroides_massiliensis	0.963166
MF	GO:0032550:purine ribonucleoside binding	Bacteroides_nordii	1
MF	GO:0032550:purine ribonucleoside binding	Bacteroides_plebeius	1
MF	GO:0032550:purine ribonucleoside binding	Bacteroides_sp_43_108	1
MF	GO:0032550:purine ribonucleoside binding	Bacteroides_sp_CAG_144	0.95447
MF	GO:0032550:purine ribonucleoside binding	Bacteroides_sp_CAG_714	1
MF	GO:0032550:purine ribonucleoside binding	Bacteroides_sp_CAG_875	0.965989
MF	GO:0032550:purine ribonucleoside binding	Bacteroides_thetaiotaomicron	0.999905
MF	GO:0032550:purine ribonucleoside binding	Bacteroides_uniformis	0.984535
MF	GO:0032550:purine ribonucleoside binding	Bacteroides_vulgatus	0.99987
MF	GO:0032550:purine ribonucleoside binding	Barnesiella_intestinihominis	0.977358
MF	GO:0032550:purine ribonucleoside binding	Bifidobacterium_adolescentis	0.850678
MF	GO:0032550:purine ribonucleoside binding	Bifidobacterium_bifidum	1
MF	GO:0032550:purine ribonucleoside binding	Bifidobacterium_breve	0.726569
MF	GO:0032550:purine ribonucleoside binding	Bifidobacterium_longum	0.999574
MF	GO:0032550:purine ribonucleoside binding	Bilophila_wadsworthia	0.957964
MF	GO:0032550:purine ribonucleoside binding	Blautia_obeum	0.977679
MF	GO:0032550:purine ribonucleoside binding	Blautia_sp_CAG_257	0.841083
MF	GO:0032550:purine ribonucleoside binding	Blautia_sp_CAG_52	0.999532
MF	GO:0032550:purine ribonucleoside binding	Blautia_wexlerae	1
MF	GO:0032550:purine ribonucleoside binding	Brachyspira_sp_CAG_484	1
MF	GO:0032550:purine ribonucleoside binding	Burkholderiales_bacterium_1_1_47	0.932774
MF	GO:0032550:purine ribonucleoside binding	butyrate-producing_bacterium_SM4_1	1
MF	GO:0032550:purine ribonucleoside binding	butyrate-producing_bacterium_SS3_4	0.999965
MF	GO:0032550:purine ribonucleoside binding	Butyricicoccus_pullicaecorum	0.99204
MF	GO:0032550:purine ribonucleoside binding	Butyricimonas_synergistica	1
MF	GO:0032550:purine ribonucleoside binding	Butyrivibrio_crossotus	0.999691
MF	GO:0032550:purine ribonucleoside binding	Candidatus_Methanomassiliicoccus_intestinalis	0.819748
MF	GO:0032550:purine ribonucleoside binding	Candidatus_Stoquefichus_sp_KLE1796	1
MF	GO:0032550:purine ribonucleoside binding	Catenibacterium_mitsuokai	0.960902
MF	GO:0032550:purine ribonucleoside binding	Clostridia_bacterium	0.999392
MF	GO:0032550:purine ribonucleoside binding	Clostridiales_bacterium	0.939678
MF	GO:0032550:purine ribonucleoside binding	Clostridiales_bacterium_1_7_47FAA	1
MF	GO:0032550:purine ribonucleoside binding	Clostridiales_bacterium_41_12_two_minus	0.895701
MF	GO:0032550:purine ribonucleoside binding	Clostridiales_bacterium_41_21_two_genomes	1
MF	GO:0032550:purine ribonucleoside binding	Clostridiales_bacterium_52_15	1
MF	GO:0032550:purine ribonucleoside binding	Clostridiales_bacterium_KLE1615	0.99906
MF	GO:0032550:purine ribonucleoside binding	Clostridium_bolteae	1
MF	GO:0032550:purine ribonucleoside binding	Clostridium_bolteae_CAG_59	0.951953
MF	GO:0032550:purine ribonucleoside binding	Clostridium_clostridioforme	0.999526
MF	GO:0032550:purine ribonucleoside binding	Clostridium_hathewayi_CAG_224	1
MF	GO:0032550:purine ribonucleoside binding	Clostridium_leptum	0.970423
MF	GO:0032550:purine ribonucleoside binding	Clostridium_leptum_CAG_27	1
MF	GO:0032550:purine ribonucleoside binding	Clostridium_neonatale	0.982504
MF	GO:0032550:purine ribonucleoside binding	Clostridium_nexile_CAG_348	0.964446
MF	GO:0032550:purine ribonucleoside binding	Clostridium_saccharolyticum	0.895633
MF	GO:0032550:purine ribonucleoside binding	Clostridium_sp_CAG_122	0.990999
MF	GO:0032550:purine ribonucleoside binding	Clostridium_sp_CAG_127	0.994608
MF	GO:0032550:purine ribonucleoside binding	Clostridium_sp_CAG_138	0.948418
MF	GO:0032550:purine ribonucleoside binding	Clostridium_sp_CAG_169	1
MF	GO:0032550:purine ribonucleoside binding	Clostridium_sp_CAG_217	0.975122
MF	GO:0032550:purine ribonucleoside binding	Clostridium_sp_CAG_226	0.965414
MF	GO:0032550:purine ribonucleoside binding	Clostridium_sp_CAG_242	0.976236
MF	GO:0032550:purine ribonucleoside binding	Clostridium_sp_CAG_277	1
MF	GO:0032550:purine ribonucleoside binding	Clostridium_sp_CAG_288	0.9681
MF	GO:0032550:purine ribonucleoside binding	Clostridium_sp_CAG_299	0.996164
MF	GO:0032550:purine ribonucleoside binding	Clostridium_sp_CAG_349	0.951258
MF	GO:0032550:purine ribonucleoside binding	Clostridium_sp_CAG_352	0.999489
MF	GO:0032550:purine ribonucleoside binding	Clostridium_sp_CAG_354	0.999668
MF	GO:0032550:purine ribonucleoside binding	Clostridium_sp_CAG_43	0.999652
MF	GO:0032550:purine ribonucleoside binding	Clostridium_sp_CAG_568	0.857823
MF	GO:0032550:purine ribonucleoside binding	Clostridium_sp_CAG_58	0.999314
MF	GO:0032550:purine ribonucleoside binding	Clostridium_sp_CAG_62	0.999772
MF	GO:0032550:purine ribonucleoside binding	Clostridium_sp_CAG_678	0.999683
MF	GO:0032550:purine ribonucleoside binding	Clostridium_sp_CAG_7	0.907902
MF	GO:0032550:purine ribonucleoside binding	Clostridium_sp_CAG_75	0.999092
MF	GO:0032550:purine ribonucleoside binding	Clostridium_sp_CAG_91	1
MF	GO:0032550:purine ribonucleoside binding	Clostridium_sp_FS41	1
MF	GO:0032550:purine ribonucleoside binding	Clostridium_sp_HGF2	0.988947
MF	GO:0032550:purine ribonucleoside binding	Clostridium_sp_KLE_1755	0.959234
MF	GO:0032550:purine ribonucleoside binding	Clostridium_symbiosum	0.953253
MF	GO:0032550:purine ribonucleoside binding	Collinsella_aerofaciens	0.93938
MF	GO:0032550:purine ribonucleoside binding	Coprobacillus_sp_8_2_54BFAA	0.915269
MF	GO:0032550:purine ribonucleoside binding	Coprobacter_fastidiosus	1
MF	GO:0032550:purine ribonucleoside binding	Coprococcus_comes	0.999911
MF	GO:0032550:purine ribonucleoside binding	Coprococcus_eutactus	0.998208
MF	GO:0032550:purine ribonucleoside binding	Coprococcus_sp_ART55_1	0.990604
MF	GO:0032550:purine ribonucleoside binding	Coprococcus_sp_HPP0074	1
MF	GO:0032550:purine ribonucleoside binding	Desulfovibrio_piger	0.998884
MF	GO:0032550:purine ribonucleoside binding	Dialister_invisus	1
MF	GO:0032550:purine ribonucleoside binding	Dialister_invisus_CAG_218	1
MF	GO:0032550:purine ribonucleoside binding	Dialister_sp_CAG_357	0.969424
MF	GO:0032550:purine ribonucleoside binding	Dielma_fastidiosa	1
MF	GO:0032550:purine ribonucleoside binding	Dorea_formicigenerans	0.92617
MF	GO:0032550:purine ribonucleoside binding	Dorea_longicatena	0.967666
MF	GO:0032550:purine ribonucleoside binding	Dorea_sp_CAG_317	0.999104
MF	GO:0032550:purine ribonucleoside binding	Dysgonomonas_gadei	1
MF	GO:0032550:purine ribonucleoside binding	Dysgonomonas_mossii	1
MF	GO:0032550:purine ribonucleoside binding	Eisenbergiella_tayi	0.999534
MF	GO:0032550:purine ribonucleoside binding	Erysipelatoclostridium_ramosum	0.999311
MF	GO:0032550:purine ribonucleoside binding	Erysipelotrichaceae_bacterium_2_2_44A	0.9989
MF	GO:0032550:purine ribonucleoside binding	Erysipelotrichaceae_bacterium_5_2_54FAA	0.99916
MF	GO:0032550:purine ribonucleoside binding	Escherichia_coli	0.904233
MF	GO:0032550:purine ribonucleoside binding	Eubacterium_eligens	0.999478
MF	GO:0032550:purine ribonucleoside binding	Eubacterium_hallii	0.993753
MF	GO:0032550:purine ribonucleoside binding	Eubacterium_ramulus	0.969409
MF	GO:0032550:purine ribonucleoside binding	Eubacterium_rectale	0.998631
MF	GO:0032550:purine ribonucleoside binding	Eubacterium_siraeum	1
MF	GO:0032550:purine ribonucleoside binding	Eubacterium_sp	0.999488
MF	GO:0032550:purine ribonucleoside binding	Eubacterium_sp_CAG_115	0.955522
MF	GO:0032550:purine ribonucleoside binding	Eubacterium_sp_CAG_161	1
MF	GO:0032550:purine ribonucleoside binding	Eubacterium_sp_CAG_180	0.999502
MF	GO:0032550:purine ribonucleoside binding	Eubacterium_sp_CAG_192	1
MF	GO:0032550:purine ribonucleoside binding	Eubacterium_sp_CAG_202	0.952819
MF	GO:0032550:purine ribonucleoside binding	Eubacterium_sp_CAG_251	0.999726
MF	GO:0032550:purine ribonucleoside binding	Eubacterium_sp_CAG_252	1
MF	GO:0032550:purine ribonucleoside binding	Eubacterium_sp_CAG_38	0.99874
MF	GO:0032550:purine ribonucleoside binding	Eubacterium_sp_CAG_76	1
MF	GO:0032550:purine ribonucleoside binding	Eubacterium_sp_CAG_86	0.984928
MF	GO:0032550:purine ribonucleoside binding	Eubacterium_ventriosum	0.999747
MF	GO:0032550:purine ribonucleoside binding	Faecalibacterium_prausnitzii	0.989337
MF	GO:0032550:purine ribonucleoside binding	Faecalibacterium_sp_CAG_74	0.880675
MF	GO:0032550:purine ribonucleoside binding	Faecalibacterium_sp_CAG_82	1
MF	GO:0032550:purine ribonucleoside binding	Firmicutes_bacterium_CAG_102	0.923845
MF	GO:0032550:purine ribonucleoside binding	Firmicutes_bacterium_CAG_103	0.999669
MF	GO:0032550:purine ribonucleoside binding	Firmicutes_bacterium_CAG_110	0.977349
MF	GO:0032550:purine ribonucleoside binding	Firmicutes_bacterium_CAG_124	0.941419
MF	GO:0032550:purine ribonucleoside binding	Firmicutes_bacterium_CAG_129	0.998674
MF	GO:0032550:purine ribonucleoside binding	Firmicutes_bacterium_CAG_137	0.996746
MF	GO:0032550:purine ribonucleoside binding	Firmicutes_bacterium_CAG_176	0.999797
MF	GO:0032550:purine ribonucleoside binding	Firmicutes_bacterium_CAG_194	0.999522
MF	GO:0032550:purine ribonucleoside binding	Firmicutes_bacterium_CAG_24	0.996574
MF	GO:0032550:purine ribonucleoside binding	Firmicutes_bacterium_CAG_341	1
MF	GO:0032550:purine ribonucleoside binding	Firmicutes_bacterium_CAG_345	0.894735
MF	GO:0032550:purine ribonucleoside binding	Firmicutes_bacterium_CAG_41	0.926921
MF	GO:0032550:purine ribonucleoside binding	Firmicutes_bacterium_CAG_466	0.950507
MF	GO:0032550:purine ribonucleoside binding	Firmicutes_bacterium_CAG_65	0.963003
MF	GO:0032550:purine ribonucleoside binding	Firmicutes_bacterium_CAG_83	0.989695
MF	GO:0032550:purine ribonucleoside binding	Firmicutes_bacterium_CAG_94	0.951152
MF	GO:0032550:purine ribonucleoside binding	Flavonifractor_plautii	0.973205
MF	GO:0032550:purine ribonucleoside binding	Flavonifractor_sp_An10	0.999532
MF	GO:0032550:purine ribonucleoside binding	Fusicatenibacter_saccharivorans	0.999545
MF	GO:0032550:purine ribonucleoside binding	Fusobacterium_ulcerans	0.89712
MF	GO:0032550:purine ribonucleoside binding	Gemmiger_sp_An194	0.998738
MF	GO:0032550:purine ribonucleoside binding	Haemophilus_parainfluenzae	0.911103
MF	GO:0032550:purine ribonucleoside binding	Holdemania_filiformis	0.966396
MF	GO:0032550:purine ribonucleoside binding	Hungatella_hathewayi	0.961062
MF	GO:0032550:purine ribonucleoside binding	Intestinimonas_butyriciproducens	0.999737
MF	GO:0032550:purine ribonucleoside binding	Lachnospira_pectinoschiza	1
MF	GO:0032550:purine ribonucleoside binding	Lachnospiraceae_bacterium	0.998833
MF	GO:0032550:purine ribonucleoside binding	Lachnospiraceae_bacterium_6_1_63FAA	0.952886
MF	GO:0032550:purine ribonucleoside binding	Lachnospiraceae_bacterium_8_1_57FAA	0.999659
MF	GO:0032550:purine ribonucleoside binding	Lachnospiraceae_bacterium_9_1_43BFAA	0.874264
MF	GO:0032550:purine ribonucleoside binding	Lachnospiraceae_bacterium_TF01-11	0.999495
MF	GO:0032550:purine ribonucleoside binding	Lawsonibacter_asaccharolyticus	0.98911
MF	GO:0032550:purine ribonucleoside binding	Megamonas_funiformis	0.955691
MF	GO:0032550:purine ribonucleoside binding	Megasphaera_sp_MJR8396C	0.94208
MF	GO:0032550:purine ribonucleoside binding	Methanobrevibacter_sp_A54	0.614325
MF	GO:0032550:purine ribonucleoside binding	Mitsuokella_jalaludinii	0.926655
MF	GO:0032550:purine ribonucleoside binding	Mitsuokella_multacida	1
MF	GO:0032550:purine ribonucleoside binding	Morganella_morganii	0.999903
MF	GO:0032550:purine ribonucleoside binding	Odoribacter_splanchnicus	0.989785
MF	GO:0032550:purine ribonucleoside binding	Odoribacter_splanchnicus_CAG_14	0.958553
MF	GO:0032550:purine ribonucleoside binding	Oscillibacter_sp_57_20	0.999701
MF	GO:0032550:purine ribonucleoside binding	Oscillibacter_sp_CAG_155	0.999021
MF	GO:0032550:purine ribonucleoside binding	Oscillibacter_sp_CAG_241	0.999608
MF	GO:0032550:purine ribonucleoside binding	Oscillibacter_sp_KLE_1745	0.999488
MF	GO:0032550:purine ribonucleoside binding	Parabacteroides_distasonis	0.932642
MF	GO:0032550:purine ribonucleoside binding	Parabacteroides_goldsteinii	0.999827
MF	GO:0032550:purine ribonucleoside binding	Parabacteroides_merdae_CAG_48	0.917412
MF	GO:0032550:purine ribonucleoside binding	Parabacteroides_sp_CAG_409	1
MF	GO:0032550:purine ribonucleoside binding	Paraprevotella_xylaniphila	0.975777
MF	GO:0032550:purine ribonucleoside binding	Parasutterella_excrementihominis	0.814015
MF	GO:0032550:purine ribonucleoside binding	Parasutterella_excrementihominis_CAG_233	0.917801
MF	GO:0032550:purine ribonucleoside binding	Phascolarctobacterium_sp_CAG_207	1
MF	GO:0032550:purine ribonucleoside binding	Phascolarctobacterium_succinatutens	0.980361
MF	GO:0032550:purine ribonucleoside binding	Porphyromonas_asaccharolytica	0.976956
MF	GO:0032550:purine ribonucleoside binding	Prevotella_buccae	0.999472
MF	GO:0032550:purine ribonucleoside binding	Prevotella_corporis	1
MF	GO:0032550:purine ribonucleoside binding	Prevotella_sp_885	1
MF	GO:0032550:purine ribonucleoside binding	Prevotella_sp_CAG_255	1
MF	GO:0032550:purine ribonucleoside binding	Prevotella_sp_CAG_279	1
MF	GO:0032550:purine ribonucleoside binding	Prevotella_sp_CAG_520	1
MF	GO:0032550:purine ribonucleoside binding	Prevotella_sp_CAG_891	0.999865
MF	GO:0032550:purine ribonucleoside binding	Prevotella_stercorea	1
MF	GO:0032550:purine ribonucleoside binding	Proteus_mirabilis	0.999594
MF	GO:0032550:purine ribonucleoside binding	Pseudoflavonifractor_sp_An184	0.935484
MF	GO:0032550:purine ribonucleoside binding	Pseudomonas_aeruginosa	0.859806
MF	GO:0032550:purine ribonucleoside binding	Roseburia_faecis	0.998981
MF	GO:0032550:purine ribonucleoside binding	Roseburia_hominis	0.969513
MF	GO:0032550:purine ribonucleoside binding	Roseburia_intestinalis	0.996049
MF	GO:0032550:purine ribonucleoside binding	Roseburia_inulinivorans	0.95171
MF	GO:0032550:purine ribonucleoside binding	Roseburia_sp_CAG_100	0.966378
MF	GO:0032550:purine ribonucleoside binding	Roseburia_sp_CAG_18	1
MF	GO:0032550:purine ribonucleoside binding	Roseburia_sp_CAG_182	0.999332
MF	GO:0032550:purine ribonucleoside binding	Roseburia_sp_CAG_197	0.998954
MF	GO:0032550:purine ribonucleoside binding	Roseburia_sp_CAG_380	0.999487
MF	GO:0032550:purine ribonucleoside binding	Roseburia_sp_CAG_45	0.972408
MF	GO:0032550:purine ribonucleoside binding	Ruminococcaceae_bacterium	0.947589
MF	GO:0032550:purine ribonucleoside binding	Ruminococcaceae_bacterium_D16	1
MF	GO:0032550:purine ribonucleoside binding	Ruminococcus_bicirculans	0.913969
MF	GO:0032550:purine ribonucleoside binding	Ruminococcus_callidus	0.961386
MF	GO:0032550:purine ribonucleoside binding	Ruminococcus_gnavus	0.99917
MF	GO:0032550:purine ribonucleoside binding	Ruminococcus_lactaris	0.998174
MF	GO:0032550:purine ribonucleoside binding	Ruminococcus_obeum_CAG_39	0.999101
MF	GO:0032550:purine ribonucleoside binding	Ruminococcus_sp_5_1_39BFAA	0.961882
MF	GO:0032550:purine ribonucleoside binding	Ruminococcus_sp_CAG_108	1
MF	GO:0032550:purine ribonucleoside binding	Ruminococcus_sp_CAG_177	0.982238
MF	GO:0032550:purine ribonucleoside binding	Ruminococcus_sp_CAG_330	0.998164
MF	GO:0032550:purine ribonucleoside binding	Ruminococcus_sp_CAG_353	0.961514
MF	GO:0032550:purine ribonucleoside binding	Ruminococcus_sp_CAG_57	1
MF	GO:0032550:purine ribonucleoside binding	Ruminococcus_sp_CAG_90	0.999331
MF	GO:0032550:purine ribonucleoside binding	Ruminococcus_sp_DSM_100440	0.89378
MF	GO:0032550:purine ribonucleoside binding	Ruminococcus_sp_SR1_5	1
MF	GO:0032550:purine ribonucleoside binding	Ruminococcus_torques	0.999765
MF	GO:0032550:purine ribonucleoside binding	Ruthenibacterium_lactatiformans	0.952968
MF	GO:0032550:purine ribonucleoside binding	Staphylococcus_sp_CAG_324	0.997195
MF	GO:0032550:purine ribonucleoside binding	Subdoligranulum_sp_4_3_54A2FAA	0.999713
MF	GO:0032550:purine ribonucleoside binding	Subdoligranulum_sp_APC924_74	1
MF	GO:0032550:purine ribonucleoside binding	Subdoligranulum_sp_CAG_314	0.934763
MF	GO:0032550:purine ribonucleoside binding	Subdoligranulum_variabile	0.99962
MF	GO:0032550:purine ribonucleoside binding	Sutterella_sp_CAG_351	0.999427
MF	GO:0032550:purine ribonucleoside binding	Sutterella_wadsworthensis	0.982274
MF	GO:0032550:purine ribonucleoside binding	Synergistes_sp_3_1_syn1	0.350396
MF	GO:0032550:purine ribonucleoside binding	Turicibacter_sanguinis	0.862682
MF	GO:0032550:purine ribonucleoside binding	Tyzzerella_nexilis	1
MF	GO:0032550:purine ribonucleoside binding	uncultured_Bacteroides_sp	1
MF	GO:0032550:purine ribonucleoside binding	uncultured_Clostridium_sp	0.862054
MF	GO:0032550:purine ribonucleoside binding	uncultured_Eubacterium_sp	1
MF	GO:0032550:purine ribonucleoside binding	uncultured_Flavonifractor_sp	0.999579
MF	GO:0032550:purine ribonucleoside binding	uncultured_Ruminococcus_sp	1
MF	GO:0032550:purine ribonucleoside binding	Veillonella_atypica	1
MF	GO:0032550:purine ribonucleoside binding	Veillonella_dispar	1
MF	GO:0032550:purine ribonucleoside binding	Veillonella_parvula	0.971638
MF	GO:0032550:purine ribonucleoside binding	Veillonella_seminalis	0.924437
MF	GO:0051287:NAD binding	Acetobacter_sp_CAG_267	0.878612
MF	GO:0051287:NAD binding	Acidaminococcus_intestini	0.923782
MF	GO:0051287:NAD binding	Acinetobacter_sp_CAG_196	0.913525
MF	GO:0051287:NAD binding	Akkermansia_muciniphila	0.903605
MF	GO:0051287:NAD binding	Akkermansia_sp_KLE1798	0.83911
MF	GO:0051287:NAD binding	Alistipes_finegoldii	1
MF	GO:0051287:NAD binding	Alistipes_finegoldii_CAG_68	1
MF	GO:0051287:NAD binding	Alistipes_putredinis	0.970607
MF	GO:0051287:NAD binding	Alistipes_shahii	1
MF	GO:0051287:NAD binding	Alistipes_sp_CAG_268	0.9995
MF	GO:0051287:NAD binding	Alistipes_sp_CAG_29	0.999725
MF	GO:0051287:NAD binding	Alistipes_sp_CAG_435	1
MF	GO:0051287:NAD binding	Alistipes_sp_CAG_514	1
MF	GO:0051287:NAD binding	Alistipes_sp_HGB5	0.787037
MF	GO:0051287:NAD binding	Alistipes_timonensis	0.983927
MF	GO:0051287:NAD binding	Anaeromassilibacillus_sp_An250	0.935604
MF	GO:0051287:NAD binding	Anaerostipes_hadrus	0.999677
MF	GO:0051287:NAD binding	Anaerotruncus_sp_CAG_528	0.985588
MF	GO:0051287:NAD binding	Azospirillum_sp_51_20	0.994649
MF	GO:0051287:NAD binding	Azospirillum_sp_CAG_239	1
MF	GO:0051287:NAD binding	Azospirillum_sp_CAG_260	1
MF	GO:0051287:NAD binding	Bacteroidales_bacterium_52_46	1
MF	GO:0051287:NAD binding	Bacteroides_cellulosilyticus	0.999875
MF	GO:0051287:NAD binding	Bacteroides_coprocola_CAG_162	1
MF	GO:0051287:NAD binding	Bacteroides_dorei	1
MF	GO:0051287:NAD binding	Bacteroides_eggerthii	0.998479
MF	GO:0051287:NAD binding	Bacteroides_finegoldii	1
MF	GO:0051287:NAD binding	Bacteroides_fragilis	0.999812
MF	GO:0051287:NAD binding	Bacteroides_massiliensis	0.994005
MF	GO:0051287:NAD binding	Bacteroides_nordii	0.999954
MF	GO:0051287:NAD binding	Bacteroides_salyersiae	0.999485
MF	GO:0051287:NAD binding	Bacteroides_sp_43_108	0.998279
MF	GO:0051287:NAD binding	Bacteroides_sp_CAG_144	0.999903
MF	GO:0051287:NAD binding	Bacteroides_stercoris	1
MF	GO:0051287:NAD binding	Bacteroides_thetaiotaomicron	0.982489
MF	GO:0051287:NAD binding	Bacteroides_uniformis	0.981905
MF	GO:0051287:NAD binding	Bacteroides_vulgatus	0.999309
MF	GO:0051287:NAD binding	Barnesiella_intestinihominis	0.999453
MF	GO:0051287:NAD binding	Bifidobacterium_adolescentis	0.901457
MF	GO:0051287:NAD binding	Bifidobacterium_bifidum	0.973294
MF	GO:0051287:NAD binding	Bifidobacterium_longum	0.999603
MF	GO:0051287:NAD binding	Bilophila_wadsworthia	0.907756
MF	GO:0051287:NAD binding	Blautia_obeum	1
MF	GO:0051287:NAD binding	Blautia_sp_CAG_257	1
MF	GO:0051287:NAD binding	Blautia_sp_CAG_37	1
MF	GO:0051287:NAD binding	Blautia_sp_CAG_52	1
MF	GO:0051287:NAD binding	butyrate-producing_bacterium_SS3_4	0.956743
MF	GO:0051287:NAD binding	Butyricimonas_synergistica	0.999448
MF	GO:0051287:NAD binding	Candidatus_Methanomassiliicoccus_intestinalis	0.56817
MF	GO:0051287:NAD binding	Candidatus_Stoquefichus_sp_KLE1796	0.999814
MF	GO:0051287:NAD binding	Catenibacterium_mitsuokai	0.989628
MF	GO:0051287:NAD binding	Clostridia_bacterium	0.962665
MF	GO:0051287:NAD binding	Clostridiales_bacterium_1_7_47FAA	0.997851
MF	GO:0051287:NAD binding	Clostridium_asparagiforme	0.999355
MF	GO:0051287:NAD binding	Clostridium_bolteae	0.981012
MF	GO:0051287:NAD binding	Clostridium_bolteae_CAG_59	1
MF	GO:0051287:NAD binding	Clostridium_clostridioforme	0.999863
MF	GO:0051287:NAD binding	Clostridium_leptum	0.999766
MF	GO:0051287:NAD binding	Clostridium_leptum_CAG_27	0.908342
MF	GO:0051287:NAD binding	Clostridium_neonatale	0.900369
MF	GO:0051287:NAD binding	Clostridium_nexile_CAG_348	0.81352
MF	GO:0051287:NAD binding	Clostridium_saccharolyticum	0.884472
MF	GO:0051287:NAD binding	Clostridium_sp_CAG_127	0.928056
MF	GO:0051287:NAD binding	Clostridium_sp_CAG_138	0.998886
MF	GO:0051287:NAD binding	Clostridium_sp_CAG_169	0.999638
MF	GO:0051287:NAD binding	Clostridium_sp_CAG_217	0.997317
MF	GO:0051287:NAD binding	Clostridium_sp_CAG_226	0.838365
MF	GO:0051287:NAD binding	Clostridium_sp_CAG_242	0.991655
MF	GO:0051287:NAD binding	Clostridium_sp_CAG_277	0.999671
MF	GO:0051287:NAD binding	Clostridium_sp_CAG_299	1
MF	GO:0051287:NAD binding	Clostridium_sp_CAG_349	0.858444
MF	GO:0051287:NAD binding	Clostridium_sp_CAG_352	0.998354
MF	GO:0051287:NAD binding	Clostridium_sp_CAG_354	0.720066
MF	GO:0051287:NAD binding	Clostridium_sp_CAG_43	0.999846
MF	GO:0051287:NAD binding	Clostridium_sp_CAG_58	0.999452
MF	GO:0051287:NAD binding	Clostridium_sp_CAG_62	0.921501
MF	GO:0051287:NAD binding	Clostridium_sp_CAG_678	0.999054
MF	GO:0051287:NAD binding	Clostridium_sp_CAG_7	0.895928
MF	GO:0051287:NAD binding	Clostridium_sp_CAG_75	0.999505
MF	GO:0051287:NAD binding	Clostridium_sp_CAG_91	0.998839
MF	GO:0051287:NAD binding	Clostridium_sp_FS41	0.929225
MF	GO:0051287:NAD binding	Clostridium_sp_HGF2	0.971869
MF	GO:0051287:NAD binding	Clostridium_sp_KLE_1755	0.999867
MF	GO:0051287:NAD binding	Clostridium_symbiosum	0.977376
MF	GO:0051287:NAD binding	Collinsella_aerofaciens	0.882901
MF	GO:0051287:NAD binding	Coprobacillus_sp_8_2_54BFAA	0.867229
MF	GO:0051287:NAD binding	Coprobacter_fastidiosus	0.999305
MF	GO:0051287:NAD binding	Coprococcus_comes	0.99985
MF	GO:0051287:NAD binding	Coprococcus_eutactus	0.999741
MF	GO:0051287:NAD binding	Coprococcus_sp_ART55_1	1
MF	GO:0051287:NAD binding	Desulfovibrio_piger	0.937885
MF	GO:0051287:NAD binding	Dialister_invisus	1
MF	GO:0051287:NAD binding	Dialister_sp_CAG_357	1
MF	GO:0051287:NAD binding	Dorea_formicigenerans	0.999412
MF	GO:0051287:NAD binding	Dorea_longicatena	0.999257
MF	GO:0051287:NAD binding	Dorea_sp_CAG_317	0.999701
MF	GO:0051287:NAD binding	Dysgonomonas_gadei	0.996319
MF	GO:0051287:NAD binding	Dysgonomonas_mossii	0.99942
MF	GO:0051287:NAD binding	Eisenbergiella_tayi	0.946297
MF	GO:0051287:NAD binding	Erysipelatoclostridium_ramosum	0.999175
MF	GO:0051287:NAD binding	Erysipelotrichaceae_bacterium_2_2_44A	1
MF	GO:0051287:NAD binding	Erysipelotrichaceae_bacterium_5_2_54FAA	0.952281
MF	GO:0051287:NAD binding	Escherichia_coli	0.97276
MF	GO:0051287:NAD binding	Eubacterium_eligens	0.989556
MF	GO:0051287:NAD binding	Eubacterium_hallii	0.999721
MF	GO:0051287:NAD binding	Eubacterium_ramulus	0.999477
MF	GO:0051287:NAD binding	Eubacterium_rectale	0.93873
MF	GO:0051287:NAD binding	Eubacterium_siraeum	0.999914
MF	GO:0051287:NAD binding	Eubacterium_sp_CAG_115	0.947029
MF	GO:0051287:NAD binding	Eubacterium_sp_CAG_180	0.918659
MF	GO:0051287:NAD binding	Eubacterium_sp_CAG_192	0.998734
MF	GO:0051287:NAD binding	Eubacterium_sp_CAG_202	0.999536
MF	GO:0051287:NAD binding	Eubacterium_sp_CAG_251	0.972024
MF	GO:0051287:NAD binding	Eubacterium_sp_CAG_38	0.999836
MF	GO:0051287:NAD binding	Eubacterium_sp_CAG_76	1
MF	GO:0051287:NAD binding	Eubacterium_sp_CAG_86	0.999956
MF	GO:0051287:NAD binding	Eubacterium_ventriosum	0.999452
MF	GO:0051287:NAD binding	Faecalibacterium_prausnitzii	0.99802
MF	GO:0051287:NAD binding	Faecalibacterium_sp_CAG_74	0.942754
MF	GO:0051287:NAD binding	Faecalibacterium_sp_CAG_82	1
MF	GO:0051287:NAD binding	Firmicutes_bacterium_CAG_102	0.912417
MF	GO:0051287:NAD binding	Firmicutes_bacterium_CAG_103	0.944315
MF	GO:0051287:NAD binding	Firmicutes_bacterium_CAG_110	0.999538
MF	GO:0051287:NAD binding	Firmicutes_bacterium_CAG_124	0.916715
MF	GO:0051287:NAD binding	Firmicutes_bacterium_CAG_129	0.999936
MF	GO:0051287:NAD binding	Firmicutes_bacterium_CAG_176	0.999744
MF	GO:0051287:NAD binding	Firmicutes_bacterium_CAG_194	1
MF	GO:0051287:NAD binding	Firmicutes_bacterium_CAG_24	0.985406
MF	GO:0051287:NAD binding	Firmicutes_bacterium_CAG_345	0.654457
MF	GO:0051287:NAD binding	Firmicutes_bacterium_CAG_41	0.809382
MF	GO:0051287:NAD binding	Firmicutes_bacterium_CAG_466	1
MF	GO:0051287:NAD binding	Firmicutes_bacterium_CAG_65	0.999516
MF	GO:0051287:NAD binding	Firmicutes_bacterium_CAG_94	0.903514
MF	GO:0051287:NAD binding	Flavonifractor_plautii	0.997282
MF	GO:0051287:NAD binding	Fusicatenibacter_saccharivorans	0.945029
MF	GO:0051287:NAD binding	Fusobacterium_ulcerans	0.902809
MF	GO:0051287:NAD binding	Gemmiger_formicilis	1
MF	GO:0051287:NAD binding	Gemmiger_sp_An194	0.999188
MF	GO:0051287:NAD binding	Haemophilus_parainfluenzae	0.709078
MF	GO:0051287:NAD binding	Holdemania_filiformis	0.779305
MF	GO:0051287:NAD binding	Hungatella_hathewayi	0.99927
MF	GO:0051287:NAD binding	Intestinimonas_butyriciproducens	0.932438
MF	GO:0051287:NAD binding	Klebsiella_pneumoniae	0.998651
MF	GO:0051287:NAD binding	Lachnospiraceae_bacterium	0.991491
MF	GO:0051287:NAD binding	Lachnospiraceae_bacterium_6_1_63FAA	1
MF	GO:0051287:NAD binding	Lachnospiraceae_bacterium_8_1_57FAA	1
MF	GO:0051287:NAD binding	Lachnospiraceae_bacterium_TF01-11	0.999574
MF	GO:0051287:NAD binding	Lawsonibacter_asaccharolyticus	0.999891
MF	GO:0051287:NAD binding	Megamonas_funiformis	0.963775
MF	GO:0051287:NAD binding	Megasphaera_sp_MJR8396C	1
MF	GO:0051287:NAD binding	Methanobrevibacter_sp_A54	0.749405
MF	GO:0051287:NAD binding	Mitsuokella_multacida	1
MF	GO:0051287:NAD binding	Morganella_morganii	0.999405
MF	GO:0051287:NAD binding	Odoribacter_splanchnicus	0.999643
MF	GO:0051287:NAD binding	Odoribacter_splanchnicus_CAG_14	0.999943
MF	GO:0051287:NAD binding	Oscillibacter_sp	0.909954
MF	GO:0051287:NAD binding	Oscillibacter_sp_57_20	1
MF	GO:0051287:NAD binding	Oscillibacter_sp_CAG_155	0.999477
MF	GO:0051287:NAD binding	Oscillibacter_sp_CAG_241	0.999514
MF	GO:0051287:NAD binding	Oscillibacter_sp_KLE_1745	0.948629
MF	GO:0051287:NAD binding	Parabacteroides_distasonis	0.999915
MF	GO:0051287:NAD binding	Parabacteroides_goldsteinii	0.999615
MF	GO:0051287:NAD binding	Parabacteroides_merdae	0.998331
MF	GO:0051287:NAD binding	Parabacteroides_merdae_CAG_48	0.999837
MF	GO:0051287:NAD binding	Parabacteroides_sp_CAG_409	0.998945
MF	GO:0051287:NAD binding	Paraprevotella_xylaniphila	0.99962
MF	GO:0051287:NAD binding	Phascolarctobacterium_sp_CAG_207	0.969119
MF	GO:0051287:NAD binding	Phascolarctobacterium_succinatutens	0.999616
MF	GO:0051287:NAD binding	Porphyromonas_asaccharolytica	0.919714
MF	GO:0051287:NAD binding	Prevotella_buccae	0.999777
MF	GO:0051287:NAD binding	Prevotella_corporis	0.999577
MF	GO:0051287:NAD binding	Prevotella_sp_109	0.998755
MF	GO:0051287:NAD binding	Prevotella_sp_885	0.999787
MF	GO:0051287:NAD binding	Prevotella_sp_CAG_279	0.938892
MF	GO:0051287:NAD binding	Prevotella_sp_CAG_604	1
MF	GO:0051287:NAD binding	Prevotella_sp_CAG_891	0.999303
MF	GO:0051287:NAD binding	Prevotella_stercorea	1
MF	GO:0051287:NAD binding	Proteus_mirabilis	0.998206
MF	GO:0051287:NAD binding	Pseudoflavonifractor_sp_An184	0.976635
MF	GO:0051287:NAD binding	Pseudomonas_aeruginosa	0.869759
MF	GO:0051287:NAD binding	Roseburia_faecis	1
MF	GO:0051287:NAD binding	Roseburia_intestinalis	0.999858
MF	GO:0051287:NAD binding	Roseburia_inulinivorans	1
MF	GO:0051287:NAD binding	Roseburia_sp_CAG_100	0.895313
MF	GO:0051287:NAD binding	Roseburia_sp_CAG_197	1
MF	GO:0051287:NAD binding	Roseburia_sp_CAG_380	0.999554
MF	GO:0051287:NAD binding	Roseburia_sp_CAG_45	0.936356
MF	GO:0051287:NAD binding	Ruminococcaceae_bacterium	0.995362
MF	GO:0051287:NAD binding	Ruminococcaceae_bacterium_D16	1
MF	GO:0051287:NAD binding	Ruminococcus_bicirculans	0.931603
MF	GO:0051287:NAD binding	Ruminococcus_callidus	0.998837
MF	GO:0051287:NAD binding	Ruminococcus_gnavus	0.970684
MF	GO:0051287:NAD binding	Ruminococcus_lactaris	0.989956
MF	GO:0051287:NAD binding	Ruminococcus_obeum_CAG_39	0.891761
MF	GO:0051287:NAD binding	Ruminococcus_sp_CAG_108	0.99908
MF	GO:0051287:NAD binding	Ruminococcus_sp_CAG_177	0.966966
MF	GO:0051287:NAD binding	Ruminococcus_sp_CAG_330	0.999894
MF	GO:0051287:NAD binding	Ruminococcus_sp_CAG_353	0.999451
MF	GO:0051287:NAD binding	Ruminococcus_sp_CAG_57	0.999874
MF	GO:0051287:NAD binding	Ruminococcus_sp_CAG_90	1
MF	GO:0051287:NAD binding	Ruminococcus_sp_DSM_100440	0.999041
MF	GO:0051287:NAD binding	Ruminococcus_torques	0.97489
MF	GO:0051287:NAD binding	Ruthenibacterium_lactatiformans	0.873099
MF	GO:0051287:NAD binding	Subdoligranulum_sp_4_3_54A2FAA	0.910222
MF	GO:0051287:NAD binding	Subdoligranulum_sp_APC924_74	0.936767
MF	GO:0051287:NAD binding	Subdoligranulum_sp_CAG_314	0.669949
MF	GO:0051287:NAD binding	Subdoligranulum_variabile	0.998817
MF	GO:0051287:NAD binding	Sutterella_wadsworthensis	0.994588
MF	GO:0051287:NAD binding	Tannerella_sp_6_1_58FAA_CT1	0.999689
MF	GO:0051287:NAD binding	Turicibacter_sanguinis	1
MF	GO:0051287:NAD binding	uncultured_Bacteroides_sp	1
MF	GO:0051287:NAD binding	uncultured_Clostridium_sp	0.972237
MF	GO:0051287:NAD binding	uncultured_Eubacterium_sp	0.972399
MF	GO:0051287:NAD binding	uncultured_Flavonifractor_sp	0.910352
MF	GO:0051287:NAD binding	uncultured_Oscillibacter_sp	0.999598
MF	GO:0051287:NAD binding	Veillonella_atypica	1
MF	GO:0051287:NAD binding	Veillonella_seminalis	0.999812
MF	GO:0030170:pyridoxal phosphate binding	Acidaminococcus_intestini	0.999457
MF	GO:0030170:pyridoxal phosphate binding	Acinetobacter_sp_CAG_196	0.961028
MF	GO:0030170:pyridoxal phosphate binding	Akkermansia_muciniphila	0.989296
MF	GO:0030170:pyridoxal phosphate binding	Akkermansia_sp_KLE1798	0.850909
MF	GO:0030170:pyridoxal phosphate binding	Alistipes_finegoldii	1
MF	GO:0030170:pyridoxal phosphate binding	Alistipes_finegoldii_CAG_68	1
MF	GO:0030170:pyridoxal phosphate binding	Alistipes_putredinis	0.937102
MF	GO:0030170:pyridoxal phosphate binding	Alistipes_shahii	1
MF	GO:0030170:pyridoxal phosphate binding	Alistipes_sp_CAG_268	1
MF	GO:0030170:pyridoxal phosphate binding	Alistipes_sp_CAG_29	0.999607
MF	GO:0030170:pyridoxal phosphate binding	Alistipes_sp_CAG_435	0.963514
MF	GO:0030170:pyridoxal phosphate binding	Alistipes_sp_CAG_514	0.85891
MF	GO:0030170:pyridoxal phosphate binding	Anaeromassilibacillus_sp_An250	0.99321
MF	GO:0030170:pyridoxal phosphate binding	Anaerostipes_hadrus	0.999799
MF	GO:0030170:pyridoxal phosphate binding	Anaerotruncus_sp_CAG_528	0.998261
MF	GO:0030170:pyridoxal phosphate binding	Bacteroidales_bacterium_52_46	0.940628
MF	GO:0030170:pyridoxal phosphate binding	Bacteroides_caccae_CAG_21	0.996387
MF	GO:0030170:pyridoxal phosphate binding	Bacteroides_cellulosilyticus	0.999542
MF	GO:0030170:pyridoxal phosphate binding	Bacteroides_coprocola_CAG_162	0.998913
MF	GO:0030170:pyridoxal phosphate binding	Bacteroides_dorei	0.999731
MF	GO:0030170:pyridoxal phosphate binding	Bacteroides_finegoldii	1
MF	GO:0030170:pyridoxal phosphate binding	Bacteroides_fluxus	0.999488
MF	GO:0030170:pyridoxal phosphate binding	Bacteroides_fragilis	0.999816
MF	GO:0030170:pyridoxal phosphate binding	Bacteroides_massiliensis	1
MF	GO:0030170:pyridoxal phosphate binding	Bacteroides_nordii	0.999719
MF	GO:0030170:pyridoxal phosphate binding	Bacteroides_plebeius	0.999297
MF	GO:0030170:pyridoxal phosphate binding	Bacteroides_plebeius_CAG_211	1
MF	GO:0030170:pyridoxal phosphate binding	Bacteroides_salyersiae	1
MF	GO:0030170:pyridoxal phosphate binding	Bacteroides_sp_43_108	0.998521
MF	GO:0030170:pyridoxal phosphate binding	Bacteroides_sp_CAG_144	0.998972
MF	GO:0030170:pyridoxal phosphate binding	Bacteroides_sp_CAG_714	0.999131
MF	GO:0030170:pyridoxal phosphate binding	Bacteroides_sp_CAG_875	1
MF	GO:0030170:pyridoxal phosphate binding	Bacteroides_stercoris	0.999485
MF	GO:0030170:pyridoxal phosphate binding	Bacteroides_thetaiotaomicron	0.997923
MF	GO:0030170:pyridoxal phosphate binding	Bacteroides_uniformis	0.997681
MF	GO:0030170:pyridoxal phosphate binding	Bacteroides_vulgatus	0.99986
MF	GO:0030170:pyridoxal phosphate binding	Barnesiella_intestinihominis	1
MF	GO:0030170:pyridoxal phosphate binding	Bifidobacterium_adolescentis	0.996675
MF	GO:0030170:pyridoxal phosphate binding	Bifidobacterium_bifidum	0.999312
MF	GO:0030170:pyridoxal phosphate binding	Bifidobacterium_longum	0.991294
MF	GO:0030170:pyridoxal phosphate binding	Bifidobacterium_longum_subsp_longum	0.895865
MF	GO:0030170:pyridoxal phosphate binding	Bifidobacterium_pseudocatenulatum	0.999742
MF	GO:0030170:pyridoxal phosphate binding	Bilophila_wadsworthia	0.984023
MF	GO:0030170:pyridoxal phosphate binding	Blautia_obeum	0.999484
MF	GO:0030170:pyridoxal phosphate binding	Blautia_sp_CAG_257	0.9993
MF	GO:0030170:pyridoxal phosphate binding	Blautia_sp_CAG_37	1
MF	GO:0030170:pyridoxal phosphate binding	Blautia_sp_CAG_52	1
MF	GO:0030170:pyridoxal phosphate binding	Brachyspira_sp_CAG_484	1
MF	GO:0030170:pyridoxal phosphate binding	Burkholderiales_bacterium_1_1_47	0.637025
MF	GO:0030170:pyridoxal phosphate binding	butyrate-producing_bacterium_SS3_4	0.961348
MF	GO:0030170:pyridoxal phosphate binding	Butyricicoccus_pullicaecorum	1
MF	GO:0030170:pyridoxal phosphate binding	Candidatus_Methanomassiliicoccus_intestinalis	0.654088
MF	GO:0030170:pyridoxal phosphate binding	Candidatus_Stoquefichus_sp_KLE1796	1
MF	GO:0030170:pyridoxal phosphate binding	Catenibacterium_mitsuokai	0.999157
MF	GO:0030170:pyridoxal phosphate binding	Clostridia_bacterium	0.991797
MF	GO:0030170:pyridoxal phosphate binding	Clostridiales_bacterium	0.749867
MF	GO:0030170:pyridoxal phosphate binding	Clostridiales_bacterium_1_7_47FAA	0.99848
MF	GO:0030170:pyridoxal phosphate binding	Clostridiales_bacterium_41_21_two_genomes	1
MF	GO:0030170:pyridoxal phosphate binding	Clostridiales_bacterium_42_27	0.849323
MF	GO:0030170:pyridoxal phosphate binding	Clostridium_asparagiforme	0.99838
MF	GO:0030170:pyridoxal phosphate binding	Clostridium_bolteae	0.966866
MF	GO:0030170:pyridoxal phosphate binding	Clostridium_bolteae_CAG_59	0.985489
MF	GO:0030170:pyridoxal phosphate binding	Clostridium_clostridioforme	0.95984
MF	GO:0030170:pyridoxal phosphate binding	Clostridium_hathewayi_CAG_224	0.99759
MF	GO:0030170:pyridoxal phosphate binding	Clostridium_leptum	0.986026
MF	GO:0030170:pyridoxal phosphate binding	Clostridium_neonatale	0.983646
MF	GO:0030170:pyridoxal phosphate binding	Clostridium_nexile_CAG_348	0.998955
MF	GO:0030170:pyridoxal phosphate binding	Clostridium_saccharolyticum	0.999128
MF	GO:0030170:pyridoxal phosphate binding	Clostridium_sp_CAG_122	1
MF	GO:0030170:pyridoxal phosphate binding	Clostridium_sp_CAG_127	0.999012
MF	GO:0030170:pyridoxal phosphate binding	Clostridium_sp_CAG_138	0.991302
MF	GO:0030170:pyridoxal phosphate binding	Clostridium_sp_CAG_169	1
MF	GO:0030170:pyridoxal phosphate binding	Clostridium_sp_CAG_217	0.997906
MF	GO:0030170:pyridoxal phosphate binding	Clostridium_sp_CAG_226	0.983838
MF	GO:0030170:pyridoxal phosphate binding	Clostridium_sp_CAG_242	1
MF	GO:0030170:pyridoxal phosphate binding	Clostridium_sp_CAG_277	0.994598
MF	GO:0030170:pyridoxal phosphate binding	Clostridium_sp_CAG_288	0.783786
MF	GO:0030170:pyridoxal phosphate binding	Clostridium_sp_CAG_299	0.913122
MF	GO:0030170:pyridoxal phosphate binding	Clostridium_sp_CAG_349	0.862604
MF	GO:0030170:pyridoxal phosphate binding	Clostridium_sp_CAG_352	0.966441
MF	GO:0030170:pyridoxal phosphate binding	Clostridium_sp_CAG_43	0.965597
MF	GO:0030170:pyridoxal phosphate binding	Clostridium_sp_CAG_62	0.998288
MF	GO:0030170:pyridoxal phosphate binding	Clostridium_sp_CAG_678	0.998614
MF	GO:0030170:pyridoxal phosphate binding	Clostridium_sp_CAG_7	0.999517
MF	GO:0030170:pyridoxal phosphate binding	Clostridium_sp_CAG_75	0.993526
MF	GO:0030170:pyridoxal phosphate binding	Clostridium_sp_CAG_91	0.999054
MF	GO:0030170:pyridoxal phosphate binding	Clostridium_sp_FS41	0.9963
MF	GO:0030170:pyridoxal phosphate binding	Clostridium_sp_HGF2	0.763358
MF	GO:0030170:pyridoxal phosphate binding	Clostridium_sp_KLE_1755	0.999456
MF	GO:0030170:pyridoxal phosphate binding	Clostridium_sp_SS2_1	0.937062
MF	GO:0030170:pyridoxal phosphate binding	Clostridium_symbiosum	0.973866
MF	GO:0030170:pyridoxal phosphate binding	Collinsella_aerofaciens	0.847871
MF	GO:0030170:pyridoxal phosphate binding	Coprobacillus_sp_8_2_54BFAA	0.965682
MF	GO:0030170:pyridoxal phosphate binding	Coprobacter_fastidiosus	0.999852
MF	GO:0030170:pyridoxal phosphate binding	Coprococcus_comes	0.993062
MF	GO:0030170:pyridoxal phosphate binding	Coprococcus_eutactus	0.999655
MF	GO:0030170:pyridoxal phosphate binding	Coprococcus_sp_ART55_1	0.981444
MF	GO:0030170:pyridoxal phosphate binding	Coprococcus_sp_HPP0074	0.999702
MF	GO:0030170:pyridoxal phosphate binding	Desulfovibrio_piger	0.958668
MF	GO:0030170:pyridoxal phosphate binding	Dialister_invisus	0.999268
MF	GO:0030170:pyridoxal phosphate binding	Dialister_invisus_CAG_218	1
MF	GO:0030170:pyridoxal phosphate binding	Dialister_sp_CAG_357	0.999124
MF	GO:0030170:pyridoxal phosphate binding	Dorea_longicatena	0.981703
MF	GO:0030170:pyridoxal phosphate binding	Dorea_sp_CAG_317	0.998132
MF	GO:0030170:pyridoxal phosphate binding	Dysgonomonas_gadei	0.969462
MF	GO:0030170:pyridoxal phosphate binding	Dysgonomonas_mossii	0.998323
MF	GO:0030170:pyridoxal phosphate binding	Eisenbergiella_tayi	0.999059
MF	GO:0030170:pyridoxal phosphate binding	Erysipelatoclostridium_ramosum	1
MF	GO:0030170:pyridoxal phosphate binding	Erysipelotrichaceae_bacterium_2_2_44A	0.987119
MF	GO:0030170:pyridoxal phosphate binding	Erysipelotrichaceae_bacterium_5_2_54FAA	0.999162
MF	GO:0030170:pyridoxal phosphate binding	Escherichia_coli	0.990913
MF	GO:0030170:pyridoxal phosphate binding	Eubacterium_eligens	0.999405
MF	GO:0030170:pyridoxal phosphate binding	Eubacterium_hallii	0.99189
MF	GO:0030170:pyridoxal phosphate binding	Eubacterium_ramulus	0.99311
MF	GO:0030170:pyridoxal phosphate binding	Eubacterium_rectale	0.90496
MF	GO:0030170:pyridoxal phosphate binding	Eubacterium_siraeum	0.999467
MF	GO:0030170:pyridoxal phosphate binding	Eubacterium_sp	0.931394
MF	GO:0030170:pyridoxal phosphate binding	Eubacterium_sp_CAG_115	0.999912
MF	GO:0030170:pyridoxal phosphate binding	Eubacterium_sp_CAG_161	0.999197
MF	GO:0030170:pyridoxal phosphate binding	Eubacterium_sp_CAG_180	0.999689
MF	GO:0030170:pyridoxal phosphate binding	Eubacterium_sp_CAG_192	0.997938
MF	GO:0030170:pyridoxal phosphate binding	Eubacterium_sp_CAG_202	0.999222
MF	GO:0030170:pyridoxal phosphate binding	Eubacterium_sp_CAG_248	0.999321
MF	GO:0030170:pyridoxal phosphate binding	Eubacterium_sp_CAG_251	0.98838
MF	GO:0030170:pyridoxal phosphate binding	Eubacterium_sp_CAG_252	0.998599
MF	GO:0030170:pyridoxal phosphate binding	Eubacterium_sp_CAG_38	0.999017
MF	GO:0030170:pyridoxal phosphate binding	Eubacterium_sp_CAG_76	0.99918
MF	GO:0030170:pyridoxal phosphate binding	Eubacterium_sp_CAG_86	0.999256
MF	GO:0030170:pyridoxal phosphate binding	Eubacterium_ventriosum	0.995594
MF	GO:0030170:pyridoxal phosphate binding	Faecalibacterium_prausnitzii	0.987223
MF	GO:0030170:pyridoxal phosphate binding	Faecalibacterium_sp_CAG_74	0.927919
MF	GO:0030170:pyridoxal phosphate binding	Faecalibacterium_sp_CAG_82	0.999618
MF	GO:0030170:pyridoxal phosphate binding	Firmicutes_bacterium_CAG_102	0.999121
MF	GO:0030170:pyridoxal phosphate binding	Firmicutes_bacterium_CAG_103	0.924495
MF	GO:0030170:pyridoxal phosphate binding	Firmicutes_bacterium_CAG_110	0.999327
MF	GO:0030170:pyridoxal phosphate binding	Firmicutes_bacterium_CAG_124	0.999475
MF	GO:0030170:pyridoxal phosphate binding	Firmicutes_bacterium_CAG_129	0.998929
MF	GO:0030170:pyridoxal phosphate binding	Firmicutes_bacterium_CAG_176	0.999323
MF	GO:0030170:pyridoxal phosphate binding	Firmicutes_bacterium_CAG_194	0.990053
MF	GO:0030170:pyridoxal phosphate binding	Firmicutes_bacterium_CAG_24	0.999043
MF	GO:0030170:pyridoxal phosphate binding	Firmicutes_bacterium_CAG_341	0.999354
MF	GO:0030170:pyridoxal phosphate binding	Firmicutes_bacterium_CAG_345	0.773607
MF	GO:0030170:pyridoxal phosphate binding	Firmicutes_bacterium_CAG_41	0.930577
MF	GO:0030170:pyridoxal phosphate binding	Firmicutes_bacterium_CAG_466	0.999394
MF	GO:0030170:pyridoxal phosphate binding	Firmicutes_bacterium_CAG_65	0.998905
MF	GO:0030170:pyridoxal phosphate binding	Firmicutes_bacterium_CAG_83	0.914668
MF	GO:0030170:pyridoxal phosphate binding	Firmicutes_bacterium_CAG_94	0.999522
MF	GO:0030170:pyridoxal phosphate binding	Flavonifractor_plautii	0.99985
MF	GO:0030170:pyridoxal phosphate binding	Flavonifractor_sp_An10	0.903121
MF	GO:0030170:pyridoxal phosphate binding	Fusicatenibacter_saccharivorans	0.992898
MF	GO:0030170:pyridoxal phosphate binding	Fusobacterium_ulcerans	0.995925
MF	GO:0030170:pyridoxal phosphate binding	Gemmiger_formicilis	0.999325
MF	GO:0030170:pyridoxal phosphate binding	Gemmiger_sp_An194	0.997063
MF	GO:0030170:pyridoxal phosphate binding	Haemophilus_parainfluenzae	0.951551
MF	GO:0030170:pyridoxal phosphate binding	Holdemania_filiformis	0.848124
MF	GO:0030170:pyridoxal phosphate binding	Hungatella_hathewayi	0.999706
MF	GO:0030170:pyridoxal phosphate binding	Intestinimonas_butyriciproducens	0.998432
MF	GO:0030170:pyridoxal phosphate binding	Klebsiella_oxytoca	0.999112
MF	GO:0030170:pyridoxal phosphate binding	Klebsiella_pneumoniae	0.886338
MF	GO:0030170:pyridoxal phosphate binding	Lachnospira_pectinoschiza	0.999869
MF	GO:0030170:pyridoxal phosphate binding	Lachnospiraceae_bacterium	0.99646
MF	GO:0030170:pyridoxal phosphate binding	Lachnospiraceae_bacterium_6_1_63FAA	0.947155
MF	GO:0030170:pyridoxal phosphate binding	Lachnospiraceae_bacterium_8_1_57FAA	0.998749
MF	GO:0030170:pyridoxal phosphate binding	Lachnospiraceae_bacterium_TF01-11	0.921463
MF	GO:0030170:pyridoxal phosphate binding	Lawsonibacter_asaccharolyticus	0.978601
MF	GO:0030170:pyridoxal phosphate binding	Megamonas_funiformis	0.937344
MF	GO:0030170:pyridoxal phosphate binding	Megasphaera_sp_MJR8396C	0.99822
MF	GO:0030170:pyridoxal phosphate binding	Methanobrevibacter_sp_A54	0.675336
MF	GO:0030170:pyridoxal phosphate binding	Mitsuokella_jalaludinii	0.997885
MF	GO:0030170:pyridoxal phosphate binding	Mitsuokella_multacida	0.984516
MF	GO:0030170:pyridoxal phosphate binding	Morganella_morganii	0.997162
MF	GO:0030170:pyridoxal phosphate binding	Odoribacter_splanchnicus	0.944436
MF	GO:0030170:pyridoxal phosphate binding	Odoribacter_splanchnicus_CAG_14	1
MF	GO:0030170:pyridoxal phosphate binding	Oscillibacter_sp	0.997953
MF	GO:0030170:pyridoxal phosphate binding	Oscillibacter_sp_57_20	0.939567
MF	GO:0030170:pyridoxal phosphate binding	Oscillibacter_sp_CAG_155	0.99809
MF	GO:0030170:pyridoxal phosphate binding	Oscillibacter_sp_CAG_241	0.945295
MF	GO:0030170:pyridoxal phosphate binding	Oscillibacter_sp_KLE_1745	0.997951
MF	GO:0030170:pyridoxal phosphate binding	Parabacteroides_distasonis	0.999777
MF	GO:0030170:pyridoxal phosphate binding	Parabacteroides_goldsteinii	0.99966
MF	GO:0030170:pyridoxal phosphate binding	Parabacteroides_merdae_CAG_48	0.999837
MF	GO:0030170:pyridoxal phosphate binding	Parabacteroides_sp_CAG_409	0.999126
MF	GO:0030170:pyridoxal phosphate binding	Paraprevotella_xylaniphila	0.999546
MF	GO:0030170:pyridoxal phosphate binding	Parasutterella_excrementihominis_CAG_233	0.931
MF	GO:0030170:pyridoxal phosphate binding	Phascolarctobacterium_sp_CAG_207	0.998545
MF	GO:0030170:pyridoxal phosphate binding	Phascolarctobacterium_succinatutens	0.998734
MF	GO:0030170:pyridoxal phosphate binding	Porphyromonas_asaccharolytica	1
MF	GO:0030170:pyridoxal phosphate binding	Prevotella_buccae	0.999193
MF	GO:0030170:pyridoxal phosphate binding	Prevotella_corporis	1
MF	GO:0030170:pyridoxal phosphate binding	Prevotella_sp_109	0.999939
MF	GO:0030170:pyridoxal phosphate binding	Prevotella_sp_885	0.996915
MF	GO:0030170:pyridoxal phosphate binding	Prevotella_sp_CAG_255	1
MF	GO:0030170:pyridoxal phosphate binding	Prevotella_sp_CAG_279	0.999854
MF	GO:0030170:pyridoxal phosphate binding	Prevotella_sp_CAG_604	1
MF	GO:0030170:pyridoxal phosphate binding	Prevotella_sp_CAG_891	0.958459
MF	GO:0030170:pyridoxal phosphate binding	Prevotella_stercorea	0.996786
MF	GO:0030170:pyridoxal phosphate binding	Proteus_mirabilis	0.96486
MF	GO:0030170:pyridoxal phosphate binding	Pseudoflavonifractor_sp_An184	0.998617
MF	GO:0030170:pyridoxal phosphate binding	Pseudomonas_aeruginosa	0.919238
MF	GO:0030170:pyridoxal phosphate binding	Roseburia_faecis	0.982824
MF	GO:0030170:pyridoxal phosphate binding	Roseburia_hominis	0.997149
MF	GO:0030170:pyridoxal phosphate binding	Roseburia_intestinalis	0.99937
MF	GO:0030170:pyridoxal phosphate binding	Roseburia_inulinivorans	0.999876
MF	GO:0030170:pyridoxal phosphate binding	Roseburia_sp_CAG_100	0.999051
MF	GO:0030170:pyridoxal phosphate binding	Roseburia_sp_CAG_182	0.997807
MF	GO:0030170:pyridoxal phosphate binding	Roseburia_sp_CAG_197	0.997524
MF	GO:0030170:pyridoxal phosphate binding	Roseburia_sp_CAG_380	0.99984
MF	GO:0030170:pyridoxal phosphate binding	Roseburia_sp_CAG_45	0.986112
MF	GO:0030170:pyridoxal phosphate binding	Ruminococcaceae_bacterium	0.951094
MF	GO:0030170:pyridoxal phosphate binding	Ruminococcaceae_bacterium_D16	1
MF	GO:0030170:pyridoxal phosphate binding	Ruminococcus_bicirculans	0.99512
MF	GO:0030170:pyridoxal phosphate binding	Ruminococcus_callidus	0.989598
MF	GO:0030170:pyridoxal phosphate binding	Ruminococcus_gnavus	0.999026
MF	GO:0030170:pyridoxal phosphate binding	Ruminococcus_lactaris	0.999245
MF	GO:0030170:pyridoxal phosphate binding	Ruminococcus_obeum_CAG_39	0.999164
MF	GO:0030170:pyridoxal phosphate binding	Ruminococcus_sp_5_1_39BFAA	0.802335
MF	GO:0030170:pyridoxal phosphate binding	Ruminococcus_sp_CAG_108	0.961573
MF	GO:0030170:pyridoxal phosphate binding	Ruminococcus_sp_CAG_177	0.93958
MF	GO:0030170:pyridoxal phosphate binding	Ruminococcus_sp_CAG_330	0.983509
MF	GO:0030170:pyridoxal phosphate binding	Ruminococcus_sp_CAG_353	0.949277
MF	GO:0030170:pyridoxal phosphate binding	Ruminococcus_sp_CAG_57	0.960118
MF	GO:0030170:pyridoxal phosphate binding	Ruminococcus_sp_CAG_90	0.998801
MF	GO:0030170:pyridoxal phosphate binding	Ruminococcus_sp_DSM_100440	0.998599
MF	GO:0030170:pyridoxal phosphate binding	Ruminococcus_sp_SR1_5	0.82486
MF	GO:0030170:pyridoxal phosphate binding	Ruminococcus_torques	0.999392
MF	GO:0030170:pyridoxal phosphate binding	Ruthenibacterium_lactatiformans	0.938978
MF	GO:0030170:pyridoxal phosphate binding	Staphylococcus_sp_CAG_324	0.60073
MF	GO:0030170:pyridoxal phosphate binding	Subdoligranulum_sp_4_3_54A2FAA	0.97698
MF	GO:0030170:pyridoxal phosphate binding	Subdoligranulum_sp_APC924_74	0.953465
MF	GO:0030170:pyridoxal phosphate binding	Subdoligranulum_sp_CAG_314	0.756278
MF	GO:0030170:pyridoxal phosphate binding	Subdoligranulum_variabile	0.998092
MF	GO:0030170:pyridoxal phosphate binding	Sutterella_sp_CAG_351	0.831391
MF	GO:0030170:pyridoxal phosphate binding	Sutterella_wadsworthensis	0.985943
MF	GO:0030170:pyridoxal phosphate binding	Synergistes_sp_3_1_syn1	0.817621
MF	GO:0030170:pyridoxal phosphate binding	Tyzzerella_nexilis	0.999572
MF	GO:0030170:pyridoxal phosphate binding	uncultured_bacterium	1
MF	GO:0030170:pyridoxal phosphate binding	uncultured_Bacteroides_sp	0.999377
MF	GO:0030170:pyridoxal phosphate binding	uncultured_Clostridium_sp	0.997007
MF	GO:0030170:pyridoxal phosphate binding	uncultured_Eubacterium_sp	0.974095
MF	GO:0030170:pyridoxal phosphate binding	uncultured_Flavonifractor_sp	0.954129
MF	GO:0030170:pyridoxal phosphate binding	uncultured_Oscillibacter_sp	0.905285
MF	GO:0030170:pyridoxal phosphate binding	uncultured_Ruminococcus_sp	1
MF	GO:0030170:pyridoxal phosphate binding	Veillonella_atypica	0.997191
MF	GO:0030170:pyridoxal phosphate binding	Veillonella_dispar	0.999233
MF	GO:0030170:pyridoxal phosphate binding	Veillonella_parvula	0.979074
MF	GO:0030170:pyridoxal phosphate binding	Veillonella_seminalis	0.98216
MF	GO:0000287:magnesium ion binding	Acetobacter_sp_CAG_267	0.868253
MF	GO:0000287:magnesium ion binding	Acidaminococcus_intestini	0.902652
MF	GO:0000287:magnesium ion binding	Acinetobacter_sp_CAG_196	0.98749
MF	GO:0000287:magnesium ion binding	Akkermansia_muciniphila	0.81374
MF	GO:0000287:magnesium ion binding	Akkermansia_sp_KLE1798	0.843423
MF	GO:0000287:magnesium ion binding	Alistipes_finegoldii	0.999037
MF	GO:0000287:magnesium ion binding	Alistipes_finegoldii_CAG_68	0.99959
MF	GO:0000287:magnesium ion binding	Alistipes_putredinis	0.992661
MF	GO:0000287:magnesium ion binding	Alistipes_shahii	0.999093
MF	GO:0000287:magnesium ion binding	Alistipes_sp_CAG_268	0.999185
MF	GO:0000287:magnesium ion binding	Alistipes_sp_CAG_29	1
MF	GO:0000287:magnesium ion binding	Alistipes_sp_CAG_435	0.92039
MF	GO:0000287:magnesium ion binding	Alistipes_sp_CAG_514	0.813723
MF	GO:0000287:magnesium ion binding	Alistipes_sp_HGB5	1
MF	GO:0000287:magnesium ion binding	Alistipes_timonensis	0.999474
MF	GO:0000287:magnesium ion binding	Anaeromassilibacillus_sp_An250	0.952225
MF	GO:0000287:magnesium ion binding	Anaerostipes_hadrus	0.970745
MF	GO:0000287:magnesium ion binding	Anaerotruncus_sp_CAG_528	0.967532
MF	GO:0000287:magnesium ion binding	Azospirillum_sp_51_20	0.985328
MF	GO:0000287:magnesium ion binding	Azospirillum_sp_CAG_239	0.873196
MF	GO:0000287:magnesium ion binding	Azospirillum_sp_CAG_260	0.981383
MF	GO:0000287:magnesium ion binding	Bacteroidales_bacterium_52_46	0.995102
MF	GO:0000287:magnesium ion binding	Bacteroides_caccae_CAG_21	1
MF	GO:0000287:magnesium ion binding	Bacteroides_clarus	1
MF	GO:0000287:magnesium ion binding	Bacteroides_coprocola	1
MF	GO:0000287:magnesium ion binding	Bacteroides_coprocola_CAG_162	0.999691
MF	GO:0000287:magnesium ion binding	Bacteroides_dorei	0.999672
MF	GO:0000287:magnesium ion binding	Bacteroides_eggerthii	0.998954
MF	GO:0000287:magnesium ion binding	Bacteroides_finegoldii	0.999704
MF	GO:0000287:magnesium ion binding	Bacteroides_fluxus	0.998765
MF	GO:0000287:magnesium ion binding	Bacteroides_fragilis	0.998578
MF	GO:0000287:magnesium ion binding	Bacteroides_intestinalis_CAG_564	1
MF	GO:0000287:magnesium ion binding	Bacteroides_massiliensis	0.922003
MF	GO:0000287:magnesium ion binding	Bacteroides_nordii	0.999698
MF	GO:0000287:magnesium ion binding	Bacteroides_oleiciplenus	1
MF	GO:0000287:magnesium ion binding	Bacteroides_plebeius	0.966692
MF	GO:0000287:magnesium ion binding	Bacteroides_plebeius_CAG_211	1
MF	GO:0000287:magnesium ion binding	Bacteroides_sp_43_108	0.96966
MF	GO:0000287:magnesium ion binding	Bacteroides_sp_CAG_144	0.993636
MF	GO:0000287:magnesium ion binding	Bacteroides_sp_CAG_189	1
MF	GO:0000287:magnesium ion binding	Bacteroides_sp_CAG_633	1
MF	GO:0000287:magnesium ion binding	Bacteroides_sp_CAG_714	0.99962
MF	GO:0000287:magnesium ion binding	Bacteroides_stercoris	0.999524
MF	GO:0000287:magnesium ion binding	Bacteroides_thetaiotaomicron	0.971007
MF	GO:0000287:magnesium ion binding	Bacteroides_uniformis	0.965821
MF	GO:0000287:magnesium ion binding	Bacteroides_vulgatus	0.963517
MF	GO:0000287:magnesium ion binding	Bacteroides_xylanisolvens	0.922399
MF	GO:0000287:magnesium ion binding	Barnesiella_intestinihominis	0.967264
MF	GO:0000287:magnesium ion binding	Bifidobacterium_adolescentis	0.99017
MF	GO:0000287:magnesium ion binding	Bifidobacterium_bifidum	0.998755
MF	GO:0000287:magnesium ion binding	Bifidobacterium_longum	0.969763
MF	GO:0000287:magnesium ion binding	Bifidobacterium_longum_subsp_longum	0.984328
MF	GO:0000287:magnesium ion binding	Bilophila_wadsworthia	0.937403
MF	GO:0000287:magnesium ion binding	Blautia_obeum	0.978445
MF	GO:0000287:magnesium ion binding	Blautia_sp_CAG_257	0.998356
MF	GO:0000287:magnesium ion binding	Blautia_sp_CAG_37	1
MF	GO:0000287:magnesium ion binding	Blautia_sp_CAG_52	0.953933
MF	GO:0000287:magnesium ion binding	Blautia_sp_KLE_1732	0.940814
MF	GO:0000287:magnesium ion binding	Blautia_wexlerae	1
MF	GO:0000287:magnesium ion binding	Brachyspira_sp_CAG_484	0.999715
MF	GO:0000287:magnesium ion binding	Burkholderiales_bacterium_1_1_47	0.85803
MF	GO:0000287:magnesium ion binding	butyrate-producing_bacterium_SM4_1	0.999304
MF	GO:0000287:magnesium ion binding	butyrate-producing_bacterium_SS3_4	0.997687
MF	GO:0000287:magnesium ion binding	Butyricicoccus_pullicaecorum	0.974483
MF	GO:0000287:magnesium ion binding	Butyricimonas_synergistica	0.870481
MF	GO:0000287:magnesium ion binding	Butyrivibrio_crossotus	0.998611
MF	GO:0000287:magnesium ion binding	Candidatus_Methanomassiliicoccus_intestinalis	0.677789
MF	GO:0000287:magnesium ion binding	Candidatus_Stoquefichus_sp_KLE1796	0.999622
MF	GO:0000287:magnesium ion binding	Catenibacterium_mitsuokai	0.970597
MF	GO:0000287:magnesium ion binding	Clostridia_bacterium	0.975358
MF	GO:0000287:magnesium ion binding	Clostridiales_bacterium	0.9707
MF	GO:0000287:magnesium ion binding	Clostridiales_bacterium_1_7_47FAA	0.971299
MF	GO:0000287:magnesium ion binding	Clostridiales_bacterium_41_12_two_minus	1
MF	GO:0000287:magnesium ion binding	Clostridiales_bacterium_41_21_two_genomes	1
MF	GO:0000287:magnesium ion binding	Clostridiales_bacterium_52_15	0.92154
MF	GO:0000287:magnesium ion binding	Clostridiales_bacterium_KLE1615	0.984841
MF	GO:0000287:magnesium ion binding	Clostridium_bolteae	0.970032
MF	GO:0000287:magnesium ion binding	Clostridium_bolteae_CAG_59	0.972369
MF	GO:0000287:magnesium ion binding	Clostridium_citroniae	0.958304
MF	GO:0000287:magnesium ion binding	Clostridium_clostridioforme	0.941591
MF	GO:0000287:magnesium ion binding	Clostridium_clostridioforme_CAG_511	0.921429
MF	GO:0000287:magnesium ion binding	Clostridium_hathewayi_CAG_224	0.920416
MF	GO:0000287:magnesium ion binding	Clostridium_leptum	0.940571
MF	GO:0000287:magnesium ion binding	Clostridium_leptum_CAG_27	0.94053
MF	GO:0000287:magnesium ion binding	Clostridium_neonatale	0.911703
MF	GO:0000287:magnesium ion binding	Clostridium_nexile_CAG_348	1
MF	GO:0000287:magnesium ion binding	Clostridium_saccharolyticum	0.962765
MF	GO:0000287:magnesium ion binding	Clostridium_sp_CAG_122	1
MF	GO:0000287:magnesium ion binding	Clostridium_sp_CAG_127	0.957266
MF	GO:0000287:magnesium ion binding	Clostridium_sp_CAG_138	0.983381
MF	GO:0000287:magnesium ion binding	Clostridium_sp_CAG_169	0.955324
MF	GO:0000287:magnesium ion binding	Clostridium_sp_CAG_217	0.970178
MF	GO:0000287:magnesium ion binding	Clostridium_sp_CAG_226	0.962087
MF	GO:0000287:magnesium ion binding	Clostridium_sp_CAG_242	0.980351
MF	GO:0000287:magnesium ion binding	Clostridium_sp_CAG_277	1
MF	GO:0000287:magnesium ion binding	Clostridium_sp_CAG_288	0.840733
MF	GO:0000287:magnesium ion binding	Clostridium_sp_CAG_299	0.940941
MF	GO:0000287:magnesium ion binding	Clostridium_sp_CAG_349	0.86015
MF	GO:0000287:magnesium ion binding	Clostridium_sp_CAG_352	1
MF	GO:0000287:magnesium ion binding	Clostridium_sp_CAG_354	0.966318
MF	GO:0000287:magnesium ion binding	Clostridium_sp_CAG_43	0.982542
MF	GO:0000287:magnesium ion binding	Clostridium_sp_CAG_568	0.854711
MF	GO:0000287:magnesium ion binding	Clostridium_sp_CAG_58	0.99847
MF	GO:0000287:magnesium ion binding	Clostridium_sp_CAG_62	0.98582
MF	GO:0000287:magnesium ion binding	Clostridium_sp_CAG_678	0.964935
MF	GO:0000287:magnesium ion binding	Clostridium_sp_CAG_7	0.998215
MF	GO:0000287:magnesium ion binding	Clostridium_sp_CAG_75	0.964232
MF	GO:0000287:magnesium ion binding	Clostridium_sp_CAG_91	0.958917
MF	GO:0000287:magnesium ion binding	Clostridium_sp_FS41	0.957774
MF	GO:0000287:magnesium ion binding	Clostridium_sp_HGF2	0.999413
MF	GO:0000287:magnesium ion binding	Clostridium_sp_KLE_1755	0.999539
MF	GO:0000287:magnesium ion binding	Clostridium_sp_SS2_1	0.918786
MF	GO:0000287:magnesium ion binding	Clostridium_symbiosum	0.999968
MF	GO:0000287:magnesium ion binding	Collinsella_aerofaciens	0.920432
MF	GO:0000287:magnesium ion binding	Coprobacillus_sp_8_2_54BFAA	0.958642
MF	GO:0000287:magnesium ion binding	Coprobacter_fastidiosus	0.968098
MF	GO:0000287:magnesium ion binding	Coprococcus_comes	0.971966
MF	GO:0000287:magnesium ion binding	Coprococcus_eutactus	0.975174
MF	GO:0000287:magnesium ion binding	Coprococcus_sp_ART55_1	1
MF	GO:0000287:magnesium ion binding	Coprococcus_sp_HPP0074	0.999937
MF	GO:0000287:magnesium ion binding	Desulfovibrio_piger	0.955012
MF	GO:0000287:magnesium ion binding	Dialister_invisus	1
MF	GO:0000287:magnesium ion binding	Dialister_invisus_CAG_218	0.915996
MF	GO:0000287:magnesium ion binding	Dialister_sp_CAG_357	0.913998
MF	GO:0000287:magnesium ion binding	Dielma_fastidiosa	0.999473
MF	GO:0000287:magnesium ion binding	Dorea_formicigenerans	0.998754
MF	GO:0000287:magnesium ion binding	Dorea_longicatena	0.972949
MF	GO:0000287:magnesium ion binding	Dorea_sp_CAG_317	0.980105
MF	GO:0000287:magnesium ion binding	Dysgonomonas_gadei	0.978621
MF	GO:0000287:magnesium ion binding	Dysgonomonas_mossii	0.974883
MF	GO:0000287:magnesium ion binding	Eisenbergiella_tayi	0.979011
MF	GO:0000287:magnesium ion binding	Erysipelatoclostridium_ramosum	0.939054
MF	GO:0000287:magnesium ion binding	Erysipelotrichaceae_bacterium_2_2_44A	0.895385
MF	GO:0000287:magnesium ion binding	Erysipelotrichaceae_bacterium_5_2_54FAA	0.999179
MF	GO:0000287:magnesium ion binding	Escherichia_coli	0.921776
MF	GO:0000287:magnesium ion binding	Eubacterium_eligens	0.976724
MF	GO:0000287:magnesium ion binding	Eubacterium_hallii	0.978936
MF	GO:0000287:magnesium ion binding	Eubacterium_ramulus	0.979481
MF	GO:0000287:magnesium ion binding	Eubacterium_rectale	0.969882
MF	GO:0000287:magnesium ion binding	Eubacterium_siraeum	0.962243
MF	GO:0000287:magnesium ion binding	Eubacterium_sp	0.999002
MF	GO:0000287:magnesium ion binding	Eubacterium_sp_CAG_115	0.923809
MF	GO:0000287:magnesium ion binding	Eubacterium_sp_CAG_161	0.998707
MF	GO:0000287:magnesium ion binding	Eubacterium_sp_CAG_180	0.999666
MF	GO:0000287:magnesium ion binding	Eubacterium_sp_CAG_192	0.947126
MF	GO:0000287:magnesium ion binding	Eubacterium_sp_CAG_202	0.988712
MF	GO:0000287:magnesium ion binding	Eubacterium_sp_CAG_251	0.999801
MF	GO:0000287:magnesium ion binding	Eubacterium_sp_CAG_252	0.998651
MF	GO:0000287:magnesium ion binding	Eubacterium_sp_CAG_38	0.963652
MF	GO:0000287:magnesium ion binding	Eubacterium_sp_CAG_76	0.999258
MF	GO:0000287:magnesium ion binding	Eubacterium_sp_CAG_86	0.997673
MF	GO:0000287:magnesium ion binding	Eubacterium_ventriosum	0.984066
MF	GO:0000287:magnesium ion binding	Faecalibacterium_prausnitzii	0.999449
MF	GO:0000287:magnesium ion binding	Faecalibacterium_sp_CAG_74	0.855922
MF	GO:0000287:magnesium ion binding	Faecalibacterium_sp_CAG_82	1
MF	GO:0000287:magnesium ion binding	Firmicutes_bacterium_CAG_102	0.987303
MF	GO:0000287:magnesium ion binding	Firmicutes_bacterium_CAG_103	0.973418
MF	GO:0000287:magnesium ion binding	Firmicutes_bacterium_CAG_110	0.987178
MF	GO:0000287:magnesium ion binding	Firmicutes_bacterium_CAG_124	0.959722
MF	GO:0000287:magnesium ion binding	Firmicutes_bacterium_CAG_129	0.971812
MF	GO:0000287:magnesium ion binding	Firmicutes_bacterium_CAG_137	0.993576
MF	GO:0000287:magnesium ion binding	Firmicutes_bacterium_CAG_176	0.899348
MF	GO:0000287:magnesium ion binding	Firmicutes_bacterium_CAG_194	0.976658
MF	GO:0000287:magnesium ion binding	Firmicutes_bacterium_CAG_24	0.992832
MF	GO:0000287:magnesium ion binding	Firmicutes_bacterium_CAG_341	0.921674
MF	GO:0000287:magnesium ion binding	Firmicutes_bacterium_CAG_345	0.87858
MF	GO:0000287:magnesium ion binding	Firmicutes_bacterium_CAG_41	0.922316
MF	GO:0000287:magnesium ion binding	Firmicutes_bacterium_CAG_466	0.952651
MF	GO:0000287:magnesium ion binding	Firmicutes_bacterium_CAG_65	0.999423
MF	GO:0000287:magnesium ion binding	Firmicutes_bacterium_CAG_83	0.89959
MF	GO:0000287:magnesium ion binding	Firmicutes_bacterium_CAG_94	0.893746
MF	GO:0000287:magnesium ion binding	Flavonifractor_plautii	0.968997
MF	GO:0000287:magnesium ion binding	Flavonifractor_sp_An10	0.999411
MF	GO:0000287:magnesium ion binding	Fusicatenibacter_saccharivorans	0.964105
MF	GO:0000287:magnesium ion binding	Fusobacterium_ulcerans	0.922991
MF	GO:0000287:magnesium ion binding	Gemmiger_formicilis	0.999495
MF	GO:0000287:magnesium ion binding	Gemmiger_sp_An194	1
MF	GO:0000287:magnesium ion binding	Haemophilus_parainfluenzae	0.839977
MF	GO:0000287:magnesium ion binding	Holdemania_filiformis	0.849046
MF	GO:0000287:magnesium ion binding	Hungatella_hathewayi	0.970747
MF	GO:0000287:magnesium ion binding	Intestinimonas_butyriciproducens	0.998084
MF	GO:0000287:magnesium ion binding	Klebsiella_oxytoca	0.992772
MF	GO:0000287:magnesium ion binding	Klebsiella_pneumoniae	0.993391
MF	GO:0000287:magnesium ion binding	Lachnoclostridium_sp_An14	0.998963
MF	GO:0000287:magnesium ion binding	Lachnospira_pectinoschiza	0.950497
MF	GO:0000287:magnesium ion binding	Lachnospiraceae_bacterium	0.999739
MF	GO:0000287:magnesium ion binding	Lachnospiraceae_bacterium_3_1_57FAA_CT1	0.996779
MF	GO:0000287:magnesium ion binding	Lachnospiraceae_bacterium_6_1_63FAA	0.981634
MF	GO:0000287:magnesium ion binding	Lachnospiraceae_bacterium_8_1_57FAA	0.966482
MF	GO:0000287:magnesium ion binding	Lachnospiraceae_bacterium_9_1_43BFAA	1
MF	GO:0000287:magnesium ion binding	Lachnospiraceae_bacterium_TF01-11	0.999572
MF	GO:0000287:magnesium ion binding	Lawsonibacter_asaccharolyticus	0.987647
MF	GO:0000287:magnesium ion binding	Megamonas_funiformis	0.944467
MF	GO:0000287:magnesium ion binding	Megasphaera_sp_MJR8396C	0.93998
MF	GO:0000287:magnesium ion binding	Methanobrevibacter_sp_A54	0.587754
MF	GO:0000287:magnesium ion binding	Mitsuokella_jalaludinii	0.940866
MF	GO:0000287:magnesium ion binding	Mitsuokella_multacida	0.95599
MF	GO:0000287:magnesium ion binding	Morganella_morganii	0.968375
MF	GO:0000287:magnesium ion binding	Odoribacter_splanchnicus	0.850982
MF	GO:0000287:magnesium ion binding	Odoribacter_splanchnicus_CAG_14	0.979835
MF	GO:0000287:magnesium ion binding	Oscillibacter_sp	0.999241
MF	GO:0000287:magnesium ion binding	Oscillibacter_sp_57_20	0.962075
MF	GO:0000287:magnesium ion binding	Oscillibacter_sp_CAG_155	0.999179
MF	GO:0000287:magnesium ion binding	Oscillibacter_sp_CAG_241	0.999795
MF	GO:0000287:magnesium ion binding	Oscillibacter_sp_KLE_1745	0.982841
MF	GO:0000287:magnesium ion binding	Parabacteroides_distasonis	0.972797
MF	GO:0000287:magnesium ion binding	Parabacteroides_goldsteinii	0.999985
MF	GO:0000287:magnesium ion binding	Parabacteroides_merdae	1
MF	GO:0000287:magnesium ion binding	Parabacteroides_merdae_CAG_48	0.999586
MF	GO:0000287:magnesium ion binding	Parabacteroides_sp_CAG_409	0.95809
MF	GO:0000287:magnesium ion binding	Paraprevotella_clara	0.966829
MF	GO:0000287:magnesium ion binding	Paraprevotella_xylaniphila	0.973085
MF	GO:0000287:magnesium ion binding	Parasutterella_excrementihominis	0.999301
MF	GO:0000287:magnesium ion binding	Parasutterella_excrementihominis_CAG_233	0.849485
MF	GO:0000287:magnesium ion binding	Phascolarctobacterium_sp_CAG_207	0.947068
MF	GO:0000287:magnesium ion binding	Phascolarctobacterium_succinatutens	0.96533
MF	GO:0000287:magnesium ion binding	Porphyromonas_asaccharolytica	0.885297
MF	GO:0000287:magnesium ion binding	Prevotella_buccae	0.992579
MF	GO:0000287:magnesium ion binding	Prevotella_corporis	0.929906
MF	GO:0000287:magnesium ion binding	Prevotella_sp_109	0.94331
MF	GO:0000287:magnesium ion binding	Prevotella_sp_885	0.984024
MF	GO:0000287:magnesium ion binding	Prevotella_sp_CAG_255	1
MF	GO:0000287:magnesium ion binding	Prevotella_sp_CAG_279	0.99909
MF	GO:0000287:magnesium ion binding	Prevotella_sp_CAG_386	0.99903
MF	GO:0000287:magnesium ion binding	Prevotella_sp_CAG_520	0.997247
MF	GO:0000287:magnesium ion binding	Prevotella_sp_CAG_604	0.989835
MF	GO:0000287:magnesium ion binding	Prevotella_sp_CAG_891	0.951327
MF	GO:0000287:magnesium ion binding	Prevotella_stercorea	1
MF	GO:0000287:magnesium ion binding	Proteobacteria_bacterium_CAG_495	0.954041
MF	GO:0000287:magnesium ion binding	Proteus_mirabilis	0.998092
MF	GO:0000287:magnesium ion binding	Pseudoflavonifractor_sp_An184	0.999561
MF	GO:0000287:magnesium ion binding	Pseudomonas_aeruginosa	0.77271
MF	GO:0000287:magnesium ion binding	Roseburia_faecis	0.953905
MF	GO:0000287:magnesium ion binding	Roseburia_hominis	0.997356
MF	GO:0000287:magnesium ion binding	Roseburia_intestinalis	0.993917
MF	GO:0000287:magnesium ion binding	Roseburia_inulinivorans	0.992113
MF	GO:0000287:magnesium ion binding	Roseburia_sp_CAG_100	0.98664
MF	GO:0000287:magnesium ion binding	Roseburia_sp_CAG_18	0.999732
MF	GO:0000287:magnesium ion binding	Roseburia_sp_CAG_182	0.948128
MF	GO:0000287:magnesium ion binding	Roseburia_sp_CAG_197	0.999452
MF	GO:0000287:magnesium ion binding	Roseburia_sp_CAG_380	0.962973
MF	GO:0000287:magnesium ion binding	Roseburia_sp_CAG_45	0.99585
MF	GO:0000287:magnesium ion binding	Ruminococcaceae_bacterium	0.979315
MF	GO:0000287:magnesium ion binding	Ruminococcaceae_bacterium_D16	0.99882
MF	GO:0000287:magnesium ion binding	Ruminococcus_bicirculans	1
MF	GO:0000287:magnesium ion binding	Ruminococcus_callidus	0.966934
MF	GO:0000287:magnesium ion binding	Ruminococcus_gnavus	0.992305
MF	GO:0000287:magnesium ion binding	Ruminococcus_lactaris	0.913863
MF	GO:0000287:magnesium ion binding	Ruminococcus_obeum_CAG_39	1
MF	GO:0000287:magnesium ion binding	Ruminococcus_sp_CAG_108	0.9936
MF	GO:0000287:magnesium ion binding	Ruminococcus_sp_CAG_177	0.944884
MF	GO:0000287:magnesium ion binding	Ruminococcus_sp_CAG_330	0.959343
MF	GO:0000287:magnesium ion binding	Ruminococcus_sp_CAG_353	0.943573
MF	GO:0000287:magnesium ion binding	Ruminococcus_sp_CAG_57	0.958275
MF	GO:0000287:magnesium ion binding	Ruminococcus_sp_CAG_90	0.998796
MF	GO:0000287:magnesium ion binding	Ruminococcus_sp_DSM_100440	0.988362
MF	GO:0000287:magnesium ion binding	Ruminococcus_sp_SR1_5	0.88992
MF	GO:0000287:magnesium ion binding	Ruminococcus_torques	0.973489
MF	GO:0000287:magnesium ion binding	Ruthenibacterium_lactatiformans	0.99963
MF	GO:0000287:magnesium ion binding	Staphylococcus_sp_CAG_324	0.767459
MF	GO:0000287:magnesium ion binding	Subdoligranulum_sp_4_3_54A2FAA	0.91861
MF	GO:0000287:magnesium ion binding	Subdoligranulum_sp_APC924_74	0.991955
MF	GO:0000287:magnesium ion binding	Subdoligranulum_sp_CAG_314	0.812462
MF	GO:0000287:magnesium ion binding	Subdoligranulum_variabile	0.999139
MF	GO:0000287:magnesium ion binding	Sutterella_sp_CAG_351	0.926472
MF	GO:0000287:magnesium ion binding	Sutterella_sp_KLE1602	1
MF	GO:0000287:magnesium ion binding	Sutterella_wadsworthensis	0.951744
MF	GO:0000287:magnesium ion binding	Synergistes_sp_3_1_syn1	0.785539
MF	GO:0000287:magnesium ion binding	Tannerella_sp_6_1_58FAA_CT1	1
MF	GO:0000287:magnesium ion binding	Turicibacter_sanguinis	0.80479
MF	GO:0000287:magnesium ion binding	Tyzzerella_nexilis	1
MF	GO:0000287:magnesium ion binding	uncultured_Bacteroides_sp	0.999944
MF	GO:0000287:magnesium ion binding	uncultured_Clostridium_sp	0.964193
MF	GO:0000287:magnesium ion binding	uncultured_Desulfovibrio_sp	1
MF	GO:0000287:magnesium ion binding	uncultured_Eubacterium_sp	0.94676
MF	GO:0000287:magnesium ion binding	uncultured_Flavonifractor_sp	0.999577
MF	GO:0000287:magnesium ion binding	uncultured_Ruminococcus_sp	0.880056
MF	GO:0000287:magnesium ion binding	Veillonella_atypica	0.998674
MF	GO:0000287:magnesium ion binding	Veillonella_dispar	0.999266
MF	GO:0000287:magnesium ion binding	Veillonella_parvula	0.932772
MF	GO:0000287:magnesium ion binding	Veillonella_seminalis	0.991853
MF	GO:0051539:4 iron, 4 sulfur cluster binding	Acetobacter_sp_CAG_267	0.925582
MF	GO:0051539:4 iron, 4 sulfur cluster binding	Acidaminococcus_intestini	0.905435
MF	GO:0051539:4 iron, 4 sulfur cluster binding	Acinetobacter_sp_CAG_196	0.955724
MF	GO:0051539:4 iron, 4 sulfur cluster binding	Akkermansia_muciniphila	0.927418
MF	GO:0051539:4 iron, 4 sulfur cluster binding	Akkermansia_sp_KLE1798	0.98747
MF	GO:0051539:4 iron, 4 sulfur cluster binding	Alistipes_finegoldii	0.996369
MF	GO:0051539:4 iron, 4 sulfur cluster binding	Alistipes_finegoldii_CAG_68	0.910667
MF	GO:0051539:4 iron, 4 sulfur cluster binding	Alistipes_putredinis	0.9988
MF	GO:0051539:4 iron, 4 sulfur cluster binding	Alistipes_shahii	0.999531
MF	GO:0051539:4 iron, 4 sulfur cluster binding	Alistipes_sp_CAG_268	1
MF	GO:0051539:4 iron, 4 sulfur cluster binding	Alistipes_sp_CAG_29	0.999944
MF	GO:0051539:4 iron, 4 sulfur cluster binding	Alistipes_sp_CAG_435	0.953588
MF	GO:0051539:4 iron, 4 sulfur cluster binding	Alistipes_sp_CAG_514	0.991395
MF	GO:0051539:4 iron, 4 sulfur cluster binding	Alistipes_sp_HGB5	1
MF	GO:0051539:4 iron, 4 sulfur cluster binding	Alistipes_timonensis	1
MF	GO:0051539:4 iron, 4 sulfur cluster binding	Anaeromassilibacillus_sp_An250	0.999035
MF	GO:0051539:4 iron, 4 sulfur cluster binding	Anaerostipes_hadrus	0.999558
MF	GO:0051539:4 iron, 4 sulfur cluster binding	Anaerotruncus_sp_CAG_528	0.999421
MF	GO:0051539:4 iron, 4 sulfur cluster binding	Azospirillum_sp_51_20	0.887637
MF	GO:0051539:4 iron, 4 sulfur cluster binding	Azospirillum_sp_CAG_239	0.858932
MF	GO:0051539:4 iron, 4 sulfur cluster binding	Azospirillum_sp_CAG_260	0.999585
MF	GO:0051539:4 iron, 4 sulfur cluster binding	Bacteroidales_bacterium_52_46	0.94967
MF	GO:0051539:4 iron, 4 sulfur cluster binding	Bacteroides_cellulosilyticus	0.912066
MF	GO:0051539:4 iron, 4 sulfur cluster binding	Bacteroides_cellulosilyticus_CAG_158	1
MF	GO:0051539:4 iron, 4 sulfur cluster binding	Bacteroides_clarus	1
MF	GO:0051539:4 iron, 4 sulfur cluster binding	Bacteroides_clarus_CAG_160	1
MF	GO:0051539:4 iron, 4 sulfur cluster binding	Bacteroides_coprocola	0.999467
MF	GO:0051539:4 iron, 4 sulfur cluster binding	Bacteroides_coprocola_CAG_162	1
MF	GO:0051539:4 iron, 4 sulfur cluster binding	Bacteroides_dorei	0.999775
MF	GO:0051539:4 iron, 4 sulfur cluster binding	Bacteroides_eggerthii	1
MF	GO:0051539:4 iron, 4 sulfur cluster binding	Bacteroides_finegoldii	0.996304
MF	GO:0051539:4 iron, 4 sulfur cluster binding	Bacteroides_fluxus	0.99628
MF	GO:0051539:4 iron, 4 sulfur cluster binding	Bacteroides_fragilis	0.978421
MF	GO:0051539:4 iron, 4 sulfur cluster binding	Bacteroides_intestinalis_CAG_564	0.996315
MF	GO:0051539:4 iron, 4 sulfur cluster binding	Bacteroides_massiliensis	0.929763
MF	GO:0051539:4 iron, 4 sulfur cluster binding	Bacteroides_nordii	0.99988
MF	GO:0051539:4 iron, 4 sulfur cluster binding	Bacteroides_plebeius	0.998529
MF	GO:0051539:4 iron, 4 sulfur cluster binding	Bacteroides_plebeius_CAG_211	1
MF	GO:0051539:4 iron, 4 sulfur cluster binding	Bacteroides_salyersiae	0.90084
MF	GO:0051539:4 iron, 4 sulfur cluster binding	Bacteroides_sp_43_108	0.999486
MF	GO:0051539:4 iron, 4 sulfur cluster binding	Bacteroides_sp_CAG_144	0.947943
MF	GO:0051539:4 iron, 4 sulfur cluster binding	Bacteroides_sp_CAG_189	1
MF	GO:0051539:4 iron, 4 sulfur cluster binding	Bacteroides_sp_CAG_633	1
MF	GO:0051539:4 iron, 4 sulfur cluster binding	Bacteroides_sp_CAG_714	1
MF	GO:0051539:4 iron, 4 sulfur cluster binding	Bacteroides_sp_CAG_875	1
MF	GO:0051539:4 iron, 4 sulfur cluster binding	Bacteroides_stercoris	1
MF	GO:0051539:4 iron, 4 sulfur cluster binding	Bacteroides_thetaiotaomicron	0.999804
MF	GO:0051539:4 iron, 4 sulfur cluster binding	Bacteroides_uniformis	0.999777
MF	GO:0051539:4 iron, 4 sulfur cluster binding	Bacteroides_vulgatus	0.997083
MF	GO:0051539:4 iron, 4 sulfur cluster binding	Bacteroides_xylanisolvens	1
MF	GO:0051539:4 iron, 4 sulfur cluster binding	Barnesiella_intestinihominis	1
MF	GO:0051539:4 iron, 4 sulfur cluster binding	Bifidobacterium_adolescentis	1
MF	GO:0051539:4 iron, 4 sulfur cluster binding	Bifidobacterium_bifidum	1
MF	GO:0051539:4 iron, 4 sulfur cluster binding	Bifidobacterium_breve	0.999756
MF	GO:0051539:4 iron, 4 sulfur cluster binding	Bifidobacterium_dentium	1
MF	GO:0051539:4 iron, 4 sulfur cluster binding	Bifidobacterium_longum	1
MF	GO:0051539:4 iron, 4 sulfur cluster binding	Bilophila_wadsworthia	0.916636
MF	GO:0051539:4 iron, 4 sulfur cluster binding	Blautia_obeum	0.998378
MF	GO:0051539:4 iron, 4 sulfur cluster binding	Blautia_sp_CAG_257	0.97614
MF	GO:0051539:4 iron, 4 sulfur cluster binding	Blautia_sp_CAG_37	0.998408
MF	GO:0051539:4 iron, 4 sulfur cluster binding	Blautia_sp_CAG_52	0.999081
MF	GO:0051539:4 iron, 4 sulfur cluster binding	Blautia_sp_KLE_1732	0.999616
MF	GO:0051539:4 iron, 4 sulfur cluster binding	Burkholderiales_bacterium_1_1_47	0.923752
MF	GO:0051539:4 iron, 4 sulfur cluster binding	butyrate-producing_bacterium_SS3_4	0.999223
MF	GO:0051539:4 iron, 4 sulfur cluster binding	Butyricicoccus_pullicaecorum	0.999502
MF	GO:0051539:4 iron, 4 sulfur cluster binding	Butyricimonas_synergistica	0.9567
MF	GO:0051539:4 iron, 4 sulfur cluster binding	Candidatus_Methanomassiliicoccus_intestinalis	0.621603
MF	GO:0051539:4 iron, 4 sulfur cluster binding	Candidatus_Stoquefichus_sp_KLE1796	1
MF	GO:0051539:4 iron, 4 sulfur cluster binding	Catenibacterium_mitsuokai	0.993257
MF	GO:0051539:4 iron, 4 sulfur cluster binding	Clostridia_bacterium	0.998086
MF	GO:0051539:4 iron, 4 sulfur cluster binding	Clostridiales_bacterium	0.99665
MF	GO:0051539:4 iron, 4 sulfur cluster binding	Clostridiales_bacterium_1_7_47FAA	1
MF	GO:0051539:4 iron, 4 sulfur cluster binding	Clostridiales_bacterium_41_12_two_minus	0.889467
MF	GO:0051539:4 iron, 4 sulfur cluster binding	Clostridiales_bacterium_41_21_two_genomes	0.999214
MF	GO:0051539:4 iron, 4 sulfur cluster binding	Clostridiales_bacterium_52_15	1
MF	GO:0051539:4 iron, 4 sulfur cluster binding	Clostridium_asparagiforme	1
MF	GO:0051539:4 iron, 4 sulfur cluster binding	Clostridium_bolteae	0.999313
MF	GO:0051539:4 iron, 4 sulfur cluster binding	Clostridium_bolteae_CAG_59	1
MF	GO:0051539:4 iron, 4 sulfur cluster binding	Clostridium_citroniae	0.997805
MF	GO:0051539:4 iron, 4 sulfur cluster binding	Clostridium_clostridioforme	0.999232
MF	GO:0051539:4 iron, 4 sulfur cluster binding	Clostridium_clostridioforme_CAG_511	0.935254
MF	GO:0051539:4 iron, 4 sulfur cluster binding	Clostridium_hathewayi_CAG_224	1
MF	GO:0051539:4 iron, 4 sulfur cluster binding	Clostridium_leptum	0.998821
MF	GO:0051539:4 iron, 4 sulfur cluster binding	Clostridium_leptum_CAG_27	0.929217
MF	GO:0051539:4 iron, 4 sulfur cluster binding	Clostridium_neonatale	0.793626
MF	GO:0051539:4 iron, 4 sulfur cluster binding	Clostridium_nexile_CAG_348	0.995951
MF	GO:0051539:4 iron, 4 sulfur cluster binding	Clostridium_saccharolyticum	1
MF	GO:0051539:4 iron, 4 sulfur cluster binding	Clostridium_sp_CAG_122	0.986739
MF	GO:0051539:4 iron, 4 sulfur cluster binding	Clostridium_sp_CAG_127	0.991423
MF	GO:0051539:4 iron, 4 sulfur cluster binding	Clostridium_sp_CAG_138	0.998048
MF	GO:0051539:4 iron, 4 sulfur cluster binding	Clostridium_sp_CAG_169	1
MF	GO:0051539:4 iron, 4 sulfur cluster binding	Clostridium_sp_CAG_217	0.98504
MF	GO:0051539:4 iron, 4 sulfur cluster binding	Clostridium_sp_CAG_226	0.999468
MF	GO:0051539:4 iron, 4 sulfur cluster binding	Clostridium_sp_CAG_242	0.978503
MF	GO:0051539:4 iron, 4 sulfur cluster binding	Clostridium_sp_CAG_277	1
MF	GO:0051539:4 iron, 4 sulfur cluster binding	Clostridium_sp_CAG_288	0.960559
MF	GO:0051539:4 iron, 4 sulfur cluster binding	Clostridium_sp_CAG_299	0.998847
MF	GO:0051539:4 iron, 4 sulfur cluster binding	Clostridium_sp_CAG_349	0.93203
MF	GO:0051539:4 iron, 4 sulfur cluster binding	Clostridium_sp_CAG_352	0.999498
MF	GO:0051539:4 iron, 4 sulfur cluster binding	Clostridium_sp_CAG_354	0.87747
MF	GO:0051539:4 iron, 4 sulfur cluster binding	Clostridium_sp_CAG_43	0.999358
MF	GO:0051539:4 iron, 4 sulfur cluster binding	Clostridium_sp_CAG_568	0.728674
MF	GO:0051539:4 iron, 4 sulfur cluster binding	Clostridium_sp_CAG_58	0.998626
MF	GO:0051539:4 iron, 4 sulfur cluster binding	Clostridium_sp_CAG_62	1
MF	GO:0051539:4 iron, 4 sulfur cluster binding	Clostridium_sp_CAG_678	0.998645
MF	GO:0051539:4 iron, 4 sulfur cluster binding	Clostridium_sp_CAG_7	0.975115
MF	GO:0051539:4 iron, 4 sulfur cluster binding	Clostridium_sp_CAG_75	0.968995
MF	GO:0051539:4 iron, 4 sulfur cluster binding	Clostridium_sp_CAG_91	0.99991
MF	GO:0051539:4 iron, 4 sulfur cluster binding	Clostridium_sp_FS41	0.960861
MF	GO:0051539:4 iron, 4 sulfur cluster binding	Clostridium_sp_HGF2	0.976442
MF	GO:0051539:4 iron, 4 sulfur cluster binding	Clostridium_sp_KLE_1755	0.972314
MF	GO:0051539:4 iron, 4 sulfur cluster binding	Clostridium_sp_M62_1	0.964124
MF	GO:0051539:4 iron, 4 sulfur cluster binding	Clostridium_sp_SS2_1	0.95684
MF	GO:0051539:4 iron, 4 sulfur cluster binding	Clostridium_symbiosum	0.999058
MF	GO:0051539:4 iron, 4 sulfur cluster binding	Collinsella_aerofaciens	0.83272
MF	GO:0051539:4 iron, 4 sulfur cluster binding	Coprobacillus_sp_8_2_54BFAA	0.997583
MF	GO:0051539:4 iron, 4 sulfur cluster binding	Coprobacter_fastidiosus	1
MF	GO:0051539:4 iron, 4 sulfur cluster binding	Coprococcus_comes	0.999742
MF	GO:0051539:4 iron, 4 sulfur cluster binding	Coprococcus_eutactus	0.999365
MF	GO:0051539:4 iron, 4 sulfur cluster binding	Coprococcus_sp_ART55_1	1
MF	GO:0051539:4 iron, 4 sulfur cluster binding	Coprococcus_sp_HPP0074	0.948724
MF	GO:0051539:4 iron, 4 sulfur cluster binding	Desulfovibrio_piger	0.987481
MF	GO:0051539:4 iron, 4 sulfur cluster binding	Dialister_invisus	0.999377
MF	GO:0051539:4 iron, 4 sulfur cluster binding	Dialister_invisus_CAG_218	0.998733
MF	GO:0051539:4 iron, 4 sulfur cluster binding	Dialister_sp_CAG_357	0.998964
MF	GO:0051539:4 iron, 4 sulfur cluster binding	Dielma_fastidiosa	0.897338
MF	GO:0051539:4 iron, 4 sulfur cluster binding	Dorea_formicigenerans	0.979284
MF	GO:0051539:4 iron, 4 sulfur cluster binding	Dorea_longicatena	0.997818
MF	GO:0051539:4 iron, 4 sulfur cluster binding	Dorea_sp_CAG_317	0.998829
MF	GO:0051539:4 iron, 4 sulfur cluster binding	Dysgonomonas_gadei	0.999559
MF	GO:0051539:4 iron, 4 sulfur cluster binding	Dysgonomonas_mossii	0.98613
MF	GO:0051539:4 iron, 4 sulfur cluster binding	Eisenbergiella_tayi	0.999475
MF	GO:0051539:4 iron, 4 sulfur cluster binding	Erysipelatoclostridium_ramosum	0.997756
MF	GO:0051539:4 iron, 4 sulfur cluster binding	Erysipelotrichaceae_bacterium_2_2_44A	1
MF	GO:0051539:4 iron, 4 sulfur cluster binding	Erysipelotrichaceae_bacterium_5_2_54FAA	0.999965
MF	GO:0051539:4 iron, 4 sulfur cluster binding	Escherichia_coli	0.975355
MF	GO:0051539:4 iron, 4 sulfur cluster binding	Eubacterium_eligens	0.999683
MF	GO:0051539:4 iron, 4 sulfur cluster binding	Eubacterium_hallii	0.999601
MF	GO:0051539:4 iron, 4 sulfur cluster binding	Eubacterium_ramulus	0.992666
MF	GO:0051539:4 iron, 4 sulfur cluster binding	Eubacterium_rectale	0.99658
MF	GO:0051539:4 iron, 4 sulfur cluster binding	Eubacterium_siraeum	0.998281
MF	GO:0051539:4 iron, 4 sulfur cluster binding	Eubacterium_sp	0.995932
MF	GO:0051539:4 iron, 4 sulfur cluster binding	Eubacterium_sp_CAG_115	0.970471
MF	GO:0051539:4 iron, 4 sulfur cluster binding	Eubacterium_sp_CAG_161	1
MF	GO:0051539:4 iron, 4 sulfur cluster binding	Eubacterium_sp_CAG_180	0.999532
MF	GO:0051539:4 iron, 4 sulfur cluster binding	Eubacterium_sp_CAG_192	0.999673
MF	GO:0051539:4 iron, 4 sulfur cluster binding	Eubacterium_sp_CAG_202	0.996904
MF	GO:0051539:4 iron, 4 sulfur cluster binding	Eubacterium_sp_CAG_248	0.999186
MF	GO:0051539:4 iron, 4 sulfur cluster binding	Eubacterium_sp_CAG_251	1
MF	GO:0051539:4 iron, 4 sulfur cluster binding	Eubacterium_sp_CAG_252	1
MF	GO:0051539:4 iron, 4 sulfur cluster binding	Eubacterium_sp_CAG_38	0.998606
MF	GO:0051539:4 iron, 4 sulfur cluster binding	Eubacterium_sp_CAG_76	0.999533
MF	GO:0051539:4 iron, 4 sulfur cluster binding	Eubacterium_sp_CAG_86	0.999678
MF	GO:0051539:4 iron, 4 sulfur cluster binding	Eubacterium_ventriosum	0.968733
MF	GO:0051539:4 iron, 4 sulfur cluster binding	Faecalibacterium_prausnitzii	0.999187
MF	GO:0051539:4 iron, 4 sulfur cluster binding	Faecalibacterium_sp_CAG_74	0.924096
MF	GO:0051539:4 iron, 4 sulfur cluster binding	Faecalibacterium_sp_CAG_82	1
MF	GO:0051539:4 iron, 4 sulfur cluster binding	Firmicutes_bacterium_CAG_102	0.999523
MF	GO:0051539:4 iron, 4 sulfur cluster binding	Firmicutes_bacterium_CAG_103	0.999582
MF	GO:0051539:4 iron, 4 sulfur cluster binding	Firmicutes_bacterium_CAG_110	0.944284
MF	GO:0051539:4 iron, 4 sulfur cluster binding	Firmicutes_bacterium_CAG_124	0.997505
MF	GO:0051539:4 iron, 4 sulfur cluster binding	Firmicutes_bacterium_CAG_129	0.995818
MF	GO:0051539:4 iron, 4 sulfur cluster binding	Firmicutes_bacterium_CAG_176	0.956243
MF	GO:0051539:4 iron, 4 sulfur cluster binding	Firmicutes_bacterium_CAG_194	0.972859
MF	GO:0051539:4 iron, 4 sulfur cluster binding	Firmicutes_bacterium_CAG_24	0.999844
MF	GO:0051539:4 iron, 4 sulfur cluster binding	Firmicutes_bacterium_CAG_341	0.999205
MF	GO:0051539:4 iron, 4 sulfur cluster binding	Firmicutes_bacterium_CAG_345	0.831936
MF	GO:0051539:4 iron, 4 sulfur cluster binding	Firmicutes_bacterium_CAG_41	0.789654
MF	GO:0051539:4 iron, 4 sulfur cluster binding	Firmicutes_bacterium_CAG_466	0.97728
MF	GO:0051539:4 iron, 4 sulfur cluster binding	Firmicutes_bacterium_CAG_65	0.995528
MF	GO:0051539:4 iron, 4 sulfur cluster binding	Firmicutes_bacterium_CAG_83	0.999506
MF	GO:0051539:4 iron, 4 sulfur cluster binding	Firmicutes_bacterium_CAG_94	0.998418
MF	GO:0051539:4 iron, 4 sulfur cluster binding	Flavonifractor_plautii	0.973081
MF	GO:0051539:4 iron, 4 sulfur cluster binding	Flavonifractor_sp_An10	0.999329
MF	GO:0051539:4 iron, 4 sulfur cluster binding	Fusicatenibacter_saccharivorans	0.986286
MF	GO:0051539:4 iron, 4 sulfur cluster binding	Fusobacterium_nucleatum_subsp_animalis	0.886922
MF	GO:0051539:4 iron, 4 sulfur cluster binding	Fusobacterium_ulcerans	0.950762
MF	GO:0051539:4 iron, 4 sulfur cluster binding	Gemmiger_formicilis	1
MF	GO:0051539:4 iron, 4 sulfur cluster binding	Gemmiger_sp_An194	1
MF	GO:0051539:4 iron, 4 sulfur cluster binding	Haemophilus_parainfluenzae	0.854754
MF	GO:0051539:4 iron, 4 sulfur cluster binding	Holdemania_filiformis	0.960194
MF	GO:0051539:4 iron, 4 sulfur cluster binding	Hungatella_hathewayi	0.998975
MF	GO:0051539:4 iron, 4 sulfur cluster binding	Intestinimonas_butyriciproducens	0.902515
MF	GO:0051539:4 iron, 4 sulfur cluster binding	Klebsiella_pneumoniae	0.996875
MF	GO:0051539:4 iron, 4 sulfur cluster binding	Lachnospira_pectinoschiza	0.997738
MF	GO:0051539:4 iron, 4 sulfur cluster binding	Lachnospiraceae_bacterium_6_1_63FAA	0.983087
MF	GO:0051539:4 iron, 4 sulfur cluster binding	Lachnospiraceae_bacterium_8_1_57FAA	1
MF	GO:0051539:4 iron, 4 sulfur cluster binding	Lachnospiraceae_bacterium_9_1_43BFAA	0.92408
MF	GO:0051539:4 iron, 4 sulfur cluster binding	Lachnospiraceae_bacterium_TF01-11	0.999467
MF	GO:0051539:4 iron, 4 sulfur cluster binding	Lawsonibacter_asaccharolyticus	0.999773
MF	GO:0051539:4 iron, 4 sulfur cluster binding	Megamonas_funiformis	0.972106
MF	GO:0051539:4 iron, 4 sulfur cluster binding	Megasphaera_sp_MJR8396C	0.935383
MF	GO:0051539:4 iron, 4 sulfur cluster binding	Methanobrevibacter_sp_A54	0.824948
MF	GO:0051539:4 iron, 4 sulfur cluster binding	Mitsuokella_jalaludinii	0.998918
MF	GO:0051539:4 iron, 4 sulfur cluster binding	Mitsuokella_multacida	0.995051
MF	GO:0051539:4 iron, 4 sulfur cluster binding	Morganella_morganii	0.998162
MF	GO:0051539:4 iron, 4 sulfur cluster binding	Odoribacter_splanchnicus	0.942254
MF	GO:0051539:4 iron, 4 sulfur cluster binding	Odoribacter_splanchnicus_CAG_14	0.997506
MF	GO:0051539:4 iron, 4 sulfur cluster binding	Oscillibacter_sp	0.987979
MF	GO:0051539:4 iron, 4 sulfur cluster binding	Oscillibacter_sp_57_20	0.999178
MF	GO:0051539:4 iron, 4 sulfur cluster binding	Oscillibacter_sp_CAG_155	0.999292
MF	GO:0051539:4 iron, 4 sulfur cluster binding	Oscillibacter_sp_CAG_241	0.968684
MF	GO:0051539:4 iron, 4 sulfur cluster binding	Oscillibacter_sp_KLE_1745	0.950124
MF	GO:0051539:4 iron, 4 sulfur cluster binding	Parabacteroides_distasonis	0.962493
MF	GO:0051539:4 iron, 4 sulfur cluster binding	Parabacteroides_goldsteinii	1
MF	GO:0051539:4 iron, 4 sulfur cluster binding	Parabacteroides_merdae_CAG_48	1
MF	GO:0051539:4 iron, 4 sulfur cluster binding	Parabacteroides_sp_20_3	0.998806
MF	GO:0051539:4 iron, 4 sulfur cluster binding	Parabacteroides_sp_CAG_409	0.998837
MF	GO:0051539:4 iron, 4 sulfur cluster binding	Paraprevotella_clara	1
MF	GO:0051539:4 iron, 4 sulfur cluster binding	Paraprevotella_xylaniphila	0.999947
MF	GO:0051539:4 iron, 4 sulfur cluster binding	Parasutterella_excrementihominis	0.958492
MF	GO:0051539:4 iron, 4 sulfur cluster binding	Parasutterella_excrementihominis_CAG_233	0.954895
MF	GO:0051539:4 iron, 4 sulfur cluster binding	Phascolarctobacterium_sp_CAG_207	0.999587
MF	GO:0051539:4 iron, 4 sulfur cluster binding	Phascolarctobacterium_succinatutens	0.982236
MF	GO:0051539:4 iron, 4 sulfur cluster binding	Porphyromonas_asaccharolytica	1
MF	GO:0051539:4 iron, 4 sulfur cluster binding	Prevotella_buccae	0.999531
MF	GO:0051539:4 iron, 4 sulfur cluster binding	Prevotella_corporis	0.999199
MF	GO:0051539:4 iron, 4 sulfur cluster binding	Prevotella_sp_109	0.997994
MF	GO:0051539:4 iron, 4 sulfur cluster binding	Prevotella_sp_885	1
MF	GO:0051539:4 iron, 4 sulfur cluster binding	Prevotella_sp_CAG_255	1
MF	GO:0051539:4 iron, 4 sulfur cluster binding	Prevotella_sp_CAG_279	0.924874
MF	GO:0051539:4 iron, 4 sulfur cluster binding	Prevotella_sp_CAG_386	0.996341
MF	GO:0051539:4 iron, 4 sulfur cluster binding	Prevotella_sp_CAG_520	0.992593
MF	GO:0051539:4 iron, 4 sulfur cluster binding	Prevotella_sp_CAG_604	0.93468
MF	GO:0051539:4 iron, 4 sulfur cluster binding	Prevotella_sp_CAG_891	0.973681
MF	GO:0051539:4 iron, 4 sulfur cluster binding	Prevotella_stercorea	0.888084
MF	GO:0051539:4 iron, 4 sulfur cluster binding	Proteobacteria_bacterium_CAG_495	0.999833
MF	GO:0051539:4 iron, 4 sulfur cluster binding	Proteus_mirabilis	0.997894
MF	GO:0051539:4 iron, 4 sulfur cluster binding	Pseudoflavonifractor_sp_An184	0.998779
MF	GO:0051539:4 iron, 4 sulfur cluster binding	Pseudomonas_aeruginosa	0.953821
MF	GO:0051539:4 iron, 4 sulfur cluster binding	Roseburia_faecis	0.999339
MF	GO:0051539:4 iron, 4 sulfur cluster binding	Roseburia_hominis	0.921815
MF	GO:0051539:4 iron, 4 sulfur cluster binding	Roseburia_intestinalis	0.989814
MF	GO:0051539:4 iron, 4 sulfur cluster binding	Roseburia_inulinivorans	0.974166
MF	GO:0051539:4 iron, 4 sulfur cluster binding	Roseburia_sp_CAG_100	0.999787
MF	GO:0051539:4 iron, 4 sulfur cluster binding	Roseburia_sp_CAG_18	1
MF	GO:0051539:4 iron, 4 sulfur cluster binding	Roseburia_sp_CAG_182	0.997177
MF	GO:0051539:4 iron, 4 sulfur cluster binding	Roseburia_sp_CAG_197	0.998959
MF	GO:0051539:4 iron, 4 sulfur cluster binding	Roseburia_sp_CAG_380	0.995542
MF	GO:0051539:4 iron, 4 sulfur cluster binding	Roseburia_sp_CAG_45	0.975611
MF	GO:0051539:4 iron, 4 sulfur cluster binding	Ruminococcaceae_bacterium	0.993527
MF	GO:0051539:4 iron, 4 sulfur cluster binding	Ruminococcaceae_bacterium_D16	1
MF	GO:0051539:4 iron, 4 sulfur cluster binding	Ruminococcus_bicirculans	0.99815
MF	GO:0051539:4 iron, 4 sulfur cluster binding	Ruminococcus_callidus	0.99871
MF	GO:0051539:4 iron, 4 sulfur cluster binding	Ruminococcus_gnavus	0.972714
MF	GO:0051539:4 iron, 4 sulfur cluster binding	Ruminococcus_lactaris	0.999406
MF	GO:0051539:4 iron, 4 sulfur cluster binding	Ruminococcus_obeum_CAG_39	0.999264
MF	GO:0051539:4 iron, 4 sulfur cluster binding	Ruminococcus_sp_5_1_39BFAA	0.999827
MF	GO:0051539:4 iron, 4 sulfur cluster binding	Ruminococcus_sp_CAG_108	0.999537
MF	GO:0051539:4 iron, 4 sulfur cluster binding	Ruminococcus_sp_CAG_177	0.992853
MF	GO:0051539:4 iron, 4 sulfur cluster binding	Ruminococcus_sp_CAG_330	0.999968
MF	GO:0051539:4 iron, 4 sulfur cluster binding	Ruminococcus_sp_CAG_353	0.962903
MF	GO:0051539:4 iron, 4 sulfur cluster binding	Ruminococcus_sp_CAG_57	0.999883
MF	GO:0051539:4 iron, 4 sulfur cluster binding	Ruminococcus_sp_CAG_90	1
MF	GO:0051539:4 iron, 4 sulfur cluster binding	Ruminococcus_sp_DSM_100440	0.999278
MF	GO:0051539:4 iron, 4 sulfur cluster binding	Ruminococcus_sp_SR1_5	0.952559
MF	GO:0051539:4 iron, 4 sulfur cluster binding	Ruminococcus_torques	0.999658
MF	GO:0051539:4 iron, 4 sulfur cluster binding	Ruthenibacterium_lactatiformans	0.998657
MF	GO:0051539:4 iron, 4 sulfur cluster binding	Staphylococcus_sp_CAG_324	0.898418
MF	GO:0051539:4 iron, 4 sulfur cluster binding	Subdoligranulum_sp_4_3_54A2FAA	0.999434
MF	GO:0051539:4 iron, 4 sulfur cluster binding	Subdoligranulum_sp_APC924_74	0.9986
MF	GO:0051539:4 iron, 4 sulfur cluster binding	Subdoligranulum_sp_CAG_314	0.93213
MF	GO:0051539:4 iron, 4 sulfur cluster binding	Subdoligranulum_variabile	0.999149
MF	GO:0051539:4 iron, 4 sulfur cluster binding	Sutterella_sp_CAG_351	0.959994
MF	GO:0051539:4 iron, 4 sulfur cluster binding	Sutterella_sp_KLE1602	0.821859
MF	GO:0051539:4 iron, 4 sulfur cluster binding	Sutterella_wadsworthensis	0.987079
MF	GO:0051539:4 iron, 4 sulfur cluster binding	Synergistes_sp_3_1_syn1	0.689679
MF	GO:0051539:4 iron, 4 sulfur cluster binding	Tannerella_sp_6_1_58FAA_CT1	0.886742
MF	GO:0051539:4 iron, 4 sulfur cluster binding	Turicibacter_sanguinis	0.787338
MF	GO:0051539:4 iron, 4 sulfur cluster binding	Tyzzerella_nexilis	0.999205
MF	GO:0051539:4 iron, 4 sulfur cluster binding	uncultured_Bacteroides_sp	1
MF	GO:0051539:4 iron, 4 sulfur cluster binding	uncultured_Clostridium_sp	0.999877
MF	GO:0051539:4 iron, 4 sulfur cluster binding	uncultured_Desulfovibrio_sp	0.783842
MF	GO:0051539:4 iron, 4 sulfur cluster binding	uncultured_Eubacterium_sp	0.943393
MF	GO:0051539:4 iron, 4 sulfur cluster binding	uncultured_Flavonifractor_sp	0.999702
MF	GO:0051539:4 iron, 4 sulfur cluster binding	uncultured_Oscillibacter_sp	0.82028
MF	GO:0051539:4 iron, 4 sulfur cluster binding	uncultured_Ruminococcus_sp	0.86797
MF	GO:0051539:4 iron, 4 sulfur cluster binding	Veillonella_atypica	0.999677
MF	GO:0051539:4 iron, 4 sulfur cluster binding	Veillonella_dispar	0.937191
MF	GO:0051539:4 iron, 4 sulfur cluster binding	Veillonella_parvula	0.98856
MF	GO:0051539:4 iron, 4 sulfur cluster binding	Veillonella_seminalis	0.975929
MF	GO:0005525:GTP binding	Acetobacter_sp_CAG_267	0.989485
MF	GO:0005525:GTP binding	Acidaminococcus_intestini	0.996576
MF	GO:0005525:GTP binding	Acinetobacter_sp_CAG_196	1
MF	GO:0005525:GTP binding	Akkermansia_muciniphila	0.968386
MF	GO:0005525:GTP binding	Akkermansia_sp_KLE1798	0.930205
MF	GO:0005525:GTP binding	Alistipes_finegoldii	1
MF	GO:0005525:GTP binding	Alistipes_finegoldii_CAG_68	1
MF	GO:0005525:GTP binding	Alistipes_putredinis	0.945092
MF	GO:0005525:GTP binding	Alistipes_shahii	0.939345
MF	GO:0005525:GTP binding	Alistipes_sp_CAG_268	0.909929
MF	GO:0005525:GTP binding	Alistipes_sp_CAG_29	1
MF	GO:0005525:GTP binding	Alistipes_sp_CAG_435	1
MF	GO:0005525:GTP binding	Alistipes_sp_HGB5	0.999124
MF	GO:0005525:GTP binding	Anaeromassilibacillus_sp_An250	0.962667
MF	GO:0005525:GTP binding	Anaerostipes_hadrus	0.999553
MF	GO:0005525:GTP binding	Anaerotruncus_sp_CAG_528	0.969895
MF	GO:0005525:GTP binding	Azospirillum_sp_51_20	0.948939
MF	GO:0005525:GTP binding	Azospirillum_sp_CAG_239	0.999843
MF	GO:0005525:GTP binding	Azospirillum_sp_CAG_260	1
MF	GO:0005525:GTP binding	Bacteroidales_bacterium_52_46	0.935224
MF	GO:0005525:GTP binding	Bacteroides_dorei	1
MF	GO:0005525:GTP binding	Bacteroides_fluxus	1
MF	GO:0005525:GTP binding	Bacteroides_fragilis	1
MF	GO:0005525:GTP binding	Bacteroides_massiliensis	0.952209
MF	GO:0005525:GTP binding	Bacteroides_nordii	1
MF	GO:0005525:GTP binding	Bacteroides_plebeius	1
MF	GO:0005525:GTP binding	Bacteroides_sp_43_108	1
MF	GO:0005525:GTP binding	Bacteroides_sp_CAG_144	0.958193
MF	GO:0005525:GTP binding	Bacteroides_sp_CAG_714	1
MF	GO:0005525:GTP binding	Bacteroides_sp_CAG_875	1
MF	GO:0005525:GTP binding	Bacteroides_thetaiotaomicron	0.999953
MF	GO:0005525:GTP binding	Bacteroides_uniformis	0.973077
MF	GO:0005525:GTP binding	Bacteroides_vulgatus	1
MF	GO:0005525:GTP binding	Barnesiella_intestinihominis	0.964181
MF	GO:0005525:GTP binding	Bifidobacterium_adolescentis	0.908903
MF	GO:0005525:GTP binding	Bifidobacterium_bifidum	1
MF	GO:0005525:GTP binding	Bifidobacterium_breve	0.756496
MF	GO:0005525:GTP binding	Bifidobacterium_longum	1
MF	GO:0005525:GTP binding	Bilophila_wadsworthia	0.958931
MF	GO:0005525:GTP binding	Blautia_obeum	0.970853
MF	GO:0005525:GTP binding	Blautia_sp_CAG_257	0.85588
MF	GO:0005525:GTP binding	Blautia_sp_CAG_52	0.999587
MF	GO:0005525:GTP binding	Blautia_wexlerae	1
MF	GO:0005525:GTP binding	Brachyspira_sp_CAG_484	1
MF	GO:0005525:GTP binding	Burkholderiales_bacterium_1_1_47	0.87349
MF	GO:0005525:GTP binding	butyrate-producing_bacterium_SM4_1	1
MF	GO:0005525:GTP binding	butyrate-producing_bacterium_SS3_4	0.999965
MF	GO:0005525:GTP binding	Butyricicoccus_pullicaecorum	0.915423
MF	GO:0005525:GTP binding	Butyricimonas_synergistica	1
MF	GO:0005525:GTP binding	Butyrivibrio_crossotus	0.999278
MF	GO:0005525:GTP binding	Candidatus_Methanomassiliicoccus_intestinalis	0.890322
MF	GO:0005525:GTP binding	Candidatus_Stoquefichus_sp_KLE1796	1
MF	GO:0005525:GTP binding	Catenibacterium_mitsuokai	0.988704
MF	GO:0005525:GTP binding	Clostridia_bacterium	0.999392
MF	GO:0005525:GTP binding	Clostridiales_bacterium	0.93554
MF	GO:0005525:GTP binding	Clostridiales_bacterium_1_7_47FAA	1
MF	GO:0005525:GTP binding	Clostridiales_bacterium_41_12_two_minus	0.961173
MF	GO:0005525:GTP binding	Clostridiales_bacterium_41_21_two_genomes	1
MF	GO:0005525:GTP binding	Clostridiales_bacterium_52_15	1
MF	GO:0005525:GTP binding	Clostridiales_bacterium_KLE1615	0.998746
MF	GO:0005525:GTP binding	Clostridium_bolteae	1
MF	GO:0005525:GTP binding	Clostridium_bolteae_CAG_59	0.974988
MF	GO:0005525:GTP binding	Clostridium_clostridioforme	0.999407
MF	GO:0005525:GTP binding	Clostridium_hathewayi_CAG_224	1
MF	GO:0005525:GTP binding	Clostridium_leptum	0.967629
MF	GO:0005525:GTP binding	Clostridium_leptum_CAG_27	1
MF	GO:0005525:GTP binding	Clostridium_neonatale	0.99951
MF	GO:0005525:GTP binding	Clostridium_nexile_CAG_348	0.970191
MF	GO:0005525:GTP binding	Clostridium_saccharolyticum	0.891739
MF	GO:0005525:GTP binding	Clostridium_sp_CAG_122	1
MF	GO:0005525:GTP binding	Clostridium_sp_CAG_127	0.964947
MF	GO:0005525:GTP binding	Clostridium_sp_CAG_138	0.932832
MF	GO:0005525:GTP binding	Clostridium_sp_CAG_169	1
MF	GO:0005525:GTP binding	Clostridium_sp_CAG_217	0.963477
MF	GO:0005525:GTP binding	Clostridium_sp_CAG_226	0.980804
MF	GO:0005525:GTP binding	Clostridium_sp_CAG_242	0.958139
MF	GO:0005525:GTP binding	Clostridium_sp_CAG_277	1
MF	GO:0005525:GTP binding	Clostridium_sp_CAG_288	0.919089
MF	GO:0005525:GTP binding	Clostridium_sp_CAG_299	0.997142
MF	GO:0005525:GTP binding	Clostridium_sp_CAG_349	0.899979
MF	GO:0005525:GTP binding	Clostridium_sp_CAG_352	0.999597
MF	GO:0005525:GTP binding	Clostridium_sp_CAG_354	0.999116
MF	GO:0005525:GTP binding	Clostridium_sp_CAG_43	0.999348
MF	GO:0005525:GTP binding	Clostridium_sp_CAG_568	0.905083
MF	GO:0005525:GTP binding	Clostridium_sp_CAG_58	0.999086
MF	GO:0005525:GTP binding	Clostridium_sp_CAG_62	0.999772
MF	GO:0005525:GTP binding	Clostridium_sp_CAG_678	0.999401
MF	GO:0005525:GTP binding	Clostridium_sp_CAG_7	0.972323
MF	GO:0005525:GTP binding	Clostridium_sp_CAG_75	0.999697
MF	GO:0005525:GTP binding	Clostridium_sp_CAG_91	1
MF	GO:0005525:GTP binding	Clostridium_sp_FS41	1
MF	GO:0005525:GTP binding	Clostridium_sp_HGF2	0.961882
MF	GO:0005525:GTP binding	Clostridium_sp_KLE_1755	0.980759
MF	GO:0005525:GTP binding	Clostridium_symbiosum	0.956581
MF	GO:0005525:GTP binding	Collinsella_aerofaciens	0.88252
MF	GO:0005525:GTP binding	Coprobacillus_sp_8_2_54BFAA	0.937284
MF	GO:0005525:GTP binding	Coprobacter_fastidiosus	1
MF	GO:0005525:GTP binding	Coprococcus_comes	0.999787
MF	GO:0005525:GTP binding	Coprococcus_eutactus	0.998301
MF	GO:0005525:GTP binding	Coprococcus_sp_ART55_1	0.996993
MF	GO:0005525:GTP binding	Coprococcus_sp_HPP0074	1
MF	GO:0005525:GTP binding	Desulfovibrio_piger	0.998743
MF	GO:0005525:GTP binding	Dialister_invisus	1
MF	GO:0005525:GTP binding	Dialister_invisus_CAG_218	1
MF	GO:0005525:GTP binding	Dialister_sp_CAG_357	0.881028
MF	GO:0005525:GTP binding	Dielma_fastidiosa	1
MF	GO:0005525:GTP binding	Dorea_formicigenerans	0.752979
MF	GO:0005525:GTP binding	Dorea_longicatena	0.97609
MF	GO:0005525:GTP binding	Dorea_sp_CAG_317	0.998425
MF	GO:0005525:GTP binding	Dysgonomonas_gadei	1
MF	GO:0005525:GTP binding	Dysgonomonas_mossii	1
MF	GO:0005525:GTP binding	Eisenbergiella_tayi	0.999825
MF	GO:0005525:GTP binding	Erysipelatoclostridium_ramosum	0.998393
MF	GO:0005525:GTP binding	Erysipelotrichaceae_bacterium_2_2_44A	0.999707
MF	GO:0005525:GTP binding	Erysipelotrichaceae_bacterium_5_2_54FAA	0.999472
MF	GO:0005525:GTP binding	Escherichia_coli	0.924681
MF	GO:0005525:GTP binding	Eubacterium_eligens	0.999347
MF	GO:0005525:GTP binding	Eubacterium_hallii	0.991031
MF	GO:0005525:GTP binding	Eubacterium_ramulus	0.971421
MF	GO:0005525:GTP binding	Eubacterium_rectale	0.998399
MF	GO:0005525:GTP binding	Eubacterium_siraeum	1
MF	GO:0005525:GTP binding	Eubacterium_sp	0.999616
MF	GO:0005525:GTP binding	Eubacterium_sp_CAG_115	0.970846
MF	GO:0005525:GTP binding	Eubacterium_sp_CAG_161	1
MF	GO:0005525:GTP binding	Eubacterium_sp_CAG_180	0.999623
MF	GO:0005525:GTP binding	Eubacterium_sp_CAG_192	1
MF	GO:0005525:GTP binding	Eubacterium_sp_CAG_202	0.974966
MF	GO:0005525:GTP binding	Eubacterium_sp_CAG_251	0.99966
MF	GO:0005525:GTP binding	Eubacterium_sp_CAG_252	0.9997
MF	GO:0005525:GTP binding	Eubacterium_sp_CAG_38	0.998762
MF	GO:0005525:GTP binding	Eubacterium_sp_CAG_76	1
MF	GO:0005525:GTP binding	Eubacterium_sp_CAG_86	0.977746
MF	GO:0005525:GTP binding	Eubacterium_ventriosum	0.99969
MF	GO:0005525:GTP binding	Faecalibacterium_prausnitzii	0.989047
MF	GO:0005525:GTP binding	Faecalibacterium_sp_CAG_74	0.901028
MF	GO:0005525:GTP binding	Faecalibacterium_sp_CAG_82	1
MF	GO:0005525:GTP binding	Firmicutes_bacterium_CAG_102	0.955674
MF	GO:0005525:GTP binding	Firmicutes_bacterium_CAG_103	0.999773
MF	GO:0005525:GTP binding	Firmicutes_bacterium_CAG_110	0.965983
MF	GO:0005525:GTP binding	Firmicutes_bacterium_CAG_124	0.950261
MF	GO:0005525:GTP binding	Firmicutes_bacterium_CAG_129	0.998516
MF	GO:0005525:GTP binding	Firmicutes_bacterium_CAG_137	0.995587
MF	GO:0005525:GTP binding	Firmicutes_bacterium_CAG_176	0.999345
MF	GO:0005525:GTP binding	Firmicutes_bacterium_CAG_194	0.99949
MF	GO:0005525:GTP binding	Firmicutes_bacterium_CAG_24	0.999167
MF	GO:0005525:GTP binding	Firmicutes_bacterium_CAG_341	1
MF	GO:0005525:GTP binding	Firmicutes_bacterium_CAG_345	0.93278
MF	GO:0005525:GTP binding	Firmicutes_bacterium_CAG_41	0.9299
MF	GO:0005525:GTP binding	Firmicutes_bacterium_CAG_466	0.953199
MF	GO:0005525:GTP binding	Firmicutes_bacterium_CAG_65	0.969658
MF	GO:0005525:GTP binding	Firmicutes_bacterium_CAG_83	0.973614
MF	GO:0005525:GTP binding	Firmicutes_bacterium_CAG_94	0.987682
MF	GO:0005525:GTP binding	Flavonifractor_plautii	0.977862
MF	GO:0005525:GTP binding	Flavonifractor_sp_An10	0.998946
MF	GO:0005525:GTP binding	Fusicatenibacter_saccharivorans	0.999305
MF	GO:0005525:GTP binding	Fusobacterium_ulcerans	0.915302
MF	GO:0005525:GTP binding	Gemmiger_sp_An194	0.998925
MF	GO:0005525:GTP binding	Haemophilus_parainfluenzae	0.718864
MF	GO:0005525:GTP binding	Holdemania_filiformis	0.952655
MF	GO:0005525:GTP binding	Hungatella_hathewayi	0.962394
MF	GO:0005525:GTP binding	Intestinimonas_butyriciproducens	0.999547
MF	GO:0005525:GTP binding	Lachnospira_pectinoschiza	1
MF	GO:0005525:GTP binding	Lachnospiraceae_bacterium	0.998954
MF	GO:0005525:GTP binding	Lachnospiraceae_bacterium_6_1_63FAA	0.938079
MF	GO:0005525:GTP binding	Lachnospiraceae_bacterium_8_1_57FAA	0.999488
MF	GO:0005525:GTP binding	Lachnospiraceae_bacterium_9_1_43BFAA	0.684629
MF	GO:0005525:GTP binding	Lachnospiraceae_bacterium_TF01-11	1
MF	GO:0005525:GTP binding	Lawsonibacter_asaccharolyticus	1
MF	GO:0005525:GTP binding	Megamonas_funiformis	0.917865
MF	GO:0005525:GTP binding	Megasphaera_sp_MJR8396C	0.961014
MF	GO:0005525:GTP binding	Methanobrevibacter_sp_A54	0.543269
MF	GO:0005525:GTP binding	Mitsuokella_jalaludinii	0.877674
MF	GO:0005525:GTP binding	Mitsuokella_multacida	1
MF	GO:0005525:GTP binding	Morganella_morganii	0.999515
MF	GO:0005525:GTP binding	Odoribacter_splanchnicus	0.986985
MF	GO:0005525:GTP binding	Odoribacter_splanchnicus_CAG_14	0.970238
MF	GO:0005525:GTP binding	Oscillibacter_sp_57_20	0.999808
MF	GO:0005525:GTP binding	Oscillibacter_sp_CAG_155	0.997939
MF	GO:0005525:GTP binding	Oscillibacter_sp_CAG_241	0.999686
MF	GO:0005525:GTP binding	Oscillibacter_sp_KLE_1745	0.999531
MF	GO:0005525:GTP binding	Parabacteroides_distasonis	0.954949
MF	GO:0005525:GTP binding	Parabacteroides_goldsteinii	1
MF	GO:0005525:GTP binding	Parabacteroides_merdae_CAG_48	0.932129
MF	GO:0005525:GTP binding	Parabacteroides_sp_CAG_409	0.999929
MF	GO:0005525:GTP binding	Paraprevotella_xylaniphila	0.97563
MF	GO:0005525:GTP binding	Parasutterella_excrementihominis	0.814141
MF	GO:0005525:GTP binding	Parasutterella_excrementihominis_CAG_233	0.878254
MF	GO:0005525:GTP binding	Phascolarctobacterium_sp_CAG_207	1
MF	GO:0005525:GTP binding	Phascolarctobacterium_succinatutens	0.988491
MF	GO:0005525:GTP binding	Porphyromonas_asaccharolytica	0.942942
MF	GO:0005525:GTP binding	Prevotella_buccae	0.999703
MF	GO:0005525:GTP binding	Prevotella_corporis	1
MF	GO:0005525:GTP binding	Prevotella_sp_885	1
MF	GO:0005525:GTP binding	Prevotella_sp_CAG_255	1
MF	GO:0005525:GTP binding	Prevotella_sp_CAG_279	1
MF	GO:0005525:GTP binding	Prevotella_sp_CAG_520	1
MF	GO:0005525:GTP binding	Prevotella_sp_CAG_891	0.999653
MF	GO:0005525:GTP binding	Prevotella_stercorea	1
MF	GO:0005525:GTP binding	Proteus_mirabilis	0.994238
MF	GO:0005525:GTP binding	Pseudoflavonifractor_sp_An184	0.941907
MF	GO:0005525:GTP binding	Pseudomonas_aeruginosa	0.937665
MF	GO:0005525:GTP binding	Roseburia_faecis	0.998935
MF	GO:0005525:GTP binding	Roseburia_hominis	0.963377
MF	GO:0005525:GTP binding	Roseburia_intestinalis	0.997986
MF	GO:0005525:GTP binding	Roseburia_inulinivorans	0.920209
MF	GO:0005525:GTP binding	Roseburia_sp_CAG_100	0.968935
MF	GO:0005525:GTP binding	Roseburia_sp_CAG_18	1
MF	GO:0005525:GTP binding	Roseburia_sp_CAG_182	0.999064
MF	GO:0005525:GTP binding	Roseburia_sp_CAG_197	0.997647
MF	GO:0005525:GTP binding	Roseburia_sp_CAG_380	0.999326
MF	GO:0005525:GTP binding	Roseburia_sp_CAG_45	0.976257
MF	GO:0005525:GTP binding	Ruminococcaceae_bacterium	0.954491
MF	GO:0005525:GTP binding	Ruminococcaceae_bacterium_D16	1
MF	GO:0005525:GTP binding	Ruminococcus_bicirculans	0.903191
MF	GO:0005525:GTP binding	Ruminococcus_callidus	0.941794
MF	GO:0005525:GTP binding	Ruminococcus_gnavus	0.998944
MF	GO:0005525:GTP binding	Ruminococcus_lactaris	0.990606
MF	GO:0005525:GTP binding	Ruminococcus_obeum_CAG_39	0.999172
MF	GO:0005525:GTP binding	Ruminococcus_sp_5_1_39BFAA	1
MF	GO:0005525:GTP binding	Ruminococcus_sp_CAG_108	1
MF	GO:0005525:GTP binding	Ruminococcus_sp_CAG_177	0.973059
MF	GO:0005525:GTP binding	Ruminococcus_sp_CAG_330	0.998192
MF	GO:0005525:GTP binding	Ruminococcus_sp_CAG_353	0.974418
MF	GO:0005525:GTP binding	Ruminococcus_sp_CAG_57	1
MF	GO:0005525:GTP binding	Ruminococcus_sp_CAG_90	0.998949
MF	GO:0005525:GTP binding	Ruminococcus_sp_DSM_100440	0.947498
MF	GO:0005525:GTP binding	Ruminococcus_sp_SR1_5	1
MF	GO:0005525:GTP binding	Ruminococcus_torques	0.999746
MF	GO:0005525:GTP binding	Ruthenibacterium_lactatiformans	0.954074
MF	GO:0005525:GTP binding	Staphylococcus_sp_CAG_324	0.957851
MF	GO:0005525:GTP binding	Subdoligranulum_sp_4_3_54A2FAA	0.999497
MF	GO:0005525:GTP binding	Subdoligranulum_sp_APC924_74	1
MF	GO:0005525:GTP binding	Subdoligranulum_sp_CAG_314	0.949557
MF	GO:0005525:GTP binding	Subdoligranulum_variabile	0.99962
MF	GO:0005525:GTP binding	Sutterella_sp_CAG_351	0.999375
MF	GO:0005525:GTP binding	Sutterella_wadsworthensis	0.982617
MF	GO:0005525:GTP binding	Synergistes_sp_3_1_syn1	0.527263
MF	GO:0005525:GTP binding	Turicibacter_sanguinis	0.923148
MF	GO:0005525:GTP binding	Tyzzerella_nexilis	1
MF	GO:0005525:GTP binding	uncultured_Bacteroides_sp	1
MF	GO:0005525:GTP binding	uncultured_Clostridium_sp	0.902032
MF	GO:0005525:GTP binding	uncultured_Eubacterium_sp	1
MF	GO:0005525:GTP binding	uncultured_Flavonifractor_sp	0.999579
MF	GO:0005525:GTP binding	uncultured_Ruminococcus_sp	1
MF	GO:0005525:GTP binding	Veillonella_atypica	1
MF	GO:0005525:GTP binding	Veillonella_dispar	1
MF	GO:0005525:GTP binding	Veillonella_parvula	0.944489
MF	GO:0005525:GTP binding	Veillonella_seminalis	0.976431
MF	GO:0019843:rRNA binding	Acetobacter_sp_CAG_267	0.972306
MF	GO:0019843:rRNA binding	Acidaminococcus_intestini	0.979925
MF	GO:0019843:rRNA binding	Acinetobacter_sp_CAG_196	0.999914
MF	GO:0019843:rRNA binding	Akkermansia_muciniphila	0.982721
MF	GO:0019843:rRNA binding	Akkermansia_sp_KLE1798	0.828963
MF	GO:0019843:rRNA binding	Alistipes_finegoldii	1
MF	GO:0019843:rRNA binding	Alistipes_finegoldii_CAG_68	0.999046
MF	GO:0019843:rRNA binding	Alistipes_putredinis	0.957667
MF	GO:0019843:rRNA binding	Alistipes_shahii	1
MF	GO:0019843:rRNA binding	Alistipes_sp_CAG_268	0.812262
MF	GO:0019843:rRNA binding	Alistipes_sp_CAG_435	1
MF	GO:0019843:rRNA binding	Alistipes_sp_CAG_514	0.845391
MF	GO:0019843:rRNA binding	Anaeromassilibacillus_sp_An250	1
MF	GO:0019843:rRNA binding	Anaerostipes_hadrus	0.993701
MF	GO:0019843:rRNA binding	Anaerotruncus_sp_CAG_528	0.99951
MF	GO:0019843:rRNA binding	Azospirillum_sp_51_20	0.999944
MF	GO:0019843:rRNA binding	Azospirillum_sp_CAG_239	0.999664
MF	GO:0019843:rRNA binding	Azospirillum_sp_CAG_260	0.998151
MF	GO:0019843:rRNA binding	Bacteroidales_bacterium_52_46	0.999781
MF	GO:0019843:rRNA binding	Bacteroides_fragilis	1
MF	GO:0019843:rRNA binding	Bacteroides_plebeius	0.999578
MF	GO:0019843:rRNA binding	Bacteroides_sp_43_108	0.999833
MF	GO:0019843:rRNA binding	Bacteroides_sp_CAG_144	0.999276
MF	GO:0019843:rRNA binding	Bacteroides_thetaiotaomicron	1
MF	GO:0019843:rRNA binding	Bacteroides_vulgatus	0.999851
MF	GO:0019843:rRNA binding	Barnesiella_intestinihominis	0.999777
MF	GO:0019843:rRNA binding	Bifidobacterium_adolescentis	1
MF	GO:0019843:rRNA binding	Bifidobacterium_bifidum	1
MF	GO:0019843:rRNA binding	Bifidobacterium_breve	0.982774
MF	GO:0019843:rRNA binding	Bifidobacterium_longum	1
MF	GO:0019843:rRNA binding	Bilophila_wadsworthia	0.999985
MF	GO:0019843:rRNA binding	Blautia_obeum	1
MF	GO:0019843:rRNA binding	Blautia_sp_CAG_52	1
MF	GO:0019843:rRNA binding	Brachyspira_sp_CAG_484	1
MF	GO:0019843:rRNA binding	butyrate-producing_bacterium_SM4_1	1
MF	GO:0019843:rRNA binding	butyrate-producing_bacterium_SS3_4	1
MF	GO:0019843:rRNA binding	Butyricicoccus_pullicaecorum	1
MF	GO:0019843:rRNA binding	Butyricimonas_synergistica	1
MF	GO:0019843:rRNA binding	Butyrivibrio_crossotus	1
MF	GO:0019843:rRNA binding	Candidatus_Methanomassiliicoccus_intestinalis	0.889403
MF	GO:0019843:rRNA binding	Candidatus_Stoquefichus_sp_KLE1796	1
MF	GO:0019843:rRNA binding	Catenibacterium_mitsuokai	1
MF	GO:0019843:rRNA binding	Clostridia_bacterium	0.998671
MF	GO:0019843:rRNA binding	Clostridiales_bacterium	0.994144
MF	GO:0019843:rRNA binding	Clostridiales_bacterium_1_7_47FAA	1
MF	GO:0019843:rRNA binding	Clostridiales_bacterium_41_12_two_minus	1
MF	GO:0019843:rRNA binding	Clostridiales_bacterium_41_21_two_genomes	1
MF	GO:0019843:rRNA binding	Clostridiales_bacterium_52_15	1
MF	GO:0019843:rRNA binding	Clostridiales_bacterium_KLE1615	1
MF	GO:0019843:rRNA binding	Clostridium_asparagiforme	1
MF	GO:0019843:rRNA binding	Clostridium_bolteae	1
MF	GO:0019843:rRNA binding	Clostridium_leptum	0.970655
MF	GO:0019843:rRNA binding	Clostridium_leptum_CAG_27	1
MF	GO:0019843:rRNA binding	Clostridium_neonatale	0.944533
MF	GO:0019843:rRNA binding	Clostridium_nexile_CAG_348	1
MF	GO:0019843:rRNA binding	Clostridium_saccharolyticum	1
MF	GO:0019843:rRNA binding	Clostridium_sp_CAG_122	1
MF	GO:0019843:rRNA binding	Clostridium_sp_CAG_127	0.998896
MF	GO:0019843:rRNA binding	Clostridium_sp_CAG_138	0.969929
MF	GO:0019843:rRNA binding	Clostridium_sp_CAG_169	1
MF	GO:0019843:rRNA binding	Clostridium_sp_CAG_217	0.999739
MF	GO:0019843:rRNA binding	Clostridium_sp_CAG_226	0.999687
MF	GO:0019843:rRNA binding	Clostridium_sp_CAG_242	0.999916
MF	GO:0019843:rRNA binding	Clostridium_sp_CAG_277	0.967954
MF	GO:0019843:rRNA binding	Clostridium_sp_CAG_288	0.939014
MF	GO:0019843:rRNA binding	Clostridium_sp_CAG_299	1
MF	GO:0019843:rRNA binding	Clostridium_sp_CAG_349	0.97444
MF	GO:0019843:rRNA binding	Clostridium_sp_CAG_352	1
MF	GO:0019843:rRNA binding	Clostridium_sp_CAG_354	0.999274
MF	GO:0019843:rRNA binding	Clostridium_sp_CAG_43	1
MF	GO:0019843:rRNA binding	Clostridium_sp_CAG_568	0.928338
MF	GO:0019843:rRNA binding	Clostridium_sp_CAG_58	1
MF	GO:0019843:rRNA binding	Clostridium_sp_CAG_62	1
MF	GO:0019843:rRNA binding	Clostridium_sp_CAG_678	0.956333
MF	GO:0019843:rRNA binding	Clostridium_sp_CAG_7	1
MF	GO:0019843:rRNA binding	Clostridium_sp_CAG_75	1
MF	GO:0019843:rRNA binding	Clostridium_sp_CAG_91	1
MF	GO:0019843:rRNA binding	Clostridium_sp_FS41	0.973122
MF	GO:0019843:rRNA binding	Clostridium_sp_HGF2	0.961103
MF	GO:0019843:rRNA binding	Clostridium_sp_KLE_1755	1
MF	GO:0019843:rRNA binding	Clostridium_symbiosum	1
MF	GO:0019843:rRNA binding	Collinsella_aerofaciens	0.96816
MF	GO:0019843:rRNA binding	Coprobacillus_sp_8_2_54BFAA	1
MF	GO:0019843:rRNA binding	Coprobacter_fastidiosus	0.999867
MF	GO:0019843:rRNA binding	Coprococcus_comes	1
MF	GO:0019843:rRNA binding	Coprococcus_eutactus	0.975686
MF	GO:0019843:rRNA binding	Coprococcus_sp_ART55_1	1
MF	GO:0019843:rRNA binding	Coprococcus_sp_HPP0074	1
MF	GO:0019843:rRNA binding	Desulfovibrio_piger	0.995565
MF	GO:0019843:rRNA binding	Dialister_invisus	0.999478
MF	GO:0019843:rRNA binding	Dialister_invisus_CAG_218	1
MF	GO:0019843:rRNA binding	Dialister_sp_CAG_357	0.999877
MF	GO:0019843:rRNA binding	Dielma_fastidiosa	1
MF	GO:0019843:rRNA binding	Dorea_formicigenerans	0.999251
MF	GO:0019843:rRNA binding	Dorea_longicatena	0.999976
MF	GO:0019843:rRNA binding	Dorea_sp_CAG_317	0.999096
MF	GO:0019843:rRNA binding	Dysgonomonas_gadei	0.999961
MF	GO:0019843:rRNA binding	Dysgonomonas_mossii	0.999751
MF	GO:0019843:rRNA binding	Eisenbergiella_tayi	1
MF	GO:0019843:rRNA binding	Erysipelotrichaceae_bacterium_5_2_54FAA	0.972068
MF	GO:0019843:rRNA binding	Escherichia_coli	0.957997
MF	GO:0019843:rRNA binding	Eubacterium_eligens	0.999875
MF	GO:0019843:rRNA binding	Eubacterium_hallii	0.977591
MF	GO:0019843:rRNA binding	Eubacterium_ramulus	1
MF	GO:0019843:rRNA binding	Eubacterium_rectale	0.99874
MF	GO:0019843:rRNA binding	Eubacterium_siraeum	0.983805
MF	GO:0019843:rRNA binding	Eubacterium_sp	0.999768
MF	GO:0019843:rRNA binding	Eubacterium_sp_CAG_115	1
MF	GO:0019843:rRNA binding	Eubacterium_sp_CAG_161	1
MF	GO:0019843:rRNA binding	Eubacterium_sp_CAG_180	0.99952
MF	GO:0019843:rRNA binding	Eubacterium_sp_CAG_192	1
MF	GO:0019843:rRNA binding	Eubacterium_sp_CAG_202	1
MF	GO:0019843:rRNA binding	Eubacterium_sp_CAG_251	0.9999
MF	GO:0019843:rRNA binding	Eubacterium_sp_CAG_252	0.999701
MF	GO:0019843:rRNA binding	Eubacterium_sp_CAG_38	0.99973
MF	GO:0019843:rRNA binding	Eubacterium_sp_CAG_76	1
MF	GO:0019843:rRNA binding	Eubacterium_sp_CAG_86	0.999426
MF	GO:0019843:rRNA binding	Eubacterium_ventriosum	1
MF	GO:0019843:rRNA binding	Faecalibacterium_prausnitzii	0.995974
MF	GO:0019843:rRNA binding	Faecalibacterium_sp_CAG_74	0.90749
MF	GO:0019843:rRNA binding	Firmicutes_bacterium_CAG_102	0.966614
MF	GO:0019843:rRNA binding	Firmicutes_bacterium_CAG_103	1
MF	GO:0019843:rRNA binding	Firmicutes_bacterium_CAG_110	1
MF	GO:0019843:rRNA binding	Firmicutes_bacterium_CAG_124	0.999871
MF	GO:0019843:rRNA binding	Firmicutes_bacterium_CAG_129	0.999558
MF	GO:0019843:rRNA binding	Firmicutes_bacterium_CAG_137	0.999751
MF	GO:0019843:rRNA binding	Firmicutes_bacterium_CAG_176	1
MF	GO:0019843:rRNA binding	Firmicutes_bacterium_CAG_194	1
MF	GO:0019843:rRNA binding	Firmicutes_bacterium_CAG_24	0.999875
MF	GO:0019843:rRNA binding	Firmicutes_bacterium_CAG_341	1
MF	GO:0019843:rRNA binding	Firmicutes_bacterium_CAG_345	0.947212
MF	GO:0019843:rRNA binding	Firmicutes_bacterium_CAG_41	1
MF	GO:0019843:rRNA binding	Firmicutes_bacterium_CAG_466	1
MF	GO:0019843:rRNA binding	Firmicutes_bacterium_CAG_65	1
MF	GO:0019843:rRNA binding	Firmicutes_bacterium_CAG_83	0.938502
MF	GO:0019843:rRNA binding	Firmicutes_bacterium_CAG_94	1
MF	GO:0019843:rRNA binding	Flavonifractor_plautii	0.99692
MF	GO:0019843:rRNA binding	Fusicatenibacter_saccharivorans	1
MF	GO:0019843:rRNA binding	Fusobacterium_ulcerans	0.989853
MF	GO:0019843:rRNA binding	Gemmiger_sp_An194	1
MF	GO:0019843:rRNA binding	Holdemania_filiformis	1
MF	GO:0019843:rRNA binding	Hungatella_hathewayi	0.999986
MF	GO:0019843:rRNA binding	Intestinimonas_butyriciproducens	1
MF	GO:0019843:rRNA binding	Lachnoclostridium_sp_An14	0.999232
MF	GO:0019843:rRNA binding	Lachnospiraceae_bacterium	0.987862
MF	GO:0019843:rRNA binding	Lachnospiraceae_bacterium_6_1_63FAA	1
MF	GO:0019843:rRNA binding	Lachnospiraceae_bacterium_8_1_57FAA	1
MF	GO:0019843:rRNA binding	Lachnospiraceae_bacterium_TF01-11	0.996596
MF	GO:0019843:rRNA binding	Lawsonibacter_asaccharolyticus	1
MF	GO:0019843:rRNA binding	Megamonas_funiformis	0.974828
MF	GO:0019843:rRNA binding	Megasphaera_sp_MJR8396C	1
MF	GO:0019843:rRNA binding	Mitsuokella_multacida	0.894262
MF	GO:0019843:rRNA binding	Odoribacter_splanchnicus_CAG_14	1
MF	GO:0019843:rRNA binding	Oscillibacter_sp	0.998275
MF	GO:0019843:rRNA binding	Oscillibacter_sp_57_20	1
MF	GO:0019843:rRNA binding	Oscillibacter_sp_CAG_155	1
MF	GO:0019843:rRNA binding	Oscillibacter_sp_CAG_241	1
MF	GO:0019843:rRNA binding	Oscillibacter_sp_KLE_1745	0.999833
MF	GO:0019843:rRNA binding	Parabacteroides_distasonis	1
MF	GO:0019843:rRNA binding	Parabacteroides_goldsteinii	1
MF	GO:0019843:rRNA binding	Parabacteroides_merdae_CAG_48	0.999351
MF	GO:0019843:rRNA binding	Parabacteroides_sp_CAG_409	0.999619
MF	GO:0019843:rRNA binding	Paraprevotella_clara	1
MF	GO:0019843:rRNA binding	Paraprevotella_xylaniphila	1
MF	GO:0019843:rRNA binding	Parasutterella_excrementihominis	1
MF	GO:0019843:rRNA binding	Parasutterella_excrementihominis_CAG_233	0.999889
MF	GO:0019843:rRNA binding	Phascolarctobacterium_sp_CAG_207	0.999717
MF	GO:0019843:rRNA binding	Phascolarctobacterium_succinatutens	0.999928
MF	GO:0019843:rRNA binding	Porphyromonas_asaccharolytica	0.975392
MF	GO:0019843:rRNA binding	Prevotella_buccae	0.998805
MF	GO:0019843:rRNA binding	Prevotella_corporis	0.999612
MF	GO:0019843:rRNA binding	Prevotella_sp_CAG_255	0.998896
MF	GO:0019843:rRNA binding	Prevotella_sp_CAG_279	0.999789
MF	GO:0019843:rRNA binding	Prevotella_sp_CAG_520	1
MF	GO:0019843:rRNA binding	Prevotella_sp_CAG_891	0.924813
MF	GO:0019843:rRNA binding	Proteobacteria_bacterium_CAG_495	0.998366
MF	GO:0019843:rRNA binding	Proteus_mirabilis	1
MF	GO:0019843:rRNA binding	Pseudoflavonifractor_sp_An184	0.999592
MF	GO:0019843:rRNA binding	Pseudomonas_aeruginosa	0.982121
MF	GO:0019843:rRNA binding	Roseburia_faecis	1
MF	GO:0019843:rRNA binding	Roseburia_hominis	0.889965
MF	GO:0019843:rRNA binding	Roseburia_intestinalis	0.999741
MF	GO:0019843:rRNA binding	Roseburia_inulinivorans	0.922796
MF	GO:0019843:rRNA binding	Roseburia_sp_CAG_100	1
MF	GO:0019843:rRNA binding	Roseburia_sp_CAG_182	1
MF	GO:0019843:rRNA binding	Roseburia_sp_CAG_197	1
MF	GO:0019843:rRNA binding	Roseburia_sp_CAG_45	0.97714
MF	GO:0019843:rRNA binding	Ruminococcaceae_bacterium	0.977157
MF	GO:0019843:rRNA binding	Ruminococcaceae_bacterium_D16	1
MF	GO:0019843:rRNA binding	Ruminococcus_callidus	0.999083
MF	GO:0019843:rRNA binding	Ruminococcus_gnavus	0.999699
MF	GO:0019843:rRNA binding	Ruminococcus_lactaris	0.99983
MF	GO:0019843:rRNA binding	Ruminococcus_obeum_CAG_39	1
MF	GO:0019843:rRNA binding	Ruminococcus_sp_CAG_108	1
MF	GO:0019843:rRNA binding	Ruminococcus_sp_CAG_177	1
MF	GO:0019843:rRNA binding	Ruminococcus_sp_CAG_330	1
MF	GO:0019843:rRNA binding	Ruminococcus_sp_CAG_353	0.986434
MF	GO:0019843:rRNA binding	Ruminococcus_sp_CAG_57	1
MF	GO:0019843:rRNA binding	Ruminococcus_sp_DSM_100440	1
MF	GO:0019843:rRNA binding	Ruminococcus_sp_SR1_5	1
MF	GO:0019843:rRNA binding	Ruminococcus_torques	1
MF	GO:0019843:rRNA binding	Ruthenibacterium_lactatiformans	1
MF	GO:0019843:rRNA binding	Staphylococcus_sp_CAG_324	0.947743
MF	GO:0019843:rRNA binding	Subdoligranulum_sp_CAG_314	0.907981
MF	GO:0019843:rRNA binding	Subdoligranulum_variabile	0.99974
MF	GO:0019843:rRNA binding	Sutterella_sp_CAG_351	0.959248
MF	GO:0019843:rRNA binding	Sutterella_wadsworthensis	0.997506
MF	GO:0019843:rRNA binding	Synergistes_sp_3_1_syn1	0.629657
MF	GO:0019843:rRNA binding	Turicibacter_sanguinis	0.988325
MF	GO:0019843:rRNA binding	Tyzzerella_nexilis	0.858537
MF	GO:0019843:rRNA binding	uncultured_bacterium	1
MF	GO:0019843:rRNA binding	uncultured_Clostridium_sp	1
MF	GO:0019843:rRNA binding	uncultured_Eubacterium_sp	0.978709
MF	GO:0019843:rRNA binding	uncultured_Flavonifractor_sp	1
MF	GO:0019843:rRNA binding	uncultured_Ruminococcus_sp	0.999811
MF	GO:0019843:rRNA binding	Veillonella_atypica	1
MF	GO:0019843:rRNA binding	Veillonella_parvula	1
MF	GO:0019843:rRNA binding	Veillonella_seminalis	0.935203
MF	GO:0008270:zinc ion binding	Acetobacter_sp_CAG_267	0.968815
MF	GO:0008270:zinc ion binding	Acidaminococcus_intestini	0.944058
MF	GO:0008270:zinc ion binding	Acinetobacter_sp_CAG_196	0.899005
MF	GO:0008270:zinc ion binding	Akkermansia_muciniphila	0.979503
MF	GO:0008270:zinc ion binding	Akkermansia_sp_KLE1798	0.864502
MF	GO:0008270:zinc ion binding	Alistipes_finegoldii	0.922993
MF	GO:0008270:zinc ion binding	Alistipes_finegoldii_CAG_68	0.99863
MF	GO:0008270:zinc ion binding	Alistipes_putredinis	0.933356
MF	GO:0008270:zinc ion binding	Alistipes_shahii	1
MF	GO:0008270:zinc ion binding	Alistipes_sp_CAG_268	1
MF	GO:0008270:zinc ion binding	Alistipes_sp_CAG_29	0.893157
MF	GO:0008270:zinc ion binding	Alistipes_sp_CAG_435	0.705595
MF	GO:0008270:zinc ion binding	Alistipes_sp_CAG_514	0.934837
MF	GO:0008270:zinc ion binding	Alistipes_sp_HGB5	0.869745
MF	GO:0008270:zinc ion binding	Alistipes_timonensis	0.999934
MF	GO:0008270:zinc ion binding	Anaeromassilibacillus_sp_An250	0.975845
MF	GO:0008270:zinc ion binding	Anaerostipes_hadrus	0.930744
MF	GO:0008270:zinc ion binding	Anaerotruncus_sp_CAG_528	0.969835
MF	GO:0008270:zinc ion binding	Azospirillum_sp_51_20	0.95942
MF	GO:0008270:zinc ion binding	Azospirillum_sp_CAG_239	0.953529
MF	GO:0008270:zinc ion binding	Azospirillum_sp_CAG_260	0.999
MF	GO:0008270:zinc ion binding	Bacteroidales_bacterium_52_46	0.926453
MF	GO:0008270:zinc ion binding	Bacteroides_caccae	0.875557
MF	GO:0008270:zinc ion binding	Bacteroides_caccae_CAG_21	0.863188
MF	GO:0008270:zinc ion binding	Bacteroides_cellulosilyticus	0.963033
MF	GO:0008270:zinc ion binding	Bacteroides_cellulosilyticus_CAG_158	0.998194
MF	GO:0008270:zinc ion binding	Bacteroides_clarus	0.999468
MF	GO:0008270:zinc ion binding	Bacteroides_clarus_CAG_160	1
[truncated: 1,850 more rows]

## Sheet: ED_Fig10a.3
category	func	map_type	type	value
MF	GO:0042910:xenobiotic transmembrane transporter activity	NH	before	0
MF	GO:0042910:xenobiotic transmembrane transporter activity	NH	after_default	3.82575
MF	GO:0042910:xenobiotic transmembrane transporter activity	NH	after_stringent	2.65647
MF	GO:0042910:xenobiotic transmembrane transporter activity	RH	before	0
MF	GO:0042910:xenobiotic transmembrane transporter activity	RH	after_default	7.27303
MF	GO:0042910:xenobiotic transmembrane transporter activity	RH	after_stringent	5.00927
MF	GO:0042910:xenobiotic transmembrane transporter activity	SC	before	1.50198
MF	GO:0042910:xenobiotic transmembrane transporter activity	SC	after_default	8.57842
MF	GO:0042910:xenobiotic transmembrane transporter activity	SC	after_stringent	6.17695
MF	GO:0042910:xenobiotic transmembrane transporter activity	SU	before	0
MF	GO:0042910:xenobiotic transmembrane transporter activity	SU	after_default	16.3064
MF	GO:0042910:xenobiotic transmembrane transporter activity	SU	after_stringent	11.1843
MF	GO:0042910:xenobiotic transmembrane transporter activity	UPI	before	0
MF	GO:0042910:xenobiotic transmembrane transporter activity	UPI	after_default	3.48341
MF	GO:0042910:xenobiotic transmembrane transporter activity	UPI	after_stringent	2.34
MF	GO:0030170:pyridoxal phosphate binding	NH	before	0
MF	GO:0030170:pyridoxal phosphate binding	NH	after_default	2.17945
MF	GO:0030170:pyridoxal phosphate binding	NH	after_stringent	0
MF	GO:0030170:pyridoxal phosphate binding	RH	before	0
MF	GO:0030170:pyridoxal phosphate binding	RH	after_default	1.78227
MF	GO:0030170:pyridoxal phosphate binding	RH	after_stringent	1.32102
MF	GO:0030170:pyridoxal phosphate binding	SC	before	1.91033
MF	GO:0030170:pyridoxal phosphate binding	SC	after_default	2.60245
MF	GO:0030170:pyridoxal phosphate binding	SC	after_stringent	2.34521
MF	GO:0030170:pyridoxal phosphate binding	SU	before	0
MF	GO:0030170:pyridoxal phosphate binding	SU	after_default	3.0924
MF	GO:0030170:pyridoxal phosphate binding	SU	after_stringent	1.81787
MF	GO:0030170:pyridoxal phosphate binding	UPI	before	0
MF	GO:0030170:pyridoxal phosphate binding	UPI	after_default	1.06904
MF	GO:0030170:pyridoxal phosphate binding	UPI	after_stringent	1
MF	GO:0009055:electron transfer activity	NH	before	0
MF	GO:0009055:electron transfer activity	NH	after_default	2.74874
MF	GO:0009055:electron transfer activity	NH	after_stringent	1.74801
MF	GO:0009055:electron transfer activity	RH	before	0
MF	GO:0009055:electron transfer activity	RH	after_default	2.95319
MF	GO:0009055:electron transfer activity	RH	after_stringent	1.89909
MF	GO:0009055:electron transfer activity	SC	before	2.17695
MF	GO:0009055:electron transfer activity	SC	after_default	5.04329
MF	GO:0009055:electron transfer activity	SC	after_stringent	3.39597
MF	GO:0009055:electron transfer activity	SU	before	0
MF	GO:0009055:electron transfer activity	SU	after_default	6.21403
MF	GO:0009055:electron transfer activity	SU	after_stringent	3.56662
MF	GO:0009055:electron transfer activity	UPI	before	0
MF	GO:0009055:electron transfer activity	UPI	after_default	2.43745
MF	GO:0009055:electron transfer activity	UPI	after_stringent	0.874475
MF	GO:0016836:hydro-lyase activity	NH	before	0
MF	GO:0016836:hydro-lyase activity	NH	after_default	2.32379
MF	GO:0016836:hydro-lyase activity	NH	after_stringent	1.26491
MF	GO:0016836:hydro-lyase activity	RH	before	0
MF	GO:0016836:hydro-lyase activity	RH	after_default	2.14009
MF	GO:0016836:hydro-lyase activity	RH	after_stringent	1.37113
MF	GO:0016836:hydro-lyase activity	SC	before	2.31484
MF	GO:0016836:hydro-lyase activity	SC	after_default	4.47424
MF	GO:0016836:hydro-lyase activity	SC	after_stringent	2.91709
MF	GO:0016836:hydro-lyase activity	SU	before	0
MF	GO:0016836:hydro-lyase activity	SU	after_default	4.32985
MF	GO:0016836:hydro-lyase activity	SU	after_stringent	2.44056
MF	GO:0016836:hydro-lyase activity	UPI	before	0
MF	GO:0016836:hydro-lyase activity	UPI	after_default	1.38675
MF	GO:0016836:hydro-lyase activity	UPI	after_stringent	1.1094
MF	GO:0051287:NAD binding	NH	before	0
MF	GO:0051287:NAD binding	NH	after_default	1.73205
MF	GO:0051287:NAD binding	NH	after_stringent	1.18322
MF	GO:0051287:NAD binding	RH	before	0
MF	GO:0051287:NAD binding	RH	after_default	1.87867
MF	GO:0051287:NAD binding	RH	after_stringent	1.53393
MF	GO:0051287:NAD binding	SC	before	2.36155
MF	GO:0051287:NAD binding	SC	after_default	3.52464
MF	GO:0051287:NAD binding	SC	after_stringent	2.95153
MF	GO:0051287:NAD binding	SU	before	0
MF	GO:0051287:NAD binding	SU	after_default	2.95609
MF	GO:0051287:NAD binding	SU	after_stringent	2.00576
MF	GO:0051287:NAD binding	UPI	before	0
MF	GO:0051287:NAD binding	UPI	after_default	1.24035
MF	GO:0051287:NAD binding	UPI	after_stringent	1.03775
MF	GO:0016765:transferase activity	NH	before	0
MF	GO:0016765:transferase activity	NH	after_default	1
MF	GO:0016765:transferase activity	NH	after_stringent	0.707107
MF	GO:0016765:transferase activity	RH	before	0
MF	GO:0016765:transferase activity	RH	after_default	1.65656
MF	GO:0016765:transferase activity	RH	after_stringent	1.32945
MF	GO:0016765:transferase activity	SC	before	2.36643
MF	GO:0016765:transferase activity	SC	after_default	3.48329
MF	GO:0016765:transferase activity	SC	after_stringent	2.75681
MF	GO:0016765:transferase activity	SU	before	0
MF	GO:0016765:transferase activity	SU	after_default	3.04117
MF	GO:0016765:transferase activity	SU	after_stringent	1.82064
MF	GO:0016765:transferase activity	UPI	before	0
MF	GO:0016765:transferase activity	UPI	after_default	1.05409
MF	GO:0016765:transferase activity	UPI	after_stringent	0.666667
MF	GO:0005525:GTP binding	NH	before	0
MF	GO:0005525:GTP binding	NH	after_default	1.29099
MF	GO:0005525:GTP binding	NH	after_stringent	0
MF	GO:0005525:GTP binding	RH	before	0
MF	GO:0005525:GTP binding	RH	after_default	1.84883
MF	GO:0005525:GTP binding	RH	after_stringent	1.52554
MF	GO:0005525:GTP binding	SC	before	2.70951
MF	GO:0005525:GTP binding	SC	after_default	3.97247
MF	GO:0005525:GTP binding	SC	after_stringent	2.92174
MF	GO:0005525:GTP binding	SU	before	0
MF	GO:0005525:GTP binding	SU	after_default	3.53123
MF	GO:0005525:GTP binding	SU	after_stringent	1.61784
MF	GO:0005525:GTP binding	UPI	before	0
MF	GO:0005525:GTP binding	UPI	after_default	1.11803
MF	GO:0005525:GTP binding	UPI	after_stringent	0.866025
MF	GO:0016616:oxidoreductase activity	NH	before	0
MF	GO:0016616:oxidoreductase activity	NH	after_default	1.22474
MF	GO:0016616:oxidoreductase activity	NH	after_stringent	0
MF	GO:0016616:oxidoreductase activity	RH	before	0
MF	GO:0016616:oxidoreductase activity	RH	after_default	1.76218
MF	GO:0016616:oxidoreductase activity	RH	after_stringent	1.49267
MF	GO:0016616:oxidoreductase activity	SC	before	2.80231
MF	GO:0016616:oxidoreductase activity	SC	after_default	4.19734
MF	GO:0016616:oxidoreductase activity	SC	after_stringent	3.37813
MF	GO:0016616:oxidoreductase activity	SU	before	0
MF	GO:0016616:oxidoreductase activity	SU	after_default	3.17218
MF	GO:0016616:oxidoreductase activity	SU	after_stringent	2.42755
MF	GO:0016616:oxidoreductase activity	UPI	before	0
MF	GO:0016616:oxidoreductase activity	UPI	after_default	1.57425
MF	GO:0016616:oxidoreductase activity	UPI	after_stringent	1.21584
MF	GO:0032550:purine ribonucleoside binding	NH	before	0
MF	GO:0032550:purine ribonucleoside binding	NH	after_default	2.12132
MF	GO:0032550:purine ribonucleoside binding	NH	after_stringent	0.707107
MF	GO:0032550:purine ribonucleoside binding	RH	before	0
MF	GO:0032550:purine ribonucleoside binding	RH	after_default	1.77591
MF	GO:0032550:purine ribonucleoside binding	RH	after_stringent	1.5
MF	GO:0032550:purine ribonucleoside binding	SC	before	2.81546
MF	GO:0032550:purine ribonucleoside binding	SC	after_default	3.49564
MF	GO:0032550:purine ribonucleoside binding	SC	after_stringent	2.98778
MF	GO:0032550:purine ribonucleoside binding	SU	before	0
MF	GO:0032550:purine ribonucleoside binding	SU	after_default	2.64575
MF	GO:0032550:purine ribonucleoside binding	SU	after_stringent	1.68585
MF	GO:0032550:purine ribonucleoside binding	UPI	before	0
MF	GO:0032550:purine ribonucleoside binding	UPI	after_default	1.2792
MF	GO:0032550:purine ribonucleoside binding	UPI	after_stringent	0.953463
MF	GO:0051539:4 iron, 4 sulfur cluster binding	NH	before	0
MF	GO:0051539:4 iron, 4 sulfur cluster binding	NH	after_default	1.35401
MF	GO:0051539:4 iron, 4 sulfur cluster binding	NH	after_stringent	0.707107
MF	GO:0051539:4 iron, 4 sulfur cluster binding	RH	before	0
MF	GO:0051539:4 iron, 4 sulfur cluster binding	RH	after_default	1.95201
MF	GO:0051539:4 iron, 4 sulfur cluster binding	RH	after_stringent	1.5702
MF	GO:0051539:4 iron, 4 sulfur cluster binding	SC	before	3.02608
MF	GO:0051539:4 iron, 4 sulfur cluster binding	SC	after_default	3.68975
MF	GO:0051539:4 iron, 4 sulfur cluster binding	SC	after_stringent	3.33809
MF	GO:0051539:4 iron, 4 sulfur cluster binding	SU	before	0
MF	GO:0051539:4 iron, 4 sulfur cluster binding	SU	after_default	2.94427
MF	GO:0051539:4 iron, 4 sulfur cluster binding	SU	after_stringent	2.06458
MF	GO:0051539:4 iron, 4 sulfur cluster binding	UPI	before	0
MF	GO:0051539:4 iron, 4 sulfur cluster binding	UPI	after_default	1.10195
MF	GO:0051539:4 iron, 4 sulfur cluster binding	UPI	after_stringent	0.92582
MF	GO:0008270:zinc ion binding	NH	before	0
MF	GO:0008270:zinc ion binding	NH	after_default	1
MF	GO:0008270:zinc ion binding	NH	after_stringent	0
MF	GO:0008270:zinc ion binding	RH	before	0
MF	GO:0008270:zinc ion binding	RH	after_default	1.94091
MF	GO:0008270:zinc ion binding	RH	after_stringent	1.65107
MF	GO:0008270:zinc ion binding	SC	before	3.44196
MF	GO:0008270:zinc ion binding	SC	after_default	3.94745
MF	GO:0008270:zinc ion binding	SC	after_stringent	3.68143
MF	GO:0008270:zinc ion binding	SU	before	0
MF	GO:0008270:zinc ion binding	SU	after_default	3.34023
MF	GO:0008270:zinc ion binding	SU	after_stringent	2.10668
MF	GO:0008270:zinc ion binding	UPI	before	0
MF	GO:0008270:zinc ion binding	UPI	after_default	1.29099
MF	GO:0008270:zinc ion binding	UPI	after_stringent	0.978945
MF	GO:0004812:aminoacyl-tRNA ligase activity	NH	before	0
MF	GO:0004812:aminoacyl-tRNA ligase activity	NH	after_default	1.22474
MF	GO:0004812:aminoacyl-tRNA ligase activity	NH	after_stringent	0.707107
MF	GO:0004812:aminoacyl-tRNA ligase activity	RH	before	0
MF	GO:0004812:aminoacyl-tRNA ligase activity	RH	after_default	1.75038
MF	GO:0004812:aminoacyl-tRNA ligase activity	RH	after_stringent	1.60451
MF	GO:0004812:aminoacyl-tRNA ligase activity	SC	before	3.77964
MF	GO:0004812:aminoacyl-tRNA ligase activity	SC	after_default	4.64835
MF	GO:0004812:aminoacyl-tRNA ligase activity	SC	after_stringent	4.20883
MF	GO:0004812:aminoacyl-tRNA ligase activity	SU	before	0
MF	GO:0004812:aminoacyl-tRNA ligase activity	SU	after_default	2.4532
MF	GO:0004812:aminoacyl-tRNA ligase activity	SU	after_stringent	1.72152
MF	GO:0004812:aminoacyl-tRNA ligase activity	UPI	before	0
MF	GO:0004812:aminoacyl-tRNA ligase activity	UPI	after_default	1
MF	GO:0004812:aminoacyl-tRNA ligase activity	UPI	after_stringent	0.707107
MF	GO:0000287:magnesium ion binding	NH	before	0
MF	GO:0000287:magnesium ion binding	NH	after_default	1.63299
MF	GO:0000287:magnesium ion binding	NH	after_stringent	0.57735
MF	GO:0000287:magnesium ion binding	RH	before	0
MF	GO:0000287:magnesium ion binding	RH	after_default	1.91237
MF	GO:0000287:magnesium ion binding	RH	after_stringent	1.64751
MF	GO:0000287:magnesium ion binding	SC	before	3.85169
MF	GO:0000287:magnesium ion binding	SC	after_default	4.26969
MF	GO:0000287:magnesium ion binding	SC	after_stringent	4.06768
MF	GO:0000287:magnesium ion binding	SU	before	0
MF	GO:0000287:magnesium ion binding	SU	after_default	3.18423
MF	GO:0000287:magnesium ion binding	SU	after_stringent	2.04057
MF	GO:0000287:magnesium ion binding	UPI	before	0
MF	GO:0000287:magnesium ion binding	UPI	after_default	1.46385
MF	GO:0000287:magnesium ion binding	UPI	after_stringent	1.16496
MF	GO:0016887:ATP hydrolysis activity	NH	before	0
MF	GO:0016887:ATP hydrolysis activity	NH	after_default	1.52753
MF	GO:0016887:ATP hydrolysis activity	NH	after_stringent	1.41421
MF	GO:0016887:ATP hydrolysis activity	RH	before	0
MF	GO:0016887:ATP hydrolysis activity	RH	after_default	3.02499
MF	GO:0016887:ATP hydrolysis activity	RH	after_stringent	2.84737
MF	GO:0016887:ATP hydrolysis activity	SC	before	4.46124
MF	GO:0016887:ATP hydrolysis activity	SC	after_default	4.74295
MF	GO:0016887:ATP hydrolysis activity	SC	after_stringent	4.60185
MF	GO:0016887:ATP hydrolysis activity	SU	before	0
MF	GO:0016887:ATP hydrolysis activity	SU	after_default	3.10055
MF	GO:0016887:ATP hydrolysis activity	SU	after_stringent	2.54623
MF	GO:0016887:ATP hydrolysis activity	UPI	before	0
MF	GO:0016887:ATP hydrolysis activity	UPI	after_default	1.53393
MF	GO:0016887:ATP hydrolysis activity	UPI	after_stringent	1.33945
MF	GO:0005524:ATP binding	NH	before	0
MF	GO:0005524:ATP binding	NH	after_default	1.45095
MF	GO:0005524:ATP binding	NH	after_stringent	1.23544
MF	GO:0005524:ATP binding	RH	before	0
MF	GO:0005524:ATP binding	RH	after_default	3.97263
MF	GO:0005524:ATP binding	RH	after_stringent	3.67918
MF	GO:0005524:ATP binding	SC	before	7.69747
MF	GO:0005524:ATP binding	SC	after_default	7.97837
MF	GO:0005524:ATP binding	SC	after_stringent	7.89124
MF	GO:0005524:ATP binding	SU	before	0
MF	GO:0005524:ATP binding	SU	after_default	4.11752
MF	GO:0005524:ATP binding	SU	after_stringent	3.6301
MF	GO:0005524:ATP binding	UPI	before	0
MF	GO:0005524:ATP binding	UPI	after_default	2.12824
MF	GO:0005524:ATP binding	UPI	after_stringent	1.90459

## Sheet: ED_Fig10b-c.1
category	func	type	counts	total	percentage
MF	GO:0000104:succinate dehydrogenase activity	after	8	314	0.0254777
MF	GO:0008410:CoA-transferase activity	after	5	314	0.0159236
MF	GO:0008028:monocarboxylic acid transmembrane transporter activity	after	9	314	0.0286624
MF	GO:0016895:exodeoxyribonuclease activity, producing 5'-phosphomonoesters	after	6	314	0.0191083
MF	GO:1901505:carbohydrate derivative transmembrane transporter activity	after	6	314	0.0191083
MF	GO:0031176:endo-1,4-beta-xylanase activity	after	4	314	0.0127388
MF	GO:0051920:peroxiredoxin activity	after	5	314	0.0159236
MF	GO:0016661:oxidoreductase activity, acting on other nitrogenous compounds as donors	after	4	314	0.0127388
MF	GO:0051213:dioxygenase activity	after	5	314	0.0159236
MF	GO:0043211:ABC-type carbohydrate transporter activity	after	10	314	0.0318471
MF	GO:0003917:DNA topoisomerase type I (single strand cut, ATP-independent) activity	after	7	314	0.022293
MF	GO:0004497:monooxygenase activity	after	7	314	0.022293
MF	GO:0016705:oxidoreductase activity	after	4	314	0.0127388
MF	GO:0042802:identical protein binding	after	5	314	0.0159236
CC	GO:0046930:pore complex	after	6	259	0.023166
CC	GO:0061695:transferase complex, transferring phosphorus-containing groups	after	14	259	0.054054
CC	GO:0140535:intracellular protein-containing complex	after	160	259	0.617761
CC	GO:1904949:ATPase complex	after	99	259	0.382239
CC	GO:0043190:ATP-binding cassette (ABC) transporter complex	after	100	259	0.3861
CC	GO:0005694:chromosome	after	104	259	0.401544
CC	GO:0005618:cell wall	after	14	259	0.054054
CC	GO:0009420:bacterial-type flagellum filament	after	14	259	0.054054
CC	GO:0005727:extrachromosomal circular DNA	after	5	259	0.019305
CC	GO:0045261:proton-transporting ATP synthase complex, catalytic core F(1)	after	62	259	0.239382
CC	GO:1990204:oxidoreductase complex	after	8	259	0.030888
CC	GO:0005887:integral component of plasma membrane	after	103	259	0.397683
CC	GO:0030288:outer membrane-bounded periplasmic space	after	22	259	0.0849421
CC	GO:0009279:cell outer membrane	after	96	259	0.370656

## Sheet: ED_Fig10b-c.2
func_type	func	taxon	auc
MF	GO:0043546:molybdopterin cofactor binding	Bilophila_wadsworthia	0.999983
MF	GO:0043546:molybdopterin cofactor binding	Burkholderiales_bacterium_1_1_47	1
MF	GO:0043546:molybdopterin cofactor binding	Escherichia_coli	0.949424
MF	GO:0043546:molybdopterin cofactor binding	Parasutterella_excrementihominis	1
MF	GO:0043546:molybdopterin cofactor binding	Sutterella_wadsworthensis	0.999243
MF	GO:0000104:succinate dehydrogenase activity	Burkholderiales_bacterium_1_1_47	0.996896
MF	GO:0000104:succinate dehydrogenase activity	Escherichia_coli	0.995353
MF	GO:0000104:succinate dehydrogenase activity	Faecalibacterium_prausnitzii	0.994333
MF	GO:0000104:succinate dehydrogenase activity	Fusobacterium_ulcerans	0.999297
MF	GO:0000104:succinate dehydrogenase activity	Parasutterella_excrementihominis	0.991869
MF	GO:0000104:succinate dehydrogenase activity	Parasutterella_excrementihominis_CAG_233	0.997565
MF	GO:0000104:succinate dehydrogenase activity	Sutterella_sp_KLE1602	0.995556
MF	GO:0000104:succinate dehydrogenase activity	Sutterella_wadsworthensis	0.997999
MF	GO:0015556:C4-dicarboxylate transmembrane transporter activity	Burkholderiales_bacterium_1_1_47	0.796515
MF	GO:0015556:C4-dicarboxylate transmembrane transporter activity	Escherichia_coli	0.918055
MF	GO:0015556:C4-dicarboxylate transmembrane transporter activity	Parasutterella_excrementihominis	0.756486
MF	GO:0015556:C4-dicarboxylate transmembrane transporter activity	Parasutterella_excrementihominis_CAG_233	0.955617
MF	GO:0015556:C4-dicarboxylate transmembrane transporter activity	Sutterella_sp_CAG_351	1
MF	GO:0015556:C4-dicarboxylate transmembrane transporter activity	Sutterella_wadsworthensis	0.925184
MF	GO:0003917:DNA topoisomerase type I (single strand cut, ATP-independent) activity	Bacteroides_uniformis	0.999751
MF	GO:0003917:DNA topoisomerase type I (single strand cut, ATP-independent) activity	Blautia_obeum	0.999612
MF	GO:0003917:DNA topoisomerase type I (single strand cut, ATP-independent) activity	Clostridium_clostridioforme	1
MF	GO:0003917:DNA topoisomerase type I (single strand cut, ATP-independent) activity	Escherichia_coli	0.99944
MF	GO:0003917:DNA topoisomerase type I (single strand cut, ATP-independent) activity	Faecalibacterium_prausnitzii	0.999689
MF	GO:0003917:DNA topoisomerase type I (single strand cut, ATP-independent) activity	Roseburia_inulinivorans	1
MF	GO:0003917:DNA topoisomerase type I (single strand cut, ATP-independent) activity	Ruminococcus_torques	0.999725
MF	GO:0004497:monooxygenase activity	Clostridium_sp_FS41	0.817925
MF	GO:0004497:monooxygenase activity	Escherichia_coli	0.89095
MF	GO:0004497:monooxygenase activity	Faecalibacterium_prausnitzii	0.851023
MF	GO:0004497:monooxygenase activity	Flavonifractor_plautii	0.99349
MF	GO:0004497:monooxygenase activity	Klebsiella_pneumoniae	0.951421
MF	GO:0004497:monooxygenase activity	Pseudomonas_aeruginosa	0.687481
MF	GO:0004497:monooxygenase activity	uncultured_Clostridium_sp	0.875023
MF	GO:0043211:ABC-type carbohydrate transporter activity	Blautia_obeum	0.992524
MF	GO:0043211:ABC-type carbohydrate transporter activity	butyrate-producing_bacterium_SS3_4	0.995869
MF	GO:0043211:ABC-type carbohydrate transporter activity	Clostridium_clostridioforme	0.874679
MF	GO:0043211:ABC-type carbohydrate transporter activity	Clostridium_sp_FS41	0.995227
MF	GO:0043211:ABC-type carbohydrate transporter activity	Clostridium_symbiosum	0.99403
MF	GO:0043211:ABC-type carbohydrate transporter activity	Escherichia_coli	0.946803
MF	GO:0043211:ABC-type carbohydrate transporter activity	Flavonifractor_plautii	0.871415
MF	GO:0043211:ABC-type carbohydrate transporter activity	Hungatella_hathewayi	0.968136
MF	GO:0043211:ABC-type carbohydrate transporter activity	Ruminococcus_torques	0.996813
MF	GO:0043211:ABC-type carbohydrate transporter activity	uncultured_Clostridium_sp	0.986073
MF	GO:1901505:carbohydrate derivative transmembrane transporter activity	Clostridium_clostridioforme	0.900451
MF	GO:1901505:carbohydrate derivative transmembrane transporter activity	Dorea_longicatena	0.99917
MF	GO:1901505:carbohydrate derivative transmembrane transporter activity	Escherichia_coli	0.932862
MF	GO:1901505:carbohydrate derivative transmembrane transporter activity	Morganella_morganii	0.999806
MF	GO:1901505:carbohydrate derivative transmembrane transporter activity	Ruminococcus_torques	0.925117
MF	GO:1901505:carbohydrate derivative transmembrane transporter activity	Sutterella_wadsworthensis	0.97292
MF	GO:0016895:exodeoxyribonuclease activity, producing 5'-phosphomonoesters	Escherichia_coli	0.925011
MF	GO:0016895:exodeoxyribonuclease activity, producing 5'-phosphomonoesters	Faecalibacterium_prausnitzii	0.966947
MF	GO:0016895:exodeoxyribonuclease activity, producing 5'-phosphomonoesters	Flavonifractor_plautii	0.954169
MF	GO:0016895:exodeoxyribonuclease activity, producing 5'-phosphomonoesters	Haemophilus_parainfluenzae	0.587997
MF	GO:0016895:exodeoxyribonuclease activity, producing 5'-phosphomonoesters	Proteus_mirabilis	0.78288
MF	GO:0016895:exodeoxyribonuclease activity, producing 5'-phosphomonoesters	Sutterella_wadsworthensis	0.807821
MF	GO:0051213:dioxygenase activity	Bacteroides_fragilis	0.693854
MF	GO:0051213:dioxygenase activity	Clostridium_neonatale	0.558984
MF	GO:0051213:dioxygenase activity	Escherichia_coli	0.858716
MF	GO:0051213:dioxygenase activity	Flavonifractor_plautii	0.637204
MF	GO:0051213:dioxygenase activity	Klebsiella_pneumoniae	0.786435
MF	GO:0016661:oxidoreductase activity, acting on other nitrogenous compounds as donors	Bilophila_wadsworthia	0.851354
MF	GO:0016661:oxidoreductase activity, acting on other nitrogenous compounds as donors	Escherichia_coli	0.999333
MF	GO:0016661:oxidoreductase activity, acting on other nitrogenous compounds as donors	Faecalibacterium_prausnitzii	1
MF	GO:0016661:oxidoreductase activity, acting on other nitrogenous compounds as donors	Haemophilus_parainfluenzae	0.419245
MF	GO:0016661:oxidoreductase activity, acting on other nitrogenous compounds as donors	Sutterella_wadsworthensis	0.86082
MF	GO:0016705:oxidoreductase activity	Escherichia_coli	0.919324
MF	GO:0016705:oxidoreductase activity	Flavonifractor_plautii	0.998081
MF	GO:0016705:oxidoreductase activity	Klebsiella_pneumoniae	0.827132
MF	GO:0016705:oxidoreductase activity	Pseudomonas_aeruginosa	0.643649
MF	GO:0051920:peroxiredoxin activity	Akkermansia_muciniphila	0.667272
MF	GO:0051920:peroxiredoxin activity	Alistipes_putredinis	0.549381
MF	GO:0051920:peroxiredoxin activity	Bacteroides_fragilis	0.89271
MF	GO:0051920:peroxiredoxin activity	Bacteroides_plebeius	0.679096
MF	GO:0051920:peroxiredoxin activity	Escherichia_coli	0.999951
MF	GO:0008410:CoA-transferase activity	Clostridium_sp_FS41	0.637317
MF	GO:0008410:CoA-transferase activity	Clostridium_symbiosum	0.861237
MF	GO:0008410:CoA-transferase activity	Escherichia_coli	0.872199
MF	GO:0008410:CoA-transferase activity	Flavonifractor_plautii	0.967487
MF	GO:0008410:CoA-transferase activity	Fusobacterium_ulcerans	1
MF	GO:0008410:CoA-transferase activity	Intestinimonas_butyriciproducens	1
MF	GO:0042802:identical protein binding	Akkermansia_muciniphila	0.999947
MF	GO:0042802:identical protein binding	Bacteroides_thetaiotaomicron	0.906248
MF	GO:0042802:identical protein binding	Escherichia_coli	0.81172
MF	GO:0042802:identical protein binding	Faecalibacterium_prausnitzii	0.999988
MF	GO:0042802:identical protein binding	Pseudomonas_aeruginosa	0.532974
MF	GO:0031176:endo-1,4-beta-xylanase activity	Bacteroides_cellulosilyticus	0.900845
MF	GO:0031176:endo-1,4-beta-xylanase activity	Clostridium_sp_CAG_62	0.86892
MF	GO:0031176:endo-1,4-beta-xylanase activity	Flavonifractor_plautii	0.674831
MF	GO:0031176:endo-1,4-beta-xylanase activity	uncultured_Flavonifractor_sp	0.503111
CC	GO:0043190:ATP-binding cassette (ABC) transporter complex	Acetobacter_sp_CAG_267	0.845288
CC	GO:0043190:ATP-binding cassette (ABC) transporter complex	Acidaminococcus_intestini	1
CC	GO:0043190:ATP-binding cassette (ABC) transporter complex	Akkermansia_muciniphila	0.89842
CC	GO:0043190:ATP-binding cassette (ABC) transporter complex	Akkermansia_sp_KLE1798	1
CC	GO:0043190:ATP-binding cassette (ABC) transporter complex	Anaeromassilibacillus_sp_An250	0.944841
CC	GO:0043190:ATP-binding cassette (ABC) transporter complex	Anaerostipes_hadrus	0.988893
CC	GO:0043190:ATP-binding cassette (ABC) transporter complex	Anaerotruncus_sp_CAG_528	0.884768
CC	GO:0043190:ATP-binding cassette (ABC) transporter complex	Azospirillum_sp_51_20	1
CC	GO:0043190:ATP-binding cassette (ABC) transporter complex	Azospirillum_sp_CAG_239	1
CC	GO:0043190:ATP-binding cassette (ABC) transporter complex	Azospirillum_sp_CAG_260	1
CC	GO:0043190:ATP-binding cassette (ABC) transporter complex	Bifidobacterium_adolescentis	0.999588
CC	GO:0043190:ATP-binding cassette (ABC) transporter complex	Bifidobacterium_bifidum	0.883702
CC	GO:0043190:ATP-binding cassette (ABC) transporter complex	Bifidobacterium_longum_subsp_longum	1
CC	GO:0043190:ATP-binding cassette (ABC) transporter complex	Bifidobacterium_pseudocatenulatum	0.99862
CC	GO:0043190:ATP-binding cassette (ABC) transporter complex	Bilophila_wadsworthia	0.848579
CC	GO:0043190:ATP-binding cassette (ABC) transporter complex	Blautia_obeum	0.936407
CC	GO:0043190:ATP-binding cassette (ABC) transporter complex	Blautia_sp_CAG_257	0.999488
CC	GO:0043190:ATP-binding cassette (ABC) transporter complex	Blautia_sp_CAG_37	0.81127
CC	GO:0043190:ATP-binding cassette (ABC) transporter complex	Blautia_sp_CAG_52	0.779757
CC	GO:0043190:ATP-binding cassette (ABC) transporter complex	butyrate-producing_bacterium_SM4_1	0.834029
CC	GO:0043190:ATP-binding cassette (ABC) transporter complex	butyrate-producing_bacterium_SS3_4	0.727678
CC	GO:0043190:ATP-binding cassette (ABC) transporter complex	Candidatus_Methanomassiliicoccus_intestinalis	0.552994
CC	GO:0043190:ATP-binding cassette (ABC) transporter complex	Catenibacterium_mitsuokai	0.999691
CC	GO:0043190:ATP-binding cassette (ABC) transporter complex	Clostridia_bacterium	0.638299
CC	GO:0043190:ATP-binding cassette (ABC) transporter complex	Clostridiales_bacterium_1_7_47FAA	0.937541
CC	GO:0043190:ATP-binding cassette (ABC) transporter complex	Clostridium_asparagiforme	0.917669
CC	GO:0043190:ATP-binding cassette (ABC) transporter complex	Clostridium_bolteae	0.685979
CC	GO:0043190:ATP-binding cassette (ABC) transporter complex	Clostridium_bolteae_CAG_59	0.834345
CC	GO:0043190:ATP-binding cassette (ABC) transporter complex	Clostridium_clostridioforme	0.949058
CC	GO:0043190:ATP-binding cassette (ABC) transporter complex	Clostridium_clostridioforme_CAG_511	0.979667
CC	GO:0043190:ATP-binding cassette (ABC) transporter complex	Clostridium_neonatale	0.782001
CC	GO:0043190:ATP-binding cassette (ABC) transporter complex	Clostridium_nexile_CAG_348	0.99917
CC	GO:0043190:ATP-binding cassette (ABC) transporter complex	Clostridium_saccharolyticum	0.916151
CC	GO:0043190:ATP-binding cassette (ABC) transporter complex	Clostridium_sp_CAG_169	0.964701
CC	GO:0043190:ATP-binding cassette (ABC) transporter complex	Clostridium_sp_CAG_217	0.822005
CC	GO:0043190:ATP-binding cassette (ABC) transporter complex	Clostridium_sp_CAG_226	0.695862
CC	GO:0043190:ATP-binding cassette (ABC) transporter complex	Clostridium_sp_CAG_242	0.941335
CC	GO:0043190:ATP-binding cassette (ABC) transporter complex	Clostridium_sp_CAG_277	0.979044
CC	GO:0043190:ATP-binding cassette (ABC) transporter complex	Clostridium_sp_CAG_288	0.662348
CC	GO:0043190:ATP-binding cassette (ABC) transporter complex	Clostridium_sp_CAG_299	1
CC	GO:0043190:ATP-binding cassette (ABC) transporter complex	Clostridium_sp_CAG_43	0.914276
CC	GO:0043190:ATP-binding cassette (ABC) transporter complex	Clostridium_sp_CAG_58	0.757909
CC	GO:0043190:ATP-binding cassette (ABC) transporter complex	Clostridium_sp_CAG_62	1
CC	GO:0043190:ATP-binding cassette (ABC) transporter complex	Clostridium_sp_CAG_678	0.999371
CC	GO:0043190:ATP-binding cassette (ABC) transporter complex	Clostridium_sp_CAG_7	0.987449
CC	GO:0043190:ATP-binding cassette (ABC) transporter complex	Clostridium_sp_CAG_75	1
CC	GO:0043190:ATP-binding cassette (ABC) transporter complex	Clostridium_sp_FS41	0.817225
CC	GO:0043190:ATP-binding cassette (ABC) transporter complex	Clostridium_sp_KLE_1755	0.86671
CC	GO:0043190:ATP-binding cassette (ABC) transporter complex	Clostridium_symbiosum	0.75767
CC	GO:0043190:ATP-binding cassette (ABC) transporter complex	Collinsella_aerofaciens	0.943554
CC	GO:0043190:ATP-binding cassette (ABC) transporter complex	Coprobacillus_sp_8_2_54BFAA	0.743928
CC	GO:0043190:ATP-binding cassette (ABC) transporter complex	Coprococcus_comes	0.872451
CC	GO:0043190:ATP-binding cassette (ABC) transporter complex	Desulfovibrio_piger	0.884167
CC	GO:0043190:ATP-binding cassette (ABC) transporter complex	Dialister_invisus	0.865372
CC	GO:0043190:ATP-binding cassette (ABC) transporter complex	Dialister_invisus_CAG_218	0.983816
CC	GO:0043190:ATP-binding cassette (ABC) transporter complex	Dialister_sp_CAG_357	0.997126
CC	GO:0043190:ATP-binding cassette (ABC) transporter complex	Dorea_longicatena	0.917073
CC	GO:0043190:ATP-binding cassette (ABC) transporter complex	Dysgonomonas_gadei	0.966508
CC	GO:0043190:ATP-binding cassette (ABC) transporter complex	Dysgonomonas_mossii	0.88854
CC	GO:0043190:ATP-binding cassette (ABC) transporter complex	Eisenbergiella_tayi	1
CC	GO:0043190:ATP-binding cassette (ABC) transporter complex	Escherichia_coli	0.949123
CC	GO:0043190:ATP-binding cassette (ABC) transporter complex	Eubacterium_eligens	0.999741
CC	GO:0043190:ATP-binding cassette (ABC) transporter complex	Eubacterium_hallii	0.999702
CC	GO:0043190:ATP-binding cassette (ABC) transporter complex	Eubacterium_ramulus	0.949906
CC	GO:0043190:ATP-binding cassette (ABC) transporter complex	Eubacterium_rectale	0.788122
CC	GO:0043190:ATP-binding cassette (ABC) transporter complex	Eubacterium_siraeum	1
CC	GO:0043190:ATP-binding cassette (ABC) transporter complex	Eubacterium_sp_CAG_115	0.825016
CC	GO:0043190:ATP-binding cassette (ABC) transporter complex	Eubacterium_sp_CAG_180	0.859574
CC	GO:0043190:ATP-binding cassette (ABC) transporter complex	Eubacterium_sp_CAG_192	0.893831
CC	GO:0043190:ATP-binding cassette (ABC) transporter complex	Eubacterium_sp_CAG_202	0.982884
CC	GO:0043190:ATP-binding cassette (ABC) transporter complex	Eubacterium_sp_CAG_251	0.98543
CC	GO:0043190:ATP-binding cassette (ABC) transporter complex	Eubacterium_sp_CAG_38	0.956863
CC	GO:0043190:ATP-binding cassette (ABC) transporter complex	Eubacterium_ventriosum	0.864013
CC	GO:0043190:ATP-binding cassette (ABC) transporter complex	Faecalibacterium_prausnitzii	0.946026
CC	GO:0043190:ATP-binding cassette (ABC) transporter complex	Faecalibacterium_sp_CAG_74	0.879921
CC	GO:0043190:ATP-binding cassette (ABC) transporter complex	Firmicutes_bacterium_CAG_102	1
CC	GO:0043190:ATP-binding cassette (ABC) transporter complex	Firmicutes_bacterium_CAG_103	0.814736
CC	GO:0043190:ATP-binding cassette (ABC) transporter complex	Firmicutes_bacterium_CAG_110	0.946784
CC	GO:0043190:ATP-binding cassette (ABC) transporter complex	Firmicutes_bacterium_CAG_129	0.999423
CC	GO:0043190:ATP-binding cassette (ABC) transporter complex	Firmicutes_bacterium_CAG_176	0.888172
CC	GO:0043190:ATP-binding cassette (ABC) transporter complex	Firmicutes_bacterium_CAG_194	0.915789
CC	GO:0043190:ATP-binding cassette (ABC) transporter complex	Firmicutes_bacterium_CAG_24	1
CC	GO:0043190:ATP-binding cassette (ABC) transporter complex	Firmicutes_bacterium_CAG_41	0.766239
CC	GO:0043190:ATP-binding cassette (ABC) transporter complex	Firmicutes_bacterium_CAG_466	1
CC	GO:0043190:ATP-binding cassette (ABC) transporter complex	Firmicutes_bacterium_CAG_65	0.990802
CC	GO:0043190:ATP-binding cassette (ABC) transporter complex	Firmicutes_bacterium_CAG_83	0.914022
CC	GO:0043190:ATP-binding cassette (ABC) transporter complex	Flavonifractor_plautii	0.913376
CC	GO:0043190:ATP-binding cassette (ABC) transporter complex	Fusicatenibacter_saccharivorans	0.999908
CC	GO:0043190:ATP-binding cassette (ABC) transporter complex	Fusobacterium_nucleatum_subsp_animalis	0.833045
CC	GO:0043190:ATP-binding cassette (ABC) transporter complex	Fusobacterium_ulcerans	0.709905
CC	GO:0043190:ATP-binding cassette (ABC) transporter complex	Gemmiger_formicilis	1
CC	GO:0043190:ATP-binding cassette (ABC) transporter complex	Gemmiger_sp_An194	0.999352
CC	GO:0043190:ATP-binding cassette (ABC) transporter complex	Haemophilus_parainfluenzae	0.876593
CC	GO:0043190:ATP-binding cassette (ABC) transporter complex	Holdemania_filiformis	0.898488
CC	GO:0043190:ATP-binding cassette (ABC) transporter complex	Hungatella_hathewayi	0.899005
CC	GO:0043190:ATP-binding cassette (ABC) transporter complex	Intestinimonas_butyriciproducens	0.87538
CC	GO:0043190:ATP-binding cassette (ABC) transporter complex	Klebsiella_oxytoca	0.997778
CC	GO:0043190:ATP-binding cassette (ABC) transporter complex	Klebsiella_pneumoniae	0.946477
CC	GO:0043190:ATP-binding cassette (ABC) transporter complex	Lachnoclostridium_sp_An14	0.998548
CC	GO:0043190:ATP-binding cassette (ABC) transporter complex	Lachnospiraceae_bacterium_6_1_63FAA	0.999867
CC	GO:0043190:ATP-binding cassette (ABC) transporter complex	Lachnospiraceae_bacterium_7_1_58FAA	0.798171
CC	GO:0043190:ATP-binding cassette (ABC) transporter complex	Lachnospiraceae_bacterium_8_1_57FAA	1
CC	GO:0043190:ATP-binding cassette (ABC) transporter complex	Lachnospiraceae_bacterium_TF01-11	0.999291
CC	GO:0043190:ATP-binding cassette (ABC) transporter complex	Megamonas_funiformis	0.999846
CC	GO:0043190:ATP-binding cassette (ABC) transporter complex	Megasphaera_sp_MJR8396C	0.834174
CC	GO:0043190:ATP-binding cassette (ABC) transporter complex	Methanobrevibacter_sp_A54	0.653602
CC	GO:0043190:ATP-binding cassette (ABC) transporter complex	Mitsuokella_jalaludinii	0.90303
CC	GO:0043190:ATP-binding cassette (ABC) transporter complex	Morganella_morganii	0.997744
CC	GO:0043190:ATP-binding cassette (ABC) transporter complex	Odoribacter_splanchnicus_CAG_14	0.714664
CC	GO:0043190:ATP-binding cassette (ABC) transporter complex	Oscillibacter_sp	0.762935
CC	GO:0043190:ATP-binding cassette (ABC) transporter complex	Oscillibacter_sp_57_20	0.824452
CC	GO:0043190:ATP-binding cassette (ABC) transporter complex	Oscillibacter_sp_CAG_155	0.999338
CC	GO:0043190:ATP-binding cassette (ABC) transporter complex	Oscillibacter_sp_KLE_1745	0.974319
CC	GO:0043190:ATP-binding cassette (ABC) transporter complex	Paraprevotella_xylaniphila	1
CC	GO:0043190:ATP-binding cassette (ABC) transporter complex	Parasutterella_excrementihominis_CAG_233	0.650916
CC	GO:0043190:ATP-binding cassette (ABC) transporter complex	Phascolarctobacterium_sp_CAG_207	0.963461
CC	GO:0043190:ATP-binding cassette (ABC) transporter complex	Phascolarctobacterium_succinatutens	0.918019
CC	GO:0043190:ATP-binding cassette (ABC) transporter complex	Proteus_mirabilis	0.997633
CC	GO:0043190:ATP-binding cassette (ABC) transporter complex	Pseudoflavonifractor_sp_An184	0.846456
CC	GO:0043190:ATP-binding cassette (ABC) transporter complex	Pseudomonas_aeruginosa	0.638283
CC	GO:0043190:ATP-binding cassette (ABC) transporter complex	Roseburia_faecis	0.922152
CC	GO:0043190:ATP-binding cassette (ABC) transporter complex	Roseburia_intestinalis	0.948857
CC	GO:0043190:ATP-binding cassette (ABC) transporter complex	Roseburia_inulinivorans	0.917158
CC	GO:0043190:ATP-binding cassette (ABC) transporter complex	Roseburia_sp_CAG_100	0.925649
CC	GO:0043190:ATP-binding cassette (ABC) transporter complex	Roseburia_sp_CAG_45	1
CC	GO:0043190:ATP-binding cassette (ABC) transporter complex	Ruminococcaceae_bacterium	0.896768
CC	GO:0043190:ATP-binding cassette (ABC) transporter complex	Ruminococcus_callidus	0.897429
CC	GO:0043190:ATP-binding cassette (ABC) transporter complex	Ruminococcus_gnavus	0.85386
CC	GO:0043190:ATP-binding cassette (ABC) transporter complex	Ruminococcus_lactaris	1
CC	GO:0043190:ATP-binding cassette (ABC) transporter complex	Ruminococcus_obeum_CAG_39	0.977426
CC	GO:0043190:ATP-binding cassette (ABC) transporter complex	Ruminococcus_sp_CAG_108	0.915557
CC	GO:0043190:ATP-binding cassette (ABC) transporter complex	Ruminococcus_sp_CAG_177	0.943185
CC	GO:0043190:ATP-binding cassette (ABC) transporter complex	Ruminococcus_sp_CAG_90	0.902211
CC	GO:0043190:ATP-binding cassette (ABC) transporter complex	Ruminococcus_sp_DSM_100440	0.754386
CC	GO:0043190:ATP-binding cassette (ABC) transporter complex	Ruminococcus_torques	0.952231
CC	GO:0043190:ATP-binding cassette (ABC) transporter complex	Ruthenibacterium_lactatiformans	0.884081
CC	GO:0043190:ATP-binding cassette (ABC) transporter complex	Sutterella_sp_CAG_351	0.972925
CC	GO:0043190:ATP-binding cassette (ABC) transporter complex	Sutterella_wadsworthensis	0.941455
CC	GO:0043190:ATP-binding cassette (ABC) transporter complex	Turicibacter_sanguinis	0.877939
CC	GO:0043190:ATP-binding cassette (ABC) transporter complex	uncultured_Bacteroides_sp	1
CC	GO:0043190:ATP-binding cassette (ABC) transporter complex	uncultured_Clostridium_sp	1
CC	GO:0043190:ATP-binding cassette (ABC) transporter complex	uncultured_Eubacterium_sp	0.780682
CC	GO:0043190:ATP-binding cassette (ABC) transporter complex	uncultured_Flavonifractor_sp	1
CC	GO:0043190:ATP-binding cassette (ABC) transporter complex	uncultured_Ruminococcus_sp	0.753609
CC	GO:0043190:ATP-binding cassette (ABC) transporter complex	Veillonella_parvula	0.896106
CC	GO:0043190:ATP-binding cassette (ABC) transporter complex	Veillonella_seminalis	0.895455
CC	GO:0045261:proton-transporting ATP synthase complex, catalytic core F(1)	Acetobacter_sp_CAG_267	0.567722
CC	GO:0045261:proton-transporting ATP synthase complex, catalytic core F(1)	Alistipes_sp_CAG_268	0.68537
CC	GO:0045261:proton-transporting ATP synthase complex, catalytic core F(1)	Anaerostipes_hadrus	0.985216
CC	GO:0045261:proton-transporting ATP synthase complex, catalytic core F(1)	Azospirillum_sp_CAG_260	0.999529
CC	GO:0045261:proton-transporting ATP synthase complex, catalytic core F(1)	Bacteroides_sp_CAG_144	0.98635
CC	GO:0045261:proton-transporting ATP synthase complex, catalytic core F(1)	Barnesiella_intestinihominis	0.998008
CC	GO:0045261:proton-transporting ATP synthase complex, catalytic core F(1)	Blautia_obeum	0.999839
CC	GO:0045261:proton-transporting ATP synthase complex, catalytic core F(1)	Blautia_sp_CAG_257	0.999233
CC	GO:0045261:proton-transporting ATP synthase complex, catalytic core F(1)	Blautia_sp_CAG_52	0.958521
CC	GO:0045261:proton-transporting ATP synthase complex, catalytic core F(1)	Catenibacterium_mitsuokai	1
CC	GO:0045261:proton-transporting ATP synthase complex, catalytic core F(1)	Clostridium_neonatale	0.787354
CC	GO:0045261:proton-transporting ATP synthase complex, catalytic core F(1)	Clostridium_nexile_CAG_348	0.972179
CC	GO:0045261:proton-transporting ATP synthase complex, catalytic core F(1)	Clostridium_sp_CAG_122	0.776394
CC	GO:0045261:proton-transporting ATP synthase complex, catalytic core F(1)	Clostridium_sp_CAG_127	0.87701
CC	GO:0045261:proton-transporting ATP synthase complex, catalytic core F(1)	Clostridium_sp_CAG_138	0.65579
CC	GO:0045261:proton-transporting ATP synthase complex, catalytic core F(1)	Clostridium_sp_CAG_217	0.714884
CC	GO:0045261:proton-transporting ATP synthase complex, catalytic core F(1)	Clostridium_sp_CAG_277	1
CC	GO:0045261:proton-transporting ATP synthase complex, catalytic core F(1)	Clostridium_sp_CAG_288	0.864516
CC	GO:0045261:proton-transporting ATP synthase complex, catalytic core F(1)	Clostridium_sp_CAG_568	0.998053
CC	GO:0045261:proton-transporting ATP synthase complex, catalytic core F(1)	Clostridium_sp_CAG_678	0.719937
CC	GO:0045261:proton-transporting ATP synthase complex, catalytic core F(1)	Clostridium_sp_CAG_7	0.860425
CC	GO:0045261:proton-transporting ATP synthase complex, catalytic core F(1)	Clostridium_sp_CAG_75	1
CC	GO:0045261:proton-transporting ATP synthase complex, catalytic core F(1)	Clostridium_symbiosum	0.871394
CC	GO:0045261:proton-transporting ATP synthase complex, catalytic core F(1)	Collinsella_aerofaciens	0.987982
CC	GO:0045261:proton-transporting ATP synthase complex, catalytic core F(1)	Coprococcus_comes	1
CC	GO:0045261:proton-transporting ATP synthase complex, catalytic core F(1)	Erysipelotrichaceae_bacterium_5_2_54FAA	1
CC	GO:0045261:proton-transporting ATP synthase complex, catalytic core F(1)	Escherichia_coli	0.942289
CC	GO:0045261:proton-transporting ATP synthase complex, catalytic core F(1)	Eubacterium_eligens	0.995373
CC	GO:0045261:proton-transporting ATP synthase complex, catalytic core F(1)	Eubacterium_hallii	1
CC	GO:0045261:proton-transporting ATP synthase complex, catalytic core F(1)	Eubacterium_ramulus	0.910664
CC	GO:0045261:proton-transporting ATP synthase complex, catalytic core F(1)	Eubacterium_rectale	0.949287
CC	GO:0045261:proton-transporting ATP synthase complex, catalytic core F(1)	Eubacterium_siraeum	0.969767
CC	GO:0045261:proton-transporting ATP synthase complex, catalytic core F(1)	Eubacterium_sp_CAG_115	0.954378
CC	GO:0045261:proton-transporting ATP synthase complex, catalytic core F(1)	Eubacterium_sp_CAG_38	0.997496
CC	GO:0045261:proton-transporting ATP synthase complex, catalytic core F(1)	Eubacterium_sp_CAG_86	1
CC	GO:0045261:proton-transporting ATP synthase complex, catalytic core F(1)	Faecalibacterium_prausnitzii	0.999698
CC	GO:0045261:proton-transporting ATP synthase complex, catalytic core F(1)	Faecalibacterium_sp_CAG_82	0.827975
CC	GO:0045261:proton-transporting ATP synthase complex, catalytic core F(1)	Firmicutes_bacterium_CAG_110	0.861486
CC	GO:0045261:proton-transporting ATP synthase complex, catalytic core F(1)	Firmicutes_bacterium_CAG_24	0.802808
CC	GO:0045261:proton-transporting ATP synthase complex, catalytic core F(1)	Firmicutes_bacterium_CAG_345	0.682103
CC	GO:0045261:proton-transporting ATP synthase complex, catalytic core F(1)	Firmicutes_bacterium_CAG_65	0.970905
CC	GO:0045261:proton-transporting ATP synthase complex, catalytic core F(1)	Gemmiger_sp_An194	0.965458
CC	GO:0045261:proton-transporting ATP synthase complex, catalytic core F(1)	Holdemania_filiformis	0.9173
CC	GO:0045261:proton-transporting ATP synthase complex, catalytic core F(1)	Hungatella_hathewayi	0.999904
CC	GO:0045261:proton-transporting ATP synthase complex, catalytic core F(1)	Parabacteroides_distasonis	1
CC	GO:0045261:proton-transporting ATP synthase complex, catalytic core F(1)	Prevotella_sp_CAG_279	0.92794
CC	GO:0045261:proton-transporting ATP synthase complex, catalytic core F(1)	Pseudoflavonifractor_sp_An184	1
CC	GO:0045261:proton-transporting ATP synthase complex, catalytic core F(1)	Roseburia_hominis	0.997043
CC	GO:0045261:proton-transporting ATP synthase complex, catalytic core F(1)	Roseburia_intestinalis	0.999928
CC	GO:0045261:proton-transporting ATP synthase complex, catalytic core F(1)	Roseburia_inulinivorans	1
CC	GO:0045261:proton-transporting ATP synthase complex, catalytic core F(1)	Roseburia_sp_CAG_100	1
CC	GO:0045261:proton-transporting ATP synthase complex, catalytic core F(1)	Roseburia_sp_CAG_45	0.99476
CC	GO:0045261:proton-transporting ATP synthase complex, catalytic core F(1)	Ruminococcaceae_bacterium	0.999967
CC	GO:0045261:proton-transporting ATP synthase complex, catalytic core F(1)	Ruminococcus_sp_CAG_353	0.961456
CC	GO:0045261:proton-transporting ATP synthase complex, catalytic core F(1)	Ruminococcus_sp_CAG_57	0.934472
CC	GO:0045261:proton-transporting ATP synthase complex, catalytic core F(1)	Ruminococcus_torques	1
CC	GO:0045261:proton-transporting ATP synthase complex, catalytic core F(1)	Staphylococcus_sp_CAG_324	0.815502
CC	GO:0045261:proton-transporting ATP synthase complex, catalytic core F(1)	Sutterella_sp_CAG_351	1
CC	GO:0045261:proton-transporting ATP synthase complex, catalytic core F(1)	Sutterella_wadsworthensis	1
CC	GO:0045261:proton-transporting ATP synthase complex, catalytic core F(1)	uncultured_Eubacterium_sp	0.591659
CC	GO:0045261:proton-transporting ATP synthase complex, catalytic core F(1)	Veillonella_parvula	0.98994
CC	GO:0045261:proton-transporting ATP synthase complex, catalytic core F(1)	Veillonella_seminalis	1
CC	GO:0005887:integral component of plasma membrane	Acetobacter_sp_CAG_267	0.715986
CC	GO:0005887:integral component of plasma membrane	Acidaminococcus_intestini	0.620402
CC	GO:0005887:integral component of plasma membrane	Akkermansia_muciniphila	0.983548
CC	GO:0005887:integral component of plasma membrane	Akkermansia_sp_KLE1798	1
CC	GO:0005887:integral component of plasma membrane	Alistipes_finegoldii_CAG_68	0.88811
CC	GO:0005887:integral component of plasma membrane	Alistipes_putredinis	0.911922
CC	GO:0005887:integral component of plasma membrane	Alistipes_shahii	0.926454
CC	GO:0005887:integral component of plasma membrane	Alistipes_sp_CAG_268	0.88777
CC	GO:0005887:integral component of plasma membrane	Alistipes_sp_CAG_29	0.863703
CC	GO:0005887:integral component of plasma membrane	Alistipes_sp_CAG_514	0.923405
CC	GO:0005887:integral component of plasma membrane	Alistipes_timonensis	0.940339
CC	GO:0005887:integral component of plasma membrane	Anaeromassilibacillus_sp_An250	0.692556
CC	GO:0005887:integral component of plasma membrane	Anaerostipes_hadrus	1
CC	GO:0005887:integral component of plasma membrane	Azospirillum_sp_51_20	0.939706
CC	GO:0005887:integral component of plasma membrane	Azospirillum_sp_CAG_239	0.883852
CC	GO:0005887:integral component of plasma membrane	Azospirillum_sp_CAG_260	0.873952
CC	GO:0005887:integral component of plasma membrane	Bacteroidales_bacterium_52_46	0.842536
CC	GO:0005887:integral component of plasma membrane	Bacteroides_caccae_CAG_21	0.99935
CC	GO:0005887:integral component of plasma membrane	Bacteroides_coprocola_CAG_162	1
CC	GO:0005887:integral component of plasma membrane	Bacteroides_dorei	0.987467
CC	GO:0005887:integral component of plasma membrane	Bacteroides_finegoldii	0.839732
CC	GO:0005887:integral component of plasma membrane	Bacteroides_fluxus	0.829369
CC	GO:0005887:integral component of plasma membrane	Bacteroides_fragilis	0.94604
CC	GO:0005887:integral component of plasma membrane	Bacteroides_massiliensis	0.999118
CC	GO:0005887:integral component of plasma membrane	Bacteroides_nordii	0.987405
CC	GO:0005887:integral component of plasma membrane	Bacteroides_ovatus	0.999171
CC	GO:0005887:integral component of plasma membrane	Bacteroides_salyersiae	0.999246
CC	GO:0005887:integral component of plasma membrane	Bacteroides_sp_43_108	0.837524
CC	GO:0005887:integral component of plasma membrane	Bacteroides_sp_CAG_144	0.902093
CC	GO:0005887:integral component of plasma membrane	Bacteroides_stercoris	0.99946
CC	GO:0005887:integral component of plasma membrane	Bacteroides_thetaiotaomicron	0.933456
CC	GO:0005887:integral component of plasma membrane	Bacteroides_uniformis	0.856371
CC	GO:0005887:integral component of plasma membrane	Bacteroides_vulgatus	0.88168
CC	GO:0005887:integral component of plasma membrane	Barnesiella_intestinihominis	0.955729
CC	GO:0005887:integral component of plasma membrane	Bifidobacterium_bifidum	0.890231
CC	GO:0005887:integral component of plasma membrane	Bilophila_wadsworthia	0.777707
CC	GO:0005887:integral component of plasma membrane	Burkholderiales_bacterium_1_1_47	0.673056
CC	GO:0005887:integral component of plasma membrane	Clostridia_bacterium	0.611826
CC	GO:0005887:integral component of plasma membrane	Clostridiales_bacterium_1_7_47FAA	0.992216
CC	GO:0005887:integral component of plasma membrane	Clostridium_leptum	0.980289
CC	GO:0005887:integral component of plasma membrane	Clostridium_neonatale	0.923384
CC	GO:0005887:integral component of plasma membrane	Clostridium_sp_CAG_169	1
CC	GO:0005887:integral component of plasma membrane	Clostridium_sp_CAG_7	0.85486
CC	GO:0005887:integral component of plasma membrane	Clostridium_sp_KLE_1755	0.810842
CC	GO:0005887:integral component of plasma membrane	Clostridium_symbiosum	1
CC	GO:0005887:integral component of plasma membrane	Collinsella_aerofaciens	0.635839
CC	GO:0005887:integral component of plasma membrane	Coprobacter_fastidiosus	0.863685
CC	GO:0005887:integral component of plasma membrane	Desulfovibrio_piger	0.895706
CC	GO:0005887:integral component of plasma membrane	Dialister_invisus	0.95854
CC	GO:0005887:integral component of plasma membrane	Dialister_sp_CAG_357	0.99947
CC	GO:0005887:integral component of plasma membrane	Dorea_longicatena	0.880309
CC	GO:0005887:integral component of plasma membrane	Dysgonomonas_gadei	0.999837
CC	GO:0005887:integral component of plasma membrane	Dysgonomonas_mossii	0.942636
CC	GO:0005887:integral component of plasma membrane	Escherichia_coli	0.88725
CC	GO:0005887:integral component of plasma membrane	Eubacterium_hallii	0.607625
CC	GO:0005887:integral component of plasma membrane	Eubacterium_siraeum	0.951163
CC	GO:0005887:integral component of plasma membrane	Eubacterium_sp_CAG_202	0.952625
CC	GO:0005887:integral component of plasma membrane	Eubacterium_ventriosum	0.854089
CC	GO:0005887:integral component of plasma membrane	Faecalibacterium_prausnitzii	0.989944
CC	GO:0005887:integral component of plasma membrane	Faecalibacterium_sp_CAG_74	0.649132
CC	GO:0005887:integral component of plasma membrane	Firmicutes_bacterium_CAG_102	1
CC	GO:0005887:integral component of plasma membrane	Firmicutes_bacterium_CAG_124	0.823459
CC	GO:0005887:integral component of plasma membrane	Firmicutes_bacterium_CAG_129	0.82208
CC	GO:0005887:integral component of plasma membrane	Firmicutes_bacterium_CAG_41	0.422705
CC	GO:0005887:integral component of plasma membrane	Firmicutes_bacterium_CAG_466	0.99952
CC	GO:0005887:integral component of plasma membrane	Flavonifractor_plautii	0.999855
CC	GO:0005887:integral component of plasma membrane	Fusobacterium_ulcerans	0.914163
CC	GO:0005887:integral component of plasma membrane	Haemophilus_parainfluenzae	0.795623
CC	GO:0005887:integral component of plasma membrane	Hungatella_hathewayi	0.948839
CC	GO:0005887:integral component of plasma membrane	Intestinimonas_butyriciproducens	1
CC	GO:0005887:integral component of plasma membrane	Klebsiella_oxytoca	0.989945
CC	GO:0005887:integral component of plasma membrane	Klebsiella_pneumoniae	0.951304
CC	GO:0005887:integral component of plasma membrane	Megamonas_funiformis	0.821243
CC	GO:0005887:integral component of plasma membrane	Megasphaera_sp_MJR8396C	0.888872
CC	GO:0005887:integral component of plasma membrane	Morganella_morganii	0.923666
CC	GO:0005887:integral component of plasma membrane	Odoribacter_splanchnicus_CAG_14	0.856355
CC	GO:0005887:integral component of plasma membrane	Oscillibacter_sp_57_20	0.893702
CC	GO:0005887:integral component of plasma membrane	Oscillibacter_sp_KLE_1745	0.927821
CC	GO:0005887:integral component of plasma membrane	Parabacteroides_distasonis	0.999636
CC	GO:0005887:integral component of plasma membrane	Parabacteroides_goldsteinii	0.998954
CC	GO:0005887:integral component of plasma membrane	Parabacteroides_merdae_CAG_48	0.900398
CC	GO:0005887:integral component of plasma membrane	Parabacteroides_sp_CAG_409	0.999967
CC	GO:0005887:integral component of plasma membrane	Paraprevotella_xylaniphila	0.999365
CC	GO:0005887:integral component of plasma membrane	Parasutterella_excrementihominis_CAG_233	0.622112
CC	GO:0005887:integral component of plasma membrane	Phascolarctobacterium_sp_CAG_207	0.821196
CC	GO:0005887:integral component of plasma membrane	Phascolarctobacterium_succinatutens	0.999626
CC	GO:0005887:integral component of plasma membrane	Prevotella_buccae	0.932639
CC	GO:0005887:integral component of plasma membrane	Prevotella_sp_885	0.999936
CC	GO:0005887:integral component of plasma membrane	Prevotella_sp_CAG_279	0.773659
CC	GO:0005887:integral component of plasma membrane	Prevotella_sp_CAG_604	0.909911
CC	GO:0005887:integral component of plasma membrane	Prevotella_sp_CAG_891	0.47477
CC	GO:0005887:integral component of plasma membrane	Proteus_mirabilis	0.855451
CC	GO:0005887:integral component of plasma membrane	Pseudoflavonifractor_sp_An184	0.843921
CC	GO:0005887:integral component of plasma membrane	Pseudomonas_aeruginosa	0.680805
CC	GO:0005887:integral component of plasma membrane	Ruminococcus_torques	0.827218
CC	GO:0005887:integral component of plasma membrane	Ruthenibacterium_lactatiformans	1
CC	GO:0005887:integral component of plasma membrane	Sutterella_sp_CAG_351	0.793439
CC	GO:0005887:integral component of plasma membrane	Sutterella_wadsworthensis	0.952168
CC	GO:0005887:integral component of plasma membrane	Tannerella_sp_6_1_58FAA_CT1	0.885481
CC	GO:0005887:integral component of plasma membrane	uncultured_Bacteroides_sp	0.999392
CC	GO:0005887:integral component of plasma membrane	uncultured_Flavonifractor_sp	1
CC	GO:0005887:integral component of plasma membrane	Veillonella_atypica	0.998844
CC	GO:0005887:integral component of plasma membrane	Veillonella_seminalis	0.91489
CC	GO:0009279:cell outer membrane	Acetobacter_sp_CAG_267	0.945109
CC	GO:0009279:cell outer membrane	Alistipes_finegoldii	0.979174
CC	GO:0009279:cell outer membrane	Alistipes_finegoldii_CAG_68	0.84891
CC	GO:0009279:cell outer membrane	Alistipes_putredinis	0.971291
CC	GO:0009279:cell outer membrane	Alistipes_shahii	0.762978
CC	GO:0009279:cell outer membrane	Alistipes_sp_CAG_268	0.949944
CC	GO:0009279:cell outer membrane	Alistipes_sp_CAG_29	0.831266
CC	GO:0009279:cell outer membrane	Alistipes_sp_CAG_435	0.773424
CC	GO:0009279:cell outer membrane	Alistipes_sp_CAG_514	0.774043
CC	GO:0009279:cell outer membrane	Alistipes_sp_HGB5	0.826134
CC	GO:0009279:cell outer membrane	Alistipes_timonensis	0.901536
CC	GO:0009279:cell outer membrane	Azospirillum_sp_51_20	0.934884
CC	GO:0009279:cell outer membrane	Azospirillum_sp_CAG_239	0.999881
CC	GO:0009279:cell outer membrane	Azospirillum_sp_CAG_260	0.999647
CC	GO:0009279:cell outer membrane	Bacteroidales_bacterium_52_46	0.772307
CC	GO:0009279:cell outer membrane	Bacteroides_caccae	0.925131
CC	GO:0009279:cell outer membrane	Bacteroides_caccae_CAG_21	0.901167
CC	GO:0009279:cell outer membrane	Bacteroides_cellulosilyticus	0.956769
CC	GO:0009279:cell outer membrane	Bacteroides_cellulosilyticus_CAG_158	0.922241
CC	GO:0009279:cell outer membrane	Bacteroides_clarus	0.980792
CC	GO:0009279:cell outer membrane	Bacteroides_clarus_CAG_160	0.934442
CC	GO:0009279:cell outer membrane	Bacteroides_coprocola	0.840298
CC	GO:0009279:cell outer membrane	Bacteroides_coprocola_CAG_162	0.997072
CC	GO:0009279:cell outer membrane	Bacteroides_dorei	0.966702
CC	GO:0009279:cell outer membrane	Bacteroides_eggerthii	0.929941
CC	GO:0009279:cell outer membrane	Bacteroides_eggerthii_CAG_109	0.949383
CC	GO:0009279:cell outer membrane	Bacteroides_faecis_CAG_32	0.980674
CC	GO:0009279:cell outer membrane	Bacteroides_finegoldii	0.925907
CC	GO:0009279:cell outer membrane	Bacteroides_fluxus	0.948678
CC	GO:0009279:cell outer membrane	Bacteroides_fragilis	0.972774
CC	GO:0009279:cell outer membrane	Bacteroides_intestinalis_CAG_564	0.929007
CC	GO:0009279:cell outer membrane	Bacteroides_massiliensis	0.948238
CC	GO:0009279:cell outer membrane	Bacteroides_nordii	0.924622
CC	GO:0009279:cell outer membrane	Bacteroides_oleiciplenus	0.981961
CC	GO:0009279:cell outer membrane	Bacteroides_ovatus	0.887052
CC	GO:0009279:cell outer membrane	Bacteroides_ovatus_CAG_22	0.805363
CC	GO:0009279:cell outer membrane	Bacteroides_plebeius	0.97173
CC	GO:0009279:cell outer membrane	Bacteroides_plebeius_CAG_211	0.916336
CC	GO:0009279:cell outer membrane	Bacteroides_salyersiae	0.887502
CC	GO:0009279:cell outer membrane	Bacteroides_sp_2_2_4	0.934876
CC	GO:0009279:cell outer membrane	Bacteroides_sp_43_108	0.977572
CC	GO:0009279:cell outer membrane	Bacteroides_sp_CAG_144	0.811891
CC	GO:0009279:cell outer membrane	Bacteroides_sp_CAG_189	0.92467
CC	GO:0009279:cell outer membrane	Bacteroides_sp_CAG_633	0.999739
CC	GO:0009279:cell outer membrane	Bacteroides_sp_CAG_714	0.99905
CC	GO:0009279:cell outer membrane	Bacteroides_sp_CAG_754	0.923223
CC	GO:0009279:cell outer membrane	Bacteroides_sp_CAG_875	0.998127
CC	GO:0009279:cell outer membrane	Bacteroides_sp_D2	0.887676
CC	GO:0009279:cell outer membrane	Bacteroides_stercoris	0.979929
CC	GO:0009279:cell outer membrane	Bacteroides_thetaiotaomicron	0.969763
CC	GO:0009279:cell outer membrane	Bacteroides_uniformis	0.948192
CC	GO:0009279:cell outer membrane	Bacteroides_vulgatus	0.974454
CC	GO:0009279:cell outer membrane	Bacteroides_xylanisolvens	0.918934
CC	GO:0009279:cell outer membrane	Barnesiella_intestinihominis	0.978605
CC	GO:0009279:cell outer membrane	Bilophila_wadsworthia	0.689111
CC	GO:0009279:cell outer membrane	Catenibacterium_mitsuokai	0.978417
CC	GO:0009279:cell outer membrane	Coprobacter_fastidiosus	0.863067
CC	GO:0009279:cell outer membrane	Desulfovibrio_piger	1
CC	GO:0009279:cell outer membrane	Dialister_invisus	0.653035
CC	GO:0009279:cell outer membrane	Dialister_invisus_CAG_218	0.681729
CC	GO:0009279:cell outer membrane	Dysgonomonas_gadei	0.871998
CC	GO:0009279:cell outer membrane	Dysgonomonas_mossii	0.839507
CC	GO:0009279:cell outer membrane	Escherichia_coli	0.902864
CC	GO:0009279:cell outer membrane	Fusobacterium_ulcerans	0.611779
CC	GO:0009279:cell outer membrane	Haemophilus_parainfluenzae	0.522305
CC	GO:0009279:cell outer membrane	Klebsiella_oxytoca	0.996079
CC	GO:0009279:cell outer membrane	Klebsiella_pneumoniae	0.921886
CC	GO:0009279:cell outer membrane	Morganella_morganii	0.908617
CC	GO:0009279:cell outer membrane	Odoribacter_splanchnicus	0.786159
CC	GO:0009279:cell outer membrane	Odoribacter_splanchnicus_CAG_14	0.846153
CC	GO:0009279:cell outer membrane	Parabacteroides_distasonis	0.926459
CC	GO:0009279:cell outer membrane	Parabacteroides_goldsteinii	0.905463
CC	GO:0009279:cell outer membrane	Parabacteroides_johnsonii	0.860799
CC	GO:0009279:cell outer membrane	Parabacteroides_merdae	0.93329
CC	GO:0009279:cell outer membrane	Parabacteroides_merdae_CAG_48	0.889396
CC	GO:0009279:cell outer membrane	Parabacteroides_sp_20_3	0.854171
CC	GO:0009279:cell outer membrane	Parabacteroides_sp_CAG_409	0.995035
CC	GO:0009279:cell outer membrane	Paraprevotella_clara	0.974461
CC	GO:0009279:cell outer membrane	Paraprevotella_xylaniphila	0.918801
CC	GO:0009279:cell outer membrane	Parasutterella_excrementihominis_CAG_233	0.647265
CC	GO:0009279:cell outer membrane	Phascolarctobacterium_sp_CAG_207	0.767529
CC	GO:0009279:cell outer membrane	Phascolarctobacterium_succinatutens	0.550606
CC	GO:0009279:cell outer membrane	Porphyromonas_asaccharolytica	0.739479
CC	GO:0009279:cell outer membrane	Prevotella_buccae	0.953686
CC	GO:0009279:cell outer membrane	Prevotella_corporis	0.889574
CC	GO:0009279:cell outer membrane	Prevotella_sp_109	0.894936
CC	GO:0009279:cell outer membrane	Prevotella_sp_885	0.999323
CC	GO:0009279:cell outer membrane	Prevotella_sp_CAG_255	0.939294
CC	GO:0009279:cell outer membrane	Prevotella_sp_CAG_279	0.803274
CC	GO:0009279:cell outer membrane	Prevotella_sp_CAG_386	0.996446
CC	GO:0009279:cell outer membrane	Prevotella_sp_CAG_520	0.889001
CC	GO:0009279:cell outer membrane	Prevotella_sp_CAG_604	0.855954
CC	GO:0009279:cell outer membrane	Prevotella_sp_CAG_891	0.746114
CC	GO:0009279:cell outer membrane	Prevotella_stercorea	0.856108
CC	GO:0009279:cell outer membrane	Proteus_mirabilis	0.766859
CC	GO:0009279:cell outer membrane	Pseudomonas_aeruginosa	0.583409
CC	GO:0009279:cell outer membrane	Sutterella_sp_CAG_351	0.778387
CC	GO:0009279:cell outer membrane	Sutterella_wadsworthensis	0.907639
CC	GO:0009279:cell outer membrane	Tannerella_sp_6_1_58FAA_CT1	0.941063
CC	GO:0009279:cell outer membrane	uncultured_Bacteroides_sp	0.908347
CC	GO:0009279:cell outer membrane	Veillonella_parvula	0.724488
CC	GO:1904949:ATPase complex	Acetobacter_sp_CAG_267	0.842053
CC	GO:1904949:ATPase complex	Acidaminococcus_intestini	1
CC	GO:1904949:ATPase complex	Akkermansia_muciniphila	0.95446
CC	GO:1904949:ATPase complex	Akkermansia_sp_KLE1798	1
CC	GO:1904949:ATPase complex	Anaeromassilibacillus_sp_An250	0.81581
CC	GO:1904949:ATPase complex	Anaerostipes_hadrus	0.974359
CC	GO:1904949:ATPase complex	Anaerotruncus_sp_CAG_528	0.905576
CC	GO:1904949:ATPase complex	Azospirillum_sp_51_20	1
CC	GO:1904949:ATPase complex	Azospirillum_sp_CAG_239	1
CC	GO:1904949:ATPase complex	Azospirillum_sp_CAG_260	1
CC	GO:1904949:ATPase complex	Bifidobacterium_adolescentis	0.999764
CC	GO:1904949:ATPase complex	Bifidobacterium_bifidum	0.857677
CC	GO:1904949:ATPase complex	Bifidobacterium_longum_subsp_longum	1
CC	GO:1904949:ATPase complex	Bifidobacterium_pseudocatenulatum	0.99931
CC	GO:1904949:ATPase complex	Bilophila_wadsworthia	0.863054
CC	GO:1904949:ATPase complex	Blautia_obeum	0.945855
CC	GO:1904949:ATPase complex	Blautia_sp_CAG_257	0.999872
CC	GO:1904949:ATPase complex	Blautia_sp_CAG_37	0.864603
CC	GO:1904949:ATPase complex	Blautia_sp_CAG_52	0.806989
CC	GO:1904949:ATPase complex	butyrate-producing_bacterium_SM4_1	0.845854
CC	GO:1904949:ATPase complex	butyrate-producing_bacterium_SS3_4	0.714467
CC	GO:1904949:ATPase complex	Candidatus_Methanomassiliicoccus_intestinalis	0.610545
CC	GO:1904949:ATPase complex	Catenibacterium_mitsuokai	0.937087
CC	GO:1904949:ATPase complex	Clostridia_bacterium	0.734894
CC	GO:1904949:ATPase complex	Clostridiales_bacterium_1_7_47FAA	0.914341
CC	GO:1904949:ATPase complex	Clostridium_asparagiforme	0.942517
CC	GO:1904949:ATPase complex	Clostridium_bolteae	0.639234
CC	GO:1904949:ATPase complex	Clostridium_bolteae_CAG_59	0.815456
CC	GO:1904949:ATPase complex	Clostridium_clostridioforme	0.934939
CC	GO:1904949:ATPase complex	Clostridium_clostridioforme_CAG_511	0.971349
CC	GO:1904949:ATPase complex	Clostridium_neonatale	0.74732
CC	GO:1904949:ATPase complex	Clostridium_nexile_CAG_348	0.999246
CC	GO:1904949:ATPase complex	Clostridium_saccharolyticum	0.918214
CC	GO:1904949:ATPase complex	Clostridium_sp_CAG_169	0.946458
CC	GO:1904949:ATPase complex	Clostridium_sp_CAG_217	0.877862
CC	GO:1904949:ATPase complex	Clostridium_sp_CAG_226	0.80212
CC	GO:1904949:ATPase complex	Clostridium_sp_CAG_242	0.973339
CC	GO:1904949:ATPase complex	Clostridium_sp_CAG_277	0.943575
CC	GO:1904949:ATPase complex	Clostridium_sp_CAG_288	0.672968
CC	GO:1904949:ATPase complex	Clostridium_sp_CAG_299	1
CC	GO:1904949:ATPase complex	Clostridium_sp_CAG_349	0.946869
CC	GO:1904949:ATPase complex	Clostridium_sp_CAG_43	0.919854
CC	GO:1904949:ATPase complex	Clostridium_sp_CAG_58	0.855571
CC	GO:1904949:ATPase complex	Clostridium_sp_CAG_62	1
CC	GO:1904949:ATPase complex	Clostridium_sp_CAG_678	0.999623
CC	GO:1904949:ATPase complex	Clostridium_sp_CAG_7	0.923352
CC	GO:1904949:ATPase complex	Clostridium_sp_CAG_75	0.961767
CC	GO:1904949:ATPase complex	Clostridium_sp_FS41	0.851796
CC	GO:1904949:ATPase complex	Clostridium_sp_KLE_1755	0.835728
CC	GO:1904949:ATPase complex	Clostridium_symbiosum	0.862493
CC	GO:1904949:ATPase complex	Collinsella_aerofaciens	0.850254
CC	GO:1904949:ATPase complex	Coprobacillus_sp_8_2_54BFAA	0.758527
CC	GO:1904949:ATPase complex	Coprococcus_comes	0.868139
CC	GO:1904949:ATPase complex	Desulfovibrio_piger	0.88329
CC	GO:1904949:ATPase complex	Dialister_invisus	0.927383
CC	GO:1904949:ATPase complex	Dialister_invisus_CAG_218	0.945321
CC	GO:1904949:ATPase complex	Dialister_sp_CAG_357	0.992701
CC	GO:1904949:ATPase complex	Dorea_longicatena	0.859091
CC	GO:1904949:ATPase complex	Dysgonomonas_gadei	1
CC	GO:1904949:ATPase complex	Dysgonomonas_mossii	0.83931
CC	GO:1904949:ATPase complex	Eisenbergiella_tayi	1
CC	GO:1904949:ATPase complex	Escherichia_coli	0.953313
CC	GO:1904949:ATPase complex	Eubacterium_eligens	0.999935
CC	GO:1904949:ATPase complex	Eubacterium_hallii	0.999762
CC	GO:1904949:ATPase complex	Eubacterium_ramulus	0.948048
CC	GO:1904949:ATPase complex	Eubacterium_rectale	0.516617
CC	GO:1904949:ATPase complex	Eubacterium_siraeum	1
CC	GO:1904949:ATPase complex	Eubacterium_sp_CAG_115	0.840685
CC	GO:1904949:ATPase complex	Eubacterium_sp_CAG_180	0.77339
CC	GO:1904949:ATPase complex	Eubacterium_sp_CAG_192	0.866234
CC	GO:1904949:ATPase complex	Eubacterium_sp_CAG_202	0.90194
CC	GO:1904949:ATPase complex	Eubacterium_sp_CAG_251	1
CC	GO:1904949:ATPase complex	Eubacterium_sp_CAG_38	0.943458
CC	GO:1904949:ATPase complex	Eubacterium_ventriosum	0.822246
CC	GO:1904949:ATPase complex	Faecalibacterium_prausnitzii	0.896393
CC	GO:1904949:ATPase complex	Faecalibacterium_sp_CAG_74	0.803193
CC	GO:1904949:ATPase complex	Firmicutes_bacterium_CAG_102	1
CC	GO:1904949:ATPase complex	Firmicutes_bacterium_CAG_103	0.656752
CC	GO:1904949:ATPase complex	Firmicutes_bacterium_CAG_110	0.917965
CC	GO:1904949:ATPase complex	Firmicutes_bacterium_CAG_129	0.999711
CC	GO:1904949:ATPase complex	Firmicutes_bacterium_CAG_176	0.809821
CC	GO:1904949:ATPase complex	Firmicutes_bacterium_CAG_194	0.928166
CC	GO:1904949:ATPase complex	Firmicutes_bacterium_CAG_24	1
CC	GO:1904949:ATPase complex	Firmicutes_bacterium_CAG_41	0.634156
CC	GO:1904949:ATPase complex	Firmicutes_bacterium_CAG_466	1
CC	GO:1904949:ATPase complex	Firmicutes_bacterium_CAG_65	0.992034
CC	GO:1904949:ATPase complex	Firmicutes_bacterium_CAG_83	0.773996
CC	GO:1904949:ATPase complex	Flavonifractor_plautii	0.929394
CC	GO:1904949:ATPase complex	Fusicatenibacter_saccharivorans	0.999977
CC	GO:1904949:ATPase complex	Fusobacterium_nucleatum_subsp_animalis	0.820924
CC	GO:1904949:ATPase complex	Fusobacterium_ulcerans	0.750655
CC	GO:1904949:ATPase complex	Gemmiger_formicilis	1
CC	GO:1904949:ATPase complex	Gemmiger_sp_An194	0.999568
CC	GO:1904949:ATPase complex	Haemophilus_parainfluenzae	0.912725
CC	GO:1904949:ATPase complex	Holdemania_filiformis	0.901829
CC	GO:1904949:ATPase complex	Hungatella_hathewayi	0.902608
CC	GO:1904949:ATPase complex	Intestinimonas_butyriciproducens	0.872184
CC	GO:1904949:ATPase complex	Klebsiella_oxytoca	0.997901
CC	GO:1904949:ATPase complex	Klebsiella_pneumoniae	0.883838
CC	GO:1904949:ATPase complex	Lachnoclostridium_sp_An14	0.998963
CC	GO:1904949:ATPase complex	Lachnospiraceae_bacterium_6_1_63FAA	0.9998
CC	GO:1904949:ATPase complex	Lachnospiraceae_bacterium_7_1_58FAA	0.816376
CC	GO:1904949:ATPase complex	Lachnospiraceae_bacterium_8_1_57FAA	1
CC	GO:1904949:ATPase complex	Lachnospiraceae_bacterium_TF01-11	0.999433
CC	GO:1904949:ATPase complex	Megamonas_funiformis	0.999722
CC	GO:1904949:ATPase complex	Megasphaera_sp_MJR8396C	0.76118
CC	GO:1904949:ATPase complex	Methanobrevibacter_sp_A54	0.442715
CC	GO:1904949:ATPase complex	Mitsuokella_jalaludinii	0.880551
CC	GO:1904949:ATPase complex	Morganella_morganii	0.997669
CC	GO:1904949:ATPase complex	Odoribacter_splanchnicus_CAG_14	0.640801
CC	GO:1904949:ATPase complex	Oscillibacter_sp	0.819841
CC	GO:1904949:ATPase complex	Oscillibacter_sp_57_20	0.826981
CC	GO:1904949:ATPase complex	Oscillibacter_sp_CAG_155	0.999228
CC	GO:1904949:ATPase complex	Oscillibacter_sp_KLE_1745	0.925209
CC	GO:1904949:ATPase complex	Paraprevotella_xylaniphila	0.999223
CC	GO:1904949:ATPase complex	Parasutterella_excrementihominis_CAG_233	0.685897
CC	GO:1904949:ATPase complex	Phascolarctobacterium_sp_CAG_207	0.958014
CC	GO:1904949:ATPase complex	Phascolarctobacterium_succinatutens	0.975962
CC	GO:1904949:ATPase complex	Proteus_mirabilis	0.997516
CC	GO:1904949:ATPase complex	Pseudoflavonifractor_sp_An184	0.882367
CC	GO:1904949:ATPase complex	Pseudomonas_aeruginosa	0.446173
CC	GO:1904949:ATPase complex	Roseburia_faecis	0.947928
CC	GO:1904949:ATPase complex	Roseburia_intestinalis	0.975898
CC	GO:1904949:ATPase complex	Roseburia_inulinivorans	0.932491
CC	GO:1904949:ATPase complex	Roseburia_sp_CAG_100	0.961562
CC	GO:1904949:ATPase complex	Roseburia_sp_CAG_45	1
CC	GO:1904949:ATPase complex	Ruminococcaceae_bacterium	0.900867
CC	GO:1904949:ATPase complex	Ruminococcus_callidus	0.84323
CC	GO:1904949:ATPase complex	Ruminococcus_gnavus	0.914614
CC	GO:1904949:ATPase complex	Ruminococcus_lactaris	1
CC	GO:1904949:ATPase complex	Ruminococcus_obeum_CAG_39	0.925753
CC	GO:1904949:ATPase complex	Ruminococcus_sp_CAG_108	0.870856
CC	GO:1904949:ATPase complex	Ruminococcus_sp_CAG_177	0.869967
CC	GO:1904949:ATPase complex	Ruminococcus_sp_CAG_90	0.90228
CC	GO:1904949:ATPase complex	Ruminococcus_sp_DSM_100440	0.795853
CC	GO:1904949:ATPase complex	Ruminococcus_torques	0.956705
CC	GO:1904949:ATPase complex	Ruthenibacterium_lactatiformans	0.842421
CC	GO:1904949:ATPase complex	Sutterella_sp_CAG_351	0.906547
CC	GO:1904949:ATPase complex	Sutterella_wadsworthensis	0.957615
CC	GO:1904949:ATPase complex	Turicibacter_sanguinis	0.994042
CC	GO:1904949:ATPase complex	uncultured_Bacteroides_sp	1
CC	GO:1904949:ATPase complex	uncultured_Clostridium_sp	1
CC	GO:1904949:ATPase complex	uncultured_Eubacterium_sp	0.88161
CC	GO:1904949:ATPase complex	uncultured_Flavonifractor_sp	1
CC	GO:1904949:ATPase complex	uncultured_Ruminococcus_sp	0.729023
CC	GO:1904949:ATPase complex	Veillonella_parvula	0.842565
CC	GO:1904949:ATPase complex	Veillonella_seminalis	0.883544
CC	GO:1990204:oxidoreductase complex	Bacteroides_thetaiotaomicron	0.89388
CC	GO:1990204:oxidoreductase complex	Bilophila_wadsworthia	0.959437
CC	GO:1990204:oxidoreductase complex	Desulfovibrio_piger	1
CC	GO:1990204:oxidoreductase complex	Escherichia_coli	0.788309
CC	GO:1990204:oxidoreductase complex	Faecalibacterium_prausnitzii	0.999972
CC	GO:1990204:oxidoreductase complex	Morganella_morganii	0.878236
CC	GO:1990204:oxidoreductase complex	Pseudomonas_aeruginosa	0.703945
CC	GO:1990204:oxidoreductase complex	Veillonella_seminalis	0.666355
CC	GO:0061695:transferase complex, transferring phosphorus-containing groups	Bacteroides_dorei	0.999789
CC	GO:0061695:transferase complex, transferring phosphorus-containing groups	Bacteroides_plebeius	0.994036
CC	GO:0061695:transferase complex, transferring phosphorus-containing groups	Bacteroides_thetaiotaomicron	0.875903
CC	GO:0061695:transferase complex, transferring phosphorus-containing groups	Blautia_obeum	0.997347
CC	GO:0061695:transferase complex, transferring phosphorus-containing groups	Clostridium_leptum	0.818112
CC	GO:0061695:transferase complex, transferring phosphorus-containing groups	Clostridium_sp_CAG_127	0.847747
CC	GO:0061695:transferase complex, transferring phosphorus-containing groups	Clostridium_sp_CAG_62	0.825176
CC	GO:0061695:transferase complex, transferring phosphorus-containing groups	Clostridium_symbiosum	1
CC	GO:0061695:transferase complex, transferring phosphorus-containing groups	Dorea_longicatena	0.989551
CC	GO:0061695:transferase complex, transferring phosphorus-containing groups	Escherichia_coli	0.72191
CC	GO:0061695:transferase complex, transferring phosphorus-containing groups	Eubacterium_ramulus	0.919602
CC	GO:0061695:transferase complex, transferring phosphorus-containing groups	Eubacterium_sp_CAG_38	1
CC	GO:0061695:transferase complex, transferring phosphorus-containing groups	Eubacterium_ventriosum	1
CC	GO:0061695:transferase complex, transferring phosphorus-containing groups	Faecalibacterium_prausnitzii	0.965588
CC	GO:0061695:transferase complex, transferring phosphorus-containing groups	Firmicutes_bacterium_CAG_194	1
CC	GO:0061695:transferase complex, transferring phosphorus-containing groups	Firmicutes_bacterium_CAG_24	0.999711
CC	GO:0061695:transferase complex, transferring phosphorus-containing groups	Firmicutes_bacterium_CAG_41	0.338993
CC	GO:0061695:transferase complex, transferring phosphorus-containing groups	Flavonifractor_plautii	0.945
CC	GO:0061695:transferase complex, transferring phosphorus-containing groups	Morganella_morganii	0.999224
CC	GO:0061695:transferase complex, transferring phosphorus-containing groups	Roseburia_intestinalis	1
CC	GO:0061695:transferase complex, transferring phosphorus-containing groups	Roseburia_sp_CAG_45	1
CC	GO:0061695:transferase complex, transferring phosphorus-containing groups	Ruminococcaceae_bacterium	0.999248
CC	GO:0061695:transferase complex, transferring phosphorus-containing groups	Ruminococcus_gnavus	1
CC	GO:0061695:transferase complex, transferring phosphorus-containing groups	Ruminococcus_lactaris	1
CC	GO:0061695:transferase complex, transferring phosphorus-containing groups	Ruminococcus_sp_CAG_108	0.688451
CC	GO:0061695:transferase complex, transferring phosphorus-containing groups	Ruminococcus_sp_DSM_100440	1
CC	GO:0061695:transferase complex, transferring phosphorus-containing groups	Ruminococcus_torques	1
CC	GO:0061695:transferase complex, transferring phosphorus-containing groups	Sutterella_wadsworthensis	0.999868
CC	GO:0046930:pore complex	Burkholderiales_bacterium_1_1_47	0.852709
CC	GO:0046930:pore complex	Escherichia_coli	0.877853
CC	GO:0046930:pore complex	Klebsiella_pneumoniae	0.999224
CC	GO:0046930:pore complex	Parasutterella_excrementihominis	0.87127
CC	GO:0046930:pore complex	Sutterella_sp_CAG_351	0.383791
CC	GO:0046930:pore complex	Sutterella_sp_KLE1602	0.731797
CC	GO:0046930:pore complex	Sutterella_wadsworthensis	0.873998
CC	GO:0005694:chromosome	Acetobacter_sp_CAG_267	0.999849
CC	GO:0005694:chromosome	Acidaminococcus_intestini	0.765265
CC	GO:0005694:chromosome	Acinetobacter_sp_CAG_196	1
CC	GO:0005694:chromosome	Alistipes_putredinis	1
CC	GO:0005694:chromosome	Anaeromassilibacillus_sp_An250	0.999726
CC	GO:0005694:chromosome	Anaerostipes_hadrus	1
CC	GO:0005694:chromosome	Anaerotruncus_sp_CAG_528	0.798687
CC	GO:0005694:chromosome	Azospirillum_sp_51_20	0.915021
CC	GO:0005694:chromosome	Azospirillum_sp_CAG_239	0.999376
CC	GO:0005694:chromosome	Azospirillum_sp_CAG_260	1
CC	GO:0005694:chromosome	Bacteroidales_bacterium_52_46	0.729373
CC	GO:0005694:chromosome	Bacteroides_finegoldii	1
CC	GO:0005694:chromosome	Bacteroides_sp_43_108	1
CC	GO:0005694:chromosome	Bilophila_wadsworthia	0.906087
CC	GO:0005694:chromosome	Blautia_obeum	0.99985
CC	GO:0005694:chromosome	Blautia_sp_CAG_257	1
CC	GO:0005694:chromosome	Candidatus_Methanomassiliicoccus_intestinalis	0.616652
CC	GO:0005694:chromosome	Catenibacterium_mitsuokai	1
CC	GO:0005694:chromosome	Clostridia_bacterium	0.999748
CC	GO:0005694:chromosome	Clostridium_leptum	0.886867
CC	GO:0005694:chromosome	Clostridium_saccharolyticum	1
CC	GO:0005694:chromosome	Clostridium_sp_CAG_127	0.976926
CC	GO:0005694:chromosome	Clostridium_sp_CAG_138	0.892089
CC	GO:0005694:chromosome	Clostridium_sp_CAG_169	0.857386
CC	GO:0005694:chromosome	Clostridium_sp_CAG_217	0.999422
CC	GO:0005694:chromosome	Clostridium_sp_CAG_226	1
CC	GO:0005694:chromosome	Clostridium_sp_CAG_277	1
CC	GO:0005694:chromosome	Clostridium_sp_CAG_288	0.689261
CC	GO:0005694:chromosome	Clostridium_sp_CAG_349	0.836151
CC	GO:0005694:chromosome	Clostridium_sp_CAG_352	1
CC	GO:0005694:chromosome	Clostridium_sp_CAG_354	0.853943
CC	GO:0005694:chromosome	Clostridium_sp_CAG_568	0.745897
CC	GO:0005694:chromosome	Clostridium_sp_CAG_62	0.889674
CC	GO:0005694:chromosome	Clostridium_sp_CAG_678	0.99946
CC	GO:0005694:chromosome	Clostridium_sp_KLE_1755	0.857377
CC	GO:0005694:chromosome	Clostridium_symbiosum	0.993687
CC	GO:0005694:chromosome	Collinsella_aerofaciens	0.818246
CC	GO:0005694:chromosome	Coprobacter_fastidiosus	1
CC	GO:0005694:chromosome	Desulfovibrio_piger	0.886649
CC	GO:0005694:chromosome	Dialister_invisus_CAG_218	1
CC	GO:0005694:chromosome	Dialister_sp_CAG_357	1
CC	GO:0005694:chromosome	Dysgonomonas_gadei	1
CC	GO:0005694:chromosome	Erysipelotrichaceae_bacterium_5_2_54FAA	1
CC	GO:0005694:chromosome	Escherichia_coli	0.965987
CC	GO:0005694:chromosome	Eubacterium_eligens	0.883184
CC	GO:0005694:chromosome	Eubacterium_ramulus	0.999937
CC	GO:0005694:chromosome	Eubacterium_siraeum	0.927209
CC	GO:0005694:chromosome	Eubacterium_sp_CAG_180	0.999623
CC	GO:0005694:chromosome	Eubacterium_sp_CAG_202	0.980568
CC	GO:0005694:chromosome	Eubacterium_sp_CAG_251	0.959178
CC	GO:0005694:chromosome	Eubacterium_sp_CAG_38	0.985138
CC	GO:0005694:chromosome	Eubacterium_sp_CAG_86	1
CC	GO:0005694:chromosome	Eubacterium_ventriosum	1
CC	GO:0005694:chromosome	Faecalibacterium_prausnitzii	0.954035
CC	GO:0005694:chromosome	Faecalibacterium_sp_CAG_74	0.684286
CC	GO:0005694:chromosome	Firmicutes_bacterium_CAG_102	0.99958
CC	GO:0005694:chromosome	Firmicutes_bacterium_CAG_103	1
CC	GO:0005694:chromosome	Firmicutes_bacterium_CAG_110	0.999811
CC	GO:0005694:chromosome	Firmicutes_bacterium_CAG_124	0.795532
CC	GO:0005694:chromosome	Firmicutes_bacterium_CAG_129	0.998975
CC	GO:0005694:chromosome	Firmicutes_bacterium_CAG_194	0.9307
CC	GO:0005694:chromosome	Firmicutes_bacterium_CAG_24	1
CC	GO:0005694:chromosome	Firmicutes_bacterium_CAG_345	0.791754
CC	GO:0005694:chromosome	Firmicutes_bacterium_CAG_466	1
CC	GO:0005694:chromosome	Flavonifractor_plautii	0.999816
CC	GO:0005694:chromosome	Fusicatenibacter_saccharivorans	0.821488
CC	GO:0005694:chromosome	Fusobacterium_ulcerans	0.905677
CC	GO:0005694:chromosome	Gemmiger_sp_An194	0.999136
CC	GO:0005694:chromosome	Haemophilus_parainfluenzae	0.92045
CC	GO:0005694:chromosome	Holdemania_filiformis	0.912053
CC	GO:0005694:chromosome	Hungatella_hathewayi	0.99159
CC	GO:0005694:chromosome	Lachnospiraceae_bacterium	0.999923
CC	GO:0005694:chromosome	Megamonas_funiformis	0.899918
CC	GO:0005694:chromosome	Mitsuokella_multacida	1
CC	GO:0005694:chromosome	Oscillibacter_sp_57_20	1
CC	GO:0005694:chromosome	Oscillibacter_sp_CAG_241	0.9995
CC	GO:0005694:chromosome	Oscillibacter_sp_KLE_1745	0.999584
CC	GO:0005694:chromosome	Parabacteroides_distasonis	0.813079
CC	GO:0005694:chromosome	Paraprevotella_xylaniphila	1
CC	GO:0005694:chromosome	Phascolarctobacterium_sp_CAG_207	0.920381
CC	GO:0005694:chromosome	Phascolarctobacterium_succinatutens	0.642105
CC	GO:0005694:chromosome	Prevotella_sp_CAG_891	0.867011
CC	GO:0005694:chromosome	Proteobacteria_bacterium_CAG_495	1
CC	GO:0005694:chromosome	Pseudoflavonifractor_sp_An184	1
CC	GO:0005694:chromosome	Pseudomonas_aeruginosa	0.616871
CC	GO:0005694:chromosome	Roseburia_intestinalis	0.997674
CC	GO:0005694:chromosome	Roseburia_inulinivorans	0.849119
CC	GO:0005694:chromosome	Roseburia_sp_CAG_100	1
CC	GO:0005694:chromosome	Roseburia_sp_CAG_197	1
CC	GO:0005694:chromosome	Roseburia_sp_CAG_45	0.999937
CC	GO:0005694:chromosome	Ruminococcaceae_bacterium	0.961792
CC	GO:0005694:chromosome	Ruminococcus_callidus	0.802229
CC	GO:0005694:chromosome	Ruminococcus_gnavus	0.999571
CC	GO:0005694:chromosome	Ruminococcus_lactaris	1
CC	GO:0005694:chromosome	Ruminococcus_sp_CAG_108	0.999773
CC	GO:0005694:chromosome	Ruminococcus_sp_CAG_177	0.891291
CC	GO:0005694:chromosome	Ruminococcus_sp_CAG_353	0.878522
CC	GO:0005694:chromosome	Ruminococcus_sp_CAG_57	0.801223
CC	GO:0005694:chromosome	Ruminococcus_sp_DSM_100440	1
CC	GO:0005694:chromosome	Ruminococcus_torques	0.999876
CC	GO:0005694:chromosome	Staphylococcus_sp_CAG_324	0.829328
CC	GO:0005694:chromosome	Subdoligranulum_sp_CAG_314	0.710888
CC	GO:0005694:chromosome	Sutterella_wadsworthensis	0.991295
CC	GO:0005694:chromosome	Veillonella_seminalis	1
CC	GO:0009420:bacterial-type flagellum filament	Acinetobacter_sp_CAG_196	0.688163
CC	GO:0009420:bacterial-type flagellum filament	Clostridium_bolteae_CAG_59	1
CC	GO:0009420:bacterial-type flagellum filament	Clostridium_clostridioforme	0.979315
CC	GO:0009420:bacterial-type flagellum filament	Escherichia_coli	0.999938
CC	GO:0009420:bacterial-type flagellum filament	Eubacterium_eligens	0.999883
CC	GO:0009420:bacterial-type flagellum filament	Eubacterium_rectale	0.983999
CC	GO:0009420:bacterial-type flagellum filament	Eubacterium_siraeum	0.968684
CC	GO:0009420:bacterial-type flagellum filament	Lachnospira_pectinoschiza	1
CC	GO:0009420:bacterial-type flagellum filament	Lachnospiraceae_bacterium	0.624137
CC	GO:0009420:bacterial-type flagellum filament	Roseburia_faecis	0.881652
CC	GO:0009420:bacterial-type flagellum filament	Roseburia_hominis	0.965819
CC	GO:0009420:bacterial-type flagellum filament	Roseburia_intestinalis	0.999783
CC	GO:0009420:bacterial-type flagellum filament	Roseburia_inulinivorans	0.909329
CC	GO:0009420:bacterial-type flagellum filament	uncultured_Clostridium_sp	0.995836
CC	GO:0005727:extrachromosomal circular DNA	Bacteroides_fragilis	0.999923
CC	GO:0005727:extrachromosomal circular DNA	Bacteroides_uniformis	0.999437
CC	GO:0005727:extrachromosomal circular DNA	Bacteroides_vulgatus	0.999613
CC	GO:0005727:extrachromosomal circular DNA	Blautia_obeum	1
CC	GO:0005727:extrachromosomal circular DNA	Escherichia_coli	0.832299
CC	GO:0005727:extrachromosomal circular DNA	Faecalibacterium_prausnitzii	0.930596
CC	GO:0005727:extrachromosomal circular DNA	uncultured_bacterium	0.830665
CC	GO:0005618:cell wall	Bacteroides_cellulosilyticus	0.886709
CC	GO:0005618:cell wall	Bacteroides_dorei	0.920906
CC	GO:0005618:cell wall	Bacteroides_fragilis	0.999856
CC	GO:0005618:cell wall	Bacteroides_nordii	0.999589
CC	GO:0005618:cell wall	Bacteroides_sp_CAG_144	0.999662
CC	GO:0005618:cell wall	Bacteroides_thetaiotaomicron	0.871167
CC	GO:0005618:cell wall	Bacteroides_vulgatus	0.58847
CC	GO:0005618:cell wall	Escherichia_coli	0.974354
CC	GO:0005618:cell wall	Eubacterium_sp_CAG_38	0.747283
CC	GO:0005618:cell wall	Faecalibacterium_prausnitzii	0.921245
CC	GO:0005618:cell wall	Haemophilus_parainfluenzae	0.447204
CC	GO:0005618:cell wall	Prevotella_buccae	1
CC	GO:0005618:cell wall	Prevotella_sp_CAG_255	1
CC	GO:0005618:cell wall	Proteus_mirabilis	0.844431
CC	GO:0030288:outer membrane-bounded periplasmic space	Bilophila_wadsworthia	0.790838
CC	GO:0030288:outer membrane-bounded periplasmic space	butyrate-producing_bacterium_SS3_4	0.858064
CC	GO:0030288:outer membrane-bounded periplasmic space	Clostridiales_bacterium_1_7_47FAA	0.651688
CC	GO:0030288:outer membrane-bounded periplasmic space	Clostridium_bolteae	0.63489
CC	GO:0030288:outer membrane-bounded periplasmic space	Clostridium_bolteae_CAG_59	0.786516
CC	GO:0030288:outer membrane-bounded periplasmic space	Clostridium_clostridioforme	0.764432
CC	GO:0030288:outer membrane-bounded periplasmic space	Clostridium_clostridioforme_CAG_511	1
CC	GO:0030288:outer membrane-bounded periplasmic space	Clostridium_sp_CAG_7	0.781827
CC	GO:0030288:outer membrane-bounded periplasmic space	Clostridium_sp_FS41	0.639333
CC	GO:0030288:outer membrane-bounded periplasmic space	Clostridium_symbiosum	0.792094
CC	GO:0030288:outer membrane-bounded periplasmic space	Desulfovibrio_piger	0.781739
CC	GO:0030288:outer membrane-bounded periplasmic space	Escherichia_coli	0.837462
CC	GO:0030288:outer membrane-bounded periplasmic space	Faecalibacterium_prausnitzii	0.915135
CC	GO:0030288:outer membrane-bounded periplasmic space	Flavonifractor_plautii	0.772247
CC	GO:0030288:outer membrane-bounded periplasmic space	Fusobacterium_ulcerans	0.452303
CC	GO:0030288:outer membrane-bounded periplasmic space	Haemophilus_parainfluenzae	0.647045
CC	GO:0030288:outer membrane-bounded periplasmic space	Hungatella_hathewayi	0.904417
CC	GO:0030288:outer membrane-bounded periplasmic space	Lawsonibacter_asaccharolyticus	0.698312
CC	GO:0030288:outer membrane-bounded periplasmic space	Morganella_morganii	0.752104
CC	GO:0030288:outer membrane-bounded periplasmic space	Oscillibacter_sp_KLE_1745	0.633332
CC	GO:0030288:outer membrane-bounded periplasmic space	Proteus_mirabilis	0.84015
CC	GO:0030288:outer membrane-bounded periplasmic space	Pseudomonas_aeruginosa	0.46889
CC	GO:0030288:outer membrane-bounded periplasmic space	Sutterella_wadsworthensis	0.805487
CC	GO:0030288:outer membrane-bounded periplasmic space	Synergistes_sp_3_1_syn1	0.437944
CC	GO:0030288:outer membrane-bounded periplasmic space	uncultured_Oscillibacter_sp	0.601016
CC	GO:0140535:intracellular protein-containing complex	Acetobacter_sp_CAG_267	0.533518
CC	GO:0140535:intracellular protein-containing complex	Acidaminococcus_intestini	0.643955
CC	GO:0140535:intracellular protein-containing complex	Acinetobacter_sp_CAG_196	0.56919
CC	GO:0140535:intracellular protein-containing complex	Akkermansia_muciniphila	0.552735
CC	GO:0140535:intracellular protein-containing complex	Alistipes_finegoldii_CAG_68	0.530529
CC	GO:0140535:intracellular protein-containing complex	Alistipes_putredinis	0.552752
CC	GO:0140535:intracellular protein-containing complex	Alistipes_shahii	0.524635
CC	GO:0140535:intracellular protein-containing complex	Alistipes_sp_CAG_268	0.530462
CC	GO:0140535:intracellular protein-containing complex	Alistipes_sp_CAG_435	0.763707
CC	GO:0140535:intracellular protein-containing complex	Anaeromassilibacillus_sp_An250	0.654618
CC	GO:0140535:intracellular protein-containing complex	Anaerostipes_hadrus	0.461366
CC	GO:0140535:intracellular protein-containing complex	Anaerotruncus_sp_CAG_528	0.409001
CC	GO:0140535:intracellular protein-containing complex	Azospirillum_sp_51_20	0.432756
CC	GO:0140535:intracellular protein-containing complex	Azospirillum_sp_CAG_239	0.570652
CC	GO:0140535:intracellular protein-containing complex	Azospirillum_sp_CAG_260	0.481571
CC	GO:0140535:intracellular protein-containing complex	Bacteroidales_bacterium_52_46	0.56741
CC	GO:0140535:intracellular protein-containing complex	Bacteroides_coprocola_CAG_162	0.422604
CC	GO:0140535:intracellular protein-containing complex	Bacteroides_dorei	0.805507
CC	GO:0140535:intracellular protein-containing complex	Bacteroides_plebeius	0.60644
CC	GO:0140535:intracellular protein-containing complex	Bacteroides_sp_43_108	0.564822
CC	GO:0140535:intracellular protein-containing complex	Bacteroides_sp_CAG_144	0.406359
CC	GO:0140535:intracellular protein-containing complex	Bacteroides_sp_CAG_714	0.474788
CC	GO:0140535:intracellular protein-containing complex	Bacteroides_thetaiotaomicron	0.457283
CC	GO:0140535:intracellular protein-containing complex	Bacteroides_uniformis	0.481991
CC	GO:0140535:intracellular protein-containing complex	Barnesiella_intestinihominis	0.572031
CC	GO:0140535:intracellular protein-containing complex	Bifidobacterium_adolescentis	0.814809
CC	GO:0140535:intracellular protein-containing complex	Bifidobacterium_bifidum	0.688977
CC	GO:0140535:intracellular protein-containing complex	Bifidobacterium_breve	0.768905
CC	GO:0140535:intracellular protein-containing complex	Bilophila_wadsworthia	0.733363
CC	GO:0140535:intracellular protein-containing complex	Blautia_obeum	0.566119
CC	GO:0140535:intracellular protein-containing complex	Blautia_sp_CAG_257	0.429655
CC	GO:0140535:intracellular protein-containing complex	Blautia_sp_CAG_52	0.674714
CC	GO:0140535:intracellular protein-containing complex	butyrate-producing_bacterium_SS3_4	0.467976
CC	GO:0140535:intracellular protein-containing complex	Catenibacterium_mitsuokai	0.558705
CC	GO:0140535:intracellular protein-containing complex	Clostridia_bacterium	0.340376
CC	GO:0140535:intracellular protein-containing complex	Clostridiales_bacterium_1_7_47FAA	0.554035
CC	GO:0140535:intracellular protein-containing complex	Clostridium_leptum	0.281447
CC	GO:0140535:intracellular protein-containing complex	Clostridium_neonatale	0.459082
CC	GO:0140535:intracellular protein-containing complex	Clostridium_nexile_CAG_348	0.423056
CC	GO:0140535:intracellular protein-containing complex	Clostridium_sp_CAG_127	0.56214
CC	GO:0140535:intracellular protein-containing complex	Clostridium_sp_CAG_138	0.532741
CC	GO:0140535:intracellular protein-containing complex	Clostridium_sp_CAG_217	0.549928
CC	GO:0140535:intracellular protein-containing complex	Clostridium_sp_CAG_226	0.392335
CC	GO:0140535:intracellular protein-containing complex	Clostridium_sp_CAG_242	0.538712
CC	GO:0140535:intracellular protein-containing complex	Clostridium_sp_CAG_277	0.551515
CC	GO:0140535:intracellular protein-containing complex	Clostridium_sp_CAG_288	0.536223
CC	GO:0140535:intracellular protein-containing complex	Clostridium_sp_CAG_349	0.417625
CC	GO:0140535:intracellular protein-containing complex	Clostridium_sp_CAG_354	0.583098
CC	GO:0140535:intracellular protein-containing complex	Clostridium_sp_CAG_43	0.564905
CC	GO:0140535:intracellular protein-containing complex	Clostridium_sp_CAG_568	0.443024
CC	GO:0140535:intracellular protein-containing complex	Clostridium_sp_CAG_62	0.454298
CC	GO:0140535:intracellular protein-containing complex	Clostridium_sp_CAG_678	0.546644
CC	GO:0140535:intracellular protein-containing complex	Clostridium_sp_CAG_7	0.317664
CC	GO:0140535:intracellular protein-containing complex	Clostridium_sp_CAG_75	0.662787
CC	GO:0140535:intracellular protein-containing complex	Clostridium_sp_KLE_1755	0.40644
CC	GO:0140535:intracellular protein-containing complex	Clostridium_symbiosum	0.501758
CC	GO:0140535:intracellular protein-containing complex	Collinsella_aerofaciens	0.5716
CC	GO:0140535:intracellular protein-containing complex	Coprobacillus_sp_8_2_54BFAA	0.333942
CC	GO:0140535:intracellular protein-containing complex	Coprobacter_fastidiosus	0.335328
CC	GO:0140535:intracellular protein-containing complex	Coprococcus_comes	0.414183
CC	GO:0140535:intracellular protein-containing complex	Desulfovibrio_piger	0.642605
CC	GO:0140535:intracellular protein-containing complex	Dialister_invisus_CAG_218	0.712275
CC	GO:0140535:intracellular protein-containing complex	Dialister_sp_CAG_357	0.498591
CC	GO:0140535:intracellular protein-containing complex	Dorea_longicatena	0.775981
CC	GO:0140535:intracellular protein-containing complex	Dorea_sp_CAG_317	0.640145
CC	GO:0140535:intracellular protein-containing complex	Dysgonomonas_gadei	0.622911
CC	GO:0140535:intracellular protein-containing complex	Dysgonomonas_mossii	0.437752
CC	GO:0140535:intracellular protein-containing complex	Erysipelotrichaceae_bacterium_5_2_54FAA	0.557297
CC	GO:0140535:intracellular protein-containing complex	Escherichia_coli	0.786546
CC	GO:0140535:intracellular protein-containing complex	Eubacterium_eligens	0.569288
CC	GO:0140535:intracellular protein-containing complex	Eubacterium_hallii	0.467486
CC	GO:0140535:intracellular protein-containing complex	Eubacterium_ramulus	0.553824
CC	GO:0140535:intracellular protein-containing complex	Eubacterium_rectale	0.526993
CC	GO:0140535:intracellular protein-containing complex	Eubacterium_siraeum	0.53826
CC	GO:0140535:intracellular protein-containing complex	Eubacterium_sp_CAG_115	0.530135
CC	GO:0140535:intracellular protein-containing complex	Eubacterium_sp_CAG_161	0.434045
CC	GO:0140535:intracellular protein-containing complex	Eubacterium_sp_CAG_180	0.71083
CC	GO:0140535:intracellular protein-containing complex	Eubacterium_sp_CAG_192	0.497919
CC	GO:0140535:intracellular protein-containing complex	Eubacterium_sp_CAG_202	0.522897
CC	GO:0140535:intracellular protein-containing complex	Eubacterium_sp_CAG_251	0.368356
CC	GO:0140535:intracellular protein-containing complex	Eubacterium_sp_CAG_38	0.535163
CC	GO:0140535:intracellular protein-containing complex	Eubacterium_sp_CAG_86	0.460896
CC	GO:0140535:intracellular protein-containing complex	Eubacterium_ventriosum	0.572708
CC	GO:0140535:intracellular protein-containing complex	Faecalibacterium_prausnitzii	0.79703
CC	GO:0140535:intracellular protein-containing complex	Faecalibacterium_sp_CAG_74	0.541369
CC	GO:0140535:intracellular protein-containing complex	Firmicutes_bacterium_CAG_102	0.506075
CC	GO:0140535:intracellular protein-containing complex	Firmicutes_bacterium_CAG_103	0.473986
CC	GO:0140535:intracellular protein-containing complex	Firmicutes_bacterium_CAG_110	0.437464
CC	GO:0140535:intracellular protein-containing complex	Firmicutes_bacterium_CAG_124	0.400229
CC	GO:0140535:intracellular protein-containing complex	Firmicutes_bacterium_CAG_129	0.540212
CC	GO:0140535:intracellular protein-containing complex	Firmicutes_bacterium_CAG_176	0.332198
CC	GO:0140535:intracellular protein-containing complex	Firmicutes_bacterium_CAG_194	0.553697
CC	GO:0140535:intracellular protein-containing complex	Firmicutes_bacterium_CAG_24	0.48201
CC	GO:0140535:intracellular protein-containing complex	Firmicutes_bacterium_CAG_341	0.655121
CC	GO:0140535:intracellular protein-containing complex	Firmicutes_bacterium_CAG_345	0.802948
CC	GO:0140535:intracellular protein-containing complex	Firmicutes_bacterium_CAG_41	0.278465
CC	GO:0140535:intracellular protein-containing complex	Firmicutes_bacterium_CAG_466	0.553654
CC	GO:0140535:intracellular protein-containing complex	Firmicutes_bacterium_CAG_65	0.550392
CC	GO:0140535:intracellular protein-containing complex	Flavonifractor_plautii	0.757305
CC	GO:0140535:intracellular protein-containing complex	Fusicatenibacter_saccharivorans	0.662517
CC	GO:0140535:intracellular protein-containing complex	Fusobacterium_ulcerans	0.64048
CC	GO:0140535:intracellular protein-containing complex	Gemmiger_sp_An194	0.503105
CC	GO:0140535:intracellular protein-containing complex	Haemophilus_parainfluenzae	0.591509
CC	GO:0140535:intracellular protein-containing complex	Holdemania_filiformis	0.53131
CC	GO:0140535:intracellular protein-containing complex	Hungatella_hathewayi	0.472848
CC	GO:0140535:intracellular protein-containing complex	Lachnospiraceae_bacterium	0.881411
CC	GO:0140535:intracellular protein-containing complex	Lachnospiraceae_bacterium_6_1_63FAA	0.461829
CC	GO:0140535:intracellular protein-containing complex	Lachnospiraceae_bacterium_8_1_57FAA	0.65
CC	GO:0140535:intracellular protein-containing complex	Lachnospiraceae_bacterium_9_1_43BFAA	0.480071
CC	GO:0140535:intracellular protein-containing complex	Megamonas_funiformis	0.390284
CC	GO:0140535:intracellular protein-containing complex	Megasphaera_sp_MJR8396C	0.642336
CC	GO:0140535:intracellular protein-containing complex	Methanobrevibacter_sp_A54	0.495882
CC	GO:0140535:intracellular protein-containing complex	Mitsuokella_multacida	0.572826
CC	GO:0140535:intracellular protein-containing complex	Morganella_morganii	0.615325
CC	GO:0140535:intracellular protein-containing complex	Odoribacter_splanchnicus_CAG_14	0.357298
CC	GO:0140535:intracellular protein-containing complex	Oscillibacter_sp_57_20	0.530959
CC	GO:0140535:intracellular protein-containing complex	Oscillibacter_sp_CAG_241	0.359084
CC	GO:0140535:intracellular protein-containing complex	Oscillibacter_sp_KLE_1745	0.787329
CC	GO:0140535:intracellular protein-containing complex	Parabacteroides_goldsteinii	0.340031
CC	GO:0140535:intracellular protein-containing complex	Paraprevotella_xylaniphila	0.50365
CC	GO:0140535:intracellular protein-containing complex	Phascolarctobacterium_sp_CAG_207	0.482944
CC	GO:0140535:intracellular protein-containing complex	Phascolarctobacterium_succinatutens	0.529566
CC	GO:0140535:intracellular protein-containing complex	Porphyromonas_asaccharolytica	0.446474
CC	GO:0140535:intracellular protein-containing complex	Prevotella_buccae	0.262823
CC	GO:0140535:intracellular protein-containing complex	Prevotella_corporis	0.427185
CC	GO:0140535:intracellular protein-containing complex	Prevotella_sp_109	0.468738
CC	GO:0140535:intracellular protein-containing complex	Prevotella_sp_885	0.503634
CC	GO:0140535:intracellular protein-containing complex	Prevotella_sp_CAG_279	0.714375
CC	GO:0140535:intracellular protein-containing complex	Prevotella_sp_CAG_386	0.514318
CC	GO:0140535:intracellular protein-containing complex	Prevotella_sp_CAG_520	0.307584
CC	GO:0140535:intracellular protein-containing complex	Prevotella_sp_CAG_604	0.681404
CC	GO:0140535:intracellular protein-containing complex	Prevotella_sp_CAG_891	0.589954
CC	GO:0140535:intracellular protein-containing complex	Proteobacteria_bacterium_CAG_495	0.507667
CC	GO:0140535:intracellular protein-containing complex	Proteus_mirabilis	0.353964
CC	GO:0140535:intracellular protein-containing complex	Pseudoflavonifractor_sp_An184	0.560038
CC	GO:0140535:intracellular protein-containing complex	Pseudomonas_aeruginosa	0.565633
CC	GO:0140535:intracellular protein-containing complex	Roseburia_intestinalis	0.672688
CC	GO:0140535:intracellular protein-containing complex	Roseburia_inulinivorans	0.687425
CC	GO:0140535:intracellular protein-containing complex	Roseburia_sp_CAG_100	0.537814
CC	GO:0140535:intracellular protein-containing complex	Roseburia_sp_CAG_45	0.677106
CC	GO:0140535:intracellular protein-containing complex	Ruminococcaceae_bacterium	0.76623
CC	GO:0140535:intracellular protein-containing complex	Ruminococcus_callidus	0.616025
CC	GO:0140535:intracellular protein-containing complex	Ruminococcus_gnavus	0.587914
CC	GO:0140535:intracellular protein-containing complex	Ruminococcus_lactaris	0.458225
CC	GO:0140535:intracellular protein-containing complex	Ruminococcus_obeum_CAG_39	0.395265
CC	GO:0140535:intracellular protein-containing complex	Ruminococcus_sp_CAG_108	0.408964
CC	GO:0140535:intracellular protein-containing complex	Ruminococcus_sp_CAG_177	0.741713
CC	GO:0140535:intracellular protein-containing complex	Ruminococcus_sp_CAG_330	0.391001
CC	GO:0140535:intracellular protein-containing complex	Ruminococcus_sp_CAG_353	0.440201
CC	GO:0140535:intracellular protein-containing complex	Ruminococcus_sp_CAG_57	0.815819
CC	GO:0140535:intracellular protein-containing complex	Ruminococcus_sp_DSM_100440	0.549754
CC	GO:0140535:intracellular protein-containing complex	Ruminococcus_torques	0.606129
CC	GO:0140535:intracellular protein-containing complex	Staphylococcus_sp_CAG_324	0.492433
CC	GO:0140535:intracellular protein-containing complex	Subdoligranulum_sp_4_3_54A2FAA	0.796522
CC	GO:0140535:intracellular protein-containing complex	Subdoligranulum_sp_CAG_314	0.629061
CC	GO:0140535:intracellular protein-containing complex	Sutterella_wadsworthensis	0.866829
CC	GO:0140535:intracellular protein-containing complex	Tannerella_sp_6_1_58FAA_CT1	0.49047
CC	GO:0140535:intracellular protein-containing complex	uncultured_Bacteroides_sp	0.482673
CC	GO:0140535:intracellular protein-containing complex	uncultured_Eubacterium_sp	0.612447
CC	GO:0140535:intracellular protein-containing complex	Veillonella_seminalis	0.435684

## Sheet: ED_Fig10b-c.3
category	func	map_type	type	value	func_sim
MF	GO:0000104:succinate dehydrogenase activity	RH	before	0	GO:0000104
MF	GO:0000104:succinate dehydrogenase activity	RH	after_default	2.58199	GO:0000104
MF	GO:0000104:succinate dehydrogenase activity	RH	after_stringent	2.38048	GO:0000104
MF	GO:0000104:succinate dehydrogenase activity	SC	before	1	GO:0000104
MF	GO:0000104:succinate dehydrogenase activity	SC	after_default	1.73205	GO:0000104
MF	GO:0000104:succinate dehydrogenase activity	SC	after_stringent	1	GO:0000104
MF	GO:0000104:succinate dehydrogenase activity	SU	before	0	GO:0000104
MF	GO:0000104:succinate dehydrogenase activity	SU	after_default	2.72845	GO:0000104
MF	GO:0000104:succinate dehydrogenase activity	SU	after_stringent	2.10819	GO:0000104
MF	GO:0008410:CoA-transferase activity	NH	before	0	GO:0008410
MF	GO:0008410:CoA-transferase activity	NH	after_default	2.94392	GO:0008410
MF	GO:0008410:CoA-transferase activity	NH	after_stringent	0	GO:0008410
MF	GO:0008410:CoA-transferase activity	RH	before	0	GO:0008410
MF	GO:0008410:CoA-transferase activity	RH	after_default	3.42261	GO:0008410
MF	GO:0008410:CoA-transferase activity	RH	after_stringent	0	GO:0008410
MF	GO:0008410:CoA-transferase activity	SC	before	1.22474	GO:0008410
MF	GO:0008410:CoA-transferase activity	SC	after_default	12.7181	GO:0008410
MF	GO:0008410:CoA-transferase activity	SC	after_stringent	2.44949	GO:0008410
MF	GO:0008410:CoA-transferase activity	SU	before	0	GO:0008410
MF	GO:0008410:CoA-transferase activity	SU	after_default	14.3217	GO:0008410
MF	GO:0008410:CoA-transferase activity	SU	after_stringent	4.93288	GO:0008410
MF	GO:0008410:CoA-transferase activity	UPI	before	0	GO:0008410
MF	GO:0008410:CoA-transferase activity	UPI	after_default	3	GO:0008410
MF	GO:0008410:CoA-transferase activity	UPI	after_stringent	0	GO:0008410
MF	GO:0008028:monocarboxylic acid transmembrane transporter activity	NH	before	0	GO:0008028
MF	GO:0008028:monocarboxylic acid transmembrane transporter activity	NH	after_default	1.93649	GO:0008028
MF	GO:0008028:monocarboxylic acid transmembrane transporter activity	NH	after_stringent	0.707107	GO:0008028
MF	GO:0008028:monocarboxylic acid transmembrane transporter activity	RH	before	0	GO:0008028
MF	GO:0008028:monocarboxylic acid transmembrane transporter activity	RH	after_default	3.76386	GO:0008028
MF	GO:0008028:monocarboxylic acid transmembrane transporter activity	RH	after_stringent	1.29099	GO:0008028
MF	GO:0008028:monocarboxylic acid transmembrane transporter activity	SC	before	1.32288	GO:0008028
MF	GO:0008028:monocarboxylic acid transmembrane transporter activity	SC	after_default	5.07445	GO:0008028
MF	GO:0008028:monocarboxylic acid transmembrane transporter activity	SC	after_stringent	2.64575	GO:0008028
MF	GO:0008028:monocarboxylic acid transmembrane transporter activity	SU	before	0	GO:0008028
MF	GO:0008028:monocarboxylic acid transmembrane transporter activity	SU	after_default	10.3344	GO:0008028
MF	GO:0008028:monocarboxylic acid transmembrane transporter activity	SU	after_stringent	6.95701	GO:0008028
MF	GO:0008028:monocarboxylic acid transmembrane transporter activity	UPI	before	0	GO:0008028
MF	GO:0008028:monocarboxylic acid transmembrane transporter activity	UPI	after_default	3.41565	GO:0008028
MF	GO:0008028:monocarboxylic acid transmembrane transporter activity	UPI	after_stringent	3.24037	GO:0008028
MF	GO:0016895:exodeoxyribonuclease activity, producing 5'-phosphomonoesters	NH	before	0	GO:0016895
MF	GO:0016895:exodeoxyribonuclease activity, producing 5'-phosphomonoesters	NH	after_default	3.07318	GO:0016895
MF	GO:0016895:exodeoxyribonuclease activity, producing 5'-phosphomonoesters	NH	after_stringent	2.18581	GO:0016895
MF	GO:0016895:exodeoxyribonuclease activity, producing 5'-phosphomonoesters	RH	before	0	GO:0016895
MF	GO:0016895:exodeoxyribonuclease activity, producing 5'-phosphomonoesters	RH	after_default	5.24038	GO:0016895
MF	GO:0016895:exodeoxyribonuclease activity, producing 5'-phosphomonoesters	RH	after_stringent	4.14172	GO:0016895
MF	GO:0016895:exodeoxyribonuclease activity, producing 5'-phosphomonoesters	SC	before	1.60591	GO:0016895
MF	GO:0016895:exodeoxyribonuclease activity, producing 5'-phosphomonoesters	SC	after_default	5.60545	GO:0016895
MF	GO:0016895:exodeoxyribonuclease activity, producing 5'-phosphomonoesters	SC	after_stringent	2.40613	GO:0016895
MF	GO:0016895:exodeoxyribonuclease activity, producing 5'-phosphomonoesters	SU	before	0	GO:0016895
MF	GO:0016895:exodeoxyribonuclease activity, producing 5'-phosphomonoesters	SU	after_default	7.4909	GO:0016895
MF	GO:0016895:exodeoxyribonuclease activity, producing 5'-phosphomonoesters	SU	after_stringent	3.75379	GO:0016895
MF	GO:0016895:exodeoxyribonuclease activity, producing 5'-phosphomonoesters	UPI	before	0	GO:0016895
MF	GO:0016895:exodeoxyribonuclease activity, producing 5'-phosphomonoesters	UPI	after_default	3.25137	GO:0016895
MF	GO:0016895:exodeoxyribonuclease activity, producing 5'-phosphomonoesters	UPI	after_stringent	0.534522	GO:0016895
MF	GO:1901505:carbohydrate derivative transmembrane transporter activity	NH	before	0	GO:1901505
MF	GO:1901505:carbohydrate derivative transmembrane transporter activity	NH	after_default	4.14327	GO:1901505
MF	GO:1901505:carbohydrate derivative transmembrane transporter activity	NH	after_stringent	3.80789	GO:1901505
MF	GO:1901505:carbohydrate derivative transmembrane transporter activity	RH	before	0	GO:1901505
MF	GO:1901505:carbohydrate derivative transmembrane transporter activity	RH	after_default	4.4549	GO:1901505
MF	GO:1901505:carbohydrate derivative transmembrane transporter activity	RH	after_stringent	3.77237	GO:1901505
MF	GO:1901505:carbohydrate derivative transmembrane transporter activity	SC	before	1.64751	GO:1901505
MF	GO:1901505:carbohydrate derivative transmembrane transporter activity	SC	after_default	5.56776	GO:1901505
MF	GO:1901505:carbohydrate derivative transmembrane transporter activity	SC	after_stringent	4.10575	GO:1901505
MF	GO:1901505:carbohydrate derivative transmembrane transporter activity	SU	before	0	GO:1901505
MF	GO:1901505:carbohydrate derivative transmembrane transporter activity	SU	after_default	6.18213	GO:1901505
MF	GO:1901505:carbohydrate derivative transmembrane transporter activity	SU	after_stringent	3.82018	GO:1901505
MF	GO:1901505:carbohydrate derivative transmembrane transporter activity	UPI	before	0	GO:1901505
MF	GO:1901505:carbohydrate derivative transmembrane transporter activity	UPI	after_default	1.48324	GO:1901505
MF	GO:1901505:carbohydrate derivative transmembrane transporter activity	UPI	after_stringent	1.09545	GO:1901505
MF	GO:0031176:endo-1,4-beta-xylanase activity	NH	before	0	GO:0031176
MF	GO:0031176:endo-1,4-beta-xylanase activity	NH	after_default	5.19615	GO:0031176
MF	GO:0031176:endo-1,4-beta-xylanase activity	NH	after_stringent	2.58199	GO:0031176
MF	GO:0031176:endo-1,4-beta-xylanase activity	RH	before	0	GO:0031176
MF	GO:0031176:endo-1,4-beta-xylanase activity	RH	after_default	9.6566	GO:0031176
MF	GO:0031176:endo-1,4-beta-xylanase activity	RH	after_stringent	4.92443	GO:0031176
MF	GO:0031176:endo-1,4-beta-xylanase activity	SC	before	1.80278	GO:0031176
MF	GO:0031176:endo-1,4-beta-xylanase activity	SC	after_default	10.1427	GO:0031176
MF	GO:0031176:endo-1,4-beta-xylanase activity	SC	after_stringent	7.14143	GO:0031176
MF	GO:0031176:endo-1,4-beta-xylanase activity	SU	before	0	GO:0031176
MF	GO:0031176:endo-1,4-beta-xylanase activity	SU	after_default	17.2854	GO:0031176
MF	GO:0031176:endo-1,4-beta-xylanase activity	SU	after_stringent	11.0227	GO:0031176
MF	GO:0031176:endo-1,4-beta-xylanase activity	UPI	before	0	GO:0031176
MF	GO:0031176:endo-1,4-beta-xylanase activity	UPI	after_default	4.69042	GO:0031176
MF	GO:0031176:endo-1,4-beta-xylanase activity	UPI	after_stringent	0.57735	GO:0031176
MF	GO:0051920:peroxiredoxin activity	NH	before	0	GO:0051920
MF	GO:0051920:peroxiredoxin activity	NH	after_default	3.20156	GO:0051920
MF	GO:0051920:peroxiredoxin activity	NH	after_stringent	2.12132	GO:0051920
MF	GO:0051920:peroxiredoxin activity	RH	before	0	GO:0051920
MF	GO:0051920:peroxiredoxin activity	RH	after_default	5.33185	GO:0051920
MF	GO:0051920:peroxiredoxin activity	RH	after_stringent	3.38062	GO:0051920
MF	GO:0051920:peroxiredoxin activity	SC	before	1.81871	GO:0051920
MF	GO:0051920:peroxiredoxin activity	SC	after_default	4.61603	GO:0051920
MF	GO:0051920:peroxiredoxin activity	SC	after_stringent	3.99037	GO:0051920
MF	GO:0051920:peroxiredoxin activity	SU	before	0	GO:0051920
MF	GO:0051920:peroxiredoxin activity	SU	after_default	11.2398	GO:0051920
MF	GO:0051920:peroxiredoxin activity	SU	after_stringent	9.07377	GO:0051920
MF	GO:0051920:peroxiredoxin activity	UPI	before	0	GO:0051920
MF	GO:0051920:peroxiredoxin activity	UPI	after_default	1.93649	GO:0051920
MF	GO:0051920:peroxiredoxin activity	UPI	after_stringent	0.5	GO:0051920
MF	GO:0016661:oxidoreductase activity, acting on other nitrogenous compounds as donors	NH	before	0	GO:0016661
MF	GO:0016661:oxidoreductase activity, acting on other nitrogenous compounds as donors	NH	after_default	3.27872	GO:0016661
MF	GO:0016661:oxidoreductase activity, acting on other nitrogenous compounds as donors	NH	after_stringent	0.5	GO:0016661
MF	GO:0016661:oxidoreductase activity, acting on other nitrogenous compounds as donors	RH	before	0	GO:0016661
MF	GO:0016661:oxidoreductase activity, acting on other nitrogenous compounds as donors	RH	after_default	4.52769	GO:0016661
MF	GO:0016661:oxidoreductase activity, acting on other nitrogenous compounds as donors	RH	after_stringent	0.816497	GO:0016661
MF	GO:0016661:oxidoreductase activity, acting on other nitrogenous compounds as donors	SC	before	1.89737	GO:0016661
MF	GO:0016661:oxidoreductase activity, acting on other nitrogenous compounds as donors	SC	after_default	5.89915	GO:0016661
MF	GO:0016661:oxidoreductase activity, acting on other nitrogenous compounds as donors	SC	after_stringent	2.44949	GO:0016661
MF	GO:0016661:oxidoreductase activity, acting on other nitrogenous compounds as donors	SU	before	0	GO:0016661
MF	GO:0016661:oxidoreductase activity, acting on other nitrogenous compounds as donors	SU	after_default	9	GO:0016661
MF	GO:0016661:oxidoreductase activity, acting on other nitrogenous compounds as donors	SU	after_stringent	2.63461	GO:0016661
MF	GO:0016661:oxidoreductase activity, acting on other nitrogenous compounds as donors	UPI	before	0	GO:0016661
MF	GO:0016661:oxidoreductase activity, acting on other nitrogenous compounds as donors	UPI	after_default	2.52982	GO:0016661
MF	GO:0016661:oxidoreductase activity, acting on other nitrogenous compounds as donors	UPI	after_stringent	1	GO:0016661
MF	GO:0051213:dioxygenase activity	NH	before	0	GO:0051213
MF	GO:0051213:dioxygenase activity	NH	after_default	2.34521	GO:0051213
MF	GO:0051213:dioxygenase activity	NH	after_stringent	0.5	GO:0051213
MF	GO:0051213:dioxygenase activity	RH	before	0	GO:0051213
MF	GO:0051213:dioxygenase activity	RH	after_default	3.07318	GO:0051213
MF	GO:0051213:dioxygenase activity	RH	after_stringent	0.942809	GO:0051213
MF	GO:0051213:dioxygenase activity	SC	before	2.12132	GO:0051213
MF	GO:0051213:dioxygenase activity	SC	after_default	5.47723	GO:0051213
MF	GO:0051213:dioxygenase activity	SC	after_stringent	4.69042	GO:0051213
MF	GO:0051213:dioxygenase activity	SU	before	0	GO:0051213
MF	GO:0051213:dioxygenase activity	SU	after_default	8.32346	GO:0051213
MF	GO:0051213:dioxygenase activity	SU	after_stringent	3.1241	GO:0051213
MF	GO:0051213:dioxygenase activity	UPI	before	0	GO:0051213
MF	GO:0051213:dioxygenase activity	UPI	after_default	2.23607	GO:0051213
MF	GO:0051213:dioxygenase activity	UPI	after_stringent	1	GO:0051213
MF	GO:0043211:ABC-type carbohydrate transporter activity	NH	before	0	GO:0043211
MF	GO:0043211:ABC-type carbohydrate transporter activity	NH	after_default	1	GO:0043211
MF	GO:0043211:ABC-type carbohydrate transporter activity	NH	after_stringent	1	GO:0043211
MF	GO:0043211:ABC-type carbohydrate transporter activity	RH	before	0	GO:0043211
MF	GO:0043211:ABC-type carbohydrate transporter activity	RH	after_default	2.59808	GO:0043211
MF	GO:0043211:ABC-type carbohydrate transporter activity	RH	after_stringent	2.29129	GO:0043211
MF	GO:0043211:ABC-type carbohydrate transporter activity	SC	before	2.23607	GO:0043211
MF	GO:0043211:ABC-type carbohydrate transporter activity	SC	after_default	7.2111	GO:0043211
MF	GO:0043211:ABC-type carbohydrate transporter activity	SC	after_stringent	7.07107	GO:0043211
MF	GO:0043211:ABC-type carbohydrate transporter activity	SU	before	0	GO:0043211
MF	GO:0043211:ABC-type carbohydrate transporter activity	SU	after_default	5.34322	GO:0043211
MF	GO:0043211:ABC-type carbohydrate transporter activity	SU	after_stringent	4.30116	GO:0043211
MF	GO:0043211:ABC-type carbohydrate transporter activity	UPI	before	0	GO:0043211
MF	GO:0043211:ABC-type carbohydrate transporter activity	UPI	after_default	1	GO:0043211
MF	GO:0043211:ABC-type carbohydrate transporter activity	UPI	after_stringent	0.632456	GO:0043211
MF	GO:0003917:DNA topoisomerase type I (single strand cut, ATP-independent) activity	RH	before	0	GO:0003917
MF	GO:0003917:DNA topoisomerase type I (single strand cut, ATP-independent) activity	RH	after_default	1.41421	GO:0003917
MF	GO:0003917:DNA topoisomerase type I (single strand cut, ATP-independent) activity	RH	after_stringent	0.632456	GO:0003917
MF	GO:0003917:DNA topoisomerase type I (single strand cut, ATP-independent) activity	SC	before	2.64575	GO:0003917
MF	GO:0003917:DNA topoisomerase type I (single strand cut, ATP-independent) activity	SC	after_default	4.4441	GO:0003917
MF	GO:0003917:DNA topoisomerase type I (single strand cut, ATP-independent) activity	SC	after_stringent	3.64005	GO:0003917
MF	GO:0003917:DNA topoisomerase type I (single strand cut, ATP-independent) activity	SU	before	0	GO:0003917
MF	GO:0003917:DNA topoisomerase type I (single strand cut, ATP-independent) activity	SU	after_default	5.08499	GO:0003917
MF	GO:0003917:DNA topoisomerase type I (single strand cut, ATP-independent) activity	SU	after_stringent	2.44949	GO:0003917
MF	GO:0003917:DNA topoisomerase type I (single strand cut, ATP-independent) activity	UPI	before	0	GO:0003917
MF	GO:0003917:DNA topoisomerase type I (single strand cut, ATP-independent) activity	UPI	after_default	1	GO:0003917
MF	GO:0003917:DNA topoisomerase type I (single strand cut, ATP-independent) activity	UPI	after_stringent	0.894427	GO:0003917
MF	GO:0004497:monooxygenase activity	NH	before	0	GO:0004497
MF	GO:0004497:monooxygenase activity	NH	after_default	1.41421	GO:0004497
MF	GO:0004497:monooxygenase activity	NH	after_stringent	0	GO:0004497
MF	GO:0004497:monooxygenase activity	RH	before	0	GO:0004497
MF	GO:0004497:monooxygenase activity	RH	after_default	2.78388	GO:0004497
MF	GO:0004497:monooxygenase activity	RH	after_stringent	0	GO:0004497
MF	GO:0004497:monooxygenase activity	SC	before	2.70801	GO:0004497
MF	GO:0004497:monooxygenase activity	SC	after_default	5.2915	GO:0004497
MF	GO:0004497:monooxygenase activity	SC	after_stringent	2.82843	GO:0004497
MF	GO:0004497:monooxygenase activity	SU	before	0	GO:0004497
MF	GO:0004497:monooxygenase activity	SU	after_default	6.26403	GO:0004497
MF	GO:0004497:monooxygenase activity	SU	after_stringent	2.24669	GO:0004497
MF	GO:0004497:monooxygenase activity	UPI	before	0	GO:0004497
MF	GO:0004497:monooxygenase activity	UPI	after_default	1.58114	GO:0004497
MF	GO:0004497:monooxygenase activity	UPI	after_stringent	0.707107	GO:0004497
MF	GO:0016705:oxidoreductase activity	RH	before	0	GO:0016705
MF	GO:0016705:oxidoreductase activity	RH	after_default	2.70801	GO:0016705
MF	GO:0016705:oxidoreductase activity	RH	after_stringent	1.29099	GO:0016705
MF	GO:0016705:oxidoreductase activity	SC	before	3	GO:0016705
MF	GO:0016705:oxidoreductase activity	SC	after_default	8.90693	GO:0016705
MF	GO:0016705:oxidoreductase activity	SC	after_stringent	5.44671	GO:0016705
MF	GO:0016705:oxidoreductase activity	SU	before	0	GO:0016705
MF	GO:0016705:oxidoreductase activity	SU	after_default	8.56071	GO:0016705
MF	GO:0016705:oxidoreductase activity	SU	after_stringent	4.88438	GO:0016705
MF	GO:0016705:oxidoreductase activity	UPI	before	0	GO:0016705
MF	GO:0016705:oxidoreductase activity	UPI	after_default	1.91485	GO:0016705
MF	GO:0016705:oxidoreductase activity	UPI	after_stringent	0.816497	GO:0016705
MF	GO:0042802:identical protein binding	NH	before	0	GO:0042802
MF	GO:0042802:identical protein binding	NH	after_default	3.08221	GO:0042802
MF	GO:0042802:identical protein binding	NH	after_stringent	2.23607	GO:0042802
MF	GO:0042802:identical protein binding	RH	before	0	GO:0042802
MF	GO:0042802:identical protein binding	RH	after_default	4.98331	GO:0042802
MF	GO:0042802:identical protein binding	RH	after_stringent	3.69685	GO:0042802
MF	GO:0042802:identical protein binding	SC	before	4.06202	GO:0042802
MF	GO:0042802:identical protein binding	SC	after_default	13.5401	GO:0042802
MF	GO:0042802:identical protein binding	SC	after_stringent	10.9468	GO:0042802
MF	GO:0042802:identical protein binding	SU	before	0	GO:0042802
MF	GO:0042802:identical protein binding	SU	after_default	16.8908	GO:0042802
MF	GO:0042802:identical protein binding	SU	after_stringent	11.5369	GO:0042802
MF	GO:0042802:identical protein binding	UPI	before	0	GO:0042802
MF	GO:0042802:identical protein binding	UPI	after_default	3.41565	GO:0042802
MF	GO:0042802:identical protein binding	UPI	after_stringent	2.70801	GO:0042802
CC	GO:0046930:pore complex	NH	before	0	GO:0046930
CC	GO:0046930:pore complex	NH	after_default	3.31662	GO:0046930
CC	GO:0046930:pore complex	NH	after_stringent	0	GO:0046930
CC	GO:0046930:pore complex	RH	before	0	GO:0046930
CC	GO:0046930:pore complex	RH	after_default	3.82971	GO:0046930
CC	GO:0046930:pore complex	RH	after_stringent	2.38048	GO:0046930
CC	GO:0046930:pore complex	SC	before	1	GO:0046930
CC	GO:0046930:pore complex	SC	after_default	1.41421	GO:0046930
CC	GO:0046930:pore complex	SC	after_stringent	1	GO:0046930
CC	GO:0046930:pore complex	SU	before	0	GO:0046930
CC	GO:0046930:pore complex	SU	after_default	7.04746	GO:0046930
CC	GO:0046930:pore complex	SU	after_stringent	4.83046	GO:0046930
CC	GO:0046930:pore complex	UPI	before	0	GO:0046930
CC	GO:0046930:pore complex	UPI	after_default	1.11803	GO:0046930
CC	GO:0046930:pore complex	UPI	after_stringent	0.866025	GO:0046930
CC	GO:0061695:transferase complex, transferring phosphorus-containing groups	NH	before	0	GO:0061695
CC	GO:0061695:transferase complex, transferring phosphorus-containing groups	NH	after_default	2.89828	GO:0061695
CC	GO:0061695:transferase complex, transferring phosphorus-containing groups	NH	after_stringent	1.26491	GO:0061695
CC	GO:0061695:transferase complex, transferring phosphorus-containing groups	RH	before	0	GO:0061695
CC	GO:0061695:transferase complex, transferring phosphorus-containing groups	RH	after_default	3.98555	GO:0061695
CC	GO:0061695:transferase complex, transferring phosphorus-containing groups	RH	after_stringent	1.61722	GO:0061695
CC	GO:0061695:transferase complex, transferring phosphorus-containing groups	SC	before	1.22474	GO:0061695
CC	GO:0061695:transferase complex, transferring phosphorus-containing groups	SC	after_default	10.5594	GO:0061695
CC	GO:0061695:transferase complex, transferring phosphorus-containing groups	SC	after_stringent	6.78233	GO:0061695
CC	GO:0061695:transferase complex, transferring phosphorus-containing groups	SU	before	0	GO:0061695
CC	GO:0061695:transferase complex, transferring phosphorus-containing groups	SU	after_default	8.62199	GO:0061695
CC	GO:0061695:transferase complex, transferring phosphorus-containing groups	SU	after_stringent	3.90409	GO:0061695
CC	GO:0061695:transferase complex, transferring phosphorus-containing groups	UPI	before	0	GO:0061695
CC	GO:0061695:transferase complex, transferring phosphorus-containing groups	UPI	after_default	2.75162	GO:0061695
CC	GO:0061695:transferase complex, transferring phosphorus-containing groups	UPI	after_stringent	1.41421	GO:0061695
CC	GO:0140535:intracellular protein-containing complex	NH	before	0	GO:0140535
CC	GO:0140535:intracellular protein-containing complex	NH	after_default	3.43076	GO:0140535
CC	GO:0140535:intracellular protein-containing complex	NH	after_stringent	2.34398	GO:0140535
CC	GO:0140535:intracellular protein-containing complex	RH	before	0	GO:0140535
CC	GO:0140535:intracellular protein-containing complex	RH	after_default	6.64845	GO:0140535
CC	GO:0140535:intracellular protein-containing complex	RH	after_stringent	4.46803	GO:0140535
CC	GO:0140535:intracellular protein-containing complex	SC	before	1.53346	GO:0140535
CC	GO:0140535:intracellular protein-containing complex	SC	after_default	7.85827	GO:0140535
CC	GO:0140535:intracellular protein-containing complex	SC	after_stringent	5.61601	GO:0140535
CC	GO:0140535:intracellular protein-containing complex	SU	before	0	GO:0140535
CC	GO:0140535:intracellular protein-containing complex	SU	after_default	14.1153	GO:0140535
CC	GO:0140535:intracellular protein-containing complex	SU	after_stringent	9.55423	GO:0140535
CC	GO:0140535:intracellular protein-containing complex	UPI	before	0	GO:0140535
CC	GO:0140535:intracellular protein-containing complex	UPI	after_default	2.69343	GO:0140535
CC	GO:0140535:intracellular protein-containing complex	UPI	after_stringent	1.42701	GO:0140535
CC	GO:1904949:ATPase complex	NH	before	0	GO:1904949
CC	GO:1904949:ATPase complex	NH	after_default	2.88675	GO:1904949
CC	GO:1904949:ATPase complex	NH	after_stringent	2.14087	GO:1904949
CC	GO:1904949:ATPase complex	RH	before	0	GO:1904949
CC	GO:1904949:ATPase complex	RH	after_default	3.31662	GO:1904949
CC	GO:1904949:ATPase complex	RH	after_stringent	2.41257	GO:1904949
CC	GO:1904949:ATPase complex	SC	before	1.68705	GO:1904949
CC	GO:1904949:ATPase complex	SC	after_default	5.50524	GO:1904949
CC	GO:1904949:ATPase complex	SC	after_stringent	3.33974	GO:1904949
CC	GO:1904949:ATPase complex	SU	before	0	GO:1904949
CC	GO:1904949:ATPase complex	SU	after_default	6.67083	GO:1904949
CC	GO:1904949:ATPase complex	SU	after_stringent	4.49667	GO:1904949
CC	GO:1904949:ATPase complex	UPI	before	0	GO:1904949
CC	GO:1904949:ATPase complex	UPI	after_default	2.94392	GO:1904949
CC	GO:1904949:ATPase complex	UPI	after_stringent	2.68742	GO:1904949
CC	GO:0043190:ATP-binding cassette (ABC) transporter complex	NH	before	0	GO:0043190
CC	GO:0043190:ATP-binding cassette (ABC) transporter complex	NH	after_default	2.10654	GO:0043190
CC	GO:0043190:ATP-binding cassette (ABC) transporter complex	NH	after_stringent	0.661438	GO:0043190
CC	GO:0043190:ATP-binding cassette (ABC) transporter complex	RH	before	0	GO:0043190
CC	GO:0043190:ATP-binding cassette (ABC) transporter complex	RH	after_default	2.74469	GO:0043190
CC	GO:0043190:ATP-binding cassette (ABC) transporter complex	RH	after_stringent	1.3581	GO:0043190
CC	GO:0043190:ATP-binding cassette (ABC) transporter complex	SC	before	1.78377	GO:0043190
CC	GO:0043190:ATP-binding cassette (ABC) transporter complex	SC	after_default	5.13455	GO:0043190
CC	GO:0043190:ATP-binding cassette (ABC) transporter complex	SC	after_stringent	3.08957	GO:0043190
CC	GO:0043190:ATP-binding cassette (ABC) transporter complex	SU	before	0	GO:0043190
CC	GO:0043190:ATP-binding cassette (ABC) transporter complex	SU	after_default	6.25719	GO:0043190
CC	GO:0043190:ATP-binding cassette (ABC) transporter complex	SU	after_stringent	2.86356	GO:0043190
CC	GO:0043190:ATP-binding cassette (ABC) transporter complex	UPI	before	0	GO:0043190
CC	GO:0043190:ATP-binding cassette (ABC) transporter complex	UPI	after_default	1.58114	GO:0043190
CC	GO:0043190:ATP-binding cassette (ABC) transporter complex	UPI	after_stringent	1.11803	GO:0043190
CC	GO:0005694:chromosome	NH	before	0	GO:0005694
CC	GO:0005694:chromosome	NH	after_default	2.73861	GO:0005694
CC	GO:0005694:chromosome	NH	after_stringent	1.76777	GO:0005694
CC	GO:0005694:chromosome	RH	before	0	GO:0005694
CC	GO:0005694:chromosome	RH	after_default	2.88675	GO:0005694
CC	GO:0005694:chromosome	RH	after_stringent	1.96176	GO:0005694
CC	GO:0005694:chromosome	SC	before	1.82139	GO:0005694
CC	GO:0005694:chromosome	SC	after_default	4.48985	GO:0005694
CC	GO:0005694:chromosome	SC	after_stringent	3.07834	GO:0005694
CC	GO:0005694:chromosome	SU	before	0	GO:0005694
CC	GO:0005694:chromosome	SU	after_default	8.34157	GO:0005694
CC	GO:0005694:chromosome	SU	after_stringent	5.39191	GO:0005694
CC	GO:0005694:chromosome	UPI	before	0	GO:0005694
CC	GO:0005694:chromosome	UPI	after_default	4.8734	GO:0005694
CC	GO:0005694:chromosome	UPI	after_stringent	2.62202	GO:0005694
CC	GO:0005618:cell wall	NH	before	0	GO:0005618
CC	GO:0005618:cell wall	NH	after_default	1.80278	GO:0005618
CC	GO:0005618:cell wall	NH	after_stringent	1.11803	GO:0005618
CC	GO:0005618:cell wall	RH	before	0	GO:0005618
CC	GO:0005618:cell wall	RH	after_default	3	GO:0005618
CC	GO:0005618:cell wall	RH	after_stringent	2.56348	GO:0005618
CC	GO:0005618:cell wall	SC	before	1.88746	GO:0005618
CC	GO:0005618:cell wall	SC	after_default	5.64026	GO:0005618
CC	GO:0005618:cell wall	SC	after_stringent	3.33542	GO:0005618
CC	GO:0005618:cell wall	SU	before	0	GO:0005618
CC	GO:0005618:cell wall	SU	after_default	9.82256	GO:0005618
CC	GO:0005618:cell wall	SU	after_stringent	6.03438	GO:0005618
CC	GO:0005618:cell wall	UPI	before	0	GO:0005618
CC	GO:0005618:cell wall	UPI	after_default	4.40779	GO:0005618
CC	GO:0005618:cell wall	UPI	after_stringent	2.44949	GO:0005618
CC	GO:0009420:bacterial-type flagellum filament	NH	before	0	GO:0009420
CC	GO:0009420:bacterial-type flagellum filament	NH	after_default	2.39792	GO:0009420
CC	GO:0009420:bacterial-type flagellum filament	NH	after_stringent	1.41421	GO:0009420
CC	GO:0009420:bacterial-type flagellum filament	RH	before	0	GO:0009420
CC	GO:0009420:bacterial-type flagellum filament	RH	after_default	3.51188	GO:0009420
CC	GO:0009420:bacterial-type flagellum filament	RH	after_stringent	2.3094	GO:0009420
CC	GO:0009420:bacterial-type flagellum filament	SC	before	1.94365	GO:0009420
CC	GO:0009420:bacterial-type flagellum filament	SC	after_default	6.0553	GO:0009420
CC	GO:0009420:bacterial-type flagellum filament	SC	after_stringent	3.90157	GO:0009420
CC	GO:0009420:bacterial-type flagellum filament	SU	before	0	GO:0009420
CC	GO:0009420:bacterial-type flagellum filament	SU	after_default	9.39241	GO:0009420
CC	GO:0009420:bacterial-type flagellum filament	SU	after_stringent	5.3365	GO:0009420
CC	GO:0009420:bacterial-type flagellum filament	UPI	before	0	GO:0009420
CC	GO:0009420:bacterial-type flagellum filament	UPI	after_default	2.04124	GO:0009420
CC	GO:0009420:bacterial-type flagellum filament	UPI	after_stringent	1.91485	GO:0009420
CC	GO:0005727:extrachromosomal circular DNA	NH	before	0	GO:0005727
CC	GO:0005727:extrachromosomal circular DNA	NH	after_default	2.73861	GO:0005727
CC	GO:0005727:extrachromosomal circular DNA	NH	after_stringent	2	GO:0005727
CC	GO:0005727:extrachromosomal circular DNA	RH	before	0	GO:0005727
CC	GO:0005727:extrachromosomal circular DNA	RH	after_default	4.09268	GO:0005727
CC	GO:0005727:extrachromosomal circular DNA	RH	after_stringent	2.64575	GO:0005727
CC	GO:0005727:extrachromosomal circular DNA	SC	before	2.0354	GO:0005727
CC	GO:0005727:extrachromosomal circular DNA	SC	after_default	5.49025	GO:0005727
CC	GO:0005727:extrachromosomal circular DNA	SC	after_stringent	3.48466	GO:0005727
CC	GO:0005727:extrachromosomal circular DNA	SU	before	0	GO:0005727
CC	GO:0005727:extrachromosomal circular DNA	SU	after_default	9.88686	GO:0005727
CC	GO:0005727:extrachromosomal circular DNA	SU	after_stringent	5.28559	GO:0005727
CC	GO:0005727:extrachromosomal circular DNA	UPI	before	0	GO:0005727
CC	GO:0005727:extrachromosomal circular DNA	UPI	after_default	3.7607	GO:0005727
CC	GO:0005727:extrachromosomal circular DNA	UPI	after_stringent	0.755929	GO:0005727
CC	GO:0045261:proton-transporting ATP synthase complex, catalytic core F(1)	NH	before	0	GO:0045261
CC	GO:0045261:proton-transporting ATP synthase complex, catalytic core F(1)	NH	after_default	1.67332	GO:0045261
CC	GO:0045261:proton-transporting ATP synthase complex, catalytic core F(1)	NH	after_stringent	0.447214	GO:0045261
CC	GO:0045261:proton-transporting ATP synthase complex, catalytic core F(1)	RH	before	0	GO:0045261
CC	GO:0045261:proton-transporting ATP synthase complex, catalytic core F(1)	RH	after_default	2.16506	GO:0045261
CC	GO:0045261:proton-transporting ATP synthase complex, catalytic core F(1)	RH	after_stringent	1.27475	GO:0045261
CC	GO:0045261:proton-transporting ATP synthase complex, catalytic core F(1)	SC	before	2.17423	GO:0045261
CC	GO:0045261:proton-transporting ATP synthase complex, catalytic core F(1)	SC	after_default	4.85237	GO:0045261
CC	GO:0045261:proton-transporting ATP synthase complex, catalytic core F(1)	SC	after_stringent	3.07482	GO:0045261
CC	GO:0045261:proton-transporting ATP synthase complex, catalytic core F(1)	SU	before	0	GO:0045261
CC	GO:0045261:proton-transporting ATP synthase complex, catalytic core F(1)	SU	after_default	6.76089	GO:0045261
CC	GO:0045261:proton-transporting ATP synthase complex, catalytic core F(1)	SU	after_stringent	3.51495	GO:0045261
CC	GO:0045261:proton-transporting ATP synthase complex, catalytic core F(1)	UPI	before	0	GO:0045261
CC	GO:0045261:proton-transporting ATP synthase complex, catalytic core F(1)	UPI	after_default	1.22474	GO:0045261
CC	GO:0045261:proton-transporting ATP synthase complex, catalytic core F(1)	UPI	after_stringent	0	GO:0045261
CC	GO:1990204:oxidoreductase complex	NH	before	0	GO:1990204
CC	GO:1990204:oxidoreductase complex	NH	after_default	2.16025	GO:1990204
CC	GO:1990204:oxidoreductase complex	NH	after_stringent	0.57735	GO:1990204
CC	GO:1990204:oxidoreductase complex	RH	before	0	GO:1990204
CC	GO:1990204:oxidoreductase complex	RH	after_default	3.54965	GO:1990204
CC	GO:1990204:oxidoreductase complex	RH	after_stringent	0.774597	GO:1990204
CC	GO:1990204:oxidoreductase complex	SC	before	2.23607	GO:1990204
CC	GO:1990204:oxidoreductase complex	SC	after_default	6.21825	GO:1990204
CC	GO:1990204:oxidoreductase complex	SC	after_stringent	4.06885	GO:1990204
CC	GO:1990204:oxidoreductase complex	SU	before	0	GO:1990204
CC	GO:1990204:oxidoreductase complex	SU	after_default	7.65942	GO:1990204
CC	GO:1990204:oxidoreductase complex	SU	after_stringent	3.85681	GO:1990204
CC	GO:1990204:oxidoreductase complex	UPI	before	0	GO:1990204
CC	GO:1990204:oxidoreductase complex	UPI	after_default	2	GO:1990204
CC	GO:1990204:oxidoreductase complex	UPI	after_stringent	1	GO:1990204
CC	GO:0005887:integral component of plasma membrane	NH	before	0	GO:0005887
CC	GO:0005887:integral component of plasma membrane	NH	after_default	2.62851	GO:0005887
CC	GO:0005887:integral component of plasma membrane	NH	after_stringent	1.04447	GO:0005887
CC	GO:0005887:integral component of plasma membrane	RH	before	0	GO:0005887
CC	GO:0005887:integral component of plasma membrane	RH	after_default	3.16792	GO:0005887
CC	GO:0005887:integral component of plasma membrane	RH	after_stringent	1.66905	GO:0005887
CC	GO:0005887:integral component of plasma membrane	SC	before	2.3741	GO:0005887
CC	GO:0005887:integral component of plasma membrane	SC	after_default	4.68349	GO:0005887
CC	GO:0005887:integral component of plasma membrane	SC	after_stringent	3.27525	GO:0005887
CC	GO:0005887:integral component of plasma membrane	SU	before	0	GO:0005887
CC	GO:0005887:integral component of plasma membrane	SU	after_default	6.9744	GO:0005887
CC	GO:0005887:integral component of plasma membrane	SU	after_stringent	3.27907	GO:0005887
CC	GO:0005887:integral component of plasma membrane	UPI	before	0	GO:0005887
CC	GO:0005887:integral component of plasma membrane	UPI	after_default	1.60357	GO:0005887
CC	GO:0005887:integral component of plasma membrane	UPI	after_stringent	0.886405	GO:0005887
CC	GO:0030288:outer membrane-bounded periplasmic space	NH	before	0	GO:0030288
CC	GO:0030288:outer membrane-bounded periplasmic space	NH	after_default	3.68556	GO:0030288
CC	GO:0030288:outer membrane-bounded periplasmic space	NH	after_stringent	2.10159	GO:0030288
CC	GO:0030288:outer membrane-bounded periplasmic space	RH	before	0	GO:0030288
CC	GO:0030288:outer membrane-bounded periplasmic space	RH	after_default	7.3046	GO:0030288
CC	GO:0030288:outer membrane-bounded periplasmic space	RH	after_stringent	3.92792	GO:0030288
CC	GO:0030288:outer membrane-bounded periplasmic space	SC	before	3.17805	GO:0030288
CC	GO:0030288:outer membrane-bounded periplasmic space	SC	after_default	9.63328	GO:0030288
CC	GO:0030288:outer membrane-bounded periplasmic space	SC	after_stringent	6.09918	GO:0030288
CC	GO:0030288:outer membrane-bounded periplasmic space	SU	before	0	GO:0030288
CC	GO:0030288:outer membrane-bounded periplasmic space	SU	after_default	13.1032	GO:0030288
CC	GO:0030288:outer membrane-bounded periplasmic space	SU	after_stringent	7.53879	GO:0030288
CC	GO:0030288:outer membrane-bounded periplasmic space	UPI	before	0	GO:0030288
CC	GO:0030288:outer membrane-bounded periplasmic space	UPI	after_default	2.57737	GO:0030288
CC	GO:0030288:outer membrane-bounded periplasmic space	UPI	after_stringent	1.30931	GO:0030288
CC	GO:0009279:cell outer membrane	NH	before	0	GO:0009279
CC	GO:0009279:cell outer membrane	NH	after_default	2.61861	GO:0009279
CC	GO:0009279:cell outer membrane	NH	after_stringent	1.16496	GO:0009279
CC	GO:0009279:cell outer membrane	RH	before	0	GO:0009279
CC	GO:0009279:cell outer membrane	RH	after_default	4.151	GO:0009279
CC	GO:0009279:cell outer membrane	RH	after_stringent	2.57204	GO:0009279
CC	GO:0009279:cell outer membrane	SC	before	3.18748	GO:0009279
CC	GO:0009279:cell outer membrane	SC	after_default	6.27375	GO:0009279
CC	GO:0009279:cell outer membrane	SC	after_stringent	4.32666	GO:0009279
CC	GO:0009279:cell outer membrane	SU	before	0	GO:0009279
CC	GO:0009279:cell outer membrane	SU	after_default	6.80037	GO:0009279
CC	GO:0009279:cell outer membrane	SU	after_stringent	3.67423	GO:0009279
CC	GO:0009279:cell outer membrane	UPI	before	0	GO:0009279
CC	GO:0009279:cell outer membrane	UPI	after_default	1.82574	GO:0009279
CC	GO:0009279:cell outer membrane	UPI	after_stringent	1.41421	GO:0009279
